# Supplementary material for: How Good Are Indirect Tests at Detecting Recombination in Human mtDNA?
Source: G3 (Bethesda). 2013 Jul 1;3(7):1095–104. doi: 10.1534/g3.113.006510 (PMC3704238; doi:10.1534/g3.113.006510)
Supplement: Supporting Information [file supp_g3.113.006510_FileS2.gz › SequenceData/mtDNA_ratehet&popgrowth/10/3rdbase/Infiles/10_95-new.txt]

33 2284
seq00001   TGCCGCTGTACTAAGCCTTGACTCGAACGAGTACTGAACCGGGGGGGACTCTGGCAATGGGAAGCGCAGGTCGGCCAGTTACCTTTAACTAAAATACTGTTATATCGTGTCAGTCGTCTCGGATAACGAGACTCACGGCTCCTACTCACCCAGTACATCATCCGGAGGTGATTTCTAATACTGCGCCTTCACGAAGCCGCGCCTAGTGGGGATTTACTACTTAGATAGTCAGGACACGGGAACCCAAAAATGCTAATTAAAGGAGGAGATGCTCAATATAACAGGGCTATCTCTAATGGAACTGGCTAATGAGATAGCTATACCAGTCGTATCATATCATTCAATGTGATCCTTTCCGTACTAACTCACTTCGCATTAGACTGGCTCACATTTTAACCCTGCTGCTGCACCGGCGTCCTTGGAGGAAGGGTTAATGCCTCTCCTGAATATCGGGCTAATATTCCCATGGCAGTCCTTCCGAAACTGGAAGCTAGGCGCATGCTCTTTGAGATCAGTCCGAGGCATTGTATCGTGGTAGTTCGCCAAAACACTCAAATCAATTTTGACCCGTTTGGTGACTAGGATTATCAGCACGATTGGAGGCCGAGGGCACGATTGTGGACTATCGTGTAGTAGGCGCGAATCTTGGTGTCAGGTTCTCGGAGCTGGTAGTCATCTACCCAGTCAACGCATAACGCGACCCAGTTGTTCTGCTCTGTGTTGTTTCGCTTTGCCGGTCACCGTATGACGCTTGCGGAAGGAAGAGTCGAAAAAACTCTGTTCCCGTGAGCTGATTTAGCGTCACTTCTATCAGCTAAAGGTACGCATGGCCGGAGGCGTTCATGTCCTGTGCGGGTCCGACACGATCTGTTCATATGCCGGAGTGAGGGGACTGATACGTATGGTACCCTCAGTCTTAAGAGGGTTATTGTACTACAGATCTTGTCATGAAGACACGAGCCGCATGTAACGACACAAAACTTTACCAACGTGTGGGCAGACATACATCTGAAGAAAGCAGCCGGTATATAAATTGATATGGCCTCCCGGCGTTCTTGTGTTTGACAAGTATAACAGTAGTGAGAGAGTAATTGGATGGGGTTGGCGAATTTAGTTGTATGTTGACGATAGTGATCCACCACCAATGAAACCCGACCCGCACTGTGTAGCACACGAAAAGGAGGTAACATCTCTCACAAACCGAGACCGAATAGTATCGTTACGAAACGCATGTCTATGCATCTCCCACAGCATGAACCCTGATATGCGGCACCACCGTCAACCATGAAAGCTAAACCAGTACCCACGAAGCAAAGAGCTTGGAGGCATAATATACCACGCCATACCGCCGCAGCAGACGAAAGTAACAGGCCGTGCTGTTCTTAATGGGTCCCTCACTCTGCTCTGCCGATGTTAATGCAGTCGTTCCGTGCAGAACCGCCTCTCTCCTCTACAATGTTGGGTGCTCTGAAGGGTGTAGTCCTGAGATACGCCATCGTCCTAGGTAATGTTTCGAAATCTGAGCGTGTCTTACGGGGCCTAAACTTGGTGGCTCTGGCCCCAGTTAGATAGATACGGGCTTGAGCGTAGGATTGAGCAGGTAAGCCCCCGAACCGCAGGCGCCATTACGACCCTCACTTGAGCGTTGGCACTTAAAACCGATGGGCGTCCGTACTTCTCCCTCTAGAATATGCCGCTACACCGACGGTGTGACGCGACAGATGATTGCAGAGTGAGGGGGGTGCCCTTCTAATTATGGCCACAGAAAAGTCCATTCAGGTCCTTTAAGGCCGCCGAAGTGACTTCCTGATCCGAAGGGTAAGTGGTCCAACATGGTGTGACGATCTTGTGTTGTCGTACGTGTGTTTCAACACTAGGCATCAGAGCGCTGCTAACCGGCGTCCCTGCGGTGTTAAATTGTAGCTTTTAGATTTTTTCAATGCTATACACTGGGTTCAGAGGTACGTGCTGTCACAAGGTGGCCATCGCTCATGGTTGTGGAGAGATATAACATACAGAGGAATGTGCCCTCCCGGGTGAGAACAGGTTCCCCTGTCGGGCGTGGAAATTAGGTCATATAGATGTGGACCATGAAACTGCGGAGTCTAGTTACCCAGTACGTAAGTACGAGGCTACGCTCCACGTTGAATGGATCAATGTCCGACAACTAGGGAGACCTACATAAGCAACTGCTAATGACTAAGGCGTTCCTATCTTCCGTCAACGTACTGAGATAGAAACTACCTATAGTCTGCTGCGGGGAGGGAGCTCCGCCCGGCGGAGG
seq00002   TGCCGCTGTACTAAGCCTTGACTCGAACGAGTACTGAACCGGGGGGGACTCTGGCAATGGGAAGCGCAGGTCGGCCAGTTACCTTTAACTAAAATACTGTTATATCGTGTCAGTCGTCTCGGATAACGAGACTCACGGCTCCTACTCACCCAGTACATCATCCGGAGGTGATTTCTAATACTGCGCCTTCACGAAGCCGCGCCTAGTGGGGATTTACTACTTAGATAGTCAGGACACGGGAACCCAAAAATGCTAATTAAAGGAGGAGATGCTCAATATAACAGGGCTATCTCTAATGGAACTGGCTAATGAGATAGCTATACCAGTCGTATCATATCATTCAATGTGATCCTTTCCGTACTAACTCACTTCGCATTAGACTGGCTCACATTTTAACCCTGCTGCTGCACCGGCGTCCTTGGAGGAAGGGTTAATGCCTCTCCTGAATATCGGGCTAATATTCCCATGGCAGTCCTTCCGAAACTGGAAGCTAGGCGCATGCTCTTTGAGATCAGTCCGAGGCATTGTATCGTGGTAGTTCGCCAAAACACTCAAATCAATTTTGACCCGTTTGGTGACTAGGATTATCAGCACGATTGGAGGCCGAGGGCACGATTGTGGACTATCGTGTAGTAGGCGCGAATCTTGGTGTCAGGTTCTCGGAGCTGGTAGTCATCTACCCAGTCAACGCATAACGCGACCCAGTTGTTCTGCTCTGTGTTGTTTCGCTTTGCCGGTCACCGTATGACGCTTGCGGAAGGAAGAGTCGAAAAAACTCTGTTCCCGTGAGCTGATTTAGCGTCACTTCTATCAGCTAAAGGTACGCATGGCCGGAGGCGTTCATGTCCTGTGCGGGTCCGACACGATCTGTTCATATGCCGGAGTGAGGGGACTGATACGTATGGTACCCTCAGTCTTAAGAGGGTTATTGTACTACAGATCTTGTCATGAAGACACGAGCCGCATGTAACGACACAAAACTTTACCAACGTGTGGGCAGACATACATCTGAAGAAAGCAGCCGGTATATAAATTGATATGGCCTCCCGGCGTTCTTGTGTTTGACAAGTATAACAGTAGTGAGAGAGTAATTGGATGGGGTTGGCGAATTTAGTTGTATGTTGACGATAGTGATCCACCACCAATGAAACCCGACCCGCACTGTGTAGCACACGAAAAGGAGGTAACATCTCTCACAAACCGAGACCGAATAGTATCGTTACGAAACGCATGTCTATGCATCTCCCACAGCATGAACCCTGATATGCGGCACCACCGTCAACCATGAAAGCTAAACCAGTACCCACGAAGCAAAGAGCTTGGAGGCATAATATACCACGCCATACCGCCGCAGCAGACGAAAGTAACAGGCCGTGCTGTTCTTAATGGGTCCCTCACTCTGCTCTGCCGATGTTAATGCAGTCGTTCCGTGCAGAACCGCCTCTCTCCTCTACAATGTTGGGTGCTCTGAAGGGTGTAGTCCTGAGATACGCCATCGTCCTAGGTAATGTTTCGAAATCTGAGCGTGTCTTACGGGGCCTAAACTTGGTGGCTCTGGCCCCAGTTAGATAGATACGGGCTTGAGCGTAGGATTGAGCAGGTAAGCCCCCGAACCGCAGGCGCCATTACGACCCTCACTTGAGCGTTGGCACTTAAAACCGATGGGCGTCCGTACTTCTCCCTCTAGAATATGCCGCTACACCGACGGTGTGACGCGACAGATGATTGCAGAGTGAGGGGGGTGCCCTTCTAATTATGGCCACAGAAAAGTCCATTCAGGTCCTTTAAGGCCGCCGAAGTGACTTCCTGATCCGAAGGGTAAGTGGTCCAACATGGTGTGACGATCTTGTGTTGTCGTACGTGTGTTTCAACACTAGGCATCAGAGCGCTGCTAACCGGCGTCCCTGCGGTGTTAAATTGTAGCTTTTAGATTTTTTCAATGCTATACACTGGGTTCAGAGGTACGTGCTGTCACAAGGTGGCCATCGCTCATGGTTGTGGAGAGATATAACATACAGAGGAATGTGCCCTCCCGGGTGAGAACAGGTTCCCCTGTCGGGCGTGGAAATTAGGTCATATAGATGTGGACCATGAAACTGCGGAGTCTAGTTACCCAGTACGTAAGTACGAGGCTACGCTCCACGTTGAATGGATCAATGTCCGACAACTAGGGAGACCTACATAAGCAACTGCTAATGACTAAGGCGTTCCTATCTTCCGTCAACGTACTGAGATAGAAACTACCTATAGTCTGCTGCGGGGAGGGAGCTCCGCCCGGCGGAGG
seq00003   TGCCGCTGTACTAAGCCTTGACTCGAACGAGTACTGAACCGGGGGGGACTCTGGCAATGGGAAGCGCAGGTCGGCCAGTTACCTTTAACTAAAATACTGTTATATCGTGTCAGTCGTCTCGGATAACGAGACTCACGGCTCCTACTCACCCAGTACATCATCCGGAGGTGATTTCTAATACTGCGCCTTCACGAAGCCGCGCCTAGTGGGGATTTACTACTTAGATAGTCAGGACACGGGAACCCAAAAATGCTAATTAAAGGAGGAGATGCTCAATATAACAGGGCTATCTCTAATGGAACTGGCTAATGAGATAGCTATACCAGTCGTATCATATCATTCAATGTGATCCTTTCCGTACTAACTCACTTCGCATTAGACTGGCTCACATTTTAACCCTGCTGCTGCACCGGCGTCCTTGGAGGAAGGGTTAATGCCTCTCCTGAATATCGGGCTAATATTCCCATGGCAGTCCTTCCGAAACTGGAAGCTAGGCGCATGCTCTTTGAGATCAGTCCGAGGCATTGTATCGTGGTAGTTCGCCAAAACACTCAAATCAATTTTGACCCGTTTGGTGACTAGGATTATCAGCACGATTGGAGGCCGAGGGCACGATTGTGGACTATCGTGTAGTAGGCGCGAATCTTGGTGTCAGGTTCTCGGAGCTGGTAGTCATCTACCCAGTCAACGCATAACGCGACCCAGTTGTTCTGCTCTGTGTTGTTTCGCTTTGCCGGTCACCGTATGACGCTTGCGGAAGGAAGAGTCGAAAAAACTCTGTTCCCGTGAGCTGATTTAGCGTCACTTCTATCAGCTAAAGGTACGCATGGCCGGAGGCGTTCATGTCCTGTGCGGGTCCGACACGATCTGTTCATATGCCGGAGTGAGGGGACTGATACGTATGGTACCCTCAGTCTTAAGAGGGTTATTGTACTACAGATCTTGTCATGAAGACACGAGCCGCATGTAACGACACAAAACTTTACCAACGTGTGGGCAGACATACATCTGAAGAAAGCAGCCGGTATATAAATTGATATGGCCTCCCGGCGTTCTTGTGTTTGACAAGTATAACAGTAGTGAGAGAGTAATTGGATGGGGTTGGCGAATTTAGTTGTATGTTGACGATAGTGATCCACCACCAATGAAACCCGACCCGCACTGTGTAGCACACGAAAAGGAGGTAACATCTCTCACAAACCGAGACCGAATAGTATCGTTACGAAACGCATGTCTATGCATCTCCCACAGCATGAACCCTGATATGCGGCACCACCGTCAACCATGAAAGCTAAACCAGTACCCACGAAGCAAAGAGCTTGGAGGCATAATATACCACGCCATACCGCCGCAGCAGACGAAAGTAACAGGCCGTGCTGTTCTTAATGGGTCCCTCACTCTGCTCTGCCGATGTTAATGCAGTCGTTCCGTGCAGAACCGCCTCTCTCCTCTACAATGTTGGGTGCTCTGAAGGGTGTAGTCCTGAGATACGCCATCGTCCTAGGTAATGTTTCGAAATCTGAGCGTGTCTTACGGGGCCTAAACTTGGTGGCTCTGGCCCCAGTTAGATAGATACGGGCTTGAGCGTAGGATTGAGCAGGTAAGCCCCCGAACCGCAGGCGCCATTACGACCCTCACTTGAGCGTTGGCACTTAAAACCGATGGGCGTCCGTACTTCTCCCTCTAGAATATGCCGCTACACCGACGGTGTGACGCGACAGATGATTGCAGAGTGAGGGGGGTGCCCTTCTAATTATGGCCACAGAAAAGTCCATTCAGGTCCTTTAAGGCCGCCGAAGTGACTTCCTGATCCGAAGGGTAAGTGGTCCAACATGGTGTGACGATCTTGTGTTGTCGTACGTGTGTTTCAACACTAGGCATCAGAGCGCTGCTAACCGGCGTCCCTGCGGTGTTAAATTGTAGCTTTTAGATTTTTTCAATGCTATACACTGGGTTCAGAGGTACGTGCTGTCACAAGGTGGCCATCGCTCAGGGTTGTGGAGAGATATAACATACAGAGGAATGTGCCCTCCCGGGTGAGAACAGGTTCCCCTGTCGGGCGTGGAAATTAGGTCATATAGATGTGGACCATGAAACTGCGGAGTCTAGTTACCCAGTACGTAAGTACGAGGCTACGCTCCACGTTGAATGGATCAATGTCCGACAACTAGGGAGACCTACATAAGCAACTGCTAATGACTAAGGCGTTCCTATCTTCCGTCAACGTACTGAGATAGAAACTACCTATAGTCTGCTGCGGGGAGGGAGCTCCGCCCGGCGGAGG
seq00004   TGCCGCTGTACTAAGCCTTGACTCGAACGAGTACTGAACCGGGGGGGACTCTGGCAATGGGAAGCGCAGGTCGGCCAGTTACCTTTAACTAAAATACTGTTATATCGTGTCAGTCGTCTCGGATAACGAGACTCACGGCTCCTACTCACCCAGTACATCATCCGGAGGTGATTTCTAATACTGCGCCTTCACGAAGCCGCGCCTAGTGGGGATTTACTACTTAGATAGTCAGGACACGGGAACCCAAAAATGCTAATTAAAGGAGGAGATGCTCAATATAACAGGGCTATCTCTAATGGAACTGGCTAATGAGATAGCTATACCAGTCGTATCATATCATTCAATGTGATCCTTTCCGTACTAACTCACTTCGCATTAGACTGGCTCACATTTTAACCCTGCTGCTGCACCGGCGTCCTTGGAGGAAGGGTTAATGCCTCTCCTGAATATCGGGCTAATATTCCCATGGCAGTCCTTCCGAAACTGGAAGCTAGGCGCATGCTCTTTGAGATCAGTCCGAGGCATTGTATCGTGGTAGTTCGCCAAAACACTCAAATCAATTTTGACCCGTTTGGTGACTAGGATTATCAGCACGATTGGAGGCCGAGGGCACGATTGTGGACTATCGTGTAGTAGGCGCGAATCTTGGTGTCAGGTTCTCGGAGCTGGTAGTCATCTACCCAGTCAACGCATAACGCGACCCAGTTGTTCTGCTCTGTGTTGTTTCGCTTTGCCGGTCACCGTATGACGCTTGCGGAAGGAAGAGTCGAAAAAACTCTGTTCCCGTGAGCTGATTTAGCGTCACTTCTATCAGCTAAAGGTACGCATGGCCGGAGGCGTTCATGTCCTGTGCGGGTCCGACACGATCTGTTCATATGCCGGAGTGAGGGGACTAATACGTATGGTACCCTCAGTCTTAAGAGGGTTATTGTACTACAGATCTTGTCATGAAGACACGAGCCGCATGTAACGACACAAAACTTTACCAACGTGTGGGCAGACATACATCTGAAGAAAGCAGCCGGTATATAAATTGATATGGCCTCCCGGCGTTCTTGTGTTTGACAAGTATAACAGTAGTGAGAGAGTAATTGGATGGGGTTGGCGAATTTAGTTGTATGTTGACGATAGTGATCCACCACCAATGAAACCCGACCCGCACTGTGTAGCACACGAAAAGGAGGTAACATCTCTCACAAACCGAGACCGAATAGTATCGTTACGAAACGCATGTCTATGCATCTCCCACAGCATGAACCCTGATATGCGGCACCAACGTCAACCATGAAAGCTAAACCAGTACCCACGAAGCAAAGAGCTTGGAGGCATAATATACCACGCCATACCGCCGCAGCAGACGAAAGTAACAGGCCGTGCTGTTCTTAATGGGTCCCTCACTCTGCTCTGCCGATGTTAATGCAGTCGTTCCGTGCAGAACCGCCTCTCTCCTCTACAATGTTGGGTGCTCTGAAGGGTGTAGTCCTGAGATACGCCATCGTCCTAGGTAATGTTTCGAAATCTGAGCGTGTCTTACGGGGCCTAAACTTGGTGGCTCTGGCCCCAGTTAGATAGATACGGGCTTGAGCGTAGGATTGAGCAGGTAAGCCCCCGAACCGCAGGCGCCATTACGACCCTCACTTGAGCGTTGGCACTTAAAACCGATGGGCGTCCGTACTTCTCCCTCTAGAATATGCCGCTACACCGACGGTGTGACGCGACAGATGATTGCAGAGTGAGGGGGGTGCCCTTCTAATTATGGCCACAGAAAAGTCCATTCAGGTCCTTTAAGGCCGCCGAAGTGACTTCCTGATCCGAAGGGTAAGTGGTCCAACATGGTGTGACGATCTTGTGTTGTCGTACGTGTGTTTCAACACTAGGCATCAGAGCGCTGCTAACCGGCGTCCCTGCGGTGTTAAATTGTAGCTTTTAGATTTTTTCAATGCTATACACTGGGTTCAGAGGTACGTGCTGTCACAAGGTGGCCATCGCTCATGGTTGTGGAGAGATATAACATACAGAGGAATGTGCCCTCCCGGGTGAGAACAGGTTCCCCTGTCGGGCGTGGAAATTAGGTCATATAGATGTGGACCATGAAACTGCGGAGTCTAGTTACCCAGTACGTAAGTACGAGGCTACGCTCCACGTTGAATGGATCAATGTCCGACAACTAGGGAGACCTACATAAGCAACTGCTAATGACTAAGGCGTTCCTATCTTCCGTCAACGTACTGAGATAGAAACTACCTATAGTCTGCTGCGGGGAGGGAGCTCCGCCCGGCGGAGG
seq00005   TGCCGCTGTACTAAGCCTTGACTCGAACGAGTCCTGAACCGGGGGGGACTCTGGCAATGGGAAGCGCAGGTCGGCCAGTTACCTTTAACTAAAATACTGTTATATCGTGTCAGTCGTCTCGGATAACGAGACTCACGGCTCCTACTCACCCAGTACATCATCCGGAGGTGATTTCTAATACTGCGCCTTCACGAAGCCGCGCCTAGTGGGGATTTACTACTTAGATAGTCAGGACACGGGAACCCAAAAATGCTAATTAAAGGAGGAGATGCTCAATATAACAGGGCTATCTCTAATGGAACTGGCTAATGAGATAGCTATACCAGTCGTATCATATCATTCAATGTGATCCTTTCCGTACTAACTCACTTCGCATTAGACTGGCTCACATTTTAACCCTGCTGCTGCACCGGCGTCCTTGGAGGAAGGGTTAATGCCTCTCCTGAATATCGGGCTAATATTCCCATGGCAGTCCTTCCGAAACTGGAAGCTAGGCGCATGCTCTTTGAGATCAGTCCGAGGCATTGTATCGTGGTAGTTCGCCAAAACACTCAAATCAATTTTGACCCGTTTGGTGACTAGGATTATCAGCACGATTGGAGGCCGAGGGCACGATTGTGGACTATCGTGTAGTAGGCGCGAATCTTGGTGTCAGGTTCTCGGAGCTGGTAGTCATCTACCCAGTCAACGCATAACGCGACCCAGTTGTTCTGCTCTGTGTTGTTTCGCTTTGCCGGTCACCGTATGACGCTTGCGGAAGGAAGAGTCGAAAAAACTCTGTTCCCGTGAGCTGATTTAGCGTCACTTCTATCAGCTAAAGGTACGCATGGCCGGAGGCGTTCATGTCCTGTGCGGGTCCGACACGATCTGTTCATATGCCGGAGTGAGGGGACTGATACGTATGGTACCCTCAGTCTTAAGAGGGTTATTGTACTACAGATCTTGTCATGAAGACACGAGCCGCATGTAACGACACAAAACTTTACCAACGTGTGGGCAGACATACATCTGAAGAAAGCAGCCGGTATATAAATTGATATGGCCTCCCGGCGTTCTTGTGTTTGACAAGTATAACAGTAGTGAGAGAGTAATTGGATGGGGTTGGCGAATTTAGTTGTATGTTGACGATAGTGATCCACCACCAATGAAACCCGACCCGCACTGTGTAGCACACGAAAAGGAGGTAACATCTCTCACAAACCGAGACCGAATAGTATCGTTACGAAACGCATGTCTATGCATCTCCCACAGCATGAACCCTGATATGCGGCACCACCGTCAACCATGAAAGCTAAACCAGTACCCACGAAGCAAAGAGCTTGGAGGCATAATATACCACGCCATACCGCCGCAGCAGACGAAAGTAACAGGCCGTGCTGTTCTTAATGGGTCCCTCACTCTGCTCTGCCGATGTTAATGCAGTCGTTCCGTGCAGAACCGCCTCTCTCCTCTACAATGTTGGGTGCTCTGAAGGGTGTAGTCCTGAGATACGCCATCGTCCTAGGTAATGTTTCGAAATCTGAGCGTGTCTTACGGGGCCTAAACTTGGTGGCTCTGGCCCCAGTTAGATAGATACGGGCTTGAGCGTAGGATTGAGCAGGTAAGCCCCCGAACCGCAGGCGCCATTACGACCCTCACTTGAGCGTTGGCACTTAAAACCGATGGGCGTCCGTACTTCTCCCTCTAGAATATGCCGCTACACCGACGGTGTGACGCGACAGATGATTGCAGAGTGAGGGGGGTGCCCTTCTAATTATGGCCACAGAAAAGTCCATTCAGGTCCTTTAAGGCCGCCGAAGTGACTTCCTGATCCGAAGGGTAAGTGGTCCAACATGGTGTGACGATCTTGTGTTGTCGTACGTGTGTTTCAACACTAGGCATCAGAGCGCTGCTAACCGGCGTCCCTGCGGTGTTAAATTGTAGCTTTTAGATTTTTTCAATGCTATACACTGGGTTCAGAGGTACGTGCTGTCACAAGGTGGCCATCGCTCAGGGTTGTGGAGAGATATAACATACAGAGGAATGTGCCCTCCCGGGTGAGAACAGGTTCCCCTGTCGGGCGTGGAAATTAGGTCATATAGATGTGGACCATGAAACTGCGGAGTCTAGTTACCCAGTACGTAAGTACGAGGCTACGCTCCACGTTGAATGGATCAATGTCCGACAACTAGGGAGACCTACATAAGCAACTGCTAATGACTAAGGCGTTCCTATCTTCCGTCAACGTACTGAGATAGAAACTACCTATAGTCTGCTGCGGGGAGGGAGCTCCGCCCGGCGGAGG
seq00006   TGCCGCTGTACTAAGCCTTGACTCGAACGAGTACTGAACCGGGGGGGACTCTGGCAATGGGAAGCGCAGGTCGGCCAGTTACCTTTAACTAAAATACTGTTATATCGTGTCAGTCGTCTCGGATAACGAGACTCACGGCTCCTACTCACCCAGTACATCATCCGGAGGTGATTTCTAATACTGCGCCTTCACGAAGCCGCGCCTAGTGGGGATTTACTACTTAGATAGTCAGGACACGGGAACCCAAAAATGCTAATTAAAGGAGGAGATGCTCAATATAACAGGGCTATCTCTAATGGAACTGGCTAATGAGATAGCTATACCAGTCGTATCATATCATTCAATGTGATCCTTTCCGTACTAACTCACTTCGCATTAGACTGGCTCACATTTTAACCCTGCTGCTGCACCGGCGTCCTTGGAGGAAGGGTTAATGCCTCTCCTGAATATCGGGCTAATATTCCCATGGCAGTCCTTCCGAAACTGGAAGCTAGGCGCATGCTCTTTGAGATCAGTCCGAGGCATTGTATCGTGGTAGTTCGCCAAAACACTCAAATCAATTTTGACCCGTTTGGTGACTAGGATTATCAGCACGATTGGAGGCCGAGGGCACGATTGTGGACTATCGTGTAGTAGGCGCGAATCTTGGTGTCAGGTTCTCGGAGCTGGTAGTCATCTACCCAGTCAACGCATAACGCGACCCAGTTGTTCTGCTCTGTGTTGTTTCGCTTTGCCGGTCACCGTATGACGCTTGCGGAAGGAAGAGTCGAAAAAACTCTGTTCCCGTGAGCTGATTTAGCGTCACTTCTATCAGCTAAAGGTACGCATGGCCGGAGGCGTTCATGTCCTGTGCGGGTCCGACACGATCTGTTCATATGCCGGAGTGAGGGGACTGATACGTATGGTACCCTCAGTCTTAAGAGGGTTATTGTACTACAGATCTTGTCATGAAGACACGAGCCGCATGTAACGACACAAAACTTTACCAACGTGTGGGCAGACATACATCTGAAGAAAGCAGCCGGTATATAAATTGATATGGCCTCCCGGCGTTCTTGTGTTTGACAAGTATAACAGTAGTGAGAGAGTAATTGGATGGGGTTGGCGAATTTAGTTGTATGTTGACGATAGTGATCCACCACCAATGAAACCCGACCCGCACTGTGTAGCACACGAAAAGGAGGTAACATCTCTCACAAACCGAGACCGAATAGTATCGTTACGAAACGCATGTCTATGCATCTCCCACAGCATGAACCCTGATATGCGGCACCACCGTCAACCATGAAAGCTAAACCAGTACCCACGAAGCAAAGAGCTTGGAGGCATAATATACCACGCCATACCGCCGCAGCAGACGAAAGTAACAGGCCGTGCTGTTCTTAATGGGTCCCTCACTCTGCTCTGCCGATGTTAATGCAGTCGTTCCGTGCAGAACCGCCTCTCTCCTCTACAATGTTGGGTGCTCTGAAGGGTGTAGTCCTGAGATACGCCATCGTCCTAGGTAATGTTTCGAAATCTGAGCGTGTCTTACGGGGCCTAAACTTGGTGGCTCTGGCCCCAGTTAGATAGATACGGGCTTGAGCGTAGGATTGAGCAGGTAAGCCCCCGAACCGCAGGCGCCATTACGACCCTCACTTGAGCGTTGGCACTTAAAACCGATGGGCGTCCGTACTTCTCCCTCTAGAATATGCCGCTACACCGACGGTGTGACGCGACAGATGATTGCAGAGTGAGGGGGGTGCCCTTCTAATTATGGCCACAGAAAAGTCCATTCAGGTCCTTTAAGGCCGCCGAAGTGACTTCCTGATCCGAAGGGTAAGTGGTCCAACATGGTGTGACGATCTTGTGTTGTCGTACGTGTGTTTCAACACTAGGCATCAGAGCGCTGCTAACCGGCGTCCCTGCGGTGTTAAATTGTAGCTTTTAGATTTTTTCAATGCTATACACTGGGTTCAGAGGTACGTGCTGTCACAAGGTGGCCATCGCTCATGGTTGTGGAGAGATATAACATACAGAGGAATGTGCCCTCCCGGGTGAGAACAGGTTCCCCTGTCGGGCGTGGAAATTAGGTCATATAGATGTGGACCATGAAACTGCGGAGTCTAGTTACCCAGTACGTAAGTACGAGGCTACGCTCCACGTTGAATGGATCAATGTCCGACAACTAGGGAGACCTACATAAGCAACTGCTAATGACTAAGGCGTTCCTATCTTCCGTCAACGTACTGAGATAGAAACTACCTATAGTCTGCTGCGGGGAGGGAGCTCCGCCCGGCGGAGG
seq00007   TGCCGCTGTACTAAGCCTTGACTCGAACGAGTACTGAACCGGGGGGGACTCTGGCAATGGGAAGCGCAGGTCGGCCAGTTACCTTTAACTAAAATACTGTTATATCGTGTCAGTCGTCTCGGATAACGAGACTCACGGCTCCTACTCACCCAGTACATCATCCGGAGGTGATTTCTAATACTGCGCCTTCACGAAGCCGCGCCTAGTGGGGATTTACTACTTAGATAGTCAGGACACGGGAACCCAAAAATGCTAATTAAAGGAGGAGATGCTCAATATAACAGGGCTATCTCTAATGGAACTGGCTAATGAGATAGCTATACCAGTCGTATCATATCATTCAATGTGATCCTTTCCGTACTAACTCACTTCGCATTAGACTGGCTCACATTTTAACCCTGCTGCTGCACCGGCGTCCTTGGAGGAAGGGTTAATGCCTCTCCTGAATATCGGGCTAATATTCCCATGGCAGTCCTTCCGAAACTGGAAGCTAGGCGCATGCTCTTTGAGATCAGTCCGAGGCATTGTATCGTGGTAGTTCGCCAAAACACTCAAATCAATTTTGACCCGTTTGGTGACTAGGATTATCAGCACGATTGGAGGCCGAGGGCACGATTGTGGACTATCGTGTAGTAGGCGCGAATCTTGGTGTCAGGTTCTCGGAGCTGGTAGTCATCTACCCAGTCAACGCATAACGCGACCCAGTTGTTCTGCTCTGTGTTGTTTCGCTTTGCCGGTCACCGTATGACGCTTGCGGAAGGAAGAGTCGAAAAAACTCTGTTCCCGTGAGCTGATTTAGCGTCACTTCTATCAGCTAAAGGTACGCATGGCCGGAGGCGTTCATGTCCTGTGCGGGTCCGACACGATCTGTTCATATGCCGGAGTGAGGGGACTGATACGTATGGTACCCTCAGTCTTAAGAGGGTTATTGTACTACAGATCTTGTCATGAAGACACGAGCCGCATGTAACGACACAAAACTTTACCAACGTGTGGGCAGACATACATCTGAAGAAAGCAGCCGGTATATAAATTGATATGGCCTCCCGGCGTTCTTGTGTTTGACAAGTATAACAGTAGTGAGAGAGTAATTGGATGGGGTTGGCGAATTTAGTTGTATGTTGACGATAGTGATCCACCACCAATGAAACCCGACCCGCACTGTGTAGCACACGAAAAGGAGGTAACATCTCTCACAAACCGAGACCGAATAGTATCGTTACGAAACGCATGTCTATGCATCTCCCACAGCATGAACCCTGATATGCGGCACCACCGTCAACCATGAAAGCTAAACCAGTACCCACGAAGCAAAGAGCTTGGAGGCATAATATACCACGCCATACCGCCGCAGCAGACGAAAGTAACAGGCCGTGCTGTTCTTAATGGGTCCCTCACTCTGCTCTGCCGATGTTAATGCAGTCGTTCCGTGCAGAACCGCCTCTCTCCTCTACAATGTTGGGTGCTCTGAAGGGTGTAGTCCTGAGATACGCCATCGTCCTAGGTAATGTTTCGAAATCTGAGCGTGTCTTACGGGGCCTAAACTTGGTGGCTCTGGCCCCAGTTAGATAGATACGGGCTTGAGCGTAGGATTGAGCAGGTAAGCCCCCGAACCGCAGGCGCCATTACGACCCTCACTTGAGCGTTGGCACTTAAAACCGATGGGCGTCCGTACTTCTCCCTCTAGAATATGCCGCTACACCGACGGTGTGACGCGACAGATGATTGCAGAGTGAGGGGGGTGCCCTTCTAATTATGGCCACAGAAAAGTCCATTCAGGTCCTTTAAGGCCGCCGAAGTGACTTCCTGATCCGAAGGGTAAGTGGTCCAACATGGTGTGACGATCTTGTGTTGTCGTACGTGTGTTTCAACACTAGGCATCAGAGCGCTGCTAACCGGCGTCCCTGCGGTGTTAAATTGTAGCTTTTAGATTTTTTCAATGCTATACACTGGGTTCAGAGGTACGTGCTGTCACAAGGTGGCCATCGCTCATGGTTGTGGAGAGATATAACATACAGAGGAATGTGCCCTCCCGGGTGAGAACAGGTTCCCCTGTCGGGCGTGGAAATTAGGTCATATAGATGTGGACCATGAAACTGCGGAGTCTAGTTACCCAGTACGTAAGTACGAGGCTACGCTCCACGTTGAATGGATCAATGTCCGACAACTAGGGAGACCTACATAAGCAACTGCTAATGACTAAGGCGTTCCTATCTTCCGTCAACGTACTGAGATAGAAACTACCTATAGTCTGCTGCGGGGAGGGAGCTCCGCCCGGCGGAGG
seq00008   TGCCGCTGTACTAAGCCTTGACTCGAACGAGTACTGAACCGGGGGGGACTCTGGCAATGGGAAGCGCAGGTCGGCCAGTTACCTTTAACTAAAATACTGTTATATCGTGTCAGTCGTCTCGGATAACGAGACTCACGGCTCCTACTCACCCAGTACATCATCCGGAGGTGATTTCTAATACTGCGCCTTCACGAAGCCGCGCCTAGTGGGGATTTACTACTTAGATAGTCAGGACACGGGAACCCAAAAATGCTAATTAAAGGAGGAGATGCTCAATATAACAGGGCTATCTCTAATGGAACTGGCTAATGAGATAGCTATACCAGTCGTATCATATCATTCAATGTGATCCTTTCCGTACTAACTCACTTCGCATTAGACTGGCTCACATTTTAACCCTGCTGCTGCACCGGCGTCCTTGGAGGAAGGGTTAATGCCTCTCCTGAATATCGGGCTAATATTCCCATGGCAGTCCTTCCGAAACTGGAAGCTAGGCGCATGCTCTTTGAGATCAGTCCGAGGCATTGTATCGTGGTAGTTCGCCAAAACACTCAAATCAATTTTGACCCGTTTGGTGACTAGGATTATCAGCACGATTGGAGGCCGAGGGCACGATTGTGGACTATCGTGTAGTAGGCGCGAATCTTGGTGTCAGGTTCTCGGAGCTGGTAGTCATCTACCCAGTCAACGCATAACGCGACCCAGTTGTTCTGCTCTGTGTTGTTTCGCTTTGCCGGTCACCGTATGACGCTTGCGGAAGGAAGAGTCGAAAAAACTCTGTTCCCGTGAGCTGATTTAGCGTCACTTCTATCAGCTAAAGGTACGCATGGCCGGAGGCGTTCATGTCCTGTGCGGGTCCGACACGATCTGTTCATATGCCGGAGTGAGGGGACTGATACGTATGGTACCCTCAGTCTTAAGAGGGTTATTGTACTACAGATCTTGTCATGAAGACACGAGCCGCATGTAACGACACAAAACTTTACCAACGTGTGGGCAGACATACATCTGAAGAAAGCAGCCGGTATATAAATTGATATGGCCTCCCGGCGTTCTTGTGTTTGACAAGTATAACAGTAGTGAGAGAGTAATTGGATGGGGTTGGCGAATTTAGTTGTATGTTGACGATAGTGATCCACCACCAATGAAACCCGACCCGCACTGTGTAGCACACGAAAAGGAGGTAACATCTCTCACAAACCGAGACCGAATAGTATCGTTACGAAACGCATGTCTATGCATCTCCCACAGCATGAACCCTGATATGCGGCACCACCGTCAACCATGAAAGCTAAACCAGTACCCACGAAGCAAAGAGCTTGGAGGCATAATATACCACGCCATACCGCCGCAGCAGACGAAAGTAACAGGCCGTGCTGTTCTTAATGGGTCCCTCACTCTGCTCTGCCGATGTTAATGCAGTCGTTCCGTGCAGAACCGCCTCTCTCCTCTACAATGTTGGGTGCTCTGAAGGGTGTAGTCCTGAGATACGCCATCGTCCTAGGTAATGTTTCGAAATCTGAGCGTGTCTTACGGGGCCTAAACTTGGTGGCTCTGGCCCCAGTTAGATAGATACGGGCTTGAGCGTAGGATTGAGCAGGTAAGCCCCCGAACCGCAGGCGCCATTACGACCCTCACTTGAGCGTTGGCACTTAAAACCGATGGGCGTCCGTACTTCTCCCTCTAGAATATGCCGCTACACCGACGGTGTGACGCGACAGATGATTGCAGAGTGAGGGGGGTGCCCTTCTAATTATGGCCACAGAAAAGTCCATTCAGGTCCTTTAAGGCCGCCGAAGTGACTTCCTGATCCGAAGGGTAAGTGGTCCAACATGGTGTGACGATCTTGTGTTGTCGTACGTGTGTTTCAACACTAGGCATCAGAGCGCTGCTAACCGGCGTCCCTGCGGTGTTAAATTGTAGCTTTTAGATTTTTTCAATGCTATACACTGGGTTCAGAGGTACGTGCTGTCACAAGGTGGCCATCGCTCATGGTTGTGGAGAGATATAACATACAGAGGAATGTGCCCTCCCGGGTGAGAACAGGTTCCCCTGTCGGGCGTGGAAATTAGGTCATATAGATGTGGACCATGAAACTGCGGAGTCTAGTTACCCAGTACGTAAGTACGAGGCTACGCTCCACGTTGAATGGATCAATGTCCGACAACTAGGGAGACCTACATAAGCAACTGCTAATGACTAAGGCGTTCCTATCTTCCGTCAACGTACTGAGATAGAAACTACCTATAGTCTGCTGCGGGGAGGGAGCTCCGCCCGGCGGAGG
seq00009   TGCCGCTGTACTAAGCCTTGACTCGAACGAGTACTGAACCGGGGGGGACTCTGGCAATGGGAAGCGCAGGTCGGCCAGTTACCTTTAACTAAAATACTGTTATATCGTGTCAGTCGTCTCGGATAACGAGACTCACGGCTCCTACTCACCCAGTACATCATCCGGAGGTGATTTCTAATACTGCGCCTTCACGAAGCCGCGCCTAGTGGGGATTTACTACTTAGATAGTCAGGACACGGGAACCCAAAAATGCTAATTAAAGGAGGAGATGCTCAATATAACAGGGCTATCTCTAATGGAACTGGCTAATGAGATAGCTATACCAGTCGTATCATATCATTCAATGTGATCCTTTCCGTACTAACTCACTTCGCATTAGACTGGCTCACATTTTAACCCTGCTGCTGCACCGGCGTCCTTGGAGGAAGGGTTAATGCCTCTCCTGAATATCGGGCTAATATTCCCATGGCAGTCCTTCCGAAACTGGAAGCTAGGCGCATGCTCTTTGAGATCAGTCCGAGGCATTGTATCGTGGTAGTTCGCCAAAACACTCAAATCAATTTTGACCCGTTTGGTGACTAGGATTATCAGCACGATTGGAGGCCGAGGGCACGATTGTGGACTATCGTGTAGTAGGCGCGAATCTTGGTGTCAGGTTCTCGGAGCTGGTAGTCATCTACCCAGTCAACGCATAACGCGACCCAGTTGTTCTGCTCTGTGTTGTTTCGCTTTGCCGGTCACCGTATGACGCTTGCGGAAGGAAGAGTCGAAAAAACTCTGTTCCCGTGAGCTGATTTAGCGTCACTTCTATCAGCTAAAGGTACGCATGGCCGGAGGCGTTCATGTCCTGTGCGGGTCCGACACGATCTGTTCATATGCCGGAGTGAGGGGACTGATACGTATGGTACCCTCAGTCTTAAGAGGGTTATTGTACTACAGATCTTGTCATGAAGACACGAGCCGCATGTAACGACACAAAACTTTACCAACGTGTGGGCAGACATACATCTGAAGAAAGCAGCCGGTATATAAATTGATATGGCCTCCCGGCGTTCTTGTGTTTGACAAGTATAACAGTAGTGAGAGAGTAATTGGATGGGGTTGGCGAATTTAGTTGTATGTTGACGATAGTGATCCACCACCAATGAAACCCGACCCGCACTGTGTAGCACACGAAAAGGAGGTAACATCTCTCACAAACCGAGACCGAATAGTATCGTTACGAAACGCATGTCTATGCATCTCCCACAGCATGAACCCTGATATGCGGCACCACCGTCAACCATGAAAGCTAAACCAGTACCCACGAAGCAAAGAGCTTGGAGGCATAATATACCACGCCATACCGCCGCAGCAGACGAAAGTAACAGGCCGTGCTGTTCTTAATGGGTCCCTCACTCTGCTCTGCCGATGATAATGCAGTCGTTCCGTGCAGAACCGCCTCTCTCCTCTACAATGTTGGGTGCTCTGAAGGGTGTAGTCCTGAGATACGCCATCGTCCTAGGTAATGTTTCGAAATCTGAGCGTGTCTTACGGGGCCTAAACTTGGTGGCTCTGGCCCCAGTTAGATAGATACGGGCTTGAGCGTAGGATTGAGCAGGTAAGCCCCCGAACCGCAGGCGCCATTACGACCCTCACTTGAGCGTTGGCACTTAAAACCGATGGGCGTCCGTACTTCTCCCTCTAGAATATGCCGCTACACCGACGGTGTGACGCGACAGATGATTGCAGAGTGAGGGGGGTGCCCTTCTAATTATAGCCACAGAAAAGTCCATTCAGGTCCTTTAAGGCCGCCGAAGTGACTTCCTGATCCGAAGGGTAAGTGGTCCAACATGGTGTGACGATCTTGTGTTGTCGTACGTGTGTTTCAACACTAGGCATCAGAGCGCTGCTAACCGGCGTCCCTGCGGTGTTAAATTGTAGCTTTTAGATTTTTTCAATGCTATACACTGGGTTCAGAGGTACGTGCTGTCACAAGGTGGCCATCGCTCATGGTTGTGGAGAGATATAACATACAGAGGAATGTGCCCTCCCGGGTGAGAACAGGTTCCCCTGTCGGGCGTGGAAATTAGGTCATATAGATGTGGACCATGAAACTGCGGAGTCTAGTTACCCAGTACGTAAGTACGAGGCTACGCTCCACGTTGAATGGATCAATGTCCGACAACTAGGGAGACCTACATAAGCAACTGCTAATGACTAAGGCGTTCCTATCTTCCGTCAACGTACTGAGATAGAAACTACCTATTGTCTGCTGCGGGGAGGGAGCTCCGCCCGGCGGAGG
seq00010   TGCCGCTGTACTAAGCCTTGACTCGAACGAGTACTGAACCGGGGGGGACTCTGGCAATGGGAAGCGCAGGTCGGCCAGTTACCTTTAACTAAAATACTGTTATATCGTGTCAGTCGTCTCGGATAACGAGACTCACGGCTCCTACTCACCCAGTACATCATCCGGAGGTGATTTCTAATACTGCGCCTTCACGAAGCCGCGCCTAGTGGGGATTTACTACTTAGATAGTCAGGACACGGGAACCCAAAAATGCTAATTAAAGGAGGAGATGCTCAATATAACAGGGCTATCTCTAATGGAACTGGCTAATGAGATAGCTATACCAGTCGTATCATATCATTCAATGTGATCCTTTCCATACTAACTCACTTCGCATTAGACTGGCTCACATTTTAACCCTGCTGCTGCACCGGCGTCCTTGGAGGAAGGGTTAATGCCTCTCCTGAATATCGGGCTAATATTCCCATGGCAGTCCTTCCGAAACTGGAAGCTAGGCGCATGCTCTTTGAGATCAGTCCGAGGCATTGTATCGTGGTAGTTCGCCAAAACACTCAAATCAATTTTGACCCGTTTGGTGACTAGGATTATCAGCACGATTGGAGGCCGAGGGCACGATTGTGGACTATCGTGTAGTAGGCGCGAATCTTGGTGTCAGGTTCTCGGAGCTGGTAGTCATCTACCCAGTCAACGCATAACGCGACCCAGTTGTTCTGCTCTGTGTTGTTTCGCTTTGCCGGTCACCGTATGACGCTTGCGGAAGGAAGAGTCGAAAAAACTCTGTTCCCGTGAGCTGATTTAGCGTCACTTCTATCAGCTAAAGGTACGCATGGCCGGAGGCGTTCATGTCCTGTGCGGGTCCGACACGATCTGTTCATATGCCGGAGTGAGGGGACTGATACGTATGGTACCCTCAGTCTTAAGAGGGTTATTGTACTACAGATCTTGTCATGAAGACACGAGCCGCATGTAACGACACAAAACTTTACCAACGTGTGGGCAGACATACATCTGAAGAAAGCAGCCGGTATATAAATTGATATGGCCTCCCGGCGTTCTTGTGTTTGACAAGTATAACAGTAGTGAGAGAGTAATTGGATGGGGTTGGCGAATTTAGTTGTATGTTGACGATAGTGATCCACCACCAATGAAACCCGACCCGCACTGTGTAGCACACGAAAAGGAGGTAACATCTCTCACAAACCGAGACCGAATAGTATCGTTACGAAACGCATGTCTATGCATCTCCCACAGCATGAACCCTGATATGCGGCACCACCGTCAACCATGAAAGCTAAACCAGTACCCACGAAGCAAAGAGCTTGGAGGCATAATATACCACGCCGTACCGCCGCAGCAGACGAAAGTAACAGGCCGTGCTGTTCTTAATGGGTCCCTCACTCTGCTCTGCCGATGTTAATGCAGTCGTTCCGTGCAGAACCGCCTCTCTCCTCTACAATGTTGGGTGCTCTGAAGGGTGTAGTCCTGAGATACGCCATCGTCCTAGGTAATGTTTCGAAATCTGAGCGTGTCTTACGGGGCCTAAACTTGGTGGCTCTGGCCCCAGTTAGATAGATACGGGCTTGAGCGTAGGATTGAGCAGGTAAGCCCCCGAACCGCAGGCGCCATTACGACCCTCACTTGAGCGTTGGCACTTAAAACCGATGGGCGTCCGTACTTCTCCCTCTAGAATATGCCGCTACACCGACGGTGTGACGCGACAGATGATTGCAGAGTGAGGGGGGTGCCCTTCTAATTATAGCCACAGAAAAGTCCATTCAGGTCCTTTAAGGCCGCCGAAGTGACTTCCTGATCCGAAGGGTAAGTGGTCCAACATGGTGTGACGATCTTGTGTTGTCGTACGTGTGTTTCAACACTAGGCATCAGAGCGCTGCTAACCGGCGTCCCTGCGGTGTTAAATTGTAGCTTTTAGATTTTTTCAATGCTATACACTGGGTTCAGAGGTACGTGCTGTCACAAGGTGGCCATCGCTCATGGTTGTGGAGAGATATAACATACAGAGGAATGTGCCCTCCCGGGTGAGAACAGGTTCCCCTGTCGGGCGTGGAAATTAGGTCATATAGATGTGGACCATGAAACTGCGGAGTCTAGTTACCCAGTACGTAAGTACGAGGCTACGCTCCACGTTGAATGGATCAATGTCCGACAACTAGGGAGACCTACATAAGCAACTGCTAATGACTAAGGCGTTCCTATCTTCCGTCAACGTACTGAGATAGAAACTACCTATAGTCTGCTGCGGGGAGGGAGCTCCGCCCGGCGGAGG
seq00011   TGCCGCTGTACTAAGCCTTGACTCGAACGAGTACTGAACCGGGGGGGACTCTGGCAATGGGAAGCGCAGGTCGGCCAGTTACCTTTAACTAAAATACTGTTATATCGTGTCAGTCGTCTCGGATAACGAGACTCACGGCTCCTACTCACCCAGTACATCATCCGGAGGTGATTTCTAATACTGCGCCTTCACGAAGCCGCGCCTAGTGGGGATTTACTACTTAGATAGTCAGGACACGGGAACCCAAAAATGCTAATTAAAGGAGGAGATGCTCAATATAACAGGGCTATCTCTAATGGAACTGGCTAATGAGATAGCTATACCAGTCGTATCATATCATTCAATGTGATCCTTTCCGTACTAACTCACTTCGCATTAGACTGGCTCACATTTTAACCCTGCTGCTGCACCGGCGTCCTTGGAGGAAGGGTTAATGCCTCTCCTGAATATCGGGCTAATATTCCCATGGCAGTCCTTCCGAAACTGGAAGCTAGGCGCATGCTCTTTGAGATCAGTCCGAGGCATTGTATCGTGGTAGTTCGCCAAAACACTCAAATCAATTTTGACCCGTTTGGTGACTAGGATTATCAGCACGATTGGAGGCCGAGGGCACGATTGTGGACTATCGTGTAGTAGGCGCGAATCTTGGTGTCAGGTTCTCGGAGCTGGTAGTCATCTACCCAGTCAACGCATAACGCGACCCAGTTGTTCTGCTCTGTGTTGTTTCGCTTTGCCGGTCACCGTATGACGCTTGCGGAAGGAAGAGTCGAAAAAACTCTGTTCCCGTGAGCTGATTTAGCGTCACTTCTATCAGCTAAAGGTACGCATGGCCGGAGGCGTTCATGTCCTGTGCGGGTCCGACACGATCTGTTCATATGCCGGAGTGAGGGGACTGATACGTATGGTACCCTCAGTCTTAAGAGGGTTATTGTACTACAGATCTTGTCATGAAGACACGAGCCGCATGTAACGACACAAAACTTTACCAACGTGTGGGCAGACATACATCTGAAGAAAGCAGCCGGTATATAAATTGATATGGCCTCCCGGCGTTCTTGTGTTTGACAAGTATAACAGTAGTGAGAGAGTAATTGGATGGGGTTGGCGAATTTAGTTGTATGTTGACGATAGTGATCCACCACCAATGAAACCCGACCCGCACTGTGTAGCACACGAAAAGGAGGTAACATCTCTCACAAACCGAGACCGAATAGTATCGTTACGAAACGCATGTCTATGCATCTCCCACAGCATGAACCCTGATATGCGGCACCACCGTCAACCATGAAAGCTAAACCAGTACCCACGAAGCAAAGAGCTTGGAGGCATAATATACCACGCCATACCGCCGCAGCAGACGAAAGTAACAGGCCGTGCTGTTCTTAATGGGTCCCTCACTCTGCTCTGCCGATGTTAATGCAGTCGTTCCGTGCAGAACCGCCTCTCTCCTCTACAATGTTGGGTGCTCTGAAGGGTGTAGTCCTGAGATACGCCATCGTCCTAGGTAATGTTTCGAAATCTGAGCGTGTCTTACGGGGCCTAAACTTGGTGGCTCTGGCCCCAGTTAGATAGATACGGGCTTGAGCGTAGGATTGAGCAGGTAAGCCCCCGAACCGCAGGCGCCATTACGACCCTCACTTGAGCGTTGGCACTTAAAACCGATGGGCGTCCGTACTTCTCCCTCTAGAATATGCCGCTACACCGACGGTGTGACGCGACAGATGATTGCAGAGTGAGGGGGGTGCCCTTCTAATTATGGCCACAGAAAAGTCCATTCAGGTCCTTTAAGGCCGCCGAAGTGACTTCCTGATCCGAAGGGTAAGTGGTCCAACATGGTGTGACGATCTTGTGTTGTCGTACGTGTGTTTCAACACTAGGCATCAGAGCGCTGCTAACCGGCGTCCCTGCGGTGTTAAATTGTAGCTTTTAGATTTTTTCAATGCTATACACTGGGTTCAGAGGTACGTGCTGTCACAAGGTGGCCATCGCTCAGGGTTGTGGAGAGATATAACATACAGAGGAATGTGCCCTCCCGGGTGAGAACAGGTTCCCCTGTCGGGCGTGGAAATTAGGTCATATAGATGTGGACCATGAAACTGCGGAGTCTAGTTACCCAGTACGTAAGTACGAGGCTACGCTCCACGTTGAATGGATCAATGTCCGACAACTAGGGAGACCTACATAAGCAACTGCTAATGACTAAGGCGTTCCTATCTTCCGTCAACGTACTGAGATAGAAACTACCTATAGTCTGCTGCGGGGAGGGAGCTCCGCCCGGCGGAGG
seq00012   TGCCGCTGTACTAAGCCTTGACTCGAACGAGTCCTGAACCGGGGGGGACTCTGGCAATGGGAAGCGCAGGTCGGCCAGTTACCTTTAACTAAAATACTGTTATATCGTGTCAGTCGTCTCGGATAACGAGACTCACGGCTCCTACTCACCCAGTACATCATCCGGAGGTGATTTCTAATACTGCGCCTTCACGAAGCCGCGCCTAGTGGGGATTTACTACTTAGATAGTCAGGACACGGGAACCCAAAAATGCTAATTAAAGGAGGAGATGCTCAATATAACAGGGCTATCTCTAATGGAACTGGCTAATGAGATAGCTATACCAGTCGTATCATATCATTCAATGTGATCCTTTCCGTACTAACTCACTTCGCATTAGACTGGCTCACATTTTAACCCTGCTGCTGCACCGGCGTCCTTGGAGGAAGGGTTAATGCCTCTCCTGAATATCGGGCTAATATTCCCATGGCAGTCCTTCCGAAACTGGAAGCTAGGCGCATGCTCTTTGAGATCAGTCCGAGGCATTGTATCGTGGTAGTTCGCCAAAACACTCAAATCAATTTTGACCCGTTTGGTGACTAGGATTATCAGCACGATTGGAGGCCGAGGGCACGATTGTGGACTATCGTGTAGTAGGCGCGAATCTTGGTGTCAGGTTCTCGGAGCTGGTAGTCATCTACCCAGTCAACGCATAACGCGACCCAGTTGTTCTGCTCTGTGTTGTTTCGCTTTGCCGGTCACCGTATGACGCTTGCGGAAGGAAGAGTCGAAAAAACTCTGTTCCCGTGAGCTGATTTAGCGTCACTTCTATCAGCTAAAGGTACGCATGGCCGGAGGCGTTCATGTCCTGTGCGGGTCCGACACGATCTGTTCATATGCCGGAGTGAGGGGACTGATACGTATGGTACCCTCAGTCTTAAGAGGGTTATTGTACTACAGATCTTGTCATGAAGACACGAGCCGCATGTAACGACACAAAACTTTACCAACGTGTGGGCAGACATACATCTGAAGAAAGCAGCCGGTATATAAATTGATATGGCCTCCCGGCGTTCTTGTGTTTGACAAGTATAACAGTAGTGAGAGAGTAATTGGATGGGGTTGGCGAATTTAGTTGTATGTTGACGATAGTGATCCACCACCAATGAAACCCGACCCGCACTGTGTAGCACACGAAAAGGAGGTAACATCTCTCACAAACCGAGACCGAATAGTATCGTTACGAAACGCATGTCTATGCATCTCCCACAGCATGAACCCTGATATGCGGCACCACCGTCAACCATGAAAGCTAAACCAGTACCCACGAAGCAAAGAGCTTGGAGGCATAATATACCACGCCATACCGCCGCAGCAGACGAAAGTAACAGGCCGTGCTGTTCTTAATGGGTCCCTCACTCTGCTCTGCCGATGTTAATGCAGTCGTTCCGTGCAGAACCGCCTCTCTCCTCTACAATGTTGGGTGCTCTGAAGGGTGTAGTCCTGAGATACGCCATCGTCCTAGGTAATGTTTCGAAATCTGAGCGTGTCTTACGGGGCCTAAACTTGGTGGCTCTGGCCCCAGTTAGATAGATACGGGCTTGAGCGTAGGATTGAGCAGGTAAGCCCCCGAACCGCAGGCGCCATTACGACCCTCACTTGAGCGTTGGCACTTAAAACCGATGGGCGTCCGTACTTCTCCCTCTAGAATATGCCGCTACACCGACGGTGTGACGCGACAGATGATTGCAGAGTGAGGGGGGTGCCCTTCTAATTATGGCCACAGAAAAGTCCATTCAGGTCCTTTAAGGCCGCCGAAGTGACTTCCTGATCCGAAGGGTAAGTGGTCCAACATGGTGTGACGATCTTGTGTTGTCGTACGTGTGTTTCAACACTAGGCATCAGAGCGCTGCTAACCGGCGTCCCTGCGGTGTTAAATTGTAGCTTTTAGATTTTTTCAATGCTATACACTGGGTTCAGAGGTACGTGCTGTCACAAGGTGGCCATCGCTCAGGGTTGTGGAGAGATATAACATACAGAGGAATGTGCCCTCCCGGGTGAGAACAGGTTCCCCTGTCGGGCGTGGAAATTAGGTCATATAGATGTGGACCATGAAACTGCGGAGTCTAGTTACCCAGTACGTAAGTACGAGGCTACGCTCCACGTTGAATGGATCAATGTCCGACAACTAGGGAGACCTACATAAGCAACTGCTAATGACTAAGGCGTTCCTATCTTCCGTCAACGTACTGAGATAGAAACTACCTATAGTCTGCTGCGGGGAGGGAGCTCCGCCCGGCGGAGG
seq00013   TGCCGCTGTACTAAGCCTTGACTCGAACGAGTACTGAACCGGGGGGGACTCTGGCAATGGGAAGCGCAGGTCGGCCAGTTACCTTTAACTAAAATACTGTTATATCGTGTCAGTCGTCTCGGATAACGAGACTCACGGCTCCTACTCACCCAGTACATCATCCGGAGGTGATTTCTAATACTGCGCCTTCACGAAGCCGCGCCTAGTGGGGATTTACTACTTAGATAGTCAGGACACGGGAACCCAAAAATGCTAATTAAAGGAGGAGATGCTCAATATAACAGGGCTATCTCTAATGGAACTGGCTAATGAGATAGCTATACCAGTCGTATCATATCATTCAATGTGATCCTTTCCGTACTAACTCACTTCGCATTAGACTGGCTCACATTTTAACCCTGCTGCTGCACCGGCGTCCTTGGAGGAAGGGTTAATGCCTCTCCTGAATATCGGGCTAATATTCCCATGGCAGTCCTTCCGAAACTGGAAGCTAGGCGCATGCTCTTTGAGATCAGTCCGAGGCATTGTATCGTGGTAGTTCGCCAAAACACTCAAATCAATTTTGACCCGTTTGGTGACTAGGATTATCAGCACGATTGGAGGCCGAGGGCACGATTGTGGACTATCGTGTAGTAGGCGCGAATCTTGGTGTCAGGTTCTCGGAGCTGGTAGTCATCTACCCAGTCAACGCATAACGCGACCCAGTTGTTCTGCTCTGTGTTGTTTCGCTTTGCCGGTCACCGTATGACGCTTGCGGAAGGAAGAGTCGAAAAAACTCTGTTCCCGTGAGCTGATTTAGCGTCACTTCTATCAGCTAAAGGTACGCATGGCCGGAGGCGTTCATGTCCTCTGCGGGTCCGACACGATCTGTTCATATGCCGGAGTGAGGGGACTGATACGTATGGTACCCTCAGTCTTAAGAGGGTTATTGTACTACAGATCTTGTCATGAAGACACGAGCCGCATGTAACGACACAAAACTTTACCAACGTGTGGGCAGACATACATCTGAAGAAAGCAGCCGGTATATAAATTGATATGGCCTCCCGGCGTTCTTGTGTTTGACAAGTATAACAGTAGTGAGAGAGTAATTGGATGGGGTTGGCGAATTTAGTTGTATGTTGACGATAGTGATCCACCACCAATGAAACCCGACCCGCACTGTGTAGCACACGAAAAGGAGGTAACATCTCTCACAAACCGAGACCGAATAGTATCGTTACGAAACGCATGTCTATGCATCTCCCACAGCATGAACCCTGATATGCGGCACCACCGTCAACCATGAAAGCTAAACCAGTACCCACGAAGCAAAGAGCTTGGAGGCATAATATACCACGCCATACCGCCGCAGCAGACGAAAGTAACAGGCCGTGCTGTTCTTAATGGGTCCCTCACTCTGCTCTGCCGATGTTAATGCAGTCGTTCCGTGCAGAACCGCCTCTCTCCTCTACAATGTTGGGTGCTCTGAAGGGTGTAGTCCTGAGATACGCCATCGTCCTAGGTAATGTTTCGAAATCTGAGCGTGTCTTACGGGGCCTAAACTTGGTGGCTCTGGCCCCAGTTAGATAGATACGGGCTTGAGCGTAGGATTGAGCAGGTAAGCCCCCGAACCGCAGGCGCCATTACGACCCTCACTTGAGCGTTGGCACTTAAAACCGATGGGCGTCCGTACTTCTCCCTCTAGAATATGCCGCTACACCGACGGTGTGACGCGACAGATGATTGCAGAGTGAGGGGGGTGCCCTTCTAATTATGGCCACAGAAAAGTCCATTCAGGTCCTTTAAGGCCGCCGAAGTGACTTCCTGATCCGAAGGGTAAGTGGTCCAACATGGTGTGACGATCTTGTGTTGTCGTACGTGTGTTTCAACACTAGGCATCAGAGCGCTGCTAACCGGCGTCCCTGCGGTGTTAAATTGTAGCTTTTAGATTTTTTCAATGCTATACACTGGGTTCAGAGGTACGTGCTGTCACAAGGTGGCCATCGCTCAGGGTTGTGGAGAGATATAACATACAGAGGAATGTGCCCTCCCGGGTGAGAACAGGTTCCCCTGTCGGGCGTGGAAATTAGGTCATATAGATGTGGACCATGAAACTGCGGAGTCTAGTTACCCAGTACGTAAGTACGAGGCTACGCTCCACGTTGAATGGATCAATGTCCGACAACTAGGGAGACCTACATAAGCAACTGCTAATGACTAAGGCGTTCCTATCTTCCGTCAACGTACTGAGATAGAAACTACCTATAGTCTGCTGCGGGGAGGGAGCTCCGCCCGGCGGAGG
seq00014   TGCCGCTGTACTAAGCCTTGACTCGAACGAGTACTGAACCGGGGGGGACTCTGGCAATGGGAAGCGCAGGTCGGCCAGTTACCTTTAACTAAAATACTGTTATATCGTGTCAGTCGTCTCGGATAACGAGACTCACGGCTCCTACTCACCCAGTACATCATCCGGAGGTGATTTCTAATACTGCGCCTTCACGAAGCCGCGCCTAGTGGGGATTTACTACTTAGATAGTCAGGACACGGGAACCCAAAAATGCTAATTAAAGGAGGAGATGCTCAATATAACAGGGCTATCTCTAATGGAACTGGCTAATGAGATAGCTATACCAGTCGTATCATATCATTCAATGTGATCCTTTCCGTACTAACTCACTTCGCATTAGACTGGCTCACATTTTAACCCTGCTGCTGCACCGGCGTCCTTGGAGGAAGGGTTAATGCCTCTCCTGAATATCGGGCTAATATTCCCATGGCAGTCCTTCCGAAACTGGAAGCTAGGCGCATGCTCTTTGAGATCAGTCCGAGGCATTGTATCGTGGTAGTTCGCCAAAACACTCAAATCAATTTTGACCCGTTTGGTGACTAGGATTATCAGCACGATTGGAGGCCGAGGGCACGATTGTGGACTATCGTGTAGTAGGCGCGAATCTTGGTGTCAGGTTCTCGGAGCTGGTAGTCATCTACCCAGTCAACGCATAACGCGACCCAGTTGTTCTGCTCTGTGTTGTTTCGCTTTGCCGGTCACCGTATGACGCTTGCGGAAGGAAGAGTCGAAAAAACTCTGTTCCCGTGAGCTGATTTAGCGTCACTTCTATCAGCTAAAGGTACGCATGGCCGGAGGCGTTCATGTCCTGTGCGGGTCCGACACGATCTGTTCATATGCCGGAGTGAGGGGACTGATACGTATGGTACCCTCAGTCTTAAGAGGGTTATTGTACTACAGATCTTGTCATGAAGACACGAGCCGCATGTAACGACACAAAACTTTACCAACGTGTGGGCAGACATACATCTGAAGAAAGCAGCCGGTATATAAATTGATATGGCCTCCCGGCGTTCTTGTGTTTGACAAGTATAACAGTAGTGAGAGAGTAATTGGATGGGGTTGGCGAATTTAGTTGTATGTTGACGATAGTGATCCACCACCAATGAAACCCGACCCGCACTGTGTAGCACACGAAAAGGAGGTAACATCTCTCACAAACCGAGACCGAATAGTATCGTTACGAAACGCATGTCTATGCATCTCCCACAGCATGAACCCTGATATGCGGCACCACCGTCAACCATGAAAGCTAAACCAGTACCCACGAAGCAAAGAGCTTGGAGGCATAATATACCACGCCATACCGCCGCAGCAGACGAAAGTAACAGGCCGTGCTGTTCTTAATGGGTCCCTCACTCTGCTCTGCCGATGTTAATGCAGTCGTTCCGTGCAGAACCGCCTCTCTCCTCTACAATGTTGGGTGCTCTGAAGGGTGTAGTCCTGAGATACGCCATCGTCCTAGGTAATGTTTCGAAATCTGAGCGTGTCTTACGGGGCCTAAACTTGGTGGCTCTGGCCCCAGTTAGATAGATACGGGCTTGAGCGTAGGATTGAGCAGGTAAGCCCCCGAACCGCAGGCGCCATTACGACCCTCACTTGAGCGTTGGCACTTAAAACCGATGGGCGTCCGTACTTCTCCCTCTAGAATATGCCGCTACACCGACGGTGTGACGCGACAGATGATTGCAGAGTGAGGGGGGTGCCATTCTAATTATGGCCACAGAAAAGTCCATTCAGGTCCTTTAAGGCCGCCGAAGTGACTTCCTGATCCGAAGGGTAAGTGGTCCAACATGGTGTGACGATCTTGTGTTGTCGTACGTGTGTTTCAACACTAGGCATCAGAGCGCTGCTAACCGGCGTCCCTGCGGTGTTAAATTGTAGCTTTTAGATGTTTTCAATGCTATACACTGGGTTCAGAGGTACGTGCTGTCACAAGGTGGCCATCGCTCATGGTTGTGGAGAGATATAACATACAGAGGAATGTGCCCTCCCGGGTGAGAACAGGTTCCCCTGTCGGGCGTGGAAATTAGGTCATATAGATGTGGACCATGAAACTGCGGAGTCTAGTTACCCAGTACGTAAGTACGAGGCTACGCTCCACGTTGAATGGATCAATGTCCGACAACTAGGGAGACCTACATAAGCAACTGCTAATGACTAAGGCGTTCCTATCTTCCGTCAACGTACTGAGATAGAAACTACCTATAGTCTGCTGCGGGGAGGGAGCTCCGCCCGGCGGAGG
seq00015   TGCCGCTGTACTAAGCCTTGACTCGAACGAGTACTGAACCGGGGGGGACTCTGGCAATGGGAAGCGCAGGTCGGCCAGTTACCTTTAACTAAAATACTGTTATATCGTGTCAGTCGTCTCGGATAACGAGACTCACGGCTCCTACTCACCCAGTACATCATCCGGAGGTGATTTCTAATACTGCGCCTTCACGAAGCCGCGCCTAGTGGGGATTTACTACTTAGATAGTCAGGACACGGGAACCCAAAAATGCTAATTAAAGGAGGAGATGCTCAATATAACAGGGCTATCTCTAATGGAACTGGCTAATGAGATAGCTATACCAGTCGTATCATATCATTCAATGTGATCCTTTCCGTACTAACTCACTTCGCATTAGACTGGCTCACATTTTAACCCTGCTGCTGCACCGGCGTCCTTGGAGGAAGGGTTAATGCCTCTCCTGAATATCGGGCTAATATTCCCATGGCAGTCCTTCCGAAACTGGAAGCTAGGCGCATGCTCTTTGAGATCAGTCCGAGGCATTGTATCGTGGTAGTTCGCCAAAACACTCAAATCAATTTTGACCCGTTTGGTGACTAGGATTATCAGCACGATTGGAGGCCGAGGGCACGATTGTGGACTATCGTGTAGTAGGCGCGAATCTTGGTGTCAGGTTCTCGGAGCTGGTAGTCATCTACCCAGTCAACGCATAACGCGACCCAGTTGTTCTGCTCTGTGTTGTTTCGCTTTGCCGGTCACCGTATGACGCTTGCGGAAGGAAGAGTCGAAAAAACTCTGTTCCCGTGAGCTGATTTAGCGTCACTTCTATCAGCTAAAGGTACGCATGGCCGGAGGCGTTCATGTCCTGTGCGGGTCCGACACGATCTGTTCATATGCCGGAGTGAGGGGACTGATACGTATGGTACCCTCAGTCTTAAGAGGGTTATTGTACTACAGATCTTGTCATGAAGACACGAGCCGCATGTAACGACACAAAACTTTACCAACGTGTGGGCAGACATACATCTGAAGAAAGCAGCCGGTATATAAATTGATATGGCCTCCCGGCGTTCTTGTGTTTGACAAGTATAACAGTAGTGAGAGAGTAATTGGATGGGGTTGGCGAATTTAGTTGTATGTTGACGATAGTGATCCACCACCAATGAAACCCGACCCGCACTGTGTAGCACACGAAAAGGAGGTAACATCTCTCACAAACCGAGACCGAATAGTATCGTTACGAAACGCATGTCTATGCATCTCCCACAGCATGAACCCTGATATGCGGCACCACCGTCAACCATGAAAGCTAAACCAGTACCCACGAAGCAAAGAGCTTGGAGGCATAATATACCACGCCATACCGCCGCAGCAGACGAAAGTAACAGGCCGTGCTGTTCTTAATGGGTCCCTCACTCTGCTCTGCCGATGTTAATGCAGTCGTTCCGTGCAGAACCGCCTCTCTCCTCTACAATGTTGGGTGCTCTGAAGGGTGTAGTCCTGAGATACGCCATCGTCCTAGGTAATGTTTCGAAATCTGAGCGTGTCTTACGGGGCCTAAACTTGGTGGCTCTGGCCCCAGTTAGATAGATACGGGCTTGAGCGTAGGATTGAGCAGGTAAGCCCCCGAACCGCAGGCGCCATTACGACCCTCACTTGAGCGTTGGCACTTAAAACCGATGGGCGTCCGTACTTCTCCCTCTAGAATATGCCGCTACACCGACGGTGTGACGCGACAGATGATTGCAGAGTGAGGGGGGTGCCCTTCTAATTATGGCCACAGAAAAGTCCATTCAGGTCCTTTAAGGCCGCCGAAGTGACTTCCTGATCCGAAGGGTAAGTGGTCCAACATGGTGTGACGATCTTGTGTTGTCGTACGTGTGTTTCAACACTAGGCATCAGAGCGCTGCTAACCGGCGTCCCTGCGGTGTTAAATTGTAGCTTTTAGATTTTTTCAATGCTATACACTGGGTTCAGAGGTACGTGCTGTCACAAGGTGGCCATCGCTCATGGTTGTGGAGAGATATAACATACAGAGGAATGTGCCCTCCCGGGTGAGAACAGGTTCCCCTGTCGGGCGTGGAAATTAGGTCATATAGATGTGGACCATGAAACTGCGGAGTCTAGTTACCCAGTACGTAAGTACGAGGCTACGCTCCACGTTGAATGGATCAATGTCCGACAACTAGGGAGACCTACATAAGCAACTGCTAATGACTAAGGCGTTCCTATCTTCCGTCAACGTACTGAGATAGAAACTACCTATAGTCTGCTGCGGGGAGGGAGCTCCGCCCGGCGGAGG
seq00016   TGCCGCTGTACTAAGCCTTGACTCGAACGAGTACTGAACCGGGGGGGACTCTGGCAATGGGAAGCGCAGGTCGGCCAGTTACCTTTAACTAAAATACTGTTATATCGTGTCAGTCGTCTCGGATAACGAGACTCACGGCTCCTACTCACCCAGTACATCATCCGGAGGTGATTTCTAATACTGCGCCTTCACGAAGCCGCGCCTAGTGGGGATTTACTACTTAGATAGTCAGGACACGGGAACCCAAAAATGCTAATTAAAGGAGGAGATGCTCAATATAACAGGGCTATCTCTAATGGAACTGGCTAATGAGATAGCTATACCAGTCGTATCATATCATTCAATGTGATCCTTTCCGTACTAACTCACTTCGCATTAGACTGGCTCACATTTTAACCCTGCTGCTGCACCGGCGTCCTTGGAGGAAGGGTTAATGCCTCTCCTGAATATCGGGCTAATATTCCCATGGCAGTCCTTCCGAAACTGGAAGCTAGGCGCATGCTCTTTGAGATCAGTCCGAGGCATTGTATCGTGGTAGTTCGCCAAAACACTCAAATCAATTTTGACCCGTTTGGTGACTAGGATTATCAGCACGATTGGAGGCCGAGGGCACGATTGTGGACTATCGTGTAGTAGGCGCGAATCTTGGTGTCAGGTTCTCGGAGCTGGTAGTCATCTACCCAGTCAACGCATAACGCGACCCAGTTGTTCTGCTCTGTGTTGTTTCGCTTTGCCGGTCACCGTATGACGCTTGCGGAAGGAAGAGTCGAAAAAACTCTGTTCCCGTGAGCTGATTTAGCGTCACTTCTATCAGCTAAAGGTACGCATGGCCGGAGGCGTTCATGTCCTGTGCGGGTCCGACACGATCTGTTCATATGCCGGAGTGAGGGGACTGATACGTATGGTACCCTCAGTCTTAAGAGGGTTATTGTACTACAGATCTTGTCATGAAGACACGAGCCGCATGTAACGACACAAAACTTTACCAACGTGTGGGCAGACATACATCTGAAGAAAGCAGCCGGTATATAAATTGATATGGCCTCCCGGCGTTCTTGTGTTTGACAAGTATAACAGTAGTGAGAGAGTAATTGGATGGGGTTGGCGAATTTAGTTGTATGTTGACGATAGTGATCCACCACCAATGAAACCCGACCCGCACTGTGTAGCACACGAAAAGGAGGTAACATCTCTCACAAACCGAGACCGAATAGTATCGTTACGAAACGCATGTCTATGCATCTCCCACAGCATGAACCCTGATATGCGGCACCACCGTCAACCATGAAAGCTAAACCAGTACCCACGAAGCAAAGAGCTTGGAGGCATAATATACCACGCCATACCGCCGCAGCAGACGAAAGTAACAGGCCGTGCTGTTCTTAATGGGTCCCTCACTCTGCTCTGCCGATGTTAATGCAGTCGTTCCGTGCAGAACCGCCTCTCTCCTCTACAATGTTGGGTGCTCTGAAGGGTGTAGTCCTGAGATACGCCATCGTCCTAGGTAATGTTTCGAAATCTGAGCGTGTCTTACGGGGCCTAAACTTGGTGGCTCTGGCCCCAGTTAGATAGATACGGGCTTGAGCGTAGGATTGAGCAGGTAAGCCCCCGAACCGCAGGCGCCATTACGACCCTCACTTGAGCGTTGGCACTTAAAACCGATGGGCGTCCGTACTTCTCCCTCTAGAATATGCCGCTACACCGACGGTGTGACGCGACAGATGATTGCAGAGTGAGGGGGGTGCCCTTCTAATTATGGCCACAGAAAAGTCCATTCAGGTCCTTTAAGGCCGCCGAAGTGACTTCCTGATCCGAAGGGTAAGTGGTCCAACATGGTGTGACGATCTTGTGTTGTCGTACGTGTGTTTCAACACTAGGCATCAGAGCGCTGCTAACCGGCGTCCCTGCGGTGTTAAATTGTAGCTTTTAGATTTTTTCAATGCTATACACTGGGTTCAGAGGTACGTGCTGTCACAAGGTGGCCATCGCTCAGGGTTGTGGAGAGATATAACATACAGAGGAATGTGCCCTCCCGGGTGAGAACAGGTTCCCCTGTCGGGCGTGGAAATTAGGTCATATAGATGTGGACCATGAAACTGCGGAGTCTAGTTACCCAGTACGTAAGTACGAGGCTACGCTCCACGTTGAATGGATCAATGTCCGACAACTAGGGAGACCTACATAAGCAACTGCTAATGACTAAGGCGTTCCTATCTTCCGTCAACGTACTGAGATAGAAACTACCTATAGTCTGCTGCGGGGAGGGAGCTCCGCCCGGCGGAGG
seq00017   TGCCGCTGTACTAAGCCTTGACTCGAACGAGTACTGAACCGGGGGGGACTCTGGCAATGGGAAGCGCAGGTCGGCCAGTTACCTTTAACTAAAATACTGTTATATCGTGTCAGTCGTCTCGGATAACGAGACTCACGGCTCCTACTCACCCAGTACATCATCCGGAGGTGATTTCTAATACTGCGCCTTCACGAAGCCGCGCCTAGTGGGGATTTACTACTTAGATAGTCAGGACACGGGAACCCAAAAATGCTAATTAAAGGAGGAGATGCTCAATATAACAGGGCTATCTCTAATGGAACTGGCTAATGAGATAGCTATACCAGTCGTATCATATCATTCAATGTGATCCTTTCCGTACTAACTCACTTCGCATTAGACTGGCTCACATTTTAACCCTGCTGCTGCACCGGCGTCCTTGGAGGAAGGGTTAATGCCTCTCCTGAATATCGGGCTAATATTCCCATGGCAGTCCTTCCGAAACTGGAAGCTAGGCGCATGCTCTTTGAGATCAGTCCGAGGCATTGTATCGTGGTAGTTCGCCAAAACACTCAAATCAATTTTGACCCGTTTGGTGACTAGGATTATCAGCACGATTGGAGGCCGAGGGCACGATTGTGGACTATCGTGTAGTAGGCGCGAATCTTGGTGTCAGGTTCTCGGAGCTGGTAGTCATCTACCCAGTCAACGCATAACGCGACCCAGTTGTTCTGCTCTGTGTTGTTTCGCTTTGCCGGTCACCGTATGACGCTTGCGGAAGGAAGAGTCGAAAAAACTCTGTTCCCGTGAGCTGATTTAGCGTCACTTCTATCAGCTAAAGGTACGCATGGCCGGAGGCGTTCATGTCCTGTGCGGGTCCGACACGATCTGTTCATATGCCGGAGTGAGGGGACTGATACGTATGGTACCCTCAGTCTTAAGAGGGTTATTGTACTACAGATCTTGTCATGAAGACACGAGCCGCATGTAACGACACAAAACTTTACCAACGTGTGGGCAGACATACATCTGAAGAAAGCAGCCGGTATATAAATTGATATGGCCTCCCGGCGTTCTTGTGTTTGACAAGTATAACAGTAGTGAGAGAGTAATTGGATGGGGTTGGCGAATTTAGTTGTATGTTGACGATAGTGATCCACCACCAATGAAACCCGACCCGCACTGTGTAGCACACGAAAAGGAGGTAACATCTCTCACAAACCGAGACCGAATAGTATCGTTACGAAACGCATGTCTATGCATCTCCCACAGCATGAACCCTGATATGCGGCACCACCGTCAACCATGAAAGCTAAACCAGTACCCACGAAGCAAAGAGCTTGGAGGCATAATATACCACGCCATACCGCCGCAGCAGACGAAAGTAACAGGCCGTGCTGTTCTTAATGGGTCCCTCACTCTGCTCTGCCGATGTTAATGCAGTCGTTCCGTGCAGAACCGCCTCTCTCCTCTACAATGTTGGGTGCTCTGAAGGGTGTAGTCCTGAGATACGCCATCGTCCTAGGTAATGTTTCGAAATCTGAGCGTGTCTTACGGGGCCTAAACTTGGTGGCTCTGGCCCCAGTTAGATAGATACGGGCTTGAGCGTAGGATTGAGCAGGTAAGCCCCCGAACCGCAGGCGCCATTACGACCCTCACTTGAGCGTTGGCACTTAAAACCGATGGGCGTCCGTACTTCTCCCTCTAGAATATGCCGCTACACCGACGGTGTGACGCGACAGATGATTGCAGAGTGAGGGGGGTGCCCTTCTAATTATGGCCACAGAAAAGTCCATTCAGGTCCTTTAAGGCCGCCGAAGTGACTTCCTGATCCGAAGGGTAAGTGGTCCAACATGGTGTGACGATCTTGTGTTGTCGTACGTGTGTTTCAACACTAGGCATCAGAGCGCTGCTAACCGGCGTCCCTGCGGTGTTAAATTGTAGCTTTTAGATTTTTTCAATGCTATACACTGGGTTCAGAGGTACGTGCTGTCACAAGGTGGCCATCGCTCATGGTTGTGGAGAGATATAACATACAGAGGAATGTGCCCTCCCGGGTGAGAACAGGTTCCCCTGTCGGGCGTGGAAATTAGGTCATATAGATGTGGACCATGAAACTGCGGAGTCTAGTTACCCAGTACGTAAGTACGAGGCTACGCTCCACGTTGAATGGATCAATGTCCGACAACTAGGGAGACCTACATAAGCAACTGCTAATGACTAAGGCGTTCCTATCTTCCGTCAACGTACTGAGATAGAAACTACCTATAGTCTGCTGCGGGGAGGGAGCTCCGCCCGGCGGAGG
seq00018   TGCCGCTGTACTAAGCCTTGACTCGAACGAGTACTGAACCGGGGGGGACTCTGGCAATGGGAAGCGCAGGTCGGCCAGTTACCTTTAACTAAAATACTGTTATATCGTGTCAGTCGTCTCGGATAACGAGACTCACGGCTCCTACTCACCCAGTACATCATCCGGAGGTGATTTCTAATACTGCGCCTTCACGAAGCCGCGCCTAGTGGGGATTTACTACTTAGATAGTCAGGACACGGGAACCCAAAAATGCTAATTAAAGGAGGAGATGCTCAATATAACAGGGCTATCTCTAATGGAACTGGCTAATGAGATAGCTATACCAGTCGTATCATATCATTCAATGTGATCCTTTCCGTACTAACTCACTTCGCATTAGACTGGCTCACATTTTAACCCTGCTGCTGCACCGGCGTCCTTGGAGGAAGGGTTAATGCCTCTCCTGAATATCGGGCTAATATTCCCATGGCAGTCCTTCCGAAACTGGAAGCTAGGCGCATGCTCTTTGAGATCAGTCCGAGGCATTGTATCGTGGTAGTTCGCCAAAACACTCAAATCAATTTTGACCCGTTTGGTGACTAGGATTATCAGCACGATTGGAGGCCGAGGGCACGATTGTGGACTATCGTGTAGTAGGCGCGAATCTTGGTGTCAGGTTCTCGGAGCTGGTAGTCATCTACCCAGTCAACGCATAACGCGACCCAGTTGTTCTGCTCTGTGTTGTTTCGCTTTGCCGGTCACCGTATGACGCTTGCGGAAGGAAGAGTCGAAAAAACTCTGTTCCCGTGAGCTGATTTAGCGTCACTTCTATCAGCTAAAGGTACGCATGGCCGGAGGCGTTCATGTCCTGTGCGGGTCCGACACGATCTGTTCATATGCCGGAGTGAGGGGACTGATACGTATGGTACCCTCAGTCTTAAGAGGGTTATTGTACTACAGATCTTGTCATGAAGACACGAGCCGCATGTAACGACACAAAACTTTACCAACGTGTGGGCAGACATACATCTGAAGAAAGCAGCCGGTATATAAATTGATATGGCCTCCCGGCGTTCTTGTGTTTGACAAGTATAACAGTAGTGAGAGAGTAATTGGATGGGGTTGGCGAATTTAGTTGTATGTTGACGATAGTGATCCACCACCAATGAAACCCGACCCGCACTGTGTAGCACACGAAAAGGAGGTAACATCTCTCACAAACCGAGACCGAATAGTATCGTTACGAAACGCATGTCTATGCATCTCCCACAGCATGAACCCTGATATGCGGCACCACCGTCAACCATGAAAGCTAAACCAGTACCCACGAAGCAAAGAGCTTGGAGGCATAATATACCACGCCATACCGCCGCAGCAGACGAAAGTAACAGGCCGTGCTGTTCTTAATGGGTCCCTCACTCTGCTCTGCCGATGTTAATGCAGTCGTTCCGTGCAGAACCGCCTCTCTCCTCTACAATGTTGGGTGCTCTGAAGGGTGTAGTCCTGAGATACGCCATCGTCCTAGGTAATGTTTCGAAATCTGAGCGTGTCTTACGGGGCCTAAACTTGGTGGCTCTGGCCCCAGTTAGATAGATACGGGCTTGAGCGTAGGATTGAGCAGGTAAGCCCCCGAACCGCAGGCGCCATTACGACCCTCACTTGAGCGTTGGCACTTAAAACCGATGGGCGTCCGTACTTCTCCCTCTAGAATATGCCGCTACACCGACGGTGTGACGCGACAGATGATTGCAGAGTGAGGGGGGTGCCCTTCTAATTATGGCCACAGAAAAGTCCATTCAGGTCCTTTAAGGCCGCCGAAGTGACTTCCTGATCCGAAGGGTAAGTGGTCCAACATGGTGTGACGATCTTGTGTTGTCGTACGTGTGTTTCAACACTAGGCATCAGAGCGCTGCTAACCGGCGTCCCTGCGGTGTTAAATTGTAGCTTTTAGATTTTTTCAATGCTATACACTGGGTTCAGAGGTACGTGCTGTCACAAGGTGGCCATCGCTCATGGTTGTGGAGAGATATAACATACAGAGGAATGTGCCCTCCCGGGTGAGAACAGGTTCCCCTGTCGGGCGTGGAAATTAGGTCATATAGATGTGGACCATGAAACTGCGGAGTCTAGTTACCCAGTACGTAAGTACGAGGCTACGCTCCACGTTGAATGGATCAATGTCCGACAACTAGGGAGACCTACATAAGCAACTGCTAATGACTAAGGCGTTCCTATCTTCCGTCAACGTACTGAGATAGAAACTACCTATAGTCTGCTGCGGGGAGGGAGCTCCGCCCGGCGGAGG
seq00019   TGCCGCTGTACTAAGCCTTGACTCGAACGAGTACTGAACCGGGGGGGACTCTGGCAATGGGAAGCGCAGGTCGGCCAGTTACCTTTAACTAAAATACTGTTATATCGTGTCAGTCGTCTCGGATAACGAGACTCACGGCTCCTACTCACCCAGTACATCATCCGGAGGTGATTTCTAATACTGCGCCTTCACGAAGCCGCGCCTAGTGGGGATTTACTACTTAGATAGTCAGGACACGGGAACCCAAAAATGCTAATTAAAGGAGGAGATGCTCAATATAACAGGGCTATCTCTAATGGAACTGGCTAATGAGATAGCTATACCAGTCGTATCATATCATTCAATGTGATCCTTTCCGTACTAACTCACTTCGCATTAGACTGGCTCACATTTTAACCCTGCTGCTGCACCGGCGTCCTTGGAGGAAGGGTTAATGCCTCTCCTGAATATCGGGCTAATATTCCCATGGCAGTCCTTCCGAAACTGGAAGCTAGGCGCATGCTCTTTGAGATCAGTCCGAGGCATTGTATCGTGGTAGTTCGCCAAAACACTCAAATCAATTTTGACCCGTTTGGTGACTAGGATTATCAGCACGATTGGAGGCCGAGGGCACGATTGTGGACTATCGTGTAGTAGGCGCGAATCTTGGTGTCAGGTTCTCGGAGCTGGTAGTCATCTACCCAGTCAACGCATAACGCGACCCAGTTGTTCTGCTCTGTGTTGTTTCGCTTTGCCGGTCACCGTATGACGCTTGCGGAAGGAAGAGTCGAAAAAACTCTGTTCCCGTGAGCTGATTTAGCGTCACTTCTATCAGCTAAAGGTACGCATGGCCGGAGGCGTTCATGTCCTGTGCGGGTCCGACACGATCTGTTCATATGCCGGAGTGAGGGGACTGATACGTATGGTACCCTCAGTCTTAAGAGGGTTATTGTACTACAGATCTTGTCATGAAGACACGAGCCGCATGTAACGACACAAAACTTTACCAACGTGTGGGCAGACATACATCTGAAGAAAGCAGCCGGTATATAAATTGATATGGCCTCCCGGCGTTCTTGTGTTTGACAAGTATAACAGTAGTGAGAGAGTAATTGGATGGGGTTGGCGAATTTAGTTGTATGTTGACGATAGTGATCCACCACCAATGAAACCCGACCCGCACTGTGTAGCACACGAAAAGGAGGTAACATCTCTCACAAACCGAGACCGAATAGTATCGTTACGAAACGCATGTCTATGCATCTCCCACAGCATGAACCCTGATATGCGGCACCACCGTCAACCATGAAAGCTAAACCAGTACCCACGAAGCAAAGAGCTTGGAGGCATAATATACCACGCCATACCGCCGCAGCAGACGAAAGTAACAGGCCGTGCTGTTCTTAATGGGTCCCTCACTCTGCTCTGCCGATGTTAATGCAGTCGTTCCGTGCAGAACCGCCTCTCTCCTCTACAATGTTGGGTGCTCTGAAGGGTGTAGTCCTGAGATACGCCATCGTCCTAGGTAATGTTTCGAAATCTGAGCGTGTCTTACGGGGCCTAAACTTGGTGGCTCTGGCCCCAGTTAGATAGATACGGGCTTGAGCGTAGGATTGAGCAGGTAAGCCCCCGAACCGCAGGCGCCATTACGACCCTCACTTGAGCGTTGGCACTTAAAACCGATGGGCGTCCGTACTTCTCCCTCTAGAATATGCCGCTACACCGACGGTGTGACGCGACAGATGATTGCAGAGTGAGGGGGGTGCCCTTCTAATTATGGCCACAGAAAAGTCCATTCAGGTCCTTTAAGGCCGCCGAAGTGACTTCCTGATCCGAAGGGTAAGTGGTCCAACATGGTGTGACGATCTTGTGTTGTCGTACGTGTGTTTCAACACTAGGCATCAGAGCGCTGCTAACCGGCGTCCCTGCGGTGTTAAATTGTAGCTTTTAGATTTTTTCAATGCTATACACTGGGTTCAGAGGTACGTGCTGTCACAAGGTGGCCATCGCTCATGGTTGTGGAGAGATATAACATACAGAGGAATGTGCCCTCCCGGGTGAGAACAGGTTCCCCTGTCGGGCGTGGAAATTAGGTCATATAGATGTGGACCATGAAACTGCGGAGTCTAGTTACCCAGTACGTAAGTACGAGGCTACGCTCCACGTTGAATGGATCAATGTCCGACAACTAGGGAGACCTACATAAGCAACTGCTAATGACTAAGGCGTTCCTATCTTCCGTCAACGTACTGAGATAGAAACTACCTATAGTCTGCTGCGGGGAGGGAGCTCCGCCCGGCGGAGG
seq00020   TGCCGCTGTACTAAGCCTTGACTCGAACGAGTACTGAACCGGGGGGGACTCTGGCAATGGGAAGCGCAGGTCGGCCAGTTACCTTTAACTAAAATACTGTTATATCGTGTCAGTCGTCTCGGATAACGAGACTCACGGCTCCTACTCACCCAGTACATCATCCGGAGGTGATTTCTAATACTGCGCCTTCACGAAGCCGCGCCTAGTGGGGATTTACTACTTAGATAGTCAGGACACGGGAACCCAAAAATGCTAATTAAAGGAGGAGATGCTCAATATAACAGGGCTATCTCTAATGGAACTGGCTAATGAGATAGCTATACCAGTCGTATCATATCATTCAATGTGATCCTTTCCGTACTAACTCACTTCGCATTAGACTGGCTCACATTTTAACCCTGCTGCTGCACCGGCGTCCTTGGAGGAAGGGTTAATGCCTCTCCTGAATATCGGGCTAATATTCCCATGGCAGTCCTTCCGAAACTGGAAGCTAGGCGCATGCTCTTTGAGATCAGTCCGAGGCATTGTATCGTGGTAGTTCGCCAAAACACTCAAATCAATTTTGACCCGTTTGGTGACTAGGATTATCAGCACGATTGGAGGCCGAGGGCACGATTGTGGACTATCGTGTAGTAGGCGCGAATCTTGGTGTCAGGTTCTCGGAGCTGGTAGTCATCTACCCAGTCAACGCATAACGCGACCCAGTTGTTCTGCTCTGTGTTGTTTCGCTTTGCCGGTCACCGTATGACGCTTGCGGAAGGAAGAGTCGAAAAAACTCTGTTCCCGTGAGCTGATTTAGCGTCACTTCTATCAGCTAAAGGTACGCATGGCCGGAGGCGTTCATGTCCTGTGCGGGTCCGACACGATCTGTTCATATGCCGGAGTGAGGGGACTGATACGTATGGTACCCTCAGTCTTAAGAGGGTTATTGTACTACAGATCTTGTCATGAAGACACGAGCCGCATGTAACGACACAAAACTTTACCAACGTGTGGGCAGACATACATCTGAAGAAAGCAGCCGGTATATAAATTGATATGGCCTCCCGGCGTTCTTGTGTTTGACAAGTATAACAGTAGTGAGAGAGTAATTGGATGGGGTTGGCGAATTTAGTTGTATGTTGACGATAGTGATCCACCACCAATGAAACCCGACCCGCACTGTGTAGCACACGAAAAGGAGGTAACATCTCTCACAAACCGAGACCGAATAGTATCGTTACGAAACGCATGTCTATGCATCTCCCACAGCATGAACCCTGATATGCGGCACCACCGTCAACCATGAAAGCTAAACCAGTACCCACGAAGCAAAGAGCTTGGAGGCATAATATACCACGCCATACCGCCGCAGCAGACGAAAGTAACAGGCCGTGCTGTTCTTAATGGGTCCCTCACTCTGCTCTGCCGATGTTAATGCAGTCGTTCCGTGCAGAACCGCCTCTCTCCTCTACAATGTTGGGTGCTCTGAAGGGTGTAGTCCTGAGATACGCCATCGTCCTAGGTAATGTTTCGAAATCTGAGCGTGTCTTACGGGGCCTAAACTTGGTGGCTCTGGCCCCAGTTAGATAGATACGGGCTTGAGCGTAGGATTGAGCAGGTAAGCCCCCGAACCGCAGGCGCCATTACGACCCTCACTTGAGCGTTGGCACTTAAAACCGATGGGCGTCCGTACTTCTCCCTCTAGAATATGCCGCTACACCGACGGTGTGACGCGACAGATGATTGCAGAGTGAGGGGGGTGCCATTCTAATTATGGCCACAGAAAAGTCCATTCAGGTCCTTTAAGGCCGCCGAAGTGACTTCCTGATCCGAAGGGTAAGTGGTCCAACATGGTGTGACGATCTTGTGTTGTCGTACGTGTGTTTCAACACTAGGCATCAGAGCGCTGCTAACCGGCGTCCCTGCGGTGTTAAATTGTAGCTTTTAGATGTTTTCAATGCTATACACTGGGTTCAGAGGTACGTGCTGTCACAAGGTGGCCATCGCTCATGGTTGTGGAGAGATATAACATACAGAGGAATGTGCCCTCCCGGGTGAGAACAGGTTCCCCTGTCGGGCGTGGAAATTAGGTCATATAGATGTGGACCATGAAACTGCGGAGTCTAGTTACCCAGTACGTAAGTACGAGGCTACGCTCCACGTTGAATGGATCAATGTCCGACAACTAGGGAGACCTACATAAGCAACTGCTAATGACTAAGGCGTTCCTATCTTCCGTCAACGTACTGAGATAGAAACTACCTATAGTCTGCTGCGGGGAGGGAGCTCCGCCCGGCGGAGG
seq00021   TGCCGCTGTACTAAGCCTTGACTCGAACGAGTACTGAACCGGGGGGGACTCTGGCAATGGGAAGCGCAGGTCGGCCAGTTACCTTTAACTAAAATACTGTTATATCGTGTCAGTCGTCTCGGATAACGAGACTCACGGCTCCTACTCACCCAGTACATCATCCGGAGGTGATTTCTAATACTGCGCCTTCACGAAGCCGCGCCTAGTGGGGATTTACTACTTAGATAGTCAGGACACGGGAACCCAAAAATGCTAATTAAAGGAGGAGATGCTCAATATAACAGGGCTATCTCTAATGGAACTGGCTAATGAGATAGCTATACCAGTCGTATCATATCATTCAATGTGATCCTTTCCGTACTAACTCACTTCGCATTAGACTGGCTCACATTTTAACCCTGCTGCTGCACCGGCGTCCTTGGAGGAAGGGTTAATGCCTCTCCTGAATATCGGGCTAATATTCCCATGGCAGTCCTTCCGAAACTGGAAGCTAGGCGCATGCTCTTTGAGATCAGTCCGAGGCATTGTATCGTGGTAGTTCGCCAAAACACTCAAATCAATTTTGACCCGTTTGGTGACTAGGATTATCAGCACGATTGGAGGCCGAGGGCACGATTGTGGACTATCGTGTAGTAGGCGCGAATCTTGGTGTCAGGTTCTCGGAGCTGGTAGTCATCTACCCAGTCAACGCATAACGCGACCCAGTTGTTCTGCTCTGTGTTGTTTCGCTTTGCCGGTCACCGTATGACGCTTGCGGAAGGAAGAGTCGAAAAAACTCTGTTCCCGTGAGCTGATTTAGCGTCACTTCTATCAGCTAAAGGTACGCATGGCCGGAGGCGTTCATGTCCTGTGCGGGTCCGACACGATCTGTTCATATGCCGGAGTGAGGGGACTGATACGTATGGTACCCTCAGTCTTAAGAGGGTTATTGTACTACAGATCTTGTCATGAAGACACGAGCCGCATGTAACGACACAAAACTTTACCAACGTGTGGGCAGACATACATCTGAAGAAAGCAGCCGGTATATAAATTGATATGGCCTCCCGGCGTTCTTGTGTTTGACAAGTATAACAGTAGTGAGAGAGTAATTGGATGGGGTTGGCGAATTTAGTTGTATGTTGACGATAGTGATCCACCACCAATGAAACCCGACCCGCACTGTGTAGCACACGAAAAGGAGGTAACATCTCTCACAAACCGAGACCGAATAGTATCGTTACGAAACGCATGTCTATGCATCTCCCACAGCATGAACCCTGATATGCGGCACCACCGTCAACCATGAAAGCTAAACCAGTACCCACGAAGCAAAGAGCTTGGAGGCATAATATACCACGCCATACCGCCGCAGCAGACGAAAGTAACAGGCCGTGCTGTTCTTAATGGGTCCCTCACTCTGCTCTGCCGATGTTAATGCAGTCGTTCCGTGCAGAACCGCCTCTCTCCTCTACAATGTTGGGTGCTCTGAAGGGTGTAGTCCTGAGATACGCCATCGTCCTAGGTAATGTTTCGAAATCTGAGCGTGTCTTACGGGGCCTAAACTTGGTGGCTCTGGCCCCAGTTAGATAGATACGGGCTTGAGCGTAGGATTGAGCAGGTAAGCCCCCGAACCGCAGGCGCCATTACGACCCTCACTTGAGCGTTGGCACTTAAAACCGATGGGCGTCCGTACTTCTCCCTCTAGAATATGCCGCTACACCGACGGTGTGACGCGACAGATGATTGCAGAGTGAGGGGGGTGCCCTTCTAATTATGGCCACAGAAAAGTCCATTCAGGTCCTTTAAGGCCGCCGAAGTGACTTCCTGATCCGAAGGGTAAGTGGTCCAACATGGTGTGACGATCTTGTGTTGTCGTACGTGTGTTTCAACACTAGGCATCAGAGCGCTGCTAACCGGCGTCCCTGCGGTGTTAAATTGTAGCTTTTAGATTTTTTCAATGCTATACACTGGGTTCAGAGGTACGTGCTGTCACAAGGTGGCCATCGCTCAGGGTTGTGGAGAGATATAACATACAGAGGAATGTGCCCTCCCGGGTGAGAACAGGTTCCCCTGTCGGGCGTGGAAATTAGGTCATATAGATGTGGACCATGAAACTGCGGAGTCTAGTTACCCAGTACGTAAGTACGAGGCTACGCTCCACGTTGAATGGATCAATGTCCGACAACTAGGGAGACCTACATAAGCAACTGCTAATGACTAAGGCGTTCCTATCTTCCGTCAACGTACTGAGATAGAAACTACCTATAGTCTGCTGCGGGGAGGGAGCTCCGCCCGGCGGAGG
seq00022   TGCCGCTGTACTAAGCCTTGACTCGAACGAGTACTGAACCGGGGGGGACTCTGGCAATGGGAAGCGCAGGTCGGCCAGTTACCTTTAACTAAAATACTGTTATATCGTGTCAGTCGTCTCGGATAACGAGACTCACGGCTCCTACTCACCCAGTACATCATCCGGAGGTGATTTCTAATACTGCGCCTTCACGAAGCCGCGCCTAGTGGGGATTTACTACTTAGATAGTCAGGACACGGGAACCCAAAAATGCTAATTAAAGGAGGAGATGCTCAATATAACAGGGCTATCTCTAATGGAACTGGCTAATGAGATAGCTATACCAGTCGTATCATATCATTCAATGTGATCCTTTCCGTACTAACTCACTTCGCATTAGACTGGCTCACATTTTAACCCTGCTGCTGCACCGGCGTCCTTGCAGGAAGGGTTAATGCCTCTCCTGAATATCGGGCTAATATTCCCATGGCAGTCCTTCCGAAACTGGAAGCTAGGCGCATGCTCTTTGAGATCAGTCCGAGGCATTGTATCGTGGTAGTTCGCCAAAACACTCAAATCAATTTTGACCCGTTTGGTGACTAGGATTATCAGCACGATTGGAGGCCGAGGGCACGATTGTGGACTATCGTGTAGTAGGCGCGAATCTTGGTGTCAGGTTCTCGGAGCTGGTAGTCATCTACCCAGTCAACGCATAACGCGACCCAGTTGTTCTGCTCTGTGTTGTTTCGCTTTGCCGGTCACCGTATGACGCTTGCGGAAGGAAGAGTCGAAAAAACTCTGTTCCCGTGAGCTGATTTAGCGTCACTTCTATCAGCTAAAGGTACGCATGGCCGGAGGCGTTCATGTCCTGTGCGGGTCCGACACGATCTGTTCATATGCCGGAGTGAGGGGACTGATACGTATGGTACCCTCAGTCTTAAGAGGGTTATTGTACTACAGATCTTGTCATGAAGACACGAGCCGCATGTAACGACACAAAACTTTACCAACGTGTGGGCAGACATACATCTGAAGAAAGCAGCCGGTATATAAATTGATATGGCCTCCCGGCGTTCTTGTGTTTGACAAGTATAACAGTAGTGAGAGAGTAATTGGATGGGGTTGGCGAATTTAGTTGTATGTTGACGATAGTGATCCACCACCAATGAAACCCGACCCGCACTGTGTAGCACACGAAAAGGAGGTAACATCTCTCACAAACCGAGACCGAATAGTATCGTTACGAAACGCATGTCTATGCATCTCCCACAGCATGAACCCTGATATGCGGCACCACCGTCAACCATGAAAGCTAAACCAGTACCCACGAAGCAAAGAGCTTGGAGGCATAATATACCACGCCGTACCGCCGCAGCAGACGAAAGTAACAGGCCGTGCTGTTCTTAATGGGTCCCTCACTCTGCTCTGCCGATGTTAATGCAGTCGTTCCGTGCAGAACCGCCTCTCTCCTCTACAATGTTGGGTGCTCTGAAGGGTGTAGTCCTGAGATACGCCATCGTCCTAGGTAATGTTTCGAAATCTGAGCGTGTCTTACGGGGCCTAAACTTGGTGGCTCTGGCCCCAGTTAGATAGATACGGGCTTGAGCGTAGGATTGAGCAGGTAAGCCCCCGAACCGCAGGCGCCATTACGACCCTCACTTGAGCGTTGGCACTTAAAACCGATGGGCGTCCGTACTTCTCCCTCTTGAATATGCCGCTACACCGACGGTGTGACGCGACAGATGATTGCAGAGTGAGGGGGGTGCCCTTCTAATTATAGCCACAGAAAAGTCCATTCAGGTCCTTTAAGGCCGCCGAAGTGACTTCCTGATCCGAAGGGTAAGTGGTCCAACATGGTGTGACGATCTTGTGTTGTCGTACGTGTGTTTCAACACTAGGCATCAGAGCGCTGCTAACCGGCGTCCCTGCGGTGTTAAATTGTAGCTTTTAGATTTTTTCAATGCTATACACTGGGTTCAGAGGTACGTGCTGTCACAAGGTGGCCATCGCTCAGGGTTGTGGAGAGATATAACATACAGAGGAATGTGCCCTCCCGGGTGAGAACAGGTTCCCCTGTCGGGCGTGGAAATTAGGTCATATAGATGTGGACCATGAAACTGCGGAGTCTAGTTACCCAGTACGTAAGTACGAGGCTACGCTCCACGTTGAATGGATCAATGTCCGACAACTAGGGAGACCTACATAAGCAACTGCTAATGACTAAGGCGTTCCTATCTTCCGTCAACGTACTGAGATAGAAACTACCTATAGTCTGCTGCGGGGAGGGAGCTCCGCCCGGCGGAGG
seq00023   TGCCGCTGTACTAAGCCTTGACTCGAACGAGTACTGAACCGGGGGGGACTCTGGCAATGGGAAGCGCAGGTCGGCCAGTTACCTTTAACTAAAATACTGTTATATCGTGTCAGTCGTCTCGGATAACGAGACTCACGGCTCCTACTCACCCAGTACATCATCCGGAGGTGATTTCTAATACTGCGCCTTCACGAAGCCGCGCCTAGTGGGGATTTACTACTTAGATAGTCAGGACACGGGAACCCAAAAATGCTAATTAAAGGAGGAGATGCTCAATATAACAGGGCTATCTCTAATGGAACTGGCTAATGAGATAGCTATACCAGTCGTATCATATCATTCAATGTGATCCTTTCCGTACTAACTCACTTCGCATTAGACTGGCTCACATTTTAACCCTGCTGCTGCACCGGCGTCCTTGGAGGAAGGGTTAATGCCTCTCCTGAATATCGGGCTAATATTCCCATGGCAGTCCTTCCGAAACTGGAAGCTAGGCGCATGCTCTTTGAGATCAGTCCGAGGCATTGTATCGTGGTAGTTCGCCAAAACACTCAAATCAATTTTGACCCGTTTGGTGACTAGGATTATCAGCACGATTGGAGGCCGAGGGCACGATTGTGGACTATCGTGTAGTAGGCGCGAATCTTGGTGTCAGGTTCTCGGAGCTGGTAGTCATCTACCCAGTCAACGCATAACGCGACCCAGTTGTTCTGCTCTGTGTTGTTTCGCTTTGCCGGTCACCGTATGACGCTTGCGGAAGGAAGAGTCGAAAAAACTCTGTTCCCGTGAGCTGATTTAGCGTCACTTCTATCAGCTAAAGGTACGCATGGCCGGAGGCGTTCATGTCCTGTGCGGGTCCGACACGATCTGTTCATATGCCGGAGTGAGGGGACTGATACGTATGGTACCCTCAGTCTTAAGAGGGTTATTGTACTACAGATCTTGTCATGAAGACACGAGCCGCATGTAACGACACAAAACTTTACCAACGTGTGGGCAGACATACATCTGAAGAAAGCAGCCGGTATATAAATTGATATGGCCTCCCGGCGTTCTTGTGTTTGACAAGTATAACAGTAGTGAGAGAGTAATTGGATGGGGTTGGCGAATTTACTTGTATGTTGACGATAGTGATCCACCACCAATGAAACCCGACCCGCACTGTGTAGCACACGAAAAGGAGGTAACATCTCTCACAAACCGAGACCGAATAGTATCGTTACGAAACGCATGTCTATGCATCTCCCACAGCATGAACCCTGATATGCGGCACCACCGTCAACCATGAAAGCTAAACCAGTACCCACGAAGCAAAGAGCTTGGAGGCATAATATACCACGCCATACCGCCGCAGCAGACGAAAGTAACAGGCCGTGCTGTTCTTAATGGGTCCCTCACTCTGCTCTGCCGATGATAATGCAGTCGTTCCGTGCAGAACCGCCTCTCTCCTCTACAATGTTGGGTGCTCTGAAGGGTGTAGTCCTGAGATACGCCATCGTCCTAGGTAATGTTTCGAAATCTGAGCGTGTCTTACGGGGCCTAAACTTGGTGGCTCTGGCCCCAGTTAGATAGATACGGGCTTGAGCGTAGGATTGAGCAGGTAAGCCCCCGAACCGCAGGCGCCATTACGACCCTCACTTGAGCGTTGGCACTTAAAACCGATGGGCGTCCGTACTTCTCCCTCTAGAATATGCCGCTACACCGACGGTGTGACGCGACAGATGATTGCAGAGTGAGGGGGGTGCCCTTCTAATTATAGCCACAGAAAAGTCCATTCAGGTCCTTTAAGGCCGCCGAAGTGACTTCCTGATCCGAAGGGTAAGTGGTCCAACATGGTGTGACGATCTTGTGTTGTCGTACGTGTGTTTCAACACTAGGCATCAGAGCGCTGCTAACCGGCGTCCCTGCGGTGTTAAATTGTAGCTTTTAGATTTTTTCAATGCTATACACTGGGTTCAGAGGTACGTGCTGTCACAAGGTGGCCATCGCTCATGGTTGTGGAGAGATATAACATACAGAGGAATGTGCCCTCCCGGGTGAGAACAGGTTCCCCTGTCGGGCGTGGAAATTAGGTCATATAGATGTGGACCATGAAACTGCGGAGTCTAGTTACCCAGTACGTAAGTACGAGGCTACGCTCCACGTTGAATGGATCAATGTCCGACAACTAGGGAGACCTACATAAGCAACTGCTAATGACTAAGGCGTTCCTATCTTCCGTCAACGTACTGAGATAGAAACTACCTATTGTCTGCTGCGGGGAGGGAGCTCCGCCCGGCGGAGG
seq00024   TGCCGCTGTACTAAGCCTTGACTCGAACGAGTACTGAACCGGGGGGGACTCTGGCAATGGGAAGCGCAGGTCGGCCAGTTACCTTTAACTAAAATACTGTTATATCGTGTCAGTCGTCTCGGATAACGAGACTCACGGCTCCTACTCACCCAGTACATCATCCGGAGGTGATTTCTAATACTGCGCCTTCACGAAGCCGCGCCTAGTGGGGATTTACTACTTAGATAGTCAGGACACGGGAACCCAAAAATGCTAATTAAAGGAGGAGATGCTCAATATAACAGGGCTATCTCTAATGGAACTGGCTAATGAGATAGCTATACCAGTCGTATCATATCATTCAATGTGATCCTTTCCGTACTAACTCACTTCGCATTAGACTGGCTCACATTTTAACCCTGCTGCTGCACCGGCGTCCTTGGAGGAAGGGTTAATGCCTCTCCTGAATATCGGGCTAATATTCCCATGGCAGTCCTTCCGAAACTGGAAGCTAGGCGCATGCTCTTTGAGATCAGTCCGAGGCATTGTATCGTGGTAGTTCGCCAAAACACTCAAATCAATTTTGACCCGTTTGGTGACTAGGATTATCAGCACGATTGGAGGCCGAGGGCACGATTGTGGACTATCGTGTAGTAGGCGCGAATCTTGGTGTCAGGTTCTCGGAGCTGGTAGTCATCTACCCAGTCAACGCATAACGCGACCCAGTTGTTCTGCTCTGTGTTGTTTCGCTTTGCCGGTCACCGTATGACGCTTGCGGAAGGAAGAGTCGAAAAAACTCTGTTCCCGTGAGCTGATTTAGCGTCACTTCTATCAGCTAAAGGTACGCATGGCCGGAGGCGTTCATGTCCTGTGCGGGTCCGACACGATCTGTTCATATGCCGGAGTGAGGGGACTGATACGTATGGTACCCTCAGTCTTAAGAGGGTTATTGTACTACAGATCTTGTCATGAAGACACGAGCCGCATGTAACGACACAAAACTTTACCAACGTGTGGGCAGACATACATCTGAAGAAAGCAGCCGGTATATAAATTGATATGGCCTCCCGGCGTTCTTGTGTTTGACAAGTATAACAGTAGTGAGAGAGTAATTGGATGGGGTTGGCGAATTTAGTTGTATGTTGACGATAGTGATCCACCACCAATGAAACCCGACCCGCACTGTGTAGCACACGAAAAGGAGGTAACATCTCTCACAAACCGAGACCGAATAGTATCGTTACGAAACGCATGTCTATGCATCTCCCACAGCATGAACCCTGATATGCGGCACCACCGTCAACCATGAAAGCTAAACCAGTACCCACGAAGCAAAGAGCTTGGAGGCATAATATACCACGCCATACCGCCGCAGCAGACGAAAGTAACAGGCCGTGCTGTTCTTAATGGGTCCCTCACTCTGCTCTGCCGATGTTAATGCAGTCGTTCCGTGCAGAACCGCCTCTCTCCTCTACAATGTTGGGTGCTCTGAAGGGTGTAGTCCTGAGATACGCCATCGTCCTAGGTAATGTTTCGAAATCTGAGCGTGTCTTACGGGGCCTAAACTTGGTGGCTCTGGCCCCAGTTAGATAGATACGGGCTTGAGCGTAGGATTGAGCAGGTAAGCCCCCGAACCGCAGGCGCCATTACGACCCTCACTTGAGCGTTGGCACTTAAAACCGATGGGCGTCCGTACTTCTCCCTCTAGAATATGCCGCTACACCGACGGTGTGACGCGACAGATGATTGCAGAGTGAGGGGGGTGCCCTTCTAATTATGGCCACAGAAAAGTCCATTCAGGTCCTTTAAGGCCGCCGAAGTGACTTCCTGATCCGAAGGGTAAGTGGTCCAACATGGTGTGACGATCTTGTGTTGTCGTACGTGTGTTTCAACACTAGGCATCAGAGCGCTGCTAACCGGCGTCCCTGCGGTGTTAAATTGTAGCTTTTAGATTTTTTCAATGCTATACACTGGGTTCAGAGGTACGTGCTGTCACAAGGTGGCCATCGCTCATGGTTGTGGAGAGATATAACATACAGAGGAATGTGCCCTCCCGGGTGAGAACAGGTTCCCCTGTCGGGCGTGGAAATTAGGTCATATAGATGTGGACCATGAAACTGCGGAGTCTAGTTACCCAGTACGTAAGTACGAGGCTACGCTCCACGTTGAATGGATCAATGTCCGACAACTAGGGAGACCTACATAAGCAACTGCTAATGACTAAGGCGTTCCTATCTTCCGTCAACGTACTGAGATAGAAACTACCTATAGTCTGCTGCGGGGAGGGAGCTCCGCCCGGCGGAGG
seq00025   TGCCGCTGTACTAAGCCTTGACTCGAACGAGTACTGAACCGGGGGGGACTCTGGCAATGGGAAGCGCAGGTCGGCCAGTTACCTTTAACTAAAATACTGTTATATCGTGTCAGTCGTCTCGGATAACGAGACTCACGGCTCCTACTCACCCAGTACATCATCCGGAGGTGATTTCTAATACTGCGCCTTCACGAAGCCGCGCCTAGTGGGGATTTACTACTTAGATAGTCAGGACACGGGAACCCAAAAATGCTAATTAAAGGAGGAGATGCTCAATATAACAGGGCTATCTCTAATGGAACTGGCTAATGAGATAGCTATACCAGTCGTATCATATCATTCAATGTGATCCTTTCCGTACTAACTCACTTCGCATTAGACTGGCTCACATTTTAACCCTGCTGCTGCACCGGCGTCCTTGGAGGAAGGGTTAATGCCTCTCCTGAATATCGGGCTAATATTCCCATGGCAGTCCTTCCGAAACTGGAAGCTAGGCGCATGCTCTTTGAGATCAGTCCGAGGCATTGTATCGTGGTAGTTCGCCAAAACACTCAAATCAATTTTGACCCGTTTGGTGACTAGGATTATCAGCACGATTGGAGGCCGAGGGCACGATTGTGGACTATCGTGTAGTAGGCGCGAATCTTGGTGTCAGGTTCTCGGAGCTGGTAGTCATCTACCCAGTCAACGCATAACGCGACCCAGTTGTTCTGCTCTGTGTTGTTTCGCTTTGCCGGTCACCGTATGACGCTTGCGGAAGGAAGAGTCGAAAAAACTCTGTTCCCGTGAGCTGATTTAGCGTCACTTCTATCAGCTAAAGGTACGCATGGCCGGAGGCGTTCATGTCCTGTGCGGGTCCGACACGATCTGTTCATATGCCGGAGTGAGGGGACTGATACGTATGGTACCCTCAGTCTTAAGAGGGTTATTGTACTACAGATCTTGTCATGAAGACACGAGCCGCATGTAACGACACAAAACTTTACCAACGTGTGGGCAGACATACATCTGAAGAAAGCAGCCGGTATATAAATTGATATGGCCTCCCGGCGTTCTTGTGTTTGACAAGTATAACAGTAGTGAGAGAGTAATTGGATGGGGTTGGCGAATTTAGTTGTATGTTGACGATAGTGATCCACCACCAATGAAACCCGACCCGCACTGTGTAGCACACGAAAAGGAGGTAACATCTCTCACAAACCGAGACCGAATAGTATCGTTACGAAACGCATGTCTATGCATCTCCCACAGCATGAACCCTGATATGCGGCACCACCGTCAACCATGAAAGCTAAACCAGTACCCACGAAGCAAAGAGCTTGGAGGCATAATATACCACGCCATACCGCCGCAGCAGACGAAAGTAACAGGCCGTGCTGTTCTTAATGGGTCCCTCACTCTGCTCTGCCGATGTTAATGCAGTCGTTCCGTGCAGAACCGCCTCTCTCCTCTACAATGTTGGGTGCTCTGAAGGGTGTAGTCCTGAGATACGCCATCGTCCTAGGTAATGTTTCGAAATCTGAGCGTGTCTTACGGGGCCTAAACTTGGTGGCTCTGGCCCCAGTTAGATAGATACGGGCTTGAGCGTAGGATTGAGCAGGTAAGCCCCCGAACCGCAGGCGCCATTACGACCCTCACTTGAGCGTTGGCACTTAAAACCGATGGGCGTCCGTACTTCTCCCTCTAGAATATGCCGCTACACCGACGGTGTGACGCGACAGATGATTGCAGAGTGAGGGGGGTGCCCTTCTAATTATGGCCACAGAAAAGTCCATTCAGGTCCTTTAAGGCCGCCGAAGTGACTTCCTGATCCGAAGGGTAAGTGGTCCAACATGGTGTGACGATCTTGTGTTGTCGTACGTGTGTTTCAACACTAGGCATCAGAGCGCTGCTAACCGGCGTCCCTGCGGTGTTAAATTGTAGCTTTTAGATTTTTTCAATGCTATACACTGGGTTCAGAGGTACGTGCTGTCACAAGGTGGCCATCGCTCATGGTTGTGGAGAGATATAACATACAGAGGAATGTGCCCTCCCGGGTGAGAACAGGTTCCCCTGTCGGGCGTGGAAATTAGGTCATATAGATGTGGACCATGAAACTGCGGAGTCTAGTTACCCAGTACGTAAGTACGAGGCTACGCTCCACGTTGAATGGATCAATGTCCGACAACTAGGGAGACCTACATAAGCAACTGCTAATGACTAAGGCGTTCCTATCTTCCGTCAACGTACTGAGATAGAAACTACCTATAGTCTGCTGCGGGGAGGGAGCTCCGCCCGGCGGAGG
seq00026   TGCCGCTGTACTAAGCCTTGACTCGAACGAGTACTGAACCGGGGGGGACTCTGGCAATGGGAAGCGCAGGTCGGCCAGTTACCTTTAACTAAAATACTGTTATATCGTGTCAGTCGTCTCGGATAACGAGACTCACGGCTCCTACTCACCCAGTACATCATCCGGAGGTGATTTCTAATACTGCGCCTTCACGAAGCCGCGCCTAGTGGGGATTTACTACTTAGATAGTCAGGACACGGGAACCCAAAAATGCTAATTAAAGGAGGAGATGCTCAATATAACAGGGCTATCTCTAATGGAACTGGCTAATGAGATAGCTATACCAGTCGTATCATATCATTCAATGTGATCCTTTCCGTACTAACTCACTTCGCATTAGACTGGCTCACATTTTAACCCTGCTGCTGCACCGGCGTCCTTGGAGGAAGGGTTAATGCCTCTCCTGAATATCGGGCTAATATTCCCATGGCAGTCCTTCCGAAACTGGAAGCTAGGCGCATGCTCTTTGAGATCAGTCCGAGGCATTGTATCGTGGTAGTTCGCCAAAACACTCAAATCAATTTTGACCCGTTTGGTGACTAGGATTATCAGCACGATTGGAGGCCGAGGGCACGATTGTGGACTATCGTGTAGTAGGCGCGAATCTTGGTGTCAGGTTCTCGGAGCTGGTAGTCATCTACCCAGTCAACGCATAACGCGACCCAGTTGTTCTGCTCTGTGTTGTTTCGCTTTGCCGGTCACCGTATGACGCTTGCGGAAGGAAGAGTCGAAAAAACTCTGTTCCCGTGAGCTGATTTAGCGTCACTTCTATCAGCTAAAGGTACGCATGGCCGGAGGCGTTCATGTCCTGTGCGGGTCCGACACGATCTGTTCATATGCCGGAGTGAGGGGACTGATACGTATGGTACCCTCAGTCTTAAGAGGGTTATTGTACTACAGATCTTGTCATGAAGACACGAGTCGCATGTAACGACACAAAACTTTACCAACGTGTGGGCAGACATACATCTGAAGAAAGCAGCCGGTATATAAATTGATATGGCCTCCCGGCGTTCTTGTGTTTGACAAGTATAACAGTAGTGAGAGAGTAATTGGATGGGGTTGGCGAATTTAGTTGTATGTTGACGATAGTGATCCACCACCAATGAAACCCGACCCGCACTGTGTAGCACACGAAAAGGAGGTAACATCTCTCACAAACCGAGACCGAATAGTATCGTTACGAAACGCATGTCTATGCATCTCCCACAGCATGAACCCTGATATGCGGCACCACCGTCAACCATGAAAGCTAAACCAGTACCCACGAAGCAAAGAGCTTGGAGGCATAATATACCACGCCATACCGCCGCAGCAGACGAAAGTAACAGGCCGTGCTGTTCTTAATGGGTCCCTCACTCTGCTCTGCCGATGTTAATGCAGTCGTTCCGTGCAGAACCGCCTCTCTCCTCTACAATGTTGGGTGCTCTGAAGGGTGTAGTCCTGAGATACGCCATCGTCCTAGGTAATGTTTCGAAATCTGAGCGTGTCTTACGGGGCCTAAACTTGGTGGCTCTGGCCCCAGTTAGATAGATACGGGCTTGAGCGTAGGATTGAGCAGGTAAGCCCCCGAACCGCAGGCGCCATTACGACCCTCACTTGAGCGTTGGCACTTAAAACCGATGGGCGTCCGTACTTCTCCCTCTAGAATATGCCGCTACACCGACGGTGTGACGCGACAGATGATTGCAGAGTGAGGGGGGTGCCCTTCTAATTATGGCCACAGAAAAGTCCATTCAGGTCCTTTAAGGCCGCCGAAGTGACTTCCTGATCCGAAGGGTAAGTGGTCCAACATGGTGTGACGATCTTGTGTTGTCGTACGTGTGTTTCAACACTAGGCATCAGAGCGCTGCTAACCGGCGTCCCTGCGGTGTTAAATTGTAGCTTTTAGATTTTTTCAATGCTATACACTGGGTTCAGAGGTACGTGCTGTCACAAGGTGGCCATCGCTCATGGTTGTGGAGAGATATAACATACAGAGGAATGTGCCCTCCCGGGTGAGAACAGGTTCCCCTGTCGGGCGTGGAAATTAGGTCATATAGATGTGGACCATGAAACTGCGGAGTCTAGTTACCCAGTACGTAAGTACGAGGCTACGCTCCACGTTGAATGGATCAATGTCCGACAACTAGGGAGACCTACATAAGCAACTGCTAATGACTAAGGCGTTCCTATCTTCCGTCAACGTACTGAGATAGAAACTACCTATAGTCTGCTGCGGGGAGGGAGCTCCGCCCGGCGGAGG
seq00027   TGCCGCTGTACTAAGCCTTGACTCGAACGAGTACTGAACCGGGGGGGACTCTGGCAATGGGAAGCGCAGGTCGGCCAGTTACCTTTAACTAAAATACTGTTATATCGTGTCAGTCGTCTCGGATAACGAGACTCACGGCTCCTACTCACCCAGTACATCATCCGGAGGTGATTTCTAATACTGCGCCTTCACGAAGCCGCGCCTAGTGGGGATTTACTACTTAGATAGTCAGGACACGGGAACCCAAAAATGCTAATTAAAGGAGGAGATGCTCAATATAACAGGGCTATCTCTAATGGAACTGGCTAATGAGATAGCTATACCAGTCGTATCATATCATTCAATGTGATCCTTTCCGTACTAACTCACTTCGCATTAGACTGGCTCACATTTTAACCCTGCTGCTGCACCGGCGTCCTTGGAGGAAGGGTTAATGCCTCTCCTGAATATCGGGCTAATATTCCCATGGCAGTCCTTCCGAAACTGGAAGCTAGGCGCATGCTCTTTGAGATCAGTCCGAGGCATTGTATCGTGGTAGTTCGCCAAAACACTCAAATCAATTTTGACCCGTTTGGTGACTAGGATTATCAGCACGATTGGAGGCCGAGGGCACGATTGTGGACTATCGTGTAGTAGGCGCGAATCTTGGTGTCAGGTTCTCGGAGCTGGTAGTCATCTACCCAGTCAACGCATAACGCGACCCAGTTGTTCTGCTCTGTGTTGTTTCGCTTTGCCGGTCACCGTATGACGCTTGCGGAAGGAAGAGTCGAAAAAACTCTGTTCCCGTGAGCTGATTTAGCGTCACTTCTATCAGCTAAAGGTACGCATGGCCGGAGGCGTTCATGTCCTGTGCGGGTCCGACACGATCTGTTCATATGCCGGAGTGAGGGGACTGATACGTATGGTACCCTCAGTCTTAAGAGGGTTATTGTACTACAGATCTTGTCATGAAGACACGAGCCGCATGTAACGACACAAAACTTTACCAACGTGTGGGCAGACATACATCTGAAGAAAGCAGCCGGTATATAAATTGATATGGCCTCCCGGCGTTCTTGTGTTTGACAAGTATAACAGTAGTGAGAGAGTAATTGGATGGGGTTGGCGAATTTAGTTGTATGTTGACGATAGTGATCCACCACCAATGAAACCCGACCCGCACTGTGTAGCACACGAAAAGGAGGTAACATCTCTCACAAACCGAGACCGAATAGTATCGTTACGAAACGCATGTCTATGCATCTCCCACAGCATGAACCCTGATATGCGGCACCACCGTCAACCATGAAAGCTAAACCAGTACCCACGAAGCAAAGAGCTTGGAGGCATAATATACCACGCCATACCGCCGCAGCAGACGAAAGTAACAGGCCGTGCTGTTCTTAATGGGTCCCTCACTCTGCTCTGCCGATGTTAATGCAGTCGTTCCGTGCAGAACCGCCTCTCTCCTCTACAATGTTGGGTGCTCTGAAGGGTGTAGTCCTGAGATACGCCATCGTCCTAGGTAATGTTTCGAAATCTGAGCGTGTCTTACGGGGCCTAAACTTGGTGGCTCTGGCCCCAGTTAGATAGATACGGGCTTGAGCGTAGGATTGAGCAGGTAAGCCCCCGAACCGCAGGCGCCATTACGACCCTCACTTGAGCGTTGGCACTTAAAACCGATGGGCGTCCGTACTTCTCCCTCTAGAATATGCCGCTACACCGACGGTGTGACGCGACAGATGATTGCAGAGTGAGGGGGGTGCCCTTCTAATTATGGCCACAGAAAAGTCCATTCAGGTCCTTTAAGGCCGCCGAAGTGACTTCCTGATCCGAAGGGTAAGTGGTCCAACATGGTGTGACGATCTTGTGTTGTCGTACGTGTGTTTCAACACTAGGCATCAGAGCGCTGCTAACCGGCGTCCCTGCGGTGTTAAATTGTAGCTTTTAGATTTTTTCAATGCTATACACTGGGTTCAGAGGTACGTGCTGTCACAAGGTGGCCATCGCTCATGGTTGTGGAGAGATATAACATACAGAGGAATGTGCCCTCCCGGGTGAGAACAGGTTCCCCTGTCGGGCGTGGAAATTAGGTCATATAGATGTGGACCATGAAACTGCGGAGTCTAGTTACCCAGTACGTAAGTACGAGGCTACGCTCCACGTTGAATGGATCAATGTCCGACAACTAGGGAGACCTACATAAGCAACTGCTAATGACTAAGGCGTTCCTATCTTCCGTCAACGTACTGAGATAGAAACTACCTATAGTCTGCTGCGGGGAGGGAGCTCCGCCCGGCGGAGG
seq00028   TGCCGCTGTACTAAGCCTTGACTCGAACGAGTACTGAACCGGGGGGGACTCTGGCAATGGGAAGCGCAGGTCGGCCAGTTACCTTTAACTAAAATACTGTTATATCGTGTCAGTCGTCTCGGATAACGAGACTCACGGCTCCTACTCACCCAGTACATCATCCGGAGGTGATTTCTAATACTGCGCCTTCACGAAGCCGCGCCTAGTGGGGATTTACTACTTAGATAGTCAGGACACGGGAACCCAAAAATGCTAATTAAAGGAGGAGATGCTCAATATAACAGGGCTATCTCTAATGGAACTGGCTAATGAGATAGCTATACCAGTCGTATCATATCATTCAATGTGATCCTTTCCGTACTAACTCACTTCGCATTAGACTGGCTCACATTTTAACCCTGCTGCTGCACCGGCGTCCTTGGAGGAAGGGTTAATGCCTCTCCTGAATATCGGGCTAATATTCCCATGGCAGTCCTTCCGAAACTGGAAGCTAGGCGCATGCTCTTTGAGATCAGTCCGAGGCATTGTATCGTGGTAGTTCGCCAAAACACTCAAATCAATTTTGACCCGTTTGGTGACTAGGATTATCAGCACGATTGGAGGCCGAGGGCACGATTGTGGACTATCGTGTAGTAGGCGCGAATCTTGGTGTCAGGTTCTCGGAGCTGGTAGTCATCTACCCAGTCAACGCATAACGCGACCCAGTTGTTCTGCTCTGTGTTGTTTCGCTTTGCCGGTCACCGTATGACGCTTGCGGAAGGAAGAGTCGAAAAAACTCTGTTCCCGTGAGCTGATTTAGCGTCACTTCTATCAGCTAAAGGTACGCATGGCCGGAGGCGTTCATGTCCTGTGCGGGTCCGACACGATCTGTTCATATGCCGGAGTGAGGGGACTGATACGTATGGTACCCTCAGTCTTAAGAGGGTTATTGTACTACAGATCTTGTCATGAAGACACGAGCCGCATGTAACGACACAAAACTTTACCAACGTGTGGGCAGACATACATCTGAAGAAAGCAGCCGGTATATAAATTGATATGGCCTCCCGGCGTTCTTGTGTTTGACAAGTATAACAGTAGTGAGAGAGTAATTGGATGGGGTTGGCGAATTTAGTTGTATGTTGACGATAGTGATCCACCACCAATGAAACCCGACCCGCACTGTGTAGCACACGAAAAGGAGGTAACATCTCTCACAAACCGAGACCGAATAGTATCGTTACGAAACGCATGTCTATGCATCTCCCACAGCATGAACCCTGATATGCGGCACCACCGTCAACCATGAAAGCTAAACCAGTACCCACGAAGCAAAGAGCTTGGAGGCATAATATACCACGCCATACCGCCGCAGCAGACGAAAGTAACAGGCCGTGCTGTTCTTAATGGGTCCCTCACTCTGCTCTGCCGATGATAATGCAGTCGTTCCGTGCAGAACCGCCTCTCTCCTCTACAATGTTGGGTGCTCTGAAGGGTGTAGTCCTGAGATACGCCATCGTCCTAGGTAATGTTTCGAAATCTGAGCGTGTCTTACGGGGCCTAAACTTGGTGGCTCTGGCCCCAGTTAGATAGATACGGGCTTGAGCGTAGGATTGAGCAGGTAAGCCCCCGAACCGCAGGCGCCATTACGACCCTCACTTGAGCGTTGGCACTTAAAACCGATGGGCGTCCGTACTTCTCCCTCTAGAATATGCCGCTACACCGACGGTGTGACGCGACAGATGATTGCAGAGTGAGGGGGGTGCCCTTCTAATTATAGCCACAGAAAAGTCCATTCAGGTCCTTTAAGGCCGCCGAAGTGACTTCCTGATCCGAAGGGTAAGTGGTCCAACATGGTGTGACGATCTTGTGTTGTCGTACGTGTGTTTCAACACTAGGCATCAGAGCGCTGCTAACCGGCGTCCCTGCGGTGTTAAATTGTAGCTTTTAGATTTTTTCAATGCTATACACTGGGTTCAGAGGTACGTGCTGTCACAAGGTGGCCATCGCTCATGGTTGTGGAGAGATATAACATACAGAGGAATGTGCCCTCCCGGGTGAGAACAGGTTCCCCTGTCGGGCGTGGAAATTAGGTCATATAGATGTGGACCATGAAACTGCGGAGTCTAGTTACCCAGTACGTAAGTACGAGGCTACGCTCCACGTTGAATGGATCAATGTCCGACAACTAGGGAGACCTACATAAGCAACTGCTAATGACTAAGGCGTTCCTATCTTCCGTCAACGTACTGAGATAGAAACTACCTATTGTCTGCTGCGGGGAGGGAGCTCCGCCCGGCGGAGG
seq00029   TGCCGCTGTACTAAGCCTTGACTCGAACGAGTACTGAACCGGGGGGGACTCTGGCAATGGGAAGCGCAGGTCGGCCAGTTACCTTTAACTAAAATACTGTTATATCGTGTCAGTCGTCTCGGATAACGAGACTCACGGCTCCTACTCACCCAGTACATCATCCGGAGGTGATTTCTAATACTGCGCCTTCACGAAGCCGCGCCTAGTGGGGATTTACTACTTAGATAGTCAGGACACGGGAACCCAAAAATGCTAATTAAAGGAGGAGATGCTCAATATAACAGGGCTATCTCTAATGGAACTGGCTAATGAGATAGCTATACCAGTCGTATCATATCATTCAATGTGATCCTTTCCGTACTAACTCACTTCGCATTAGACTGGCTCACATTTTAACCCTGCTGCTGCACCGGCGTCCTTGGAGGAAGGGTTAATGCCTCTCCTGAATATCGGGCTAATATTCCCATGGCAGTCCTTCCGAAACTGGAAGCTAGGCGCATGCTCTTTGAGATCAGTCCGAGGCATTGTATCGTGGTAGTTCGCCAAAACACTCAAATCAATTTTGACCCGTTTGGTGACTAGGATTATCAGCACGATTGGAGGCCGAGGGCACGATTGTGGACTATCGTGTAGTAGGCGCGAATCTTGGTGTCAGGTTCTCGGAGCTGGTAGTCATCTACCCAGTCAACGCATAACGCGACCCAGTTGTTCTGCTCTGTGTTGTTTCGCTTTGCCGGTCACCGTATGACGCTTGCGGAAGGAAGAGTCGAAAAAACTCTGTTCCCGTGAGCTGATTTAGCGTCACTTCTATCAGCTAAAGGTACGCATGGCCGGAGGCGTTCATGTCCTGTGCGGGTCCGACACGATCTGTTCATATGCCGGAGTGAGGGGACTGATACGTATGGTACCCTCAGTCTTAAGAGGGTTATTGTACTACAGATCTTGTCATGAAGACACGAGCCGCATGTAACGACACAAAACTTTACCAACGTGTGGGCAGACATACATCTGAAGAAAGCAGCCGGTATATAAATTGATATGGCCTCCCGGCGTTCTTGTGTTTGACAAGTATAACAGTAGTGAGAGAGTAATTGGATGGGGTTGGCGAATTTAGTTGTATGTTGACGATAGTGATCCACCACCAATGAAACCCGACCCGCACTGTGTAGCACACGAAAAGGAGGTAACATCTCTCACAAACCGAGACCGAATAGTATCGTTACGAAACGCATGTCTATGCATCTCCCACAGCATGAACCCTGATATGCGGCACCACCGTCAACCATGAAAGCTAAACCAGTACCCACGAAGCAAAGAGCTTGGAGGCATAATATACCACGCCATACCGCCGCAGCAGACGAAAGTAACAGGCCGTGCTGTTCTTAATGGGTCCCTCACTCTGCTCTGCCGATGTTAATGCAGTCGTTCCGTGCAGAACCGCCTCTCTCCTCTACAATGTTGGGTGCTCTGAAGGGTGTAGTCCTGAGATACGCCATCGTCCTAGGTAATGTTTCGAAATCTGAGCGTGTCTTACGGGGCCTAAACTTGGTGGCTCTGGCCCCAGTTAGATAGATACGGGCTTGAGCGTAGGATTGAGCAGGTAAGCCCCCGAACCGCAGGCGCCATTACGACCCTCACTTGAGCGTTGGCACTTAAAACCGATGGGCGTCCGTACTTCTCCCTCTAGAATATGCCGCTACACCGACGGTGTGACGCGACAGATGATTGCAGAGTGAGGGGGGTGCCCTTCTAATTATGGCCACAGAAAAGTCCATTCAGGTCCTTTAAGGCCGCCGAAGTGACTTCCTGATCCGAAGGGTAAGTGGTCCAACATGGTGTGACGATCTTGTGTTGTCGTACGTGTGTTTCAACACTAGGCATCAGAGCGCTGCTAACCGGCGTCCCTGCGGTGTTAAATTGTAGCTTTTAGATTTTTTCAATGCTATACACTGGGTTCAGAGGTACGTGCTGTCACAAGGTGGCCATCGCTCAGGGTTGTGGAGAGATATAACATACAGAGGAATGTGCCCTCCCGGGTGAGAACAGGTTCCCCTGTCGGGCGTGGAAATTAGGTCATATAGATGTGGACCATGAAACTGCGGAGTCTAGTTACCCAGTACGTAAGTACGAGGCTACGCTCCACGTTGAATGGATCAATGTCCGACAACTAGGGAGACCTACATAAGCAACTGCTAATGACTAAGGCGTTCCTATCTTCCGTCAACGTACTGAGATAGAAACTACCTATAGTCTGCTGCGGGGAGGGAGCTCCGCCCGGCGGAGG
seq00030   TGCCGCTGTACTAAGCCTTGACTCGAACGAGTACTGAACCGGGGGGGACTCTGGCAATGGGAAGCGCAGGTCGGCCAGTTACCTTTAACTAAAATACTGTTATATCGTGTCAGTCGTCTCGGATAACGAGACTCACGGCTCCTACTCACCCAGTACATCATCCGGAGGTGATTTCTAATACTGCGCCTTCACGAAGCCGCGCCTAGTGGGGATTTACTACTTAGATAGTCAGGACACGGGAACCCAAAAATGCTAATTAAAGGAGGAGATGCTCAATATAACAGGGCTATCTCTAATGGAACTGGCTAATGAGATAGCTATACCAGTCGTATCATATCATTCAATGTGATCCTTTCCGTACTAACTCACTTCGCATTAGACTGGCTCACATTTTAACCCTGCTGCTGCACCGGCGTCCTTGGAGGAAGGGTTAATGCCTCTCCTGAATATCGGGCTAATATTCCCATGGCAGTCCTTCCGAAACTGGAAGCTAGGCGCATGCTCTTTGAGATCAGTCCGAGGCATTGTATCGTGGTAGTTCGCCAAAACACTCAAATCAATTTTGACCCGTTTGGTGACTAGGATTATCAGCACGATTGGAGGCCGAGGGCACGATTGTGGACTATCGTGTAGTAGGCGCGAATCTTGGTGTCAGGTTCTCGGAGCTGGTAGTCATCTACCCAGTCAACGCATAACGCGACCCAGTTGTTCTGCTCTGTGTTGTTTCGCTTTGCCGGTCACCGTATGACGCTTGCGGAAGGAAGAGTCGAAAAAACTCTGTTCCCGTGAGCTGATTTAGCGTCACTTCTATCAGCTAAAGGTACGCATGGCCGGAGGCGTTCATGTCCTGTGCGGGTCCGACACGATCTGTTCATATGCCGGAGTGAGGGGACTGATACGTATGGTACCCTCAGTCTTAAGAGGGTTATTGTACTACAGATCTTGTCATGAAGACACGAGTCGCATGTAACGACACAAAACTTTACCAACGTGTGGGCAGACATACATCTGAAGAAAGCAGCCGGTATATAAATTGATATGGCCTCCCGGCGTTCTTGTGTTTGACAAGTATAACAGTAGTGAGAGAGTAATTGGATGGGGTTGGCGAATTTAGTTGTATGTTGACGATAGTGATCCACCACCAATGAAACCCGACCCGCACTGTGTAGCACACGAAAAGGAGGTAACATCTCTCACAAACCGAGACCGAATAGTATCGTTACGAAACGCATGTCTATGCATCTCCCACAGCATGAACCCTGATATGCGGCACCACCGTCAACCATGAAAGCTAAACCAGTACCCACGAAGCAAAGAGCTTGGAGGCATAATATACCACGCCATACCGCCGCAGCAGACGAAAGTAACAGGCCGTGCTGTTCTTAATGGGTCCCTCACTCTGCTCTGCCGATGTTAATGCAGTCGTTCCGTGCAGAACCGCCTCTCTCCTCTACAATGTTGGGTGCTCTGAAGGGTGTAGTCCTGAGATACGCCATCGTCCTAGGTAATGTTTCGAAATCTGAGCGTGTCTTACGGGGCCTAAACTTGGTGGCTCTGGCCCCAGTTAGATAGATACGGGCTTGAGCGTAGGATTGAGCAGGTAAGCCCCCGAACCGCAGGCGCCATTACGACCCTCACTTGAGCGTTGGCACTTAAAACCGATGGGCGTCCGTACTTCTCCCTCTAGAATATGCCGCTACACCGACGGTGTGACGCGACAGATGATTGCAGAGTGAGGGGGGTGCCCTTCTAATTATGGCCACAGAAAAGTCCATTCAGGTCCTTTAAGGCCGCCGAAGTGACTTCCTGATCCGAAGGGTAAGTGGTCCAACATGGTGTGACGATCTTGTGTTGTCGTACGTGTGTTTCAACACTAGGCATCAGAGCGCTGCTAACCGGCGTCCCTGCGGTGTTAAATTGTAGCTTTTAGATTTTTTCAATGCTATACACTGGGTTCAGAGGTACGTGCTGTCACAAGGTGGCCATCGCTCATGGTTGTGGAGAGATATAACATACAGAGGAATGTGCCCTCCCGGGTGAGAACAGGTTCCCCTGTCGGGCGTGGAAATTAGGTCATATAGATGTGGACCATGAAACTGCGGAGTCTAGTTACCCAGTACGTAAGTACGAGGCTACGCTCCACGTTGAATGGATCAATGTCCGACAACTAGGGAGACCTACATAAGCAACTGCTAATGACTAAGGCGTTCCTATCTTCCGTCAACGTACTGAGATAGAAACTACCTATAGTCTGCTGCGGGGAGGGAGCTCCGCCCGGCGGAGG
seq00031   TGCCGCTGTACTAAGCCTTGACTCGAACGAGTACTGAACCGGGGGGGACTCTGGCAATGGGAAGCGCAGGTCGGCCAGTTACCTTTAACTAAAATACTGTTATATCGTGTCAGTCGTCTCGGATAACGAGACTCACGGCTCCTACTCACCCAGTACATCATCCGGAGGTGATTTCTAATACTGCGCCTTCACGAAGCCGCGCCTAGTGGGGATTTACTACTTAGATAGTCAGGACACGGGAACCCAAAAATGCTAATTAAAGGAGGAGATGCTCAATATAACAGGGCTATCTCTAATGGAACTGGCTAATGAGATAGCTATACCAGTCGTATCATATCATTCAATGTGATCCTTTCCGTACTAACTCACTTCGCATTAGACTGGCTCACATTTTAACCCTGCTGCTGCACCGGCGTCCTTGGAGGAAGGGTTAATGCCTCTCCTGAATATCGGGCTAATATTCCCATGGCAGTCCTTCCGAAACTGGAAGCTAGGCGCATGCTCTTTGAGATCAGTCCGAGGCATTGTATCGTGGTAGTTCGCCAAAACACTCAAATCAATTTTGACCCGTTTGGTGACTAGGATTATCAGCACGATTGGAGGCCGAGGGCACGATTGTGGACTATCGTGTAGTAGGCGCGAATCTTGGTGTCAGGTTCTCGGAGCTGGTAGTCATCTACCCAGTCAACGCATAACGCGACCCAGTTGTTCTGCTCTGTGTTGTTTCGCTTTGCCGGTCACCGTATGACGCTTGCGGAAGGAAGAGTCGAAAAAACTCTGTTCCCGTGAGCTGATTTAGCGTCACTTCTATCAGCTAAAGGTACGCATGGCCGGAGGCGTTCATGTCCTGTGCGGGTCCGACACGATCTGTTCATATGCCGGAGTGAGGGGACTGATACGTATGGTACCCTCAGTCTTAAGAGGGTTATTGTACTACAGATCTTGTCATGAAGACACGAGCCGCATGTAACGACACAAAACTTTACCAACGTGTGGGCAGACATACATCTGAAGAAAGCAGCCGGTATATAAATTGATATGGCCTCCCGGCGTTCTTGTGTTTGACAAGTATAACAGTAGTGAGAGAGTAATTGGATGGGGTTGGCGAATTTAGTTGTATGTTGACGATAGTGATCCACCACCAATGAAACCCGACCCGCACTGTGTAGCACACGAAAAGGAGGTAACATCTCTCACAAACCGAGACCGAATAGTATCGTTACGAAACGCATGTCTATGCATCTCCCACAGCATGAACCCTGATATGCGGCACCACCGTCAACCATGAAAGCTAAACCAGTACCCACGAAGCAAAGAGCTTGGAGGCATAATATACCACGCCATACCGCCGCAGCAGACGAAAGTAACAGGCCGTGCTGTTCTTAATGGGTCCCTCACTCTGCTCTGCCGATGTTAATGCAGTCGTTCCGTGCAGAACCGCCTCTCTCCTCTACAATGTTGGGTGCTCTGAAGGGTGTAGTCCTGAGATACGCCATCGTCCTAGGTAATGTTTCGAAATCTGAGCGTGTCTTACGGGGCCTAAACTTGGTGGCTCTGGCCCCAGTTAGATAGATACGGGCTTGAGCGTAGGATTGAGCAGGTAAGCCCCCGAACCGCAGGCGCCATTACGACCCTCACTTGAGCGTTGGCACTTAAAACCGATGGGCGTCCGTACTTCTCCCTCTAGAATATGCCGCTACACCGACGGTGTGACGCGACAGATGATTGCAGAGTGAGGGGGGTGCCCTTCTAATTATGGCCACAGAAAAGTCCATTCAGGTCCTTTAAGGCCGCCGAAGTGACTTCCTGATCCGAAGGGTAAGTGGTCCAACATGGTGTGACGATCTTGTGTTGTCGTACGTGTGTTTCAACACTAGGCATCAGAGCGCTGCTAACCGGCGTCCCTGCGGTGTTAAATTGTAGCTTTTAGATTTTTTCAATGCTATACACTGGGTTCAGAGGTACGTGCTGTCACAAGGTGGCCATCGCTCATGGTTGTGGAGAGATATAACATACAGAGGAATGTGCCCTCCCGGGTGAGAACAGGTTCCCCTGTCGGGCGTGGAAATTAGGTCATATAGATGTGGACCATGAAACTGCGGAGTCTAGTTACCCAGTACGTAAGTACGAGGCTACGCTCCACGTTGAATGGATCAATGTCCGACAACTAGGGAGACCTACATAAGCAACTGCTAATGACTAAGGCGTTCCTATCTTCCGTCAACGTACTGAGATAGAAACTACCTATAGTCTGCTGCGGGGAGGGAGCTCCGCCCGGCGGAGG
seq00032   TGCCGCTGTACTAAGCCTTGACTCGAACGAGTACTGAACCGGGGGGGACTCTGGCAATGGGAAGCGCAGGTCGGCCAGTTACCTTTAACTAAAATACTGTTATATCGTGTCAGTCGTCTCGGATAACGAGACTCACGGCTCCTACTCACCCAGTACATCATCCGGAGGTGATTTCTAATACTGCGCCTTCACGAAGCCGCGCCTAGTGGGGATTTACTACTTAGATAGTCAGGACACGGGAACCCAAAAATGCTAATTAAAGGAGGAGATGCTCAATATAACAGGGCTATCTCTAATGGAACTGGCTAATGAGATAGCTATACCAGTCGTATCATATCATTCAATGTGATCCTTTCCGTACTAACTCACTTCGCATTAGACTGGCTCACATTTTAACCCTGCTGCTGCACCGGCGTCCTTGGAGGAAGGGTTAATGCCTCTCCTGAATATCGGGCTAATATTCCCATGGCAGTCCTTCCGAAACTGGAAGCTAGGCGCATGCTCTTTGAGATCAGTCCGAGGCATTGTATCGTGGTAGTTCGCCAAAACACTCAAATCAATTTTGACCCGTTTGGTGACTAGGATTATCAGCACGATTGGAGGCCGAGGGCACGATTGTGGACTATCGTGTAGTAGGCGCGAATCTTGGTGTCAGGTTCTCGGAGCTGGTAGTCATCTACCCAGTCAACGCATAACGCGACCCAGTTGTTCTGCTCTGTGTTGTTTCGCTTTGCCGGTCACCGTATGACGCTTGCGGAAGGAAGAGTCGAAAAAACTCTGTTCCCGTGAGCTGATTTAGCGTCACTTCTATCAGCTAAAGGTACGCATGGCCGGAGGCGTTCATGTCCTGTGCGGGTCCGACACGATCTGTTCATATGCCGGAGTGAGGGGACTGATACGTATGGTACCCTCAGTCTTAAGAGGGTTATTGTACTACAGATCTTGTCATGAAGACACGAGCCGCATGTAACGACACAAAACTTTACCAACGTGTGGGCAGACATACATCTGAAGAAAGCAGCCGGTATATAAATTGATATGGCCTCCCGGCGTTCTTGTGTTTGACAAGTATAACAGTAGTGAGAGAGTAATTGGATGGGGTTGGCGAATTTAGTTGTATGTTGACGATAGTGATCCACCACCAATGAAACCCGACCCGCACTGTGTAGCACACGAAAAGGAGGTAACATCTCTCACAAACCGAGACCGAATAGTATCGTTACGAAACGCATGTCTATGCATCTCCCACAGCATGAACCCTGATATGCGGCACCACCGTCAACCATGAAAGCTAAACCAGTACCCACGAAGCAAAGAGCTTGGAGGCATAATATACCACGCCATACCGCCGCAGCAGACGAAAGTAACAGGCCGTGCTGTTCTTAATGGGTCCCTCACTCTGCTCTGCCGATGTTAATGCAGTCGTTCCGTGCAGAACCGCCTCTCTCCTCTACAATGTTGGGTGCTCTGAAGGGTGTAGTCCTGAGATACGCCATCGTCCTAGGTAATGTTTCGAAATCTGAGCGTGTCTTACGGGGCCTAAACTTGGTGGCTCTGGCCCCAGTTAGATAGATACGGGCTTGAGCGTAGGATTGAGCAGGTAAGCCCCCGAACCGCAGGCGCCATTACGACCCTCACTTGAGCGTTGGCACTTAAAACCGATGGGCGTCCGTACTTCTCCCTCTAGAATATGCCGCTACACCGACGGTGTGACGCGACAGATGATTGCAGAGTGAGGGGGGTGCCCTTCTAATTATGGCCACAGAAAAGTCCATTCAGGTCCTTTAAGGCCGCCGAAGTGACTTCCTGATCCGAAGGGTAAGTGGTCCAACATGGTGTGACGATCTTGTGTTGTCGTACGTGTGTTTCAACACTAGGCATCAGAGCGCTGCTAACCGGCGTCCCTGCGGTGTTAAATTGTAGCTTTTAGATTTTTTCAATGCTATACACTGGGTTCAGAGGTACGTGCTGTCACAAGGTGGCCATCGCTCATGGTTGTGGAGAGATATAACATACAGAGGAATGTGCCCTCCCGGGTGAGAACAGGTTCCCCTGTCGGGCGTGGAAATTAGGTCATATAGATGTGGACCATGAAACTGCGGAGTCTAGTTACCCAGTACGTAAGTACGAGGCTACGCTCCACGTTGAATGGATCAATGTCCGACAACTAGGGAGACCTACATAAGCAACTGCTAATGACTAAGGCGTTCCTATCTTCCGTCAACGTACTGAGATAGAAACTACCTATAGTCTGCTGCGGGGAGGGAGCTCCGCCCGGCGGAGG
seq00033   TGCCGCTGTACTAAGCCTTGACTCGAACGAGTCCTGAACCGGGGGGGACTCTGGCAATGGGAAGCGCAGGTCGGCCAGTTACCTTTAACTAAAATACTGTTATATCGTGTCAGTCGTCTCGGATAACGAGACTCACGGCTCCTACTCACCCAGTACATCATCCGGAGGTGATTTCTAATACTGCGCCTTCACGAAGCCGCGCCTAGTGGGGATTTACTACTTAGATAGTCAGGACACGGGAACCCAAAAATGCTAATTAAAGGAGGAGATGCTCAATATAACAGGGCTATCTCTAATGGAACTGGCTAATGAGATAGCTATACCAGTCGTATCATATCATTCAATGTGATCCTTTCCGTACTAACTCACTTCGCATTAGACTGGCTCACATTTTAACCCTGCTGCTGCACCGGCGTCCTTGGAGGAAGGGTTAATGCCTCTCCTGAATATCGGGCTAATATTCCCATGGCAGTCCTTCCGAAACTGGAAGCTAGGCGCATGCTCTTTGAGATCAGTCCGAGGCATTGTATCGTGGTAGTTCGCCAAAACACTCAAATCAATTTTGACCCGTTTGGTGACTAGGATTATCAGCACGATTGGAGGCCGAGGGCACGATTGTGGACTATCGTGTAGTAGGCGCGAATCTTGGTGTCAGGTTCTCGGAGCTGGTAGTCATCTACCCAGTCAACGCATAACGCGACCCAGTTGTTCTGCTCTGTGTTGTTTCGCTTTGCCGGTCACCGTATGACGCTTGCGGAAGGAAGAGTCGAAAAAACTCTGTTCCCGTGAGCTGATTTAGCGTCACTTCTATCAGCTAAAGGTACGCATGGCCGGAGGCGTTCATGTCCTGTGCGGGTCCGACACGATCTGTTCATATGCCGGAGTGAGGGGACTGATACGTATGGTACCCTCAGTCTTAAGAGGGTTATTGTACTACAGATCTTGTCATGAAGACACGAGCCGCATGTAACGACACAAAACTTTACCAACGTGTGGGCAGACATACATCTGAAGAAAGCAGCCGGTATATAAATTGATATGGCCTCCCGGCGTTCTTGTGTTTGACAAGTATAACAGTAGTGAGAGAGTAATTGGATGGGGTTGGCGAATTTAGTTGTATGTTGACGATAGTGATCCACCACCAATGAAACCCGACCCGCACTGTGTAGCACACGAAAAGGAGGTAACATCTCTCACAAACCGAGACCGAATAGTATCGTTACGAAACGCATGTCTATGCATCTCCCACAGCATGAACCCTGATATGCGGCACCACCGTCAACCATGAAAGCTAAACCAGTACCCACGAAGCAAAGAGCTTGGAGGCATAATATACCACGCCATACCGCCGCAGCAGACGAAAGTAACAGGCCGTGCTGTTCTTAATGGGTCCCTCACTCTGCTCTGCCGATGTTAATGCAGTCGTTCCGTGCAGAACCGCCTCTCTCCTCTACAATGTTGGGTGCTCTGAAGGGTGTAGTCCTGAGATACGCCATCGTCCTAGGTAATGTTTCGAAATCTGAGCGTGTCTTACGGGGCCTAAACTTGGTGGCTCTGGCCCCAGTTAGATAGATACGGGCTTGAGCGTAGGATTGAGCAGGTAAGCCCCCGAACCGCAGGCGCCATTACGACCCTCACTTGAGCGTTGGCACTTAAAACCGATGGGCGTCCGTACTTCTCCCTCTAGAATATGCCGCTACACCGACGGTGTGACGCGACAGATGATTGCAGAGTGAGGGGGGTGCCCTTCTAATTATGGCCACAGAAAAGTCCATTCAGGTCCTTTAAGGCCGCCGAAGTGACTTCCTGATCCGAAGGGTAAGTGGTCCAACATGGTGTGACGATCTTGTGTTGTCGTACGTGTGTTTCAACACTAGGCATCAGAGCGCTGCTAACCGGCGTCCCTGCGGTGTTAAATTGTAGCTTTTAGATTTTTTCAATGCTATACACTGGGTTCAGAGGTACGTGCTGTCACAAGGTGGCCATCGCTCAGGGTTGTGGAGAGATATAACATACAGAGGAATGTGCCCTCCCGGGTGAGAACAGGTTCCCCTGTCGGGCGTGGAAATTAGGTCATATAGATGTGGACCATGAAACTGCGGAGTCTAGTTACCCAGTACGTAAGTACGAGGCTACGCTCCACGTTGAATGGATCAATGTCCGACAACTAGGGAGACCTACATAAGCAACTGCTAATGACTAAGGCGTTCCTATCTTCCGTCAACGTACTGAGATAGAAACTACCTATAGTCTGCTGCGGGGAGGGAGCTCCGCCCGGCGGAGG
