# Supplementary material for: How Good Are Indirect Tests at Detecting Recombination in Human mtDNA?
Source: G3 (Bethesda). 2013 Jul 1;3(7):1095–104. doi: 10.1534/g3.113.006510 (PMC3704238; doi:10.1534/g3.113.006510)
Supplement: Supporting Information [file supp_g3.113.006510_FileS2.gz › SequenceData/mtDNA_ratehet&popgrowth/10/3rdbase/Infiles/10_96-new.txt]

33 2284
seq00001   GTGACGTGGTCACATGATGACAGGGTTGATTATTGAATAACGGAGGTGCTGTGGGAGGCATAACGGGCGACTTAAGGGCTCCCCCTCAGCCGCTCTCTTTACTTTGTGTGGGCGAAGCGTGCAACCGCCGTCCAGTTCTGACGTGCTGGGCACACCACATTGATAAAGGCTGCTCACACAGGCAATAGCCGCCTGTGCGGGCAACCCGAGTCGAGACCAGCAAAAACCAATTAGACGCACAATTCAATTGTACTTGATAAGGGTTCAACTAGTGCGAAGCCCTCTATTTAGAGGCTGGCTCAGAAGGAACATCCCCAAGCCATGGTCCACTTCTACAGGCATTATGATCTCTAAATCCCGAGTAGGCACGCGTTCCAGATCGACTGCAACCATACCCTTACCTTTAAAGCCCAACTCTCTATACCATAGCGAACAGGTAAAGACTACATGTAATACTGCTGGGGGGGTACACCATTTCATTACGCGCACGTCGATGCAACTGTACAGTTCAATTCTCGTGGTGATCCATTTTGTCTATACGGGGAGCTCAATATCGCCCGTACTGAGGTGACACGTTATTATTAGGATTTTGCTAGTCCAGGAACGAACCACAGCATCACGAGGTCTTTACGCTATATTTGCTATACCAGTATTCAGCAGTGTTAGCACCGCGGCTCGTCCACATGGTCCCCGTACGTGCTTAAAAACAGTGGTCGGGTCAGTGATATCCTTCCATTGGTCTGGCGAGCTAGACTTAAAGTCTGCACTTCTGCATGCCCCGAAGTCCCCAGCCCTTCTGCGCGAGCTGTGCCTTCGGATCAGGCTCCGGTTTGAAGTACCCTGAATGACAAGTCCATGAGCGATAGCTAGAAGCGATCTATAATAACAGTAGCCCTAAGTGACACCAACCTACCACCAATTTGCCATTGGCTGTCACAGACTAGTATTCTTCCTGTGAATGCAAGGGAACACGAGGCGGCTCCGAGCGTGTGATTAATCATAACCCCCCCTAAGGCCTTAAGTTTCCTGACCTGGTATACTCTCCTCCTGCATACAATCTAGTGCCATCATGAGCGGGACAAACTGCTAGCAGGGGGGGACCTATATGAGCCGGGGGGCGAGTTCCGACCACGCTCGGCTTTCGCTAGCCTGGCCAGACGACCATTGCATTCCATCTACCAATAGCCTAGGCTGCGCTTCTGCGGGCTGACCGCCCGCGGAACGGTGCCCTTCGATACGGTGACGAGCTAGAATCGGCTCTTCCCGCCACGAAGTTAGAAGGTGAAGACTTAAACGGGCTTGAGAGTTTGATTTAAGTAGGGACCCAGCCGTACATAGCCGGAGCAGCACACACATGCATCCGCAGCGGTTACCCTTGCTTTGTTCGAGATCAAGACACATAAAGCGCACCCAAGTTGATTCTGAGCTTTAGGCGAAGATGGGTGCTAGAATCTATTGGTGTGGTGACACCTAGTCGCGGGCCCTGGCCCGCAAGGAAGAAATCGACAGTGAAAGAACAGAACAATTAATACCACAATTAATCGGATCGAGTGATGACACCGAATGCCTGGCTTGCATAGTGTCTAGGTGGGTACACAACTTAATAACGGGCGAGCTAAGACATTCTAATTGCGATGGACGCATCTAATCCAATTCTAGTGGAGAGTCATGATTCAGCATTAAAGGCTTCTTTAATAAAGCACGCAGTACCTGGCCCATCGTTAAGTAATCGCTCCTGATCGAGGCGCCGTTGGTAATTGCCATTGGCAGCTCGAGTACTATCACTATAGTATCTGCCCAGGCCCGAGGATGGTCAGGGCAACTAGTAAGACTTGACGCGAAGACACTACGACAGCCGGACTTCCGTACGGAATGGAGTTTTGACACCAGTCAATCAGTCAGTCCGCCATACCTTTGAAGCAACATATCTGGTGATCCGGGGATATCATCGTCTGTCGAACCGGTTGTAGACAGTGTAATAAAGCTGCCCACATAGTCGCCATTCATTATATGTCCCGCAGAACTTACATCCCAAGCTACCGCCGGATAAGGTTTCGATTCGGTAACGCTTCTCGACAAAAATTCCCAACGAGCGTACGTCGAGCACAAGTTTCCATTATAGGGCTTGCTCTATAACTATCAATTTAAGACCACGCCTCTCGTAGGCTTTCTGGCGAAGGTCCACGACGGAGCATTCATCATCTCCCAAATGTAACGGTCACGCTGTCACACTAATTTAGAAGGATGGCAAGCACCTTCAAGCTCTAAGAAAGACAGCTCTACG
seq00002   GTGACGTGGTCACATGATGACAGGGTTGATTATTGAATAACGGAGGTGCTGTGGGAGGCATAACGGGCGACTTAAGGGCTCCCCCTCAGCCGCTCTCTTTACTTTGTGTGGGCGAAGCGTGCAACCGCCGTCCAGTTCTGACGTGCTGGGCACACCACATTGATAAAGGCTGCTCACACAGGCAATAGCCGCCTGTGCGGGCAACCCGAGTCGAGACCAGCAAAAACCAATTAGACGCACAATTCAATTGTACTTGATAAGGGTTCAACTAGTGCGAAGCCCTCTATTTAGAGGCTGGCTCAGAAGGAACATCCCCAAGCCATGGTCCACTTCTACAGGCATTATGATCTCTAAATCCCGAGTAGGCACGCGTTCCAGATCGACTGCAACCATACCCTTACCTTTAAAGCCCAACTCTCTATACCATAGCGAACAGGTAAAGACTACATGTAATACTGCTGGGGGGGTACACCATTTCATTACGCGCACGTCGATGCAACTGTACAGTTCAATTCTCGTGGTGATCCATTTTGTCTATACGGGGAGCTCAATATCGCCCGTACTGAGGTGACACGTTATTATTAGGATTTTGCTAGTCCAGGAACGAACCACAGCATCACGAGGTCTTTACGCTATATTTGCTATACCAGTATTCAGCAGTGTTAGCACCGCGGCTCGTCCACATGGTCCCCGTACGTGCTTAAAAACAGTGGTCGGGTCAGTGATATCCTTCCATTGGTCTGGCGAGCTAGACTTAAAGTCTGCACTTCTGCATGCCCCGAAGTCCCCAGCCCTTCTGCGCGAGCTGTGCCTTCGGATCAGGCTCCGGTTTGAAGTACCCTGAATGACAAGTCCATGAGCGATAGCTAGAAGCGATCTATAATAACAGTAGCCCTAAGTGACACCAACCTACCACCAATTTGCCATTGGCTGTCACAGACTAGTATTCTTCCTGTGAATGCAAGGGAACACGAGGCGGCTCCGAGCGTGTGATTAATCATAACCCCCCCTAAGGCCTTAAGTTTCCTGACCTGGTATACTCTCCTCCTGCATACAATCTAGTGCCATCATGAGCGGGACAAACTGCTAGCAGGGGGGGACCTATATGAGCCGGGGGGCGAGTTCCGACCACGCTCGGCTTTCGCTAGCCTGGCCAGACGACCATTGCATTCCATGTACCAATAGCCTAGGCTGCGCTTCTGCGGGCTGACCGCCCGCGGAACGGTGCCCTTCGATACGGTGACGAGCTAGAATCGGCTCTTCCCGCCACGAAGTTAGAAGGTGAAGACTTAAACGGGCTTGAGAGTTTGATTTAAGTAGGGACCCAGCCGTACATAGCCGGAGCAGCACACACATGCATCCGCAGCGGTTACCCTTGCTTTGTTCGAGATCAAGACACATAAAGCGCACCCAAGCTGATTCTGAGCTTTAGGCGAAGATGGGTGCTAGAATCTATTGGTGTGGTGACACCTAGTCGCGGGCCCTGGCCCGCAAGGAAGAAATCGACAGTGAAAGAACAGAACAATTAATACCACAATTAATCGGATCGAGTGATGACACCGAATGCCTGGCTTGCATAGTGTCTAGGTGGGTACACAACTTAATAACGGGCGAGCTAAGACATTCTAATTGCGATGGACGCATCTAATCCAATTCTAGTGGAGAGTCATGATTCAGCATTAAAGGCTTCTTTAATAAAGCACGCAGTACCTGGCCCATCGTTAAGTAATCGCTCCTGATCGAGGCGCCGTTGGTAATTGCCATTGGCAGCTCGAGTACTATCACTATAGTATCTGCCCAGGCCCGAGGATGGTCAGGGCAACTAGTAAGACTTGACGCGAAGACACTACGACAGCCGGACTTCCGTACGGAATGGAGTTTTGACACCAGTCAATCAGTCAGTCCGCCATACCTTTGAAGCAACATATCTGGTGATCCGGGGATATCATCGTCTGTCGAACCGGTTGTAGACAGTGTAATAAAGCTGCCCACATAGTCGCCATTCATTATATGTCCCGCAGAACTTACATCCCAAGCTACCGCCGGATAAGGTTTCGATTCGGTAACGCTTCTCGACAAAAATTCCCAACGAGCGTACGTCGAGCACAAGTTTCCATTATAGGGCTTGCTCTATAACTATCAATTTAAGACCACGCCTCTCGTAGGCTTTCTGGCGAAGGTCCACGACGGAGCATTCATCATCTCCCAAATGTAACGGTCACGCTGTCACACTAATTTAGAAGGATGGCAAGCACCTTCAAGCTCTAAGAAAGACAGCTCTACG
seq00003   GTGACGTGGTCACATGATGACAGGGTTGATTATTGAATAACGGAGGTGCTGTGGGAGGCATAACGGGCGACTTAAGGGCTCCCCCTCAGCCGCTCTCTTTACTTTGTGTGGGCGAAGCGTGCAACCGCCGTCCAGTTCTGACGTGCTGGGCACACCACATTGATAAAGGCTGCTCACACAGGCAATAGCCGCCTGTGCGGGCAACCCGAGTCGAGACCAGCAAAAACCAATTAGACGCACAATTCAATTGTACTTGATAAGGGTTCAACTAGTGCGAAGCCCTCTATTTAGAGGCTGGCTCAGAAGGAACATCCCCAAGCCATGGTCCACTTCTACAGGCATTATGATCTCTAAATCCCGAGTAGGCACGCGTTCCAGATCGACTGCAACCATACCCTTACCTTTAAAGCCCAACTCTCTATACCATAGCGAACAGGTAAAGACTACATGTAATACTGCTGGGGGGGTACACCATTTCATTACGCGCACGTCGATGCAACTGTACAGTTCAATTCTCGTGGTGATCCATTTTGTCTATACGGGGAGCTCAATATCGCCCGTACTGAGGTGACACGTTATTATTAGGATTTTGCTAGTCCAGGAACGAACCACAGCATCACGAGGTCTTTACGCTATATTTGCTATACCAGTATTCAGCAGTGTTAGCACCGCGGCTCGTCCACATGGTCCCCGTACGTGCTTAAAAACAGTGGTCGGGTCAGTGATATCCTTCCATTGGTCTGGCGAGCTAGACTTAAAGTCTGCACTTCTGCATGCCCCGAAGTCCCCAGCCCTTCTGCGCGAGCTGTGCCTTCGGATCAGGCTCCGGTTTGAAGTACCCTGAATGACAAGTCCATGAGCGATAGCTAGAAGCGATCTATAATAACAGTAGCCCTAAGTGACACCAACCTACCACCAATTTGCCATTGGCTGTCACAGACTAGTATTCTTCCTGTGAATGCAAGGGAACACGAGGCGGCTCCGAGCGTGTGATTAATCATAACCCCCCCTAAGGCCTTAAGTTTCCTGACCTGGTATACTCTCCTCCTGCATACAATCTAGTGCCATCATGAGCGGGACAAACTGCTAGCAGGGGGGGACCTATATGAGCCGGGGGGCGAGTTCCGACCACGCTCGGCTGTCGCTAGCCTGGCCAGACGACCATTGCATTCCATCTACCAATAGCCTAGGCTGCGCTTCTGCGGGCTGACCGCCCGCGGAACGGTGCCCTTCGATACGGTGACGAGCTAGAATCGGCTCTTCCCGCCACGAAGTTAGAAGGTGAAGACTTAAACGGGCTTGAGAGTTTGATTTAAGTAGGGACCCAGCCGTACATAGCCGGAGCAGCACACACATGCATCCGCAGCGGTTACCCTTGCTTTGTTCGAGATCAAGACACATAAAGCGCACCCAAGTTGATTCTGAGCTTTAGGCGAAGATGGGTGCTAGAATCTATTGGTGTGGTGACACCTAGTCGCGGGCCCTGGCCCGCAAGGAAGAAATCGACAGTGAAAGAACAGAACAATTAATACCACAATTAATCGGATCGAGTGATGACACCGAATGCCTGGCTTGCATAGTGTCTAGGTGGGTACACAACTTAATAACGGGCGAGCTAAGACATTCTAATTGCGATGGACGCATCTAATCCAATTCTAGTGGAGAGTCATGATTCAGCATTAAAGGCTTCTTTAATAAAGCACGCAGTACCTGGCCCATCGTTAAGTAATCGCTCCTGATCGAGGCGCCGTTGGTAATTGCCATTGGCAGCTCGAGTACTATCACTATAGTATCTGCCCAGGCCCGAGGATGGTCAGGGCAACTAGTAAGACTTGACGCGAAGACACTACGACAGCCGGACTTCCGTACGGAATGGAGTTTTGACACCAGTCAATCAGTCAGTCCGCCATACCTTTGAAGCAACATATCTGGTGATCCGGGGATATCATCGTCTGTCGAACCGGTTGTAGACAGTGTAATAAAGCTGCCCACATAGTCGCCATTCATTATATGTCCCGCAGAACTTACATCCCAAGCTACCGCCGGATAAGGTTTCGATTCGGTAACGCTTCTCGACAAAAATTCCCAACGAGCGTACGTCGAGCACAAGTTTCCATTATAGGGCTTGCTCTATAACTATCAATTTAAGACCACGCCTCTCGTAGGCTTTCTGGCGAAGGTCCACGACGGAGCATTCATCATCTCCCAAATGTAACGGTCACGCTGTCACACTAATTTAGAAGGATGGCAAGCACCTTCAAGCTCTAAGAAAGACAGCTCTACG
seq00004   GTGACGTGGTCACATGATGACAGGGTTGATTATTGAATAACGGAGGTGCTGTGGGAGGCATAACGGGCGACTTAAGGGCTCCCCCTCAGCCGCTCTCTTTACTTTGTGTGGGCGAAGCGTGCAACCGCCGTCCAGTTCTGACGTGCTGGGCACACCACATTGATAAAGGCTGCTCACACAGGCAATAGCCGCCTGTGCGGGCAACCCGAGTCGAGACCAGCAAAAACCAATTAGACGCACAATTCAATTGTACTTGATAAGGGTTCAACTAGTGCGAAGCCCTCTATTTAGAGGCTGGCTCAGAAGGAACATCCCCAAGCCATGGTCCACTTCTACAGGCATTATGATCTCTAAATCCCGAGTAGGCACGCGTTCCAGATCGACTGCAACCATACCCTTACCTTTAAAGCCCAACTCTCTATACCATAGCGAACAGGTAAAGACTACATGTAATACTGCTGGGGGGGTACACCATTTCATTACGCGCACGTCGATGCAACTGTACAGTTCAATTCTCGTGGTGATCCATTTTGTCTATACGGGGAGCTCAATATCGCCCGTACTGAGGTGACACGTTATTATTAGGATTTTGCTAGTCCAGGAACGAACCACAGCATCACGAGGTCTTTACGCTATATTTGCTATACCAGTATTCAGCAGTGTTAGCACCGCGGCTCGTCCACATGGTCCCCGTACGTGCTTAAAAACAGTGGTCGGGTCAGTGATATCCTTCCATTGGTCTGGCGAGCTAGACTTAAAGTCTGCACTTCTGCATGCCCCGAAGTCCCCAGCCCTTCTGCGCGAGCTGTGCCTTCGGATCAGGCTCCGGTTTGATGTACCCTGAATGACAAGTCCATGAGCGATAGCTAGAAGCGATCTATAATAACAGTAGCCCTAAGTGACACCAACCTACCACCAATTTGCCATTGGCTGTCACAGACTAGTATTCTTCCTGTGAATGCAAGGGAACACGAGGCGGCTCCGAGCGTGTGATTAATCATAACCCCCCCTAAGGCCTTAAGTTTCCTGACCTGGTATACTCTCCTCCTGCATACAATCTAGTGCCATCATGAGCGGGACAAACTGCTAGCAGGGGGGGACCTATATGAGCCGGGGGGCGAGTTCCGACCACGCTCGGCTTTCGCTAGCCTGGCCAGACGACCATTGCATTCCATGTACCAATAGCCTAGGCTGCGCTTCTGCGGGCTGACCGCCCGCGGAACGGTGCCCTTCGATACGGTGACGAGCTAGAATCGGCTCTTCCCGCCACGAAGTTAGAAGGTGAAGACTTAAACGGGCTTGAGAGTTTGATTTAAGTAGGGACCCAGCCGTACATAGCCGGAGCAGCACACACATGCATCCGCAGCGGTTACCCTTGCTTTGTTCGAGATCAAGACACATAAAGCGCACCCAAGCTGATTCTGAGCTTTAGGCGAAGATGGGTGCTAGAATCTATTGGTGTGGTGACACCTAGTCGCGGGCCCTGGCCCGCAAGGAAGAAATCGACAGTGAAAGAACAGAACAATTAATACCACAATTAATCGGATCGAGTGATGACACCGAATGCCTGGCTTGCATAGTGTCTAGGTGGGTACACAACTTAATAACGGGCGAGCTAAGACATTCTAATTGCGATGGACGCATCTAATCCAATTCTAGTGGAGAGTCATGATTCAGCATTAAAGGCTTCTTTAATAAAGCACGCAGTACCTGGCCCATCGTTAAGTAATCGCTCCTGATCGAGGCGCCGTTGGTAATTGCCATTGGCAGCTCGAGTACTATCACTATAGTATCTGCCCAGGCCCGAGGATGGTCAGGGCAACTAGTAAGACTTGACGCGAAGACACTACGACAGCCGGACTTCCGTACGGAATGGAGTTTTGACACCAGTCAATCAGTCAGTCCGCCATACCTTTGAAGCAACATATCTGGTGATCCGGGGATATCATCGTCTGTCGAACCGGTTGTAGACAGTGTAATAAAGCTGCCCACATAGTCGCCATTCATTATATGTCCCGCAGAACTTACATCCCAAGCTACCGCCGGATAAGGTTTCGATTCGGTAACGCTTCTCGACAAAAATTCCCAACGAGCGTACGTCGAGCACAAGTTTCCATTATAGGGCTTGCTCTATAACTATCAATTTAAGACCACGCCTCTCGTAGGCTTTCTGGCGAAGGTCCACGACGGAGCATTCATCATCTCCCAAATGTAACGGTCACGCTGTCACACTAATTTAGAAGGATGGCAAGCACCTTCAAGCTCTAAGAAAGACAGCTCTACG
seq00005   GTGACGTGGTCACATGATGACAGGGTTGATTATTGAATAACGGAGGTGCTGTGGGAGGCATAACGGGCGACTTAAGGGCTCCCCCTCAGCCGCTCTCTTTACTTTGTGTGGGCGAAGCGTGCAACCGCCGTCCAGTTCTGACGTGCTGGGCACACCACATTGATAAAGGCTGCTCACACAGGCAATAGCCGCCTGTGCGGGCACCCCGAGTCGAGACCAGCAAAAACCAATTAGACGCACAATTCAATTGTACTTGATAAGGGTTCAACTAGTGCGAAGCCCTCTATTTAGAGGCTGGCTCAGAAGGAACATCCCCAAGCCATGGTCCACTTCTACAGGCATTATGATCTCTAAATCCCGAGTAGGCACGCGTTCCAGATCGACTGCAACCATACCCTTACCTTTAAAGCCCAACTCTCTATACCATAGCGAACAGGTAAAGACTACATGTAATACTGCTGGGGGGGTACACCATTTCATTACGCGCACGTCGATGCAACTGTACAGTTCAATTCTCGTGGTGATCCATTTTGTCTATACGGGGAGCTCAATATCGCCCGTACTGAGGTGACACGTTATTATTAGGATTTTGCTAGTCCAGGAACGAACCACAGCATCACGAGGTCTTTACGCTATATTTGCTATACCAGTATTCAGCAGTGTTAGCACCGCGGCTCGTCCACATGGTCCCCGTACGTGCTTAAAAACAGTGGTCGGGTCAGTGATATCCTTCCATTGGTCTGGCGAGCTAGACTTAAAGTCTGCACTTCTGCATGCCCCGAAGTCCCCAGCCCTTCTGCGCGAGCTGTGCCTTCGGATCAGGCTCCGGTTTGAAGTACCCTGAATGACAAGTCCATGAGCGATAGCTAGAAGCGATCTATAATAACAGTAGCCCTAAGTGACACCAACCTACCACCAATTTGCCATTGGCTGTCACAGACTAGTATTCTTCCTGTGAATGCAAGGGAACACGAGGCGGCTCCGAGCGTGTGATTAATCATAACCCCCCCTAAGGCCTTAAGTTTCCTGACCTGGTATACTCTCCTCCTGCATACAATCTAGTGCCATCATGAGCGGGACAAACTGCTAGCAGGGGGGGACCTATATGAGCCGGGGGGCGAGTTCCGACCACGCTCGGCTTTCGCTAGCCTGGCCAGACGACCATTGCATTCCATCTACCAATAGCCTAGGCTGCGCTTCTGCGGGCTGACCGCCCGCGGAACGGTGCCCTTCGATACGGTGACGAGCTAGAATCGGCTCTTCCCGCCACGAAGTTAGAAGGTGAAGACTTAAACGGGCTTGAGAGTTTGATTTAAGTAGGGACCCAGCCGTACATAGCCGGAGCAGCACACACATGCATCCGCAGCGGTTACCCTTGCTTTGTTCGAGATCAAGACACATAAAGCGCACCCAAGTTGATTCTGAGCTTTAGGCGAAGATGGGTGCTAGAATCTATTGGTGTGGTGACACCTAGTCGCGGGCCCTGGCCCGCAAGGAAGAAATCGACAGTGAAAGAACAGAACAATTAATACCACAATTAATCGGATCGAGTGATGACACCGAATGCCTGGCTTGCATAGTGTCTAGGTGGGTACACAACTTAATAACGGGCGAGCTAAGACATTCTAATTGCGATGGACGCATCTAATCCAATTCTAGTGGAGAGTCATGATTCAGCATTAAAGGCTTCTTTAATAAAGCACGCAGTACCTGGCCCATCGTTAAGTAATCGCTCCTGATCGAGGCGCCGTTGGTAATTGCCATTGGCAGCTCGAGTACTATCACTATAGTATCTGCCCAGGCCCGAGGATGGTCAGGGCAACTAGTAAGACTTGACGCGAAGACACTACGACAGCCGGACTTCCGTACGGAATGGAGTTTTGACACCAGTCAATCAGTCAGTCCGCCATACCTTTGAAGCAACATATCTGGTGATCCGGGGATATCATCGTCTGTCGAACCGGTTGTAGACAGTGTAATAAAGCTGCCCACATAGTCGCCATTCATTATATGTCCCGCAGAACTTACATCCCAAGCTACCGCCGGATAAGGTTTCGATTCGGTAACGCTTCTCGACAAAAATTCCCAACGAGCGTACGTCGAGCACAAGTTTCCATTATAGGGCTTGCTCTATAACTATCAATTTAAGACCACGCCTCTCGTAGGCTTTCTGGCGAAGGTCCACGACGGAGCATTCATCATCTCCCAAATGTAACGGTCACGCTGTCACACTAATTTAGAAGGATGGCAAGCACCTTCAAGCTCTAAGAAAGACAGCTCTACG
seq00006   GTGACGTGGTCACATGATGACAGGGTTGATTATTGAATAACGGAGGTGCTGTGGGAGGCATAACGGGCGACTTAAGGGCTCCCCCTCAGCCGCTCTCTTTACTTTGTGTGGGCGAAGCGTGCAACCGCCGTCCAGTTCTGACGTGCTGGGCACACCACATTGATAAAGGCTGCTCACACAGGCAATAGCCGCCTGTGCGGGCAACCCGAGTCGAGACCAGCAAAAACCAATTAGACGCACAATTCAATTGTACTTGATAAGGGTTCAACTAGTGCGAAGCCCTCTATTTAGAGGCTGGCTCAGAAGGAACATCCCCAAGCCATGGTCCACTTCTACAGGCATTATGATCTCTAAATCCCGAGTAGGCACGCGTTCCAGATCGACTGCAACCATACCCTTACCTTTAAAGCCCAACTCTCTATACCATAGCGAACAGGTAAAGACTACATGTAATACTGCTGGGGGGGTACACCATTTCATTACGCGCACGTCGATGCAACTGTACAGTTCAATTCTCGTGGTGATCCATTTTGTCTATACGGGGAGCTCAATATCGCCCGTACTGAGGTGACACGTTATTATTAGGATTTTGCTAGTCCAGGAACGAACCACAGCATCACGAGGTCTTTACGCTATATTTGCTATACCAGTATTCAGCAGTGTTAGCACCGCGGCTCGTCCACATGGTCCCCGTACGTGCTTAAAAACAGTGGTCGGGTCAGTGATATCCTTCCATTGGTCTGGCGAGCTAGACTTAAAGTCTGCACTTCTGCATGCCCCGAAGTCCCCAGCCCTTCTGCGCGAGCTGTGCCTTCGGATCAGGCTCCGGTTTGAAGTACCCTGAAAGACAAGTCCATGAGCGATAGCTAGAAGCGATCTATAATAACAGTAGCCCTAAGTGACACCAACCTACCACCAATTTGCCATTGGCTGTCACAGACTAGTATTCTTCCTGTGAATGCAAGGGAACACGAGGCGGCTCCGAGCGTGTGATTAATCATAACCCCCCCTAAGGCCTTAAGTTTCCTGACCTGGTATACTCTCCTCCTGCATACAATCTAGTGCCATCATGAGCGGGACAAACTGCTAGCAGGGGGGGACCTATATGAGCCGGGGGGCGAGTTCCGACCACGCTCGGCTTTCGCTAGCCTGGCCAGACGACCATTGCATTCCATCTACCAATAGCCTAGGCTGCGCTTCTGCGGGCTGACCGCCCGCGGAACGGTGCCCTTCGATACGGTGACGAGCTAGAATCGGCTCTTCCCGCCACGAAGTTAGAAGGTGAAGACTTAAACGGGCTTGAGAGTTTGATTTAAGTAGGGACCCAGCCGTACATAGCCGGAGCAGCACACACATGCATCCGCAGCGGTTACCCTTGCTTTGTTCGAGATCAAGACACATAAAGCGCACCCAAGTTGATTCTGAGCTTTAGGCGAAGATGGGTGCTAGAATCTATTGGTGTGGTGACACCTAGTCGCGGGCCCTGGCCCGCAAGGAAGAAATCGACAGTGAAAGAACAGAACAATTAATACCACAATTAATCGGATCGAGTGATGACACCGAATGCCTGGCTTGCATAGTGTCTAGGTGGGTACACAACTTAATAACGGGCGAGCTAAGACATTCTAATTGCGATGGACGCATCTAATCCAATTCTAGTGGAGAGTCATGATTCAGCATTAAAGGCTTCTTTAATAAAGCACGCAGTACCTGGCCCATCGTTAAGTAATCGCTCCTGATCGAGGCGCCGTTGGTAATTGCCATTGGCAGCTCGAGTACTATCACTATAGTATCTGCCCAGGCCCGAGGATGGTCAGGGCAACTAGTAAGACTTGACGCGAAGACACTACGACAGCCGGACTTCCGTACGGAATGGAGTTTTGACACCAGTCAATCAGTCAGTCCGCCATACCTTTGAAGCAACATATCTGGTGATCCGGGGATATCATCGTCTGTCGAACCGGTTGTAGACAGTGTAATAAAGCTGCCCACATAGTCGCCATTCATTATATGTCCCGCAGAACTTACATCCCAAGCTACCGCCGGATAAGGTTTCGATTCGGTAACGCTTCTCGACAAAAATTCCCAACGAGCGTACGTCGAGCACAAGTTTCCATTATAGGGCTTGCTCTATAACTATCAATTTAAGACCACGCCTCTCGTAGGCTTTCTGGCGAAGGTCCACGACGGAGCATTCATCATCTCCCAAATGTAACGGTCACGCTGTCACACTAATTTAGAAGGATGGCAAGCACCTTCAAGCTCTAAGAAAGACAGCTCTACG
seq00007   GTGACGTGGTCACATGATGACAGGGTTGATTATTGAATAACGGAGGTGCTGTGGGAGGCATAACGGGCGACTTAAGGGCTCCCCCTCAGCCGCTCTCTTTACTTTGTGTGGGCGAAGCGTGCAACCGCCGTCCAGTTCTGACGTGCTGGGCACACCACATTGATAAAGGCTGCTCACACAGGCAATAGCCGCCTGTGCGGGCAACCCGAGTCGAGACCAGCAAAAACCAATTAGACGCACAATTCAATTGTACTTGATAAGGGTTCAACTAGTGCGAAGCCCTCTATTTAGAGGCTGGCTCAGAAGGAACATCCCCAAGCCATGGTCCACTTCTACAGGCATTATGATCTCTAAATCCCGAGTAGGCACGCGTTCCAGATCGACTGCAACCATACCCTTACCTTTAAAGCCCAACTCTCTATACCATAGCGAACAGGTAAAGACTACATGTAATACTGCTGGGGGGGTACACCATTTCATTACGCGCACGTCGATGCAACTGTACAGTTCAATTCTCGTGGTGATCCATTTTGTCTATACGGGGAGCTCAATATCGCCCGTACTGAGGTGACACGTTATTATTAGGATTTTGCTAGTCCAGGAACGAACCACAGCATCACGAGGTCTTTACGCTATATTTGCTATACCAGTATTCAGCAGTGTTAGCACCGCGGCTCGTCCACATGGTCCCCGTACGTGCTTAAAAACAGTGGTCGGGTCAGTGATATCCTTCCATTGGTCTGGCGAGCTAGACTTAAAGTCTGCACTTCTGCATGCCCCGAAGTCCCCAGCCCTTCTGCGCGAGCTGTGCCTTCGGATCAGGCTCCGGTTTGAAGTACCCTGAATGACAAGTCCATGAGCGATAGCTAGAAGCGATCTATAATAACAGTAGCCCTAAGTGACACCAACCTACCACCAATTTGCCATTGGCTGTCACAGACTAGTATTCTTCCTGTGAATGCAAGGGAACACGAGGCGGCTCCGAGCGTGTGATTAATCATAACCCCCCCTAAGGCCTTAAGTTTCCTGACCTGGTATACTCTCCTCCTGCATACAATCTAGTGCCATCATGAGCGGGACAAACTGCTAGCAGGGGGGGACCTATATGAGCCGGGGGGCGAGTTCCGACCACGCTCGGCTTTCGCTAGCCTGGCCAGACGACCATTGCATTCCATCTACCAATAGCCTAGGCTGCGCTTCTGCGGGCTGACCGCCCGCGGAACGGTGCCCTTCGATACGGTGACGAGCTAGAATCGGCTCTTCCCGCCACGAAGTTAGAAGGTGAAGACTTAAACGGGCTTGAGAGTTTGATTTAAGTAGGGACCCAGCCGTACATAGCCGGAGCAGCACACACATGCATCCGCAGCGGTTACCCTTGCTTTGTTCGAGATCAAGACACATAAAGCGCACCCAAGTTGATTCTGAGCTTTAGGCGAAGATGGGTGCTAGAATCTATTGGTGTGGTGACACCTAGTCGCGGGCCCTGGCCCGCAAGGAAGAAATCGACAGTGAAAGAACAGAACAATTAATACCACAATTAATCGGATCGAGTGATGACACCGAATGCCTGGCTTGCATAGTGTCTAGGTGGGTACACAACTTAATAACGGGCGAGCTAAGACATTCTAATTGCGATGGACGCATCTAATCCAATTCTAGTGGAGAGTCATGATTCAGCATTAAAGGCTTCTTTAATAAAGCACGCAGTACCTGGCCCATCGTTAAGTAATCGCTCCTGATCGAGGCGCCGTTGGTAATTGCCATTGGCAGCTCGAGTACTATCACTATAGTATCTGCCCAGGCCCGAGGATGGTCAGGGCAACTAGTAAGACTTGACGCGAAGACACTACGACAGCCGGACTTCCGTACGGAATGGAGTTTTGACACCAGTCAATCAGTCAGTCCGCCATACCTTTGAAGCAACATATCTGGTGATCCGGGGATATCATCGTCTGTCGAACCGGTTGTAGACAGTGTAATAAAGCTGCCCACATAGTCGCCATTCATTATATGTCCCGCAGAACTTACATCCCAAGCTACCGCCGGATAAGGTTTCGATTCGGTAACGCTTCTCGACAAAAATTCCCAACGAGCGTACGTCGAGCACAAGTTTCCATTATAGGGCTTGCTCTATAACTATCAATTTAAGACCACGCCTCTCGTAGGCTTTCTGGCGAAGGTCCACGACGGAGCATTCATCATCTCCCAAATGTAACGGTCACGCTGTCACACTAATTTAGAAGGATGGCAAGCACCTTCAAGCTCTAAGAAAGACAGCTCTACG
seq00008   GTGACGTGGTCACATGATGACAGGGTTGATTATTGAATAACGGAGGTGCTGTGGGAGGCATAACGGGCGACTTAAGGGCTCCCCCTCAGCCGCTCTCTTTACTTTGTGTGGGCGAAGCGTGCAACCGCCGTCCAGTTCTGACGTGCTGGGCACACCACATTGATAAAGGCTGCTCACACAGGCAATAGCCGCCTGTGCGGGCAACCCGAGTCGAGACCAGCAAAAACCAATTAGACGCACAATTCAATTGTACTTGATAAGGGTTCAACTAGTGCGAAGCCCTCTATTTAGAGGCTGGCTCAGAAGGAACATCCCCAAGCCATGGTCCACTTCTACAGGCATTATGATCTCTAAATCCCGAGTAGGCACGCGTTCCAGATCGACTGCAACCATACCCTTACCTTTAAAGCCCAACTCTCTATACCATAGCGAACAGGTAAAGACTACATGTAATACTGCTGGGGGGGTACACCATTTCATTACGCGCACGTCGATGCAACTGTACAGTTCAATTCTCGTGGTGATCCATTTTGTCTATACGGGGAGCTCAATATCGCCCGTACTGAGGTGACACGTTATTATTAGGATTTTGCTAGTCCAGGAACGAACCACAGCATCACGAGGTCTTTACGCTATATTTGCTATACCAGTATTCAGCAGTGTTAGCACCGCGGCTCGTCCACATGGTCCCCGTACGTGCTTAAAAACAGTGGTCGGGTCAGTGATATCCTTCCATTGGTCTGGCGAGCTAGACTTAAAGTCTGCACTTCTGCATGCCCCGAAGTCCCCAGCCCTTCTGCGCGAGCTGTGCCTTCGGATCAGGCTCCGGTTTGAAGTACCCTGAAAGACAAGTCCATGAGCGATAGCTAGAAGCGATCTATAATAACAGTAGCCCTAAGTGACACCAACCTACCACCAATTTGCCATTGGCTGTCACAGACTAGTATTCTTCCTGTGAATGCAAGGGAACACGAGGCGGCTCCGAGCGTGTGATTAATCATAACCCCCCCTAAGGCCTTAAGTTTCCTGACCTGGTATACTCTCCTCCTGCATACAATCTAGTGCCATCATGAGCGGGACAAACTGCTAGCAGGGGGGGACCTATATGAGCCGGGGGGCGAGTTCCGACCACGCTCGGCTTTCGCTAGCCTGGCCAGACGACCATTGCATTCCATCTACCAATAGCCTAGGCTGCGCTTCTGCGGGCTGACCGCCCGCGGAACGGTGCCCTTCGATACGGTGACGAGCTAGAATCGGCTCTTCCCGCCACGAAGTTAGAAGGTGAAGACTTAAACGGGCTTGAGAGTTTGATTTAAGTAGGGACCCAGCCGTACATAGCCGGAGCAGCACACACATGCATCCGCAGCGGTTACCCTTGCTTTGTTCGAGATCAAGACACATAAAGCGCACCCAAGTTGATTCTGAGCTTTAGGCGAAGATGGGTGCTAGAATCTATTGGTGTGGTGACACCTAGTCGCGGGCCCTGGCCCGCAAGGAAGAAATCGACAGTGAAAGAACAGAACAATTAATACCACAATTAATCGGATCGAGTGATGACACCGAATGCCTGGCTTGCATAGTGTCTAGGTGGGTACACAACTTAATAACGGGCGAGCTAAGACATTCTAATTGCGATGGACGCATCTAATCCAATTCTAGTGGAGAGTCATGATTCAGCATTAAAGGCTTCTTTAATAAAGCACGCAGTACCTGGCCCATCGTTAAGTAATCGCTCCTGATCGAGGCGCCGTTGGTAATTGCCATTGGCAGCTCGAGTACTATCACTATAGTATCTGCCCAGGCCCGAGGATGGTCAGGGCAACTAGTAAGACTTGACGCGAAGACACTACGACAGCCGGACTTCCGTACGGAATGGAGTTTTGACACCAGTCAATCAGTCAGTCCGCCATACCTTTGAAGCAACATATCTGGTGATCCGGGGATATCATCGTCTGTCGAACCGGTTGTAGACAGTGTAATAAAGCTGCCCACATAGTCGCCATTCATTATATGTCCCGCAGAACTTACATCCCAAGCTACCGCCGGATAAGGTTTCGATTCGGTAACGCTTCTCGACAAAAATTCCCAACGAGCGTACGTCGAGCACAAGTTTCCATTATAGGGCTTGCTCTATAACTATCAATTTAAGACCACGCCTCTCGTAGGCTTTCTGGCGAAGGTCCACGACGGAGCATTCATCATCTCCCAAATGTAACGGTCACGCTGTCACACTAATTTAGAAGGATGGCAAGCACCTTCAAGCTCTAAGAAAGACAGCTCTACG
seq00009   GTGACGTGGTCACATGATGACAGGGTTGATTATTGAATAACGGAGGTGCTGTGGGAGGCATAACGGGCGACTTAAGGGCTCCCCCTCAGCCGCTCTCTTTACTTTGTGTGGGCGAAGCGTGCAACCGCCGTCCAGTTCTGACGTGCTGGGCACACCACATTGATAAAGGCTGCTCACACAGGCAATAGCCGCCTGTGCGGGCAACCCGAGTCGAGACCAGCAAAAACCAATTAGACGCACAATTCAATTGTACTTGATAAGGGTTCAACTAGTGCGAAGCCCTCTATTTAGAGGCTGGCTCAGAAGGAACATCCCCAAGCCATGGTCCACTTCTACAGGCATTATGATCTCTAAATCCCGAGTAGGCACGCGTTCCAGATCGACTGCAACCATACCCTTACCTTTAAAGCCCAACTCTCTATACCATAGCGAACAGGTAAAGACTACATGTAATACTGCTGGGGGGGTACACCATTTCATTACGCGCACGTCGATGCAACTGTACAGTTCAATTCTCGTGGTGATCCATTTTGTCTATACGGGGAGCTCAATATCGCCCGTACTGAGGTGACACGTTATTATTAGGATTTTGCTAGTCCAGGAACGAACCACAGCATCACGAGGTCTTTACGCTATATTTGCTATACCAGTATTCAGCAGTGTTAGCACCGCGGCTCGTCCACATGGTCCCCGTACGTGCTTAAAAACAGTGGTCGGGTCAGTGATATCCTTCCATTGGTCTGGCGAGCTAGACTTAAAGTCTGCACTTCTGCATGCCCCGAAGTCCCCAGCCCTTCTGCGCGAGCTGTGCCTTCGGATCAGGCTCCGGTTTGAAGTACCCTGAATGACAAGTCCATGAGCGATAGCTAGAAGCGATCTATAATAACAGTAGCCCTAAGTGACACCAACCTACCACCAATTTGCCATTGGCTGTCACAGACTAGTATTCTTCCTGTGAATGCAAGGGAACACGAGGCGGCTCCGAGCGTGTGATTAATCATAACCCCCCCTAAGGCCTTAAGTTTCCTGACCTGGTATACTCTCCTCCTGCATACAATCTAGTGCCATCATGAGCGGGACAAACTGCTAGCAGGGGGGGACCTATATGAGCCGGGGGGCGAGTTCCGACCACGCTCGGCTTTCGCTAGCCTGGCCAGACGACCATTGCATTCCATCTACCAATAGCCTAGGCTGCGCTTCTGCGGGCTGACCGCCCGCGGAACGGTGCCCTTCGATACGGTGACGAGCTAGAATCGGCTCTTCCCGCCACGAAGTTAGAAGGTGAAGACTTAAACGGGCTTGAGAGTTTGATTTAAGTAGGGACCCAGCCGTACATAGCCGGAGCAGCACACACATGCATCCGCAGCGGTTACCCTTGCTTTGTTCGAGATCAAGACACATAAAGCGCACCCAAGCTGATTCTGAGCTTTAGGCGAAGATGGGTGCTAGAATCTATTGGTGTGGTGACACCTAGTCGCGGGCCCTGGCCCGCAAGGAAGAAATCGACAGTGAAAGAACAGAACAATTAATACCACAATTAATCGGATCGAGTGATGACACCGAATGCCTGGCTTGCATAGTGTCTAGGTGGGTACACAACTTAATAACGGGCGAGCTAAGACATTCTAATTGCGATGGACGCATCTAATCCAATTCTAGTGGAGAGTCATGATTCAGCATTAAAGGCTTCTTTAATAAAGCACGCAGTACCTGGCCCATCGTTAAGTAATCGCTCCTGATCGAGGCGCCGTTGGTAATTGCCATTGGCAGCTCGAGTACTATCACTATAGTATCTGCCCAGGCCCGAGGATGGTCAGGGCAACTAGTAAGACTTGACGCGAAGACACTACGACAGCCGGACTTCCGTACGGAATGGAGTTTTGACACCAGTCAATCAGTCAGTCCGCCATACCTTTGAAGCAACATATCTGGTGATCCGGGGATATCATCGTCTGTCGAACCGGTTGTAGACAGTGTAATAAAGCTGCCCACATAGTCGCCATTCATTATATGTCCCGCAGAACTTACATCCCAAGCTACCGCCGGATAAGGTTTCGATTCGGTAACGCTTCTCGACAAAAATTCCCAACGAGCGTACGTCGAGCACAAGTTTCCATTATAGGGCTTGCTCTATAACTATCAATTTAAGACCACGCCTCTCGTAGGCTTTCTGGCGAAGGTCCACGACGGAGCATTCATCATCTCCCAAATGTAACGGTCACGCTGTCACACTAATTTAGAAGGATGGCAAGCACCTTCAAGCTCTAAGAAAGACAGCTCTACG
seq00010   GTGACGTGGTCACATGATGACAGGGTTGATTATTGAATAACGGAGGTGCTGTGGGAGGCATAACGGGCGACTTAAGGGCTCCCCCTCAGCCGCTCTCTTTACTTTGTGTGGGCGAAGCGTGCAACCGCCGTCCAGTTCTGACGTGCTGGGCACACCACATTGATAAAGGCTGCTCACACAGGCAATAGCCGCCTGTGCGGGCAACCCGAGTCGAGACCAGCAAAAACCAATTAGACGCACAATTCAATTGTACTTGATAAGGGTTCAACTAGTGCGAAGCCCTCTATTTAGAGGCTGGCTCAGAAGGAACATCCCCAAGCCATGGTCCACTTCTACAGGCATTATGATCTCTAAATCCCGAGTAGGCACGCGTTCCAGATCGACTGCAACCATACCCTTACCTTTAAAGCCCAACTCTCTATACCATAGCGAACAGGTAAAGACTACATGTAATACTGCTGGGGGGGTACACCATTTCATTACGCGCACGTCGATGCAACTGTACAGTTCAATTCTCGTGGTGATCCATTTTGTCTATACGGGGAGCTCAATATCGCCCGTACTGAGGTGACACGTTATTATTAGGATTTTGCTAGTCCAGGAACGAACCACAGCATCACGAGGTCTTTACGCTATATTTGCTATACCAGTATTCAGCAGTGTTAGCACCGCGGCTCGTCCACATGGTCCCCGTACGTGCTTAAAAACAGTGGTCGGGTCAGTGATATCCTTCCATTGGTCTGGCGAGCTAGACTTAAAGTCTGCACTTCTGCATGCCCCGAAGTCCCCAGCCCTTCTGCGCGAGCTGTGCCTTCGGATCAGGCTCCGGTTTGAAGTACCCTGAAAGACAAGTCCATGAGCGATAGCTAGAAGCGATCTATAATAACAGTAGCCCTAAGTGACACCAACCTACCACCAATTTGCCATTGGCTGTCACAGACTAGTATTCTTCCTGTGAATGCAAGGGAACACGAGGCGGCTCCGAGCGTGTGATTAATCATAACCCCCCCTAAGGCCTTAAGTTTCCTGACCTGGTATACTCTCCTCCTGCATACAATCTAGTGCCATCATGAGCGGGACAAACTGCTAGCAGGGGGGGACCTATATGAGCCGGGGGGCGAGTTCCGACCACGCTCGGCTTTCGCTAGCCTGGCCAGACGACCATTGCATTCCATCTACCAATAGCCTAGGCTGCGCTTCTGCGGGCTGACCGCCCGCGGAACGGTGCCCTTCGATACGGTGACGAGCTAGAATCGGCTCTTCCCGCCACGAAGTTAGAAGGTGAAGACTTAAACGGGCTTGAGAGTTTGATTTAAGTAGGGACCCAGCCGTACATAGCCGGAGCAGCACACACATGCATCCGCAGCGGTTACCCTTGCTTTGTTCGAGATCAAGACACATAAAGCGCACCCAAGTTGATTCTGAGCTTTAGGCGAAGATGGGTGCTAGAATCTATTGGTGTGGTGACACCTAGTCGCGGGCCCTGGCCCGCAAGGAAGAAATCGACAGTGAAAGAACAGAACAATTAATACCACAATTAATCGGATCGAGTGATGACACCGAATGCCTGGCTTGCATAGTGTCTAGGTGGGTACACAACTTAATAACGGGCGAGCTAAGACATTCTAATTGCGATGGACGCATCTAATCCAATTCTAGTGGAGAGTCATGATTCAGCATTAAAGGCTTCTTTAATAAAGCACGCAGTACCTGGCCCATCGTTAAGTAATCGCTCCTGATCGAGGCGCCGTTGGTAATTGCCATTGGCAGCTCGAGTACTATCACTATAGTATCTGCCCAGGCCCGAGGATGGTCAGGGCAACTAGTAAGACTTGACGCGAAGACACTACGACAGCCGGACTTCCGTACGGAATGGAGTTTTGACACCAGTCAATCAGTCAGTCCGCCATACCTTTGAAGCAACATATCTGGTGATCCGGGGATATCATCGTCTGTCGAACCGGTTGTAGACAGTGTAATAAAGCTGCCCACATAGTCGCCATTCATTATATGTCCCGCAGAACTTACATCCCAAGCTACCGCCGGATAAGGTTTCGATTCGGTAACGCTTCTCGACAAAAATTCCCAACGAGCGTACGTCGAGCACAAGTTTCCATTATAGGGCTTGCTCTATAACTATCAATTTAAGACCACGCCTCTCGTAGGCTTTCTGGCGAAGGTCCACGACGGAGCATTCATCATCTCCCAAATGTAACGGTCACGCTGTCACACTAATTTAGAAGGATGGCAAGCACCTTCAAGCTCTAAGAAAGACAGCTCTACG
seq00011   GTGACGTGGTCACATGATGACAGGGTTGATTATTGAATAACGGAGGTGCTGTGGGAGGCATAACGGGCGACTTAAGGGCTCCCCCTCAGCCGCTCTCTTTACTTTGTGTGGGCGAAGCGTGCAACCGCCGTCCAGTTCTGACGTGCTGGGCACACCACATTGATAAAGGCTGCTCACACAGGCAATAGCCGCCTGTGCGGGCAACCCGAGTCGAGACCAGCAAAAACCAATTAGACGCACAATTCAATTGTACTTGATAAGGGTTCAACTAGTGCGAAGCCCTCTATTTAGAGGCTGGCTCAGAAGGAACATCCCCAAGCCATGGTCCACTTCTACAGGCATTATGATCTCTAAATCCCGAGTAGGCACGCGTTCCAGATCGACTGCAACCATACCCTTACCTTTAAAGCCCAACTCTCTATACCATAGCGAACAGGTAAAGACTACATGTAATACTGCTGGGGGGGTACACCATTTCATTACGCGCACGTCGATGCAACTGTACAGTTCAATTCTCGTGGTGATCCATTTTGTCTATACGGGGAGCTCAATATCGCCCGTACTGAGGTGACACGTTATTATTAGGATTTTGCTAGTCCAGGAACGAACCACAGCATCACGAGGTCTTTACGCTATATTTGCTATACCAGTATTCAGCAGTGTTAGCACCGCGGCTCGTCCACATGGTCCCCGTACGTGCTTAAAAACAGTGGTCGGGTCAGTGATATCCTTCCATTGGTCTGGCGAGCTAGACTTAAAGTCTGCACTTCTGCATGCCCCGAAGTCCCCAGCCCTTCTGCGCGAGCTGTGCCTTCGGATCAGGCTCCGGTTTGAAGTACCCTGAATGACAAGTCCATGAGCGATAGCTAGAAGCGATCTATAATAACAGTAGCCCTAAGTGACACCAACCTACCACCAATTTGCCATTGGCTGTCACAGACTAGTATTCTTCCTGTGAATGCAAGGGAACACGAGGCGGCTCCGAGCGTGTGATTAATCATAACCCCCCCTAAGGCCTTAAGTTTCCTGACCTGGTATACTCTCCTCCTGCATACAATCTAGTGCCATCATGAGCGGGACAAACTGCTAGCAGGGGGGGACCTATATGAGCCGGGGGGCGAGTTCTGACCACGCTCGGCTTTCGCTAGCCTGGCCAGACGACCATTGCATTCCATCTACCAATAGCCTAGGCTGCGCTTCTGCGGGCTGACCGCCCGCGGAACGGTGCCCTTCGATACGGTGACGAGCTAGAATCGGCTCTTCCCGCCACGAAGTTAGAAGGTGAAGACTTAAACGGGCTTGAGAGTTTGATTTAAGTAGGGACCCAGCCGTACATAGCCGGAGCAGCACACACATGCATCCGCAGCGGTTACCCTTGCTTTGTTCGAGATCAAGACACATAAAGCGCACCCAAGTTGATTCTGAGCTTTAGGCGAAGATGGGTGCTAGAATCTATTGGTGTGGTGACACCTAGTCGCGGGCCCTGGCCCGCAAGGAAGAAATCGACAGTGAAAGAACAGAACAATTAATACCACAATTAATCGGATCGAGTGATGACACCGAATGCCTGGCTTGCATAGTGTCTAGGTGGGTACACAACTTAATAACGGGCGAGCTAAGACATTCTAATTGCGATGGACGCATCTAATCCAATTCTAGTGGAGAGTCATGATTCAGCATTAAAGGCTTCTTTAATAAAGCACGCAGTACCTGGCCCATCGTTAAGTAATCGCTCCTGATCGAGGCGCCGTTGGTAATTGCCATTGGCAGCTCGAGTACTATCACTATAGTATCTGCCCAGGCCCGAGGATGGTCAGGGCAACTAGTAAGACTTGACGCGAAGACACTACGACAGCCGGACTTCCGTACGGAATGGAGTTTTGACACCAGTCAATCAGTCAGTCCGCCATACCTTTGAAGCAACATATCTGGTGATCCGGGGATATCATCGTCTGTCGAACCGGTTGTAGACAGTGTAATAAAGCTGCCCACATAGTCGCCATTCATTATATGTCCCGCAGAACTTACATCCCAAGCTACCGCCGGATAAGGTTTCGATTCGGTAACGCTTCTCGACAAAAATTCCCAACGAGCGTACGTCGAGCACAAGTTTCCATTATAGGGCTTGCTCTATAACTATCAATTTAAGACCACGCCTCTCGTAGGCTTTCTGGCGAAGGTCCACGACGGAGCATTCATCATCTCCCAAATGTAACGGTCACGCTGTCACACTAATTTAGAAGGATGGCAAGCACCTTCAAGCTCTAAGAAAGACAGCTCTACG
seq00012   GTGACGTGGTCACATGATGACAGGGTTGATTATTGAATAACGGAGGTGCTGTGGGAGGCATAACGGGCGACTTAAGGGCTCCCCCTCAGCCGCTCTCTTTACTTTGTGTGGGCGAAGCGTGCAACCGCCGTCCAGTTCTGACGTGCTGGGCACACCACATTGATAAAGGCTGCTCACACAGGCAATAGCCGCCTGTGCGGGCAACCCGAGTCGAGACCAGCAAAAACCAATTAGACGCACAATTCAATTGTACTTGATAAGGGTTCAACTAGTGCGAAGCCCTCTATTTAGAGGCTGGCTCAGAAGGAACATCCCCAAGCCATGGTCCACTTCTACAGGCATTATGATCTCTAAATCCCGAGTAGGCACGCGTTCCAGATCGACTGCAACCATACCCTTACCTTTAAAGCCCAACTCTCTATACCATAGCGAACAGGTAAAGACTACATGTAATACTGCTGGGGGGGTACACCATTTCATTACGCGCACGTCGATGCAACTGTACAGTTCAATTCTCGTGGTGATCCATTTTGTCTATACGGGGAGCTCAATATCGCCCGTACTGAGGTGACACGTTATTATTAGGATTTTGCTAGTCCAGGAACGAACCACAGCATCACGAGGTCTTTACGCTATATTTGCTATACCAGTATTCAGCAGTGTTAGCACCGCGGCTCGTCCACATGGTCCCCGTACGTGCTTAAAAACAGTGGTCGGGTCAGTGATATCCTTCCATTGGTCTGGCGAGCTAGACTTAAAGTCTGCACTTCTGCATGCCCCGAAGTCCCCAGCCCTTCTGCGCGAGCTGTGCCTTCGGATCAGGCTCCGGTTTGAAGTACCCTGAATGACAAGTCCATGAGCGATAGCTAGAAGCGATCTATAATAACAGTAGCCCTAAGTGACACCAACCTACCACCAATTTGCCATTGGCTGTCACAGACTAGTATTCTTCCTGTGAATGCAAGGGAACACGAGGCGGCTCCGAGCGTGTGATTAATCATAACCCCCCCTAAGGCCTTAAGTTTCCTGACCTGGTATACTCTCCTCCTGCATACAATCTAGTGCCATCATGAGCGGGACAAACTGCTAGCAGGGGGGGACCTATATGAGCCGGGGGGCGAGTTCCGACCACGCTCGGCTGTCGCTAGCCTGGCCAGACGACCATTGCATTCCATCTACCAATAGCCTAGGCTGCGCTTCTGCGGGCTGACCGCCCGCGGAACGGTGCCCTTCGATACGGTGACGAGCTAGAATCGGCTCTTCCCGCCACGAAGTTAGAAGGTGAAGACTTAAACGGGCTTGAGAGTTTGATTTAAGTAGGGACCCAGCCGTACATAGCCGGAGCAGCACACACATGCATCCGCAGCGGTTACCCTTGCTTTGTTCGAGATCAAGACACATAAAGCGCACCCAAGTTGATTCTGAGCTTTAGGCGAAGATGGGTGCTAGAATCTATTGGTGTGGTGACACCTAGTCGCGGGCCCTGGCCCGCAAGGAAGAAATCGACAGTGAAAGAACAGAACAATTAATACCACAATTAATCGGATCGAGTGATGACACCGAATGCCTGGCTTGCATAGTGTCTAGGTGGGTACACAACTTAATAACGGGCGAGCTAAGACATTCTAATTGCGATGGACGCATCTAATCCAATTCTAGTGGAGAGTCATGATTCAGCATTAAAGGCTTCTTTAATAAAGCACGCAGTACCTGGCCCATCGTTAAGTAATCGCTCCTGATCGAGGCGCCGTTGGTAATTGCCATTGGCAGCTCGAGTACTATCACTATAGTATCTGCCCAGGCCCGAGGATGGTCAGGGCAACTAGTAAGACTTGACGCGAAGACACTACGACAGCCGGACTTCCGTACGGAATGGAGTTTTGACACCAGTCAATCAGTCAGTCCGCCATACCTTTGAAGCAACATATCTGGTGATCCGGGGATATCATCGTCTGTCGAACCGGTTGTAGACAGTGTAATAAAGCTGCCCACATAGTCGCCATTCATTATATGTCCCGCAGAACTTACATCCCAAGCTACCGCCGGATAAGGTTTCGATTCGGTAACGCTTCTCGACAAAAATTCCCAACGAGCGTACGTCGAGCACAAGTTTCCATTATAGGGCTTGCTCTATAACTATCAATTTAAGACCACGCCTCTCGTAGGCTTTCTGGCGAAGGTCCACGACGGAGCATTCATCATCTCCCAAATGTAACGGTCACGCTGTCACACTAATTTAGAAGGATGGCAAGCACCTTCAAGCTCTAAGAAAGACAGCTCTACG
seq00013   GTGACGTGGTCACATGATGACAGGGTTGATTATTGAATAACGGAGGTGCTGTGGGAGGCATAACGGGCGACTTAAGGGCTCCCCCTCAGCCGCTCTCTTTACTTTGTGTGGGCGAAGCGTGCAACCGCCGTCCAGTTCTGACGTGCTGGGCACACCACATTGATAAAGGCTGCTCACACAGGCAATAGCCGCCTGTGCGGGCAACCCGAGTCGAGACCAGCAAAAACCAATTAGACGCACAATTCAATTGTACTTGATAAGGGTTCAACTAGTGCGAAGCCCTCTATTTAGAGGCTGGCTCAGAAGGAACATCCCCAAGCCATGGTCCACTTCTACAGGCATTATGATCTCTAAATCCCGAGTAGGCACGCGTTCCAGATCGACTGCAACCATACCCTTACCTTTAAAGCCCAACTCTCTATACCATAGCGAACAGGTAAAGACTACATGTAATACTGCTGGGGGGGTACACCATTTCATTACGCGCACGTCGATGCAACTGTACAGTTCAATTCTCGTGGTGATCCATTTTGTCTATACGGGGAGCTCAATATCGCCCGTACTGAGGTGACACGTTATTATTAGGATTTTGCTAGTCCAGGAACGAACCACAGCATCACGAGGTCTTTACGCTATATTTGCTATACCAGTATTCAGCAGTGTTAGCACCGCGGCTCGTCCACATGGTCCCCGTACGTGCTTAAAAACAGTGGTCGGGTCAGTGATATCCTTCCATTGGTCTGGCGAGCTAGACTTAAAGTCTGCACTTCTGCATGCCCCGAAGTCCCCAGCCCTTCTGCGCGAGCTGTGCCTTCGGATCAGGCTCCGGTTTGAAGTACCCTGAATGACAAGTCCATGAGCGATAGCTAGAAGCGATCTATAATAACAGTAGCCCTAAGTGACACCAACCTACCACCAATTTGCCATTGGCTGTCACAGACTAGTATTCTTCCTGTGAATGCAAGGGAACACGAGGCGGCTCCGAGCGTGTGATTAATCATAACCCCCCCTAAGGCATTAAGTTTCCTGACCTGGTATACTCTCCTCCTGCATACAATCTAGTGCCATCATGAGCGGGACAAACTGCTAGCAGGGGGGGACCTATATGAGCCGGGGGGCGAGTTCCGACCACGCTCGGCTTTCGCTAGCCTGGCCAGACGACCATTGCATTCCATGTACCAATAGCCTAGGCTGCGCTTCTGCGGGCTGACCGCCCGCGGAACGGTGCCCTTCGATACGGTGACGAGCTAGAATCGGCTCTTCCCGCCACGAAGTTAGAAGGTGAAGACTTAAACGGGCTTGAGAGTTTGATTTAAGTAGGGACCCAGCCGTACATAGCCGGAGCAGCACACACATGCATCCGCAGCGGTTACCCTTGCTTTGTTCGAGATCAAGACACATAAAGCGCACCCAAGCTGATTCTGAGCTTTAGGCGAAGATGGGTGCTAGAATCTATTGGTGTGGTGACACCTAGTCGCGGGCCCTGGCCCGCAAGGAAGAAATCGACAGTGAAAGAACAGAACAATTAATACCACAATTAATCGGATCGAGTGATGACACCGAATGCCTGGCTTGCATAGTGTCTAGGTGGGTACACAACTTAATAACGGGCGAGCTAAGACATTCTAATTGCGATGGACGCATCTAATCCAATTCTAGTGGAGAGTCATGATTCAGCATTAAAGGCTTCTTTAATAAAGCACGCAGTACCTGGCCCATCGTTAAGTAATCGCTCCTGATCGAGGCGCCGTTGGTAATTGCCATTGGCAGCTCGAGTACTATCACTATAGTATCTGCCCAGGCCCGAGGATGGTCAGGGCAACTAGTAAGACTTGACGCGAAGACACTACGACAGCCGGACTTCCGTACGGAATGGAGTTTTGACACCAGTCAATCAGTCAGTCCGCCATACCTTTGAAGCAACATATCTGGTGATCCGGGGATATCATCGTCTGTCGAACCGGTTGTAGACAGTGTAATAAAGCTGCCCACATAGTCGCCATTCATTATATGTCCCGCAGAACTTACATCCCAAGCTACCGCCGGATAAGGTTTCGATTCGGTAACGCTTCTCGACAAAAATTCCCAACGAGCGTACGTCGAGCACAAGTTTCCATTATAGGGCTTGCTCTATAACTATCAATTTAAGACCACGCCTCTCGTAGGCTTTCTGGCGAAGGTCCACGACGGAGCATTCATCATCTCCCAAATGTAACGGTCACGCTGTCACACTAATTTAGAAGGATGGCAAGCACCTTCAAGCTCTAAGAAAGACAGCTCTACG
seq00014   GTGACGTGGTCACATGATGACAGGGTTGATTATTGAATAACGGAGGTGCTGTGGGAGGCATAACGGGCGACTTAAGGGCTCCCCCTCAGCCGCTCTCTTTACTTTGTGTGGGCGAAGCGTGCAACCGCCGTCCAGTTCTGACGTGCTGGGCACACCACATTGATAAAGGCTGCTCACACAGGCAATAGCCGCCTGTGCGGGCAACCCGAGTCGAGACCAGCAAAAACCAATTAGACGCACAATTCAATTGTACTTGATAAGGGTTCAACTAGTGCGAAGCCCTCTATTTAGAGGCTGGCTCAGAAGGAACATCCCCAAGCCATGGTCCACTTCTACAGGCATTATGATCTCTAAATCCCGAGTAGGCACGCGTTCCAGATCGACTGCAACCATACCCTTACCTTTAAAGCCCAACTCTCTATACCATAGCGAACAGGTAAAGACTACATGTAATACTGCTGGGGGGGTACACCATTTCATTACGCGCACGTCGATGCAACTGTACAGTTCAATTCTCGTGGTGATCCATTTTGTCTATACGGGGAGCTCAATATCGCCCGTACTGAGGTGACACGTTATTATTAGGATTTTGCTAGTCCAGGAACGAACCACAGCATCACGAGGTCTTTACGCTATATTTGCTATACCAGTATTCAGCAGTGTTAGCACCGCGGCTCGTCCACATGGTCCCCGTACGTGCTTAAAAACAGTGGTCGGGTCAGTGATATCCTTCCATTGGTCTGGCGAGCTAGACTTAAAGTCTGCACTTCTGCATGCCCCGAAGTCCCCAGCCCTTCTGCGCGAGCTGTGCCTTCGGATCAGGCTCCGGTTTGAAGTACCCTGAAAGACAAGTCCATGAGCGATAGCTAGAAGCGATCTATAATAACAGTAGCCCTAAGTGACACCAACCTACCACCAATTTGCCATTGGCTGTCACAGACTAGTATTCTTCCTGTGAATGCAAGGGAACACGAGGCGGCTCCGAGCGTGTGATTAATCATAACCCCCCCTAAGGCCTTAAGTTTCCTGACCTGGTATACTCTCCTCCTGCATACAATCTAGTGCCATCATGAGCGGGACAAACTGCTAGCAGGGGGGGACCTATATGAGCCGGGGGGCGAGTTCCGACCACGCTCGGCTTTCGCTAGCCTGGCCAGACGACCATTGCATTCCATCTACCAATAGCCTAGGCTGCGCTTCTGCGGGCTGACCGCCCGCGGAACGGTGCCCTTCGATACGGTGACGAGCTAGAATCGGCTCTTCCCGCCACGAAGTTAGAAGGTGAAGACTTAAACGGGCTTGAGAGTTTGATTTAAGTAGGGACCCAGCCGTACATAGCCGGAGCAGCACACACATGCATCCGCAGCGGTTACCCTTGCTTTGTTCGAGATCAAGACACATAAAGCGCACCCAAGATGATTCTGAGCTTTAGGCGAAGATGGGTGCTAGAATCTATTGGTGTGGTGACACCTAGTCGCGGGCCCTGGCCCGCAAGGAAGAAATCGACAGTGAAAGAACAGAACAATTAATACCACAATTAATCGGATCGAGTGATGACACCGAATGCCTGGCTTGCATAGTGTCTAGGTGGGTACACAACTTAATAACGGGCGAGCTAAGACATTCTAATTGCGATGGACGCATCTAATCCAATTCTAGTGGAGAGTCATGATTCAGCATTAAAGGCTTCTTTAATAAAGCACGCAGTACCTGGCCCATCGTTAAGTAATCGCTCCTGATCGAGGCGCCGTTGGTAATTGCCATTGGCAGCTCGAGTACTATCACTATAGTATCTGCCCAGGCCCGAGGATGGTCAGGGCAACTAGTAAGACTTGACGCGAAGACACTACGACAGCCGGACTTCCGTACGGAATGGAGTTTTGACACCAGTCAATCAGTCAGTCCGCCATACCTTTGAAGCAACATATCTGGTGATCCGGGGATATCATCGTCTGTCGAACCGGTTGTAGACAGTGTAATAAAGCTGCCCACATAGTCGCCATTCATTATATGTCCCGCAGAACTTACATCCCAAGCTACCGCCGGATAAGGTTTCGATTCGGTAACGCTTCTCGACAAAAATTCCCAACGAGCGTACGTCGAGCACAAGTTTCCATTATAGGGCTTGCTCTATAACTATCAATTTAAGACCACGCCTCTCGTAGGCTTTCTGGCGAAGGTCCACGACGGAGCATTCATCATCTCCCAAATGTAACGGTCACGCTGTCACACTAATTTAGAAGGATGGCAAGCACCTTCAAGCTCTAAGAAAGACAGCTCTACG
seq00015   GTGACGTGGTCACATGATGACAGGGTTGATTATTGAATAACGGAGGTGCTGTGGGAGGCATAACGGGCGACTTAAGGGCTCCCCCTCAGCCGCTCTCTTTACTTTGTGTGGGCGAAGCGTGCAACCGCCGTCCAGTTCTGACGTGCTGGGCACACCACATTGATAAAGGCTGCTCACACAGGCAATAGCCGCCTGTGCGGGCAACCCGAGTCGAGACCAGCAAAAACCAATTAGACGCACAATTCAATTGTACTTGATAAGGGTTCAACTAGTGCGAAGCCCTCTATTTAGAGGCTGGCTCAGAAGGAACATCCCCAAGCCATGGTCCACTTCTACAGGCATTATGATCTCTAAATCCCGAGTAGGCACGCGTTCCAGATCGACTGCAACCATACCCTTACCTTTAAAGCCCAACTCTCTATACCATAGCGAACAGGTAAAGACTACATGTAATACTGCTGGGGGGGTACACCATTTCATTACGCGCACGTCGATGCAACTGTACAGTTCAATTCTCGTGGTGATCCATTTTGTCTATACGGGGAGCTCAATATCGCCCGTACTGAGGTGACACGTTATTATTAGGATTTTGCTAGTCCAGGAACGAACCACAGCATCACGAGGTCTTTACGCTATATTTGCTATACCAGTATTCAGCAGTGTTAGCACCGCGGCTCGTCCACATGGTCCCCGTACGTGCTTAAAAACAGTGGTCGGGTCAGTGATATCCTTCCATTGGTCTGGCGAGCTAGACTTAAAGTCTGCACTTCTGCATGCCCCGAAGTCCCCAGCCCTTCTGCGCGAGCTGTGCCTTCGGATCAGGCTCCGGTTTGAAGTACCCTGAATGACAAGTCCATGAGCGATAGCTAGAAGCGATCTATAATAACAGTAGCCCTAAGTGACACCAACCTACCACCAATTTGCCATTGGCTGTCACAGACTAGTATTCTTCCTGTGAATGCAAGGGAACACGAGGCGGCTCCGAGCGTGTGATTAATCATAACCCCCCCTAAGGCCTTAAGTTTCCTGACCTGGTATACTCTCCTCCTGCATACAATCTAGTGCCATCATGAGCGGGACAAACTGCTAGCAGGGGGGGACCTATATGAGCCGGGGGGCGAGTTCCGACCACGCTCGGCTTTCGCTAGCCTGGCCAGACGACCATTGCATTCCATCTACCAATAGCCTAGGCTGCGCTTCTGCGGGCTGACCGCCCGCGGAACGGTGCCCTTCGATACGGTGACGAGCTAGAATCGGCTCTTCCCGCCACGAAGTTAGAAGGTGAAGACTTAAACGGGCTTGAGAGTTTGATTTAAGTAGGGACCCAGCCGTACATAGCCGGAGCAGCACACACATGCATCCGCAGCGGTTACCCTTGCTTTGTTCGAGATCAAGACACATAAAGCGCACCCAAGTTGATTCTGAGCTTTAGGCGAAGATGGGTGCTAGAATCTATTGGTGTGGTGACACCTAGTCGCGGGCCCTGGCCCGCAAGGAAGAAATCGACAGTGAAAGAACAGAACAATTAATACCACAATTAATCGGATCGAGTGATGACACCGAATGCCTGGCTTGCATAGTGTCTAGGTGGGTACACAACTTAATAACGGGCGAGCTAAGACATTCTAATTGCGATGGACGCATCTAATCCAATTCTAGTGGAGAGTCATGATTCAGCATTAAAGGCTTCTTTAATAAAGCACGCAGTACCTGGCCCATCGTTAAGTAATCGCTCCTGATCGAGGCGCCGTTGGTAATTGCCATTGGCAGCTCGAGTACTATCACTATAGTATCTGCCCAGGCCCGAGGATGGTCAGGGCAACTAGTAAGACTTGACGCGAAGACACTACGACAGCCGGACTTCCGTACGGAATGGAGTTTTGACACCAGTCAATCAGTCAGTCCGCCATACCTTTGAAGCAACATATCTGGTGATCCGGGGATATCATCGTCTGTCGAACCGGTTGTAGACAGTGTAATAAAGCTGCCCACATAGTCGCCATTCATTATATGTCCCGCAGAACTTACATCCCAAGCTACCGCCGGATAAGGTTTCGATTCGGTAACGCTTCTCGACAAAAATTCCCAACGAGCGTACGTCGAGCACAAGTTTCCATTATAGGGCTTGCTCTATAACTATCAATTTAAGACCACGCCTCTCGTAGGCTTTCTGGCGAAGGTCCACGACGGAGCATTCATCATCTCCCAAATGTAACGGTCACGCTGTCACACTAATTTAGAAGGATGGCAAGCACCTTCAAGCTCTAAGAAAGACAGCTCTACG
seq00016   GTGACGTGGTCACATGATGACAGGGTTGATTATTGAATAACGGAGGTGCTGTGGGAGGCATAACGGGCGACTTAAGGGCTCCCCCTCAGCCGCTCTCTTTACTTTGTGTGGGCGAAGCGTGCAACCGCCGTCCAGTTCTGACGTGCTGGGCACACCACATTGATAAAGGCTGCTCACACAGGCAATAGCCGCCTGTGCGGGCAACCCGAGTCGAGACCAGCAAAAACCAATTAGACGCACAATTCAATTGTACTTGATAAGGGTTCAACTAGTGCGAAGCCCTCTATTTAGAGGCTGGCTCAGAAGGAACATCCCCAAGCCATGGTCCACTTCTACAGGCATTATGATCTCTAAATCCCGAGTAGGCACGCGTTCCAGATCGACTGCAACCATACCCTTACCTTTAAAGCCCAACTCTCTATACCATAGCGAACAGGTAAAGACTACATGTAATACTGCTGGGGGGGTACACCATTTCATTACGCGCACGTCGATGCAACTGTACAGTTCAATTCTCGTGGTGATCCATTTTGTCTATACGGGGAGCTCAATATCGCCCGTACTGAGGTGACACGTTATTATTAGGATTTTGCTAGTCCAGGAACGAACCACAGCATCACGAGGTCTTTACGCTATATTTGCTATACCAGTATTCAGCAGTGTTAGCACCGCGGCTCGTCCACATGGTCCCCGTACGTGCTTAAAAACAGTGGTCGGGTCAGTGATATCCTTCCATTGGTCTGGCGAGCTAGACTTAAAGTCTGCACTTCTGCATGCCCCGAAGTCCCCAGCCCTTCTGCGCGAGCTGTGCCTTCGGATCAGGCTCCGGTTTGAAGTACCCTGAAAGACAAGTCCATGAGCGATAGCTAGAAGCGATCTATAATAACAGTAGCCCTAAGTGACACCAACCTACCACCAATTTGCCATTGGCTGTCACAGACTAGTATTCTTCCTGTGAATGCAAGGGAACACGAGGCGGCTCCGAGCGTGTGATTAATCATAACCCCCCCTAAGGCCTTAAGTTTCCTGACCTGGTATACTCTCCTCCTGCATACAATCTAGTGCCATCATGAGCGGGACAAACTGCTAGCAGGGGGGGACCTATATGAGCCGGGGGGCGAGTTCCGACCACGCTCGGCTTTCGCTAGCCTGGCCAGACGACCATTGCATTCCATCTACCAATAGCCTAGGCTGCGCTTCTGCGGGCTGACCGCCCGCGGAACGGTGCCCTTCGATACGGTGACGAGCTAGAATCGGCTCTTCCCGCCACGAAGTTAGAAGGTGAAGACTTAAACGGGCTTGAGAGTTTGATTTAAGTAGGGACCCAGCCGTACATAGCCGGAGCAGCACACACATGCATCCGCAGCGGTTACCCTTGCTTTGTTCGAGATCAAGACACATAAAGCGCACCCAAGATGATTCTGAGCTTTAGGCGAAGATGGGTGCTAGAATCTATTGGTGTGGTGACACCTAGTCGCGGGCCCTGGCCCGCAAGGAAGAAATCGACAGTGAAAGAACAGAACAATTAATACCACAATTAATCGGATCGAGTGATGACACCGAATGCCTGGCTTGCATAGTGTCTAGGTGGGTACACAACTTAATAACGGGCGAGCTAAGACATTCTAATTGCGATGGACGCATCTAATCCAATTCTAGTGGAGAGTCATGATTCAGCATTAAAGGCTTCTTTAATAAAGCACGCAGTACCTGGCCCATCGTTAAGTAATCGCTCCTGATCGAGGCGCCGTTGGTAATTGCCATTGGCAGCTCGAGTACTATCACTATAGTATCTGCCCAGGCCCGAGGATGGTCAGGGCAACTAGTAAGACTTGACGCGAAGACACTACGACAGCCGGACTTCCGTACGGAATGGAGTTTTGACACCAGTCAATCAGTCAGTCCGCCATACCTTTGAAGCAACATATCTGGTGATCCGGGGATATCATCGTCTGTCGAACCGGTTGTAGACAGTGTAATAAAGCTGCCCACATAGTCGCCATTCATTATATGTCCCGCAGAACTTACATCCCAAGCTACCGCCGGATAAGGTTTCGATTCGGTAACGCTTCTCGACAAAAATTCCCAACGAGCGTACGTCGAGCACAAGTTTCCATTATAGGGCTTGCTCTATAACTATCAATTTAAGACCACGCCTCTCGTAGGCTTTCTGGCGAAGGTCCACGACGGAGCATTCATCATCTCCCAAATGTAACGGTCACGCTGTCACACTAATTTAGAAGGATGGCAAGCACCTTCAAGCTCTAAGAAAGACAGCTCTACG
seq00017   GTGACGTGGTCACATGATGACAGGGTTGATTATTGAATAACGGAGGTGCTGTGGGAGGCATAACGGGCGACTTAAGGGCTCCCCCTCAGCCGCTCTCTTTACTTTGTGTGGGCGAAGCGTGCAACCGCCGTCCAGTTCTGACGTGCTGGGCACACCACATTGATAAAGGCTGCTCACACAGGCAATAGCCGCCTGTGCGGGCAACCCGAGTCGAGACCAGCAAAAACCAATTAGACGCACAATTCAATTGTACTTGATAAGGGTTCAACTAGTGCGAAGCCCTCTATTTAGAGGCTGGCTCAGAAGGAACATCCCCAAGCCATGGTCCACTTCTACAGGCATTATGATCTCTAAATCCCGAGTAGGCACGCGTTCCAGATCGACTGCAACCATACCCTTACCTTTAAAGCCCAACTCTCTATACCATAGCGAACAGGTAAAGACTACATGTAATACTACTGGGGGGGTACACCATTTCATTACGCGCACGTCGATGCAACTGTACAGTTCAATTCTCGTGGTGATCCATTTTGTCTATACGGGGAGCTCAATATCGCCCGTACTGAGGTGACACGTTATTATTAGGATTTTGCTAGTCCAGGAACGAACCACAGCATCACGAGGTCTTTACGCTATATTTGCTATACCAGTATTCAGCAGTGTTAGCACCGCGGCTCGTCCACATGGTCCCCGTACGTGCTTAAAAACAGTGGTCGGGTCAGTGATATCCTTCCATTGGTCTGGCGAGCTAGACTTAAAGTCTGCACTTCTGCATGCCCCGAAGTCCCCAGCCCTTCTGCGCGAGCTGTGCCTTCGGATCAGGCTCCGGTTTGAAGTACCCTGAATGACAAGTCCATGAGCGATAGCTAGAAGCGATCTATAATAACAGTAGCCCTAAGTGACACCAACCTACCACCAATTTGCCATTGGCTGTCACAGACTAGTATTCTTCCTGTGAATGCAAGGGAACACGAGGCGGCTCCGAGCGTGTGATTAATCATAACCCCCCCTAAGGCCTTAAGTTTCCTGACCTGGTATACTCTCCTCCTGCATACAATCTAGTGCCATCATGAGCGGGACAAACTGCTAGCAGGGGGGGACCTATATGAGCCGGGGGGCGAGTTCTGACCACGCTCGGCTTTCGCTAGCCTGGCCAGACGACCATTGCATTCCATCTACCAATAGCCTAGGCTGCGCTTCTGCGGGCTGACCGCCCGCGGAACGGTGCCCTTCGATACGGTGACGAGCTAGAATCGGCTCTTCCCGCCACGAAGTTAGAAGGTGAAGACTTAAACGGGCTTGAGAGTTTGATTTAAGTAGGGACCCAGCCGTACATAGCCGGAGCAGCACACACATGCATCCGCAGCGGTTACCCTTGCTTTGTTCGAGATCAAGACACATAAAGCGCACCCAAGTTGATTCTGAGCTTTAGGCGAAGATGGGTGCTAGAATCTATTGGTGTGGTGACACCTAGTCGCGGGCCCTGGCCCGCAAGGAAGAAATCGACAGTGAAAGAACAGAACAATTAATACCACAATTAATCGGATCGAGTGATGACACCGAATGCCTGGCTTGCATAGTGTCTAGGTGGGTACACAACTTAATAACGGGCGAGCTAAGACATTCTAATTGCGATGGACGCATCTAATCCAATTCTAGTGGAGAGTCATGATTCAGCATTAAAGGCTTCTTTAATAAAGCACGCAGTACCTGGCCCATCGTTAAGTAATCGCTCCTGATCGAGGCGCCGTTGGTAATTGCCATTGGCAGCTCGAGTACTATCACTATAGTATCTGCCCAGGCCCGAGGATGGTCAGGGCAACTAGTAAGACTTGACGCGAAGACACTACGACAGCCGGACTTCCGTACGGAATGGAGTTTTGACACCAGTCAATCAGTCAGTCCGCCATACCTTTGAAGCAACATATCTGGTGATCCGGGGATATCATCGTCTGTCGAACCGGTTGTAGACAGTGTAATAAAGCTGCCCACATAGTCGCCATTCATTATATGTCCCGCAGAACTTACATCCCAAGCTACCGCCGGATAAGGTTTCGATTCGGTAACGCTTCTCGACAAAAATTCCCAACGAGCGTACGTCGAGCACAAGTTTCCATTATAGGGCTTGCTCTATAACTATCAATTTAAGACCACGCCTCTCGTAGGCTTTCTGGCGAAGGTCCACGACGGAGCATTCATCATCTCCCAAATGTAACGGTCACGCTGTCACACTAATTTAGAAGGATGGCAAGCACCTTCAAGCTCTAAGAAAGACAGCTCTACG
seq00018   GTGACGTGGTCACATGATGACAGGGTTGATTATTGAATAACGGAGGTGCTGTGGGAGGCATAACGGGCGACTTAAGGGCTCCCCCTCAGCCGCTCTCTTTACTTTGTGTGGGCGAAGCGTGCAACCGCCGTCCAGTTCTGACGTGCTGGGCACACCACATTGATAAAGGCTGCTCACACAGGCAATAGCCGCCTGTGCGGGCAACCCGAGTCGAGACCAGCAAAAACCAATTAGACGCACAATTCAATTGTACTTGATAAGGGTTCAACTAGTGCGAAGCCCTCTATTTAGAGGCTGGCTCAGAAGGAACATCCCCAAGCCATGGTCCACTTCTACAGGCATTATGATCTCTAAATCCCGAGTAGGCACGCGTTCCAGATCGACTGCAACCATACCCTTACCTTTAAAGCCCAACTCTCTATACCATAGCGAACAGGTAAAGACTACATGTAATACTGCTGGGGGGGTACACCATTTCATTACGCGCACGTCGATGCAACTGTACAGTTCAATTCTCGTGGTGATCCATTTTGTCTATACGGGGAGCTCAATATCGCCCGTACTGAGGTGACACGTTATTATTAGGATTTTGCTAGTCCAGGAACGAACCACAGCATCACGAGGTCTTTACGCTATATTTGCTATACCAGTATTCAGCAGTGTTAGCACCGCGGCTCGTCCACATGGTCCCCGTACGTGCTTAAAAACAGTGGTCGGGTCAGTGATATCCTTCCATTGGTCTGGCGAGCTAGACTTAAAGTCTGCACTTCTGCATGCCCCGAAGTCCCCAGCCCTTCTGCGCGAGCTGTGCCTTCGGATCAGGCTCCGGTTTGAAGTACCCTGAAAGACAAGTCCATGAGCGATAGCTAGAAGCGATCTATAATAACAGTAGCCCTAAGTGACACCAACCTACCACCAATTTGCCATTGGCTGTCACAGACTAGTATTCTTCCTGTGAATGCAAGGGAACACGAGGCGGCTCCGAGCGTGTGATTAATCATAACCCCCCCTAAGGCCTTAAGTTTCCTGACCTGGTATACTCTCCTCCTGCATACAATCTAGTGCCATCATGAGCGGGACAAACTGCTAGCAGGGGGGGACCTATATGAGCCGGGGGGCGAGTTCCGACCACGCTCGGCTTTCGCTAGCCTGGCCAGACGACCATTGCATTCCATCTACCAATAGCCTAGGCTGCGCTTCTGCGGGCTGACCGCCCGCGGAACGGTGCCCTTCGATACGGTGACGAGCTAGAATCGGCTCTTCCCGCCACGAAGTTAGAAGGTGAAGACTTAAACGGGCTTGAGAGTTTGATTTAAGTAGGGACCCAGCCGTACATAGCCGGAGCAGCACACACATGCATCCGCAGCGGTTACCCTTGCTTTGTTCGAGATCAAGACACATAAAGCGCACCCAAGTTGATTCTGAGCTTTAGGCGAAGATGGGTGCTAGAATCTATTGGTGTGGTGACACCTAGTCGCGGGCCCTGGCCCGCAAGGAAGAAATCGACAGTGAAAGAACAGAACAATTAATACCACAATTAATCGGATCGAGTGATGACACCGAATGCCTGGCTTGCATAGTGTCTAGGTGGGTACACAACTTAATAACGGGCGAGCTAAGACATTCTAATTGCGATGGACGCATCTAATCCAATTCTAGTGGAGAGTCATGATTCAGCATTAAAGGCTTCTTTAATAAAGCACGCAGTACCTGGCCCATCGTTAAGTAATCGCTCCTGATCGAGGCGCCGTTGGTAATTGCCATTGGCAGCTCGAGTACTATCACTATAGTATCTGCCCAGGCCCGAGGATGGTCAGGGCAACTAGTAAGACTTGACGCGAAGACACTACGACAGCCGGACTTCCGTACGGAATGGAGTTTTGACACCAGTCAATCAGTCAGTCCGCCATACCTTTGAAGCAACATATCTGGTGATCCGGGGATATCATCGTCTGTCGAACCGGTTGTAGACAGTGTAATAAAGCTGCCCACATAGTCGCCATTCATTATATGTCCCGCAGAACTTACATCCCAAGCTACCGCCGGATAAGGTTTCGATTCGGTAACGCTTCTCGACAAAAATTCCCAACGAGCGTACGTCGAGCACAAGTTTCCATTATAGGGCTTGCTCTATAACTATCAATTTAAGACCACGCCTCTCGTAGGCTTTCTGGCGAAGGTCCACGACGGAGCATTCATCATCTCCCAAATGTAACGGTCACGCTGTCACACTAATTTAGAAGGATGGCAAGCACCTTCAAGCTCTAAGAAAGACAGCTCTACG
seq00019   GTGACGTGGTCACATGATGACAGGGTTGATTATTGAATAACGGAGGTGCTGTGGGAGGCATAACGGGCGACTTAAGGGCTCCCCCTCAGCCGCTCTCTTTACTTTGTGTGGGCGAAGCGTGCAACCGCCGTCCAGTTCTGACGTGCTGGGCACACCACATTGATAAAGGCTGCTCACACAGGCAATAGCCGCCTGTGCGGGCAACCCGAGTCGAGACCAGCAAAAACCAATTAGACGCACAATTCAATTGTACTTGATAAGGGTTCAACTAGTGCGAAGCCCTCTATTTAGAGGCTGGCTCAGAAGGAACATCCCCAAGCCATGGTCCACTTCTACAGGCATTATGATCTCTAAATCCCGAGTAGGCACGCGTTCCAGATCGACTGCAACCATACCCTTACCTTTAAAGCCCAACTCTCTATACCATAGCGAACAGGTAAAGACTACATGTAATACTGCTGGGGGGGTACACCATTTCATTACGCGCACGTCGATGCAACTGTACAGTTCAATTCTCGTGGTGATCCATTTTGTCTATACGGGGAGCTCAATATCGCCCGTACTGAGGTGACACGTTATTATTAGGATTTTGCTAGTCCAGGAACGAACCACAGCATCACGAGGTCTTTACGCTATATTTGCTATACCAGTATTCAGCAGTGTTAGCACCGCGGCTCGTCCACATGGTCCCCGTACGTGCTTAAAAACAGTGGTCGGGTCAGTGATATCCTTCCATTGGTCTGGCGAGCTAGACTTAAAGTCTGCACTTCTGCATGCCCCGAAGTCCCCAGCCCTTCTGCGCGAGCTGTGCCTTCGGATCAGGCTCCGGTTTGAAGTACCCTGAATGACAAGTCCATGAGCGATAGCTAGAAGCGATCTATAATAACAGTAGCCCTAAGTGACACCAACCTACCACCAATTTGCCATTGGCTGTCACAGACTAGTATTCTTCCTGTGAATGCAAGGGAACACGAGGCGGCTCCGAGCGTGTGATTAATCATAACCCCCCCTAAGGCCTTAAGTTTCCTGACCTGGTATACTCTCCTCCTGCATACAATCTAGTGCCATCATGAGCGGGACAAACTGCTAGCAGGGGGGGACCTATATGAGCCGGGGGGCGAGTTCCGACCACGCTCGGCTTTCGCTAGCCTGGCCAGACGACCATTGCATTCCATGTACCAATAGCCTAGGCTGCGCTTCTGCGGGCTGACCGCCCGCGGAACGGTGCCCTTCGATACGGTGACGAGCTAGAATCGGCTCTTCCCGCCACGAAGTTAGAAGGTGAAGACTTAAACGGGCTTGAGAGTTTGATTTAAGTAGGGACCCAGCCGTACATAGCCGGAGCAGCACACACATGCATCCGCAGCGGTTACCCTTGCTTTGTTCGAGATCAAGACACATAAAGCGCACCCAAGCTGATTCTGAGCTTTAGGCGAAGATGGGTGCTAGAATCTATTGGTGTGGTGACACCTAGTCGCGGGCCCTGGCCCGCAAGGAAGAAATCGACAGTGAAAGAACAGAACAATTAATACCACAATTAATCGGATCGAGTGATGACACCGAATGCCTGGCTTGCATAGTGTCTAGGTGGGTACACAACTTAATAACGGGCGAGCTAAGACATTCTAATTGCGATGGACGCATCTAATCCAATTCTAGTGGAGAGTCATGATTCAGCATTAAAGGCTTCTTTAATAAAGCACGCAGTACCTGGCCCATCGTTAAGTAATCGCTCCTGATCGAGGCGCCGTTGGTAATTGCCATTGGCAGCTCGAGTACTATCACTATAGTATCTGCCCAGGCCCGAGGATGGTCAGGGCAACTAGTAAGACTTGACGCGAAGACACTACGACAGCCGGACTTCCGTACGGAATGGAGTTTTGACACCAGTCAATCAGTCAGTCCGCCATACCTTTGAAGCAACATATCTGGTGATCCGGGGATATCATCGTCTGTCGAACCGGTTGTAGACAGTGTAATAAAGCTGCCCACATAGTCGCCATTCATTATATGTCCCGCAGAACTTACATCCCAAGCTACCGCCGGATAAGGTTTCGATTCGGTAACGCTTCTCGACAAAAATTCCCAACGAGCGTACGTCGAGCACAAGTTTCCATTATAGGGCTTGCTCTATAACTATCAATTTAAGACCACGCCTCTCGTAGGCTTTCTGGCGAAGGTCCACGACGGAGCATTCATCATCTCCCAAATGTAACGGTCACGCTGTCACACTAATTTAGAAGGATGGCAAGCACCTTCAAGCTCTAAGAAAGACAGCTCTACG
seq00020   GTGACGTGGTCACATGATGACAGGGTTGATTATTGAATAACGGAGGTGCTGTGGGAGGCATAACGGGCGACTTAAGGGCTCCCCCTCAGCCGCTCTCTTTACTTTGTGTGGGCGAAGCGTGCAACCGCCGTCCAGTTCTGACGTGCTGGGCACACCACATTGATAAAGGCTGCTCACACAGGCAATAGCCGCCTGTGCGGGCAACCCGAGTCGAGACCAGCAAAAACCAATTAGACGCACAATTCAATTGTACTTGATAAGGGTTCAACTAGTGCGAAGCCCTCTATTTAGAGGCTGGCTCAGAAGGAACATCCCCAAGCCATGGTCCACTTCTACAGGCATTATGATCTCTAAATCCCGAGTAGGCACGCGTTCCAGATCGACTGCAACCATACCCTTACCTTTAAAGCCCAACTCTCTATACCATAGCGAACAGGTAAAGACTACATGTAATACTGCTGGGGGGGTACACCATTTCATTACGCGCACGTCGATGCAACTGTACAGTTCAATTCTCGTGGTGATCCATTTTGTCTATACGGGGAGCTCAATATCGCCCGTACTGAGGTGACACGTTATTATTAGGATTTTGCTAGTCCAGGAACGAACCACAGCATCACGAGGTCTTTACGCTATATTTGCTATACCAGTATTCAGCAGTGTTAGCACCGCGGCTCGTCCACATGGTCCCCGTACGTGCTTAAAAACAGTGGTCGGGTCAGTGATATCCTTCCATTGGTCTGGCGAGCTAGACTTAAAGTCTGCACTTCTGCATGCCCCGAAGTCCCCAGCCCTTCTGCGCGAGCTGTGCCTTCGGATCAGGCTCCGGTTTGAAGTACCCTGAAAGACAAGTCCATGAGCGATAGCTAGAAGCGATCTATAATAACAGTAGCCCTAAGTGACACCAACCTACCACCAATTTGCCATTGGCTGTCACAGACTAGTATTCTTCCTGTGAATGCAAGGGAACACGAGGCGGCTCCGAGCGTGTGATTAATCATAACCCCCCCTAAGGCCTTAAGTTTCCTGACCTGGTATACTCTCCTCCTGCATACAATCTAGTGCCATCATGAGCGGGACAAACTGCTAGCAGGGGGGGACCTATATGAGCCGGGGGGCGAGTTCCGACCACGCTCGGCTTTCGCTAGCCTGGCCAGACGACCATTGCATTCCATCTACCAATAGCCTAGGCTGCGCTTCTGCGGGCTGACCGCCCGCGGAACGGTGCCCTTCGATACGGTGACGAGCTAGAATCGGCTCTTCCCGCCACGAAGTTAGAAGGTGAAGACTTAAACGGGCTTGAGAGTTTGATTTAAGTAGGGACCCAGCCGTACATAGCCGGAGCAGCACACACATGCATCCGCAGCGGTTACCCTTGCTTTGTTCGAGATCAAGACACATAAAGCGCACCCAAGTTGATTCTGAGCTTTAGGCGAAGATGGGTGCTAGAATCTATTGGTGTGGTGACACCTAGTCGCGGGCCCTGGCCCGCAAGGAAGAAATCGACAGTGAAAGAACAGAACAATTAATACCACAATTAATCGGATCGAGTGATGACACCGAATGCCTGGCTTGCATAGTGTCTAGGTGGGTACACAACTTAATAACGGGCGAGCTAAGACATTCTAATTGCGATGGACGCATCTAATCCAATTCTAGTGGAGAGTCATGATTCAGCATTAAAGGCTTCTTTAATAAAGCACGCAGTACCTGGCCCATCGTTAAGTAATCGCTCCTGATCGAGGCGCCGTTGGTAATTGCCATTGGCAGCTCGAGTACTATCACTATAGTATCTGCCCAGGCCCGAGGATGGTCAGGGCAACTAGTAAGACTTGACGCGAAGACACTACGACAGCCGGACTTCCGTACGGAATGGAGTTTTGACACCAGTCAATCAGTCAGTCCGCCATACCTTTGAAGCAACATATCTGGTGATCCGGGGATATCATCGTCTGTCGAACCGGTTGTAGACAGTGTAATAAAGCTGCCCACATAGTCGCCATTCATTATATGTCCCGCAGAACTTACATCCCAAGCTACCGCCGGATAAGGTTTCGATTCGGTAACGCTTCTCGACAAAAATTCCCAACGAGCGTACGTCGAGCACAAGTTTCCATTATAGGGCTTGCTCTATAACTATCAATTTAAGACCACGCCTCTCGTAGGCTTTCTGGCGAAGGTCCACGACGGAGCATTCATCATCTCCCAAATGTAACGGTCACGCTGTCACACTAATTTAGAAGGATGGCAAGCACCTTCAAGCTCTAAGAAAGACAGCTCTACG
seq00021   GTGACGTGGTCACATGATGACAGGGTTGATTATTGAATAACGGAGGTGCTGTGGGAGGCATAACGGGCGACTTAAGGGCTCCCCCTCAGCCGCTCTCTTTACTTTGTGTGGGCGAAGCGTGCAACCGCCGTCCAGTTCTGACGTGCTGGGCACACCACATTGATAAAGGCTGCTCACACAGGCAATAGCCGCCTGTGCGGGCAACCCGAGTCGAGACCAGCAAAAACCAATTAGACGCACAATTCAATTGTACTTGATAAGGGTTCAACTAGTGCGAAGCCCTCTATTTAGAGGCTGGCTCAGAAGGAACATCCCCAAGCCATGGTCCACTTCTACAGGCATTATGATCTCTAAATCCCGAGTAGGCACGCGTTCCAGATCGACTGCAACCATACCCTTACCTTTAAAGCCCAACTCTCTATACCATAGCGAACAGGTAAAGACTACATGTAATACTGCTGGGGGGGTACACCATTTCATTACGCGCACGTCGATGCAACTGTACAGTTCAATTCTCGTGGTGATCCATTTTGTCTATACGGGGAGCTCAATATCGCCCGTACTGAGGTGACACGTTATTATTAGGATTTTGCTAGTCCAGGAACGAACCACAGCATCACGAGGTCTTTACGCTATATTTGCTATACCAGTATTCAGCAGTGTTAGCACCGCGGCTCGTCCACATGGTCCCCGTACGTGCTTAAAAACAGTGGTCGGGTCAGTGATATCCTTCCATTGGTCTGGCGAGCTAGACTTAAAGTCTGCACTTCTGCATGCCCCGAAGTCCCCAGCCCTTCTGCGCGAGCTGTGCCTTCGGATCAGGCTCCGGTTTGAAGTACCCTGAATGACAAGTCCATGAGCGATAGCTAGAAGCGATCTATAATAACAGTAGCCCTAAGTGACACCAACCTACCACCAATTTGCCATTGGCTGTCACAGACTAGTATTCTTCCTGTGAATGCAAGGGAACACGAGGCGGCTCCGAGCGTGTGATTAATCATAACCCCCCCTAAGGCCTTAAGTTTCCTGACCTGGTATACTCTCCTCCTGCATACAATCTAGTGCCATCATGAGCGGGACAAACTGCTAGCAGGGGGGGACCTATATGAGCCGGGGGGCGAGTTCCGACCACGCTCGGCTTTCGCTAGCCTGGCCAGACGACCATTGCATTCCATCTACCAATAGCCTAGGCTGCGCTTCTGCGGGCTGACCGCCCGCGGAACGGTGCCCTTCGATACGGTGACGAGCTAGAATCGGCTCTTCCCGCCACGAAGTTAGAAGGTGAAGACTTAAACGGGCTTGAGAGTTTGATTTAAGTAGGGACCCAGCCGTACATAGCCGGAGCAGCACACACATGCATCCGCAGCGGTTACCCTTGCTTTGTTCGAGATCAAGACACATAAAGCGCACCCAAGTTGATTCTGAGCTTTAGGCGAAGATGGGTGCTAGAATCTATTGGTGTGGTGACACCTAGTCGCGGGCCCTGGCCCGCAAGGAAGAAATCGACAGTGAAAGAACAGAACAATTAATACCACAATTAATCGGATCGAGTGATGACACCGAATGCCTGGCTTGCATAGTGTCTAGGTGGGTACACAACTTAATAACGGGCGAGCTAAGACATTCTAATTGCGATGGACGCATCTAATCCAATTCTAGTGGAGAGTCATGATTCAGCATTAAAGGCTTCTTTAATAAAGCACGCAGTACCTGGCCCATCGTTAAGTAATCGCTCCTGATCGAGGCGCCGTTGGTAATTGCCATTGGCAGCTCGAGTACTATCACTATAGTATCTGCCCAGGCCCGAGGATGGGCAGGGCAACTAGTAAGACTTGACGCGAAGACACTACGACAGCCGGACTTCCGTACGGAATGGAGTTTTGACACCAGTCAATCAGTCAGTCCGCCATACCTTTGAAGCAACATATCTGGTGATCCGGGGATATCATCGTCTGTCGAACCGGTTGTAGACAGTGTAATAAAGCTGCCCACATAGTCGCCATTCATTATATGTCCCGCAGAACTTACATCCCAAGCTACCGCCGGATAAGGTTTCGATTCGGTAACGCTTCTCGACAAAAATTCCCAACGAGCGTACGTCGAGCACAAGTTTCCATTATAGGGCTTGCTCTATAACTATCAATTTAAGACCACGCCTCTCGTAGGCTTTCTGGCGAAGGTCCACGACGGAGCATTCATCATCTCCCAAATGTAACGGTCACGCTGTCACACTAATTTAGAAGGATGGCAAGCACCTTCAAGCTCTAAGAAAGACAGCTCTACG
seq00022   GTGACGTGGTCACATGATGACAGGGTTGATTATTGAATAACGGAGGTGCTGTGGGAGGCATAACGGGCGACTTAAGGGCTCCCCCTCAGCCGCTCTCTTTACTTTGTGTGGGCGAAGCGTGCAACCGCCGTCCAGTTCTGACGTGCTGGGCACACCACATTGATAAAGGCTGCTCACACAGGCAATAGCCGCCTGTGCGGGCAACCCGAGTCGAGACCAGCAAAAACCAATTAGACGCACAATTCAATTGTACTTGATAAGGGTTCAACTAGTGCGAAGCCCTCTATTTAGAGGCTGGCTCAGAAGGAACATCCCCAAGCCATGGTCCACTTCTACAGGCATTATGATCTCTAAATCCCGAGTAGGCACGCGTTCCAGATCGACTGCAACCATACCCTTACCTTTAAAGCCCAACTCTCTATACCATAGCGAACAGGTAAAGACTACATGTAATACTGCTGGGGGGGTACACCATTTCATTACGCGCACGTCGATGCAACTGTACAGTTCAATTCTCGTGGTGATCCATTTTGTCTATACGGGGAGCTCAATATCGCCCGTACTGAGGTGACACGTTATTATTAGGATTTTGCTAGTCCAGGAACGAACCACAGCATCACGAGGTCTTTACGCTATATTTGCTATACCAGTATTCAGCAGTGTTAGCACCGCGGCTCGTCCACATGGTCCCCGTACGTGCTTAAAAACAGTGGTCGGGTCAGTGATATCCTTCCATTGGTCTGGCGAGCTAGACTTAAAGTCTGCACTTCTGCATGCCCCGAAGTCCCCAGCCCTTCTGCGCGAGCTGTGCCTTCGGATCAGGCTCCGGTTTGAAGTACCCTGAAAGACAAGTCCATGAGCGATAGCTAGAAGCGATCTATAATAACAGTAGCCCTAAGTGACACCAACCTACCACCAATTTGCCATTGGCTGTCACAGACTAGTATTCTTCCTGTGAATGCAAGGGAACACGAGGCGGCTCCGAGCGTGTGATTAATCATAACCCCCCCTAAGGCCTTAAGTTTCCTGACCTGGTATACTCTCCTCCTGCATACAATCTAGTGCCATCATGAGCGGGACAAACTGCTAGCAGGGGGGGACCTATATGAGCCGGGGGGCGAGTTCCGACCACGCTCGGCTTTCGCTAGCCTGGCCAGACGACCATTGCATTCCATCTACCAATAGCCTAGGCTGCGCTTCTGCGGGCTGACCGCCCGCGGAACGGTGCCCTTCGATACGGTGACGAGCTAGAATCGGCTCTTCCCGCCACGAAGTTAGAAGGTGAAGACTTAAACGGGCTTGAGAGTTTGATTTAAGTAGGGACCCAGCCGTACATAGCCGGAGCAGCACACACATGCATCCGCAGCGGTTACCCTTGCTTTGTTCGAGATCAAGACACATAAAGCGCACCCAAGTTGATTCTGAGCTTTAGGCGAAGATGGGTGCTAGAATCTATTGGTGTGGTGACACCTAGTCGCGGGCCCTGGCCCGCAAGGAAGAAATCGACAGTGAAAGAACAGAACAATTAATACCACAATTAATCGGATCGAGTGATGACACCGAATGCCTGGCTTGCATAGTGTCTAGGTGGGTACACAACTTAATAACGGGCGAGCTAAGACATTCTAATTGCGATGGACGCATCTAATCCAATTCTAGTGGAGAGTCATGATTCAGCATTAAAGGCTTCTTTAATAAAGCACGCAGTACCTGGCCCATCGTTAAGTAATCGCTCCTGATCGAGGCGCCGTTGGTAATTGCCATTGGCAGCTCGAGTACTATCACTATAGTATCTGCCCAGGCCCGAGGATGGTCAGGGCAACTAGTAAGACTTGACGCGAAGACACTACGACAGCCGGACTTCCGTACGGAATGGAGTTTTGACACCAGTCAATCAGTCAGTCCGCCATACCTTTGAAGCAACATATCTGGTGATCCGGGGATATCATCGTCTGTCGAACCGGTTGTAGACAGTGTAATAAAGCTGCCCACATAGTCGCCATTCATTATATGTCCCGCAGAACTTACATCCCAAGCTACCGCCGGATAAGGTTTCGATTCGGTAACGCTTCTCGACAAAAATTCCCAACGAGCGTACGTCGAGCACAAGTTTCCATTATAGGGCTTGCTCTATAACTATCAATTTAAGACCACGCCTCTCGTAGGCTTTCTGGCGAAGGTCCACGACGGAGCATTCATCATCTCCCAAATGTAACGGTCACGCTGTCACACTAATTTAGAAGGATGGCAAGCACCTTCAAGCTCTAAGAAAGACAGCTCTACG
seq00023   GTGACGTGGTCACATGATGACAGGGTTGATTATTGAATAACGGAGGTGCTGTGGGAGGCATAACGGGCGACTTAAGGGCTCCCCCTCAGCCGCTCTCTTTACTTTGTGTGGGCGAAGCGTGCAACCGCCGTCCAGTTCTGACGTGCTGGGCACACCACATTGATAAAGGCTGCTCACACAGGCAATAGCCGCCTGTGCGGGCAACCCGAGTCGAGACCAGCAAAAACCAATTAGACGCACAATTCAATTGTACTTGATAAGGGTTCAACTAGTGCGAAGCCCTCTATTTAGAGGCTGGCTCAGAAGGAACATCCCCAAGCCATGGTCCACTTCTACAGGCATTATGATCTCTAAATCCCGAGTAGGCACGCGTTCCAGATCGACTGCAACCATACCCTTACCTTTAAAGCCCAACTCTCTATACCATAGCGAACAGGTAAAGACTACATGTAATACTGCTGGGGGGGTACACCATTTCATTACGCGCACGTCGATGCAACTGTACAGTTCAATTCTCGTGGTGATCCATTTTGTCTATACGGGGAGCTCAATATCGCCCGTACTGAGGTGACACGTTATTATTAGGATTTTGCTAGTCCAGGAACGAACCACAGCATCACGAGGTCTTTACGCTATATTTGCTATACCAGTATTCAGCAGTGTTAGCACCGCGGCTCGTCCACATGGTCCCCGTACGTGCTTAAAAACAGTGGTCGGGTCAGTGATATCCTTCCATTGGTCTGGCGAGCTAGACTTAAAGTCTGCACTTCTGCATGCCCCGAAGTCCCCAGCCCTTCTGCGCGAGCTGTGCCTTCGGATCAGGCTCCGGTTTGAAGTACCCTGAAAGACAAGTCCATGAGCGATAGCTAGAAGCGATCTATAATAACAGTAGCCCTAAGTGACACCAACCTACCACCAATTTGCCATTGGCTGTCACAGACTAGTATTCTTCCTGTGAATGCAAGGGAACACGAGGCGGCTCCGAGCGTGTGATTAATCATAACCCCCCCTAAGGCCTTAAGTTTCCTGACCTGGTATACTCTCCTCCTGCATACAATCTAGTGCCATCATGAGCGGGACAAACTGCTAGCAGGGGGGGACCTATATGAGCCGGGGGGCGAGTTCCGACCACGCTCGGCTTTCGCTAGCCTGGCCAGACGACCATTGCATTCCATCTACCAATAGCCTAGGCTGCGCTTCTGCGGGCTGACCGCCCGCGGAACGGTGCCCTTCGATACGGTGACGAGCTAGAATCGGCTCTTCCCGCCACGAAGTTAGAAGGTGAAGACTTAAACGGGCTTGAGAGTTTGATTTAAGTAGGGACCCAGCCGTACATAGCCGGAGCAGCACACACATGCATCCGCAGCGGTTACCCTTGCTTTGTTCGAGATCAAGACACATAAAGCGCACCCAAGTTGATTCTGAGCTTTAGGCGAAGATGGGTGCTAGAATCTATTGGTGTGGTGACACCTAGTCGCGGGCCCTGGCCCGCAAGGAAGAAATCGACAGTGAAAGAACAGAACAATTAATACCACAATTAATCGGATCGAGTGATGACACCGAATGCCTGGCTTGCATAGTGTCTAGGTGGGTACACAACTTAATAACGGGCGAGCTAAGACATTCTAATTGCGATGGACGCATCTAATCCAATTCTAGTGGAGAGTCATGATTCAGCATTAAAGGCTTCTTTAATAAAGCACGCAGTACCTGGCCCATCGTTAAGTAATCGCTCCTGATCGAGGCGCCGTTGGTAATTGCCATTGGCAGCTCGAGTACTATCACTATAGTATCTGCCCAGGCCCGAGGATGGTCAGGGCAACTAGTAAGACTTGACGCGAAGACACTACGACAGCCGGACTTCCGTACGGAATGGAGTTTTGACACCAGTCAATCAGTCAGTCCGCCATACCTTTGAAGCAACATATCTGGTGATCCGGGGATATCATCGTCTGTCGAACCGGTTGTAGACAGTGTAATAAAGCTGCCCACATAGTCGCCATTCATTATATGTCCCGCAGAACTTACATCCCAAGCTACCGCCGGATAAGGTTTCGATTCGGTAACGCTTCTCGACAAAAATTCCCAACGAGCGTACGTCGAGCACAAGTTTCCATTATAGGGCTTGCTCTATAACTATCAATTTAAGACCACGCCTCTCGTAGGCTTTCTGGCGAAGGTCCACGACGGAGCATTCATCATCTCCCAAATGTAACGGTCACGCTGTCACACTAATTTAGAAGGATGGCAAGCACCTTCAAGCTCTAAGAAAGACAGCTCTACG
seq00024   GTGACGTGGTCACATGATGACAGGGTTGATTATTGAATAACGGAGGTGCTGTGGGAGGCATAACGGGCGACTTAAGGGCTCCCCCTCAGCCGCTCTCTTTACTTTGTGTGGGCGAAGCGTGCAACCGCCGTCCAGTTCTGACGTGCTGGGCACACCACATTGATAAAGGCTGCTCACACAGGCAATAGCCGCCTGTGCGGGCAACCCGAGTCGAGACCAGCAAAAACCAATTAGACGCACAATTCAATTGTACTTGATAAGGGTTCAACTAGTGCGAAGCCCTCTATTTAGAGGCTGGCTCAGAAGGAACATCCCCAAGCCATGGTCCACTTCTACAGGCATTATGATCTCTAAATCCCGAGTAGGCACGCGTTCCAGATCGACTGCAACCATACCCTTACCTTTAAAGCCCAACTCTCTATACCATAGCGAACAGGTAAAGACTACATGTAATACTGCTGGGGGGGTACACCATTTCATTACGCGCACGTCGATGCAACTGTACAGTTCAATTCTCGTGGTGATCCATTTTGTCTATACGGGGAGCTCAATATCGCCCGTACTGAGGTGACACGTTATTATTAGGATTTTGCTAGTCCAGGAACGAACCACAGCATCACGAGGTCTTTACGCTATATTTGCTATACCAGTATTCAGCAGTGTTAGCACCGCGGCTCGTCCACATGGTCCCCGTACGTGCTTAAAAACAGTGGTCGGGTCAGTGATATCCTTCCATTGGTCTGGCGAGCTAGACTTAAAGTCTGCACTTCTGCATGCCCCGAAGTCCCCAGCCCTTCTGCGCGAGCTGTGCCTTCGGATCAGGCTCCGGTTTGAAGTACCCTGAATGACAAGTCCATGAGCGATAGCTAGAAGCGATCTATAATAACAGTAGCCCTAAGTGACACCAACCTACCACCAATTTGCCATTGGCTGTCACAGACTAGTATTCTTCCTGTGAATGCAAGGGAACACGAGGCGGCTCCGAGCGTGTGATTAATCATAACCCCCCCTAAGGCCTTAAGTTTCCTGACCTGGTATACTCTCCTCCTGCATACAATCTAGTGCCATCATGAGCGGGACAAACTGCTAGCAGGGGGGGACCTATATGAGCCGGGGGGCGAGTTCCGACCACGCTCGGCTTTCGCTAGCCTGGCCAGACGACCATTGCATTCCATCTACCAATAGCCTAGGCTGCGCTTCTGCGGGCTGACCGCCCGCGGAACGGTGCCCTTCGATACGGTGACGAGCTAGAATCGGCTCTTCCCGCCACGAAGTTAGAAGGTGAAGACTTAAACGGGCTTGAGAGTTTGATTTAAGTAGGGACCCAGCCGTACATAGCCGGAGCAGCACACACATGCATCCGCAGCGGTTACCCTTGCTTTGTTCGAGATCAAGACACATAAAGCGCACCCAAGTTGATTCTGAGCTTTAGGCGAAGATGGGTGCTAGAATCTATTGGTGTGGTGACACCTAGTCGCGGGCCCTGGCCCGCAAGGAAGAAATCGACAGTGAAAGAACAGAACAATTAATACCACAATTAATCGGATCGAGTGATGACACCGAATGCCTGGCTTGCATAGTGTCTAGGTGGGTACACAACTTAATAACGGGCGAGCTAAGACATTCTAATTGCGATGGACGCATCTAATCCAATTCTAGTGGAGAGTCATGATTCAGCATTAAAGGCTTCTTTAATAAAGCACGCAGTACCTGGCCCATCGTTAAGTAATCGCTCCTGATCGAGGCGCCGTTGGTAATTGCCATTGGCAGCTCGAGTACTATCACTATAGTATCTGCCCAGGCCCGAGGATGGTCAGGGCAACTAGTAAGACTTGACGCGAAGACACTACGACAGCCGGACTTCCGTACGGAATGGAGTTTTGACACCAGTCAATCAGTCAGTCCGCCATACCTTTGAAGCAACATATCTGGTGATCCGGGGATATCATCGTCTGTCGAACCGGTTGTAGACAGTGTAATAAAGCTGCCCACATAGTCGCCATTCATTATATGTCCCGCAGAACTTACATCCCAAGCTACCGCCGGATAAGGTTTCGATTCGGTAACGCTTCTCGACAAAAATTCCCAACGAGCGTACGTCGAGCACAAGTTTCCATTATAGGGCTTGCTCTATAACTATCAATTTAAGACCACGCCTCTCGTAGGCTTTCTGGCGAAGGTCCACGACGGAGCATTCATCATCTCCCAAATGTAACGGTCACGCTGTCACACTAATTTAGAAGGATGGCAAGCACCTTCAAGCTCTAAGAAAGACAGCTCTACG
seq00025   GTGACGTGGTCACATGATGACAGGGTTGATTATTGAATAACGGAGGTGCTGTGGGAGGCATAACGGGCGACTTAAGGGCTCCCCCTCAGCCGCTCTCTTTACTTTGTGTGGGCGAAGCGTGCAACCGCCGTCCAGTTCTGACGTGCTGGGCACACCACATTGATAAAGGCTGCTCACACAGGCAATAGCCGCCTGTGCGGGCAACCCGAGTCGAGACCAGCAAAAACCAATTAGACGCACAATTCAATTGTACTTGATAAGGGTTCAACTAGTGCGAAGCCCTCTATTTAGAGGCTGGCTCAGAAGGAACATCCCCAAGCCATGGTCCACTTCTACAGGCATTATGATCTCTAAATCCCGAGTAGGCACGCGTTCCAGATCGACTGCAACCATACCCTTACCTTTAAAGCCCAACTCTCTATACCATAGCGAACAGGTAAAGACTACATGTAATACTGCTGGGGGGGTACACCATTTCATTACGCGCACGTCGATGCAACTGTACAGTTCAATTCTCGTGGTGATCCATTTTGTCTATACGGGGAGCTCAATATCGCCCGTACTGAGGTGACACGTTATTATTAGGATTTTGCTAGTCCAGGAACGAACCACAGCATCACGAGGTCTTTACGCTATATTTGCTATACCAGTATTCAGCAGTGTTAGCACCGCGGCTCGTCCACATGGTCCCCGTACGTGCTTAAAAACAGTGGTCGGGTCAGTGATATCCTTCCATTGGTCTGGCGAGCTAGACTTAAAGTCTGCACTTCTGCATGCCCCGAAGTCCCCAGCCCTTCTGCGCGAGCTGTGCCTTCGGATCAGGCTCCGGTTTGAAGTACCCTGAATGACAAGTCCATGAGCGATAGCTAGAAGCGATCTATAATAACAGTAGCCCTAAGTGACACCAACCTACCACCAATTTGCCATTGGCTGTCACAGACTAGTATTCTTCCTGTGAATGCAAGGGAACACGAGGCGGCTCCGAGCGTGTGATTAATCATAACCCCCCCTAAGGCCTTAAGTTTCCTGACCTGGTATACTCTCCTCCTGCATACAATCTAGTGCCATCATGAGCGGGACAAACTGCTAGCAGGGGGGGACCTATATGAGCCGGGGGGCGAGTTCCGACCACGCTCGGCTTTCGCTAGCCTGGCCAGACGACCATTGCATTCCATGTACCAATAGCCTAGGCTGCGCTTCTGCGGGCTGACCGCCCGCGGAACGGTGCCCTTCGATACGGTGACGAGCTAGAATCGGCTCTTCCCGCCACGAAGTTAGAAGGTGAAGACTTAAACGGGCTTGAGAGTTTGATTTAAGTAGGGACCCAGCCGTACATAGCCGGAGCAGCACACACATGCATCCGCAGCGGTTACCCTTGCTTTGTTCGAGATCAAGACACATAAAGCGCACCCAAGCTGATTCTGAGCTTTAGGCGAAGATGGGTGCTAGAATCTATTGGTGTGGTGACACCTAGTCGCGGGCCCTGGCCCGCAAGGAAGAAATCGACAGTGAAAGAACAGAACAATTAATACCACAATTAATCGGATCGAGTGATGACACCGAATGCCTGGCTTGCATAGTGTCTAGGTGGGTACACAACTTAATAACGGGCGAGCTAAGACATTCTAATTGCGATGGACGCATCTAATCCAATTCTAGTGGAGAGTCATGATTCAGCATTAAAGGCTTCTTTAATAAAGCACGCAGTACCTGGCCCATCGTTAAGTAATCGCTCCTGATCGAGGCGCCGTTGGTAATTGCCATTGGCAGCTCGAGTACTATCACTATAGTATCTGCCCAGGCCCGAGGATGGTCAGGGCAACTAGTAAGACTTGACGCGAAGACACTACGACAGCCGGACTTCCGTACGGAATGGAGTTTTGACACCAGTCAATCAGTCAGTCCGCCATACCTTTGAAGCAACATATCTGGTGATCCGGGGATATCATCGTCTGTCGAACCGGTTGTAGACAGTGTAATAAAGCTGCCCACATAGTCGCCATTCATTATATGTCCCGCAGAACTTACATCCCAAGCTACCGCCGGATAAGGTTTCGATTCGGTAACGCTTCTCGACAAAAATTCCCAACGAGCGTACGTCGAGCACAAGTTTCCATTATAGGGCTTGCTCTATAACTATCAATTTAAGACCACGCCTCTCGTAGGCTTTCTGGCGAAGGTCCACGACGGAGCATTCATCATCTCCCAAATGTAACGGTCACGCTGTCACACTAATTTAGAAGGATGGCAAGCACCTTCAAGCTCTAAGAAAGACAGCTCTACG
seq00026   GTGACGTGGTCACATGATGACAGGGTTGATTATTGAATAACGGAGGTGCTGTGGGAGGCATAACGGGCGACTTAAGGGCTCCCCCTCAGCCGCTCTCTTTACTTTGTGTGGGCGAAGCGTGCAACCGCCGTCCAGTTCTGACGTGCTGGGCACACCACATTGATAAAGGCTGCTCACACAGGCAATAGCCGCCTGTGCGGGCAACCCGAGTCGAGACCAGCAAAAACCAATTAGACGCACAATTCAATTGTACTTGATAAGGGTTCAACTAGTGCGAAGCCCTCTATTTAGAGGCTGGCTCAGAAGGAACATCCCCAAGCCATGGTCCACTTCTACAGGCATTATGATCTCTAAATCCCGAGTAGGCACGCGTTCCAGATCGACTGCAACCATACCCTTACCTTTAAAGCCCAACTCTCTATACCATAGCGAACAGGTAAAGACTACATGTAATACTGCTGGGGGGGTACACCATTTCATTACGCGCACGTCGATGCAACTGTACAGTTCAATTCTCGTGGTGATCCATTTTGTCTATACGGGGAGCTCAATATCGCCCGTACTGAGGTGACACGTTATTATTAGGATTTTGCTAGTCCAGGAACGAACCACAGCATCACGAGGTCTTTACGCTATATTTGCTATACCAGTATTCAGCAGTGTTAGCACCGCGGCTCGTCCACATGGTCCCCGTACGTGCTTAAAAACAGTGGTCGGGTCAGTGATATCCTTCCATTGGTCTGGCGAGCTAGACTTAAAGTCTGCACTTCTGCATGCCCCGAAGTCCCCAGCCCTTCTGCGCGAGCTGTGCCTTCGGATCAGGCTCCGGTTTGAAGTACCCTGAATGACAAGTCCATGAGCGATAGCTAGAAGCGATCTATAATAACAGTAGCCCTAAGTGACACCAACCTACCACCAATTTGCCATTGGCTGTCACAGACTAGTATTCTTCCTGTGAATGCAAGGGAACACGAGGCGGCTCCGAGCGTGTGATTAATCATAACCCCCCCTAAGGCCTTAAGTTTCCTGACCTGGTATACTCTCCTCCTGCATACAATCTAGTGCCATCATGAGCGGGACAAACTGCTAGCAGGGGGGGACCTATATGAGCCGGGGGGCGAGTTCCGACCACGCTCGGCTTTCGCTAGCCTGGCCAGACGACCATTGCATTCCATGTACCAATAGCCTAGGCTGCGCTTCTGCGGGCTGACCGCCCGCGGAACGGTGCCCTTCGATACGGTGACGAGCTAGAATCGGCTCTTCCCGCCACGAAGTTAGAAGGTGAAGACTTAAACGGGCTTGAGAGTTTGATTTAAGTAGGGACCCAGCCGTACATAGCCGGAGCAGCACACACATGCATCCGCAGCGGTTACCCTTGCTTTGTTCGAGATCAAGACACATAAAGCGCACCCAAGCTGATTCTGAGCTTTAGGCGAAGATGGGTGCTAGAATCTATTGGTGTGGTGACACCTAGTCGCGGGCCCTGGCCCGCAAGGAAGAAATCGACAGTGAAAGAACAGAACAATTAATACCACAATTAATCGGATCGAGTGATGACACCGAATGCCTGGCTTGCATAGTGTCTAGGTGGGTACACAACTTAATAACGGGCGAGCTAAGACATTCTAATTGCGATGGACGCATCTAATCCAATTCTAGTGGAGAGTCATGATTCAGCATTAAAGGCTTCTTTAATAAAGCACGCAGTACCTGGCCCATCGTTAAGTAATCGCTCCTGATCGAGGCGCCGTTGGTAATTGCCATTGGCAGCTCGAGTACTATCACTATAGTATCTGCCCAGGCCCGAGGATGGTCAGGGCAACTAGTAAGACTTGACGCGAAGACACTACGACAGCCGGACTTCCGTACGGAATGGAGTTTTGACACCAGTCAATCAGTCAGTCCGCCATACCTTTGAAGCAACATATCTGGTGATCCGGGGATATCATCGTCTGTCGAACCGGTTGTAGACAGTGTAATAAAGCTGCCCACATAGTCGCCATTCATTATATGTCCCGCAGAACTTACATCCCAAGCTACCGCCGGATAAGGTTTCGATTCGGTAACGCTTCTCGACAAAAATTCCCAACGAGCGTACGTCGAGCACAAGTTTCCATTATAGGGCTTGCTCTATAACTATCAATTTAAGACCACGCCTCTCGTAGGCTTTCTGGCGAAGGTCCACGACGGAGCATTCATCATCTCCCAAATGTAACGGTCACGCTGTCACACTAATTTAGAAGGATGGCAAGCACCTTCAAGCTCTAAGAAAGACAGCTCTACG
seq00027   GTGACGTGGTCACATGATGACAGGGTTGATTATTGAATAACGGAGGTGCTGTGGGAGGCATAACGGGCGACTTAAGGGCTCCCCCTCAGCCGCTCTCTTTACTTTGTGTGGGCGAAGCGTGCAACCGCCGTCCAGTTCTGACGTGCTGGGCACACCACATTGATAAAGGCTGCTCACACAGGCAATAGCCGCCTGTGCGGGCAACCCGAGTCGAGACCAGCAAAAACCAATTAGACGCACAATTCAATTGTACTTGATAAGGGTTCAACTAGTGCGAAGCCCTCTATTTAGAGGCTGGCTCAGAAGGAACATCCCCAAGCCATGGTCCACTTCTACAGGCATTATGATCTCTAAATCCCGAGTAGGCACGCGTTCCAGATCGACTGCAACCATACCCTTACCTTTAAAGCCCAACTCTCTATACCATAGCGAACAGGTAAAGACTACATGTAATACTGCTGGGGGGGTACACCATTTCATTACGCGCACGTCGATGCAACTGTACAGTTCAATTCTCGTGGTGATCCATTTTGTCTATACGGGGAGCTCAATATCGCCCGTACTGAGGTGACACGTTATTATTAGGATTTTGCTAGTCCAGGAACGAACCACAGCATCACGAGGTCTTTACGCTATATTTGCTATACCAGTATTCAGCAGTGTTAGCACCGCGGCTCGTCCACATGGTCCCCGTACGTGCTTAAAAACAGTGGTCGGGTCAGTGATATCCTTCCATTGGTCTGGCGAGCTAGACTTAAAGTCTGCACTTCTGCATGCCCCGAAGTCCCCAGCCCTTCTGCGCGAGCTGTGCCTTCGGATCAGGCTCCGGTTTGAAGTACCCTGAATGACAAGTCCATGAGCGATAGCTAGAAGCGATCTATAATAACAGTAGCCCTAAGTGACACCAACCTACCACCAATTTGCCATTGGCTGTCACAGACTAGTATTCTTCCTGTGAATGCAAGGGAACACGAGGCGGCTCCGAGCGTGTGATTAATCATAACCCCCCCTAAGGCCTTAAGTTTCCTGACCTGGTATACTCTCCTCCTGCATACAATCTAGTGCCATCATGAGCGGGACAAACTGCTAGCAGGGGGGGACCTATATGAGCCGGGGGGCGAGTTCCGACCACGCTCGGCTTTCGCTAGCCTGGCCAGACGACCATTGCATTCCATCTACCAATAGCCTAGGCTGCGCTTCTGCGGGCTGACCGCCCGCGGAACGGTGCCCTTCGATACGGTGACGAGCTAGAATCGGCTCTTCCCGCCACGAAGTTAGAAGGTGAAGACTTAAACGGGCTTGAGAGTTTGATTTAAGTAGGGACCCAGCCGTACATAGCCGGAGCAGCACACACATGCATCCGCAGCGGTTACCCTTGCTTTGTTCGAGATCAAGACACATAAAGCGCACCCAAGTTGATTCTGAGCTTTAGGCGAAGATGGGTGCTAGAATCTATTGGTGTGGTGACACCTAGTCGCGGGCCCTGGCCCGCAAGGAAGAAATCGACAGTGAAAGAACAGAACAATTAATACCACAATTAATCGGATCGAGTGATGACACCGAATGCCTGGCTTGCATAGTGTCTAGGTGGGTACACAACTTAATAACGGGCGAGCTAAGACATTCTAATTGCGATGGACGCATCTAATCCAATTCTAGTGGAGAGTCATGATTCAGCATTAAAGGCTTCTTTAATAAAGCACGCAGTACCTGGCCCATCGTTAAGTAATCGCTCCTGATCGAGGCGCCGTTGGTAATTGCCATTGGCAGCTCGAGTACTATCACTATAGTATCTGCCCAGGCCCGAGGATGGTCAGGGCAACTAGTAAGACTTGACGCGAAGACACTACGACAGCCGGACTTCCGTACGGAATGGAGTTTTGACACCAGTCAATCAGTCAGTCCGCCATACCTTTGAAGCAACATATCTGGTGATCCGGGGATATCATCGTCTGTCGAACCGGTTGTAGACAGTGTAATAAAGCTGCCCACATAGTCGCCATTCATTATATGTCCCGCAGAACTTACATCCCAAGCTACCGCCGGATAAGGTTTCGATTCGGTAACGCTTCTCGACAAAAATTCCCAACGAGCGTACGTCGAGCACAAGTTTCCATTATAGGGCTTGCTCTATAACTATCAATTTAAGACCACGCCTCTCGTAGGCTTTCTGGCGAAGGTCCACGACGGAGCATTCATCATCTCCCAAATGTAACGGTCACGCTGTCACACTAATTTAGAAGGATGGCAAGCACCTTCAAGCTCTAAGAAAGACAGCTCTACG
seq00028   GTGACGTGGTCACATGATGACAGGGTTGATTATTGAATAACGGAGGTGCTGTGGGAGGCATAACGGGCGACTTAAGGGCTCCCCCTCAGCCGCTCTCTTTACTTTGTGTGGGCGAAGCGTGCAACCGCCGTCCAGTTCTGACGTGCTGGGCACACCACATTGATAAAGGCTGCTCACACAGGCAATAGCCGCCTGTGCGGGCAACCCGAGTCGAGACCAGCAAAAACCAATTAGACGCACAATTCAATTGTACTTGATAAGGGTTCAACTAGTGCGAAGCCCTCTATTTAGAGGCTGGCTCAGAAGGAACATCCCCAAGCCATGGTCCACTTCTACAGGCATTATGATCTCTAAATCCCGAGTAGGCACGCGTTCCAGATCGACTGCAACCATACCCTTACCTTTAAAGCCCAACTCTCTATACCATAGCGAACAGGTAAAGACTACATGTAATACTGCTGGGGGGGTACACCATTTCATTACGCGCACGTCGATGCAACTGTACAGTTCAATTCTCGTGGTGATCCATTTTGTCTATACGGGGAGCTCAATATCGCCCGTACTGAGGTGACACGTTATTATTAGGATTTTGCTAGTCCAGGAACGAACCACAGCATCACGAGGTCTTTACGCTATATTTGCTATACCAGTATTCAGCAGTGTTAGCACCGCGGCTCGTCCACATGGTCCCCGTACGTGCTTAAAAACAGTGGTCGGGTCAGTGATATCCTTCCATTGGTCTGGCGAGCTAGACTTAAAGTCTGCACTTCTGCATGCCCCGAAGTCCCCAGCCCTTCTGCGCGAGCTGTGCCTTCGGATCAGGCTCCGGTTTGAAGTACCCTGAATGACAAGTCCATGAGCGATAGCTAGAAGCGATCTATAATAACAGTAGCCCTAAGTGACACCAACCTACCACCAATTTGCCATTGGCTGTCACAGACTAGTATTCTTCCTGTGAATGCAAGGGAACACGAGGCGGCTCCGAGCGTGTGATTAATCATAACCCCCCCTAAGGCCTTAAGTTTCCTGACCTGGTATACTCTCCTCCTGCATACAATCTAGTGCCATCATGAGCGGGACAAACTGCTAGCAGGGGGGGACCTATATGAGCCGGGGGGCGAGTTCCGACCACGCTCGGCTGTCGCTAGCCTGGCCAGACGACCATTGCATTCCATCTACCAATAGCCTAGGCTGCGCTTCTGCGGGCTGACCGCCCGCGGAACGGTGCCCTTCGATACGGTGACGAGCTAGAATCGGCTCTTCCCGCCACGAAGTTAGAAGGTGAAGACTTAAACGGGCTTGAGAGTTTGATTTAAGTAGGGACCCAGCCGTACATAGCCGGAGCAGCACACACATGCATCCGCAGCGGTTACCCTTGCTTTGTTCGAGATCAAGACACATAAAGCGCACCCAAGTTGATTCTGAGCTTTAGGCGAAGATGGGTGCTAGAATCTATTGGTGTGGTGACACCTAGTCGCGGGCCCTGGCCCGCAAGGAAGAAATCGACAGTGAAAGAACAGAACAATTAATACCACAATTAATCGGATCGAGTGATGACACCGAATGCCTGGCTTGCATAGTGTCTAGGTGGGTACACAACTTAATAACGGGCGAGCTAAGACATTCTAATTGCGATGGACGCATCTAATCCAATTCTAGTGGAGAGTCATGATTCAGCATTAAAGGCTTCTTTAATAAAGCACGCAGTACCTGGCCCATCGTTAAGTAATCGCTCCTGATCGAGGCGCCGTTGGTAATTGCCATTGGCAGCTCGAGTACTATCACTATAGTATCTGCCCAGGCCCGAGGATGGTCAGGGCAACTAGTAAGACTTGACGCGAAGACACTACGACAGCCGGACTTCCGTACGGAATGGAGTTTTGACACCAGTCAATCAGTCAGTCCGCCATACCTTTGAAGCAACATATCTGGTGATCCGGGGATATCATCGTCTGTCGAACCGGTTGTAGACAGTGTAATAAAGCTGCCCACATAGTCGCCATTCATTATATGTCCCGCAGAACTTACATCCCAAGCTACCGCCGGATAAGGTTTCGATTCGGTAACGCTTCTCGACAAAAATTCCCAACGAGCGTACGTCGAGCACAAGTTTCCATTATAGGGCTTGCTCTATAACTATCAATTTAAGACCACGCCTCTCGTAGGCTTTCTGGCGAAGGTCCACGACGGAGCATTCATCATCTCCCAAATGTAACGGTCACGCTGTCACACTAATTTAGAAGGATGGCAAGCACCTTCAAGCTCTAAGAAAGACAGCTCTACG
seq00029   GTGACGTGGTCACATGATGACAGGGTTGATTATTGAATAACGGAGGTGCTGTGGGAGGCATAACGGGCGACTTAAGGGCTCCCCCTCAGCCGCTCTCTTTACTTTGTGTGGGCGAAGCGTGCAACCGCCGTCCAGTTCTGACGTGCTGGGCACACCACATTGATAAAGGCTGCTCACACAGGCAATAGCCGCCTGTGCGGGCAACCCGAGTCGAGACCAGCAAAAACCAATTAGACGCACAATTCAATTGTACTTGATAAGGGTTCAACTAGTGCGAAGCCCTCTATTTAGAGGCTGGCTCAGAAGGAACATCCCCAAGCCATGGTCCACTTCTACAGGCATTATGATCTCTAAATCCCGAGTAGGCACGCGTTCCAGATCGACTGCAACCATACCCTTACCTTTAAAGCCCAACTCTCTATACCATAGCGAACAGGTAAAGACTACATGTAATACTGCTGGGGGGGTACACCATTTCATTACGCGCACGTCGATGCAACTGTACAGTTCAATTCTCGTGGTGATCCATTTTGTCTATACGGGGAGCTCAATATCGCCCGTACTGAGGTGACACGTTATTATTAGGATTTTGCTAGTCCAGGAACGAACCACAGCATCACGAGGTCTTTACGCTATATTTGCTATACCAGTATTCAGCAGTGTTAGCACCGCGGCTCGTCCACATGGTCCCCGTACGTGCTTAAAAACAGTGGTCGGGTCAGTGATATCCTTCCATTGGTCTGGCGAGCTAGACTTAAAGTCTGCACTTCTGCATGCCCCGAAGTCCCCAGCCCTTCTGCGCGAGCTGTGCCTTCGGATCAGGCTCCGGTTTGAAGTACCCTGAATGACAAGTCCATGAGCGATAGCTAGAAGCGATCTATAATAACAGTAGCCCTAAGTGACACCAACCTACCACCAATTTGCCATTGGCTGTCACAGACTAGTATTCTTCCTGTGAATGCAAGGGAACACGAGGCGGCTCCGAGCGTGTGATTAATCATAACCCCCCCTAAGGCCTTAAGTTTCCTGACCTGGTATACTCTCCTCCTGCATACAATCTAGTGCCATCATGAGCGGGACAAACTGCTAGCAGGGGGGGACCTATATGAGCCGGGGGGCGAGTTCCGACCACGCTCGGCTTTCGCTAGCCTGGCCAGACGACCATTGCATTCCATCTACCAATAGCCTAGGCTGCGCTTCTGCGGGCTGACCGCCCGCGGAACGGTGCCCTTCGATACGGTGACGAGCTAGAATCGGCTCTTCCCGCCACGAAGTTAGAAGGTGAAGACTTAAACGGGCTTGAGAGTTTGATTTAAGTAGGGACCCAGCCGTACATAGCCGGAGCAGCACACACATGCATCCGCAGCGGTTACCCTTGCTTTGTTCGAGATCAAGACACATAAAGCGCACCCAAGTTGATTCTGAGCTTTAGGCGAAGATGGGTGCTAGAATCTATTGGTGTGGTGACACCTAGTCGCGGGCCCTGGCCCGCAAGGAAGAAATCGACAGTGAAAGAACAGAACAATTAATACCACAATTAATCGGATCGAGTGATGACACCGAATGCCTGGCTTGCATAGTGTCTAGGTGGGTACACAACTTAATAACGGGCGAGCTAAGACATTCTAATTGCGATGGACGCATCTAATCCAATTCTAGTGGAGAGTCATGATTCAGCATTAAAGGCTTCTTTAATAAAGCACGCAGTACCTGGCCCATCGTTAAGTAATCGCTCCTGATCGAGGCGCCGTTGGTAATTGCCATTGGCAGCTCGAGTACTATCACTATAGTATCTGCCCAGGCCCGAGGATGGTCAGGGCAACTAGTAAGACTTGACGCGAAGACACTACGACAGCCGGACTTCCGTACGGAATGGAGTTTTGACACCAGTCAATCAGTCAGTCCGCCATACCTTTGAAGCAACATATCTGGTGATCCGGGGATATCATCGTCTGTCGAACCGGTTGTAGACAGTGTAATAAAGCTGCCCACATAGTCGCCATTCATTATATGTCCCGCAGAACTTACATCCCAAGCTACCGCCGGATAAGGTTTCGATTCGGTAACGCTTCTCGACAAAAATTCCCAACGAGCGTACGTCGAGCACAAGTTTCCATTATAGGGCTTGCTCTATAACTATCAATTTAAGACCACGCCTCTCGTAGGCTTTCTGGCGAAGGTCCACGACGGAGCATTCATCATCTCCCAAATGTAACGGTCACGCTGTCACACTAATTTAGAAGGATGGCAAGCACCTTCAAGCTCTAAGAAAGACAGCTCTACG
seq00030   GTGACGTGGTCACATGATGACAGGGTTGATTATTGAATAACGGAGGTGCTGTGGGAGGCATAACGGGCGACTTAAGGGCTCCCCCTCAGCCGCTCTCTTTACTTTGTGTGGGCGAAGCGTGCAACCGCCGTCCAGTTCTGACGTGCTGGGCACACCACATTGATAAAGGCTGCTCACACAGGCAATAGCCGCCTGTGCGGGCAACCCGAGTCGAGACCAGCAAAAACCAATTAGACGCACAATTCAATTGTACTTGATAAGGGTTCAACTAGTGCGAAGCCCTCTATTTAGAGGCTGGCTCAGAAGGAACATCCCCAAGCCATGGTCCACTTCTACAGGCATTATGATCTCTAAATCCCGAGTAGGCACGCGTTCCAGATCGACTGCAACCATACCCTTACCTTTAAAGCCCAACTCTCTATACCATAGCGAACAGGTAAAGACTACATGTAATACTGCTGGGGGGGTACACCATTTCATTACGCGCACGTCGATGCAACTGTACAGTTCAATTCTCGTGGTGATCCATTTTGTCTATACGGGGAGCTCAATATCGCCCGTACTGAGGTGACACGTTATTATTAGGATTTTGCTAGTCCAGGAACGAACCACAGCATCACGAGGTCTTTACGCTATATTTGCTATACCAGTATTCAGCAGTGTTAGCACCGCGGCTCGTCCACATGGTCCCCGTACGTGCTTAAAAACAGTGGTCGGGTCAGTGATATCCTTCCATTGGTCTGGCGAGCTAGACTTAAAGTCTGCACTTCTGCATGCCCCGAAGTCCCCAGCCCTTCTGCGCGAGCTGTGCCTTCGGATCAGGCTCCGGTTTGAAGTACCCTGAATGACAAGTCCATGAGCGATAGCTAGAAGCGATCTATAATAACAGTAGCCCTAAGTGACACCAACCTACCACCAATTTGCCATTGGCTGTCACAGACTAGTATTCTTCCTGTGAATGCAAGGGAACACGAGGCGGCTCCGAGCGTGTGATTAATCATAACCCCCCCTAAGGCCTTAAGTTTCCTGACCTGGTATACTCTCCTCCTGCATACAATCTAGTGCCATCATGAGCGGGACAAACTGCTAGCAGGGGGGGACCTATATGAGCCGGGGGGCGAGTTCTGACCACGCTCGGCTTTCGCTAGCCTGGCCAGACGACCATTGCATTCCATCTACCAATAGCCTAGGCTGCGCTTCTGCGGGCTGACCGCCCGCGGAACGGTGCCCTTCGATACGGTGACGAGCTAGAATCGGCTCTTCCCGCCACGAAGTTAGAAGGTGAAGACTTAAACGGGCTTGAGAGTTTGATTTAAGTAGGGACCCAGCCGTACATAGCCGGAGCAGCACACACATGCATCCGCAGCGGTTACCCTTGCTTTGTTCGAGATCAAGACACATAAAGCGCACCCAAGTTGATTCTGAGCTTTAGGCGAAGATGGGTGCTAGAATCTATTGGTGTGGTGACACCTAGTCGCGGGCCCTGGCCCGCAAGGAAGAAATCGACAGTGAAAGAACAGAACAATTAATACCACAATTAATCGGATCGAGTGATGACACCGAATGCCTGGCTTGCATAGTGTCTAGGTGGGTACACAACTTAATAACGGGCGAGCTAAGACATTCTAATTGCGATGGACGCATCTAATCCAATTCTAGTGGAGAGTCATGATTCAGCATTAAAGGCTTCTTTAATAAAGCACGCAGTACCTGGCCCATCGTTAAGTAATCGCTCCTGATCGAGGCGCCGTTGGTAATTGCCATTGGCAGCTCGAGTACTATCACTATAGTATCTGCCCAGGCCCGAGGATGGTCAGGGCAACTAGTAAGACTTGACGCGAAGACACTACGACAGCCGGACTTCCGTACGGAATGGAGTTTTGACACCAGTCAATCAGTCAGTCCGCCATACCTTTGAAGCAACATATCTGGTGATCCGGGGATATCATCGTCTGTCGAACCGGTTGTAGACAGTGTAATAAAGCTGCCCACATAGTCGCCATTCATTATATGTCCCGCAGAACTTACATCCCAAGCTACCGCCGGATAAGGTTTCGATTCGGTAACGCTTCTCGACAAAAATTCCCAACGAGCGTACGTCGAGCACAAGTTTCCATTATAGGGCTTGCTCTATAACTATCAATTTAAGACCACGCCTCTCGTAGGCTTTCTGGCGAAGGTCCACGACGGAGCATTCATCATCTCCCAAATGTAACGGTCACGCTGTCACACTAATTTAGAAGGATGGCAAGCACCTTCAAGCTCTAAGAAAGACAGCTCTACG
seq00031   GTGACGTGGTCACATGATGACAGGGTTGATTATTGAATAACGGAGGTGCTGTGGGAGGCATAACGGGCGACTTAAGGGCTCCCCCTCAGCCGCTCTCTTTACTTTGTGTGGGCGAAGCGTGCAACCGCCGTCCAGTTCTGACGTGCTGGGCACACCACATTGATAAAGGCTGCTCACACAGGCAATAGCCGCCTGTGCGGGCAACCCGAGTCGAGACCAGCAAAAACCAATTAGACGCACAATTCAATTGTACTTGATAAGGGTTCAACTAGTGCGAAGCCCTCTATTTAGAGGCTGGCTCAGAAGGAACATCCCCAAGCCATGGTCCACTTCTACAGGCATTATGATCTCTAAATCCCGAGTAGGCACGCGTTCCAGATCGACTGCAACCATACCCTTACCTTTAAAGCCCAACTCTCTATACCATAGCGAACAGGTAAAGACTACATGTAATACTGCTGGGGGGGTACACCATTTCATTACGCGCACGTCGATGCAACTGTACAGTTCAATTCTCGTGGTGATCCATTTTGTCTATACGGGGAGCTCAATATCGCCCGTACTGAGGTGACACGTTATTATTAGGATTTTGCTAGTCCAGGAACGAACCACAGCATCACGAGGTCTTTACGCTATATTTGCTATACCAGTATTCAGCAGTGTTAGCACCGCGGCTCGTCCACATGGTCCCCGTACGTGCTTAAAAACAGTGGTCGGGTCAGTGATATCCTTCCATTGGTCTGGCGAGCTAGACTTAAAGTCTGCACTTCTGCATGCCCCGAAGTCCCCAGCCCTTCTGCGCGAGCTGTGCCTTCGGATCAGGCTCCGGTTTGAAGTACCCTGAATGACAAGTCCATGAGCGATAGCTAGAAGCGATCTATAATAACAGTAGCCCTAAGTGACACCAACCTACCACCAATTTGCCATTGGCTGTCACAGACTAGTATTCTTCCTGTGAATGCAAGGGAACACGAGGCGGCTCCGAGCGTGTGATTAATCATAACCCCCCCTAAGGCCTTAAGTTTCCTGACCTGGTATACTCTCCTCCTGCATACAATCTAGTGCCATCATGAGCGGGACAAACTGCTAGCAGGGGGGGACCTATATGAGCCGGGGGGCGAGTTCCGACCACGCTCGGCTGTCGCTAGCCTGGCCAGACGACCATTGCATTCCATCTACCAATAGCCTAGGCTGCGCTTCTGCGGGCTGACCGCCCGCGGAACGGTGCCCTTCGATACGGTGACGAGCTAGAATCGGCTCTTCCCGCCACGAAGTTAGAAGGTGAAGACTTAAACGGGCTTGAGAGTTTGATTTAAGTAGGGACCCAGCCGTACATAGCCGGAGCAGCACACACATGCATCCGCAGCGGTTACCCTTGCTTTGTTCGAGATCAAGACACATAAAGCGCACCCAAGTTGATTCTGAGCTTTAGGCGAAGATGGGTGCTAGAATCTATTGGTGTGGTGACACCTAGTCGCGGGCCCTGGCCCGCAAGGAAGAAATCGACAGTGAAAGAACAGAACAATTAATACCACAATTAATCGGATCGAGTGATGACACCGAATGCCTGGCTTGCATAGTGTCTAGGTGGGTACACAACTTAATAACGGGCGAGCTAAGACATTCTAATTGCGATGGACGCATCTAATCCAATTCTAGTGGAGAGTCATGATTCAGCATTAAAGGCTTCTTTAATAAAGCACGCAGTACCTGGCCCATCGTTAAGTAATCGCTCCTGATCGAGGCGCCGTTGGTAATTGCCATTGGCAGCTCGAGTACTATCACTATAGTATCTGCCCAGGCCCGAGGATGGTCAGGGCAACTAGTAAGACTTGACGCGAAGACACTACGACAGCCGGACTTCCGTACGGAATGGAGTTTTGACACCAGTCAATCAGTCAGTCCGCCATACCTTTGAAGCAACATATCTGGTGATCCGGGGATATCATCGTCTGTCGAACCGGTTGTAGACAGTGTAATAAAGCTGCCCACATAGTCGCCATTCATTATATGTCCCGCAGAACTTACATCCCAAGCTACCGCCGGATAAGGTTTCGATTCGGTAACGCTTCTCGACAAAAATTCCCAACGAGCGTACGTCGAGCACAAGTTTCCATTATAGGGCTTGCTCTATAACTATCAATTTAAGACCACGCCTCTCGTAGGCTTTCTGGCGAAGGTCCACGACGGAGCATTCATCATCTCCCAAATGTAACGGTCACGCTGTCACACTAATTTAGAAGGATGGCAAGCACCTTCAAGCTCTAAGAAAGACAGCTCTACG
seq00032   GTGACGTGGTCACATGATGACAGGGTTGATTATTGAATAACGGAGGTGCTGTGGGAGGCATAACGGGCGACTTAAGGGCTCCCCCTCAGCCGCTCTCTTTACTTTGTGTGGGCGAAGCGTGCAACCGCCGTCCAGTTCTGACGTGCTGGGCACACCACATTGATAAAGGCTGCTCACACAGGCAATAGCCGCCTGTGCGGGCAACCCGAGTCGAGACCAGCAAAAACCAATTAGACGCACAATTCAATTGTACTTGATAAGGGTTCAACTAGTGCGAAGCCCTCTATTTAGAGGCTGGCTCAGAAGGAACATCCCCAAGCCATGGTCCACTTCTACAGGCATTATGATCTCTAAATCCCGAGTAGGCACGCGTTCCAGATCGACTGCAACCATACCCTTACCTTTAAAGCCCAACTCTCTATACCATAGCGAACAGGTAAAGACTACATGTAATACTGCTGGGGGGGTACACCATTTCATTACGCGCACGTCGATGCAACTGTACAGTTCAATTCTCGTGGTGATCCATTTTGTCTATACGGGGAGCTCAATATCGCCCGTACTGAGGTGACACGTTATTATTAGGATTTTGCTAGTCCAGGAACGAACCACAGCATCACGAGGTCTTTACGCTATATTTGCTATACCAGTATTCAGCAGTGTTAGCACCGCGGCTCGTCCACATGGTCCCCGTACGTGCTTAAAAACAGTGGTCGGGTCAGTGATATCCTTCCATTGGTCTGGCGAGCTAGACTTAAAGTCTGCACTTCTGCATGCCCCGAAGTCCCCAGCCCTTCTGCGCGAGCTGTGCCTTCGGATCAGGCTCCGGTTTGAAGTACCCTGAATGACAAGTCCATGAGCGATAGCTAGAAGCGATCTATAATAACAGTAGCCCTAAGTGACACCAACCTACCACCAATTTGCCATTGGCTGTCACAGACTAGTATTCTTCCTGTGAATGCAAGGGAACACGAGGCGGCTCCGAGCGTGTGATTAATCATAACCCCCCCTAAGGCCTTAAGTTTCCTGACCTGGTATACTCTCCTCCTGCATACAATCTAGTGCCATCATGAGCGGGACAAACTGCTAGCAGGGGGGGACCTATATGAGCCGGGGGGCGAGTTCCGACCACGCTCGGCTTTCGCTAGCCTGGCCAGACGACCATTGCATTCCATCTACCAATAGCCTAGGCTGCGCTTCTGCGGGCTGACCGCCCGCGGAACGGTGCCCTTCGATACGGTGACGAGCTAGAATCGGCTCTTCCCGCCACGAAGTTAGAAGGTGAAGACTTAAACGGGCTTGAGAGTTTGATTTAAGTAGGGACCCAGCCGTACATAGCCGGAGCAGCACACACATGCATCCGCAGCGGTTACCCTTGCTTTGTTCGAGATCAAGACACATAAAGCGCACCCAAGTTGATTCTGAGCTTTAGGCGAAGATGGGTGCTAGAATCTATTGGTGTGGTGACACCTAGTCGCGGGCCCTGGCCCGCAAGGAAGAAATCGACAGTGAAAGAACAGAACAATTAATACCACAATTAATCGGATCGAGTGATGACACCGAATGCCTGGCTTGCATAGTGTCTAGGTGGGTACACAACTTAATAACGGGCGAGCTAAGACATTCTAATTGCGATGGACGCATCTAATCCAATTCTAGTGGAGAGTCATGATTCAGCATTAAAGGCTTCTTTAATAAAGCACGCAGTACCTGGCCCATCGTTAAGTAATCGCTCCTGATCGAGGCGCCGTTGGTAATTGCCATTGGCAGCTCGAGTACTATCACTATAGTATCTGCCCAGGCCCGAGGATGGTCAGGGCAACTAGTAAGACTTGACGCGAAGACACTACGACAGCCGGACTTCCGTACGGAATGGAGTTTTGACACCAGTCAATCAGTCAGTCCGCCATACCTTTGAAGCAACATATCTGGTGATCCGGGGATATCATCGTCTGTCGAACCGGTTGTAGACAGTGTAATAAAGCTGCCCACATAGTCGCCATTCATTATATGTCCCGCAGAACTTACATCCCAAGCTACCGCCGGATAAGGTTTCGATTCGGTAACGCTTCTCGACAAAAATTCCCAACGAGCGTACGTCGAGCACAAGTTTCCATTATAGGGCTTGCTCTATAACTATCAATTTAAGACCACGCCTCTCGTAGGCTTTCTGGCGAAGGTCCACGACGGAGCATTCATCATCTCCCAAATGTAACGGTCACGCTGTCACACTAATTTAGAAGGATGGCAAGCACCTTCAAGCTCTAAGAAAGACAGCTCTACG
seq00033   GTGACGTGGTCACATGATGACAGGGTTGATTATTGAATAACGGAGGTGCTGTGGGAGGCATAACGGGCGACTTAAGGGCTCCCCCTCAGCCGCTCTCTTTACTTTGTGTGGGCGAAGCGTGCAACCGCCGTCCAGTTCTGACGTGCTGGGCACACCACATTGATAAAGGCTGCTCACACAGGCAATAGCCGCCTGTGCGGGCAACCCGAGTCGAGACCAGCAAAAACCAATTAGACGCACAATTCAATTGTACTTGATAAGGGTTCAACTAGTGCGAAGCCCTCTATTTAGAGGCTGGCTCAGAAGGAACATCCCCAAGCCATGGTCCACTTCTACAGGCATTATGATCTCTAAATCCCGAGTAGGCACGCGTTCCAGATCGACTGCAACCATACCCTTACCTTTAAAGCCCAACTCTCTATACCATAGCGAACAGGTAAAGACTACATGTAATACTGCTGGGGGGGTACACCATTTCATTACGCGCACGTCGATGCAACTGTACAGTTCAATTCTCGTGGTGATCCATTTTGTCTATACGGGGAGCTCAATATCGCCCGTACTGAGGTGACACGTTATTATTAGGATTTTGCTAGTCCAGGAACGAACCACAGCATCACGAGGTCTTTACGCTATATTTGCTATACCAGTATTCAGCAGTGTTAGCACCGCGGCTCGTCCACATGGTCCCCGTACGTGCTTAAAAACAGTGGTCGGGTCAGTGATATCCTTCCATTGGTCTGGCGAGCTAGACTTAAAGTCTGCACTTCTGCATGCCCCGAAGTCCCCAGCCCTTCTGCGCGAGCTGTGCCTTCGGATCAGGCTCCGGTTTGAAGTACCCTGAAAGACAAGTCCATGAGCGATAGCTAGAAGCGATCTATAATAACAGTAGCCCTAAGTGACACCAACCTACCACCAATTTGCCATTGGCTGTCACAGACTAGTATTCTTCCTGTGAATGCAAGGGAACACGAGGCGGCTCCGAGCGTGTGATTAATCATAACCCCCCCTAAGGCCTTAAGTTTCCTGACCTGGTATACTCTCCTCCTGCATACAATCTAGTGCCATCATGAGCGGGACAAACTGCTAGCAGGGGGGGACCTATATGAGCCGGGGGGCGAGTTCCGACCACGCTCGGCTTTCGCTAGCCTGGCCAGACGACCATTGCATTCCATCTACCAATAGCCTAGGCTGCGCTTCTGCGGGCTGACCGCCCGCGGAACGGTGCCCTTCGATACGGTGACGAGCTAGAATCGGCTCTTCCCGCCACGAAGTTAGAAGGTGAAGACTTAAACGGGCTTGAGAGTTTGATTTAAGTAGGGACCCAGCCGTACATAGCCGGAGCAGCACACACATGCATCCGCAGCGGTTACCCTTGCTTTGTTCGAGATCAAGACACATAAAGCGCACCCAAGTTGATTCTGAGCTTTAGGCGAAGATGGGTGCTAGAATCTATTGGTGTGGTGACACCTAGTCGCGGGCCCTGGCCCGCAAGGAAGAAATCGACAGTGAAAGAACAGAACAATTAATACCACAATTAATCGGATCGAGTGATGACACCGAATGCCTGGCTTGCATAGTGTCTAGGTGGGTACACAACTTAATAACGGGCGAGCTAAGACATTCTAATTGCGATGGACGCATCTAATCCAATTCTAGTGGAGAGTCATGATTCAGCATTAAAGGCTTCTTTAATAAAGCACGCAGTACCTGGCCCATCGTTAAGTAATCGCTCCTGATCGAGGCGCCGTTGGTAATTGCCATTGGCAGCTCGAGTACTATCACTATAGTATCTGCCCAGGCCCGAGGATGGTCAGGGCAACTAGTAAGACTTGACGCGAAGACACTACGACAGCCGGACTTCCGTACGGAATGGAGTTTTGACACCAGTCAATCAGTCAGTCCGCCATACCTTTGAAGCAACATATCTGGTGATCCGGGGATATCATCGTCTGTCGAACCGGTTGTAGACAGTGTAATAAAGCTGCCCACATAGTCGCCATTCATTATATGTCCCGCAGAACTTACATCCCAAGCTACCGCCGGATAAGGTTTCGATTCGGTAACGCTTCTCGACAAAAATTCCCAACGAGCGTACGTCGAGCACAAGTTTCCATTATAGGGCTTGCTCTATAACTATCAATTTAAGACCACGCCTCTCGTAGGCTTTCTGGCGAAGGTCCACGACGGAGCATTCATCATCTCCCAAATGTAACGGTCACGCTGTCACACTAATTTAGAAGGATGGCAAGCACCTTCAAGCTCTAAGAAAGACAGCTCTACG
