# Supplementary material for: How Good Are Indirect Tests at Detecting Recombination in Human mtDNA?
Source: G3 (Bethesda). 2013 Jul 1;3(7):1095–104. doi: 10.1534/g3.113.006510 (PMC3704238; doi:10.1534/g3.113.006510)
Supplement: Supporting Information [file supp_g3.113.006510_FileS2.gz › SequenceData/mtDNA_ratehet&popgrowth/10/3rdbase/Infiles/10_97-new.txt]

33 2284
seq00001   CCGTTCTCAATTATTATCAGCACCTCTCAGCGGGGGCCCGCTGACACGCCCTGCACGAATGATTGGAGGCCGGGTCATTAGGTACCGAGGACACTCTGACGCTTCAAGAGCAGGATTTATTATCTCTCGGTGTCGGAGGCTATGGCAAGCAGAGCTCCCCCAATAAACCAGTGTCCCCGAGTACGGTATCAGGAATTAATGCCAGGTGGCGCTGTGTGAGAGGGGTTTAACAGGGCTTTCGCCACTGAGACTAATTGGCACCACCATTGGAACATTCAATTATCACCGTCTGGCCCTGGGGTAAGTCGAAAGATCCGTGGTTTTGTATAATTGTAGGTCTGCCTGTACAGACGCGACTATTTGCTGGGCCTACATTGCATTCTGAAGGACACTTCAAATGGGCGCGGCGGAAACGAACTCTTACCGCTCGTCGCTTAATGTCAAAGCACCGGACCTTTTACTAGGCATGTACTTGAGGTTCGTCTCGTTGCGTTAGACTCCGCGCAGCTGACGGTGCCTATGGTCTCGTTTTGCATCAAACGGGGCACAGCGTGATTAACCCCAATGGCAAGCCCGGCAGTATCATGACCTCGGCCATCTTCGTAATTATCGCATTCCATTATGTCAGTCGTCCAGGGTCTCGCGGCGCCAGACAAATGCCATGAACGCGTGGAGAACCGGTTAGGATTCAACGGTTCCGAAAAACGCTCACGCCCTGCGAAAATGTCAGATTTGAATGGTTACCGGCATTAAAATATCCTCCTGTCTCGGGTGGTGCGCCCAGGACTGGACCTCTCTTGCGCCTTCAATCGACATCAACTCTACGGTTTTTCTGATTCGCACCCGTTGGCCTGGGTCTGCACGTAACGCGTCCCATACTCGGGGACCTTCGTACCCGACGCGTTGAGTCAGGACATAAGGTACGATGGAAAGTTAGAGTAAGACTTTCACTAGCTGTGCGGCTGGTGATGGACGCTCCTGGGCTACCTAACTCAGGTAAGTATCCGCGGCATCATTCGTGCTTGGTAGTATAACACATGCTTTGAATTCAGCTCGAAAAGCCCAGATCGTCTCCCCGGCGGGGTTCCCAGGTGAAAAGGAACGCTCAGTCTCCGCGTTCACGAGCGCCAGGGTCTTAAAAATGCCACAATGCCAATTCGTAGCGACCTGGCCAGGAATCCGCATCAGGCCAACCCCCCTCCCCGGTGAATCCTGTAAGTAGAGTGTACCCGGCCGGGGAGCTGATGTCCGAAACCGCCGTAGGGCATCGGTAGCGACCTGGTCGGATGAACGCTATATTATGTCTGTGAGCCTAGTAACTTCGTTACTTTGTGAGAGCTCCAAGACCTGATTGGCCCCGATGTATTCACATTCCACGTCGTTTGTACTATGGGTCGAAGCTCTTAAGAATAGGGTTGACCCGGCGGAGCTGGTGGCCCGCCTCGGTAGAAAACGCATGCATATCGGTCCTCTCAAAGTGCGTGACGAGGGCGACATCAACTGTGACCTAGGAGACAGAACATTTAATCTTGCCAGATGCAGGTCCCTACGTAGTACGTGTTAGTGGTTTGTGCAAATAGGTGCTCAGGCGAGGATCCGGATAATCAAGCCTGGGCTACATACTCGTACCTCGTTGTATTCCCGTACATTCCATCCCAGGCGCGGACTGCGCTGCAGTTCCTATCGGAACGTTTCGTGGCTCAACGAACCGGAGGCGTGGAGTTCAGCGTAATCCGTAGAACCGCGGCAACGTGCTGACTTTCCCACTGGAACGACTCAGGGACGTCACTGGCGGGTCAATGTGATAACCATGACGACACGGATTTAAATGGGATACACTAGCGAGACTCTATGTGTCGTTGTCTACTTATGCCAAGGTGCCACAACTTGTCAAAGGTTTCGTATAACAAACTTGTGGGACCTTTTACGTGGGGCCACGCACTACCGTAGGGGTAATATGAGTTGATCGGTGTTGAGATTTTCAGAGATCGGAACTGTTGCTTCGTTTTAGTACTATGAGATAGTACCGCCCGTTTCCAAACCGGTGCTATGCACGCAAGTAATATCGTTATCCACGAGTTATGACCAAGCATCTGCCATTCTCGGGGAGTATAGGGGCGTATACCACACGGTGCGGTTCGGTGAGACGTGCGTCTGTGGGCTGTGGTTGCTGCACGTGGGCAGCGGTCCTTCCTCCTTCCGCTGCGCCCTGAAAGTCAACGCGTACCATACTGAGGGAGCAGCAACGTCGTCCGACTCGCTGATTGATCGAACGGTAAGGATC
seq00002   CCGTTCTCAATTATTATCAGCACCTCTCAGCGGGGGCCCGCTGACACGCCCTGCACGAATGATTGGAGGCCGGGTCATTAGGTACCGAGGACACTCTGACGCTTCAAGAGCAGGATTTATTATCTCTCGGTGTCGGAGGCTATGGCAAGCAGAGCTCCCCCAATAAACCAGTGTCCCCGAGTACGGTATCAGGAATTAATGCCAGGTGGCGCTGTGTGAGAGGGGTTTAACAGGGCTTTCGCCACTGAGACTAATTGGCACCACCATTGGAACATTCAATTATCACCGTCTGGCCCTGGGGTAAGTCGAAAGATCCGTGGTTTTGTATAATTGTAGGTCTGCCTGTACAGACGCGACTATTTGCTGGGCCTACATTGCATTCTGAAGGACACTTCAAATGGGCGCGGCGGAAACGAACTCTTACCGCTCGTCGCTTAATGTCAAAGCACCGGACCTTTTACTAGGCATGTACTTGAGGTTCGTCTCGTTGCGTTAGACTCCGCGCAGCTGACGGTGCCTATGGTCTCGTTTTGCATCAAACGGGGCACAGCGTGATTAACCCCAATGGCAAGCCCGGCAGTATCATGACCTCGGCCATCTTCGTAATTATCGCATTCCATTATGTCAGTCGTCCAGGGTCTCGCGGCGCCAGACAAATGCCATGAACGCGTGGAGAACCGGTTAGGATTCAACGGTTCCGAAAAACGCTCACGCCCTGCGAAAATGTCAGATTTGAATGGTTACCGGCATTAAAATATCCTCCTGTCTCGGGTGGTGCGCCCAGGACTGGACCTCTATTGCGCCTTCAATCGACATCAACTCTACGGTTTTTCTGATTCGCACCCGTTGGCCTGGGTCTGCACGTAACGCGTCCCATACTCGGGGACCTTCGTACCCGACGCGTTGAGTCAGGACATAAGGTACGATGGAAAGTTAGAGTAAGACTTTCACTAGCTGTGCGGCTGGTGATGGACGCTCCTGGGCTACCTAACTCAGGTAAGTATCCGCGGCATCATTCGTGCTTGGTAGTATAACACATGCTTTGAATTCAGCTCGAAAAGCCCAGATCGTCTCCCCGGCGGGGTTCCCAGGTGAAAAGGAACGCTCAGTCTCCGCGTTCACGAGCGCCAGGGTCTTAAAAATGCCACAATGCCAATTCGTAGCGACCTGGCCAGGAATCCGCATCAGGCCAACCCCCCTCCCCGGTGAATCCTGTAAGTAGAGTGTACCCGGCCGGGGAGCTGATGTCCGAAACCGCCGTAGGGCATCGGTAGCGACCTGGTCGGATGAACGCTATATTATGTCTGTGAGCCTAGTAACTTCGTTACTTTGTGAGAGCTCCAAGACCTGATTGGCCCCGATGTATTCACATTCCACGTCGTTTGTACTATGGGTCGAAGCTCTTAAGAATAGGGTTGACCCGGCGGAGCTGGTGGCCCGCCTCGGTAGAAAACGCATGCATATCGGTCCTCTCAAAGTGCGTGACGAGGGCGACATCAACTGTGACCTAGGAGACAGAACATTTAATCTTGCCAGATGCAGGTCCCTACGTAGTACGTGTTAGTGGTTTGTGCAAATAGGTGCTCAGGCGAGGATCCGGATAATCAAGCCTGGGCTACATACTCGTACCTCGTTGTATTCCCGTACATTCCATCCCAGGCGCGGACTGCGCTGCAGTTCCTATCGGAACGTTTCGTGGCTCAACGAACCGGAGGCGTGGAGTTCAGCGTAATCCGTAGAACCGCGGCAACGTGCTGACTTTCCCACTGGAACGACTCAGGGACGTCACTGGCGGGTCAATGTGATAACCATGACGACACGGATTTAAATGGGATACACTAGCGAGACTCTATGTGTCGTTGTCTACTTATGCCAAGGTGCCACAACTTGTCAAAGGTTTCGTATAACAAACTTGTGGGACCTTTTACGTGGGGCCACGCACTACCGTAGGGGTAATATGAGTTGATCGGTGTTGAGATTTTCAGAGATCGGAACTGTTGCTTCGTTTTAGTACTATGAGATAGTACCGCCCGTTTCCAAACCGGTGCTATGCACGCAAGTAATATCGTTATCCACGAGTTATGACCAAGCATCTGCCATTCTCGGGGAGTATAGGGGCGTATACCACACGGTGCGGTTCGGTGAGACGTGCGTCTGTGGGCTGTGGTTGCTGCACGTGGGCAGCGGTCCTTCCTCCTTCCGCTGCGCCCTGAAAGTCAACGCGTACCATACTGAGGGAGCAGCAACGTCGTCCGACTCGCTGATTGATCGAACGGTAAGGATC
seq00003   CCGTTCTCAATTATTATCAGCACCTCTCAGCGGGGGCCCGCTGACACGCCCTGCACGAATGATTGGAGGCCGGGTCATTAGGTACCGAGGACACTCTGACGCTTCAAGAGCAGGATTTATTATCTCTCGGTGTCGGAGGCTATGACAAGCAGAGCTCCCCCAATAAACCAGTGTCCCCGAGTACGGTATCAGGAATTAATGCCAGGTGGCGCTGTGTGAGAGGGGTTTAACAGGGCTTTCGCCACTGAGACTAATTGGCACCACCATTGGAACATTCAATTATCACCGTCTGGCCCTGGGGTAAGTCGAAAGATCCGTGGTTTTGTATAATTGTAGGTCTGCCTGTACAGACGCGACTATTTGCTGGGCCTACATTGCATTCTGAAGGACACTTCAAATGGGCGCGGCGGAAACGAACTCTTACCGCTCGTCGCTTAATGTCAAAGCACCGGACCTTTTACTAGGCATGTACTTGAGGTTCGTCTCGTTGCGTTAGACTCCGCGCAGCTGACGGTGCCTATGGTCTCGTTTTGCATCAAACGGGGCACAGCGTGATTAACCCCAATGGCAAGCCCGGCAGTATCATGACCTCGGCCATCTTCGTAATTATCGCATTCCATTATGTCAGTCGTCCAGGGTCTCGCGGCGCCAGACAAATGCCATGAACGCGTGGAGAACCGGTTAGGATTCAACGGTTCCGAAAAACGCTCACGCCCTGCGAAAATGTCAGATTTGAATGGTTACCGGCATTAAAATATCCTCCTGTCTCGGGTGGTGCGCCCAGGACTGGACCTCTCTTGCGCCTTCAATCGACATCAACTCTACGGTTTTTCTGATTCGCACCCGTTGGCCTGGGTCTGCACGTAACGCGTCCCATACTCGGGGACCTTCGTACCCGACGCGTTGAGTCAGGACATAAGGTACGATGGAAAGTTAGAGTAAGACTTTCACTAGCTGTGCGGCTGGTGATGGACGCTCCTGGGCTACCTAACTCAGGTAAGTATCCGCGGCATCATTCGTGCTTGGTAGTATAACACATGCTTTGAATTCAGCTCGAAAAGCCCAGATCGTCTCCCCGGCGGGGTTCCCAGGTGAAAAGGAACGCTCAGTCTCCGCGTTCACGAGCGCCAGGGTCTTAAAAATGCCACAATGCCAATTCGTAGCGACCTGGCCAGGAATCCGCATCAGGCCAACCCCCCTCCCCGGTGAATCCTGTAAGTAGAGTGTACCCGGCCGGGGAGCTGATGTCCGAAACCGCCGTAGGGCATCGGTAGCGACCTGGTCGGATGAACGCTATATTATGTCTGTGAGCCTAGTAACTTCTTTACTTTGTGAGAGCTCCAAGACCTGATTGGCCCCGATGTATTCACATTCCACGTCGTTTGTACTATGGGTCGAAGCTCTTAAGAATAGGGTTGACCCGGCGGAGCTGGTGGCCCGCCTCGGTAGAAAACGCATGCATATCGGTCCTCTCAAAGTGCGTGACGAGGGCGACATCAACTGTGACCTAGGAGACAGAACATTTAATCTTGCCAGATGCAGGTCCCTACGTAGTACGTGTTAGTGGTTTGTGCAAATAGGTGCTCAGGCGAGGATCCGGATAATCAAGCCTGGGCTACATACTCGTACCTCGTTGTATTCCCGTACATTCCATCCCAGGCGCGGACTGCGCTGCAGTTCCTATCGGAACGTTTCGTGGCTCAACGAACCGGAGGCGTGGAGTTCAGCGTAATCCGTAGAACCGCGGCAACGTGCTGACTTTCCCACTGGAACGACTCAGGGACGTCACTGGCGGGTCAATGTGATAACCATGACGACACGGATTTAAATGGGATACACTAGCGAGACTCTATGTGTCGTTGTCTACTTATGCCAAGGTGCCACAACTTGTCAAAGGTTTCGTATAACAAACTTGTGGGACCTTTTACGTGGGGCCACGCACTACCGTAGGGGTAATATGAGTTGATCGGTGTTGAGATTTTCAGAGATCGGAACTGTTGCTTCGTTTTAGTACTATGAGATAGTACCGCCCGTTTCCAAACCGGTGCTATGCACGCAAGTAATATCGTTATCCACGAGTTATGACCAAGCATCTGCCATTCTCGGGGAGTATAGGGGCGTATACCACACGGTGCGGTTCGGTGAGACGTGCGTCTGTGGGCTGTGGTTGCTGCACGTGGGCAGCGGTCCTTCCTCCTTCCGCTGCGCCCTGAAAGTCAACGCGTACCATACTGAGGGAGCAGCAACGTCGTCCGACTCGCTGATTGATCGAACGGTAAGGATC
seq00004   CCGTTCTCAATTATTATCAGCACCTCTCAGCGGGGGCCCGCTGACACGCCCTGCACGAATGATTGGAGGCCGGGTCATTAGGTACCGAGGACACTCTGACGCTTCAAGAGCAGGATTTATTATCTCTCGGTGTCGGAGGCTATGACAAGCAGAGCTCCCCCAATAAACCAGTGTCCCCGAGTACGGTATCAGGAATTAATGCCAGGTGGCGCTGTGTGAGAGGGGTTTAACAGGGCTTTCGCCACTGAGACTAATTGGCACCACCATTGGAACATTCAATTATCACCGTCTGGCCCTGGGGTAAGTCGAAAGATCCGTGGTTTTGTATAATTGTAGGTCTGCCTGTACAGACGCGACTATTTGCTGGGCCTACATTGCATTCTGAAGGACACTTCAAATGGGCGCGGCGGAAACGAACTCTTACCGCTCGTCGCTTAATGTCAAAGCACCGGACCTTTTACTAGGCATGTACTTGAGGTTCGTCTCGTTGCGTTAGACTCCGCGCAGCTGACGGTGCCTATGGTCTCGTTTTGCATCAAACGGGGCACAGCGTGATTAACCCCAATGGCAAGCCCGGCAGTATCATGACCTCGGCCATCTTCGTAATTATCGCATTCCATTATGTCAGTCGTCCAGGGTCTCGCGGCGCCAGACAAATGCCATGAACGCGTGGAGAACCGGTTAGGATTCAACGGTTCCGAAAAACGCTCACGCCCTGCGAAAATGTCAGATTTGAATGGTTACCGGCATTAAAATATCCTCCTGTCTCGGGTGGTGCGCCCAGGACTGGACCTCTATTGCGCCTTCAATCGACATCAACTCTACGGTTTTTCTGATTCGCACCCGTTGGCCTGGGTCTGCACGTAACGCGTCCCATACTCGGGGACCTTCGTACCCGACGCGTTGAGTCAGGACATAAGGTACGATGGAAAGTTAGAGTAAGACTTTCACTAGCTGTGCGGCTGGTGATGGACGCTCCTGGGCTACCTAACTCAGGTAAGTATCCGCGGCATCATTCGTGCTTGGTAGTATAACACATGCTTTGAATTCAGCTCGAAAAGCCCAGATCGTCTCCCCGGCGGGGTTCCCAGGTGAAAAGGAACGCTCAGTCTCCGCGTTCACGAGCGCCAGGGTCTTAAAAATGCCACAATGCCAATTCGTAGCGACCTGGCCAGGAATCCGCATCAGGCCAACCCCCCTCCCCGGTGAATCCTGTAAGTAGAGTGTACCCGGCCGGGGAGCTGATGTCCGAAACCGCCGTAGGGCATCGGTAGCGACCTGGTCGGATGAACGCTATATTATGTCTGTGAGCCTAGTAACTTCGTTACTTTGTGAGAGCTCCAAGACCTGATTGGCCCCGATGTATTCACATTCCACGTCGTTTGTACTATGGGTCGAAGCTCTTAAGAATAGGGTTGACCCGGCGGAGCTGGTGGCCCGCCTCGGTAGAAAACGCATGCATATCGGTCCTCTCAAAGTGCGTGACGAGGGCGACATCAACTGTGACCTAGGAGACAGAACATTTAATCTTGCCAGATGCAGGTCCCTACGTAGTACGTGTTAGTGGTTTGTGCAAATAGGTGCTCAGGCGAGGATCCGGATAATCAAGCCTGGGCTACATACTCGTACCTCGTTGTATTCCCGTACATTCCATCCCAGGCGCGGACTGCGCTGCAGTTCCTATCGGAACGTTTCGTGGCTCAACGAACCGGAGGCGTGGAGTTCAGCGTAATCCGTAGAACCGCGGCAACGTGCTGACTTTCCCACTGGAACGACTCAGGGACGTCACTGGCGGGTCAATGTGATAACCATGACGACACGGATTTAAATGGGATACACTAGCGAGACTCTATGTGTCGTTGTCTACTTATGCCAAGGTGCCACAACTTGTCAAAGGTTTCGTATAACAAACTTGTGGGACCTTTTACGTGGGGCCACGCACTACCGTAGGGGTAATATGAGTTGATCGGTGTTGAGATTTTCAGAGATCGGAACTGTTGCTTCGTTTTAGTACTATGAGATAGTACCGCCCGTTTCCAAACCGGTGCTATGCACGCAAGTAATATCGTTATCCACGAGTTATGACCAAGCATCTGCCATTCTCGGGGAGTATAGGGGCGTATACCACACGGTGCGGTTCGGTGAGACGTGCGTCTGTGGGCTGTGGTTGCTGCACGTGGGCAGCGGTCCTTCCTCCTTCCGCTGCGCCCTGAAAGTCAACGCGTACCATACTGAGGGAGCAGCAACGTCGTCCGACTCGCTGATTGATCGAACGGTAAGGATC
seq00005   CCGTTCTCAATTATTATCAGCACCTCTCAGCGGGGGCCCGCTGACACGCCCTGCACGAATGATTGGAGGCCGGGTCATTAGGTACCGAGGACACTCTGACGCTTCAAGAGCAGGATTTATTATCTCTCGGTGTCGGAGGCTATGGCAAGCAGAGCTCCCCCAATAAACCAGTGTCCCCGAGTACGGTATCAGGAATTAATGCCAGGTGGCGCTGTGTGAGAGGGGTTTAACAGGGCTTTCGCCACTGAGACTAATTGGCACCACCATTGGAACATTCAATTATCACCGTCTGGCCCTGGGGTAAGTCGAAAGATCCGTGGTTTTGTATAATTGTAGGTCTGCCTGTACAGACGCGACTATTTGCTGGGCCTACATTGCATTCTGAAGGACACTTCAAATGGGCGCGGCGGAAACGAACTCTTACCGCTCGTCGCTTAATGTCAAAGCACCGGACCTTTTACTAGGCATGTACTTGAGGTTCGTCTCGTTGCGTTAGACTCCGCGCAGCTGACGGTGCCTATGGTCTCGTTTTGCATCAAACGGGGCACAGCGTGATTAACCCCAATGGCAAGCCCGGCAGTATCATGACCTCGGCCATCTTCGTAATTATCGCATTCCATTATGTCAGTCGTCCAGGGTCTCGCGGCGCCAGACAAATGCCATGAACGCGTGGAGAACCGGTTAGGATTCAACGGTTCCGAAAAACGCTCACGCCCTGCGAAAATGTCAGATTTGAATGGTTACCGGCATTAAAATATCCTCCTGTCTCGGGTGGTGCGCCCAGGACTGGACCTCTATTGCGCCTTCAATCGACATCAACTCTACGGTTTTTCTGATTCGCACCCGTTGGCCTGGGTCTGCACGTAACGCGTCCCATACTCGGGGACCTTCGTACCCGACGCGTTGAGTCAGGACATAAGGTACGATGGAAAGTTAGAGTAAGACTTTCACTAGCTGTGCGGCTGGTGATGGACGCTCCTGGGCTACCTAACTCAGGTAAGTATCCGCGGCATCATTCGTGCTTGGTAGTATAACACATGCTTTGAATTCAGCTCGAAAAGCCCAGATCGTCTCCCCGGCGGGGTTCCCAGGTGAAAAGGAACGCTCAGTCTCCGCGTTCACGAGCGCCAGGGTCTTAAAAATGCCACAATGCCAATTCGTAGCGACCTGGCCAGGAATCCGCATCAGGCCAACCCCCCTCCCCGGTGAATCCTGTAAGTAGAGTGTACCCGGCCGGGGAGCTGATGTCCGAAACCGCCGTAGGGCATCGGTAGCGACCTGGTCGGATGAACGCTATATTATGTCTGTGAGCCTAGTAACTTCGTTACTTTGTGAGAGCTCCAAGACCTGATTGGCCCCGATGTATTCACATTCCACGTCGTTTGTACTATGGGTCGAAGCTCTTAAGAATAGGGTTGACCCGGCGGAGCTGGTGGCCCGCCTCGGTAGAAAACGCATGCATATCGGTCCTCTCAAAGTGCGTGACGAGGGCGACATCAACTGTGACCTAGGAGACAGAACATTTAATCTTGCCAGATGCAGGTCCCTACGTAGTACGTGTTAGTGGTTTGTGCAAATAGGTGCTCAGGCGAGGATCCGGATAATCAAGCCTGGGCTACATACTCGTACCTCGTTGTATTCCCGTACATTCCATCCCAGGCGCGGACTGCGCTGCAGTTCCTATCGGAACGTTTCGTGGCTCAACGAACCGGAGGCGTGGAGTTCAGCGTAATCCGTAGAACCGCGGCAACGTGCTGACTTTCCCACTGGAACGACTCAGGGACGTCACTGGCGGGTCAATGTGATAACCATGACGACACGGATTTAAATGGGATACACTAGCGAGACTCTATGTGTCGTTGTCTACTTATGCCAAGGTGCCACAACTTGTCAAAGGTTTCGTATAACAAACTTGTGGGACCTTTTACGTGGGGCCACGCACTACCGTAGGGGTAATATGAGTTGATCGGTGTTGAGATTTTCAGAGATCGGAACTGTTGCTTCGTTTTAGTACTATGAGATAGTACCGCCCGTTTCCAAACCGGTGCTATGCACGCAAGTAATATCGTTATCCACGAGTTATGACCAAGCATCTGCCATTCTCGGGGAGTATAGGGGCGTATACCACACGGTGCGGTTCGGTGAGACGTGCGTCTGTGGGCTGTGGTTGCTGCACGTGGGCAGCGGTCCTTCCTCCTTCCGCTGCGCCCTGAAAGTCAACGCGTACCATACTGAGGGAGCAGCAACGTCGTCCGACTCGCTGATTGATCGAACGGTAAGGATC
seq00006   CCGTTCTCAATTATTATCAGCACCTCTCAGCGGGGGCCCGCTGACACGCCCTGCACGAATGATTGGAGGCCGGGTCATTAGGTACCGAGGACACTCTGACGCTTCAAGAGCAGGATTTATTATCTCTCGGTGTCGGAGGCTATGGCAAGCAGAGCTCCCCCAATAAACCAGTGTCCCCGAGTACGGTATCAGGAATTAATGCCAGGTGGCGCTGTGTGAGAGGGGTTTAACAGGGCTTTCGCCACTGAGACTAATTGGCACCACCATTGGAACATTCAATTATCACCGTCTGGCCCTGGGGTAAGTCGAAAGATCCGTGGTTTTGTATAATTGTAGGTCTGCCTGTACAGACGCGACTATTTGCTGGGCCTACATTGCATTCTGAAGGACACTTCAAATGGGCGCGGCGGAAACGAACTCTTACCGCTCGTCGCTTAATGTCAAAGCACCGGACCTTTTACTAGGCATGTACTTGAGGTTCGTCTCGTTGCGTTAGACTCCGCGCAGCTGACGGTGCCTATGGTCTCGTTTTGCATCAAACGGGGCACAGCGTGATTAACCCCAATGGCAAGCCCGGCAGTATCATGACCTCGGCCATCTTCGTAATTATCGCATTCCATTATGTCAGTCGTCCAGGGTCTCGCGGCGCCAGACAAATGCCATGAACGCGTGGAGAACCGGTTAGGATTCAACGGTTCCGAAAAACGCTCACGCCCTGCGAAAATGTCAGATTTGAATGGTTACCGGCATTAAAATATCCTCCTGTCTCGGGTGGTGCGCCCAGGACTGGACCTCTATTGCGCCTTCAATCGACATCAACTCTACGGTTTTTCTGATTCGCACCCGTTGGCCTGGGTCTGCACGTAACGCGTCCCATACTCGGGGACCTTCGTACCCGACGCGTTGAGTCAGGACATAAGGTACGATGGAAAGTTAGAGTAAGACTTTCACTAGCTGTGCGGCTGGTGATGGACGCTCCTGGGCTACCTAACTCAGGTAAGTATCCGCGGCATCATTCGTGCTTGGTAGTATAACACATGCTTTGAATTCAGCTCGAAAAGCCCAGATCGTCTCCCCGGCGGGGTTCCCAGGTGAAAAGGAACGCTCAGTCTCCGCGTTCACGAGCGCCAGGGTCTTAAAAATGCCACAATGCCAATTCGTAGCGACCTGGCCAGGAATCCGCATCAGGCCAACCCCCCTCCCCGGTGAATCCTGTAAGTAGAGTGTACCCGGCCGGGGAGCTGATGTCCGAAACCGCCGTAGGGCATCGGTAGCGACCTGGTCGGATGAACGCTATATTATGTCTGTGAGCCTAGTAACTTCGTTACTTTGTGAGAGCTCCAAGACCTGATTGGCCCCGATGTATTCACATTCCACGTCGTTTGTACTATGGGTCGAAGCTCTTAAGAATAGGGTTGACCCGGCGGAGCTGGTGGCCCGCCTCGGTAGAAAACGCATGCATATCGGTCCTCTCAAAGTGCGTGACGAGGGCGACATCAACTGTGACCTAGGAGACAGAACATTTAATCTTGCCAGATGCAGGTCCCTACGTAGTACGTGTTAGTGGTTTGTGCAAATAGGTGCTCAGGCGAGGATCCGGATAATCAAGCCTGGGCTACATACTCGTACCTCGTTGTATTCCCGTACATTCCATCCCAGGCGCGGACTGCGCTGCAGTTCCTATCGGAACGTTTCGTGGCTCAACGAACCGGAGGCGTGGAGTTCAGCGTAATCCGTAGAACCGCGGCAACGTGCTGACTTTCCCACTGGAACGACTCAGGGACGTCACTGGCGGGTCAATGTGATAACCATGACGACACGGATTTAAATGGGATACACTAGCGAGACTCTATGTGTCGTTGTCTACTTATGCCAAGGTGCCACAACTTGTCAAAGGTTTCGTATAACAAACTTGTGGGACCTTTTACGTGGGGCCACGCACTACCGTAGGGGTAATATGAGTTGATCGGTGTTGAGATTTTCAGAGATCGGAACTGTTGCTTCGTTTTAGTACTATGAGATAGTACCGCCCGTTTCCAAACCGGTGCTATGCACGCAAGTAATATCGTTATCCACGAGTTATGACCAAGCATCTGCCATTCTCGGGGAGTATAGGGGCGTATACCACACGGTGCGGTTCGGTGAGACGTGCGTCTGTGGGCTGTGGTTGCTGCACGTGGGCAGCGGTCCTTCCTCCTTCCGCTGCGCCCTGAAAGTCAACGCGTACCATACTGAGGGAGCAGCAACGTCGTCCGACTCGCTGATTGATCGAACGGTAAGGATC
seq00007   CCGTTCTCAATTATTATCAGCACCTCTCAGCGGGGGCCCGCTGACACGCCCTGCACGAATGATTGGAGGCCGGGTCATTAGGTACCGAGGACACTCTGACGCTTCAAGAGCAGGATTTATTATCTCTCGGTGTCGGAGGCTATGACAAGCAGAGCTCCCCCAATAAACCAGTGTCCCCGAGTACGGTATCAGGAATTAATGCCAGGTGGCGCTGTGTGAGAGGGGTTTAACAGGGCTTTCGCCACTGAGACTAATTGGCACCACCATTGGAACATTCAATTATCACCGTCTGGCCCTGGGGTAAGTCGAAAGATCCGTGGTTTTGTATAATTGTAGGTCTGCCTGTACAGACGCGACTATTTGCTGGGCCTACATTGCATTCTGAAGGACACTTCAAATGGGCGCGGCGGAAACGAACTCTTACCGCTCGTCGCTTAATGTCAAAGCACCGGACCTTTTACTAGGCATGTACTTGAGGTTCGTCTCGTTGCGTTAGACTCCGCGCAGCTGACGGTGCCTATGGTCTCGTTTTGCATCAAACGGGGCACAGCGTGATTAACCCCAATGGCAAGCCCGGCAGTATCATGACCTCGGCCATCTTCGTAATTATCGCATTCCATTATGTCAGTCGTCCAGGGTCTCGCGGCGCCAGACAAATGCCATGAACGCGTGGAGAACCGGTTAGGATTCAACGGTTCCGAAAAACGCTCACGCCCTGCGAAAATGTCAGATTTGAATGGTTACCGGCATTAAAATATCCTCCTGTCTCGGGTGGTGCGCCCAGGACTGGACCTCTCTTGCGCCTTCAATCGACATCAACTCTACGGTTTTTCTGATTCGCACCCGTTGGCCTGGGTCTGCACGTAACGCGTCCCATACTCGGGGACCTTCGTACCCGACGCGTTGAGTCAGGACATAAGGTACGATGGAAAGTTAGAGTAAGACTTTCACTAGCTGTGCGGCTGGTGATGGACGCTCCTGGGCTACCTAACTCAGGTAAGTATCCGCGGCATCATTCGTGCTTGGTAGTATAACACATGCTTTGAATTCAGCTCGAAAAGCCCAGATCGTCTCCCCGGCGGGGTTCCCAGGTGAAAAGGAACGCTCAGTCTCCGCGTTCACGAGCGCCAGGGTCTTAAAAATGCCACAATGCCAATTCGTAGCGACCTGGCCAGGAATCCGCATCAGGCCAACCCCCCTCCCCGGTGAATCCTGTAAGTAGAGTGTACCCGGCCGGGGAGCTGATGTCCGAAACCGCCGTAGGGCATCGGTAGCGACCTGGTCGGATGAACGCTATATTATGTCTGTGAGCCTAGTAACTTCGTTACTTTGTGAGAGCTCCAAGACCTGATTGGCCCCGATGTATTCACATTCCACGTCGTTTGTACTATGGGTCGAAGCTCTTAAGAATAGGGTTGACCCGGCGGAGCTGGTGGCCCGCCTCGGTAGAAAACGCATGCATATCGGTCCTCTCAAAGTGCGTGACGAGGGCGACATCAACTGTGACCTAGGAGACAGAACATTTAATCTTGCCAGATGCAGGTCCCTACGTAGTACGTGTTAGTGGTTTGTGCAAATAGGTGCTCAGGCGAGGATCCGGATAATCAAGCCTGGGCTACATACTCGTACCTCGTTGTATTCCCGTACATTCCATCCCAGGCGCGGACTGCGCTGCAGTTCCTATCGGAACGTTTCGTGGCTCAACGAACCGGAGGCGTGGAGTTCAGCGTAATCCGTAGAACCGCGGCAACGTGCTGACTTTCCCACTGGAACGACTCAGGGACGTCACTGGCGGGTCAATGTGATAACCATGACGACACGGATTTAAATGGGATACACTAGCGAGACTCTATGTGTCGTTGTCTACTTATGCCAAGGTGCCACAACTTGTCAAAGGTTTCGTATAACAAACTTGTGGGACCTTTTACGTGGGGCCACGCACTACCGTAGGGGTAATATGAGTTGATCGGTGTTGAGATTTTCAGAGATCGGAACTGTTGCTTCGTTTTAGTACTATGAGATAGTACCGCCCGTTTCCAAACCGGTGCTATGCACGCAAGTAATATCGTTATCCACGAGTTATGACCAAGCATCTGCCATTCTCGGGGAGTATAGGGGCGTATACCACACGGTGCGGTTCGGTGAGACGTGCGTCTGTGGGCTGTGGTTGCTGCACGTGGGCAGCGGTCCTTCCTCCTTCCGCTGCGCCCTGAAAGTCAACGCGTACCATACTGAGGGAGCAGCAACGTCGTCCGACTCGCTGATTGATCGAACGGTAAGGATC
seq00008   CCGTTCTCAATTATTATCAGCACCTCTCAGCGGGGGCCCGCTGACACGCCCTGCACGAATGATTGGAGGCCGGGTCAGTAGGTACCGAGGACACTCTGACGCTTCAAGAGCAGGATTTATTATCTCTCGGTGTCGGAGGCTATGACAAGCAGAGCTCCCCCAATAAACCAGTGTCCCCGAGTACGGTATCAGGAATTAATGCCAGGTGGCGCTGTGTGAGAGGGGTTTAACAGGGCTTTCGCCACTGAGACTAATTGGCACCACCATTGGAACATTCAATTATCACCGTCTGGCCCTGGGGTAAGTCGAAAGATCCGTGGTTTTGTATAATTGTAGGTCTGCCTGTACAGACGCGACTATTTGCTGGGCCTACATTGCATTCTGAAGGACACTTCAAATGGGCGCGGCGGAAACGAACTCTTACCGCTCGTCGCTTAATGTCAAAGCACCGGACCTTTTACTAGGCATGTACTTGAGGTTCGTCTCGTTGCGTTAGACTCCGCGCAGCTGACGGTGCCTATGGTCTCGTTTTGCATCAAACGGGGCACAGCGTGATTAACCCCAATGGCAAGCCCGGCAGTATCATGACCTCGGCCATCTTCGTAATTATCGCATTCCATTATGTCAGTCGTCCAGGGTCTCGCGGCGCCAGACAAATGCCATGAACGCGTGGAGAACCGGTTAGGATTCAACGGTTCCGAAAAACGCTCACGCCCTGCGAAAATGTCAGATTTGAATGGTTACCGGCATTAAAATATCCTCCTGTCTCGGGTGGTGCGCCCAGGACTGGACCTCTCTTGCGCCTTCAATCGACATCAACTCTACGGTTTTTCTGATTCGCACCCGTTGGCCTGGGTCTGCACGTAACGCGTCCCATACTCGGGGACCTTCGTACCCGACGCGTTGAGTCAGGACATAAGGTACGATGGAAAGTTAGAGTAAGACTTTCACTAGCTGTGCGGCTGGTGATGGACGCTCCTGGGCTACCTAACTCAGGTAAGTATCCGCGGCATCATTCGTGCTTGGTAGTATAACACATGCTTTGAATTCAGCTCGAAAAGCCCAGATCGTCTCCCCGGCGGGGTTCCCAGGTGAAAAGGAACGCTCAGTCTCCGCGTTCACGAGCGCCAGGGTCTTAAAAATGCCACAATGCCAATTCGTAGCGACCTGGCCAGGAATCCGCATCAGGCCAACCCCCCTCCCCGGTGAATCCTGTAAGTAGAGTGTACCCGGCCGGGGAGCTGATGTCCGAAACCGCCGTAGGGCATCGGTAGCGACCTGGTCGGATGAACGCTATATTATGTCTGTGAGCCTAGTAACTTCGTTACTTTGTGAGAGCTCCAAGACCTGATTGGCCCCGATGTATTCACATTCCACGTCGTTTGTACTATGGGTCGAAGCTCTTAAGAATAGGGTTGACCCGGCGGAGCTGGTGGCCCGCCTCGGTAGAAAACGCATGCATATCGGTCCTCTCAAAGTGCGTGACGAGGGCGACATCAACTGTGACCTAGGAGACAGAACATTTAATCTTGCCAGATGCAGGTCCCTACGTAGTACGTGTTAGTGGTTTGTGCAAATAGGTGCTCAGGCGAGGATCCGGATAATCAAGCCTGGGCTACATACTCGTACCTCGTTGTATTCCCGTACATTCCATCCCAGGCGCGGACTGCGCTGCAGTTCCTATCGGAACGTTTCGTGGCTCAACGAACCGGAGGCGTGGAGTTCAGCGTAATCCGTAGAACCGCGGCAACGTGCTGACTTTCCCACTGGAACGACTCAGGGACGTCACTGGCGGGTCAATGTGATAACCATGACGACACGGATTTAAATGGGATACACTAGCGAGACTCTATGTGTCGTTGTCTACTTATGCCAAGGTGCCACAACTTGTCAAAGGTTTCGTATAACAAACTTGTGGGACCTTTTACGTGGGGCCACGCACTACCGTAGGGGTAATATGAGTTGATCGGTGTTGAGATTTTCAGAGATCGGAACTGTTGCTTCGTTTTAGTACTATGAGATAGTACCGCCCGTTTCCAAACCGGTGCTATGCACGCAAGTAATATCGTTATCCACGAGTTATGACCAAGCATCTGCCATTCTCGGGGAGTATAGGGGCGTATACCACACGGTGCGGTTCGGTGAGACGTGCGTCTGTGGGCTGTGGTTGCTGCACGTGGGCAGCGGTCCTTCCTCCTTCCGCTGCGCCCTGAAAGTCAACGCGTACCATACTGAGGGAGCAGCAACGTCGTCCGACTCGCTGATTGATCGAACGGTAAGGATC
seq00009   CCGTTCTCAATTATTATCAGCACCTCTCAGCGGGGGCCCGCTGACACGCCCTGCACGAATGATTGGAGGCCGGGTCATTAGGTACCGAGGACACTCTGACGCTTCAAGAGCAGGATTTATTATCTCTCGGTGTCGGAGGCTATGGCAAGCAGAGCTCCCCCAATAAACCAGTGTCCCCGAGTACGGTATCAGGAATTAATGCCAGGTGGCGCTGTGTGAGAGGGGTTTAACAGGGCTTTCGCCACTGAGACTAATTGGCACCACCATTGGAACATTCAATTATCACCGTCTGGCCCTGGGGTAAGTCGAAAGATCCGTGGTTTTGTATAATTGTAGGTCTGCCTGTACAGACGCGACTATTTGCTGGGCCTACATTGCATTCTGAAGGACACTTCAAATGGGCGCGGCGGAAACGAACTCTTACCGCTCGTCGCTTAATGTCAAAGCACCGGACCTTTTACTAGGCATGTACTTGAGGTTCGTCTCGTTGCGTTAGACTCCGCGCAGCTGACGGTGCCTATGGTCTCGTTTTGCATCAAACGGGGCACAGCGTGATTAACCCCAATGGCAAGCCCGGCAGTATCATGACCTCGGCCATCTTCGTAATTATCGCATTCCATTATGTCAGTCGTCCAGGGTCTCGCGGCGCCAGACAAATGCCATGAACGCGTGGAGAACCGGTTAGGATTCAACGGTTCCGAAAAACGCTCACGCCCTGCGAAAATGTCAGATTTGAATGGTTACCGGCATTAAAATATCCTCCTGTCTCGGGTGGTGCGCCCAGGACTGGACCTCTATTGCGCCTTCAATCGACATCAACTCTACGGTTTTTCTGATTCGCACCCGTTGGCCTGGGTCTGCACGTAACGCGTCCCATACTCGGGGACCTTCGTACCCGACGCGTTGAGTCAGGACATAAGGTACGATGGAAAGTTAGAGTAAGACTTTCACTAGCTGTGCGGCTGGTGATGGACGCTCCTGGGCTACCTAACTCAGGTAAGTATCCGCGGCATCATTCGTGCTTGGTAGTATAACACATGCTTTGAATTCAGCTCGAAAAGCCCAGATCGTCTCCCCGGCGGGGTTCCCAGGTGAAAAGGAACGCTCAGTCTCCGCGTTCACGAGCGCCAGGGTCTTAAAAATGCCACAATGCCAATTCGTAGCGACCTGGCCAGGAATCCGCATCAGGCCAACCCCCCTCCCCGGTGAATCCTGTAAGTAGAGTGTACCCGGCCGGGGAGCTGATGTCCGAAACCGCCGTAGGGCATCGGTAGCGACCTGGTCGGATGAACGCTATATTATGTCTGTGAGCCTAGTAACTTCGTTACTTTGTGAGAGCTCCAAGACCTGATTGGCCCCGATGTATTCACATTCCACGTCGTTTGTACTATGGGTCGAAGCTCTTAAGAATAGGGTTGACCCGGCGGAGCTGGTGGCCCGCCTCGGTAGAAAACGCATGCATATCGGTCCTCTCAAAGTGCGTGACGAGGGCGACATCAACTGTGACCTAGGAGACAGAACATTTAATCTTGCCAGATGCAGGTCCCTACGTAGTACGTGTTAGTGGTTTGTGCAAATAGGTGCTCAGGCGAGGATCCGGATAATCAAGCCTGGGCTACATACTCGTACCTCGTTGTATTCCCGTACATTCCATCCCAGGCGCGGACTGCGCTGCAGTTCCTATCGGAACGTTTCGTGGCTCAACGAACCGGAGGCGTGGAGTTCAGCGTAATCCGTAGAACCGCGGCAACGTGCTGACTTTCCCACTGGAACGACTCAGGGACGTCACTGGCGGGTCAATGTGATAACCATGACGACACGGATTTAAATGGGATACACTAGCGAGACTCTATGTGTCGTTGTCTACTTATGCCAAGGTGCCACAACTTGTCAAAGGTTTCGTATAACAAACTTGTGGGACCTTTTACGTGGGGCCACGCACTACCGTAGGGGTAATATGAGTTGATCGGTGTTGAGATTTTCAGAGATCGGAACTGTTGCTTCGTTTTAGTACTATGAGATAGTACCGCCCGTTTCCAAACCGGTGCTATGCACGCAAGTAATATCGTTATCCACGAGTTATGACCAAGCATCTGCCATTCTCGGGGAGTATAGGGGCGTATACCACACGGTGCGGTTCGGTGAGACGTGCGTCTGTGGGCTGTGGTTGCTGCACGTGGGCAGCGGTCCTTCCTCCTTCCGCTGCGCCCTGAAAGTCAACGCGTACCATACTGAGGGAGCAGCAACGTCGTCCGACTCGCTGATTGATCGAACGGTAAGGATC
seq00010   CCGTTCTCAATTATTATCAGCACCTCTCAGCGGGGGCCCGCTGACACGCCCTGCACGAATGATTGGAGGCCGGGTCAGTAGGTACCGAGGACACTCTGACGCTTCAAGAGCAGGATTTATTATCTCTCGGTGTCGGAGGCTATGACAAGCAGAGCTCCCCCAATAAACCAGTGTCCCCGAGTACGGTATCAGGAATTAATGCCAGGTGGCGCTGTGTGAGAGGGGTTTAACAGGGCTTTCGCCACTGAGACTAATTGGCACCACCATTGGAACATTCAATTATCACCGTCTGGCCCTGGGGTAAGTCGAAAGATCCGTGGTTTTGTATAATTGTAGGTCTGCCTGTACAGACGCGACTATTTGCTGGGCCTACATTGCATTCTGAAGGACACTTCAAATGGGCGCGGCGGAAACGAACTCTTACCGCTCGTCGCTTAATGTCAAAGCACCGGACCTTTTACTAGGCATGTACTTGAGGTTCGTCTCGTTGCGTTAGACTCCGCGCAGCTGACGGTGCCTATGGTCTCGTTTTGCATCAAACGGGGCACAGCGTGATTAACCCCAATGGCAAGCCCGGCAGTATCATGACCTCGGCCATCTTCGTAATTATCGCATTCCATTATGTCAGTCGTCCAGGGTCTCGCGGCGCCAGACAAATGCCATGAACGCGTGGAGAACCGGTTAGGATTCAACGGTTCCGAAAAACGCTCACGCCCTGCGAAAATGTCAGATTTGAATGGTTACCGGCATTAAAATATCCTCCTGTCTCGGGTGGTGCGCCCAGGACTGGACCTCTCTTGCGCCTTCAATCGACATCAACTCTACGGTTTTTCTGATTCGCACCCGTTGGCCTGGGTCTGCACGTAACGCGTCCCATACTCGGGGACCTTCGTACCCGACGCGTTGAGTCAGGACATAAGGTACGATGGAAAGTTAGAGTAAGACTTTCACTAGCTGTGCGGCTGGTGATGGACGCTCCTGGGCTACCTAACTCAGGTAAGTATCCGCGGCATCATTCGTGCTTGGTAGTATAACACATGCTTTGAATTCAGCTCGAAAAGCCCAGATCGTCTCCCCGGCGGGGTTCCCAGGTGAAAAGGAACGCTCAGTCTCCGCGTTCACGAGCGCCAGGGTCTTAAAAATGCCACAATGCCAATTCGTAGCGACCTGGCCAGGAATCCGCATCAGGCCAACCCCCCTCCCCGGTGAATCCTGTAAGTAGAGTGTACCCGGCCGGGGAGCTGATGTCCGAAACCGCCGTAGGGCATCGGTAGCGACCTGGTCGGATGAACGCTATATTATGTCTGTGAGCCTAGTAACTTCGTTACTTTGTGAGAGCTCCAAGACCTGATTGGCCCCGATGTATTCACATTCCACGTCGTTTGTACTATGGGTCGAAGCTCTTAAGAATAGGGTTGACCCGGCGGAGCTGGTGGCCCGCCTCGGTAGAAAACGCATGCATATCGGTCCTCTCAAAGTGCGTGACGAGGGCGACATCAACTGTGACCTAGGAGACAGAACATTTAATCTTGCCAGATGCAGGTCCCTACGTAGTACGTGTTAGTGGTTTGTGCAAATAGGTGCTCAGGCGAGGATCCGGATAATCAAGCCTGGGCTACATACTCGTACCTCGTTGTATTCCCGTACATTCCATCCCAGGCGCGGACTGCGCTGCAGTTCCTATCGGAACGTTTCGTGGCTCAACGAACCGGAGGCGTGGAGTTCAGCGTAATCCGTAGAACCGCGGCAACGTGCTGACTTTCCCACTGGAACGACTCAGGGACGTCACTGGCGGGTCAATGTGATAACCATGACGACACGGATTTAAATGGGATACACTAGCGAGACTCTATGTGTCGTTGTCTACTTATGCCAAGGTGCCACAACTTGTCAAAGGTTTCGTATAACAAACTTGTGGGACCTTTTACGTGGGGCCACGCACTACCGTAGGGGTAATATGAGTTGATCGGTGTTGAGATTTTCAGAGATCGGAACTGTTGCTTCGTTTTAGTACTATGAGATAGTACCGCCCGTTTCCAAACCGGTGCTATGCACGCAAGTAATATCGTTATCCACGAGTTATGACCAAGCATCTGCCATTCTCGGGGAGTATAGGGGCGTATACCACACGGTGCGGTTCGGTGAGACGTGCGTCTGTGGGCTGTGGTTGCTGCACGTGGGCAGCGGTCCTTCCTCCTTCCGCTGCGCCCTGAAAGTCAACGCGTACCATACTGAGGGAGCAGCAACGTCGTCCGACTCGCTGATTGATCGAACGGTAAGGATC
seq00011   CCGTTCTCAATTATTATCAGCACCTCTCAGCGGGGGCCCGCTGACACGCCCTGCACGAATGATTGGAGGCCGGGTCATTAGGTACCGAGGACACTCTGACGCTTCAAGAGCAGGATTTATTATCTCTCGGTGTCGGAGGCTATGGCAAGCAGAGCTCCCCCAATAAACCAGTGTCCCCGAGTACGGTATCAGGAATTAATGCCAGGTGGCGCTGTGTGAGAGGGGTTTAACAGGGCTTTCGCCACTGAGACTAATTGGCACCACCATTGGAACATTCAATTATCACCGTCTGGCCCTGGGGTAAGTCGAAAGATCCGTGGTTTTGTATAATTGTAGGTCTGCCTGTACAGACGCGACTATTTGCTGGGCCTACATTGCATTCTGAAGGACACTTCAAATGGGCGCGGCGGAAACGAACTCTTACCGCTCGTCGCTTAATGTCAAAGCACCGGACCTTTTACTAGGCATGTACTTGAGGTTCGTCTCGTTGCGTTAGACTCCGCGCAGCTGACGGTGCCTATGGTCTCGTTTTGCATCAAACGGGGCACAGCGTGATTAACCCCAATGGCAAGCCCGGCAGTATCATGACCTCGGCCATCTTCGTAATTATCGCATTCCATTATGTCAGTCGTCCAGGGTCTCGCGGCGCCAGACAAATGCCATGAACGCGTGGAGAACCGGTTAGGATTCAACGGTTCCGAAAAACGCTCACGCCCTGCGAAAATGTCAGATTTGAATGGTTACCGGCATTAAAATATCCTCCTGTCTCGGGTGGTGCGCCCAGGACTGGACCTCTATTGCGCCTTCAATCGACATCAACTCTACGGTTTTTCTGATTCGCACCCGTTGGCCTGGGTCTGCACGTAACGCGTCCCATACTCGGGGACCTTCGTACCCGACGCGTTGAGTCAGGACATAAGGTACGATGGAAAGTTAGAGTAAGACTTTCACTAGCTGTGCGGCTGGTGATGGACGCTCCTGGGCTACCTAACTCAGGTAAGTATCCGCGGCATCATTCGTGCTTGGTAGTATAACACATGCTTTGAATTCAGCTCGAAAAGCCCAGATCGTCTCCCCGGCGGGGTTCCCAGGTGAAAAGGAACGCTCAGTCTCCGCGTTCACGAGCGCCAGGGTCTTAAAAATGCCACAATGCCAATTCGTAGCGACCTGGCCAGGAATCCGCATCAGGCCAACCCCCCTCCCCGGTGAATCCTGTAAGTAGAGTGTACCCGGCCGGGGAGCTGATGTCCGAAACCGCCGTAGGGCATCGGTAGCGACCTGGTCGGATGAACGCTATATTATGTCTGTGAGCCTAGTAACTTCGTTACTTTGTGAGAGCTCCAAGACCTGATTGGCCCCGATGTATTCACATTCCACGTCGTTTGTACTATGGGTCGAAGCTCTTAAGAATAGGGTTGACCCGGCGGAGCTGGTGGCCCGCCTCGGTAGAAAACGCATGCATATCGGTCCTCTCAAAGTGCGTGACGAGGGCGACATCAACTGTGACCTAGGAGACAGAACATTTAATCTTGCCAGATGCAGGTCCCTACGTAGTACGTGTTAGTGGTTTGTGCAAATAGGTGCTCAGGCGAGGATCCGGATAATCAAGCCTGGGCTACATACTCGTACCTCGTTGTATTCCCGTACATTCCATCCCAGGCGCGGACTGCGCTGCAGTTCCTATCGGAACGTTTCGTGGCTCAACGAACCGGAGGCGTGGAGTTCAGCGTAATCCGTAGAACCGCGGCAACGTGCTGACTTTCCCACTGGAACGACTCAGGGACGTCACTGGCGGGTCAATGTGATAACCATGACGACACGGATTTAAATGGGATACACTAGCGAGACTCTATGTGTCGTTGTCTACTTATGCCAAGGTGCCACAACTTGTCAAAGGTTTCGTATAACAAACTTGTGGGACCTTTTACGTGGGGCCACGCACTACCGTAGGGGTAATATGAGTTGATCGGTGTTGAGATTTTCAGAGATCGGAACTGTTGCTTCGTTTTAGTACTATGAGATAGTACCGCCCGTTTCCAAACCGGTGCTATGCACGCAAGTAATATCGTTATCCACGAGTTATGACCAAGCATCTGCCATTCTCGGGGAGTATAGGGGCGTATACCACACGGTGCGGTTCGGTGAGGCGTGCGTCTGTGGGCTGTGGTTGCTGCACGTGGGCAGCGGTCCTTCCTCCTTCCGCTGCGCCCTGAAAGTCAACGCGTACCATACTGAGGGAGCAGCAACGTCGTCCGACTCGCTGATTGATCGAACGGTAAGGATC
seq00012   CCGTTCTCAATTATTATCAGCACCTCTCAGCGGGGGCCCGCTGACACGCCCTGCACGAATGATTGGAGGCCGGGTCAGTAGGTACCGAGGACACTCTGACGCTTCAAGAGCAGGATTTATTATCTCTCGGTGTCGGAGGCTATGACAAGCAGAGCTCCCCCAATAAACCAGTGTCCCCGAGTACGGTATCAGGAATTAATGCCAGGTGGCGCTGTGTGAGAGGGGTTTAACAGGGCTTTCGCCACTGAGACTAATTGGCACCACCATTGGAACATTCAATTATCACCGTCTGGCCCTGGGGTAAGTCGAAAGATCCGTGGTTTTGTATAATTGTAGGTCTGCCTGTACAGACGCGACTATTTGCTGGGCCTACATTGCATTCTGAAGGACACTTCAAATGGGCGCGGCGGAAACGAACTCTTACCGCTCGTCGCTTAATGTCAAAGCACCGGACCTTTTACTAGGCATGTACTTGAGGTTCGTCTCGTTGCGTTAGACTCCGCGCAGCTGACGGTGCCTATGGTCTCGTTTTGCATCAAACGGGGCACAGCGTGATTAACCCCAATGGCAAGCCCGGCAGTATCATGACCTCGGCCATCTTCGTAATTATCGCATTCCATTATGTCAGTCGTCCAGGGTCTCGCGGCGCCAGACAAATGCCATGAACGCGTGGAGAACCGGTTAGGATTCAACGGTTCCGAAAAACGCTCACGCCCTGCGAAAATGTCAGATTTGAATGGTTACCGGCATTAAAATATCCTCCTGTCTCGGGTGGTGCGCCCAGGACTGGACCTCTCTTGCGCCTTCAATCGACATCAACTCTACGGTTTTTCTGATTCGCACCCGTTGGCCTGGGTCTGCACGTAACGCGTCCCATACTCGGGGACCTTCGTACCCGACGCGTTGAGTCAGGACATAAGGTACGATGGAAAGTTAGAGTAAGACTTTCACTAGCTGTGCGGCTGGTGATGGACGCTCCTGGGCTACCTAACTCAGGTAAGTATCCGCGGCATCATTCGTGCTTGGTAGTATAACACATGCTTTGAATTCAGCTCGAAAAGCCCAGATCGTCTCCCCGGCGGGGTTCCCAGGTGAAAAGGAACGCTCAGTCTCCGCGTTCACGAGCGCCAGGGTCTTAAAAATGCCACAATGCCAATTCGTAGCGACCTGGCCAGGAATCCGCATCAGGCCAACCCCCCTCCCCGGTGAATCCTGTAAGTAGAGTGTACCCGGCCGGGGAGCTGATGTCCGAAACCGCCGTAGGGCATCGGTAGCGACCTGGTCGGATGAACGCTATATTATGTCTGTGAGCCTAGTAACTTCGTTACTTTGTGAGAGCTCCAAGACCTGATTGGCCCCGATGTATTCACATTCCACGTCGTTTGTACTATGGGTCGAAGCTCTTAAGAATAGGGTTGACCCGGCGGAGCTGGTGGCCCGCCTCGGTAGAAAACGCATGCATATCGGTCCTCTCAAAGTGCGTAACGAGGGCGACATCAACTGTGACCTAGGAGACAGAACATTTAATCTTGCCAGATGCAGGTCCCTACGTAGTACGTGTTAGTGGTTTGTGCAAATAGGTGCTCAGGCGAGGATCCGGATAATCAAGCCTGGGCTACATACTCGTACCTCGTTGTATTCCCGTACATTCCATCCCAGGCGCGGACTGCGCTGCAGTTCCTATCGGAACGTTTCGTGGCTCAACGAACCGGAGGCGTGGAGTTCAGCGTAATCCGTAGAACCGCGGCAACGTGCTGACTTTCCCACTGGAACGACTCAGGGACGTCACTGGCGGGTCAATGTGATAACCATGACGACACGGATTTAAATGGGATACACTAGCGAGACTCTATGTGTCGTTGTCTACTTATGCCAAGGTGCCACAACTTGTCAAAGGTTTCGTATAACAAACTTGTGGGACCTTTTACGTGGGGCCACGCACTACCGTAGGGGTAATATGAGTTGATCGGTGTTGAGATTTTCAGAGATCGGAACTGTTGCTTCGTTTTAGTACTATGAGATAGTACCGCCCGTTTCCAAACCGGTGCTATGCACGCAAGTAATATCGTTATCCACGAGTTATGACCAAGCATCTGCCATTCTCGGGGAGTATAGGGGCGTATACCACACGGTGCGGTTCGGTGAGACGTGCGTCTGTGGGCTGTGGTTGCTGCACGTGGGCAGCGGTCCTTCCTCCTTCCGCTGCGCCCTGAAAGTCAACGCGTACCATACTGAGGGAGCAGCAACGTCGTCCGACTCGCTGATTGATCGAACGGTAAGGATC
seq00013   CCGTTCTCAATTATTATCAGCACCTCTCAGCGGGGGCCCGCTGACACGCCCTGCACGAATGATTGGAGGCCGGGTCAGTAGGTACCGAGGACACTCTGACGCTTCAAGAGCAGGATTTATTATCTCTCGGTGTCGGAGGCTATGACAAGCAGAGCTCCCCCAATAAACCAGTGTCCCCGAGTACGGTATCAGGAATTAATGCCAGGTGGCGCTGTGTGAGAGGGGTTTAACAGGGCTTTCGCCACTGAGACTAATTGGCACCACCATTGGAACATTCAATTATCACCGTCTGGCCCTGGGGTAAGTCGAAAGATCCGTGGTTTTGTATAATTGTAGGTCTGCCTGTACAGACGCGACTATTTGCTGGGCCTACATTGCATTCTGAAGGACACTTCAAATGGGCGCGGCGGAAACGAACTCTTACCGCTCGTCGCTTAATGTCAAAGCACCGGACCTTTTACTAGGCATGTACTTGAGGTTCGTCTCGTTGCGTTAGACTCCGCGCAGCTGACGGTGCCTATGGTCTCGTTTTGCATCAAACGGGGCACAGCGTGATTAACCCCAATGGCAAGCCCGGCAGTATCATGACCTCGGCCATCTTCGTAATTATCGCATTCCATTATGTCAGTCGTCCAGGGTCTCGCGGCGCCAGACAAATGCCATGAACGCGTGGAGAACCGGTTAGGATTCAACGGTTCCGAAAAACGCTCACGCCCTGCGAAAATGTCAGATTTGAATGGTTACCGGCATTAAAATATCCTCCTGTCTCGGGTGGTGCGCCCAGGACTGGACCTCTCTTGCGCCTTCAATCGACATCAACTCTACGGTTTTTCTGATTCGCACCCGTTGGCCTGGGTCTGCACGTAACGCGTCCCATACTCGGGGACCTTCGTACCCGACGCGTTGAGTCAGGACATAAGGTACGATGGAAAGTTAGAGTAAGACTTTCACTAGCTGTGCGGCTGGTGATGGACGCTCCTGGGCTACCTAACTCAGGTAAGTATCCGCGGCATCATTCGTGCTTGGTAGTATAACACATGCTTTGAATTCAGCTCGAAAAGCCCAGATCGTCTCCCCGGCGGGGTTCCCAGGTGAAAAGGAACGCTCAGTCTCCGCGTTCACGAGCGCCAGGGTCTTAAAAATGCCACAATGCCAATTCGTAGCGACCTGGCCAGGAATCCGCATCAGGCCAACCCCCCTCCCCGGTGAATCCTGTAAGTAGAGTGTACCCGGCCGGGGAGCTGATGTCCGAAACCGCCGTAGGGCATCGGTAGCGACCTGGTCGGATGAACGCTATATTATGTCTGTGAGCCTAGTAACTTCGTTACTTTGTGAGAGCTCCAAGACCTGATTGGCCCCGATGTATTCACATTCCACGTCGTTTGTACTATGGGTCGAAGCTCTTAAGAATAGGGTTGACCCGGCGGAGCTGGTGGCCCGCCTCGGTAGAAAACGCATGCATATCGGTCCTCTCAAAGTGCGTGACGAGGGCGACATCAACTGTGACCTAGGAGACAGAACATTTAATCTTGCCAGATGCAGGTCCCTACGTAGTACGTGTTAGTGGTTTGTGCAAATAGGTGCTCAGGCGAGGATCCGGATAATCAAGCCTGGGCTACATACTCGTACCTCGTTGTATTCCCGTACATTCCATCCCAGGCGCGGACTGCGCTGCAGTTCCTATCGGAACGTTTCGTGGCTCAACGAACCGGAGGCGTGGAGTTCAGCGTAATCCGTAGAACCGCGGCAACGTGCTGACTTTCCCACTGGAACGACTCAGGGACGTCACTGGCGGGTCAATGTGATAACCATGACGACACGGATTTAAATGGGATACACTAGCGAGACTCTATGTGTCGTTGTCTACTTATGCCAAGGTGCCACAACTTGTCAAAGGTTTCGTATAACAAACTTGTGGGACCTTTTACGTGGGGCCACGCACTACCGTAGGGGTAATATGAGTTGATCGGTGTTGAGATTTTCAGAGATCGGAACTGTTGCTTCGTTTTAGTACTATGAGATAGTACCGCCCGTTTCCAAACCGGTGCTATGCACGCAAGTAATATCGTTATCCACGAGTTATGACCAAGCATCTGCCATTCTCGGGGAGTATAGGGGCGTATACCACACGGTGCGGTTCGGTGAGACGTGCGTCTGTGGGCTGTGGTTGCTGCACGTGGGCAGCGGTCCTTCCTCCTTCCGCTGCGCCCTGAAAGTCAACGCGTACCATACTGAGGGAGCAGCAACGTCGTCCGACTCGCTGATTGATCGAACGGTAAGGATC
seq00014   CCGTTCTCAATTATTATCAGCACCTCTCAGCGGGGGCCCGCTGACACGCCCTGCACGAATGATTGGAGGCCGGGTCATTAGGTACCGAGGACACTCTGACGCTTCAAGAGCAGGATTTATTATCTCTCGGTGTCGGAGGCTATGGCAAGCAGAGCTCCCCCAATAAACCAGTGTCCCCGAGTACGGTATCAGGAATTAATGCCAGGTGGCGCTGTGTGAGAGGGGTTTAACAGGGCTTTCGCCACTGAGACTAATTGGCACCACCATTGGAACATTCAATTATCACCGTCTGGCCCTGGGGTAAGTCGAAAGATCCGTGGTTTTGTATAATTGTAGGTCTGCCTGTACAGACGCGACTATTTGCTGGGCCTACATTGCATTCTGAAGGACACTTCAAATGGGCGCGGCGGAAACGAACTCTTACCGCTCGTCGCTTAATGTCAAAGCACCGGACCTTTTACTAGGCATGTACTTGAGGTTCGTCTCGTTGCGTTAGACTCCGCGCAGCTGACGGTGCCTATGGTCTCGTTTTGCATCAAACGGGGCACAGCGTGATTAACCCCAATGGCAAGCCCGGCAGTATCATGACCTCGGCCATCTTCGTAATTATCGCATTCCATTATGTCAGTCGTCCAGGGTCTCGCGGCGCCAGACAAATGCCATGAACGCGTGGAGAACCGGTTAGGATTCAACGGTTCCGAAAAACGCTCACGCCCTGCGAAAATGTCAGATTTGAATGGTTACCGGCATTAAAATATCCTCCTGTCTCGGGTGGTGCGCCCAGGACTGGACCTCTATTGCGCCTTCAATCGACATCAACTCTACGGTTTTTCTGATTCGCACCCGTTGGCCTGGGTCTGCACGTAACGCGTCCCATACTCGGGGACCTTCGTACCCGACGCGTTGAGTCAGGACATAAGGTACGATGGAAAGTTAGAGTAAGACTTTCACTAGCTGTGCGGCTGGTGATGGACGCTCCTGGGCTACCTAACTCAGGTAAGTATCCGCGGCATCATTCGTGCTTGGTAGTATAACACATGCTTTGAATTCAGCTCGAAAAGCCCAGATCGTCTCCCCGGCGGGGTTCCCAGGTGAAAAGGAACGCTCAGTCTCCGCGTTCACGAGCGCCAGGGTCTTAAAAATGCCACAATGCCAATTCGTAGCGACCTGGCCAGGAATCCGCATCAGGCCAACCCCCCTCCCCGGTGAATCCTGTAAGTAGAGTGTACCCGGCCGGGGAGCTGATGTCCGAAACCGCCGTAGGGCATCGGTAGCGACCTGGTCGGATGAACGCTATATTATGTCTGTGAGCCTAGTAACTTCGTTACTTTGTGAGAGCTCCAAGACCTGATTGGCCCCGATGTATTCACATTCCACGTCGTTTGTACTATGGGTCGAAGCTCTTAAGAATAGGGTTGACCCGGCGGAGCTGGTGGCCCGCCTCGGTAGAAAACGCATGCATATCGGTCCTCTCAAAGTGCGTGACGAGGGCGACATCAACTGTGACCTAGGAGACAGAACATTTAATCTTGCCAGATGCAGGTCCCTACGTAGTACGTGTTAGTGGTTTGTGCAAATAGGTGCTCAGGCGAGGATCCGGATAATCAAGCCTGGGCTACATACTCGTACCTCGTTGTATTCCCGTACATTCCATCCCAGGCGCGGACTGCGCTGCAGTTCCTATCGGAACGTTTCGTGGCTCAACGAACCGGAGGCGTGGAGTTCAGCGTAATCCGTAGAACCGCGGCAACGTGCTGACTTTCCCACTGGAACGACTCAGGGACGTCACTGGCGGGTCAATGTGATAACCATGACGACACGGATTTAAATGGGATACACTAGCGAGACTCTATGTGTCGTTGTCTACTTATGCCAAGGTGCCACAACTTGTCAAAGGTTTCGTATAACAAACTTGTGGGACCTTTTACGTGGGGCCACGCACTACCGTAGGGGTAATATGAGTTGATCGGTGTTGAGATTTTCAGAGATCGGAACTGTTGCTTCGTTTTAGTACTATGAGATAGTACCGCCCGTTTCCAAACCGGTGCTATGCACGCAAGTAATATCGTTATCCACGAGTTATGACCAAGCATCTGCCATTCTCGGGGAGTATAGGGGCGTATACCACACGGTGCGGTTCGGTGAGACGTGCGTCTGTGGGCTGTGGTTGCTGCACGTGGGCAGCGGTCCTTCCTCCTTCCGCTGCGCCCTGAAAGTCAACGCGTACCATACTGAGGGAGCAGCAACGTCGTCCGACTCGCTGATTGATCGAACGGTAAGGATC
seq00015   CCGTTCTCAATTATTATCAGCACCTCTCAGCGGGGGCCCGCTGACACGCCCTGCACGAATGATTGGAGGCCGGGTCATTAGGTACCGAGGACACTCTGACGCTTCAAGAGCAGGATTTATTATCTCTCGGTGTCGGAGGCTATGACAAGCAGAGCTCCCCCAATAAACCAGTGTCCCCGAGTACGGTATCAGGAATTAATGCCAGGTGGCGCTGTGTGAGAGGGGTTTAACAGGGCTTTCGCCACTGAGACTAATTGGCACCACAATTGGAACATTCAATTATCACCGTCTGGCCCTGGGGTAAGTCGAAAGATCCGTGGTTTTGTATAATTGTAGGTCTGCCTGTACAGACGCGACTATTTGCTGGGCCTACATTGCATTCTGAAGGACACTTCAAATGGGCGCGGCGGAAACGAACTCTTACCGCTCGTCGCTTAATGTCAAAGCACCGGACCTTTTACTAGGCATGTACTTGAGGTTCGTCTCGTTGCGTTAGACTCCGCGCAGCTGACGGTGCCTATGGTCTCGTTTTGCATCAAACGGGGCACAGCGTGATTAACCCCAATGGCAAGCCCGGCAGTATCATGACCTCGGCCATCTTCGTAATTATCGCATTCCATTATGTCAGTCGTCCAGGGTCTCGCGGCGCCAGACAAATGCCATGAACGCGTGGAGAACCGGTTAGGATTCAACGGTTCCGAAAAACGCTCACGCCCTGCGAAAATGTCAGATTTGAATGGTTACCGGCATTAAAATATCCTCCTGTCTCGGGTGGTGCGCCCAGGACTGGACCTCTCTTGCGCCTTCAATCGACATCAACTCTACGGTTTTTCTGATTCGCACCCGTTGGCCTGGGTCTGCACGTAACGCGTCCCATACTCGGGGACCTTCGTACCCGACGCGTTGAGTCAGGACATAAGGTACGATGGAAAGTTAGAGTAAGACTTTCACTAGCTGTGCGGCTGGTGATGGACGCTCCTGGGCTACCTAACTCAGGTAAGTATCCGCGGCATCATTCGTGCTTGGTAGTATAACACATGCTTTGAATTCAGCTCGAAAAGCCCAGATCGTCTCCCCGGCGGGGTTCCCAGGTGAAAAGGAACGCTCAGTCTCCGCGTTCACGAGCGCCAGGGTCTTAAAAATGCCACAATGCCAATTCGTAGCGACCTGGCCAGGAATCCGCATCAGGCCAACCCCCCTCCCCGGTGAATCCTGTAAGTAGAGTGTACCCGGCCGGGGAGCTGATGTCCGAAACCGCCGTAGGGCATCGGTAGCGACCTGGTCGGATGAACGCTATATTATGTCTGTGAGCCTAGTAACTTCGTTACTTTGTGAGAGCTCCAAGACCTGATTGGCCCCGATGTATTCACATTCCACGTCGTTTGTACTATGGGTCGAAGCTCTTAAGAATAGGGTTGACCCGGCGGAGCTGGTGGCCCGCCTCGGTAGAAAACGCATGCATATCGGTCCTCTCAAAGTGCGTGACGAGGGCGACATCAACTGTGACCTAGGAGACAGAACATTTAATCTTGCCAGATGCAGGTCCCTACGTAGTACGTGTTAGTGGTTTGTGCAAATAGGTGCTCAGGCGAGGATCCGGATAATCAAGCCTGGGCTACATACTCGTACCTCGTTGTATTCCCGTACATTCCATCCCAGGCGCGGACTGCGCTGCAGTTCCTATCGGAACGTTTCGTGGCTCAACGAACCGGAGGCGTGGAGTTCAGCGTAATCCGTAGAACCGCGGCAACGTGCTGACTTTCCCACTGGAACGACTCAGGGACGTCACTGGCGGGTCAATGTGATAACCATGACGACACGGATTTAAATGGGATACACTAGCGAGACTCTATGTGTCGTTGTCTACTTATGCCAAGGTGCCACAACTTGTCAAAGGTTTCGTATAACAAACTTGTGGGACCTTTTACGTGGGGCCACGCACTACCGTAGGGGTAATATGAGTTGATCGGTGTTGAGATTTTCAGAGATCGGAACTGTTGCTTCGTTTTAGTACTATGAGATAGTACCGCCCGTTTCCAAACCGGTGCTATGCACGCAAGTAATATCGTTATCCACGAGTTATGACCAAGCATCTGCCATTCTCGGGGAGTATAGGGGCGTATACCACACGGTGCGGTTCGGTGAGACGTGCGTCTGTGGGCTGTGGTTGCTGCACGTGGGCAGCGGTCCTTCCTCCTTCCGCTGCGCCCTGAAAGTCAACGCGTACCATACTGAGGGAGCAGCAACGTCGTCCGACTCGCTGATTGATCGAACGGTAAGGATC
seq00016   CCGTTCTCAATTATTATCAGCACCTCTCAGCGGGGGCCCGCTGACACGCCCTGCACGAATGATTGGAGGCCGGGTCATTAGGTACCGAGGACACTCTGACGCTTCAAGAGCAGGATTTATTATCTCTCGGTGTCGGAGGCTATGACAAGCAGAGCTCCCCCAATAAACCAGTGTCCCCGAGTACGGTATCAGGAATTAATGCCAGGTGGCGCTGTGTGAGAGGGGTTTAACAGGGCTTTCGCCACTGAGACTAATTGGCACCACCATTGGAACATTCAATTATCACCGTCTGGCCCTGGGGTAAGTCGAAAGATCCGTGGTTTTGTATAATTGTAGGTCTGCCTGTACAGACGCGACTATTTGCTGGGCCTACATTGCATTCTGAAGGACACTTCAAATGGGCGCGGCGGAAACGAACTCTTACCGCTCGTCGCTTAATGTCAAAGCACCGGACCTTTTACTAGGCATGTACTTGAGGTTCGTCTCGTTGCGTTAGACTCCGCGCAGCTGACGGTGCCTATGGTCTCGTTTTGCATCAAACGGGGCACAGCGTGATTAACCCCAATGGCAAGCCCGGCAGTATCATGACCTCGGCCATCTTCGTAATTATCGCATTCCATTATGTCAGTCGTCCAGGGTCTCGCGGCGCCAGACAAATGCCATGAACGCGTGGAGAACCGGTTAGGATTCAACGGTTCCGAAAAACGCTCACGCCCTGCGAAAATGTCAGATTTGAATGGTTACCGGCATTAAAATATCCTCCTGTCTCGGGTGGTGCGCCCAGGACTGGACCTCTCTTGCGCCTTCAATCGACATCAACTCTACGGTTTTTCTGATTCGCACCCGTTGGCCTGGGTCTGCACGTAACGCGTCCCATACTCGGGGACCTTCGTACCCGACGCGTTGAGTCAGGACATAAGGTACGATGGAAAGTTAGAGTAAGACTTTCACTAGCTGTGCGGCTGGTGATGGACGCTCCTGGGCTACCTAACTCAGGTAAGTATCCGCGGCATCATTCGTGCTTGGTAGTATAACACATGCTTTGAATTCAGCTCGAAAAGCCCAGATCGTCTCCCCGGCGGGGTTCCCAGGTGAAAAGGAACGCTCAGTCTCCGCGTTCACGAGCGCCAGGGTCTTAAAAATGCCACAATGCCAATTCGTAGCGACCTGGCCAGGAATCCGCATCAGGCCAACCCCCCTCCCCGGTGAATCCTGTAAGTAGAGTGTACCCGGCCGGGGAGCTGATGTCCGAAACCGCCGTAGGGCATCGGTAGCGACCTGGTCGGATGAACGCTATATTATGTCTGTGAGCCTAGTAACTTCGTTACTTTGTGAGAGCTCCAAGACCTGATTGGCCCCGATGTATTCACATTCCACGTCGTTTGTACTATGGGTCGAAGCTCTTAAGAATAGGGTTGACCCGGCGGAGCTGGTGGCCCGCCTCGGTAGAAAACGCATGCATATCGGTCCTCTCAAAGTGCGTGACGAGGGCGACATCAACTGTGACCTAGGAGACAGAACATTTAATCTTGCCAGATGCAGGTCCCTACGTAGTACGTGTTAGTGGTTTGTGCAAATAGGTGCTCAGGCGAGGATCCGGATAATCAAGCCTGGGCTACATACTCGTACCTCGTTGTATTCCCGTACATTCCATCCCAGGCGCGGACTGCGCTGCAGTTCCTATCGGAACGTTTCGTGGCTCAACGAACCGGAGGCGTGGAGTTCAGCGTAATCCGTAGAACCGCGGCAACGTGCTGACTTTCCCACTGGAACGACTCAGGGACGTCACTGGCGGGTCAATGTGATAACCATGACGACACGGATTTAAATGGGATACACTAGCGAGACTCTATGTGTCGTTGTCTACTTATGCCAAGGTGCCACAACTTGTCAAAGGTTTCGTATAACAAACTTGTGGGACCTTTTACGTGGGGCCACGCACTACCGTAGGGGTAATATGAGTTGATCGGTGTTGAGATTTTCAGAGATCGGAACTGTTGCTTCGTTTTAGTACTATGAGATAGTACCGCCCGTTTCCAAACCGGTGCTATGCACGCAAGTAATATCGTTATCCACGAGTTATGACCAAGCATCTGCCATTCTCGGGGAGTATAGGGGCGTATACCACACGGTGCGGTTCGGTGAGACGTGCGTCTGTGGGCTGTGGTTGCTGCACGTGGGCAGCGGTCCTTCCTCCTTCCGCTGCGCCCTGAAAGTCAACGCGTACCATACTGAGGGAGCAGCAACGTCGTCCGACTCGCTGATTGATCGAACGGTAAGGATC
seq00017   CCGTTCTCAATTATTATCAGCACCTCTCAGCGGGGGCCCGCTGACACGCCCTGCACGAATGATTGGAGGCCGGGTCATTAGGTACCGAGGACACTCTGACGCTTCAAGAGCAGGATTTATTATCTCTCGGTGTCGGAGGCTATGGCAAGCAGAGCTCCCCCAATAAACCAGTGTCCCCGAGTACGGTATCAGGAATTAATGCCAGGTGGCGCTGTGTGAGAGGGGTTTAACAGGGCTTTCGCCACTGAGACTAATTGGCACCACCATTGGAACATTCACTTATCACCGTCTGGCCCTGGGGTAAGTCGAAAGATCCGTGGTTTTGTATAATTGTAGGTCTGCCTGTACAGACGCGACTATTTGCTGGGCCTACATTGCATTCTGAAGGACACTTCAAATGGGCGCGGCGGAAACGAACTCTTACCGCTCGTCGCTTAATGTCAAAGCACCGGACCTTTTACTAGGCATGTACTTGAGGTTCGTCTCGTTGCGTTAGACTCCGCGCAGCTGACGGTGCCTATGGTCTCGTTTTGCATCAAACGGGGCACAGCGTGATTAACCCCAATGGCAAGCCCGGCAGTATCATGACCTCGGCCATCTTCGTAATTATCGCATTCCATTATGTCAGTCGTCCAGGGTCTCGCGGCGCCAGACAAATGCCATGAACGCGTGGAGAACCGGTTAGGATTCAACGGTTCCGAAAAACGCTCACGCCCTGCGAAAATGTCAGATTTGAATGGTTACCGGCATTAAAATATCCTCCTGTCTCGGGTGGTGCGCCCAGGACTGGACCTCTATTGCGCCTTCAATCGACATCAACTCTACGGTTTTTCTGATTCGCACCCGTTGGCCTGGGTCTGCACGTAACGCGTCCCATACTCGGGGACCTTCGTACCCGACGCGTTGAGTCAGGACATAAGGTACGATGGAAAGTTAGAGTAAGACTTTCACTAGCTGTGCGGCTGGTGATGGACGCTCCTGGGCTACCTAACTCAGGTAAGTATCCGCGGCATCATTCGTGCTTGGTAGTATAACACATGCTTTGAATTCAGCTCGAAAAGCCCAGAGCGTCTCCCCGGCGGGGTTCCCAGGTGAAAAGGAACGCTCAGTCTCCGCGTTCACGAGCGCCAGGGTCTTAAAAATGCCACAATGCCAATTCGTAGCGACCTGGCCAGGAATCCGCATCAGGCCAACCCCCCTCCCCGGTGAATCCTGTAAGTAGAGTGTACCCGGCCGGGGAGCTGATGTCCGAAACCGCCGTAGGGCATCGGTAGCGACCTGGTCGGATGAACGCTATATTATGTCTGTGAGCCTAGTAACTTCGTTACTTTGTGAGAGCTCCAAGACCTGATTGGCCCCGATGTATTCACATTCCACGTCGTTTGTACTATGGGTCGAAGCTCTTAAGAATAGGGTTGACCCGGCGGAGCTGGTGGCCCGCCTCGGTAGAAAACGCATGCATATCGGTCCTCTCAAAGTGCGTGACGAGGGCGACATCAACTGTGACCTAGGAGACAGAACATTTAATCTTGCCAGATGCAGGTCCCTACGTAGTACGTGTTAGTGGTTTGTGCAAATAGGTGCTCAGGCGAGGATCCGGATAATCAAGCCTGGGCTACATACTCGTACCTCGTTGTATTCCCGTACATTCCATCCCAGGCGCGGACTGCGCTGCAGTTCCTATCGGAACGTTTCGTGGCTCAACGAACCGGAGGCGTGGAGTTCAGCGTAATCCGTAGAACCGCGGCAACGTGCTGACTTTCCCACTGGAACGACTCAGGGACGTCACTGGCGGGTCAATGTGATAACCATGACGACACGGATTTAAATGGGATACACTAGCGAGACTCTATGTGTCGTTGTCTACTTATGCCAAGGTGCCACAACTTGTCAAAGGTTTCGTATAACAAACTTGTGGGACCTTTTACGTGGGGCCACGCACTACCGTAGGGGTAATATGAGTTGATCGGTGTTGAGATTTTCAGAGATCGGAACTGTTGCTTCGTTTTAGTACTATGAGATAGTACCGCCCGTTTCCAAACCGGTGCTATGCAGGCAAGTAATATCGTTATCCACGAGTTATGACCAAGCATCTGCCATTCTCGGGGAGTATAGGGGCGTATACCACACGGTGCGGTTCGGTGAGACGTGCGTCTGTGGGCTGTGGTTGCTGCACGTGGGCAGCGGTCCTTCCTCCTTCCGCTGCGCCCTGAAAGTCAACGCGTACCATACTGAGGGAGCAGCAACGTCGTCCGACTCGCTGATTGATCGAACGGTAAGGATC
seq00018   CCGTTCTCAATTATTATCAGCACCTCTCAGCGGGGGCCCGCTGACACGCCCTGCACGAATGATTGGAGGCCGGGTCATTAGGTACCGAGGACACTCTGACGCTTCAAGAGCAGGATTTATTATCTCTCGGTGTCGGAGGCTATGACAAGCAGAGCTCCCCCAATAAACCAGTGTCCCCGCGTACGGTATCAGGAATTAATGCCAGGTGGCGCTGTGTGAGAGGGGTTTAACAGGGCTTTCGCCACTGAGACTAATTGGCACCACCATTGGAACATTCAATTATCACCGTCTGGCCCTGGGGTAAGTCGAAAGATCCGTGGTTTTGTATAATTGTAGGTCTGCCTGTACAGACGCGACTATTTGCTGGGCCTACATTGCATTCTGAAGGACACTTCAAATGGGCGCGGCGGAAACGAACTCTTACCGCTCGTCGCTTAATGTCAAAGCACCGGACCTTTTACTAGGCATGTACTTGAGGTTCGTCTCGTTGCGTTAGACTCCGCGCAGCTGACGGTGCCTATGGTCTCGTTTTGCATCAAACGGGGCACAGCGTGATTAACCCCAATGGCAAGCCCGGCAGTATCATGACCTCGGCCATCTTCGTAATTATCGCATTCCATTATGTCAGTCGTCCAGGGTCTCGCGGCGCCAGACAAATGCCATGAACGCGTGGAGAACCGGTTAGGATTCAACGGTTCCGAAAAACGCTCACGCCCTGCGAAAATGTCAGATTTGAATGGTTACCGGCATTAAAATATCCTCCTGTCTCGGGTGGTGCGCCCAGGACTGGACCTCTATTGCGCCTTCAATCGACATCAACTCTACGGTTTTTCTGATTCGCACCCGTTGGCCTGGGTCTGCACGTAACGCGTCCCATACTCGGGGACCTTCGTACCCGACGCGTTGAGTCAGGACATAAGGTACGATGGAAAGTTAGAGTAAGACTTTCACTAGCTGTGCGGCTGGTGATGGACGCTCCTGGGCTACCTAACTCAGGTAAGTATCCGCGGCATCATTCGTGCTTGGTAGTATAACACATGCTTTGAATTCAGCTCGAAAAGCCCAGATCGTCTCCCCGGCGGGGTTCCCAGGTGAAAAGGAACGCTCAGTCTCCGCGTTCACGAGCGCCAGGGTCTTAAAAATGCCACAATGCCAATTCGTAGCGACCTGGCCAGGAATCCGCATCAGGCCAACCCCCCTCCCCGGTGAATCCTGTAAGTAGAGTGTACCCGGCCGGGGAGCTGATGTCCGAAACCGCCGTAGGGCATCGGTAGCGACCTGGTCGGATGAACGCTATATTATGTCTGTGAGCCTAGTAACTTCGTTACTTTGTGAGAGCTCCAAGACCTGATTGGCCCCGATGTATTCACATTCCACGTCGTTTGTACTATGGGTCGAAGCTCTTAAGAATAGGGTTGACCCGGCGGAGCTGGTGGCCCGCCTCGGTAGAAAACGCATGCATATCGGTCCTCTCAAAGTGCGTGACGAGGGCGACATCAACTGTGACCTAGGAGACAGAACATTTAATCTTGCCAGATGCAGGTCCCTACGTAGTACGTGTTAGTGGTTTGTGCAAATAGGTGCTCAGGCGAGGATCCGGATAATCAAGCCTGGGCTACATACTCGTACCTCGTTGTATTCCCGTACATTCCATCCCAGGCGCGGACTGCGCTGCAGTTCCTATCGGAACGTTTCGTGGCTCAACGAACCGGAGGCGTGGAGTTCAGCGTAATCCGTAGAACCGCGGCAACGTGCTGACTTTCCCACTGGAACGACTCAGGGACGTCACTGGCGGGTCAATGTGATAACCATGACGACACGGATTTAAATGGGATACACTAGCGAGACTCTATGTGTCGTTGTCTACTTATGCCAAGGTGCCACAACTTGTCAAAGGTTTCGTATAACAAACTTGTGGGACCTTTTACGTGGGGCCACGCACTACCGTAGGGGTAATATGAGTTGATCGGTGTTGAGATTTTCAGAGATCGGAACTGTTGCTTCGTTTTAGTACTATGAGATAGTACCGCCCGTTTCCAAACCGGTGCTATGCACGCAAGTAATATCGTTATCCACGAGTTATGACCAAGCATCTGCCATTCTCGGGGAGTATAGGGGCGTATACCACACGGTGCGGTTCGGTGAGACGTGCGTCTGTGGGCTGTGGTTGCTGCACGTGGGCAGCGGTCCTTCCTCCTTCCGCTGCGCCCTGAAAGTCAACGCGTACCATACTGAGGGAGCAGCAACGTCGTCCGACTCGCTGATTGATCGAACGGTAAGGATC
seq00019   CCGTTCTCAATTATTATCAGCACCTCTCAGCGGGGGCCCGCTGACACGCCCTGCACGAATGATTGGAGGCCGGGTCATTAGGTACCGAGGACACTCTGACGCTTCAAGAGCAGGATTTATTATCTCTCGGTGTCGGAGGCTATGGCAAGCAGAGCTCCCCCAATAAACCAGTGTCCCCGAGTACGGTATCAGGAATTAATGCCAGGTGGCGCTGTGTGAGAGGGGTTTAACAGGGCTTTCGCCACTGAGACTAATTGGCACCACCATTGGAACATTCAATTATCACCGTCTGGCCCTGGGGTAAGTCGAAAGATCCGTGGTTTTGTATAATTGTAGGTCTGCCTGTACAGACGCGACTATTTGCTGGGCCTACATTGCATTCTGAAGGACACTTCAAATGGGCGCGGCGGAAACGAACTCTTACCGCTCGTCGCTTAATGTCAAAGCACCGGACCTTTTACTAGGCATGTACTTGAGGTTCGTCTCGTTGCGTTAGACTCCGCGCAGCTGACGGTGCCTATGGTCTCGTTTTGCATCAAACGGGGCACAGCGTGATTAACCCCAATGGCAAGCCCGGCAGTATCATGACCTCGGCCATCTTCGTAATTATCGCATTCCATTATGTCAGTCGTCCAGGGTCTCGCGGCGCCAGACAAATGCCATGAACGCGTGGAGAACCGGTTAGGATTCAACGGTTCCGAAAAACGCTCACGCCCTGCGAAAATGTCAGATTTGAATGGTTACCGGCATTAAAATATCCTCCTGTCTCGGGTGGTGCCCCCAGGACTGGACCTCTATTGCGCCTTCAATCGACATCAACTCTACGGTTTTTCTGATTCGCACCCGTTGGCCTGGGTCTGCACGTAACGCGTCCCATACTCGGGGACCTTCGTACCCGACGCGTTGAGTCAGGACATAAGGTACGATGGAAAGTTAGAGTAAGACTTTCACTAGCTGTGCGGCTGGTGATGGACGCTCCTGGGCTACCTAACTCAGGTAAGTATCCGCGGCATCATTCGTGCTTGGTAGTATAACACATGCTTTGAATTCAGCTCGAAAAGCCCAGAGCGTCTCCCCGGCGGGGTTCCCAGGTGAAAAGGAACGCTCAGTCTCCGCGTTCACGAGCGCCAGGGTCTTAAAAATGCCACAATGCCAATTCGTAGCGACCTGGCCAGGAATCCGCATCAGGCCAACCCCCCTCCCCGGTGAATCCTGTAAGTAGAGTGTACCCGGCCGGGGAGCTGATGTCCGAAACCGCCGTAGGGCATCGGTAGCGACCTGGTCGGATGAACGCTATATTATGTCTGTGAGCCTAGTAACTTCGTTACTTTGTGAGAGCTCCAAGACCTGATTGGCCCCGATGTATTCACATTCCACGTCGTTTGTACTATGGGTCGAAGCTCTTAAGAATAGGGTTGACCCGGCGGAGCTGGTGGCCCGCCTCGGTAGAAAACGCATGCATATCGGTCCTCTCAAAGTGCGTGACGAGGGCGACATCAACTGTGACCTAGGAGACAGAACATTTAATCTTGCCAGATGCAGGTCCCTACGTAGTACGTGTTAGTGGTTTGTGCAAATAGGTGCTCAGGCGAGGATCCGGATAATCAAGCCTGGGCTACATACTCGTACCTCGTTGTATTCCCGTACATTCCATCCCAGGCGCGGACTGCGCTGCAGTTCCTATCGGAACGTTTCGTGGCTCAACGAACCGGAGGCGTGGAGTTCAGCGTAATCCGTAGAACCGCGGCAACGTGCTGACTTTCCCACTGGAACGACTCAGGGACGTCACTGGCGGGTCAATGTGATAACCATGACGACACGGATTTAAATGGGATACACTAGCGAGACTCTATGTGTCGTTGTCTACTTATGCCAAGGTGCCACAACTTGTCAAAGGTTTCGTATAACAAACTTGTGGGACCTTTTACGTGGGGCCACGCACTACCGTAGGGGTAATATGAGTTGATCGGTGTTGAGATTTTCAGAGATCGGAACTGTTGCTTCGTTTTAGTACTATGAGATAGTACCGCCCGTTTCCAAACCGGTGCTATGCAGGCAAGTAATATCGTTATCCACGAGTTATGACCAAGCATCTGCCATTCTCGGGGAGTATAGGGGCGTATACCACACGGTGCGGTTCGGTGAGACGTGCGTCTGTGGGCTGTGGTTGCTGCACGTGGGCAGCGGTCCTTCCTCCTTCCGCTGCGCCCTGAAAGTCAACGCGTACCATACTGAGGGAGCAGCAACGTCGTCCGACTCGCTGATTGATCGAACGGTAAGGATC
seq00020   CCGTTCTCAATTATTATCAGCACCTCTCAGCGGGGGCCCGCTGACACGCCCTGCACGAATGATTGGAGGCCGGGTCATTAGGTACCGAGGACACTCTGACGCTTCAAGAGCAGGATTTATTATCTCTCGGTGTCGGAGGCTATGACAAGCAGAGCTCCCCCAATAAACCAGTGTCCCCGAGTACGGTATCAGGAATTAATGCCAGGTGGCGCTGTGTGAGAGGGGTTTAACAGGGCTTTCGCCACTGAGACTAATTGGCACCACCATTGGAACATTCAATTATCACCGTCTGGCCCTGGGGTAAGTCGAAAGATCCGTGGTTTTGTATAATTGTAGGTCTGCCTGTACAGACGCGACTATTTGCTGGGCCTACATTGCATTCTGAAGGACACTTCAAATGGGCGCGGCGGAAACGAACTCTTACCGCTCGTCGCTTAATGTCAAAGCACCGGACCTTTTACTAGGCATGTACTTGAGGTTCGTCTCGTTGCGTTAGACTCCGCGCAGCTGACGGTGCCTATGGTCTCGTTTTGCATCAAACGGGGCACAGCGTGATTAACCCCAATGGCAAGCCCGGCAGTATCATGACCTCGGCCATCTTCGTAATTATCGCATTCCATTATGTCAGTCGTCCAGGGTCTCGCGGCGCCAGACAAATGCCATGAACGCGTGGAGAACCGGTTAGGATTCAACGGTTCCGAAAAACGCTCACGCCCTGCGAAAATGTCAGATTTGAATGGTTACCGGCATTAAAATATCCTCCTGTCTCGGGTGGTGCGCCCAGGACTGGACCTCTATTGCGCCTTCAATCGACATCAACTCTACGGTTTTTCTGATTCGCACCCGTTGGCCTGGGTCTGCACGTAACGCGTCCCATACTCGGGGACCTTCGTACCCGACGCGTTGAGTCAGGACATAAGGTACGATGGAAAGTTAGAGTAAGACTTTCACTAGCTGTGCGGCTGGTGATGGACGCTCCTGGGCTACCTAACTCAGGTAAGTATCCGCGGCATCATTCGTGCTTGGTAGTATAACACATGCTTTGAATTCAGCTCGAAAAGCCCAGATCGTCTCCCCGGCGGGGTTCCCAGGTGAAAAGGAACGCTCAGTCTCCGCGTTCACGAGCGCCAGGGTCTTAAAAATGCCACAATGCCAATTCGTAGCGACCTGGCCAGGAATCCGCATCAGGCCAACCCCCCTCCCCGGTGAATCCTGTAAGTAGAGTGTACCCGGCCGGGGAGCTGATGTCCGAAACCGCCGTAGGGCATCGGTAGCGACCTGGTCGGATGAACGCTATATTATGTCTGTGAGCCTAGTAACTTCGTTACTTTGTGAGAGCTCCAAGACCTGATTGGCCCCGATGTATTCACATTCCACGTCGTTTGTACTATGGGTCGAAGCTCTTAAGAATAGGGTTGACCCGGCGGAGCTGGTGGCCCGCCTCGGTAGAAAACGCATGCATATCGGTCCTCTCAAAGTGCGTGACGAGGGCGACATCAACTGTGACCTAGGAGACAGAACATTTAATCTTGCCAGATGCAGGTCCCTACGTAGTACGTGTTAGTGGTTTGTGCAAATAGGTGCTCAGGCGAGGATCCGGATAATCAAGCCTGGGCTACATACTCGTACCTCGTTGTATTCCCGTACATTCCATCCCAGGCGCGGACTGCGCTGCAGTTCCTATCGGAACGTTTCGTGGCTCAACGAACCGGAGGCGTGGAGTTCAGCGTAATCCGTAGAACCGCGGCAACGTGCTGACTTTCCCACTGGAACGACTCAGGGACGTCACTGGCGGGTCAATGTGATAACCATGACGACACGGATTTAAATGGGATACACTAGCGAGACTCTATGTGTCGTTGTCTACTTATGCCAAGGTGCCACAACTTGTCAAAGGTTTCGTATAACAAACTTGTGGGACCTTTTACGTGGGGCCACGCACTACCGTAGGGGTAATATGAGTTGATCGGTGTTGAGATTTTCAGAGATCGGAACTGTTGCTTCGTTTTAGTACTATGAGATAGTACCGCCCGTTTCCAAACCGGTGCTATGCACGCAAGTAATATCGTTATCCACGAGTTATGACCAAGCATCTGCCATTCTCGGGGAGTATAGGGGCGTATACCACACGGTGCGGTTCGGTGAGACGTGCGTCTGTGGGCTGTGGTTGCTGCACGTGGGCAGCGGTCCTTCCTCCTTCCGCTGCGCCCTGAAAGTCAACGCGTACCATACTGAGGGAGCAGCAACGTCGTCCGACTCGCTGATTGATCGAACGGTAAGGATC
seq00021   CCGTTCTCAATTATTATCAGCACCTCTCAGCGGGGGCCCGCTGACACGCCCTGCACGAATGATTGGAGGCCGGGTCAGTAGGTACCGAGGACACTCTGACGCTTCAAGAGCAGGATTTATTATCTCTCGGTGTCGGAGGCTATGACAAGCAGAGCTCCCCCAATAAACCAGTGTCCCCGAGTACGGTATCAGGAATTAATGCCAGGTGGCGCTGTGTGAGAGGGGTTTAACAGGGCTTTCGCCACTGAGACTAATTGGCACCACCATTGGAACATTCAATTATCACCGTCTGGCCCTGGGGTAAGTCGAAAGATCCGTGGTTTTGTATAATTGTAGGTCTGCCTGTACAGACGCGACTATTTGCTGGGCCTACATTGCATTCTGAAGGACACTTCAAATGGGCGCGGCGGAAACGAACTCTTACCGCTCGTCGCTTAATGTCAAAGCACCGGACCTTTTACTAGGCATGTACTTGAGGTTCGTCTCGTTGCGTTAGACTCCGCGCAGCTGACGGTGCCTATGGTCTCGTTTTGCATCAAACGGGGCACAGCGTGATTAACCCCAATGGCAAGCCCGGCAGTATCATGACCTCGGCCATCTTCGTAATTATCGCATTCCATTATGTCAGTCGTCCAGGGTCTCGCGGCGCCAGACAAATGCCATGAACGCGTGGAGAACCGGTTAGGATTCAACGGTTCCGAAAAACGCTCACGCCCTGCGAAAATGTCAGATTTGAATGGTTACCGGCATTAAAATATCCTCCTGTCTCGGGTGGTGCGCCCAGGACTGGACCTCTCTTGCGCCTTCAATCGACATCAACTCTACGGTTTTTCTGATTCGCACCCGTTGGCCTGGGTCTGCACGTAACGCGTCCCATACTCGGGGACCTTCGTACCCGACGCGTTGAGTCAGGACATAAGGTACGATGGAAAGTTAGAGTAAGACTTTCACTAGCTGTGCGGCTGGTGATGGACGCTCCTGGGCTACCTAACTCAGGTAAGTATCCGCGGCATCATTCGTGCTTGGTAGTATAACACATGCTTTGAATTCAGCTCGAAAAGCCCAGATCGTCTCCCCGGCGGGGTTCCCAGGTGAAAAGGAACGCTCAGTCTCCGCGTTCACGAGCGCCAGGGTCTTAAAAATGCCACAATGCCAATTCGTAGCGACCTGGCCAGGAATCCGCATCAGGCCAACCCCCCTCCCCGGTGAATCCTGTAAGTAGAGTGTACCCGGCCGGGGAGCTGATGTCCGAAACCGCCGTAGGGCATCGGTAGCGACCTGGTCGGATGAACGCTATATTATGTCTGTGAGCCTAGTAACTTCGTTACTTTGTGAGAGCTCCAAGACCTGATTGGCCCCGATGTATTCACATTCCACGTCGTTTGTACTATGGGTCGAAGCTCTTAAGAATAGGGTTGACCCGGCGGAGCTGGTGGCCCGCCTCGGTAGAAAACGCATGCATATCGGTCCTCTCAAAGTGCGTGACGAGGGCGACATCAACTGTGACCTAGGAGACAGAACATTTAATCTTGCCAGATGCAGGTCCCTACGTAGTACGTGTTAGTGGTTTGTGCAAATAGGTGCTCAGGCGAGGATCCGGATAATCAAGCCTGGGCTACATACTCGTACCTCGTTGTATTCCCGTACATTCCATCCCAGGCGCGGACTGCGCTGCAGTTCCTATCGGAACGTTTCGTGGCTCAACGAACCGGAGGCGTGGAGTTCAGCGTAATCCGTAGAACCGCGGCAACGTGCTGACTTTCCCACTGGAACGACTCAGGGACGTCACTGGCGGGTCAATGTGATAACCATGACGACACGGATTTAAATGGGATACACTAGCGAGACTCTATGTGTCGTTGTCTACTTATGCCAAGGTGCCACAACTTGTCAAAGGTTTCGTATAACAAACTTGTGGGACCTTTTACGTGGGGCCACGCACTACCGTAGGGGTAATATGAGTTGATCGGTGTTGAGATTTTCAGAGATCGGAACTGTTGCTTCGTTTTAGTACTATGAGATAGTACCGCCCGTTTCCAAACCGGTGCTATGCACGCAAGTAATATCGTTATCCACGAGTTATGACCAAGCATCTGCCATTCTCGGGGAGTATAGGGGCGTATACCACACGGTGCGGTTCGGTGAGACGTGCGTCTGTGGGCTGTGGTTGCTGCACGTGGGCAGCGGTCCTTCCTCCTTCCGCTGCGCCCTGAAAGTCAACGCGTACCATACTGAGGGAGCAGCAACGTCGTCCGACTCGCTGATTGATCGAACGGTAAGGATC
seq00022   CCGTTCTCAATTATTATCAGCACCTCTCAGCGGGGGCCCGCTGACACGCCCTGCACGAATGATTGGAGGCCGGGTCATTAGGTACCGAGGACACTCTGACGCTTCAAGAGCAGGATTTATTATCTCTCGGTGTCGGAGGCTATGGCAAGCAGAGCTCCCCCAATAAACCAGTGTCCCCGAGTACGGTATCAGGAATTAATGCCAGGTGGCGCTGTGTGAGAGGGGTTTAACAGGGCTTTCGGCACTGAGACTAATTGGCACCACCATTGGAACATTCAATTATCACCGTCTGGCCCTGGGGTAAGTCGAAAGATCCGTGGTTTTGTATAATTGTAGGTCTGCCTGTACAGACGCGACTATTTGCTGGGCCTACATTGCATTCTGAAGGACACTTCAAATGGGCGCGGCGGAAACGAACTCTTACCGCTCGTCGCTTAATGTCAAAGCACCGGACCTTTTACTAGGCATGTACTTGAGGTTCGTCTCGTTGCGTTAGACTCCGCGCAGCTGACGGTGCCTATGGTCTCGTTTTGCATCAAACGGGGCACAGCGTGATTAACCCCAATGGCAAGCCCGGCAGTATCATGACCTCGGCCATCTTCGTAATTATCGCATTCCATTATGTCAGTCGTCCAGGGTCTCGCGGCGCCAGACAAATGCCATGAACGCGTGGAGAACCGGTTAGGATTCAACGGTTCCGAAAAACGCTCACGCCCTGCGAAAATGTCAGATTTGAATGGTTACCGGCATTAAAATATCCTCCTGTCTCGGGTGGTGCGCCCAGGACTGGACCTCTATTGCGCCTTCAATCGACATCAACTCTACGGTTTTTCTGATTCGCACCCGTTGGCCTGGGTCTGCACGTAACGCGTCCCATACTCGGGGACCTTCGTACCCGACGCGTTGAGTCAGGACATAAGGTACGATGGAAAGTTAGAGTAAGACTTTCACTAGCTGTGCGGCTGGTGATGGACGCTCCTGGGCTACCTAACTCAGGTAAGTATCCGCGGCATCATTCGTGCTTGGTAGTATAACACATGCTTTGAATTCAGCTCGAAAAGCCCAGATCGTCTCCCCGGCGGGGTTCCCAGGTGAAAAGGAACGCTCAGTCTCCGCGTTCACGAGCGCCAGGGTCTTAAAAATGCCACAATGCCAATTCGTAGCGACCTGGCCAGGAATCCGCATCAGGCCAACCCCCCTCCCCGGTGAATCCTGTAAGTAGAGTGTACCCGGCCGGGGAGCTGATGTCCGAAACCGCCGTAGGGCATCGGTAGCGACCTGGTCGGATGAACGCTATATTATGTCTGTGAGCCTAGTAACTTCGTTACTTTGTGAGAGCTCCAAGACCTGATTGGCCCCGATGTATTCACATTCCACGTCGTTTGTACTATGGGTCGAAGCTCTTAAGAATAGGGTTGACCCGGCGGAGCTGGTGGCCCGCCTCGGTAGAAAACGCATGCAAATCGGTCCTCTCAAAGTGCGTGACGAGGGCGACATCAACTGTGACCTAGGAGACAGAACATTTAATCTTGCCAGATGCAGGTCCCTACGTAGTACGTGTTAGTGGTTTGTGCAAATAGGTGCTCAGGCGAGGATCCGGATAATCAAGCCTGGGCTACATACTCGTACCTCGTTGTATTCCCGTACATTCCATCCCAGGCGCGGACTGCGCTGCAGTTCCTATCGGAACGTTTCGTGGCTCAACGAACCGGAGGCGTGGAGTTCAGCGTAATCCGTAGAACCGCGGCAACGTGCTGACTTTCCCACTGGAACGACTCAGGGACGTCACTGGCGGGTCAATGTGATAACCATGACGACACGGATTTAAATGGGATACACTAGCGAGACTCTATGTGTCGTTGTCTACTTATGCCAAGGTGCCACAACTTGTCAAAGGTTTCGTATAACAAACTTGTGGGACCTTTTACGTGGGGCCACGCACTACCGTAGGGGTAATATGAGTTGATCGGTGTTGAGATTTTCAGAGATCGGAACTGTTGCTTCGTTTTAGTACTATGAGATAGTACCGCCCGTTTCCAAACCGGTGCTATGCACGCAAGTAATATCGTTATCCACGAGTTATGACCAAGCATCTGCCATTCTCGGGGAGTATAGGGGCGTATACCACACGGTGCGGTTCGGTGAGACGTGCGTCTGTGGGCTGTGGTTGCTGCACGTGGGCAGCGGTCCTTCCTCCTTCCGCTGCGCCCTGAAAGTCAACGCGTACCATACTGAGGGAGCAGCAACGTCGTCCGACTCGCTGATTGATCGAACGGTAAGGATC
seq00023   CCGTTCTCAATTATTATCAGCACCTCTCAGCGGGGGCCCGCTGACACGCCCTGCACGAATGATTGGAGGCCGGGTCATTAGGTACCGAGGACACTCTGACGCTTCAAGAGCAGGATTTATTATCTCTCGGTGTCGGAGGCTATGGCAAGCAGAGCTCCCCCAATAAACCAGTGTCCCCGAGTACGGTATCAGGAATTAATGCCAGGTGGCGCTGTGTGAGAGGGGTTTAACAGGGCTTTCGCCACTGAGACTAATTGGCACCACCATTGGAACATTCAATTATCACCGTCTGGCCCTGGGGTAAGTCGAAAGATCCGTGGTTTTGTATAATTGTAGGTCTGCCTGTACAGACGCGACTATTTGCTGGGCCTACATTGCATTCTGAAGGACACTTCAAATGGGCGCGGCGGAAACGAACTCTTACCGCTCGTCGCTTAATGTCAAAGCACCGGACCTTTTACTAGGCATGTACTTGAGGTTCGTCTCGTTGCGTTAGACTCCGCGCAGCTGACGGTGCCTATGGTCTCGTTTTGCATCAAACGGGGCACAGCGTGATTAACCCCAATGGCAAGCCCGGCAGTATCATGACCTCGGCCATCTTCGTAATTATCGCATTCCATTATGTCAGTCGTCCAGGGTCTCGCGGCGCCAGACAAATGCCATGAACGCGTGGAGAACCGGTTAGGATTCAACGGTTCCGAAAAACGCTCACGCCCTGCGAAAATGTCAGATTTGAATGGTTACCGGCATTAAAATATCCTCCTGTCTCGGGTGGTGCGCCCAGGACTGGACCTCTATTGCGCCTTCAATCGACATCAACTCTACGGTTTTTCTGATTCGCACCCGTTGGCCTGGGTCTGCACGTAACGCGTCCCATACTCGGGGACCTTCGTACCCGACGCGTTGAGTCAGGACATAAGGTACGATGGAAAGTTAGAGTAAGACTTTCACTAGCTGTGCGGCTGGTGATGGACGCTCCTGGGCTACCTAACTCAGGTAAGTATCCGCGGCATCATTCGTGCTTGGTAGTATAACACATGCTTTGAATTCAGCTCGAAAAGCCCAGATCGTCTCCCCGGCGGGGTTCCCAGGTGAAAAGGAACGCTCAGTCTCCGCGTTCACGAGCGCCAGGGTCTTAAAAATGCCACAATGCCAATTCGTAGCGACCTGGCCAGGAATCCGCATCAGGCCAACCCCCCTCCCCGGTGAATCCTGTAAGTAGAGTGTACCCGGCCGGGGAGCTGATGTCCGAAACCGCCGTAGGGCATCGGTAGCGACCTGGTCGGATGAACGCTATATTATGTCTGTGAGCCTAGTAACTTCGTTACTTTGTGAGAGCTCCAAGACCTGATTGGCCCCGATGTATTCACATTCCACGTCGTTTGTACTATGGGTCGAAGCTCTTAAGAATAGGGTTGACCCGGCGGAGCTGGTGGCCCGCCTCGGTAGAAAACGCATGCATATCGGTCCTCTCAAAGTGCGTGACGAGGGCGACATCAACTGTGACCTAGGAGACAGAACATTTAATCTTGCCAGATGCAGGTCCCTACGTAGTACGTGTTAGTGGTTTGTGCAAATAGGTGCTCAGGCGAGGATCCGGATAATCAAGCCTGGGCTACATACTCGTACCTCGTTGTATTCCCGTACATTCCATCCCAGGCGCGGACTGCGCTGCAGTTCCTATCGGAACGTTTCGTGGCTCAACGAACCGGAGGCGTGGAGTTCAGCGTAATCCGTAGAACCGCGGCAACGTGCTGACTTTCCCACTGGAACGACTCAGGGACGTCACTGGCGGGTCAATGTGATAACCATGACGACACGGATTTAAATGGGATACACTAGCGAGACTCTATGTGTCGTTGTCTACTTATGCCAAGGTGCCACAACTTGTCAAAGGTTTCGTATAACAAACTTGTGGGACCTTTTACGTGGGGCCACGCACTACCGTAGGGGTAATATGAGTTGATCGGTGTTGAGATTTTCAGAGATCGGAACTGTTGCTTCGTTTTAGTACTATGAGATAGTACCGCCCGTTTCCAAACCGGTGCTATGCACGCAAGTAATATCGTTATCCACGAGTTATGACCAAGCATCTGCCATTCTCGGGGAGTATAGGGGCGTATACCACACGGTGCGGTTCGGTGAGACGTGCGTCTGTGGGCTGTGGTTGCTGCACGTGGGCAGCGGTCCTTCCTCCTTCCGCTGCGCCCTGAAAGTCAACGCGTACCATACTGAGGGAGCAGCAACGTCGTCCGACTCGCTGATTGATCGAACGGTAAGGATC
seq00024   CCGTTCTCAATTATTATCAGCACCTCTCAGCGGGGGCCCGCTGACACGCCCTGCACGAATGATTGGAGGCCGGGTCATTAGGTACCGAGGACACTCTGACGCTTCAAGAGCAGGATTTATTATCTCTCGGTGTCGGAGGCTATGGCAAGCAGAGCTCCCCCAATAAACCAGTGTCCCCGAGTACGGTATCAGGAATTAATGCCAGGTGGCGCGGTGTGAGAGGGGTTTAACAGGGCTTTCGCCACTGAGACTAATTGGCACCACCATTGGAACATTCAATTATCACCGTCTGGCCCTGGGGTAAGTCGAAAGATCCGTGGTTTTGTATAATTGTAGGTCTGCCTGTACAGACGCGACTATTTGCTGGGCCTACATTGCATTCTGAAGGACACTTCAAATGGGCGCGGCGGAAACGAACTCTTACCGCTCGTCGCTTAATGTCAAAGCACCGGACCTTTTACTAGGCATGTACTTGAGGTTCGTCTCGTTGCGTTAGACTCCGCGCAGCTGACGGTGCCTATGGTCTCGTTTTGCATCAAACGGGGCACAGCGTGATTAACCCCAATGGCAAGCCCGGCAGTATCATGACCTCGGCCATCTTCGTAATTATCGCATTCCATTATGTCAGTCGTCCAGGGTCTCGCGGCGCCAGACAAATGCCATGAACGCGTGGAGAACCGGTTAGGATTCAACGGTTCCGAAAAACGCTCACGCCCTGCGAAAATGTCAGATTTGAATGGTTACCGGCATTAAAATATCCTCCTGTCTCGGGTGGTGCGCCCAGGACTGGACCTCTCTTGCGCCTTCAATCGACATCAACTCTACGGTTTTTCTGATTCGCACCCGTTGGCCTGGGTCTGCACGTAACGCGTCCCATACTCGGGGACCTTCGTACCCGACGCGTTGAGTCAGGACATAAGGGACGATGGAAAGTTAGAGTAAGACTTTCACTAGCTGTGCGGCTGGTGATGGACGCTCCTGGGCTACCTAACTCAGGTAAGTATCCGCGGCATCATTCGTGCTTGGTAGTATAACACATGCTTTGAATTCAGCTCGAAAAGCCCAGATCGTCTCCCCGGCGGGGTTCCCAGGTGAAAAGGAACGCTCAGTCTCCGCGTTCACGAGCGCCAGGGTCTTAAAAATGCCACAATGCCAATTCGTAGCGACCTGGCCAGGAATCCGCATCAGGCCAACCCCCCTCCCCGGTGAATCCTGTAAGTAGAGTGTACCCGGCCGGGGAGCTGATGTCCGAAACCGCCGTAGGGCATCGGTAGCGACCTGGTCGGATGAACGCTATATTATGTCTGTGAGCCTAGTAACTTCGTTACTTTGTGAGAGCTCCAAGACCTGATTGGCCCCGATGTATTCACATTCCACGTCGTTTGTACTATGGGTCGAAGCTCTTAAGAATAGGGTTGACCCGGCGGAGCTGGTGGCCCGCCTCGGTAGAAAACGCATGCATATCGGTCCTCTCAAAGTGCGTGACGAGGGCGACATCAACTGTGACCTAGGAGACAGAACATTTAATCTTGCCAGATGCAGGTCCCTACGTAGTACGTGTTAGTGGTTTGTGCAAATAGGTGCTCAGGCGAGGATCCGGATAATCAAGCCTGGGCTACATACTCGTACCTCGTTGTATTCCCGTACATTCCATCCCAGGCGCGGACTGCGCTGCAGTTCCTATCGGAACGTTTCGTGGCTCAACGAACCGGAGGCGTGGAGTTCAGCGTAATCCGTAGAACCGCGGCAACGTGCTGACTTTCCCACTGGAACGACTCAGGGACGTCACTGGCGGGTCAATGTGATAACCATGACGACACGGATTTAAATGGGATACACTAGCGAGACTCTATGTGTCGTTGTCTACTTATGCCAAGGTGCCACAACTTGTCAAAGGTTTCGTATAACAAACTTGTGGGACCTTTTACGTGGGGCCACGCACTACCGTAGGGGTAATATGAGTTGATCGGTGTTGAGATTTTCAGAGATCGGAACTGTTGCTTCGTTTTAGTACTATGAGATAGTACCGCCCGTTTCCAAACCGGTGCTATGCACGCAAGTAATATCGTTATCCACGAGTTATGACCAAGCATCTGCCATTCTCGGGGAGTATAGGGGCGTATACCACACGGTGCGGTTCGGTGAGACGTGCGTCTGTGGGCTGTGGTTGCTGCACGTGGGCAGCGGTCCTTCCTCCTTCCGCTGCGCCCTGAAAGTCAACGCGTACCATACTGAGGGAGCAGCAACGTCGTCCGACTCGCTGATTGATCGAACGGTAAGGATC
seq00025   CCGTTCTCAATTATTATCAGCACCTCTCAGCGGGGGCCCGCTGACACGCCCTGCACGAATGATTGGAGGCCGGGTCATTAGGTACCGAGGACACTCTGACGCTTCAAGAGCAGGATTTATTATCTCTCGGTGTCGGAGGCTATGACAAGCAGAGCTCCCCCAATAAACCAGTGTCCCCGAGTACGGTATCAGGAATTAATGCCAGGTGGCGCTGTGTGAGAGGGGTTTAACAGGGCTTTCGCCACTGAGACTAATTGGCACCACCATTGGAACATTCAATTATCACCGTCTGGCCCTGGGGTAAGTCGAAAGATCCGTGGTTTTGTATAATTGTAGGTCTGCCTGTACAGACGCGACTATTTGCTGGGCCTACATTGCATTCTGAAGGACACTTCAAATGGGCGCGGCGGAAACGAACTCTTACCGCTCGTCGCTTAATGTCAAAGCACCGGACCTTTTACTAGGCATGTACTTGAGGTTCGTCTCGTTGCGTTAGACTCCGCGCAGCTGACGGTGCCTATGGTCTCGTTTTGCATCAAACGGGGCACAGCGTGATTAACCCCAATGGCAAGCCCGGCAGTATCATGACCTCGGCCATCTTCGTAATTATCGCATTCCATTATGTCAGTCGTCCAGGGTCTCGCGGCGCCAGACAAATGCCATGAACGCGTGGAGAACCGGTTAGGATTCAACGGTTCCGAAAAACGCTCACGCCCTGCGAAAATGTCAGATTTGAATGGTTACCGGCATTAAAATATCCTCCTGTCTCGGGTGGTGCGCCCAGGACTGGACCTCTATTGCGCCTTCAATCGACATCAACTCTACGGTTTTTCTGATTCGCACCCGTTGGCCTGGGTCTGCACGTAACGCGTCCCATACTCGGGGACCTTCGTACCCGACGCGTTGAGTCAGGACATAAGGTACGATGGAAAGTTAGAGTAAGACTTTCACTAGCTGTGCGGCTGGTGATGGACGCTCCTGGGCTACCTAACTCAGGTAAGTATCCGCGGCATCATTCGTGCTTGGTAGTATAACACATGCTTTGAATTCAGCTCGAAAAGCCCAGATCGTCTCCCCGGCGGGGTTCCCAGGTGAAAAGGAACGCTCAGTCTCCGCGTTCACGAGCGCCAGGGTCTTAAAAATGCCACAATGCCAATTCGTAGCGACCTGGCCAGGAATCCGCATCAGGCCAACCCCCCTCCCCGGTGAATCCTGTAAGTAGAGTGTACCCGGCCGGGGAGCTGATGTCCGAAACCGCCGTAGGGCATCGGTAGCGACCTGGTCGGATGAACGCTATATTATGTCTGTGAGCCTAGTAACTTCGTTACTTTGTGAGAGCTCCAAGACCTGATTGGCCCCGATGTATTCACATTCCACGTCGTTTGTACTATGGGTCGAAGCTCTTAAGAATAGGGTTGACCCGGCGGAGCTGGTGGCCCGCCTCGGTAGAAAACGCATGCATATCGGTCCTCTCAAAGTGCGTGACGAGGGCGACATCAACTGTGACCTAGGAGACAGAACATTTAATCTTGCCAGATGCAGGTCCCTACGTAGTACGTGTTAGTGGTTTGTGCAAATAGGTGCTCAGGCGAGGATCCGGATAATCAAGCCTGGGCTACATACTCGTACCTCGTTGTATTCCCGTACATTCCATCCCAGGCGCGGACTGCGCTGCAGTTCCTATCGGAACGTTTCGTGGCTCAACGAACCGGAGGCGTGGAGTTCAGCGTAATCCGTAGAACCGCGGCAACGTGCTGACTTTCCCACTGGAACGACTCAGGGACGTCACTGGCGGGTCAATGTGATAACCATGACGACACGGATTTAAATGGGATACACTAGCGAGACTCTATGTGTCGTTGTCTACTTATGCCAAGGTGCCACAACTTGTCAAAGGTTTCGTATAACAAACTTGTGGGACCTTTTACGTGGGGCCACGCACTACCGTAGGGGTAATATGAGTTGATCGGTGTTGAGATTTTCAGAGATCGGAACTGTTGCTTCGTTTTAGTACTATGAGATAGTACCGCCCGTTTCCAAACCGGTGCTATGCACGCAAGTAATATCGTTATCCACGAGTTATGACCAAGCATCTGCCATTCTCGGGGAGTATAGGGGCGTATACCACACGGTGCGGTTCGGTGAGACGTGCGTCTGTGGGCTGTGGTTGCTGCACGTGGGCAGCGGTCCTTCCTCCTTCCGCTGCGCCCTGAAAGTCAACGCGTACCATACTGAGGGAGCAGCAACGTCGTCCGACTCGCTGATTGATCGAACGGTAAGGATC
seq00026   CCGTTCTCAATTATTATCAGCACCTCTCAGCGGGGGCCCGCTGACACGCCCTGCACGAATGATTGGAGGCCGGGTCATTAGGTACCGAGGACACTCTGACGCTTCAAGAGCAGGATTTATTATCTCTCGGTGTCGGAGGCTATGACAAGCAGAGCTCCCCCAATAAACCAGTGTCCCCGAGTACGGTATCAGGAATTAATGCCAGGTGGCGCTGTGTGAGAGGGGTTTAACAGGGCTTTCGGCACTGAGACTAATTGGCACCACCATTGGAACATTCAATTATCACCGTCTGGCCCTGGGGTAAGTCGAAAGATCCGTGGTTTTGTATAATTGTAGGTCTGCCTGTACAGACGCGACTATTTGCTGGGCCTACATTGCATTCTGAAGGACACTTCAAATGGGCGCGGCGGAAACGAACTCTTACCGCTCGTCGCTTAATGTCAAAGCACCGGACCTTTTACTAGGCATGTACTTGAGGTTCGTCTCGTTGCGTTAGACTCCGCGCAGCTGACGGTGCCTATGGTCTCGTTTTGCATCAAACGGGGCACAGCGTGATTAACCCCAATGGCAAGCCCGGCAGTATCATGACCTCGGCCATCTTCGTAATTATCGCATTCCATTATGTCAGTCGTCCAGGGTCTCGCGGCGCCAGACAAATGCCATGAACGCGTGGAGAACCGGTTAGGATTCAACGGTTCCGAAAAACGCTCACGCCCTGCGAAAATGTCAGATTTGAATGGTTACCGGCATTAAAATATCCTCCTGTCTCGGGTGGTGCGCCCAGGACTGGACCTCTATTGCGCCTTCAATCGACATCAACTCTACGGTTTTTCTGATTCGCACCCGTTGGCCTGGGTCTGCACGTAACGCGTCCCATACTCGGGGACCTTCGTACCCGACGCGTTGAGTCAGGACATAAGGTACGATGGAAAGTTAGAGTAAGACTTTCACTAGCTGTGCGGCTGGTGATGGACGCTCCTGGGCTACCTAACTCAGGTAAGTATCCGCGGCATCATTCGTGCTTGGTAGTATAACACATGCTTTGAATTCAGCTCGAAAAGCCCAGATCGTCTCCCCGGCGGGGTTCCCAGGTGAAAAGGAACGCTCAGACTCCGCGTTCACGAGCGCCAGGGTCTTAAAAATGCCACAATGCCAATTCGTAGCGACCTGGCCAGGAATCCGCATCAGGCCAACCCCCCTCCCCGGTGAATCCTGTAAGTAGAGTGTACCCGGCCGGGGAGCTGATGTCCGAAACCGCCGTAGGGCATCGGTAGCGACCTGGTCGGATGAACGCTATATTATGTCTGTGAGCCTAGTAACTTCGTTACTTTGTGAGAGCTCCAAGACCTGATTGGCCCCGATGTATTCACATTCCACGTCGTTTGTACTATGGGTCGAAGCTCTTAAGAATAGGGTTGACCCGGCGGAGCTGGTGGCCCGCCTCGGTAGAAAACGCATGCATATCGGTCCTCTCAAAGTGCGTGACGAGGGCGACATCAACTGTGACCTAGGAGACAGAACATTTAATCTTGCCAGATGCAGGTCCCTACGTAGTACGTGTTAGTGGTTTGTGCAAATAGGTGCTCAGGCGAGGATCCGGATAATCAAGCCTGGGCTACATACTCGTACCTCGTTGTATTCCCGTACATTCCATCCCAGGCGCGGACTGCGCTGCAGTTCCTATCGGAACGTTTCGTGGCTCAACGAACCGGAGGCGTGGAGTTCAGCGTAATCCGTAGAACCGCGGCAACGTGCTGACTTTCCCACTGGAACGACTCAGGGACGTCACTGGCGGGTCAATGTGATAACCATGACGACACGGATTTAAATGGGATACACTAGCGAGACTCTATGTGTCGTTGTCTACTTATGCCAAGGTGCCACAACTTGTCAAAGGTTTCGTATAACAAACTTGTGGGACCTTTTACGTGGGGCCACGCACTACCGTAGGGGTAATATGAGTTGATCGGTGTTGAGATTTTCAGAGATCGGAACTGTTGCTTCGTTTTAGTACTATGAGATAGTACCGCCCGTTTCCAAACCGGTGCTATGCACGCAAGTAATATCGTTATCCACGAGTTATGACCAAGCATCTGCCATTCTCGGGGAGTATAGGGGCGTATACCACACGGTGCGGTTCGGTGAGACGTGCGTCTGTGGGCTGTGGTTGCTGCACGTGGGCAGCGGTCCTTCCTCCTTCCGCTGCGCCCTGAAAGTCAACGCGTACCATACTGAGGGAGCAGCAACGTCGTCCGACTCGCTGATTGATCGAACGGTAAGGATC
seq00027   CCGTTCTCAATTATTATCAGCACCTCTCAGCGGGGGCCCGCTGACACGCCCTGCACGAATGATTGGAGGCCGGGTCAGTAGGTACCGAGGACACTCTGACGCTTCAAGAGCAGGATTTATTATCTCTCGGTGTCGGAGGCTATGACAAGCAGAGCTCCCCCAATAAACCAGTGTCCCCGAGTACGGTATCAGGAATTAATGCCAGGTGGCGCTGTGTGAGAGGGGTTTAACAGGGCTTTCGCCACTGAGACTAATTGGCACCACCATTGGAACATTCAATTATCACCGTCTGGCCCTGGGGTAAGTCGAAAGATCCGTGGTTTTGTATAATTGTAGGTCTGCCTGTACAGACGCGACTATTTGCTGGGCCTACATTGCATTCTGAAGGACACTTCAAATGGGCGCGGCGGAAACGAACTCTTACCGCTCGTCGCTTAATGTCAAAGCACCGGACCTTTTACTAGGCATGTACTTGAGGTTCGTCTCGTTGCGTTAGACTCCGCGCAGCTGACGGTGCCTATGGTCTCGTTTTGCATCAAACGGGGCACAGCGTGATTAACCCCAATGGCAAGCCCGGCAGTATCATGACCTCGGCCATCTTCGTAATTATCGCATTCCATTATGTCAGTCGTCCAGGGTCTCGCGGCGCCAGACAAATGCCATGAACGCGTGGAGAACCGGTTAGGATTCAACGGTTCCGAAAAACGCTCACGCCCTGCGAAAATGTCAGATTTGAATGGTTACCGGCATTAAAATATCCTCCTGTCTCGGGTGGTGCGCCCAGGACTGGACCTCTCTTGCGCCTTCAATCGACATCAACTCTACGGTTTTTCTGATTCGCACCCGTTGGCCTGGGTCTGCACGTAACGCGTCCCATACTCGGGGACCTTCGTACCCGACGCGTTGAGTCAGGACATAAGGTACGATGGAAAGTTAGAGTAAGACTTTCACTAGCTGTGCGGCTGGTGATGGACGCTCCTGGGCTACCTAACTCAGGTAAGTATCCGCGGCATCATTCGTGCTTGGTAGTATAACACATGCTTTGAATTCAGCTCGAAAAGCCCAGATCGTCTCCCCGGCGGGGTTCCCAGGTGAAAAGGAACGCTCAGTCTCCGCGTTCACGAGCGCCAGGGTCTTAAAAATGCCACAATGCCAATTCGTAGCGACCTGGCCAGGAATCCGCATCAGGCCAACCCCCCTCCCCGGTGAATCCTGTAAGTAGAGTGTACCCGGCCGGGGAGCTGATGTCCGAAACCGCCGTAGGGCATCGGTAGCGACCTGGTCGGATGAACGCTATATTATGTCTGTGAGCCTAGTAACTTCGTTACTTTGTGAGAGCTCCAAGACCTGATTGGCCCCGATGTATTCACATTCCACGTCGTTTGTACTATGGGTCGAAGCTCTTAAGAATAGGGTTGACCCGGCGGAGCTGGTGGCCCGCCTCGGTAGAAAACGCATGCATATCGGTCCTCTCAAAGTGCGTGACGAGGGCGACATCAACTGTGACCTAGGAGACAGAACATTTAATCTTGCCAGATGCAGGTCCCTACGTAGTACGTGTTAGTGGTTTGTGCAAATAGGTGCTCAGGCGAGGATCCGGATAATCAAGCCTGGGCTACATACTCGTACCTCGTTGTATTCCCGTACATTCCATCCCAGGCGCGGACTGCGCTGCAGTTCCTATCGGAACGTTTCGTGGCTCAACGAACCGGAGGCGTGGAGTTCAGCGTAATCCGTAGAACCGCGGCAACGTGCTGACTTTCCCACTGGAACGACTCAGGGACGTCACTGGCGGGTCAATGTGATAACCATGACGACACGGATTTAAATGGGATACACTAGCGAGACTCTATGTGTCGTTGTCTACTTATGCCAAGGTGCCACAACTTGTCAAAGGTTTCGTATAACAAACTTGTGGGACCTTTTACGTGGGGCCACGCACTACCGTAGGGGTAATATGAGTTGATCGGTGTTGAGATTTTCAGAGATCGGAACTGTTGCTTCGTTTTAGTACTATGAGATAGTACCGCCCGTTTCCAAACCGGTGCTATGCACGCAAGTAATATCGTTATCCACGAGTTATGACCAAGCATCTGCCATTCTCGGGGAGTATAGGGGCGTATACCACACGGTGCGGTTCGGTGAGACGTGCGTCTGTGGGCTGTGGTTGCTGCACGTGGGCAGCGGTCCTTCCTCCTTCCGCTGCGCCCTGAAAGTCAACGCGTACCATACTGAGGGAGCAGCAACGTCGTCCGACTCGCTGATTGATCGAACGGTAAGGATC
seq00028   CCGTTCTCAATTATTATCAGCACCTCTCAGCGGGGGCCGGCTGACACGCCCTGCACGAATGATTGGAGGCCGGGTCATTAGGTACCGAGGACACTCTGACGCTTCAAGAGCAGGATTTATTATCTCTCGGTGTCGGAGGCTATGACAAGCAGAGCTCCCCCAATAAACCAGTGTCCCCGAGTACGGTATCAGGAATTAATGCCAGGTGGCGCTGTGTGAGAGGGGTTTAACAGGGCTTTCGCCACTGAGACTAATTGGCACCACCATTGGAACATTCAATTATCACCGTCTGGCCCTGGGGTAAGTCGAAAGATCCGTGGTTTTGTATAATTGTAGGTCTGCCTGTACAGACGCGACTATTTGCTGGGCCTACATTGCATTCTGAAGGACACTTCAAATGGGCGCGGCGGAAACGAACTCTTACCGCTCGTCGCTTAATGTCAAAGCACCGGACCTTTTACTAGGCATGTACTTGAGGTTCGTCTCGTTGCGTTAGACTCCGCGCAGCTGACGGTGCCTATGGTCTCGTTTTGCATCAAACGGGGCACAGCGTGATTAACCCCAATGGCAAGCCCGGCAGTATCATGACCTCGGCCATCTTCGTAATTATCGCATTCCATTATGTCAGTCGTCCAGGGTCTCGCGGCGCCAGACAAATGCCATGAACGCGTGGAGAACCGGTTAGGATTCAACGGTTCCGAAAAACGCTCACGCCCTGCGAAAATGTCAGATTTGAATGGTTACCGGCATTAAAATATCCTCCTGTCTCGGGTGGTGCGCCCAGGACTGGACCTCTATTGCGCCTTCAATCGACATCAACTCTACGGTTTTTCTGATTCGCACCCGTTGGCCTGGGTCTGCACGTAACGCGTCCCATACTCGGGGACCTTCGTACCCGACGCGTTGAGTCAGGACATAAGGTACGATGGAAAGTTAGAGTAAGACTTTCACTAGCTGTGCGGCTGGTGATGGACGCTCCTGGGCTACCTAACTCAGGTAAGTATCCGCGGCATCATTCGTGCTTGGTAGTATAACACATGCTTTGAATTCAGCTCGAAAAGCCCAGAGCGTCTCCCCGGCGGGGTTCCCAGGTGAAAAGGAACGCTCAGTCTCCGCGTTCACGAGCGCCAGGGTCTTAAAAATGCCACAATGCCAATTCGTAGCGACCTGGCCAGGAATCCGCATCAGGCCAACCCCCCTCCCCGGTGAATCCTGTAAGTAGAGTGTACCCGGCCGGGGAGCTGATGTCCGAAACCGCCGTAGGGCATCGGTAGCGACCTGGTCGGATGAACGCTATATTATGTCTGTGAGCCTAGTAACTTCGTTACTTTGTGAGAGCTCCAAGACCTGATTGGCCCCGATGTATTCACATTCCACGTCGTTTGTACTATGGGTCGAAGCTCTTAAGAATAGGGTTGACCCGGCGGAGCTGGTGGCCCGCCTCGGTAGAAAACGCATGCATATCGGTCCTCTCAAAGTGCGTGACGAGGGCGACATCAACTGTGACCTAGGAGACAGAACATTTAATCTTGCCAGATGCAGGTCCCTACGTAGTACGTGTTAGTGGTTTGTGCAAATAGGTGCTCAGGCGAGGATCCGGATAATCAAGCCTGGGCTACATACTCGTACCTCGTTGTATTCCCGTACATTCCATCCCAGGCGCGGACTGCGCTGCAGTTCCTATCGGAACGTTTCGTGGCTCAACGAACCGGAGGCGTGGAGTTCAGCGTAATCCGTAGAACCGCGGCAACGTGCTGACTTTCCCACTGGAACGACTCAGGGACGTCACTGGCGGGTCAATGTGATAACCATGACGACACGGATTTAAATGGGATACACTAGCGAGACTCTATGTGTCGTTGTCTACTTATGCCAAGGTGCCACAACTTGTCAAAGGTTTCGTATAACAAACTTGTGGGACCTTTTACGTGGGGCCACGCACTACCGTAGGGGTAATATGAGTTGATCGGTGTTGAGATTTTCAGAGATCGGAACTGTTGCTTCGTTTTAGTACTATGAGATAGTACCGCCCGTTTCCAAACCGGTGCTATGCAGGCAAGTAATATCGTTATCCACGAGTTATGACCAAGCATCTGCCATTCTCGGGGAGTATAGGGGCGTATACCACACGGTGCGGTTCGGTGAGACGTGCGTCTGTGGGCTGTGGTTGCTGCACGTGGGCAGCGGTCCTTCCTCCTTCCGCTGCGCCCTGAAAGTCAACGCGTACCATACTGAGGGAGCAGCAACGTCGTCCGACTCGCTGATTGATCGAACGGTAAGGATC
seq00029   CCGTTCTCAATTATTATCAGCACCTCTCAGCGGGGGCCCGCTGACACGCCCTGCACGAATGATTGGAGGCCGGGTCAGTAGGTACCGAGGACACTCTGACGCTTCAAGAGCAGGATTTATTATCTCTCGGTGTCGGAGGCTATGACAAGCAGAGCTCCCCCAATAAACCAGTGTCCCCGAGTACGGTATCAGGAATTAATGCCAGGTGGCGCTGTGTGAGAGGGGTTTAACAGGGCTTTCGCCACTGAGACTAATTGGCACCACCATTGGAACATTCAATTATCACCGTCTGGCCCTGGGGTAAGTCGAAAGATCCGTGGTTTTGTATAATTGTAGGTCTGCCTGTACAGACGCGACTATTTGCTGGGCCTACATTGCATTCTGAAGGACACTTCAAATGGGCGCGGCGGAAACGAACTCTTACCGCTCGTCGCTTAATGTCAAAGCACCGGACCTTTTACTAGGCATGTACTTGAGGTTCGTCTCGTTGCGTTAGACTCCGCGCAGCTGACGGTGCCTATGGTCTCGTTTTGCATCAAACGGGGCACAGCGTGATTAACCCCAATGGCAAGCCCGGCAGTATCATGACCTCGGCCATCTTCGTAATTATCGCATTCCATTATGTCAGTCGTCCAGGGTCTCGCGGCGCCAGACAAATGCCATGAACGCGTGGAGAACCGGTTAGGATTCAACGGTTCCGAAAAACGCTCACGCCCTGCGAAAATGTCAGATTTGAATGGTTACCGGCATTAAAATATCCTCCTGTCTCGGGTGGTGCGCCCAGGACTGGACCTCTCTTGCGCCTTCAATCGACATCAACTCTACGGTTTTTCTGATTCGCACCCGTTGGCCTGGGTCTGCACGTAACGCGTCCCATACTCGGGGACCTTCGTACCCGACGCGTTGAGTCAGGACATAAGGTACGATGGAAAGTTAGAGTAAGACTTTCACTAGCTGTGCGGCTGGTGATGGACGCTCCTGGGCTACCTAACTCAGGTAAGTATCCGCGGCATCATTCGTGCTTGGTAGTATAACACATGCTTTGAATTCAGCTCGAAAAGCCCAGATCGTCTCCCCGGCGGGGTTCCCAGGTGAAAAGGAACGCTCAGTCTCCGCGTTCACGAGCGCCAGGGTCTTAAAAATGCCACAATGCCAATTCGTAGCGACCTGGCCAGGAATCCGCATCAGGCCAACCCCCCTCCCCGGTGAATCCTGTAAGTAGAGTGTACCCGGCCGGGGAGCTGATGTCCGAAACCGCCGTAGGGCATCGGTAGCGACCTGGTCGGATGAACGCTATATTATGTCTGTGAGCCTAGTAACTTCGTTACTTTGTGAGAGCTCCAAGACCTGATTGGCCCCGATGTATTCACATTCCACGTCGTTTGTACTATGGGTCGAAGCTCTTAAGAATAGGGTTGACCCGGCGGAGCTGGTGGCCCGCCTCGGTAGAAAACGCATGCATATCGGTCCTCTCAAAGTGCGTAACGAGGGCGACATCAACTGTGACCTAGGAGACAGAACATTTAATCTTGCCAGATGCAGGTCCCTACGTAGTACGTGTTAGTGGTTTGTGCAAATAGGTGCTCAGGCGAGGATCCGGATAATCAAGCCTGGGCTACATACTCGTACCTCGTTGTATTCCCGTACATTCCATCCCAGGCGCGGACTGCGCTGCAGTTCCTATCGGAACGTTTCGTGGCTCAACGAACCGGAGGCGTGGAGTTCAGCGTAATCCGTAGAACCGCGGCAACGTGCTGACTTTCCCACTGGAACGACTCAGGGACGTCACTGGCGGGTCAATGTGATAACCATGACGACACGGATTTAAATGGGATACACTAGCGAGACTCTATGTGTCGTTGTCTACTTATGCCAAGGTGCCACAACTTGTCAAAGGTTTCGTATAACAAACTTGTGGGACCTTTTACGTGGGGCCACGCACTACCGTAGGGGTAATATGAGTTGATCGGTGTTGAGATTTTCAGAGATCGGAACTGTTGCTTCGTTTTAGTACTATGAGATAGTACCGCCCGTTTCCAAACCGGTGCTATGCACGCAAGTAATATCGTTATCCACGAGTTATGACCAAGCATCTGCCATTCTCGGGGAGTATAGGGGCGTATACCACACGGTGCGGTTCGGTGAGACGTGCGTCTGTGGGCTGTGGTTGCTGCACGTGGGCAGCGGTCCTTCCTCCTTCCGCTGCGCCCTGAAAGTCAACGCGTACCATACTGAGGGAGCAGCAACGTCGTCCGACTCGCTGATTGATCGAACGGTAAGGATC
seq00030   CCGTTCTCAATTATTATCAGCACCTCTCAGCGGGGGCCCGCTGACACGCCCTGCACGAATGATTGGAGGCCGGGTCATTAGGTACCGAGGACACTCTGACGCTTCAAGAGCAGGATTTATTATCTCTCGGTGTCGGAGGCTATGGCAAGCAGAGCTCCCCCAATAAACCAGTGTCCCCGAGTACGGTATCAGGAATTAATGCCAGGTGGCGCTGTGTGAGAGGGGTTTAACAGGGCTTTCGCCACTGAGACTAATTGGCACCACCATTGGAACATTCAATTATCACCGTCTGGCCCTGGGGTAAGTCGAAAGATCCGTGGTTTTGTATAATTGTAGGTCTGCCTGTACAGACGCGACTATTTGCTGGGCCTACATTGCATTCTGAAGGACACTTCAAATGGGCGCGGCGGAAACGAACTCTTACCGCTCGTCGCTTAATGTCAAAGCACCGGACCTTTTACTAGGCATGTACTTGAGGTTCGTCTCGTTGCGTTAGACTCCGCGCAGCTGACGGTGCCTATGGTCTCGTTTTGCATCAAACGGGGCACAGCGTGATTAACCCCAATGGCAAGCCCGGCAGTATCATGACCTCGGCCATCTTCGTAATTATCGCATTCCATTATGTCAGTCGTCCAGGGTCTCGCGGCGCCAGACAAATGCCATGAACGCGTGGAGAACCGGTTAGGATTCAACGGTTCCGAAAAACGCTCACGCCCTGCGAAAATGTCAGATTTGAATGGTTACCGGCATTAAAATATCCTCCTGTCTCGGGTGGTGCGCCCAGGACTGGACCTCTATTGCGCCTTCAATCGACATCAACTCTACGGTTTTTCTGATTCGCACCCGTTGGCCTGGGTCTGCACGTAACGCGTCCCATACTCGGGGACCTTCGTACCCGACGCGTTGAGTCAGGACATAAGGTACGATGGAAAGTTAGAGTAAGACTTTCACTAGCTGTGCGGCTGGTGATGGACGCTCCTGGGCTACCTAACTCAGGTAAGTATCCGCGGCATCATTCGTGCTTGGTAGTATAACACATGCTTTGAATTCAGCTCGAAAAGCCCAGATCGTCTCCCCGGCGGGGTTCCCAGGTGAAAAGGAACGCTCAGTCTCCGCGTTCACGAGCGCCAGGGTCTTAAAAATGCCACAATGCCAATTCGTAGCGACCTGGCCAGGAATCCGCATCAGGCCAACCCCCCTCCCCGGTGAATCCTGTAAGTAGAGTGTACCCGGCCGGGGAGCTGATGTCCGAAACCGCCGTAGGGCATCGGTAGCGACCTGGTCGGATGAACGCTATATTATGTCTGTGAGCCTAGTAACTTCGTTACTTTGTGAGAGCTCCAAGACCTGATTGGCCCCGATGTATTCACATTCCACGTCGTTTGTACTATGGGTCGAAGCTCTTAAGAATAGGGTTGACCCGGCGGAGCTGGTGGCCCGCCTCGGTAGAAAACGCATGCATATCGGTCCTCTCAAAGTGCGTGACGAGGGCGACATCAACTGTGACCTAGGAGACAGAACATTTAATCTTGCCAGATGCAGGTCCCTACGTAGTACGTGTTAGTGGTTTGTGCAAATAGGTGCTCAGGCGAGGATCCGGATAATCAAGCCTGGGCTACATACTCGTACCTCGTTGTATTCCCGTACATTCCATCCCAGGCGCGGACTGCGCTGCAGTTCCTATCGGAACGTTTCGTGGCTCAACGAACCGGAGGCGTGGAGTTCAGCGTAATCCGTAGAACCGCGGCAACGTGCTGACTTTCCCACTGGAACGACTCAGGGACGTCACTGGCGGGTCAATGTGATAACCATGACGACACGGATTTAAATGGGATACACTAGCGAGACTCTATGTGTCGTTGTCTACTTATGCCAAGGTGCCACAACTTGTCAAAGGTTTCGTATAACAAACTTGTGGGACCTTTTACGTGGGGCCACGCACTACCGTAGGGGTAATATGAGTTGATCGGTGTTGAGATTTTCAGAGATCGGAACTGTTGCTTCGTTTTAGTACTATGAGATAGTACCGCCCGTTTCCAAACCGGTGCTATGCACGCAAGTAATATCGTTATCCACGAGTTATGACCAAGCATCTGCCATTCTCGGGGAGTATAGGGGCGTATACCACACGGTGCGGTTCGGTGAGACGTGCGTCTGTGGGCTGTGGTTGCTGCACGTGGGCAGCGGTCCTTCCTCCTTCCGCTGCGCCCTGAAAGTCAACGCGTACCATACTGAGGGAGCAGCAACGTCGTCCGACTCGCTGATTGATCGAACGGTAAGGATC
seq00031   CCGTTCTCAATTATTATCAGCACCTCTCAGCGGGGGCCCGCTGACACGCCCTGCACGAATGATTGGAGGCCGGGTCATTAGGTACCGAGGACACTCTGACGCTTCAAGAGCAGGATTTATTATCTCTCGGTGTCGGAGGCTATGGCAAGCAGAGCTCCCCCAATAAACCAGTGTCCCCGAGTACGGTATCAGGAATTAATGCCAGGTGGCGCTGTGTGAGAGGGGTTTAACAGGGCTTTCGCCACTGAGACTAATTGGCACCACCATTGGAACATTCAATTATCACCGTCTGGCCCTGGGGTAAGTCGAAAGATCCGTGGTTTTGTATAATTGTAGGTCTGCCTGTACAGACGCGACTATTTGCTGGGCCTACATTGCATTCTGAAGGACACTTCAAATGGGCGCGGCGGAAACGAACTCTTACCGCTCGTCGCTTAATGTCAAAGCACCGGACCTTTTACTAGGCATGTACTTGAGGTTCGTCTCGTTGCGTTAGACTCCGCGCAGCTGACGGTGCCTATGGTCTCGTTTTGCATCAAACGGGGCACAGCGTGATTAACCCCAATGGCAAGCCCGGCAGTATCATGACCTCGGCCATCTTCGTAATTATCGCATTCCATTATGTCAGTCGTCCAGGGTCTCGCGGCGCCAGACAAATGCCATGAACGCGTGGAGAACCGGTTAGGATTCAACGGTTCCGAAAAACGCTCACGCCCTGCGAAAATGTCAGATTTGAATGGTTACCGGCATTAAAATATCCTCCTGTCTCGGGTGGTGCGCCCAGGACTGGACCTCTATTGCGCCTTCAATCGACATCAACTCTACGGTTTTTCTGATTCGCACCCGTTGGCCTGGGTCTGCACGTAACGCGTCCCATACTCGGGGACCTTCGTACCCGACGCGTTGAGTCAGGACATAAGGTACGATGGAAAGTTAGAGTAAGACTTTCACTAGCTGTGCGGCTGGTGATGGACGCTCCTGGGCTACCTAACTCAGGTAAGTATCCGCGGCATCATTCGTGCTTGGTAGTATAACACATGCTTTGAATTCAGCTCGAAAAGCCCAGATCGTCTCCCCGGCGGGGTTCCCAGGTGAAAAGGAACGCTCAGTCTCCGCGTTCACGAGCGCCAGGGTCTTAAAAATGCCACAATGCCAATTCGTAGCGACCTGGCCAGGAATCCGCATCAGGCCAACCCCCCTCCCCGGTGAATCCTGTAAGTAGAGTGTACCCGGCCGGGGAGCTGATGTCCGAAACCGCCGTAGGGCATCGGTAGCGACCTGGTCGGATGAACGCTATATTATGTCTGTGAGCCTAGTAACTTCGTTACTTTGTGAGAGCTCCAAGACCTGATTGGCCCCGATGTATTCACATTCCACGTCGTTTGTACTATGGGTCGAAGCTCTTAAGAATAGGGTTGACCCGGCGGAGCTGGTGGCCCGCCTCGGTAGAAAACGCATGCATATCGGTCCTCTCAAAGTGCGTGACGAGGGCGACATCAACTGTGACCTAGGAGACAGAACATTTAATCTTGCCAGATGCAGGTCCCTACGTAGTACGTGTTAGTGGTTTGTGCAAATAGGTGCTCAGGCGAGGATCCGGATAATCAAGCCTGGGCTACATACTCGTACCTCGTTGTATTCCCGTACATTCCATCCCAGGCGCGGACTGCGCTGCAGTTCCTATCGGAACGTTTCGTGGCTCAACGAACCGGAGGCGTGGAGTTCAGCGTAATCCGTAGAACCGCGGCAACGTGCTGACTTTCCCACTGGAACGACTCAGGGACGTCACTGGCGGGTCAATGTGATAACCATGACGACACGGATTTAAATGGGATACACTAGCGAGACTCTATGTGTCGTTGTCTACTTATGCCAAGGTGCCACAACTTGTCAAAGGTTTCGTATAACAAACTTGTGGGACCTTTTACGTGGGGCCACGCACTACCGTAGGGGTAATATGAGTTGATCGGTGTTGAGATTTTCAGAGATCGGAACTGTTGCTTCGTTTTAGTACTATGAGATAGTACCGCCCGTTTCCAAACCGGTGCTATGCACGCAAGTAATATCGTTATCCACGAGTTATGACCAAGCATCTGCCATTCTCGGGGAGTATAGGGGCGTATACCACACGGTGCGGTTCGGTGAGACGTGCGTCTGTGGGCTGTGGTTGCTGCACGTGGGCAGCGGTCCTTCCTCCTTCCGCTGCGCCCTGAAAGTCAACGCGTACCATACTGAGGGAGCAGCAACGTCGTCCGACTCGCTGATTGATCGAACGGTAAGGATC
seq00032   CCGTTCTCAATTATTATCAGCACCTCTCAGCGGGGGCCCGCTGACACGCCCTGCACGAATGATTGGAGGCCGGGTCAGTAGGTACCGAGGACACTCTGACGCTTCAAGAGCAGGATTTATTATCTCTCGGTGTCGGAGGCTATGACAAGCAGAGCTCCCCCAATAAACCAGTGTCCCCGAGTACGGTATCAGGAATTAATGCCAGGTGGCGCTGTGTGAGAGGGGTTTAACAGGGCTTTCGCCACTGAGACTAATTGGCACCACCATTGGAACATTCAATTATCACCGTCTGGCCCTGGGGTAAGTCGAAAGATCCGTGGTTTTGTATAATTGTAGGTCTGCCTGTACAGACGCGACTATTTGCTGGGCCTACATTGCATTCTGAAGGACACTTCAAATGGGCGCGGCGGAAACGAACTCTTACCGCTCGTCGCTTAATGTCAAAGCACCGGACCTTTTACTAGGCATGTACTTGAGGTTCGTCTCGTTGCGTTAGACTCCGCGCAGCTGACGGTGCCTATGGTCTCGTTTTGCATCAAACGGGGCACAGCGTGATTAACCCCAATGGCAAGCCCGGCAGTATCATGACCTCGGCCATCTTCGTAATTATCGCATTCCATTATGTCAGTCGTTCAGGGTCTCGCGGCGCCAGACAAATGCCATGAACGCGTGGAGAACCGGTTAGGATTCAACGGTTCCGAAAAACGCTCACGCCCTGCGAAAATGTCAGATTTGAATGGTTACCGGCATTAAAATATCCTCCTGTCTCGGGTGGTGCGCCCAGGACTGGACCTCTCTTGCGCCTTCAATCGACATCAACTCTACGGTTTTTCTGATTCGCACCCGTTGGCCTGGGTCTGCACGTAACGCGTCCCATACTCGGGGACCTTCGTACCCGACGCGTTGAGTCAGGACATAAGGTACGATGGAAAGTTAGAGTAAGACTTTCACTAGCTGTGCGGCTGGTGATGGACGCTCCTGGGCTACCTAACTCAGGTAAGTATCCGCGGCATCATTCGTGCTTGGTAGTATAACACATGCTTTGAATTCAGCTCGAAAAGCCCAGATCGTCTCCCCGGCGGGGTTCCCAGGTGAAAAGGAACGCTCAGTCTCCGCGTTCACGAGCGCCAGGGTCTTAAAAATGCCACAATGCCAATTCGTAGCGACCTGGCCAGGAATCCGCATCAGGCCAACCCCCCTCCCCGGTGAATCCTGTAAGTAGAGTGTACCCGGCCGGGGAGCTGATGTCCGAAACCGCCGTAGGGCATCGGTAGCGACCTGGTCGGATGAACGCTATATTATGTCTGTGAGCCTAGTAACTTCGTTACTTTGTGAGAGCTCCAAGACCTGATTGGCCCCGATGTATTCACATTCCACGTCGTTTGTACTATGGGTCGAAGCTCTTAAGAATAGGGTTGACCCGGCGGAGCTGGTGGCCCGCCTCGGTAGAAAACGCATGCATATCGGTCCTCTCAAAGTGCGTGACGAGGGCGACATCAACTGTGACCTAGGAGACAGAACATTTAATCTTGCCAGATGCAGGTCCCTACGTAGTACGTGTTAGTGGTTTGTGCAAATAGGTGCTCAGGCGAGGATCCGGATAATCAAGCCTGGGCTACATACTCGTACCTCGTTGTATTCCCGTACATTCCATCCCAGGCGCGGACTGCGCTGCAGTTCCTATCGGAACGTTTCGTGGCTCAACGAACCGGAGGCGTGGAGTTCAGCGTAATCCGTAGAACCGCGGCAACGTGCTGACTTTCCCACTGGAACGACTCAGGGACGTCACTGGCGGGTCAATGTGATAACCATGACGACACGGATTTAAATGGGATACACTAGCGAGACTCTATGTGTCGTTGTCTACTTATGCCAAGGTGCCACAACTTGTCAAAGGTTTCGTATAACAAACTTGTGGGACCTTTTACGTGGGGCCACGCACTACCGTAGGGGTAATATGAGTTGATCGGTGTTGAGATTTTCAGAGATCGGAACTGTTGCTTCGTTTTAGTACTATGAGATAGTACCGCCCGTTTCCAAACCGGTGCTATGCACGCAAGTAATATCGTTATCCACGAGTTATGACCAAGCATCTGCCATTCTCGGGGAGTATAGGGGCGTATACCACACGGTGCGGTTCGGTGAGACGTGCGTCTGTGGGCTGTGGTTGCTGCACGTGGGCAGCGGTCCTTCCTCCTTCCGCTGCGCCCTGAAAGTCAACGCGTACCATACTGAGGGAGCAGCAACGTCGTCCGACTCGCTGATTGATCGAACGGTAAGGATC
seq00033   CCGTTCTCAATTATTATCAGCACCTCTCAGCGGGGGCCCGCTGACACGCCCTGCACGAATGATTGGAGGCCGGGTCATTAGGTACCGAGGACACTCTGACGCTTCAAGAGCAGGATTTATTATCTCTCGGTGTCGGAGGCTATGGCAAGCAGAGCTCCCCCAATAAACCAGTGTCCCCGAGTACGGTATCAGGAATTAATGCCAGGTGGCGCTGTGTGAGAGGGGTTTAACAGGGCTTTCGCCACTGAGACTAATTGGCACCACCATTGGAACATTCAATTATCACCGTCTGGCCCTGGGGTAAGTCGAAAGATCCGTGGTTTTGTATAATTGTAGGTCTGCCTGTACAGACGCGACTATTTGCTGGGCCTACATTGCATTCTGAAGGACACTTCAAATGGGCGCGGCGGAAACGAACTCTTACCGCTCGTCGCTTAATGTCAAAGCACCGGACCTTTTACTAGGCATGTACTTGAGGTTCGTCTCGTTGCGTTAGACTCCGCGCAGCTGACGGTGCCTATGGTCTCGTTTTGCATCAAACGGGGCACAGCGTGATTAACCCCAATGGCAAGCCCGGCAGTATCATGACCTCGGCCATCTTCGTAATTATCGCATTCCATTATGTCAGTCGTCCAGGGTCTCGCGGCGCCAGACAAATGCCATGAACGCGTGGAGAACCGGTTAGGATTCAACGGTTCCGAAAAACGCTCACGCCCTGCGAAAATGTCAGATTTGAATGGTTACCGGCATTAAAATATCCTCCTGTCTCGGGTGGTGCGCCCAGGACTGGACCTCTATTGCGCCTTCAATCGACATCAACTCTACGGTTTTTCTGATTCGCACCCGTTGGCCTGGGTCTGCACGTAACGCGTCCCATACTCGGGGACCTTCGTACCCGACGCGTTGAGTCAGGACATAAGGTACGATGGAAAGTTAGAGTAAGACTTTCACTAGCTGTGCGGCTGGTGATGGACGCTCCTGGGCTACCTAACTCAGGTAAGTATCCGCGGCATCATTCGTGCTTGGTAGTATAACACATGCTTTGAATTCAGCTCGAAAAGCCCAGATCGTCTCCCCGGCGGGGTTCCCAGGTGAAAAGGAACGCTCAGTCTCCGCGTTCACGAGCGCCAGGGTCTTAAAAATGCCACAATGCCAATTCGTAGCGACCTGGCCAGGAATCCGCATCAGGCCAACCCCCCTCCCCGGTGAATCCTGTAAGTAGAGTGTACCCGGCCGGGGAGCTGATGTCCGAAACCGCCGTAGGGCATCGGTAGCGACCTGGTCGGATGAACGCTATATTATGTCTGTGAGCCTAGTAACTTCGTTACTTTGTGAGAGCTCCAAGACCTGATTGGCCCCGATGTATTCACATTCCACGTCGTTTGTACTATGGGTCGAAGCTCTTAAGAATAGGGTTGACCCGGCGGAGCTGGTGGCCCGCCTCGGTAGAAAACGCATGCATATCGGTCCTCTCAAAGTGCGTGACGAGGGCGACATCAACTGTGACCTAGGAGACAGAACATTTAATCTTGCCAGATGCAGGTCCCTACGTAGTACGTGTTAGTGGTTTGTGCAAATAGGTGCTCAGGCGAGGATCCGGATAATCAAGCCTGGGCTACATACTCGTACCTCGTTGTATTCCCGTACATTCCATCCCAGGCGCGGACTGCGCTGCAGTTCCTATCGGAACGTTTCGTGGCTCAACGAACCGGAGGCGTGGAGTTCAGCGTAATCCGTAGAACCGCGGCAACGTGCTGACTTTCCCACTGGAACGACTCAGGGACGTCACTGGCGGGTCAATGTGATAACCATGACGACACGGATTTAAATGGGATACACTAGCGAGACTCTATGTGTCGTTGTCTACTTATGCCAAGGTGCCACAACTTGTCAAAGGTTTCGTATAACAAACTTGTGGGACCTTTTACGTGGGGCCACGCACTACCGTAGGGGTAATATGAGTTGATCGGTGTTGAGATTTTCAGAGATCGGAACTGTTGCTTCGTTTTAGTACTATGAGATAGTACCGCCCGTTTCCAAACCGGTGCTATGCACGCAAGTAATATCGTTATCCACGAGTTATGACCAAGCATCTGCCATTCTCGGGGAGTATAGGGGCGTATACCACACGGTGCGGTTCGGTGAGACGTGCGTCTGTGGGCTGTGGTTGCTGCACGTGGGCAGCGGTCCTTCCTCCTTCCGCTGCGCCCTGAAAGTCAACGCGTACCATACTGAGGGAGCAGCAACGTCGTCCGACTCGCTGATTGATCGAACGGTAAGGATC
