# Supplementary material for: How Good Are Indirect Tests at Detecting Recombination in Human mtDNA?
Source: G3 (Bethesda). 2013 Jul 1;3(7):1095–104. doi: 10.1534/g3.113.006510 (PMC3704238; doi:10.1534/g3.113.006510)
Supplement: Supporting Information [file supp_g3.113.006510_FileS2.gz › SequenceData/mtDNA_ratehet&popgrowth/10/3rdbase/Infiles/10_98-new.txt]

33 2284
seq00001   ACTAAAGGCACGGTTCTATGGTGATAACTAAACACCTTATGTGGTGGATGTAACAAACGTGGGGGGAGGTAACGTCATCGAATGGTGGGAGTGAATGAATCCTGTCATTGCCCGAAGTTTCAGCACATCGAACTAGCGAAGCTTCCTGATCATCTGTTGGGCATGCAGAGCAAGGCTGCCGAGTGAGCGTCGGAATAAAATCCTTAACAGTCGGAGCAACTTCAGCGACGTATGCATGAATGGATCTGGTACAACGAAAGCCTTCGGTTTTAACGAAAACAGCAGAAGCGAGGTTTGATGGCAGTAGAGACCCTGCGGCGCAAAGAAGGAGGGGCGGCTATGAATCTAAGTGTTATCGGCTGCATCATAGGAATTCAATTTTGGGCGCTTGCGAATTGGCATGATTATCGTGTGCAGATTGGTGCGGACCAGAGGCGTGAGGTTGACGGCCGGCCTGTCTCCAATAGAATTTTCGTGAGTCCCTCTGGTTAAGTTAAGTCCCTAGTGGAAATGCCACACTCGCTGAGGTCTCCAAGCTGCTCACCGGGCGTCCGTGAGACTCCTACTCCTTACTATTCGCCAATTCCACTCTGGTGCAGGTGATGTTCACGTTTTGCGCTGTCCGCCCTGCAAAGTACGAGGGCGGCGTGTGACTGGGTCAGCATGGTGACTTCCACCGTACTCAATGGGATGACTTAATAGGCTCATCGGACATTCTGCAGGATTCGCTACGGTCTCGATCCCGACATGAAGCGACACACCCAGAGCGGGCACATACCCGTAATCCGACCCGGATTACTATGTTCACTTGGCGGGATGAGGGCGACCTAGTAGGAGTACGGCGCGCACCCTTTGGCAATATCCGACTGAGAGAAGATCATAGTCGGAACTGCCTTTGATTTATAACTTATTCACCCACTTTCACTAGTATTAACCTTCATCCATCATTCGGCCTACGTGTGGCGTCTCTCCCCCAACAGCAGGGTAATCCGCTATCCTCCCCGTACCCGCATCGGTGTATTCGGGCAGAACTCCAGGCTAACAGCAATTTCAGGGGTCGTAAAACATTTGGGCCTTAATCTACGCGGTAAGGATACTGGCCCGATAGCTGAGGTAAAGATCCCTAACACCGCGCGAAGGCTATCCATTCAGTATGGATTCACTACCCCCCCCATCTTGCGCTTCCTCTTTCGCATGATTGCTGTTATAACTTCATAATCACCGGACCTCGAACTAAGCTTCAATCTTCTCAGGGCGTGGGGATTATGCAAGACCGTACGGCGCACCTACTTCACATTGTATGTTAAATCCGAAATTCCCGTCGCTACTACATGAGGAATAGTAACGTTGCAAACGGTTGAAAGTCTTACATCTCATGGGGACGCCTGAAGCCGGAGTATGTAGGCATGCGCTCTAGGGCTCCAGATCACACACTCGTGTGATTAGGAAGGTGACAGCATCTTATTAGTGGCTGAGATCTGATTTTCACGAACCTTGCTCAGTCACGTCCCGGGGCGGTTCTGTACATAGCCCCGGGTGGCATTCCGTCCCTCACCTGTTACAGTTAGTTGGTCACAACGCAGCCCTATCCACACGGTAATGTCTTTATCCTGAGACCAGCCAGAAGATCGTCCATCTACCCTGCTGCACGGTGGGAGATAAATTGGGCTCTTATATGTGACTATAGATAATCGCGCCCATTGAATCCCCTCGCACGCCACCTCTCCGACCTGTTAGTATGCATCCGCCCGCAAAGGAGAACCCCCATAGATGGCTAAGCAAGCTGTTCTCTAATTCATGCTCAGCACCGCTAGGCAAGTGTTATTGCACGTTGCCATGGACGAGCACCCTACTCTGTGAACTAACCCCAGCCCCCTAACGCAACGTTTCGCTAATTAGAGCCAAACATCCTGCAACCCGGTACGTCGTGTGCTACAAATAGGATCTAGGGCGAACATCGATCTCCACTTTTGTCTCATCGAATCGATTGATGTTATCGATAGCGACCCTCATCTACGAGAGCTGTCTGTGTTTTCGTATGCTCCTGGCTATTGGTCTAAGGCCCTAAGAGGCAACTGGACACCGCACGGTAAACGGGCGAACGCCTGGGCTGAGGCTATGAACGTCATTGACTAGGGACAGCGTAAGTGCTGTGAAACGCCAGGACGACTGTGGACCAGAGCGTGTTGTTCGGGTACCGACTAGGAGTCTTTTCTATTTCCCGTGGGTGTTGCGGGCGCCGCCAAAGGTGTCGGAAAAGTGAGGACGGTTAATGAGCTTAATG
seq00002   ACTAAAGGCACGGTTCTATGGTGATAACTAAACACCTTATGTGGTGGATGTAACAAACGTGGGGGGAGGTAACGTCATCGAATGGTGGGAGTGAATGAATCCTGTCATTGCCCGAAGTTTCAGCACATCGAACTAGCGAAGCTTCCTGATCATCTGTTGGGCATGCAGAGCAAGGCTGCCGAGTGAGCGTCGGAATAAAATCCTTAACAGTCGGAGCAACTTCAGCGACGTATGCATGAATGGATCTGGTACAACGAAAGCCTTCGGTTTTAACGAAAACAGCAGAAGCGAGGTTTGATGGCAGTAGAGACCCTGCGGCGCAAAGAAGGAGGGGCGGCTATGAATCTAAGTGTTATCGGCTGCATCATAGGAATTCAATTTTGGGCGCTTGCGAATTGGCATGATTATCGTGTGCAGATTGGTGCGGACCAGAGGCGTGAGGTTGACGGCCGGCCTGTCTCCAATAGAATTTTCGTGAGTCCCTCTGGTTAAGTTAAGTCCCTAGTGGAAATGCCACACTCGCTGAGGTCTCCAAGCTGCTCACCGGGCGTCCGTGAGACTCCTACTCGTTACTATTCGCCAATTCCACTCTGGTGCAGGTGATGTTCACGTTTTGCGCTGTCCGCCCTGCAAAGTACGAGGGCGGCGTGTGACTGGGTCAGCATGGTGACTTCCACCGTACTCAATGGGATGACTTAATAGGCTCATCGGACATTCTGCAGGATTCGCTACGGTCTCGATCCCGACATGAAGCGACACACCCAGAGCGGGCACATACCCGTAATCCGACCCGGATTACTATGTTCACTTGGCGGGATGAGGGCGACCTAGTAGGAGTACGGCGCGCACCCTTTGGCAATATCCGACTGAGAGAAGATCATAGTCGGAACTGCCTTTGATTTATAACTTATTCACCCACTTTCACTAGTATTAACCTTCATCCATCATTCGGCCTACGTGTGGCGTCTCTCCCCCGACAGCAGGGTAATCCGCTATCCTCCCCGTACCCGCATCGGTGTATTCGGGCAGAACTCCAGGCTAACAGCAATTTCAGGGGTCGTAAAACATTTGGGCCTTAATCTACGCGGTAAGGATACTGGCCCGATAGCTGAGGTAAAGATCCCTAACACCGCGCGAAGGCTATCCATTCAGTATGGATTCACTACCCCCCCCATCTTGCGCTTCCTCTTTCGCATGATTGCTGTTATAACTTCATAATCACCGGACCTCGAACTAAGCTTCAATCTTCTCAGGGCGTGGGGATTATGCAAGACCGTACGGCGCACCTACTTCACATTGTATGTTAAATCCGAAATTCCCGTCGCTACTACATGAGGAATAGTAACGTTGCAAACGGTTGAAAGTCTTACATCTCATGGGGACGCCTGAAGCCGGAGTATGTAGGCATGCGCTCTAGGGCTCCAGATCACACACTCGTGTGATTAGGAAGGTGACAGCATCTTATTAGTGGCTGAGATCTGATTTTCACGAACCTTGCTCAGTCACGTCCCGGGGCGGTTCTGTACATAGCCCCGGGTGGCATTCCGTCCCTCACCTGTTACAGTTAGTTGGTCACAACGCAGCCCTATCCACACGGTAATGTCTTTATCCTGAGACCAGCCAGAAGATCGTCCATCTACCCTGCTGCACGGTGGGAGATAAATTGGGCTCTTATATGTGACTATAGATAATCGCGCCCATTGAATCCCCTCGCACGCCACCTCTCCGACCTGTTAGTATGCATCCGCCCGCAAAGGAGAACCCCCATAGATGGCTAAGCAAGCTGTTCTCTAATTCATGCTCAGCACCGCTAGGCAAGTGTTATTGCACGTTGCCATGGACGAGCACCCTACTCTGTGAACTAACCCCAGCCCCCTAACGCAACGTTTCGCTAATTAGAGCCAAACATCCTGCAACCCGGTACGTCGTGTGCTACAAATAGGATCTAGGGCGAACATCGATCTCCACTTTTGTCTCATCGAATCGATTGATGTTATCGATAGCGACCCTCATCTACGAGAGCTGTCTGTGTTTTCGTATGCTCCTGGCTATTGGTCTAAGGCCCTAAGAGGCAACTGGACACCGCACGGTAAACGGGCGAACGCCTGGGCTGAGGCTATGAACGTCATTGACTAGGGACAGCGTAAGTGCTGTGAAACGCCAGGACGACTGTGGACCAGAGCGTGTTGTTCGGGTACCGACTAGGAGTCTTTTCTATTTCCCGTGGGTGTTGCGGGCGCCGCCAAAGGTGTCGGAAAAGTGAGGACGGTTAATGAGCTTAATG
seq00003   ACTAAAGGCACGGTTCTATGGTGATAACTAAACACCTTATGTGGTGGATGTAACAAACGTGGGGGGAGGTAACGTCATCGAATGGTGGGAGTGAATGAATCCTGTCATTGCCCGAAGTTTCAGCACATCAAACTAGCGAAGCTTCCTGATCATCTGTTGGGCATGCAGAGCAAGGCTGCCGAGTGAGCGTCGGAATAAAATCCTTAACAGTCGGAGCAACTTCAGCGACGTATGCATGAATGGATCTGGTACAACGAAAGCCTTCGGTTTTAACGAAAACAGCAGAAGCGAGGTTTGATGGCAGTAGAGACCCTGCGGCGCAAAGAAGGAGGGGCGGCTATGAATCTAAGTGTTATCGGCTGCATCATAGGAATTCAATTTTGGGCGCTTGCGAATTGGCATGATTATCGTGTGCAGATTGGTGCGGACCAGAGGCGTGAGGTTGACGGCCGGCCTGTCTCCAATAGAATTTTCGTGAGTCCCTCTGGTTAAGTTAAGTCCCTAGTGGAAATGCCACACTCGCTGAGGTCTCCAAGCTGCTCACCGGGCGTCCGTGAGACTCCTACTCCTTACTATTCGCCAATTCCACTCTGGTGCAGGTGATGTTCACGTTTTGCGCTGTCCGCCCTGCAAAGTACGAGGGCGGCGTGTGACTGGGTCAGCATGGTGACTTCCACCGTACTCAATGGGATGACTTAATAGGCTCATCGGACATTCTGCAGGATTCGCTACGGTCTCGATCCCGACATGAAGCGACACACCCAGAGCGGGCACATACCCGTAATCCGACCCGGATTACTATGTTCACTTGGCGGGATGAGGGCGACCTAGTAGGAGTACGGCGCGCACCCTTTGGCAATATCCGACTGAGAGAAGATCATAGTCGGAACTGCCTTTGATTTATAACTTATTCACCCACTTTCACTAGTATTAACCTTCATCCATCATTCGGCCTACGTGTGGCGTCTCTCCCCCAACAGCAGGGTAATCCGCTATCCTCCCCGTACCCGCATCGGTGTATTCGGGCAGAACTCCAGGCTAACAGCAATTTCAGGGGTCGTAAAACATTTGGGCCTTAATCTACGCGGTAAGGATACTGGCCCGATAGCTGAGGTAAAGATCCCTAACACCGCGCGAAGGCTATCCATTCAGTATGGATTCACTACCCCCCCCATCTTGCGCTTCCTCTTTCGCATGATTGCTGTTATAACTTCATAATCACCGGACCTCGAACTAAGCTTCAATCTTCTCAGGGCGTGGGGATTATGCAAGACCGTACGGCGCACCTACTTCACATTGTATGTTAAATCCGAAATTCCCGTCGCTACTACATGAGGAATAGTAACGTTGCAAACGGTTGAAAGTCTTACATCTCATGGGGACGCCTGAAGCCGGAGTATGTAGGCATGCGCTCTAGGGCTCCAGATCACACACTCGTGTGATTAGGAAGGTGACAGCATCTTATTAGTGGCTGAGATCTGATTTTCACGAACCTTGCTCAGTCACGTCCCGGGGCGGTTCTGTACATAGCCCCGGGTGGCATTCCGTCCCTCACCTGTTACAGTTAGTTGGTCACAACGCAGCCCTATCCACACGGTAATGTCTTTATCCTGAGACCAGCCAGAAGATCGTCCATCTACCCTGCTGCACGGTGGGAGATAAATTGGGCTCTTATATGTGACTATAGATAATCGCGCCCATTGAATCCCCTCGCACGCCACCTCTCCGACCTGTTAGTATGCATCCGCCCGCAAAGGAGAACCCCCATAGATGGCTAAGCAAGCTGTTCTCTAATTCATGCTCAGCACCGCTAGGCAAGTGTTATTGCACGTTGCCATGGACGAGCACCCTACTCTGTGAACTAACCCCAGCCCCCTAACGCAACGTTTCGCTAATTAGAGCCAAACATCCTGCAACCCGGTACGTCGTGTGCTACAAATAGGATCTAGGGCGAACATCGATCTCCACTTTTGTCTCATCGAATCGATTGATGTTATCGATAGCGACCCTCATCTACGAGAGCTGTCTGTGTTTTCGTATGCTCCTGGCTATTGGTCTAAGGCCCTAAGAGGCAACTGGACACCGCACGGTAAACGGGCGAACGCCTGGGCTGAGGCTATGAACGTCATTGACTAGGGACAGCGTAAGTGCTGTGAAACGCCAGGACGACTGTGGACCAGAGCGTGTTGTTCGGGTACCGACTAGGAGTCTTTTCTATTTCCCGTGGGTGTTGCGGGCGCCGCCAAAGGTGTCGGAAAAGTGAGGACGGTTAATGAGCTTAATG
seq00004   ACTAAAGGCACGGTTCTATGGTGATAACTAAACACCTTATGTGGTGGATGTAACAAACGTGGGGGGAGGTAACGTCATCGAATGGTGGGAGTGAATGAATCCTGTCATTGCCCGAAGTTTCAGCACATCGAACTAGCGAAGCTTCCTGATCATCTGTTGGGCATGCAGAGCAAGGCTGCCGAGTGAGCGTCGGAATAAAATCCTTAACAGTCGGAGCAACTTCAGCGACGTATGCATGAATGGATCTGGTACAACGAAAGCCTTCGGTTTTAACGAAAACAGCAGAAGCGAGGTTTGATGGCAGTAGAGACCCTGCGGCGCAAAGAAGGAGGGGCGGCTATGAATCTAAGTGTTATCGGCTGCATCATAGGAATTCAATTTTGGGCGCTTGCGAATTGGCATGATTATCGTGTGCAGATTGGTGCGGACCAGAGGCGTGAGGTTGACGGCCGGCCTGTCTCCAATAGAATTTTCGTGAGTCCCTCTGGTTAAGTTAAGTCCCTAGTGGAAATGCCACACTCGCTGAGGTCTCCAAGCTGCTCACCGGGCGTCCGTGAGACTCCTACTCCTTACTATTCGCCAATTCCACTCTGGTGCAGGTGATGTTCACGTTTTGCGCTGTCCGCCCTGCAAAGTACGAGGGCGGCGTGTGACTGGGTCAGCATGGTGACTTCCACCGTACTCAATGGGATGACTTAATAGGCTCATCGGACATTCTGCAGGATTCGCTACGGTCTCGATCCCGACATGAAGCGACACACCCAGAGCGGGCACATACCCGTAATCCGACCCGGATTACTATGTTCACTTGGCGGGATGAGGGCGACCTAGTAGGATTACGGCGCGCACCCTTTGGCAATATCCGACTGAGAGAAGATCATAGTCGGAACTGCCTTTGATTTATAACTTATTCACCCACTTTCACTAGTATTAACCTTCATCCATCATTCGGCCTACGTGTGGCGTCTCTCCCCCAACAGCAGGGTAATCCGCTATCCTCCCCGTACCCGCATCGGTGTATTCGGGCAGAACTCCAGGCTAACAGCAATTTCAGGGGTCGTAAAACATTTGGGCCTTAATCTACGCGGTAAGGATACTGGCCCGATAGCTGAGGTAAAGATCCCTAACACCGCGCGAAGGCTATCCATTCAGTATGGATTCACTACCCCCCCCATCTTGCGCTTCCTCTTTCGCATGATTGCTGTTATAACTTCATAATCACCGGACCTCGAACTAAGCTTCAATCTTCTCAGGGCGTGGGGATTATGCAAGACCGTACGGCGCACCTACTTCACATTGTATGTTAAATCCGAAATTCCCGTCGCTACTACATGAGGAATAGTAACGTTGCAAACGGTTGAAAGTCTTACATCTCATGGGGACGCCTGAAGCCGGAGTATGTAGGCATGCGCTCTAGGGCTCCAGATCACACACTCGTGTGATAAGGAAGGTGACAGCATCTTATTAGTGGCTGAGATCTGATTTTCACGAACCTTGCTCAGTCACGTCCCGGGGCGGTTCTGTACATAGCCCCGGGTGGCATTCCGTCCCTCACCTGTTACAGTTAGTTGGTCACAACGCAGCCCTATCCACACGGTAATGTCTTTATCCTGAGACCAGCCAGAAGATCGTCCATCTACCCTGCTGCACGGTGGGAGATAAATTGGGCTCTTATATGTGACTATAGATAATCGCGCCCATTGAATCCCCTCGCACGCCACCTCTCCGACCTGTTAGTATGCATCCGCCCGCAAAGGAGAACCCCCATAGATGGCTAAGCAAGCTGTTCTCTAATTCATGCTCAGCACCGCTAGGCAAGTGTTATTGCACGTTGCCATGGACGAGCACCCTACTCTGTGAACTAACCCCAGCCCCCTAACGCAACGTTTCGCTAATTAGAGCCAAACATCCTGCAACCCGGTACGTCGTGTGCTACAAATAGGATCTAGGGCGAACATCGATCTCCACTTTTGTCTCATCGAATCGATTGATGTTATCGATAGCGACCCTCATCTACGAGAGCTGTCTGTGTTTTCGTATGCTCCTGGCTATTGGTCTAAGGCCCTAAGAGGCAACTGGACACCGCACGGTAAACGGGCGAACGCCTGGGCTGAGGCTATGAACGTCATTGACTAGGGACAGCGTAAGTGCTGTGAAACGCCAGGACGACTGTGGACCAGAGCGTGTTGTTCGGGTACCGACTAGGAGTCTTTTCTATTTCCCGTGGGTGTTGCGGGCGCCGCCAAAGGTGTCGGAAAAGTGAGGACGGTTAATGAGCTTAATG
seq00005   ACTAAAGGCACGGTTCTATGGTGATAACTAAACACCTTATGTGGTGGATGTAACAAACGTGGGGGGAGGTAACGTCATCGAATGGTGGGAGTGAATGAATCCTGTCATTGCCCGAAGTTTCAGCACATCGAACTAGCGAAGCTTCCTGATCATCTGTTGGGCATGCAGAGCAAGGCTGCCGAGTGAGCGTCGGAATAAAATCCTTAACAGTCGGAGCAACTTCAGCGACGTATGCATGAATGGATCTGGTACAACGAAAGCCTTCGGTTTTAACGAAAACAGCAGAAGCGAGGTTTGATGGCAGTAGAGACCCTGCGGCGCAAAGAAGGAGGGGCGGCTATGAATCTAAGTGTTATCGGCTGCATCATAGGAATTCAATTTTGGGCGCTTGCGAATTGGCATGATTATCGTGTGCAGATTGGTGCGGACCAGAGGCGTGAGGTTGACGGCCGGCCTGTCTCCAATAGAATTTTCGTGAGTCCCTCTGGTTAAGTTAAGTCCCTAGTGGAAATGCCACACTCGCTGAGGTCTCCAAGCTGCTCACCGGGCGTCCGTGAGACTCCTACTCGTTACTATTCGCCAATTCCACTCTGGTGCAGGTGATGTTCACGTTTTGCGCTGTCCGCCCTGCAAAGTACGAGGGCGGCGTGTGACTGGGTCAGCATGGTGACTTCCACCGTACTCAATGGGATGACTTAATAGGCTCATCGGACATTCTGCAGGATTCGCTACGGTCTCGATCCCGACATGAAGCGACACACCCAGAGCGGGCACATACCCGTAATCCGACCCGGATTACTATGTTCACTTGGCGGGATGAGGGCGACCTAGTAGGAGTACGGCGCGCACCCTTTGGCAATATCCGACTGAGAGAAGATCATAGTCGGAACTGCCTTTGATTTATAACTTATTCACCCACTTTCACTAGTATTAACCTTCATCCATCATTCGGCCTACGTGTGGCGTCTCTCCCCCGACAGCAGGGTAATCCGCTATCCTCCCCGTACCCGCATCGGTGTATTCGGGCAGAACTCCAGGCTAACAGCAATTTCAGGGGTCGTAAAACATTTGGGCCTTAATCTACGCGGTAAGGATACTGGCCCGATAGCTGAGGTAAAGATCCCTAACACCGCGCGAAGGCTATCCATTCAGTATGGATTCACTACCCCCCCCATCTTGCGCTTCCTCTTTCGCATGATTGCTGTTATAACTTCATAATCACCGGACCTCGAACTAAGCTTCAATCTTCTCAGGGCGTGGGGATTATGCAAGACCGTACGGCGCACCTACTTCACATTGTATGTTAAATCCGAAATTCCCGTCGCTACTACATGAGGAATAGTAACGTTGCAAACGGTTGAAAGTCTTACATCTCATGGGGACGCCTGAAGCCGGAGTATGTAGGCATGCGCTCTAGGGCTCCAGATCACACACTCGTGTGATTAGGAAGGTGACAGCATCTTATTAGTGGCTGAGATCTGATTTTCACGAACCTTGCTCAGTCACGTCCCGGGGCGGTTCTGTACATAGCCCCGGGTGGCATTCCGTCCCTCACCTGTTACAGTTAGTTGGTCACAACGCAGCCCTATCCACACGGTAATGTCTTTATCCTGAGACCAGCCAGAAGATCGTCCATCTACCCTGCTGCACGGTGGGAGATAAATTGGGCTCTTATATGTGACTATAGATAATCGCGCCCATTGAATCCCCTCGCACGCCACCTCTCCGACCTGTTAGTATGCATCCGCCCGCAAAGGAGAACCCCCATAGATGGCTAAGCAAGCTGTTCTCTAATTCATGCTCAGCACCGCTAGGCAAGTGTTATTGCACGTTGCCATGGACGAGCACCCTACTCTGTGAACTAACCCCAGCCCCCTAACGCAACGTTTCGCTAATTAGAGCCAAACATCCTGCAACCCGGTACGTCGTGTGCTACAAATAGGATCTAGGGCGAACATCGATCTCCACTTTTGTCTCATCGAATCGATTGATGTTATCGATAGCGACCCTCATCTACGAGAGCTGTCTGTGTTTTCGTATGCTCCTGGCTATTGGTCTAAGGCCCTAAGAGGCAACTGGACACCGCACGGTAAACGGGCGAACGCCTGGGCTGAGGCTATGAACGTCATTGACTAGGGACAGCGTAAGTGCTGTGAAACGCCAGGACGACTGTGGACCAGAGCGTGTTGTTCGGGTACCGACTAGGAGTCTTTTCTATTTCCCGTGGGTGTTGCGGGCGCCGCCAAAGGTGTCGGAAAAGTGAGGACCGTTAATGAGCTTAATG
seq00006   ACTAAAGGCACGGTTCTATGGTGATAACTAAACACCTTATGTGGTGGATGTAACAAACGTGGGGGGAGGTAACGTCATCGAATGGTGGGAGTGAATGAATCCTGTCATTGCCCGAAGTTTCAGCACATCGAACTAGCGAAGCTTCCTGATCATCTGTTGGGCATGCAGAGCAAGGCTGCCGAGTGAGCGTCGGAATAAAATCCTTAACAGTCGGAGCAACTTCAGCGACGTATGCATGAATGGATCTGGTACAACGAAAGCCTTCGGTTTTAACGAAAACAGCAGAAGCGAGGTTTGATGGCAGTAGAGACCCTGCGGCGCAAAGAAGGAGGGGCGGCTATGAATCTAAGTGTTATCGGCTGCATCATAGGAATTCAATTTTGGGCGCTTGCGAATTGGCATGATTATCGTGTGCAGATTGGTGCGGACCAGAGGCGTGAGGTTGACGGCCGGCCTGTCTCCAATAGAATTTTCGTGAGTCCCTCTGGTTAAGTTAAGTCCCTAGTGGAAATGCCACACTCGCTGAGGTCTCCAAGCTGCTCACCGGGCGTCCGTGAGACTCCTACTCCTTACTATTCGCCAATTCCACTCTGGTGCAGGTGATGTTCACGTTTTGCGCTGTCCGCCCTGCAAAGTACGAGGGCGGCGTGTGACTGGGTCAGCATGGTGACTTCCACCGTACTCAATGGGATGACTTAATAGGCTCATCGGACATTCTGCAGGATTCGCTACGGTCTCGATCCCGACATGAAGCGACACACCCAGAGCGGGCACATACCCGTAATCCGACCCGGATTACTATGTTCACTTGGCGGGATGAGGGCGACCTAGTAGGATTACGGCGCGCACCCTTTGGCAATATCCGACTGAGAGAAGATCATAGTCGGAACTGCCTTTGATTTATAACTTATTCACCCACTTTCACTAGTATTAACCTTCATCCATCATTCGGCCTACGTGTGGCGTCTCTCCCCCAACAGCAGGGTAATCCGATATCCTCCCCGTACCCGCATCGGTGTATTCGGGCAGAACTCCAGGCTAACAGCAATTTCAGGGGTCGTAAAACATTTGGGCCTTAATCTACGCGGTAAGGATACTGGCCCGATAGCTGAGGTAAAGATCCCTAACACCGCGCGAAGGCTATCCATTCAGTATGGATTCACTACCCCCCCCATCTTGCGCTTCCTCTTTCGCATGATTGCTGTTATAACTTCATAATCACCGGACCTCGAACTAAGCTTCAATCTTCTCAGGGCGTGGGGATTATGCAAGACCGTACGGCGCACCTACTTCACATTGTATGTTAAATCCGAAATTCCCGTCGCTACTACATGAGGAATAGTAACGTTGCAAACGGTTGAAAGTCTTACATCTCATGGGGACGCCTGAAGCCGGAGTATGTAGGCATGCGCTCTAGGGCTCCAGATCACACACTCGTGTGATAAGGAAGGTGACAGCATCTTATTAGTGGCTGAGATCTGATTGTCACGAACCTTGCTCAGTCACGTCCCGGGGCGGTTCTGTACATAGCCCCGGGTGGCATTCCGTCCCTCACCTGTTACAGTTAGTTGGTCACAACGCAGCCCTATCCACACGGTAATGTCTTTATCCTGAGACCAGCCAGAAGATCGTCCATCTACCCTGCTGCACGGTGGGAGATAAATTGGGCTCTTATATGTGACTATAGATAATCGCGCCCATTGAATCCCCTCGCACGCCACCTCTCCGACCTGTTAGTATGCATCCGCCCGCAAAGGAGAACCCCCATAGATGGCTAAGCAAGCTGTTCTCTAATTCATGCTCAGCACCGCTAGGCAAGTGTTATTGCACGTTGCCATGGACGAGCACCCTACTCTGTGAACTAACCCCAGCCCCCTAACGCAACGTTTCGCTAATTAGAGCCAAACATCCTGCAACCCGGTACGTCGTGTGCTACAAATAGGATCTAGGGCGAACATCGATCTCCACTTTTGTCTCATCGAATCGATTGATGTTATCGATAGCGACCCTCATCTACGAGAGCTGTCTGTGTTTTCGTATGCTCCTGGCTATTGGTCTAAGGCCCTAAGAGGCAACTGGACACCGCACGGTAAACGGGCGAACGCCTGGGCTGAGGCTATGAACGTCATTGACTAGGGACAGCGTAAGTGCTGTGAAACGCCAGGACGACTGTGGACCAGAGCGTGTTGTTCGGGTACCGACTAGGAGTCTTTTCTATTTCCCGTGGGTGTTGCGGGCGCCGCCAAAGGTGTCGGAAAAGTGAGGACGGTTAATGAGCTTAATG
seq00007   ACTAAAGGCACGGTTCTATGGTGATAACTAAACACCTTATGTGGTGGATGTAACAAACGTGGGGGGAGGTAACGTCATCGAATGGTGGGAGTGAATGAATCCTGTCATTGCCCGAAGTTTCAGCACATCAAACTAGCGAAGCTTCCTGATCATCTGTTGGGCATGCAGAGCAAGGCTGCCGAGTGAGCGTCGGAATAAAATCCTTAACAGTCGGAGCAACTTCAGCGACGTATGCATGAATGGATCTGGTACAACGAAAGCCTTCGGTTTTAACGAAAACAGCAGAAGCGAGGTTTGATGGCAGTAGAGACCCTGCGGCGCAAAGAAGGAGGGGCGGCTATGAATCTAAGTGTTATCGGCTGCATCATAGGAATTCAATTTTGGGCGCTTGCGAATTGGCATGATTATCGTGTGCAGATTGGTGCGGACCAGAGGCGTGAGGTTGACGGCCGGCCTGTCTCCAATAGAATTTTCGTGAGTCCCTCTGGTTAAGTTAAGTCCCTAGTGGAAATGCCACACTCGCTGAGGTCTCCAAGCTGCTCACCGGGCGTCCGTGAGACTCCTACTCCTTACTATTCGCCAATTCCACTCTGGTGCAGGTGATGTTCACGTTTTGCGCTGTCCGCCCTGCAAAGTACGAGGGCGGCGTGTGACTGGGTCAGCATGGTGACTTCCACCGTACTCAATGGGATGACTTAATAGGCTCATCGGACATTCTGCAGGATTCGCTACGGTCTCGATCCCGACATGAAGCGACACACCCAGAGCGGGCACATACCCGTAATCCGACCCGGATTACTATGTTCACTTGGCGGGATGAGGGCGACCTAGTAGGAGTACGGCGCGCACCCTTTGGCAATATCCGACTGAGAGAAGATCATAGTCGGAACTGCCTTTGATTTATAACTTATTCACCCACTTTCACTAGTATTAACCTTCATCCATCATTCGGCCTACGTGTGGCGTCTCTCCCCCAACAGCAGGGTAATCCGCTATCCTCCCCGTACCCGCATCGGTGTATTCGGGCAGAACTCCAGGCTAACAGCAATTTCAGGGGTCGTAAAACATTTGGGCCTTAATCTACGCGGTAAGGATACTGGCCCGATAGCTGAGGTAAAGATCCCTAACACCGCGCGAAGGCTATCCATTCAGTATGGATTCACTACCCCCCCCATCTTGCGCTTCCTCTTTCGCATGATTGCTGTTATAACTTCATAATCACCGGACCTCGAACTAAGCTTCAATCTTCTCAGGGCGTGGGGATTATGCAAGACCGTACGGCGCACCTACTTCACATTGTATGTTAAATCCGAAATTCCCGTCGCTACTACATGAGGAATAGTAACGTTGCAAACGGTTGAAAGTCTTACATCTCATGGGGACGCCTGAAGCCGGAGTATGTAGGCATGCGCTCTAGGGCTCCAGATCACACACTCGTGTGATTAGGAAGGTGACAGCATCTTATTAGTGGCTGAGATCTGATTTTCACGAACCTTGCTCAGTCACGTCCCGGGGCGGTTCTGTACATAGCCCCGGGTGGCATTCCGTCCCTCACCTGTTACAGTTAGTTGGTCACAACGCAGCCCTATCCACACGGTAATGTCTTTATCCTGAGACCAGCCAGAAGATCGTCCATCTACCCTGCTGCACGGTGGGAGATAAATTGGGCTCTTATATGTGACTATAGATAATCGCGCCCATTGAATCCCCTCGCACGCCACCTCTCCGACCTGTTAGTATGCATCCGCCCGCAAAGGAGAACCCCCATAGATGGCTAAGCAAGCTGTTCTCTAATTCATGCTCAGCACCGCTAGGCAAGTGTTATTGCACGTTGCCATGGACGAGCACCCTACTCTGTGAACTAACCCCAGCCCCCTAACGCAACGTTTCGCTAATTAGAGCCAAACATCCTGCAACCCGGTACGTCGTGTGCTACAAATAGGATCTAGGGCGAACATCGATCTCCACTTTTGTCTCATCGAATCGATTGATGTTATCGATAGCGACCCTCATCTACGAGAGCTGTCTGTGTTTTCGTATGCTCCTGGCTATTGGTCTAAGGCCCTAAGAGGCAACTGGACACCGCACGGTAAACGGGCGAACGCCTGGGCTGAGGCTATGAACGTCATTGACTAGGGACAGCGTAAGTGCTGTGAAACGCCAGGACGACTGTGGACCAGAGCGTGTTGTTCGGGTACCGACTAGGAGTCTTTTCTATTTCCCGTGGGTGTTGCGGGCGCCGCCAAAGGTGTCGGAAAAGTGAGGACGGTTAATGAGCTTAATG
seq00008   ACTAAAGGCACGGTTCTATGGTGATAACTAAACACCTTATGTGGTGGATGTAACAAACGTGGGGGGAGGTAACGTCATCGAATGGTGGGAGTGAATGAATCCTGTCATTGCCCGAAGTTTCAGCACATCGAACTAGCGAAGCTTCCTGATCATCTGTTGGGCATGCAGAGCAAGGCTGCCGAGTGAGCGTCGGAATAAAATCCTTAACAGTCGGAGCAACTTCAGCGACGTATGCATGAATGGATCTGGTACAACGAAAGCCTTCGGTTTTAACGAAAACAGCAGAAGCGAGGTTTGATGGCAGTAGAGACCCTGCGGCGCAAAGAAGGGGGGGCGGCTATGAATCTAAGTGTTATCGGCTGCATCATAGGAATTCAATTTTGGGCGCTTGCGAATTGGCATGATTATCGTGTGCAGATTGGTGCGGACCAGAGGCGTGAGGTTGACGGCCGGCCTGTCTCCAATAGAATTTTCGTGAGTCCCTCTGGTTAAGTTAAGTCCCTAGTGGAAATGCCACACTCGCTGAGGTCTCCAAGCTGCTCACCGGGCGTCCGTGAGACTCCTACTCCTTACTATTCGCCAATTCCACTCTGGTGCAGGTGATGTTCACGTTTTGCGCTGTCCGCCCTGCAAAGTACGAGGGCGGCGTGTGACTGGGTCAGCATGGTGACTTCCACCGTACTCAATGGGATGACTTAATAGGCTCATCGGACATTCTGCAGGATTCGCTACGGTCTCGATCCCGACATGAAGCGACACACCCAGAGCGGGCACATACCCGTAATCCGACCCGGATTACTATGTTCACTTGGCGGGATGAGGGCGACCTAGTAGGAGTACGGCGCGCACCCTTTGGCAATATCCGACTGAGAGAAGATCATAGTCGGAACTGCCTTTGATTTATAACTTATTCACCCACTTTCACTAGTATTAACCTTCATCCATCATTCGGCCTACGTGTGGCGTCTCTCCCCCAACAGCAGGGTAATCCGCTATCCTCCCCGTACCCGCATCGGTGTATTCGGGCAGAACTCCAGGCTAACAGCAATTTCAGGGGTCGTAAAACATTTGGGCCTTAATCTACGCGGTAAGGATACTGGCCCGATAGCTGAGGTAAAGATCCCTAACACCGCGCGAAGGCTATCCATTCAGTATGGATTCACTACCCCCCCCATCTTGCGCTTCCTCTTTCGCATGATTGCTGTTATAACTTCATAATCACCGGACCTCGAACTAAGCTTCAATCTTCTCAGGGCGTGGGGATTATGCAAGACCGTACGGCGCACCTACTTCACATTGTATGTTAAATCCGAAATTCCCGTCGCTACTACATGAGGAATAGTAACGTTGCAAACGGTTGAAAGTCTTACATCTCATGGGGACGCCTGAAGCCGGAGTATGTAGGCATGCGCTCTAGGGCTCCAGATCACACACTCGTGTGATTAGGAAGGTGACAGCATCTTATTAGTGGCTGAGATCTGATTTTCACGAACCTTGCTCAGTCACGTCCCGGGGCGGTTCTGTACATAGCCCCGGGTGGCATTCCGTCCCTCACCTGTTACAGTTAGTTGGTCACAACGCAGCCCTATCCACACGGTAATGTCTTTATCCTGAGACCAGCCAGAAGATCGTCCATCTACCCTGCTGCACGGTGGGAGATAAATTGGGCTCTTATATGTGACTATAGATAATCGCGCCCATTGAATCCCCTCGCACGCCACCTCTCCGACCTGTTAGTATGCATCCGCCCGCAAAGGAGAACCCCCATAGATGGCTAAGCAAGCTGTTCTCTAATTCATGCTCAGCACCGCTAGGCAAGTGTTATTGCACGTTGCCATGGACGAGCACCCTACTCTGTGAACTAACCCCAGCCCCCTAACGCAACGTTTCGCTAATTAGAGCCAAACATCCTGCAACCCGGTACGTCGTGTGCTACAAATAGGATCTAGGGCGAACATCGATCTCCACTTTTGTCTCATCGAATCGATTGATGTTATCGATAGCGACCCTCATCTACGAGAGCTGTCTGTGTTTTCGTATGCTCCTGGCTATTGGTCTAAGGCCCTAAGAGGCAACTGGACACCGCACGGTAAACGGGCGAACGCCTGGGCTGAGGCTATGAACGTCATTGACTAGGGACAGCGTAAGTGCTGTGAAACGCCAGGACGACTGTGGACCAGAGCGTGTTGTTCGGGTACCGACTAGGAGTCTTTTCTATTTCCCGTGGGTGTTGCGGGCGCCGCCAAAGGTGTCGGAAAAGTGAGGACGGTTAATGAGCTTAATG
seq00009   ACTAAAGGCACGGTTCTATGGTGATAACTAAACACCTTATGTGGTGGATGTAACAAACGTGGGGGGAGGTAACGTCATCGAATGGTGGGAGTGAATGAATCCTGTCATTGCCCGAAGTTTCAGCACATCGAACTAGCGAAGCTTCCTGATCATCTGTTGGGCATGCAGAGCAAGGCTGCCGAGTGAGCGTCGGAATAAAATCCTTAACAGTCGGAGCAACTTCAGCGACGTATGCATGAATGGATCTGGTACAACGAAAGCCTTCGGTTTTAACGAAAACAGCAGAAGCGAGGTTTGATGGCAGTAGAGACCCTGCGGCGCAAAGAAGGAGGGGCGGCTATGAATCTAAGTGTTATCGGCTGCATCATAGGAATTCAATTTTGGGCGCTTGCGAATTGGCATGATTATCGTGTGCAGATTGGTGCGGACCAGAGGCGTGAGGTTGACGGCCGGCCTGTCTCCAATAGAATTTTCGTGAGTCCCTCTGGTTAAGTTAAGTCCCTAGTGGAAATGCCACACTCGCTGAGGTCTCCAAGCTGCTCACCGGGCGTCCGTGAGACTCCTACTCCTTACTATTCGCCAATTCCACTCTGGTGCAGGTGATGTTCACGTTTTGCGCTGTCCGCCCTGCAAAGTACGAGGGCGGCGTGTGACTGGGTCAGCATGGTGACTTCCACCGTACTCAATGGGATGACTTAATAGGCTCATCGGACATTCTGCAGGATTCGCTACGGTCTCGATCCCGACATGAAGCGACACACCCAGAGCGGGCACATACCCGTAATCCGACCCGGATTACTATGTTCACTTGGCGGGATGAGGGCGACCTAGTAGGATTACGGCGCGCACCCTTTGGCAATATCCGACTGAGAGAAGATCATAGTCGGAACTGCCTTTGATTTATAACTTATTCACCCACTTTCACTAGTATTAACCTTCATCCATCATTCGGCCTACGTGTGGCGTCTCTCCCCCAACAGCAGGGTAATCCGCTATCCTCCCCGTACCCGCATCGGTGTATTCGGGCAGAACTCCAGGCTAACAGCAATTTCAGGGGTCGTAAAACATTTGGGCCTTAATCTACGCGGTAAGGATACTGGCCCGATAGCTGAGGTAAAGATCCCTAACACCGCGCGAAGGCTATCCATTCAGTATGGATTCACTACCCCCCCCATCTTGCGCTTCCTCTTTCGCATGATTGCTGTTATAACTTCATAATCACCGGACCTCGAACTAAGCTTCAATCTTCTCAGGGCGTGGGGATTATGCAAGACCGTACGGCGCACCTACTTCACATTGTATGTTAAATCCGAAATTCCCGTCGCTACTACATGAGGAATAGTAACGTTGCAAACGGTTGAAAGTCTTACATCTCATGGGGACGCCTGAAGCCGGAGTATGTAGGCATGCGCTCTAGGGCTCCAGATCACACACTCGTGTGATAAGGAAGGTGACAGCATCTTATTAGTGGCTGAGATCTGATTGTCACGAACCTTGCTCAGTCACGTCCCGGGGCGGTTCTGTACATAGCCCCGGGTGGCATTCCGTCCCTCACCTGTTACAGTTAGTTGGTCACAACGCAGCCCTATCCACACGGTAATGTCTTTATCCTGAGACCAGCCAGAAGATCGTCCATCTACCCTGCTGCACGGTGGGAGATAAATTGGGCTCTTATATGTGACTATAGATAATCGCGCCCATTGAATCCCCTCGCACGCCACCTCTCCGACCTGTTAGTATGCATCCGCCCGCAAAGGAGAACCCCCATAGATGGCTAAGCAAGCTGTTCTCTAATTCATGCTCAGCACCGCTAGGCAAGTGTTATTGCACGTTGCCATGGACGAGCACCCTACTCTGTGAACTAACCCCAGCCCCCTAACGCAACGTTTCGCTAATTAGAGCCAAACATCCTGCAACCCGGTACGTCGTGTGCTACAAATAGGATCTAGGGCGAACATCGATCTCCACTTTTGTCTCATCGAATCGATTGATGTTATCGATAGCGACCCTCATCTACGAGAGCTGTCTGTGTTTTCGTATGCTCCTGGCTATTGGTCTAAGGCCCTAAGAGGCAACTGGACACCGCACGGTAAACGGGCGAACGCCTGGGCTGAGGCTATGAACGTCATTGACTAGGGACAGCGTAAGTGCTGTGAAACGCCAGGACGACTGTGGACCAGAGCGTGTTGTTCGGGTACCGACTAGGAGTCTTTTCTATTTCCCGTGGGTGTTGCGGGCGCCGCCAAAGGTGTCGGAAAAGTGAGGACGGTTAATGAGCTTAATG
seq00010   ACTAAAGGCACGGTTCTATGGTGATAACTAAACACCTTATGTGGTGGATGTAACAAACGTGGGGGGAGGTAACGTCATCGAATGGTGGGAGTGAATGAATCCTGTCATTGCCCGAAGTTTCAGCACATCGAACTAGCGAAGCTTCCTGATCATCTGTTGGGCATGCAGAGCAAGGCTGCCGAGTGAGCGTCGGAATAAAATCCTTAACAGTCGGAGCAACTTCAGCGACGTATGCATGAATGGATCTGGTACAACGAAAGCCTTCGGTTTTAACGAAAACAGCAGAAGCGAGGTTTGATGGCAGTAGAGACCCTGCGGCGCAAAGAAGGAGGGGCGGCTATGAATCTAAGTGTTATCGGCTGCATCATAGGAATTCAATTTTGGGCGCTTGCGAATTGGCATGATTATCGTGTGCAGATTGGTGCGGACCAGAGGCGTGAGGTTGACGGCCGGCCTGTCTCCAATAGAATTTTCGTGAGTCCCTCTGGTTAAGTTAAGTCCCTAGTGGAAATGCCACACTCGCTGAGGTCTCCAAGCTGCTCACCGGGCGTCCGTGAGACTCCTACTCCTTACTATTCGCCAATTCCACTCTGGTGCAGGTGATGTTCACGTTTTGCGCTGTCCGCCCTGCAAAGTACGAGGGCGGCGTGTGACTGGGTCAGCATGGTGACTTCCACCGTACTCAATGGGATGACTTAATAGGCTCATCGGACATTCTGCAGGATTCGCTACGGTCTCGATCCCGACATGAAGCGACACACCCAGAGCGGGCACATACCCGTAATCCGACCCGGATTACTATGTTCACTTGGCGGGATGAGGGCGACCTAGTAGGAGTACGGCGCGCACCCTTTGGCAATATCCGACTGAGAGAAGATCATAGTCGGAACTGCCTTTGATTTATAACTTATTCACCCACTTTCACTAGTATTAACCTTCATCCATCATTCGGCCTACGTGTGGCGTCTCTCCCCCAACAGCAGGGTAATCCGCTATCCTCCCCGTACCCGCATCGGTGTATTCGGGCAGAACTCCAGGCTAACAGCAATTTCAGGGGTCGTAAAACATTTGGGCCTTAATCTACGCGGTAAGGATACTGGCCCGATAGCTGAGGTAAAGATCCCTAACACCGCGCGAAGGCTATCCATTCAGTATGGATTCACTACCCCCCCCATCTTGCGCTTCCTCTTTCGCATGATTGCTGTTATAACTTCATAATCACCGGACCTCGAACTAAGCTTCAATCTTCTCAGGGCGTGGGGATTATGCAAGACCGTACGGCGCACCTACTTCACATTGTATGTTAAATCCGAAATTCCCGTCGCTACTACATGAGGAATAGTAACGTTGCAAACGGTTGAAAGTCTTACATCTCATGGGGACGCCTGAAGCCGGAGTATGTAGGCATGCGCTCTAGGGCTCCAGATCACACACTCGTGTGATTAGGAAGGTGACAGCATCTTATTAGTGGCTGAGATCTGATTTTCACGAACCTTGCTCAGTCACGTCCCGGGGCGGTTCTGTACATAGCCCCGGGTGGCATTCCGTCCCTCACCTGTTACAGTTAGTTGGTCACAACGCAGCCCTATCCACACGGTAATGTCTTTATCCTGAGACCAGCCAGAAGATCGTCCATCTACCCTGCTGCACGGTGGGAGATAAATTGGGCTCTTATATGTGACTATAGATAATCGCGCCCATTGAATCCCCTCGCACGCCACCTCTCCGACCTGTTAGTATGCATCCGCCCGCAAAGGAGAACCCCCATAGATGGCTAAGCAAGCTGTTCTCTAATTCATGCTCAGCACCGCTAGGCAAGTGTTATTGCACGTTGCCATGGACGAGCACCCTACTCTGTGAACTAACCCCAGCCCCCTAACGCAACGTTTCGCTAATTAGAGCCAAACATCCTGCAACCCGGTACGTCGTGTGCTACAAATAGGATCTAGGGCGAACATCGATCTCCACTTTTGTCTCATCGAATCGATTGATGTTATCGATAGCGACCCTCATCTACGAGAGCTGTCTGTGTTTTCGTATGCTCCTGGCTATTGGTCTAAGGCCCTAAGAGGCAACTGGACACCGCACGGTAAACGGGCGAACGCCTGGGCTGAGGCTATGAACGTCATTGACTAGGGACAGCGTAAGTGCTGTGAAACGCCAGGACGACTGTGGACCAGAGCGTGTTGTTCGGGTACCGACTAGGAGTCTTTTCTATTTCCCGTGGGTGTTGCGGGCGCCGCCAAAGGTGTCGGAAAAGTGAGGACGGTTAATGAGCTTAATG
seq00011   ACTAAAGGCACGGTTCTATGGTGATAACTAAACACCTTATGTGGTGGATGTAACAAACGTGGGGGGAGGTAACGTCATCGAATGGTGGGAGTGAATGAATCCTGTCATTGCCCGAAGTTTCAGCACATCGAACTAGCGAAGCTTCCTGATCATCTGTTGGGCATGCAGAGCAAGGCTGCCGAGTGAGCGTCGGAATAAAATCCTTAACAGTCGGAGCAACTTCAGCGACGTATGCATGAATGGATCTGGTACAACGAAAGCCTTCGGTTTTAACGAAAACAGCAGAAGCGAGGTTTGATGGCAGTAGAGACCCTGCGGCGCAAAGAAGGAGGGGCGGCTATGAATCTAAGTGTTATCGGCTGCATCATAGGAATTCAATTTTGGGCGCTTGCGAATTGGCATGATTATCGTGTGCAGATTGGTGCGGACCAGAGGCGTGAGGTTGACGGCCGGCCTGTCTCCAATAGAATTTTCGTGAGTCCCTCTGGTTAAGTTAAGTCCCTAGTGGAAATGCCACACTCGCTGAGGTCTCCAAGCTGCTCACCGGGCGTCCGTGAGACTCCTACTCCTTACTATTCGCCAATTCCACTCTGGTGCAGGTGATGTTCACGTTTTGCGCTGTCCGCCCTGCAAAGTACGAGGGCGGCGTGTGACTGGGTCAGCATGGTGACTTCCACCGTACTCAATGGGATGACTTAATAGGCTCATCGGACATTCTGCAGGATTCGCTACGGTCTCGATCCCGACATGAAGCGACACACCCAGAGCGGGCACATACCCGTAATCCGACCCGGATTACTATGTTCACTTGGCGGGATGAGGGCGACCTAGTAGGATTACGGCGCGCACCCTTTGGCAATATCCGACTGAGAGAAGATCATAGTCGGAACTGCCTTTGATTTATAACTTATTCACCCACTTTCACTAGTATTAACCTTCATCCATCATTCGGCCTACGTGTGGCGTCTCTCCCCCAACAGCAGGGTAATCCGCTATCCTCCCCGTACCCGCATCGGTGTATTCGGGCAGAACTCCAGGCTAACAGCAATTTCAGGGGTCGTAAAACATTTGGGCCTTAATCTACGCGGTAAGGATACTGGCCCGATAGCTGAGGTAAAGATCCCTAACACCGCGCGAAGGCTATCCATTCAGTATGGATTCACTACCCCCCCCATCTTGCGCTTCCTCTTTCGCATGATTGCTGTTATAACTTCATAATCACCGGACCTCGAACTAAGCTTCAATCTTCTCAGGGCGTGGGGATTATGCAAGACCGTACGGCGCACCTACTTCACATTGTATGTTAAATCCGAAATTCCCGTCGCTACTACATGAGGAATAGTAACGTTGCAAACGGTTGAAAGTCTTACATCTCATGGGGACGCCTGAAGCCGGAGTATGTAGGCATGCGCTCTAGGGCTCCAGATCACACACTCGTGTGATAAGGAAGGTGACAGCATCTTATTAGTGGCTGAGATCTGATTTTCACGAACCTTGCTCAGTCACGTCCCGGGGCGGTTCTGTACATAGCCCCGGGTGGCATTCCGTCCCTCACCTGTTACAGTTAGTTGGTCACAACGCAGCCCTATCCACACGGTAATGTCTTTATCCTGAGACCAGCCAGAAGATCGTCCATCTACCCTGCTGCACGGTGGGAGATAAATTGGGCTCTTATATGTGACTATAGATAATCGCGCCCATTGAATCCCCTCGCACGCCACCTCTCCGACCTGTTAGTATGCATCCGCCCGCAAAGGAGAACCCCCATAGATGGCTAAGCAAGCTGTTCTCTAATTCATGCTCAGCACCGCTAGGCAAGTGTTATTGCACGTTGCCATGGACGAGCACCCTACTCTGTGAACTAACCCCAGCCCCCTAACGCAACGTTTCGCTAATTAGAGCCAAACATCCTGCAACCCGGTACGTCGTGTGCTACAAATAGGATCTAGGGCGAACATCGATCTCCACTTTTGTCTCATCGAATCGATTGATGTTATCGATAGCGACCCTCATCTACGAGAGCTGTCTGTGTTTTCGTATGCTCCTGGCTATTGGTCTAAGGCCCTAAGAGGCAACTGGACACCGCACGGTAAACGGGCGAACGCCTGGGCTGAGGCTATGAACGTCATTGACTAGGGACAGCGTAAGTGCTGTGAAACGCCAGGACGACTGTGGACCAGAGCGTGTTGTTCGGGTACCGACTAGGAGTCTTTTCTATTTCCCGTGGGTGTTGCGGGCGCCGCCAAAGGTGTCGGAAAAGTGAGGACGGTTAATGAGCTTAATG
seq00012   ACTAAAGGCACGGTTCTATGGTGATAACTAAACACCTTATGTGGTGGATGTAACAAACGTGGGGGGAGGTAACGTCATCGAATGGTGGGAGTGAATGAATCCTGTCATTGCCCGAAGTTTCAGCACATCGAACTAGCGAAGCTTCCTGATCATCTGTTGGGCATGCAGAGCAAGGCTGCCGAGTGAGCGTCGGAATAAAATCCTTAACAGTCGGAGCAACTTCAGCGACGTATGCATGAATGGATCTGGTACAACGAAAGCCTTCGGTTTTAACGAAAACAGCAGAAGCGAGGTTTGATGGCAGTAGAGACCCTGCGGCGCAAAGAAGGAGGGGCGGCTATGAATCTAAGTGTTATCGGCTGCATCATAGGAATTCAATTTTGGGCGCTTGCGAATTGGCATGATTATCGTGTGCAGATTGGTGCGGACCAGAGGCGTGAGGTTGACGGCCGGCCTGTCTCCAATAGAATTTTCGTGAGTCCCTCTGGTTAAGTTAAGTCCCTAGTGGAAATGCCACACTCGCTGAGGTCTCCAAGCTGCTCACCGGGCGTCCGTGAGACTCCTACTCCTTACTATTCGCCAATTCCACTCTGGTGCAGGTGATGTTCACGTTTTGCGCTGTCCGCCCTGCAAAGTACGAGGGCGGCGTGTGACTGGGTCAGCATGGTGACTTCCACCGTACTCAATGGGATGACTTAATAGGCTCATCGGACATTCTGCAGGATTCGCTACGGTCTCGATCCCGACATGAAGCGACACACCCAGAGCGGGCACATACCCGTAATCCGACCCGGATTACTATGTTCACTTGGCGGGATGAGGGCGACCTAGTAGGAGTACGGCGCGCACCCTTTGGCAATATCCGACTGAGAGAAGATCATAGTCGGAACTGCCTTTGATTTATAACTTATTCACCCACTTTCACTAGTATTAACCTTCATCCATCATTCGGCCTACGTGTGGCGTCTCTCCCCCAACAGCAGGGTAATCCGCTATCCTCCCCGTACCCGCATCGGTGTATTCGGGCAGAACTCCAGGCTAACAGCAATTTCAGGGGTCGTAAAACATTTGGGCCTTAATCTACGCGGTAAGGATACTGGCCCGATAGCTGAGGTAAAGATCCCTAACACCGCGCGAAGGCTATCCATTCAGTATGGATTCACTACCCCCCCCATCTTGCGCTTCCTCTTTCGCATGATTGCTGTTATAACTTCATAATCACCGGACCTCGAACTAAGCTTCAATCTTCTCAGGGCGTGGGGATTATGCAAGACCGTACGGCGCACCTACTTCACATTGTATGTTAAATCCGAAATTCCCGTCGCTACTACATGAGGAATAGTAACGTTGCAAACGGTTGAAAGTCTTACATCTCATGGGGACGCCTGAAGCCGGAGTATGTAGGCATGCGCTCTAGGGCTCCAGATCACACACTCGTGTGATTAGGAAGGTGACAGCATCTTATTAGTGGCTGAGATCTGATTTTCACGAACCTTGCTCAGTCACGTCCCGGGGCGGTTCTGTACATAGCCCCGGGTGGCATTCCGTCCCTCACCTGTTACAGTTAGTTGGTCACAACGCAGCCCTATCCACACGGTAATGTCTTTATCCTGAGACCAGCCAGAAGATCGTCCATCTACCCTGCTGCACGGTGGGAGATAAATTGGGCTCTTATATGTGACTATAGATAATCGCGCCCATTGAATCCCCTCGCACGCCACCTCTCCGACCTGTTAGTATGCATCCGCCCGCAAAGGAGAACCCCCATAGATGGCTAAGCAAGCTGTTCTCTAATTCATGCTCAGCACCGCTAGGCAAGTGTTATTGCACGTTGCCATGGACGAGCACCCTACTCTGTGAACTAACCCCAGCCCCCTAACGCAACGTTTCGCTAATTAGAGCCAAACATCCTGCAACCCGGTACGTCGTGTGCTACAAATAGGATCTAGGGCGAACATCGATCTCCACTTTTGTCTCATCGAATCGATTGATGTTATCGATAGCGACCCTCATCTACGAGAGCTGTCTGTGTTTTCGTATGCTCCTGGCTATTGGTCTAAGGCCCTAAGAGGCAACTGGACACCGCACGGTAAACGGGCGAACGCCTGGGCTGAGGCTATGAACGTCATTGACTAGGGACAGCGTAAGTGCTGTGAAACGCCAGGACGACTGTGGACCAGAGCGTGTTGTTCGGGTACCGACTAGGAGTCTTTTCTATTTCCCGTGGGTGTTGCGGGCGCCGCCAAAGGTGTCGGAAAAGTGAGGACGGTTAATGAGCTTAATG
seq00013   ACTAAAGGCACGGTTCTATGGTGATAACTAAACACCTTATGTGGTGGATGTAACAAACGTGGGGGGAGGTAACGTCATCGAATGGTGGGAGTGAATGAATCCTGTCATTGCCCGAAGTTTCAGCACATCGAACTAGCGAAGCTTCCTGATCATCTGTTGGGCATGCAGAGCAAGGCTGCCGAGTGAGCGTCGGAATAAAATCCTTAACAGTCGGAGCAACTTCAGCGACGTATGCATGAATGGATCTGGTACAACGAAAGCCTTCGGTTTTAACGAAAACAGCAGAAGCGAGGTTTGATGGCAGTAGAGACCCTGCGGCGCAAAGAAGGAGGGGCGGCTATGAATCTAAGTGTTATCGGCTGCATCATAGGAATTCAATTTTGGGCGCTTGCGAATTGGCATGATTATCGTGTGCAGATTGGTGCGGACCAGAGGCGTGAGGTTGACGGCCGGCCTGTCTCCAATAGAATTTTCGTGAGTCCCTCTGGTTAAGTTAAGTCCCTAGTGGAAATGCCACACTCGCTGAGGTCTCCAAGCTGCTCACCGGGCGTCCGTGAGACTCCTACTCCTTACTATTCGCCAATTCCACTCTGGTGCAGGTGATGTTCACGTTTTGCGCTGTCCGCCCTGCAAAGTACGAGGGCGGCGTGTGACTGGGTCAGCATGGTGACTTCCACCGTACTCAATGGGATGACTTAATAGGCTCATCGGACATTCTGCAGGATTCGCTACGGTCTCGATCCCGACATGAAGCGACACACCCAGAGCGGGCACATACCCGTAATCCGACCCGGATTACTATGTTCACTTGGCGGGATGAGGGCGACCTAGTAGGATTACGGCGCGCACCCTTTGGCAATATCCGACTGAGAGAAGATCATAGTCGGAACTGCCTTTGATTTATAACTTATTCACCCACTTTCACTAGTATTAACCTTCATCCATCATTCGGCCTACGTGTGGCGTCTCTCCCCCAACAGCAGGGTAATCCGCTATCCTCCCCGTACCCGCATCGGTGTATTCGGGCAGAACTCCAGGCTAACAGCAATTTCAGGGGTCGTAAAACATTTGGGCCTTAATCTACGCGGTAAGGATACTGGCCCGATAGCTGAGGTAAAGATCCCTAACACCGCGCGAAGGCTATCCATTCAGTATGGATTCACTACCCCCCCCATCTTGCGCTTCCTCTTTCGCATGATTGCTGTTATAACTTCATAATCACCGGACCTCGAACTAAGCTTCAATCTTCTCAGGGCGTGGGGATTATGCAAGACCGTACGGCGCACCTACTTCACATTGTATGTTAAATCCGAAATTCCCGTCGCTACTACATGAGGAATAGTAACGTTGCAAACGGTTGAAAGTCTTACATCTCATGGGGACGCCTGAAGCCGGAGTATGTAGGCATGCGCTCTAGGGCTCCAGATCACACACTCGTGTGATAAGGAAGGTGACAGCATCTTATTAGTGGCTGAGATCTGATTGTCACGAACCTTGCTCAGTCACGTCCCGGGGCGGTTCTGTACATAGCCCCGGGTGGCATTCCGTCCCTCACCTGTTACAGTTAGTTGGTCACAACGCAGCCCTATCCACACGGTAATGTCTTTATCCTGAGACCAGCCAGAAGATCGTCCATCTACCCTGCTGCACGGTGGGAGATAAATTGGGCTCTTATATGTGACTATAGATAATCGCGCCCATTGAATCCCCTCGCACGCCACCTCTCCGACCTGTTAGTATGCATCCGCCCGCAAAGGAGAACCCCCATAGATGGCTAAGCAAGCTGTTCTCTAATTCATGCTCAGCACCGCTAGGCAAGTGTTATTGCACGTTGCCATGGACGAGCACCCTACTCTGTGAACTAACCCCAGCCCCCTAACGCAACGTTTCGCTAATTAGAGCCAAACATCCTGCAACCCGGTACGTCGTGTGCTACAAATAGGATCTAGGGCGAACATCGATCTCCACTTTTGTCTCATCGAATCGATTGATGTTATCGATAGCGACCCTCATCTACGAGAGCTGTCTGTGTTTTCGTATGCTCCTGGCTATTGGTCTAAGGCCCTAAGAGGCAACTGGACACCGCACGGTAAACGGGCGAACGCCTGGGCTGAGGCTATGAACGTCATTGACTAGGGACAGCGTAAGTGCTGTGAAACGCCAGGACGACTGTGGACCAGAGCGTGTTGTTCGGGTACCGACTAGGAGTCTTTTCTATTTCCCGTGGGTGTTGCGGGCGCCGCCAAAGGTGTCGGAAAAGTGAGGACGGTTAATGAGCTTAATG
seq00014   ACTAAAGGCACGGTTCTATGGTGATAACTAAACACCTTATGTGGTGGATGTAACAAACGTGGGGGGAGGTAACGTCATCGAATGGTGGGAGTGAATGAATCCTGTCATTGCCCGAAGTTTCAGCACATCGAACTAGCGAAGCTTCCTGATCATCTGTTGGGCATGCAGAGCAAGGCTGCCGAGTGAGCGTCGGAATAAAATCCTTAACAGTCGGAGCAACTTCAGCGACGTATGCATGAATGGATCTGGTACAACGAAAGCCTTCGGTTTTAACGAAAACAGCAGAAGCGAGGTTTGATGGCAGTAGAGACCCTGCGGCGCAAAGAAGGAGGGGCGGCTATGAATCTAAGTGTTATCGGCTGCATCATAGGAATTCAATTTTGGGCGCTTGCGAATTGGCATGATTATCGTGTGCAGATTGGTGCGGACCAGAGGCGTGAGGTTGACGGCCGGCCTGTCTCCAATAGAATTTTCGTGAGTCCCTCTGGTTAAGTTAAGTCCCTAGTGGAAATGCCACACTCGCTGAGGTCTCCAAGCTGCTCACCGGGCGTCCGTGAGACTCCTACTCCTTACTATTCGCCAATTCCACTCTGGTGCAGGTGATGTTCACGTTTTGCGCTGTCCGCCCTGCAAAGTACGAGGGCGGCGTGTGACTGGGTCAGCATGGTGACTTCCACCGTACTCAATGGGATGACTTAATAGGCTCATCGGACATTCTGCAGGATTCGCTACGGTCTCGATCCCGACATGAAGCGACACACCCAGAGCGGGCACATACCCGTAATCCGACCCGGATTACTATGTTCACTTGGCGGGATGAGGGCGACCTAGTAGGATTACGGCGCGCACCCTTTGGCAATATCCGACTGAGAGAAGATCATAGTCGGAACTGCCTTTGATTTATAACTTATTCACCCACTTTCACTAGTATTAACCTTCATCCATCATTCGGCCTACGTGTGGCGTCTCTCCCCCAACAGCAGGGTAATCCGCTATCCTCCCCGTACCCGCATCGGTGTATTCGGGCAGAACTCCAGGCTAACAGCAATTTCAGGGGTCGTAAAACATTTGGGCCTTAATCTACGCGGTAAGGATACTGGCCCGATAGCTGAGGTAAAGATCCCTAACACCGCGCGAAGGCTATCCATTCAGTATGGATTCACTACCCCCCCCATCTTGCGCTTCCTCTTTCGCATGATTGCTGTTATAACTTCATAATCACCGGACCTCGAACTAAGCTTCAATCTTCTCAGGGCGTGGGGATTATGCAAGACCGTACGGCGCACCTACTTCACATTGTATGTTAAATCCGAAATTCCCGTCGCTACTACATGAGGAATAGTAACGTTGCAAACGGTTGAAAGTCTTACATCTCATGGGGACGCCTGAAGCCGGAGTATGTAGGCATGCGCTCTAGGGCTCCAGATCACACACTCGTGTGATTAGGAAGGTGACAGCATCTTATTAGTGGCTGAGATCTGATTTTCACGAACCTTGCTCAGTCACGTCCCGGGGCGGTTCTGTACATAGCCCCGGGTGGCATTCCGTCCCTCACCTGTTACAGTTAGTTGGTCACAACGCAGCCCTATCCACACGGTAATGTCTTTATCCTGAGACCAGCCAGAAGATCGTCCATCTACCCTGCTGCACGGTGGGAGATAAATTGGGCTCTTATATGTGACTATAGATAATCGCGCCCATTGAATCCCCTCGCACGCCACCTCTCCGACCTGTTAGTATGCATCCGCCCGCAAAGGAGAACCCCCATAGATGGCTAAGCAAGCTGTTCTCTAATTCATGCTCAGCACCGCTAGGCAAGTGTTATTGCACGTTGCCATGGACGAGCACCCTACTCTGTGAACTAACCCCAGCCCCCTAACGCAACGTTTCGCTAATTAGAGCCAAACATCCTGCAACCCGGTACGTCGTGTGCTACAAATAGGATCTAGGGCGAACATCGATCTCCACTTTTGTCTCATCGAATCGATTGATGTTATCGATAGCGACCCTCATCTACGAGAGCTGTCTGTGTTTTCGTATGCTCCTGGCTATTGGTCTAAGGCCCTAAGAGGCAACTGGACACCGCACGGTAAACGGGCGAACGCCTGGGCTGAGGCTATGAACGTCATTGACTAGGGACAGCGTAAGTGCTGTGAAACGCCAGGACGACTGTGGACCAGAGCGTGTTGTTCGGGTACCGACTAGGAGTCTTTTCTATTTCCCGTGGGTGTTGCGGGCGCCGCCAAAGGTGTCGGAAAAGTGAGGACGGTTAATGAGCTTAATG
seq00015   ACTAAAGGCACGGTTCTATGGTGATAACTAAACACCTTATGTGGTGGATGTAACAAACGTGGGGGGAGGTAACGTCATCGAATGGTGGGAGTGAATGAATCCTGTCATTGCCCGAAGTTTCAGCACATCGAACTAGCGAAGCTTCCTGATCATCTGTTGGGCATGCAGAGCAAGGCTGCCGAGTGAGCGTCGGAATAAAATCCTTAACAGTCGGAGCAACTTCAGCGACGTATGCATGAATGGATCTGGTACAACGAAAGCCTTCGGTTTTAACGAAAACAGCAGAAGCGAGGTTTGATGGCAGTAGAGACCCTGCGGCGCAAAGAAGGAGGGGCGGCTATGAATCTAAGTGTTATCGGCTGCATCATAGGAATTCAATTTTGGGCGCTTGCGAATTGGCATGATTATCGTGTGCAGATTGGTGCGGACCAGAGGCGTGAGGTTGACGGCCGGCCTGTCTCCAATAGAATTTTCGTGAGTCCCTCTGGTTAAGTTAAGTCCCTAGTGGAAATGCCACACTCGCTGAGGTCTCCAAGCTGCTCACCGGGCGTCCGTGAGACTCCTACTCCTTACTATTCGCCAATTCCACTCTGGTGCAGGTGATGTTCACGTTTTGCGCTGTCCGCCCTGCAAAGTACGAGGGCGGCGTGTGACTGGGTCAGCATGGTCACTTCCACCGTACTCAATGGGATGACTTAATAGGCTCATCGGACATTCTGCAGGATTCGCTACGGTCTCGATCCCGACATGAAGCGACACACCCAGAGCGGGCACATACCCGTAATCCGACCCGGATTACTATGTTCACTTGGCGGGATGAGGGCGACCTAGTAGGAGTACGGCGCGCACCCTTTGGCAATATCCGACTGAGAGAAGATCATAGTCGGAACTGCCTTTGATTTATAACTTATTCACCCACTTTCACTAGTATTAACCTTCATCCATCATTCGGCCTACGTGTGGCGTCTCTCCCCCGACAGCAGGGTAATCCGCTATCCTCCCCGTACCCGCATCGGTGTATTCGGGCAGAACTCCAGGCTAACAGCAATTTCAGGGGTCGTAAAACATTTGGGCCTTAATCTACGCGGTAAGGATACTGGCCCGATAGCTGAGGTAAAGATCCCTAACACCGCGCGAAGGCTATCCATTCAGTATGGATTCACTACCCCCCCCATCTTGCGCTTCCTCTTTCGCATGATTGCTGTTATAACTTCATAATCACCGGACCTCGAACTAAGCTTCAATCTTCTCAGGGCGTGGGGATTATGCAAGACCGTACGGCGCACCTACTTCACATTGTATGTTAAATCCGAAATTCCCGTCGCTACTACATGAGGAATAGTAACGTTGCAAACGGTTGAAAGTCTTACATCTCATGGGGACGCCTGAAGCCGGAGTATGTAGGCATGCGCTCTAGGGCTCCAGATCACACACTCGTGTGATTAGGAAGGTGACAGCATCTTATTAGTGGCTGAGATCTGATTTTCACGAACCTTGCTCAGTCACGTCCCGGGGCGGTTCTGTACATAGCCCCGGGTGGCATTCCGTCCCTCACCTGTTACAGTTAGTTGGTCACAACGCAGCCCTATCCACACGGTAATGTCTTTATCCTGAGACCAGCCAGAAGATCGTCCATCTACCCTGCTGCACGGTGGGAGATAAATTGGGCTCTTATATGTGACTATAGATAATCGCGCCCATTGAATCCCCTCGCACGCCACCTCTCCGACCTGTTAGTATGCATCCGCCCGCAAAGGAGAACCCCCATAGATGGCTAAGCAAGCTGTTCTCTAATTCATGCTCAGCACCGCTAGGCAAGTGTTATTGCACGTTGCCATGGACGAGCACCCTACTCTGTGAACTAACCCCAGCCCCCTAACGCAACGTTTCGCTAATTAGAGCCAAACATCCTGCAACCCGGTACGTCGTGTGCTACAAATAGGATCTAGGGCGAACATCGATCTCCACTTTTGTCTCATCGAATCGATTGATGTTATCGATAGCGACCCTCATCTACGAGAGCTGTCTGTGTTTTCGTATGCTCCTGGCTATTGGTCTAAGGCCCTAAGAGGCAACTGGACACCGCACGGTAAACGGGCGAACGCCTGGGCTGAGGCTATGAACGTCATTGACTAGGGACAGCGTAAGTGCTGTGAAACGCCAGGACGACTGTGGACCAGAGCGTGTTGTTCGGGTACCGACTAGGAGTCTTTTCTATTTCCCGTGGGTGTTGCGGGCGCCGCCAAAGGTGTCGAAAAAGTGAGGACCGTTAATGAGCTTAATG
seq00016   ACTAAAGGCACGGTTCTATGGTGATAACTAAACACCTTATGTGGTGGATGTAACAAACGTGGGGGGAGGTAACGTCATCGAATGGTGGGAGTGAATGAATCCTGTCATTGCCCGAAGTTTCAGCACATCGAACTAGCGAAGCTTCCTGATCATCTGTTGGGCATGCAGAGCAAGGCTGCCGAGTGAGCGTCGGAATAAAATCCTTAACAGTCGGAGCAACTTCAGCGACGTATGCATGAATGGATCTGGTACAACGAAAGCCTTCGGTTTTAACGAAAACAGCAGAAGCGAGGTTTGATGGCAGTAGAGACCCTGCGGCGCAAAGAAGGAGGGGCGGCTATGAATCTAAGTGTTATCGGCTGCATCATAGGAATTCAATTTTGGGCGCTTGCGAATTGGCATGATTATCGTGTGCAGATTGGTGCGGACCAGAGGCGTGAGGTTGACGGCCGGCCTGTCTCCAATAGAATTTTCGTGAGTCCCTCTGGTTAAGTTAAGTCCCTAGTGGAAATGCCACACTCGCTGAGGTCTCCAAGCTGCTCACCGGGCGTCCGTGAGACTCCTACTCCTTACTATTCGCCAATTCCACTCTGGTGCAGGTGATGTTCACGTTTTGCGCTGTCCGCCCTGCAAAGTACGAGGGCGGCGTGTGACTGGGTCAGCATGGTGACTTCCACCGTACTCAATGGGATGACTTAATAGGCTCATCGGACATTCTGCAGGATTCGCTACGGTCTCGATCCCGACATGAAGCGACACACCCAGAGCGGGCACATACCCGTAATCCGACCCGGATTACTATGTTCACTTGGCGGGATGAGGGCGACCTAGTAGGAGTACGGCGCGCACCCTTTGGCAATATCCGACTGAGAGAAGATCATAGTCGGAACTGCCTTTGATTTATAACTTATTCACCCACTTTCACTAGTATTAACCTTCATCCATCATTCGGCCTACGTGTGGCGTCTCTCCCCCAACAGCAGGGTAATCCGCTATCCTCCCCGTACCCGCATCGGTGTATTCGGGCAGAACTCCAGGCTAACAGCAATTTCAGGGGTCGTAAAACATTTGGGCCTTAATCTACGCGGTAAGGATACTGGCCCGATAGCTGAGGTAAAGATCCCTAACACCGCGCGAAGGCTATCCATTCAGTATGGATTCACTACCCCCCCCATCTTGCGCTTCCTCTTTCGCATGATTGCTGTTATAACTTCATAATCACCGGACCTCGAACTAAGCTTCAATCTTCTCAGGGCGTGGGGATTATGCAAGACCGTACGGCGCACCTACTTCACATTGTATGTTAAATCCGAAATTCCCGTCGCTACTACATGAGGAATAGTAACGTTGCAAACGGTTGAAAGTCTTACATCTCATGGGGACGCCTGAAGCCGGAGTATGTAGGCATGCGCTCTAGGGCTCCAGATCACACACTCGTGTGATTAGGAAGGTGACAGCATCTTATTAGTGGCTGAGATCTGATTTTCACGAACCTTGCTCAGTCACGTCCCGGGGCGGTTCTGTACATAGCCCCGGGTGGCATTCCGTCCCTCACCTGTTACAGTTAGTTGGTCACAACGCAGCCCTATCCACACGGTAATGTCTTTATCCTGAGACCAGCCAGAAGATCGTCCATCTACCCTGCTGCACGGTGGGAGATAAATTGGGCTCTTATATGTGACTATAGATAATCGCGCCCATTGAATCCCCTCGCACGCCACCTCTCCGACCTGTTAGTATGCATCCGCCCGCAAAGGAGAACCCCCATAGATGGCTAAGCAAGCTGTTCTCTAATTCATGCTCAGCACCGCTAGGCAAGTGTTATTGCACGTTGCCATGGACGAGCACCCTACTCTGTGAACTAACCCCAGCCCCCTAACGCAACGTTTCGCTAATTAGAGCCAAACATCCTGCAACCCGGTACGTCGTGTGCTACAAATAGGATCTAGGGCGAACATCGATCTCCACTTTTGTCTCATCGAATCGATTGATGTTATCGATAGCGACCCTCATCTACGAGAGCTGTCTGTGTTTTCGTATGCTCCTGGCTATTGGTCTAAGGCCCTAAGAGGCAACTGGACACCGCACGGTAAACGGGCGAACGCCTGGGCTGAGGCTATGAACGTCATTGACTAGGGACAGCGTAAGTGCTGTGAAACGCCAGGACGACTGTGGACCAGAGCGTGTTGTTCGGGTACCGACTAGGAGTCTTTTCTATTTCCCGTGGGTGTTGCGGGCGCCGCCAAAGGTGTCGGAAAAGTGAGGACCGTTAATGAGCTTAATG
seq00017   ACTAAAGGCACGGTTCTATGGTGATAACTAAACACCTTATGTGGTGGATGTAACAAACGTGGGGGGAGGTAACGTCATCGAATGGTGGGAGTGAATGAATCCTGTCATTGCCCGAAGTTTCAGCACATCGAACTAGCGAAGCTTCCTGATCATCTGTTGGGCATGCAGAGCAAGGCTGCCGAGTGAGCGTCGGAATAAAATCCTTAACAGTCGGAGCAACTTCAGCGACGTATGCATGAATGGATCTGGTACAACGAAAGCCTTCGGTTTTAACGAAAACAGCAGAAGCGAGGTTTGATGGCAGTAGAGACCCTGCGGCGCAAAGAAGGAGGGGCGGCTATGAATCTAAGTGTTATCGGCTGCATCATAGGAATTCAATTTTGGGCGCTTGCGAATTGGCATGATTATCGTGTGCAGATTGGTGCGGACCAGAGGCGTGAGGTTGACGGCCGGCCTGTCTCCAATAGAATTTTCGTGAGTCCCTCTGGTTAAGTTAAGTCCCTAGTGGAAATGCCACACTCGCTGAGGTCTCCAAGCTGCTCACCGGGCGTCCGTGAGACTCCTACTCCTTACTATTCGCCAATTCCACTCTGGTGCAGGTGATGTTCACGTTTTGCGCTGTCCGCCCTGCAAAGTACGAGGGCGGCGTGTGACTGGGTCAGCATGGTGACTTCCACCGTACTCAATGGGATGACTTAATAGGCTCATCGGACATTCTGCAGGATTCGCTACGGTCTCGATCCCGACATGAAGCGACACACCCAGAGCGGGCACATACCCGTAATCCGACCCGGATTACTATGTTCACTTGGCGGGATGAGGGCGACCTAGTAGGATTACGGCGCGCACCCTTTGGCAATATCCGACTGAGAGAAGATCATAGTCGGAACTGCCTTTGATTTATAACTTATTCACCCACTTTCACTAGTATTAACCTTCATCCATCATTCGGCCTACGTGTGGCGTCTCTCCCCCAACAGCAGGGTAATCCGCTATCCTCCCCGTACCCGCATCGGTGTATTCGGGCAGAACTCCAGGCTAACAGCAATTTCAGGGGTCGTAAAACATTTGGGCCTTAATCTACGCGGTAAGGATACTGGCCCGATAGCTGAGGTAAAGATCCCTAACACCGCGCGAAGGCTATCCATTCAGTATGGATTCACTACCCCCCCCATCTTGCGCTTCCTCTTTCGCATGATTGCTGTTATAACTTCATAATCACCGGACCTCGAACTAAGCTTCAATCTTCTCAGGGCGTGGGGATTATGCAAGACCGTACGGCGCACCTACTTCACATTGTATGTTAAATCCGAAATTCCCGTCGCTACTACATGAGGAATAGTAACGTTGCAAACGGTTGAAAGTCTTACATCTCATGGGGACGCCTGAAGCCGGAGTATGTAGGCATGCGCTCTAGGGCTCCAGATCACACACTCGTGTGATTAGGAAGGTGACAGCATCTTATTAGTGGCTGAGATCTGATTTTCACGAACCTTGCTCAGTCACGTCCCGGGGCGGTTCTGTACATAGCCCCGGGTGGCATTCCGTCCCTCACCTGTTACAGTTAGTTGGTCACAACGCAGCCCTATCCACACGGTAATGTCTTTATCCTGAGACCAGCCAGAAGATCGTCCATCTACCCTGCTGCACGGTGGGAGATAAATTGGGCTCTTATATGTGACTATAGATAATCGCGCCCATTGAATCCCCTCGCACGCCACCTCTCCGACCTGTTAGTATGCATCCGCCCGCAAAGGAGAACCCCCATAGATGGCTAAGCAAGCTGTTCTCTAATTCATGCTCAGCACCGCTAGGCAAGTGTTATTGCACGTTGCCATGGACGAGCACCCTACTCTGTGAACTAACCCCAGCCCCCTAACGCAACGTTTCGCTAATTAGAGCCAAACATCCTGCAACCCGGTACGTCGTGTGCTACAAATAGGATCTAGGGCGAACATCGATCTCCACTTTTGTCTCATCGAATCGATTGATGTTATCGATAGCGACCCTCATCTACGAGAGCTGTCTGTGTTTTCGTATGCTCCTGGCTATTGGTCTAAGGCCCTAAGAGGCAACTGGACACCGCACGGTAAACGGGCGAACGCCTGGGCTGAGGCTATGAACGTCATTGACTAGGGACAGCGTAAGTGCTGTGAAACGCCAGGACGACTGTGGACCAGAGCGTGTTGTTCGGGTACCGACTAGGAGTCTTTTCTATTTCCCGTGGGTGTTGCGGGCGCCGCCAAAGGTGTCGGAAAAGTGAGGACGGTTAATGAGCTTAATG
seq00018   ACTAAAGGCACGGTTCTATGGTGATAACTAAACACCTTATGTGGTGGATGTAACAAACGTGGGGGGAGGTAACGTCATCGAATGGTGGGAGTGAATGAATCCTGTCATTGCCCGAAGTTTCAGCACATCGAACTAGCGAAGCTTCCTGATCATCTGTTGGGCATGCAGAGCAAGGCTGCCGAGTGAGCGTCGGAATAAAATCCTTAACAGTCGGAGCAACTTCAGCGACGTATGCATGAATGGATCTGGTACAACGAAAGCCTTCGGTTTTAACGAAAACAGCAGAAGCGAGGTTTGATGGCAGTAGAGACCCTGCGGCGCAAAGAAGGAGGGGCGGCTATGAATCTAAGTGTTATCGGCTGCATCATAGGAATTCAATTTTGGGCGCTTGCGAATTGGCATGATTATCGTGTGCAGATTGGTGCGGACCAGAGGCGTGAGGTTGACGGCCGGCCTGTCTCCAATAGAATTTTCGTGAGTCCCTCTGGTTAAGTTAAGTCCCTAGTGGAAATGCCACACTCGCTGAGGTCTCCAAGCTGCTCACCGGGCGTCCGTGAGACTCCTACTCCTTACTATTCGCCAATTCCACTCTGGTGCAGGTGATGTTCACGTTTTGCGCTGTCCGCCCTGCAAAGTACGAGGGCGGCGTGTGACTGGGTCAGCATGGTGACTTCCACCGTACTCAATGGGATGACTTAATAGGCTCATCGGACATTCTGCAGGATTCGCTACGGTCTCGATCCCGACATGAAGCGACACACCCAGAGCGGGCACATACCCGTAATCCGACCCGGATTACTATGTTCACTTGGCGGGATGAGGGCGACCTAGTAGGATTACGGCGCGCACCCTTTGGCAATATCCGACTGAGAGAAGATCATAGTCGGAACTGCCTTTGATTTATAACTTATTCACCCACTTTCACTAGTATTAACCTTCATCCATCATTCGGCCTACGTGTGGCGTCTCTCCCCCAACAGCAGGGTAATCCGCTATCCTCCCCGTACCCGCATCGGTGTATTCGGGCAGAACTCCAGGCTAACAGCAATTTCAGGGGTCGTAAAACATTTGGGCCTTAATCTACGCGGTAAGGATACTGGCCCGATAGCTGAGGTAAAGATCCCTAACACCGCGCGAAGGCTATCCATTCAGTATGGATTCACTACCCCCCCCATCTTGCGCTTCCTCTTTCGCATGATTGCTGTTATAACTTCATAATCACCGGACCTCGAACTAAGCTTCAATCTTCTCAGGGCGTGGGGATTATGCAAGACCGTACGGCGCACCTACTTCACATTGTATGTTAAATCCGAAATTCCCGTCGCTACTACATGAGGAATAGTAACGTTGCAAACGGTTGAAAGTCTTACATCTCATGGGGACGCCTGAAGCCGGAGTATGTAGGCATGCGCTCTAGGGCTCCAGATCACACACTCGTGTGATAAGGAAGGTGACAGCATCTTATTAGTGGCTGAGATCTGATTTTCACGAACCTTGCTCAGTCACGTCCCGGGGCGGTTCTGTACATAGCCCCGGGTGGCATTCCGTCCCTCACCTGTTACAGTTAGTTGGTCACAACGCAGCCCTATCCACACGGTAATGTCTTTATCCTGAGACCAGCCAGAAGATCGTCCATCTACCCTGCTGCACGGTGGGAGATAAATTGGGCTCTTATATGTGACTATAGATAATCGCGCCCATTGAATCCCCTCGCACGCCACCTCTCCGACCTGTTAGTATGCATCCGCCCGCAAAGGAAAACCCCCATAGATGGCTAAGCAAGCTGTTCTCTAATTCATGCTCAGCACCGCTAGGCAAGTGTTATTGCACGTTGCCATGGACGAGCACCCTACTCTGTGAACTAACCCCAGCCCCCTAACGCAACGTTTCGCTAATTAGAGCCAAACATCCTGCAACCCGGTACGTCGTGTGCTACAAATAGGATCTAGGGCGAACATCGATCTCCACTTTTGTCTCATCGAATCGATTGATGTTATCGATAGCGACCCTCATCTACGAGAGCTGTCTGTGTTTTCGTATGCTCCTGGCTATTGGTCTAAGGCCCTAAGAGGCAACTGGACACCGCACGGTAAACGGGCGAACGCCTGGGCTGAGGCTATGAACGTCATTGACTAGGGACAGCGTAAGTGCTGTGAAACGCCAGGACGACTGTGGACCAGAGCGTGTTGTTCGGGTACCGACTAGGAGTCTTTTCTATTTCCCGTGGGTGTTGCGGGCGCCGCCAAAGGTGTCGGAAAAGTGAGGACGGTTAATGAGCTTAATG
seq00019   ACTAAAGGCACGGTTCTATGGTGATAACTAAACACCTTATGTGGTGGATGTAACAAACGTGGGGGGAGGTAACGTCATCGAATGGTGGGAGTGAATGAATCCTGTCATTGCCCGAAGTTTCAGCACATCGAACTAGCGAAGCTTCCTGATCATCTGTTGGGCATGCAGAGCAAGGCTGCCGAGTGAGCGTCGGAATAAAATCCTTAACAGTCGGAGCAACTTCAGCGACGTATGCATGAATGGATCTGGTACAACGAAAGCCTTCGGTTTTAACGAAAACAGCAGAAGCGAGGTTTGATGGCAGTAGAGACCCTGCGGCGCAAAGAAGGAGGGGCGGCTATGAATCTAAGTGTTATCGGCTGCATCATAGGAATTCAATTTTGGGCGCTTGCGAATTGGCATGATTATCGTGTGCAGATTGGTGCGGACCAGAGGCGTGAGGTTGACGGCCGGCCTGTCTCCAATAGAATTTTCGTGAGTCCCTCTGGTTAAGTTAAGTCCCTAGTGGAAATGCCACACTCGCTGAGGTCTCCAAGCTGCTCACCGGGCGTCCGTGAGACTCCTACTCCTTACTATTCGCCAATTCCACTCTGGTGCAGGTGATGTTCACGTTTTGCGCTGTCCGCCCTGCAAAGTACGAGGGCGGCGTGTGACTGGGTCAGCATGGTGACTTCCACCGTACTCAATGGGATGACTTAATAGGCTCATCGGACATTCTGCAGGATTCGCTACGGTCTCGATCCCGACATGAAGCGACACACCCAGAGCGGGCACATACCCGTAATCCGACCCGGATTACTATGTTCACTTGGCGGGATGAGGGCGACCTAGTAGGAGTACGGCGCGCACCCTTTGGCAATATCCGACTGAGAGAAGATCATAGTCGGAACTGCCTTTGATTTATAACTTATTCACCCACTTTCACTAGTATTAACCTTCATCCATCATTCGGCCTACGTGTGGCGTCTCTCCCCCAACAGCAGGGTAATCCGCTATCCTCCCCGTACCCGCATCGGTGTATTCGGGCAGAACTCCAGGCTAACAGCAATTTCAGGGGTCGTAAAACATTTGGGCCTTAATCTACGCGGTAAGGATACTGGCCCGATAGCTGAGGTAAAGATCCCTAACACCGCGCGAAGGCTATCCATTCAGTATGGATTCACTACCCCCCCCATCTTGCGCTTCCTCTTTCGCATGATTGCTGTTATAACTTCATAATCACCGGACCTCGAACTAAGCTTCAATCTTCTCAGGGCGTGGGGATTATGCAAGACCGTACGGCGCACCTACTTCACATTGTATGTTAAATCCGAAATTCCCGTCGCTACTACATGAGGAATAGTAACGTTGCAAACGGTTGAAAGTCTTACATCTCATGGGGACGCCTGAAGCCGGAGTATGTAGGCATGCGCTCTAGGGCTCCAGATCACACACTCGTGTGATTAGGAAGGTGACAGCATCTTATTAGTGGCTGAGATCTGATTTTCACGAACCTTGCTCAGTCACGTCCCGGGGCGGTTCTGTACATAGCCCCGGGTGGCATTCCGTCCCTCACCTGTTACAGTTAGTTGGTCACAACGCAGCCCTATCCACACGGTAATGTCTTTATCCTGAGACCAGCCAGAAGATCGTCCATCTACCCTGCTGCACGGTGGGAGATAAATTGGGCTCTTATATGTGACTATAGATAATCGCGCCCATTGAATCCCCTCGCACGCCACCTCTCCGACCTGTTAGTATGCATCCGCCCGCAAAGGAGAACCCCCATAGATGGCTAAGCAAGCTGTTCTCTAATTCATGCTCAGCACCGCTAGGCAAGTGTTATTGCACGTTGCCATGGACGAGCACCCTACTCTGTGAACTAACCCCAGCCCCCTAACGCAACGTTTCGCTAATTAGAGCCAAACATCCTGCAACCCGGTACGTCGTGTGCTACAAATAGGATCTAGGGCGAACATCGATCTCCACTTTTGTCTCATCGAATCGATTGATGTTATCGATAGCGACCCTCATCTACGAGAGCTGTCTGTGTTTTCGTATGCTCCTGGCTATTGGTCTAAGGCCCTAAGAGGCAACTGGACACCGCACGGTAAACGGGCGAACGCCTGGGCTGAGGCTATGAACGTCATTGACTAGGGACAGCGTAAGTGCTGTGAAACGCCAGGACGACTGTGGACCAGAGCGTGTTGTTCGGGTACCGACTAGGAGTCTTTTCTATTTCCCGTGGGTGTTGCGGGCGCCGCCAAAGGTGTCGGAAAAGTGAGGACGGTTAATGAGCTTAATG
seq00020   ACTAAAGGCACGGTTCTATGGTGATAACTAAACACCTTATGTGGTGGATGTAACAAACGTGGGGGGAGGTAACGTCATCGAATGGTGGGAGTGAATGAATCCTGTCATTGCCCGAAGTTTCAGCACATCGAACTAGCGAAGCTTCCTGATCATCTGTTGGGCATGCAGAGCAAGGCTGCCGAGTGAGCGTCGGAATAAAATCCTTAACAGTCGGAGCAACTTCAGCGACGTATGCATGAATGGATCTGGTACAACGAAAGCCTTCGGTTTTAACGAAAACAGCAGAAGCGAGGTTTGATGGCAGTAGAGACCCTGCGGCGCAAAGAAGGGGGGGCGGCTATGAATCTAAGTGTTATCGGCTGCATCATAGGAATTCAATTTTGGGCGCTTGCGAATTGGCATGATTATCGTGTGCAGATTGGTGCGGACCAGAGGCGTGAGGTTGACGGCCGGCCTGTCTCCAATAGAATTTTCGTGAGTCCCTCTGGTTAAGTTAAGTCCCTAGTGGAAATGCCACACTCGCTGAGGTCTCCAAGCTGCTCACCGGGCGTCCGTGAGACTCCTACTCCTTACTATTCGCCAATTCCACTCTGGTGCAGGTGATGTTCACGTTTTGCGCTGTCCGCCCTGCAAAGTACGAGGGCGGCGTGTGACTGGGTCAGCATGGTGACTTCCACCGTACTCAATGGGATGACTTAATAGGCTCATCGGACATTCTGCAGGATTCGCTACGGTCTCGATCCCGACATGAAGCGACACACCCAGAGCGGGCACATACCCGTAATCCGACCCGGATTACTATGTTCACTTGGCGGGATGAGGGCGACCTAGTAGGAGTACGGCGCGCACCCTTTGGCAATATCCGACTGAGAGAAGATCATAGTCGGAACTGCCTTTGATTTATAACTTATTCACCCACTTTCACTAGTATTAACCTTCATCCATCATTCGGCCTACGTGTGGCGTCTCTCCCCCAACAGCAGGGTAATCCGCTATCCTCCCCGTACCCGCATCGGTGTATTCGGGCAGAACTCCAGGCTAACAGCAATTTCAGGGGTCGTAAAACATTTGGGCCTTAATCTACGCGGTAAGGATACTGGCCCGATAGCTGAGGTAAAGATCCCTAACACCGCGCGAAGGCTATCCATTCAGTATGGATTCACTACCCCCCCCATCTTGCGCTTCCTCTTTCGCATGATTGCTGTTATAACTTCATAATCACCGGACCTCGAACTAAGCTTCAATCTTCTCAGGGCGTGGGGATTATGCAAGACCGTACGGCGCACCTACTTCACATTGTATGTTAAATCCGAAATTCCCGTCGCTACTACATGAGGAATAGTAACGTTGCAAACGGTTGAAAGTCTTACATCTCATGGGGACGCCTGAAGCCGGAGTATGTAGGCATGCGCTCTAGGGCTCCAGATCACACACTCGTGTGATTAGGAAGGTGACAGCATCTTATTAGTGGCTGAGATCTGATTTTCACGAACCTTGCTCAGTCACGTCCCGGGGCGGTTCTGTACATAGCCCCGGGTGGCATTCCGTCCCTCACCTGTTACAGTTAGTTGGTCACAACGCAGCCCTATCCACACGGTAATGTCTTTATCCTGAGACCAGCCAGAAGATCGTCCATCTACCCTGCTGCACGGTGGGAGATAAATTGGGCTCTTATATGTGACTATAGATAATCGCGCCCATTGAATCCCCTCGCACGCCACCTCTCCGACCTGTTAGTATGCATCCGCCCGCAAAGGAGAACCCCCATAGATGGCTAAGCAAGCTGTTCTCTAATTCATGCTCAGCACCGCTAGGCAAGTGTTATTGCACGTTGCCATGGACGAGCACCCTACTCTGTGAACTAACCCCAGCCCCCTAACGCAACGTTTCGCTAATTAGAGCCAAACATCCTGCAACCCGGTACGTCGTGTGCTACAAATAGGATCTAGGGCGAACATCGATCTCCACTTTTGTCTCATCGAATCGATTGATGTTATCGATAGCGACCCTCATCTACGAGAGCTGTCTGTGTTTTCGTATGCTCCTGGCTATTGGTCTAAGGCCCTAAGAGGCAACTGGACACCGCACGGTAAACGGGCGAACGCCTGGGCTGAGGCTATGAACGTCATTGACTAGGGACAGCGTAAGTGCTGTGAAACGCCAGGACGACTGTGGACCAGAGCGTGTTGTTCGGGTACCGACTAGGAGTCTTTTCTATTTCCCGTGGGTGTTGCGGGCGCCGCCAAAGGTGTCGGAAAAGTGAGGACGGTTAATGAGCTTAATG
seq00021   ACTAAAGGCACGGTTCTATGGTGATAACTAAACACCTTATGTGGTGGATGTAACAAACGTGGGGGGAGGTAACGTCATCGAATGGTGGGAGTGAATGAATCCTGTCATTGCCCGAAGTTTCAGCACATCGAACTAGCGAAGCTTCCTGATCATCTGTTGGGCATGCAGAGCAAGGCTGCCGAGTGAGCGTCGGAATAAAATCCTTAACAGTCGGAGCAACTTCAGCGACGTATGCATGAATGGATCTGGTACAACGAAAGCCTTCGGTTTTAACGAAAACAGCAGAAGCGAGGTTTGATGGCAGTAGAGACCCTGCGGCGCAAAGAAGGAGGGGCGGCTATGAATCTAAGTGTTATCGGCTGCATCATAGGAATTCAATTTTGGGCGCTTGCGAATTGGCATGATTATCGTGTGCAGATTGGTGCGGACCAGAGGCGTGAGGTTGACGGCCGGCCTGTCTCCAATAGAATTTTCGTGAGTCCCTCTGGTTAAGTTAAGTCCCTAGTGGAAATGCCACACTCGCTGAGGTCTCCAAGCTGCTCACCGGGCGTCCGTGAGACTCCTACTCCTTACTATTCGCCAATTCCACTCTGGTGCAGGTGATGTTCACGTTTTGCGCTGTCCGCCCTGCAAAGTACGAGGGCGGCGTGTGACTGGGTCAGCATGGTCACTTCCACCGTACTCAATGGGATGACTTAATAGGCTCATCGGACATTCTGCAGGATTCGCTACGGTCTCGATCCCGACATGAAGCGACACACCCAGAGCGGGCACATACCCGTAATCCGACCCGGATTACTATGTGCACTTGGCGGGATGAGGGCGACCTAGTAGGAGTACGGCGCGCACCCTTTGGCAATATCCGACTGAGAGAAGATCATAGTCGGAACTGCCTTTGATTTATAACTTATTCACCCACTTTCACTAGTATTAACCTTCATCCATCATTCGGCCTACGTGTGGCGTCTCTCCCCCGACAGCAGGGTAATCCGCTATCCTCCCCGTACCCGCATCGGTGTATTCGGGCAGAACTCCAGGCTAACAGCAATTTCAGGGGTCGTAAAACATTTGGGCCTTAATCTACGCGGTAAGGATACTGGCCCGATAGCTGAGGTAAAGATCCCTAACACCGCGCGAAGGCTATCCATTCAGTATGGATTCACTACCCCCCCCATCTTGCGCTTCCTCTTTCGCATGATTGCTGTTATAACTTCATAATCACCGGACCTCGAACTAAGCTTCAATCTTCTCAGGGCGTGGGGATTATGCAAGACCGTACGGCGCACCTACTTCACATTGTATGTTAAATCCGAAATTCCCGTCGCTACTACATGAGGAATAGTAACGTTGCAAACGGTTGAAAGTCTTACATCTCATGGGGACGCCTGAAGCCGGAGTATGTAGGCATGCGCTCTAGGGCTCCAGATCACACACTCGTGTGATTAGGAAGGTGACAGCATCTTATTAGTGGCTGAGATCTGATTTTCACGAACCTTGCTCAGTCACGTCCCGGGGCGGTTCTGTACATAGCCCCGGGTGGCATTCCGTCCCTCACCTGTTACAGTTAGTTGGTCACAACGCAGCCCTATCCACACGGTAATGTCTTTATCCTGAGACCAGCCAGAAGATCGTCCATCTACCCTGCTGCACGGTGGGAGATAAATTGGGCTCTTATATGTGACTATAGATAATCGCGCCCATTGAATCCCCTCGCACGCCACCTCTCCGACCTGTTAGTATGCATCCGCCCGCAAAGGAGAACCCCCATAGATGGCTAAGCAAGCTGTTCTCTAATTCATGCTCAGCACCGCTAGGCAAGTGTTATTGCACGTTGCCATGGACGAGCACCCTACTCTGTGAACTAACCCCAGCCCCCTAACGCAACGTTTCGCTAATTAGAGCCAAACATCCTGCAACCCGGTACGTCGTGTGCTACAAATAGGATCTAGGGCGAACATCGATCTCCACTTTTGTCTCATCGAATCGATTGATGTTATCGATAGCGACCCTCATCTACGAGAGCTGTCTGTGTTTTCGTATGCTCCTGGCTATTGGTCTAAGGCCCTAAGAGGCAACTGGACACCGCACGGTAAACGGGCGAACGCCTGGGCTGAGGCTATGAACGTCATTGACTAGGGACAGCGTAAGTGCTGTGAAACGCCAGGACGACTGTGGACCAGAGCGTGTTGTTCGGGTACCGACTAGGAGTCTTTTCTATTTCCCGTGGGTGTTGCGGGCGCCGCCAAAGGTGTCGAAAAAGTGAGGACCGTTAATGAGCTTAATG
seq00022   ACTAAAGGCACGGTTCTATGGTGATAACTAAACACCTTATGTGGTGGATGTAACAAACGTGGGGGGAGGTAACGTCATCGAATGGTGGGAGTGAATGAATCCTGTCATTGCCCGAAGTTTCAGCACATCGAACTAGCGAAGCTTCCTGATCATCTGTTGGGCATGCAGAGCAAGGCTGCCGAGTGAGCGTCGGAATAAAATCCTTAACAGTCGGAGCAACTTCAGCGACGTATGCATGAATGGATCTGGTACAACGAAAGCCTTCGGTTTTAACGAAAACAGCAGAAGCGAGGTTTGATGGCAGTAGAGACCCTGCGGCGCAAAGAAGGAGGGGCGGCTATGAATCTAAGTGTTATCGGCTGCATCATAGGAATTCAATTTTGGGCGCTTGCGAATTGGCATGATTATCGTGTGCAGATTGGTGCGGACCAGAGGCGTGAGGTTGACGGCCGGCCTGTCTCCAATAGAATTTTCGTGAGTCCCTCTGGTTAAGTTAAGTCCCTAGTGGAAATGCCACACTCGCTGAGGTCTCCAAGCTGCTCACCGGGCGTCCGTGAGACTCCTACTCCTTACTATTCGCCAATTCCACTCTGGTGCAGGTGATGTTCACGTTTTGCGCTGTCCGCCCTGCAAAGTACGAGGGCGGCGTGTGACTGGGTCAGCATGGTGACTTCCACCGTACTCAATGGGATGACTTAATAGGCTCATCGGACATTCTGCAGGATTCGCTACGGTCTCGATCCCGACATGAAGCGACACACCCAGAGCGGGCACATACCCGTAATCCGACCCGGATTACTATGTTCACTTGGCGGGATGAGGGCGACCTAGTAGGATTACGGCGCGCACCCTTTGGCAATATCCGACTGAGAGAAGATCATAGTCGGAACTGCCTTTGATTTATAACTTATTCACCCACTTTCACTAGTATTAACCTTCATCCATCATTCGGCCTACGTGTGGCGTCTCTCCCCCAACAGCAGGGTAATCCGCTATCCTCCCCGTACCCGCATCGGTGTATTCGGGCAGAACTCCAGGCTAACAGCAATTTCAGGGGTCGTAAAACATTTGGGCCTTAATCTACGCGGTAAGGATACTGGCCCGATAGCTGAGGTAAAGATCCCTAACACCGCGCGAAGGCTATCCATTCAGTATGGATTCACTACCCCCCCCATCTTGCGCTTCCTCTTTCGCATGATTGCTGTTATAACTTCATAATCACCGGACCTCGAACTAAGCTTCAATCTTCTCAGGGCGTGGGGATTATGCAAGACCGTACGGCGCACCTACTTCACATTGTATGTTAAATCCGAAATTCCCGTCGCTACTACATGAGGAATAGTAACGTTGCAAACGGTTGAAAGTCTTACATCTCATGGGGACGCCTGAAGCCGGAGTATGTAGGCATGCGCTCTAGGGCTCCAGATCACACACTCGTGTGATTAGGAAGGTGACAGCATCTTATTAGTGGCTGAGATCTGATTTTCACGAACCTTGCTCAGTCACGTCCCGGGGCGGTTCTGTACATAGCCCCGGGTGGCATTCCGTCCCTCACCTGTTACAGTTAGTTGGTCACAACGCAGCCCTATCCACACGGTAATGTCTTTATCCTGAGACCAGCCAGAAGATCGTCCATCTACCCTGCTGCACGGTGGGAGATAAATTGGGCTCTTATATGTGACTATAGATAATCGCGCCCATTGAATCCCCTCGCACGCCACCTCTCCGACCTGTTAGTATGCATCCGCCCGCAAAGGAGAACCCCCATAGATGGCTAAGCAAGCTGTTCTCTAATTCATGCTCAGCACCGCTAGGCAAGTGTTATTGCACGTTGCCATGGACGAGCACCCTACTCTGTGAACTAACCCCAGCCCCCTAACGCAACGTTTCGCTAATTAGAGCCAAACATCCTGCAACCCGGTACGTCGTGTGCTACAAATAGGATCTAGGGCGAACATCGATCTCCACTTTTGTCTCATCGAATCGATTGATGTTATCGATAGCGACCCTCATCTACGAGAGCTGTCTGTGTTTTCGTATGCTCCTGGCTATTGGTCTAAGGCCCTAAGAGGCAACTGGACACCGCACGGTAAACGGGCGAACGCCTGGGCTGAGGCTATGAACGTCATTGACTAGGGACAGCGTAAGTGCTGTGAAACGCCAGGACGACTGTGGACCAGAGCGTGTTGTTCGGGTACCGACTAGGAGTCTTTTCTATTTCCCGTGGGTGTTGCGGGCGCCGCCAAAGGTGTCGGAAAAGTGAGGACGGTTAATGAGCTTAATG
seq00023   ACTAAAGGCACGGTTCTATGGTGATAACTAAACACCTTATGTGGTGGATGTAACAAACGTGGGGGGAGGTAACGTCATCGAATGGTGGGAGTGAATGAATCCTGTCATTGCCCGAAGTTTCAGCACATCGAACTAGCGAAGCTTCCTGATCATCTGTTGGGCATGCAGAGCAAGGCTGCCGAGTGAGCGTCGGAATAAAATCCTTAACAGTCGGAGCAACTTCAGCGACGTATGCATGAATGGATCTGGTACAACGAAAGCCTTCGGTTTTAACGAAAACAGCAGAAGCGAGGTTTGATGGCAGTAGAGACCCTGCGGCGCAAAGAAGGAGGGGCGGCTATGAATCTAAGTGTTATCGGCTGCATCATAGGAATTCAATTTTGGGCGCTTGCGAATTGGCATGATTATCGTGTGCAGATTGGTGCGGACCAGAGGCGTGAGGTTGACGGCCGGCCTGTCTCCAATAGAATTTTCGTGAGTCCCTCTGGTTAAGTTAAGTCCCTAGTGGAAATGCCACACTCGCTGAGGTCTCCAAGCTGCTCACCGGGCGTCCGTGAGACTCCTACTCCTTACTATTCGCCAATTCCACTCTGGTGCAGGTGATGTTCACGTTTTGCGCTGTCCGCCCTGCAAAGTACGAGGGCGGCGTGTGACTGGGTCAGCATGGTGACTTCCACCGTACTCAATGGGATGACTTAATAGGCTCATCGGACATTCTGCAGGATTCGCTACGGTCTCGATCCCGACATGAAGCGACACACCCAGAGCGGGCACATACCCGTAATCCGACCCGGATTACTATGTTCACTTGGCGGGATGAGGGCGACCTAGTAGGATTACGGCGCGCACCCTTTGGCAATATCCGACTGAGAGAAGATCATAGTCGGAACTGCCTTTGATTTATAACTTATTCACCCACTTTCACTAGTATTAACCTTCATCCATCATTCGGCCTACGTGTGGCGTCTCTCCCCCAACAGCAGGGTAATCCGCTATCCTCCCCGTACCCGCATCGGTGTATTCGGGCAGAACTCCAGGCTAACAGCAATTTCAGGGGTCGTAAAACATTTGGGCCTTAATCTACGCGGTAAGGATACTGGCCCGATAGCTGAGGTAAAGATCCCTAACACCGCGCGAAGGCTATCCATTCAGTATGGATTCACTACCCCCCCCATCTTGCGCTTCCTCTTTCGCATGATTGCTGTTATAACTTCATAATCACCGGACCTCGAACTAAGCTTCAATCTTCTCAGGGCGTGGGGATTATGCAAGACCGTACGGCGCACCTACTTCACATTGTATGTTAAATCCGAAATTCCCGTCGCTACTACATGAGGAATAGTAACGTTGCAAACGGTTGAAAGTCTTACATCTCATGGGGACGCCTGAAGCCGGAGTATGTAGGCATGCGCTCTAGGGCTCCAGATCACACACTCGTGTGATAAGGAAGGTGACAGCATCTTATTAGTGGCTGAGATCTGATTTTCACGAACCTTGCTCAGTCACGTCCCGGGGCGGTTCTGTACATAGCCCCGGGTGGCATTCCGTCCCTCACCTGTTACAGTTAGTTGGTCACAACGCAGCCCTATCCACACGGTAATGTCTTTATCCTGAGACCAGCCAGAAGATCGTCCATCTACCCTGCTGCACGGTGGGAGATAAATTGGGCTCTTATATGTGACTATAGATAATCGCGCCCATTGAATCCCCTCGCACGCCACCTCTCCGACCTGTTAGTATGCATCCGCCCGCAAAGGAGAACCCCCATAGATGGCTAAGCAAGCTGTTCTCTAATTCATGCTCAGCACCGCTAGGCAAGTGTTATTGCACGTTGCCATGGACGAGCACCCTACTCTGTGAACTAACCCCAGCCCCCTAACGCAACGTTTCGCTAATTAGAGCCAAACATCCTGCAACCCGGTACGTCGTGTGCTACAAATAGGATCTAGGGCGAACATCGATCTCCACTTTTGTCTCATCGAATCGATTGATGTTATCGATAGCGACCCTCATCTACGAGAGCTGTCTGTGTTTTCGTATGCTCCTGGCTATTGGTCTAAGGCCCTAAGAGGCAACTGGACACCGCACGGTAAACGGGCGAACGCCTGGGCTGAGGCTATGAACGTCATTGACTAGGGACAGCGTAAGTGCTGTGAAACGCCAGGACGACTGTGGACCAGAGCGTGTTGTTCGGGTACCGACTAGGAGTCTTTTCTATTTCCCGTGGGTGTTGCGGGCGCCGCCAAAGGTGTCGGAAAAGTGAGGACGGTTAATGAGCTTAATG
seq00024   ACTAAAGGCACGGTTCTATGGTGATAACTAAACACCTTATGTGGTGGATGTAACAAACGTGGGGGGAGGTAACGTCATCGAATGGTGGGAGTGAATGAATCCTGTCATTGCCCGAAGTTTCAGCACATCGAACTAGCGAAGCTTCCTGATCATCTGTTGGGCATGCAGAGCAAGGCTGCCGAGTGAGCGTCGGAATAAAATCCTTAACAGTCGGAGCAACTTCAGCGACGTATGCATGAATGGATCTGGTACAACGAAAGCCTTCGGTTTTAACGAAAACAGCAGAAGCGAGGTTTGATGGCAGTAGAGACCCTGCGGCGCAAAGAAGGAGGGGCGGCTATGAATCTAAGTGTTATCGGCTGCATCATAGGAATTCAATTTTGGGCGCTTGCGAATTGGCATGATTATCGTGTGCAGATTGGTGCGGACCAGAGGCGTGAGGTTGACGGCCGGCCTGTCTCCAATAGAATTTTCGTGAGTCCCTCTGGTTAAGTTAAGTCCCTAGTGGAAATGCCACACTCGCTGAGGTCTCCAAGCTGCTCACCGGGCGTCCGTGAGACTCCTACTCCTTACTATTCGCCAATTCCACTCTGGTGCAGGTGATGTTCACGTTTTGCGCTGTCCGCCCTGCAAAGTACGAGGGCGGCGTGTGACTGGGTCAGCATGGTCACTTCCACCGTACTCAATGGGATGACTTAATAGGCTCATCGGACATTCTGCAGGATTCGCTACGGTCTCGATCCCGACATGAAGCGACACACCCAGAGCGGGCACATACCCGTAATCCGACCCGGATTACTATGTTCACTTGGCGGGATGAGGGCGACCTAGTAGGAGTACGGCGCGCACCCTTTGGCAATATCCGACTGAGAGAAGATCATAGTCGGAACTGCCTTTGATTTATAACTTATTCACCCACTTTCACTAGTATTAACCTTCATCCATCATTCGGCCTACGTGTGGCGTCTCTCCCCCAACAGCAGGGTAATCCGCTATCCTCCCCGTACCCGCATCGGTGTATTCGGGCAGAACTCCAGGCTAACAGCAATTTCAGGGGTCGTAAAACATTTGGGCCTTAATCTACGCGGTAAGGATACTGGCCCGATAGCTGAGGTAAAGATCCCTAACACCGCGCGAAGGCTATCCATTCAGTATGGATTCACTACCCCCCCCATCTTGCGCTTCCTCTTTCGCATGATTGCTGTTATAACTTCATAATCACCGGACCTCGAACTAAGCTTCAATCTTCTCAGGGCGTGGGGATTATGCAAGACCGTACGGCGCACCTACTTCACATTGTATGTTAAATCCGAAATTCCCGTCGCTACTACATGAGGAATAGTAACGTTGCAAACGGTTGAAAGTCTTACATCTCATGGGGACGCCTGAAGCCGGAGTATGTAGGCATGCGCTCTAGGGCTCCAGATCACACACTCGTGTGATTAGGAAGGTGACAGCATCTTATTAGTGGCTGAGATCTGATTTTCACGAACCTTGCTCAGTCACGTCCCGGGGCGGTTCTGTACATAGCCCCGGGTGGCATTCCGTCCCTCACCTGTTACAGTTAGTTGGTCACAACGCAGCCCTATCCACACGGTAATGTCTTTATCCTGAGACCAGCCAGAAGATCGTCCATCTACCCTGCTGCACGGTGGGAGATAAATTGGGCTCTTATATGTGACTATAGATAATCGCGCCCATTGAATCCCCTCGCACGCCACCTCTCCGACCTGTTAGTATGCATCCGCCCGCAAAGGAGAACCCCCATAGATGGCTAAGCAAGCTGTTCTCTAATTCATGCTCAGCACCGCTAGGCAAGTGTTATTGCACGTTGCCATGGACGAGCACCCTACTCTGTGAACTAACCCCAGCCCCCTAACGCAACGTTTCGCTAATTAGAGCCAAACATCCTGCAACCCGGTACGTCGTGTGCTACAAATAGGATCTAGGGCGAACATCGATCTCCACTTTTGTCTCATCGAATCGATTGATGTTATCGATAGCGACCCTCATCTACGAGAGCTGTCTGTGTTTTCGTATGCTCCTGGCTATTGGTCTAAGGCCCTAAGAGGCAACTGGACACCGCACGGTAAACGGGCGAACGCCTGGGCTGAGGCTATGAACGTCATTGACTAGGGACAGCGTAAGTGCTGTGAAACGCCAGGACGACTGTGGACCAGAGCGTGTTGTTCGGGTACCGACTAGGAGTCTTTTCTATTTCCCGTGGGTGTTGCGGGCGCCGCCAAAGGTGTCGGAAAAGTGAGGACGGTTAATGAGCTTAATG
seq00025   ACTAAAGGCACGGTTCTATGGTGATAACTAAACACCTTATGTGGTGGATGTAACAAACGTGGGGGGAGGTAACGTCATCGAATGGTGGGAGTGAATGAATCCTGTCATTGCCCGAAGTTTCAGCACATCAAACTAGCGAAGCTTCCTGATCATCTGTTGGGCATGCAGAGCAAGGCTGCCGAGTGAGCGTCGGAATAAAATCCTTAACAGTCGGAGCAACTTCAGCGACGTATGCATGAATGGATCTGGTACAACGAAAGCCTTCGGTTTTAACGAAAACAGCAGAAGCGAGGTTTGATGGCAGTAGAGACCCTGCGGCGCAAAGAAGGAGGGGCGGCTATGAATCTAAGTGTTATCGGCTGCATCATAGGAATTCAATTTTGGGCGCTTGCGAATTGGCATGATTATCGTGTGCAGATTGGTGCGGACCAGAGGCGTGAGGTTGACGGCCGGCCTGTCTCCAATAGAATTTTCGTGAGTCCCTCTGGTTAAGTTAAGTCCCTAGTGGAAATGCCACACTCGCTGAGGTCTCCAAGCTGCTCACCGGGCGTCCGTGAGACTCCTACTCCTTACTATTCGCCAATTCCACTCTGGTGCAGGTGATGTTCACGTTTTGCGCTGTCCGCCCTGCAAAGTACGAGGGCGGCGTGTGACTGGGTCAGCATGGTGACTTCCACCGTACTCAATGGGATGACTTAATAGGCTCATCGGACATTCTGCAGGATTCGCTACGGTCTCGATCCCGACATGAAGCGACACACCCAGAGCGGGCACATACCCGTAATCCGACCCGGATTACTATGTTCACTTGGCGGGATGAGGGCGACCTAGTAGGAGTACGGCGCGCACCCTTTGGCAATATCCGACTGAGAGAAGATCATAGTCGGAACTGCCTTTGATTTATAACTTATTCACCCACTTTCACTAGTATTAACCTTCATCCATCATTCGGCCTACGTGTGGCGTCTCTCCCCCGACAGCAGGGTAATCCGCTATCCTCCCCGTACCCGCATCGGTGTATTCGGGCAGAACTCCAGGCTAACAGCAATTTCAGGGGTCGTAAAACATTTGGGCCTTAATCTACGCGGTAAGGATACTGGCCCGATAGCTGAGGTAAAGATCCCTAACACCGCGCGAAGGCTATCCATTCAGTATGGATTCACTACCCCCCCCATCTTGCGCTTCCTCTTTCGCATGATTGCTGTTATAACTTCATAATCACCGGACCTCGAACTAAGCTTCAATCTTCTCAGGGCGTGGGGATTATGCAAGACCGTACGGCGCACCTACTTCACATTGTATGTTAAATCCGAAATTCCCGTCGCTACTACATGAGGAATAGTAACGTTGCAAACGGTTGAAAGTCTTACATCTCATGGGGACGCCTGAAGCCGGAGTATGTAGGCATGCGCTCTAGGGCTCCAGATCACACACTCGTGTGATTAGGAAGGTGACAGCATCTTATTAGTGGCTGAGATCTGATTTTCACGAACCTTGCTCAGTCACGTCCCGGGGCGGTTCTGTACATAGCCCCGGGTGGCATTCCGTCCCTCACCTGTTACAGTTAGTTGGTCACAACGCAGCCCTATCCACACGGTAATGTCTTTATCCTGAGACCAGCCAGAAGATCGTCCATCTACCCTGCTGCACGGTGGGAGATAAATTGGGCTCTTATATGTGACTATAGATAATCGCGCCCATTGAATCCCCTCGCACGCCACCTCTCCGACCTGTTAGTATGCATCCGCCCGCAAAGGAGAACCCCCATAGATGGCTAAGCAAGCTGTTCTCTAATTCATGCTCAGCACCGCTAGGCAAGTGTTATTGCACGTTGCCATGGACGAGCACCCTACTCTGTGAACTAACCCCAGCCCCCTAACGCAACGTTTCGCTAATTAGAGCCAAACATCCTGCAACCCGGTACGTCGTGTGCTACAAATAGGATCTAGGGCGAACATCGATCTCCACTTTTGTCTCATCGAATCGATTGATGTTATCGATAGCGACCCTCATCTACGAGAGCTGTCTGTGTTTTCGTATGCTCCTGGCTATTGGTCTAAGGCCCTAAGAGGCAACTGGACACCGCACGGTAAACGGGCGAACGCCTGGGCTGAGGCTATGAACGTCATTGACTAGGGACAGCGTAAGTGCTGTGAAACGCCAGGACGACTGTGGACCAGAGCGTGTTGTTCGGGTACCGACTAGGAGTCTTTTCTATTTCCCGTGGGTGTTGCGGGCGCCGCCAAAGGTGTCGAAAAAGTGAGGACCGTTAATGAGCTTAATG
seq00026   ACTAAAGGCACGGTTCTATGGTGATAACTAAACACCTTATGTGGTGGATGTAACAAACGTGGGGGGAGGTAACGTCATCGAATGGTGGGAGTGAATGAATCCTGTCATTGCCCGAAGTTTCAGCACATCAAACTAGCGAAGCTTCCTGATCATCTGTTGGGCATGCAGAGCAAGGCTGCCGAGTGAGCGTCGGAATAAAATCCTTAACAGTCGGAGCAACTTCAGCGACGTATGCATGAATGGATCTGGTACAACGAAAGCCTTCGGTTTTAACGAAAACAGCAGAAGCGAGGTTTGATGGCAGTAGAGACCCTGCGGCGCAAAGAAGGAGGGGCGGCTATGAATCTAAGTGTTATCGGCTGCATCATAGGAATTCAATTTTGGGCGCTTGCGAATTGGCATGATTATCGTGTGCAGATTGGTGCGGACCAGAGGCGTGAGGTTGACGGCCGGCCTGTCTCCAATAGAATTTTCGTGAGTCCCTCTGGTTAAGTTAAGTCCCTAGTGGAAATGCCACACTCGCTGAGGTCTCCAAGCTGCTCACCGGGCGTCCGTGAGACTCCTACTCCTTACTATTCGCCAATTCCACTCTGGTGCAGGTGATGTTCACGTTTTGCGCTGTCCGCCCTGCAAAGTACGAGGGCGGCGTGTGACTGGGTCAGCATGGTGACTTCCACCGTACTCAATGGGATGACTTAATAGGCTCATCGGACATTCTGCAGGATTCGCTACGGTCTCGATCCCGACATGAAGCGACACACCCAGAGCGGGCACATACCCGTAATCCGACCCGGATTACTATGTTCACTTGGCGGGATGAGGGCGACCTAGTAGGAGTACGGCGCGCACCCTTTGGCAATATCCGACTGAGAGAAGATCATAGTCGGAACTGCCTTTGATTTATAACTTATTCACCCACTTTCACTAGTATTAACCTTCATCCATCATTCGGCCTACGTGTGGCGTCTCTCCCCCGACAGCAGGGTAATCCGCTATCCTCCCCGTACCCGCATCGGTGTATTCGGGCAGAACTCCAGGCTAACAGCAATTTCAGGGGTCGTAAAACATTTGGGCCTTAATCTACGCGGTAAGGATACTGGCCCGATAGCTGAGGTAAAGATCCCTAACACCGCGCGAAGGCTATCCATTCAGTATGGATTCACTACCCCCCCCATCTTGCGCTTCCTCTTTCGCATGATTGCTGTTATAACTTCATAATCACCGGACCTCGAACTAAGCTTCAATCTTCTCAGGGCGTGGGGATTATGCAAGACCGTACGGCGCACCTACTTCACATTGTATGTTAAATCCGAAATTCCCGTCGCTACTACATGAGGAATAGTAACGTTGCAAACGGTTGAAAGTCTTACATCTCATGGGGACGCCTGAAGCCGGAGTATGTAGGCATGCGCTCTAGGGCTCCAGATCACACACTCGTGTGATTAGGAAGGTGACAGCATCTTATTAGTGGCTGAGATCTGATTTTCACGAACCTTGCTCAGTCACGTCCCGGGGCGGTTCTGTACATAGCCCCGGGTGGCATTCCGTCCCTCACCTGTTACAGTTAGTTGGTCACAACGCAGCCCTATCCACACGGTAATGTCTTTATCCTGAGACCAGCCAGAAGATCGTCCATCTACCCTGCTGCACGGTGGGAGATAAATTGGGCTCTTATATGTGACTATAGATAATCGCGCCCATTGAATCCCCTCGCACGCCACCTCTCCGACCTGTTAGTATGCATCCGCCCGCAAAGGAGAACCCCCATAGATGGCTAAGCAAGCTGTTCTCTAATTCATGCTCAGCACCGCTAGGCAAGTGTTATTGCACGTTGCCATGGACGAGCACCCTACTCTGTGAACTAACCCCAGCCCCCTAACGCAACGTTTCGCTAATTAGAGCCAAACATCCTGCAACCCGGTACGTCGTGTGCTACAAATAGGATCTAGGGCGAACATCGATCTCCACTTTTGTCTCATCGAATCGATTGATGTTATCGATAGCGACCCTCATCTACGAGAGCTGTCTGTGTTTTCGTATGCTCCTGGCTATTGGTCTAAGGCCCTAAGAGGCAACTGGACACCGCACGGTAAACGGGCGAACGCCTGGGCTGAGGCTATGAACGTCATTGACTAGGGACAGCGTAAGTGCTGTGAAACGCCAGGACGACTGTGGACCAGAGCGTGTTGTTCGGGTACCGACTAGGAGTCTTTTCTATTTCCCGTGGGTGTTGCGGGCGCCGCCAAAGGTGTCGAAAAAGTGAGGACCGTTAATGAGCTTAATG
seq00027   ACTAAAGGCACGGTTCTATGGTGATAACTAAACACCTTATGTGGTGGATGTAACAAACGTGGGGGGAGGTAACGTCATCGAATGGTGGGAGTGAATGAATCCTGTCATTGCCCGAAGTTTCAGCACATCGAACTAGCGAAGCTTCCTGATCATCTGTTGGGCATGCAGAGCAAGGCTGCCGAGTGAGCGTCGGAATAAAATCCTTAACAGTCGGAGCAACTTCAGCGACGTATGCATGAATGGATCTGGTACAACGAAAGCCTTCGGTTTTAACGAAAACAGCAGAAGCGAGGTTTGATGGCAGTAGAGACCCTGCGGCGCAAAGAAGGAGGGGCGGCTATGAATCTAAGTGTTATCGGCTGCATCATAGGAATTCAATTTTGGGCGCTTGCGAATTGGCATGATTATCGTGTGCAGATTGGTGCGGACCAGAGGCGTGAGGTTGACGGCCGGCCTGTCTCCAATAGAATTTTCGTGAGTCCCTCTGGTTAAGTTAAGTCCCTAGTGGAAATGCCACACTCGCTGAGGTCTCCAAGCTGCTCACCGGGCGTCCGTGAGACTCCTACTCCTTACTATTCGCCAATTCCACTCTGGTGCAGGTGATGTTCACGTTTTGCGCTGTCCGCCCTGCAAAGTACGAGGGCGGCGTGTGACTGGGTCAGCATGGTGACTTCCACCGTACTCAATGGGATGACTTAATAGGCTCATCGGACATTCTGCAGGATTCGCTACGGTCTCGATCCCGACATGAAGCGACACACCCAGAGCGGGCACATACCCGTAATCCGACCCGGATTACTATGTTCACTTGGCGGGATGAGGGCGACCTAGTAGGATTACGGCGCGCACCCTTTGGCAATATCCGACTGAGAGAAGATCATAGTCGGAACTGCCTTTGATTTATAACTTATTCACCCACTTTCACTAGTATTAACCTTCATCCATCATTCGGCCTACGTGTGGCGTCTCTCCCCCAACAGCAGGGTAATCCGCTATCCTCCCCGTACCCGCATCGGTGTATTCGGGCAGAACTCCAGGCTAACAGCAATTTCAGGGGTCGTAAAACATTTGGGCCTTAATCTACGCGGTAAGGATACTGGCCCGATAGCTGAGGTAAAGATCCCTAACACCGCGCGAAGGCTATCCATTCAGTATGGATTCACTACCCCCCCCATCTTGCGCTTCCTCTTTCGCATGATTGCTGTTATAACTTCATAATCACCGGACCTCGAACTAAGCTTCAATCTTCTCAGGGCGTGGGGATTATGCAAGACCGTACGGCGCACCTACTTCACATTGTATGTTAAATCCGAAATTCCCGTCGCTACTACATGAGGAATAGTAACGTTGCAAACGGTTGAAAGTCTTACATCTCATGGGGACGCCTGAAGCCGGAGTATGTAGGCATGCGCTCTAGGGCTCCAGATCACACACTCGTGTGATAAGGAAGGTGACAGCATCTTATTAGTGGCTGAGATCTGATTTTCACGAACCTTGCTCAGTCACGTCCCGGGGCGGTTCTGTACATAGCCCCGGGTGGCATTCCGTCCCTCACCTGTTACAGTTAGTTGGTCACAACGCAGCCCTATCCACACGGTAATGTCTTTATCCTGAGACCAGCCAGAAGATCGTCCATCTACCCTGCTGCACGGTGGGAGATAAATTGGGCTCTTATATGTGACTATAGATAATCGCGCCCATTGAATCCCCTCGCACGCCACCTCTCCGACCTGTTAGTATGCATCCGCCCGCAAAGGAGAACCCCCATAGATGGCTAAGCAAGCTGTTCTCTAATTCATGCTCAGCACCGCTAGGCAAGTGTTATTGCACGTTGCCATGGACGAGCACCCTACTCTGTGAACTAACCCCAGCCCCCTAACGCAACGTTTCGCTAATTAGAGCCAAACATCCTGCAACCCGGTACGTCGTGTGCTACAAATAGGATCTAGGGCGAACATCGATCTCCACTTTTGTCTCATCGAATCGATTGATGTTATCGATAGCGACCCTCATCTACGAGAGCTGTCTGTGTTTTCGTATGCTCCTGGCTATTGGTCTAAGGCCCTAAGAGGCAACTGGACACCGCACGGTAAACGGGCGAACGCCTGGGCTGAGGCTATGAACGTCATTGACTAGGGACAGCGTAAGTGCTGTGAAACGCCAGGACGACTGTGGACCAGAGCGTGTTGTTCGGGTACCGACTAGGAGTCTTTTCTATTTCCCGTGGGTGTTGCGGGCGCCGCCAAAGGTGTCGGAAAAGTGAGGACGGTTAATGAGCTTAATG
seq00028   ACTAAAGGCACGGTTCTATGGTGATAACTAAACACCTTATGTGGTGGATGTAACAAACGTGGGGGGAGGTAACGTCATCGAATGGTGGGAGTGAATGAATCCTGTCATTGCCCGAAGTTTCAGCACATCGAACTAGCGAAGCTTCCTGATCATCTGTTGGGCATGCAGAGCAAGGCTGCCGAGTGAGCGTCGGAATAAAATCCTTAACAGTCGGAGCAACTTCAGCGACGTATGCATGAATGGATCTGGTACAACGAAAGCCTTCGGTTTTAACGAAAACAGCAGAAGCGAGGTTTGATGGCAGTAGAGACCCTGCGGCGCAAAGAAGGAGGGGCGGCTATGAATCTAAGTGTTATCGGCTGCATCATAGGAATTCAATTTTGGGCGCTTGCGAATTGGCATGATTATCGTGTGCAGATTGGTGCGGACCAGAGGCGTGAGGTTGACGGCCGGCCTGTCTCCAATAGAATTTTCGTGAGTCCCTCTGGTTAAGTTAAGTCCCTAGTGGAAATGCCACACTCGCTGAGGTCTCCAAGCTGCTCACCGGGCGTCCGTGAGACTCCTACTCGTTACTATTCGCCAATTCCACTCTGGTGCAGGTGATGTTCACGTTTTGCGCTGTCCGCCCTGCAAAGTACGAGGGCGGCGTGTGACTGGGTCAGCATGGTGACTTCCACCGTACTCAATGGGATGACTTAATAGGCTCATCGGACATTCTGCAGGATTCGCTACGGTCTCGATCCCGACATGAAGCGACACACCCAGAGCGGGCACATACCCGTAATCCGACCCGGATTACTATGTTCACTTGGCGGGATGAGGGCGACCTAGTAGGAGTACGGCGCGCACCCTTTGGCAATATCCGACTGAGAGAAGATCATAGTCGGAACTGCCTTTGATTTATAACTTATTCACCCACTTTCACTAGTATTAACCTTCATCCATCATTCGGCCTACGTGTGGCGTCTCTCCCCCGACAGCAGGGTAATCCGCTATCCTCCCCGTACCCGCATCGGTGTATTCGGGCAGAACTCCAGGCTAACAGCAATTTCAGGGGTCGTAAAACATTTGGGCCTTAATCTACGCGGTAAGGATACTGGCCCGATAGCTGAGGTAAAGATCCCTAACACCGCGCGAAGGCTATCCATTCAGTATGGATTCACTACCCCCCCCATCTTGCGCTTCCTCTTTCGCATGATTGCTGTTATAACTTCATAATCACCGGACCTCGAACTAAGCTTCAATCTTCTCAGGGCGTGGGGATTATGCAAGACCGTACGGCGCACCTACTTCACATTGTATGTTAAATCCGAAATTCCCGTCGCTACTACATGAGGAATAGTAACGTTGCAAACGGTTGAAAGTCTTACATCTCATGGGGACGCCTGAAGCCGGAGTATGTAGGCATGCGCTCTAGGGCTCCAGATCACACACTCGTGTGATTAGGAAGGTGACAGCATCTTATTAGTGGCTGAGATCTGATTTTCACGAACCTTGCTCAGTCACGTCCCGGGGCGGTTCTGTACATAGCCCCGGGTGGCATTCCGTCCCTCACCTGTTACAGTTAGTTGGTCACAACGCAGCCCTATCCACACGGTAATGTCTTTATCCTGAGACCAGCCAGAAGATCGTCCATCTACCCTGCTGCACGGTGGGAGATAAATTGGGCTCTTATATGTGACTATAGATAATCGCGCCCATTGAATCCCCTCGCACGCCACCTCTCCGACCTGTTAGTATGCATCCGCCCGCAAAGGAGAACCCCCATAGATGGCTAAGCAAGCTGTTCTCTAATTCATGCTCAGCACCGCTAGGCAAGTGTTATTGCACGTTGCCATGGACGAGCACCCTACTCTGTGAACTAACCCCAGCCCCCTAACGCAACGTTTCGCTAATTAGAGCCAAACATCCTGCAACCCGGTACGTCGTGTGCTACAAATAGGATCTAGGGCGAACATCGATCTCCACTTTTGTCTCATCGAATCGATTGATGTTATCGATAGCGACCCTCATCTACGAGAGCTGTCTGTGTTTTCGTATGCTCCTGGCTATTGGTCTAAGGCCCTAAGAGGCAACTGGACACCGCACGGTAAACGGGCGAACGCCTGGGCTGAGGCTATGAACGTCATTGACTAGGGACAGCGTAAGTGCTGTGAAACGCCAGGACGACTGTGGACCAGAGCGTGTTGTTCGGGTACCGACTAGGAGTCTTTTCTATTTCCCGTGGGTGTTGCGGGCGCCGCCAAAGGTGTCGAAAAAGTGAGGACCGTTAATGAGCTTAATG
seq00029   ACTAAAGGCACGGTTCTATGGTGATAACTAAACACCTTATGTGGTGGATGTAACAAACGTGGGGGGAGGTAACGTCATCGAATGGTGGGAGTGAATGAATCCTGTCATTGCCCGAAGTTTCAGCACATCGAACTAGCGAAGCTTCCTGATCATCTGTTGGGCATGCAGAGCAAGGCTGCCGAGTGAGCGTCGGAATAAAATCCTTAACAGTCGGAGCAACTTCAGCGACGTATGCATGAATGGATCTGGTACAACGAAAGCCTTCGGTTTTAACGAAAACAGCAGAAGCGAGGTTTGATGGCAGTAGAGACCCTGCGGCGCAAAGAAGGAGGGGCGGCTATGAATCTAAGTGTTATCGGCTGCATCATAGGAATTCAATTTTGGGCGCTTGCGAATTGGCATGATTATCGTGTGCAGATTGGTGCGGACCAGAGGCGTGAGGTTGACGGCCGGCCTGTCTCCAATAGAATTTTCGTGAGTCCCTCTGGTTAAGTTAAGTCCCTAGTGGAAATGCCACACTCGCTGAGGTCTCCAAGCTGCTCACCGGGCGTCCGTGAGACTCCTACTCCTTACTATTCGCCAATTCCACTCTGGTGCAGGTGATGTTCACGTTTTGCGCTGTCCGCCCTGCAAAGTACGAGGGCGGCGTGTGACTGGGTCAGCATGGTGACTTCCACCGTACTCAATGGGATGACTTAATAGGCTCATCGGACATTCTGCAGGATTCGCTACGGTCTCGATCCCGACATGAAGCGACACACCCAGAGCGGGCACATACCCGTAATCCGACCCGGATTACTATGTTCACTTGGCGGGATGAGGGCGACCTAGTAGGATTACGGCGCGCACCCTTTGGCAATATCCGACTGAGAGAAGATCATAGTCGGAACTGCCTTTGATTTATAACTTATTCACCCACTTTCACTAGTATTAACCTTCATCCATCATTCGGCCTACGTGTGGCGTCTCTCCCCCAACAGCAGGGTAATCCGATATCCTCCCCGTACCCGCATCGGTGTATTCGGGCAGAACTCCAGGCTAACAGCAATTTCAGGGGTCGTAAAACATTTGGGCCTTAATCTACGCGGTAAGGATACTGGCCCGATAGCTGAGGTAAAGATCCCTAACACCGCGCGAAGGCTATCCATTCAGTATGGATTCACTACCCCCCCCATCTTGCGCTTCCTCTTTCGCATGATTGCTGTTATAACTTCATAATCACCGGACCTCGAACTAAGCTTCAATCTTCTCAGGGCGTGGGGATTATGCAAGACCGTACGGCGCACCTACTTCACATTGTATGTTAAATCCGAAATTCCCGTCGCTACTACATGAGGAATAGTAACGTTGCAAACGGTTGAAAGTCTTACATCTCATGGGGACGCCTGAAGCCGGAGTATGTAGGCATGCGCTCTAGGGCTCCAGATCACACACTCGTGTGATAAGGAAGGTGACAGCATCTTATTAGTGGCTGAGATCTGATTGTCACGAACCTTGCTCAGTCACGTCCCGGGGCGGTTCTGTACATAGCCCCGGGTGGCATTCCGTCCCTCACCTGTTACAGTTAGTTGGTCACAACGCAGCCCTATCCACACGGTAATGTCTTTATCCTGAGACCAGCCAGAAGATCGTCCATCTACCCTGCTGCACGGTGGGAGATAAATTGGGCTCTTATATGTGACTATAGATAATCGCGCCCATTGAATCCCCTCGCACGCCACCTCTCCGACCTGTTAGTATGCATCCGCCCGCAAAGGAGAACCCCCATAGATGGCTAAGCAAGCTGTTCTCTAATTCATGCTCAGCACCGCTAGGCAAGTGTTATTGCACGTTGCCATGGACGAGCACCCTACTCTGTGAACTAACCCCAGCCCCCTAACGCAACGTTTCGCTAATTAGAGCCAAACATCCTGCAACCCGGTACGTCGTGTGCTACAAATAGGATCTAGGGCGAACATCGATCTCCACTTTTGTCTCATCGAATCGATTGATGTTATCGATAGCGACCCTCATCTACGAGAGCTGTCTGTGTTTTCGTATGCTCCTGGCTATTGGTCTAAGGCCCTAAGAGGCAACTGGACACCGCACGGTAAACGGGCGAACGCCTGGGCTGAGGCTATGAACGTCATTGACTAGGGACAGCGTAAGTGCTGTGAAACGCCAGGACGACTGTGGACCAGAGCGTGTTGTTCGGGTACCGACTAGGAGTCTTTTCTATTTCCCGTGGGTGTTGCGGGCGCCGCCAAAGGTGTCGGAAAAGTGAGGACGGTTAATGAGCTTAATG
seq00030   ACTAAAGGCACGGTTCTATGGTGATAACTAAACACCTTATGTGGTGGATGTAACAAACGTGGGGGGAGGTAACGTCATCGAATGGTGGGAGTGAATGAATCCTGTCATTGCCCGAAGTTTCAGCACATCGAACTAGCGAAGCTTCCTGATCATCTGTTGGGCATGCAGAGCAAGGCTGCCGAGTGAGCGTCGGAATAAAATCCTTAACAGTCGGAGCAACTTCAGCGACGTATGCATGAATGGATCTGGTACAACGAAAGCCTTCGGTTTTAACGAAAACAGCAGAAGCGAGGTTTGATGGCAGTAGAGACCCTGCGGCGCAAAGAAGGAGGGGCGGCTATGAATCTAAGTGTTATCGGCTGCATCATAGGAATTCAATTTTGGGCGCTTGCGAATTGGCATGATTATCGTGTGCAGATTGGTGCGGACCAGAGGCGTGAGGTTGACGGCCGGCCTGTCTCCAATAGAATTTTCGTGAGTCCCTCTGGTTAAGTTAAGTCCCTAGTGGAAATGCCACACTCGCTGAGGTCTCCAAGCTGCTCACCGGGCGTCCGTGAGACTCCTACTCCTTACTATTCGCCAATTCCACTCTGGTGCAGGTGATGTTCACGTTTTGCGCTGTCCGCCCTGCAAAGTACGAGGGCGGCGTGTGACTGGGTCAGCATGGTGACTTCCACCGTACTCAATGGGATGACTTAATAGGCTCATCGGACATTCTGCAGGATTCGCTACGGTCTCGATCCCGACATGAAGCGACACACCCAGAGCGGGCACATACCCGTAATCCGACCCGGATTACTATGTTCACTTGGCGGGATGAGGGCGACCTAGTAGGAGTACGGCGCGCACCCTTTGGCAATATCCGACTGAGAGAAGATCATAGTCGGAACTGCCTTTGATTTATAACTTATTCACCCACTTTCACTAGTATTAACCTTCATCCATCATTCGGCCTACGTGTGGCGTCTCTCCCCCAACAGCAGGGTAATCCGCTATCCTCCCCGTACCCGCATCGGTGTATTCGGGCAGAACTCCAGGCTAACAGCAATTTCAGGGGTCGTAAAACATTTGGGCCTTAATCTACGCGGTAAGGATACTGGCCCGATAGCTGAGGTAAAGATCCCTAACACCGCGCGAAGGCTATCCATTCAGTATGGATTCACTACCCCCCCCATCTTGCGCTTCCTCTTTCGCATGATTGCTGTTATAACTTCATAATCACCGGACCTCGAACTAAGCTTCAATCTTCTCAGGGCGTGGGGATTATGCAAGACCGTACGGCGCACCTACTTCACATTGTATGTTAAATCCGAAATTCCCGTCGCTACTACATGAGGAATAGTAACGTTGCAAACGGTTGAAAGTCTTACATCTCATGGGGACGCCTGAAGCCGGAGTATGTAGGCATGCGCTCTAGGGCTCCAGATCACACACTCGTGTGATTAGGAAGGTGACAGCATCTTATTAGTGGCTGAGATCTGATTTTCACGAACCTTGCTCAGTCACGTCCCGGGGCGGTTCTGTACATAGCCCCGGGTGGCATTCCGTCCCTCACCTGTTACAGTTAGTTGGTCACAACGCAGCCCTATCCACACGGTAATGTCTTTATCCTGAGACCAGCCAGAAGATCGTCCATCTACCCTGCTGCACGGTGGGAGATAAATTGGGCTCTTATATGTGACTATAGATAATCGCGCCCATTGAATCCCCTCGCACGCCACCTCTCCGACCTGTTAGTATGCATCCGCCCGCAAAGGAGAACCCCCATAGATGGCTAAGCAAGCTGTTCTCTAATTCATGCTCAGCACCGCTAGGCAAGTGTTATTGCACGTTGCCATGGACGAGCACCCTACTCTGTGAACTAACCCCAGCCCCCTAACGCAACGTTTCGCTAATTAGAGCCAAACATCCTGCAACCCGGTACGTCGTGTGCTACAAATAGGATCTAGGGCGAACATCGATCTCCACTTTTGTCTCATCGAATCGATTGATGTTATCGATAGCGACCCTCATCTACGAGAGCTGTCTGTGTTTTCGTATGCTCCTGGCTATTGGTCTAAGGCCCTAAGAGGCAACTGGACACCGCACGGTAAACGGGCGAACGCCTGGGCTGAGGCTATGAACGTCATTGACTAGGGACAGCGTAAGTGCTGTGAAACGCCAGGACGACTGTGGACCAGAGCGTGTTGTTCGGGTACCGACTAGGAGTCTTTTCTATTTCCCGTGGGTGTTGCGGGCGCCGCCAAAGGTGTCGGAAAAGTGAGGACGGTTAATGAGCTTAAAG
seq00031   ACTAAAGGCACGGTTCTATGGTGATAACTAAACACCTTATGTGGTGGATGTAACAAACGTGGGGGGAGGTAACGTCATCGAATGGTGGGAGTGAATGAATCCTGTCATTGCCCGAAGTTTCAGCACATCGAACTAGCGAAGCTTCCTGATCATCTGTTGGGCATGCAGAGCAAGGCTGCCGAGTGAGCGTCGGAATAAAATCCTTAACAGTCGGAGCAACTTCAGCGACGTATGCATGAATGGATCTGGTACAACGAAAGCCTTCGGTTTTAACGAAAACAGCAGAAGCGAGGTTTGATGGCAGTAGAGACCCTGCGGCGCAAAGAAGGAGGGGCGGCTATGAATCTAAGTGTTATCGGCTGCATCATAGGAATTCAATTTTGGGCGCTTGCGAATTGGCATGATTATCGTGTGCAGATTGGTGCGGACCAGAGGCGTGAGGTTGACGGCCGGCCTGTCTCCAATAGAATTTTCGTGAGTCCCTCTGGTTAAGTTAAGTCCCTAGTGGAAATGCCACACTCGCTGAGGTCTCCAAGCTGCTCACCGGGCGTCCGTGAGACTCCTACTCCTTACTATTCGCCAATTCCACTCTGGTGCAGGTGATGTTCACGTTTTGCGCTGTCCGCCCTGCAAAGTACGAGGGCGGCGTGTGACTGGGTCAGCATGGTGACTTCCACCGTACTCAATGGGATGACTTAATAGGCTCATCGGACATTCTGCAGGATTCGCTACGGTCTCGATCCCGACATGAAGCGACACACCCAGAGCGGGCACATACCCGTAATCCGACCCGGATTACTATGTTCACTTGGCGGGATGAGGGCGACCTAGTAGGATTACGGCGCGCACCCTTTGGCAATATCCGACTGAGAGAAGATCATAGTCGGAACTGCCTTTGATTTATAACTTATTCACCCACTTTCACTAGTATTAACCTTCATCCATCATTCGGCCTACGTGTGGCGTCTCTCCCCCAACAGCAGGGTAATCCGCTATCCTCCCCGTACCCGCATCGGTGTATTCGGGCAGAACTCCAGGCTAACAGCAATTTCAGGGGTCGTAAAACATTTGGGCCTTAATCTACGCGGTAAGGATACTGGCCCGATAGCTGAGGTAAAGATCCCTAACACCGCGCGAAGGCTATCCATTCAGTATGGATTCACTACCCCCCCCATCTTGCGCTTCCTCTTTCGCATGATTGCTGTTATAACTTCATAATCACCGGACCTCGAACTAAGCTTCAATCTTCTCAGGGCGTGGGGATTATGCAAGACCGTACGGCGCACCTACTTCACATTGTATGTTAAATCCGAAATTCCCGTCGCTACTACATGAGGAATAGTAACGTTGCAAACGGTTGAAAGTCTTACATCTCATGGGGACGCCTGAAGCCGGAGTATGTAGGCATGCGCTCTAGGGCTCCAGATCACACACTCGTGTGATAAGGAAGGTGACAGCATCTTATTAGTGGCTGAGATCTGATTTTCACGAACCTTGCTCAGTCACGTCCCGGGGCGGTTCTGTACATAGCCCCGGGTGGCATTCCGTCCCTCACCTGTTACAGTTAGTTGGTCACAACGCAGCCCTATCCACACGGTAATGTCTTTATCCTGAGACCAGCCAGAAGATCGTCCATCTACCCTGCTGCACGGTGGGAGATAAATTGGGCTCTTATATGTGACTATAGATAATCGCGCCCATTGAATCCCCTCGCACGCCACCTCTCCGACCTGTTAGTATGCATCCGCCCGCAAAGGAGAACCCCCATAGATGGCTAAGCAAGCTGTTCTCTAATTCATGCTCAGCACCGCTAGGCAAGTGTTATTGCACGTTGCCATGGACGAGCACCCTACTCTGTGAACTAACCCCAGCCCCCTAACGCAACGTTTCGCTAATTAGAGCCAAACATCCTGCAACCCGGTACGTCGTGTGCTACAAATAGGATCTAGGGCGAACATCGATCTCCACTTTTGTCTCATCGAATCGATTGATGTTATCGATAGCGACCCTCATCTACGAGAGCTGTCTGTGTTTTCGTATGCTCCTGGCTATTGGTCTAAGGCCCTAAGAGGCAACTGGACACCGCACGGTAAACGGGCGAACGCCTGGGCTGAGGCTATGAACGTCATTGACTAGGGACAGCGTAAGTGCTGTGAAACGCCAGGACGACTGTGGACCAGAGCGTGTTGTTCGGGTACCGACTAGGAGTCTTTTCTATTTCCCGTGGGTGTTGCGGGCGCCGCCAAAGGTGTCGGAAAAGTGAGGACGGTTAATGAGCTTAATG
seq00032   ACTAAAGGCACGGTTCTATGGTGATAACTAAACACCTTATGTGGTGGATGTAACAAACGTGGGGGGAGGTAACGTCATCGAATGGTGGGAGTGAATGAATCCTGTCATTGCCCGAAGTTTCAGCACATCGAACTAGCGAAGCTTCCTGATCATCTGTTGGGCATGCAGAGCAAGGCTGCCGAGTGAGCGTCGGAATAAAATCCTTAACAGTCGGAGCAACTTCAGCGACGTATGCATGAATGGATCTGGTACAACGAAAGCCTTCGGTTTTAACGAAAACAGCAGAAGCGAGGTTTGATGGCAGTAGAGACCCTGCGGCGCAAAGAAGGAGGGGCGGCTATGAATCTAAGTGTTATCGGCTGCATCATAGGAATTCAATTTTGGGCGCTTGCGAATTGGCATGATTATCGTGTGCAGATTGGTGCGGACCAGAGGCGTGAGGTTGACGGCCGGCCTGTCTCCAATAGAATTTTCGTGAGTCCCTCTGGTTAAGTTAAGTCCCTAGTGGAAATGCCACACTCGCTGAGGTCTCCAAGCTGCTCACCGGGCGTCCGTGAGACTCCTACTCGTTACTATTCGCCAATTCCACTCTGGTGCAGGTGATGTTCACGTTTTGCGCTGTCCGCCCTGCAAAGTACGAGGGCGGCGTGTGACTGGGTCAGCATGGTGACTTCCACCGTACTCAATGGGATGACTTAATAGGCTCATCGGACATTCTGCAGGATTCGCTACGGTCTCGATCCCGACATGAAGCGACACACCCAGAGCGGGCACATACCCGTAATCCGACCCGGATTACTATGTTCACTTGGCGGGATGAGGGCGACCTAGTAGGAGTACGGCGCGCACCCTTTGGCAATATCCGACTGAGAGAAGATCATAGTCGGAACTGCCTTTGATTTATAACTTATTCACCCACTTTCACTAGTATTAACCTTCATCCATCATTCGGCCTACGTGTGGCGTCTCTCCCCCGACAGCAGGGTAATCCGCTATCCTCCCCGTACCCGCATCGGTGTATTCGGGCAGAACTCCAGGCTAACAGCAATTTCAGGGGTCGTAAAACATTTGGGCCTTAATCTACGCGGTAAGGATACTGGCCCGATAGCTGAGGTAAAGATCCCTAACACCGCGCGAAGGCTATCCATTCAGTATGGATTCACTACCCCCCCCATCTTGCGCTTCCTCTTTCGCATGATTGCTGTTATAACTTCATAATCACCGGACCTCGAACTAAGCTTCAATCTTCTCAGGGCGTGGGGATTATGCAAGACCGTACGGCGCACCTACTTCACATTGTATGTTAAATCCGAAATTCCCGTCGCTACTACATGAGGAATAGTAACGTTGCAAACGGTTGAAAGTCTTACATCTCATGGGGACGCCTGAAGCCGGAGTATGTAGGCATGCGCTCTAGGGCTCCAGATCACACACTCGTGTGATTAGGAAGGTGACAGCATCTTATTAGTGGCTGAGATCTGATTTTCACGAACCTTGCTCAGTCACGTCCCGGGGCGGTTCTGTACATAGCCCCGGGTGGCATTCCGTCCCTCACCTGTTACAGTTAGTTGGTCACAACGCAGCCCTATCCACACGGTAATGTCTTTATCCTGAGACCAGCCAGAAGATCGTCCATCTACCCTGCTGCACGGTGGGAGATAAATTGGGCTCTTATATGTGACTATAGATAATCGCGCCCATTGAATCCCCTCGCACGCCACCTCTCCGACCTGTTAGTATGCATCCGCCCGCAAAGGAGAACCCCCATAGATGGCTAAGCAAGCTGTTCTCTAATTCATGCTCAGCACCGCTAGGCAAGTGTTATTGCACGTTGCCATGGACGAGCACCCTACTCTGTGAACTAACCCCAGCCCCCTAACGCAACGTTTCGCTAATTAGAGCCAAACATCCTGCAACCCGGTACGTCGTGTGCTACAAATAGGATCTAGGGCGAACATCGATCTCCACTTTTGTCTCATCGAATCGATTGATGTTATCGATAGCGACCCTCATCTACGAGAGCTGTCTGTGTTTTCGTATGCTCCTGGCTATTGGTCTAAGGCCCTAAGAGGCAACTGGACACCGCACGGTAAACGGGCGAACGCCTGGGCTGAGGCTATGAACGTCATTGACTAGGGACAGCGTAAGTGCTGTGAAACGCCAGGACGACTGTGGACCAGAGCGTGTTGTTCGGGTACCGACTAGGAGTCTTTTCTATTTCCCGTGGGTGTTGCGGGCGCCGCCAAAGGTGTCGAAAAAGTGAGGACCGTTAATGAGCTTAATG
seq00033   ACTAAAGGCACGGTTCTATGGTGATAACTAAACACCTTATGTGGTGGATGTAACAAACGTGGGGGGAGGTAACGTCATCGAATGGTGGGAGTGAATGAATCCTGTCATTGCCCGAAGTTTCAGCACATCGAACTAGCGAAGCTTCCTGATCATCTGTTGGGCATGCAGAGCAAGGCTGCCGAGTGAGCGTCGGAATAAAATCCTTAACAGTCGGAGCAACTTCAGCGACGTATGCATGAATGGATCTGGTACAACGAAAGCCTTCGGTTTTAACGAAAACAGCAGAAGCGAGGTTTGATGGCAGTAGAGACCCTGCGGCGCAAAGAAGGAGGGGCGGCTATGAATCTAAGTGTTATCGGCTGCATCATAGGAATTCAATTTTGGGCGCTTGCGAATTGGCATGATTATCGTGTGCAGATTGGTGCGGACCAGAGGCGTGAGGTTGACGGCCGGCCTGTCTCCAATAGAATTTTCGTGAGTCCCTCTGGTTAAGTTAAGTCCCTAGTGGAAATGCCACACTCGCTGAGGTCTCCAAGCTGCTCACCGGGCGTCCGTGAGACTCCTACTCCTTACTATTCGCCAATTCCACTCTGGTGCAGGTGATGTTCACGTTTTGCGCTGTCCGCCCTGCAAAGTACGAGGGCGGCGTGTGACTGGGTCAGCATGGTCACTTCCACCGTACTCAATGGGATGACTTAATAGGCTCATCGGACATTCTGCAGGATTCGCTACGGTCTCGATCCCGACATGAAGCGACACACCCAGAGCGGGCACATACCCGTAATCCGACCCGGATTACTATGTTCACTTGGCGGGATGAGGGCGACCTAGTAGGAGTACGGCGCGCACCCTTTGGCAATATCCGACTGAGAGAAGATCATAGTCGGAACTGCCTTTGATTTATAACTTATTCACCCACTTTCACTAGTATTAACCTTCATCCATCATTCGGCCTACGTGTGGCGTCTCTCCCCCAACAGCAGGGTAATCCGCTATCCTCCCCGTACCCGCATCGGTGTATTCGGGCAGAACTCCAGGCTAACAGCAATTTCAGGGGTCGTAAAACATTTGGGCCTTAATCTACGCGGTAAGGATACTGGCCCGATAGCTGAGGTAAAGATCCCTAACACCGCGCGAAGGCTATCCATTCAGTATGGATTCACTACCCCCCCCATCTTGCGCTTCCTCTTTCGCATGATTGCTGTTATAACTTCATAATCACCGGACCTCGAACTAAGCTTCAATCTTCTCAGGGCGTGGGGATTATGCAAGACCGTACGGCGCACCTACTTCACATTGTATGTTAAATCCGAAATTCCCGTCGCTACTACATGAGGAATAGTAACGTTGCAAACGGTTGAAAGTCTTACATCTCATGGGGACGCCTGAAGCCGGAGTATGTAGGCATGCGCTCTAGGGCTCCAGATCACACACTCGTGTGATTAGGAAGGTGACAGCATCTTATTAGTGGCTGAGATCTGATTTTCACGAACCTTGCTCAGTCACGTCCCGGGGCGGTTCTGTACATAGCCCCGGGTGGCATTCCGTCCCTCACCTGTTACAGTTAGTTGGTCACAACGCAGCCCTATCCACACGGTAATGTCTTTATCCTGAGACCAGCCAGAAGATCGTCCATCTACCCTGCTGCACGGTGGGAGATAAATTGGGCTCTTATATGTGACTATAGATAATCGCGCCCATTGAATCCCCTCGCACGCCACCTCTCCGACCTGTTAGTATGCATCCGCCCGCAAAGGAGAACCCCCATAGATGGCTAAGCAAGCTGTTCTCTAATTCATGCTCAGCACCGCTAGGCAAGTGTTATTGCACGTTGCCATGGACGAGCACCCTACTCTGTGAACTAACCCCAGCCCCCTAACGCAACGTTTCGCTAATTAGAGCCAAACATCCTGCAACCCGGTACGTCGTGTGCTACAAATAGGATCTAGGGCGAACATCGATCTCCACTTTTGTCTCATCGAATCGATTGATGTTATCGATAGCGACCCTCATCTACGAGAGCTGTCTGTGTTTTCGTATGCTCCTGGCTATTGGTCTAAGGCCCTAAGAGGCAACTGGACACCGCACGGTAAACGGGCGAACGCCTGGGCTGAGGCTATGAACGTCATTGACTAGGGACAGCGTAAGTGCTGTGAAACGCCAGGACGACTGTGGACCAGAGCGTGTTGTTCGGGTACCGACTAGGAGTCTTTTCTATTTCCCGTGGGTGTTGCGGGCGCCGCCAAAGGTGTCGGAAAAGTGAGGACGGTTAATGAGCTTAATG
