# Supplementary material for: How Good Are Indirect Tests at Detecting Recombination in Human mtDNA?
Source: G3 (Bethesda). 2013 Jul 1;3(7):1095–104. doi: 10.1534/g3.113.006510 (PMC3704238; doi:10.1534/g3.113.006510)
Supplement: Supporting Information [file supp_g3.113.006510_FileS2.gz › SequenceData/mtDNA_ratehet&popgrowth/10/3rdbase/Infiles/10_99-new.txt]

33 2284
seq00001   TACGTCTGCACACACTGTACCATATTTCTATGGTCTGCGGTGAGGAGCAGGCCTCCCGCTAGGTATGAGCCGGGCGCTAAGACGTGAACTTCTGACCTACTCAAGACATGGACCCGGATGGAGTGGCCATCAGTTAGCGGAGACGTGATGGCGATACGCTCTTAACAGGTGACATTCGCTGACTATTCAAGAGCGACCCTCCTCTTTTACGGGGAGTTAGCACTCGTTCACGGTTTTTAAGACGAACATCGTATCCCGAAGTAAATAGGGTGTCCTTCGAGTAAGGTATTTACATCTGTATTATATTCGCTACGGCCTATTCACAGTCCGACTCGTAGAAAAATACGCTGAAATCATGATGAGGCCGCTTTGTCCTACGGATTCAACATTTCTTACCGGTGCCCTTCAAATACTCTGTTCTAAACTTCGTTGAGTTTAATAGTAAGCAGTACTGTCCGCCGCCGAGTCAAATTTGAGACCTCACTAGCACGGGGGTGTAGTGAAGTTACAGTGCGTAGCAGGCCCAAGAGAGTGGATCGCCTATTATGCGATTCGGAGTCCAACGGGGTTTCTCAGTCGAATTGACTCCAGGAGAATAAGGATGTGGTTAGCATGATGGCAGATAGCCAGCGAAAGGGAATATTCGGCAGGTCGTTGATGGAGATTAACGGGACCGACAAAAGCGATCCTTGACGACGCGAACATGTATATGGTGGCGGGGGAGTGGAATTGTATTTCGGGAAGCGAAGGCTCGCTCTTTATGGGCTAACACCGGAACTTTAAAGACATATAAAGACGACTGTAGTGAGGACCACATTTCTCGTCCGTATGATTAGCCCATCTATCCTAGCAGTCGAGATGTCCCTAGCATCTAAGATTGGCAGGTTTGCCACACACCGCATTTATTGAACTAGTTGCATTTGGGTTATATGAGGTTGGCCACAAAAGTTCCGGTCAGCTGAGTAAGTTATGAAATACTTGTGAAAGACTGATCACCGTGTCGCCATTGTGGGTAGCGCGTGTGATCAGATCGAAGTGCGTGTGCGGTTTAATCAACTAGAGAAGTCGACTACGGAGCATTTAGCCGCCGACGCTAGAGCTACTGCTTAGGACGTATGTGCTCGGTTGAAGAACCACCTTGCGGCAGCGGAGACGTTCAGTGGTCCAAGGAAGAAGTCGTTAGTCGCTACAAATATCGGGTCGATCGAAGCGTCGTGACTGAGTTCTCGTCCCAGAACGTAACCTATTGAAGTAAACTTCCCACGGCCCAGCTCTTGTCGGAACGGCACGAGCCCAAGCAGTTCGCTGTAAGCTTCGTCCCTAGAGACGGACGCTAGTAAGTCGTCATCTCGCGCAATCTTCCACCATAGATCTGGATCCTCTCTTATAATCGCTTCTTCGGGCTGGATATTTACTGTACAACTCACTCCTCGCAACCAACAAGTAGCCCTGAGTGTCCCAGTTAAGACTTGAACGCCATATAACATTGATTTACTAAACATTGTAGGGAGTCTGTGAGGGCTAATACTCGGGATGATCACGCCTCCAGGTCATCCCTATCGGAAGTTGGTCTAGGCGTGGATTTTCGCCCATACGCCCGTTTTTGTAATATCTAATTCTACGCAGTCCCACCCATGGGTAGAATATGACGCTCTTTTAGGGACATCACCGCAACGGGTTGGAGATATCTGGACTTGATTTCTGTCGCTTGGCACCGCTGTAATTCTGCACGGGATGTTGCACTCTGTGTCCCTGAAAACCCATTAGCTTGGCAGTCCTATGTATTTATCCTGTGGACGACCTCAGTACCCTAGTGGACTCTACGGGTTTTCTGCACCATAGTGGCTATTCATTCCACATAATCTCCGCCCCACGTGCATGGCTCGACCACTCGAGTACATTCGGCAGAAATACCTCCTGGAATACGCCATTTATGAGCCGCCCGGCTGTCAAGTGGAGAAAGGGCTAGGCTCATTAAGTCTGTCACCAGACAACAATGATGACTATTGGGAAAATGACTTGTACGGAACTTCTAGCTTATTACATCTGCTACACCTAAATTTTTCGCTTTGAGTAAACAAACCCTCAAGTATGATTGGAGATACTAAGTATGCGGGCTCTCGATCCTTTCTGTCCCTCAGGCTCAGTAATGCCAATCCGATTAGACATAACCTGTTGCTTATTCAATGGACGACAAACATCCGCGTTCCGTAAAAATCAAACCCTCTAAAGGGAAGTGCACGGGGGAGGAGACCGTCTAGCCACTACCTTTAAATTTGTGTCT
seq00002   TACGTCTGCACACACTGTACCATATTTCTATGGTCTGCGGTGAGGAGCAGGCCTCCCGCTAGGTATGAGCCGGGCGCTAAGACGTGAACTTCTGACCTACTCAAGACATGGACCCGGATGGAGTGGCCATCAGTTAGCGGAGACGTGATGGCGATACGCTCTTAACAGGTGACATTCGCTGACTATTCAAGAGCGACCCTCCTCTTTTACGGGGAGTTAGCACTCGTTCACGGTTTTTAAGACGAACATCGTATCCCGAAGTAAATAGGGTGTCCTTCGAGTAAGGTATTTACATCTGTATTATATTCGCTACGGCCTATTCACAGTCCGACTCGTAGAAAAATACGCTGAAATCATGATGAGGCCGCTTTGTCCTACGGATTCAACATTTCTTACCGGTGCCCTTCAAATACTCTGTTCTAAACTTCGTTGAGTTTAATAGTAAGCAGTACTGTCCGCCGCCGAGTCAAATTTGAGACCTCACTAGCACGGGGGTGTAGTGAAGTTACAGTGCGTAGCAGGCCCAAGAGAGTGGATCGCCTATTATGCGATTCGGAGTCCAACGGGGTTTCTCAGTCGAATTGACTCCAGGAGAATAAGGATGTGGTTAGCATGATGGCAGATAGCCAGCGAAAGGGAATATTCGGCAGGTCGTTGATGGAGATTAACGGGACCGACAAAAGCGATCCTTGACGACGCGAACATGTATATGGTGGCGGGGGAGTGGAATTGTATTTCGGGAAGCGAAGGCTCGCTCTTTATGGGCTAACACCGGAACTTTAAAGACATATAAAGACGACTGTAGTGAGGACCACATTTCTCGTCCGTATGATTAGCCCATCTATCCTAGCAGTCGAGATGTCCCTAGCATCTAAGATTGGCAGGTTTGCCACACACCGCATTTATTGAACTAGTTGCATTTGGGTTATATGAGGTTGGCCACAAAAGTTCCGGTCAGCTGAGTAAGTTATGAAATACTTGTGAAAGACTGATCACCGTGTCGCCATTGTGGGTAGCGCGTGTGATCAGATCGAAGTGCGTGTGCGGTTTAATCAACTAGAGAAGTCGACTACGGAGCATTTAGCCGCCGACGCTAGAGCTACTGCTTAGGACGTATGTGCTCGGTTGAAGAACCACCTTGCGGCAGCGGAGACGTTCAGTGGTCCAAGGAAGAAGTCGTTAGTCGCTACAAATATCGGGTCGATCGAAGCGTCGTGACTGAGTTCTCGTCCCAGAACGTAACCTATTGAAGTAAACTTCCCACGGCCCAGCTCTTGTCGGAACGGCACGAGCCCAAGCAGTTCGCTGTAAGCTTCGTCCCTAGAGACGGACGCTAGTAAGTCGTCATCTCGCGCAATCTTCCACCATAGATCTGGATCCTCTCTTATAATCGCTTCTTCGGGCTGGATATTTACTGTACAACTCACTCCTCGCAACCAACAAGTAGCCCTGAGTGTCCCAGTTAAGACTTGAACGCCATATAACATTGATTTACTAAACATTGTAGGGAGTCTGTGAGGGCTAATACTCGGGATGATCACGCCTCCAGGTCATCCCTATCGGAAGTTGGTCTAGGCGTGGATTTTCGCCCATACGCCCGTTTTTGTAATATCTAATTCTACGCAGTCCCACCCATGGGTAGAATATGACGCTCTTTTAGGGACATCACCGCAACGGGTTGGAGATATCTGGACTTGATTTCTGTCGCTTGGCACCGCTGTAATTCTGCACGGGATGTTGCACTCTGTGTCCCTGAAAACCCATTAGCTTGGCAGTCCTATGTATTTATCCTGTGGACGACCTCAGTACCCTAGTGGACTCTACGGGTTTTCTGCACCATAGTGGCTATTCATTCCACATAATCTCCGCCCCACGTGCATGGCTCGACCACTCGAGTACATTCGGCAGAAATACCTCCTGGAATACGCCATTTATGAGCCGCCCGGCTGTCAAGTGGAGAAAGGGCTAGGCTCATTAAGTCTGTCACCAGACAACAATGATGACTATTGGGAAAATGACTTGTACGGAACTTCTAGCTTATTACATCTGCTACACCTAAATTTTTCGCTTTGAGTAAACAAACCCTCAAGTATGATTGGAGATACTAAGTATGCGGGCTCTCGATCCTTTCTGTCCCTCAGGCTCAGTAATGCCAATCCGATTAGACATAACCTGTTGCTTATTCAATGGACGACAAACATCCGCGTTCCGTAAAAATCAAACCCTCTAAAGGGAAGTGCACGGGGGAGGAGACCGTCTAGCCACTACCTTTAAATTTGTGTCT
seq00003   TACGTCTGCACACACTGTACCATATTTCTATGGTCTGCGGTGAGGAGCAGGCCTCCCGCTAGGTATGAGCCGGGCGCTAAGACGTGAACTTCTGACCTACTCAAGACATGGACCCGGATGGAGTGGCCATCAGTTAGCGGAGACGTGATGGCGATACGCTCTTAACAGGTGACATTCGCTGACTATTCAAGAGCGACCCTCCTCTTTTACGGGGAGTTAGCACTCGTTCACGGTTTTTAAGACGAACATCGTATCCCGAAGTAAATAGGGTGTCCTTCGAGTAAGGTATTTACATCTGTATTATATTCGCTACGGCCTATTCACAGTCCGACTCGTAGAAAAATACGCTGAAATCATGATGAGGCCGCTTTGTCCTACGGATTCAACATTTCTTACCGGTGCCCTTCAAATACTCTGTTCTAAACTTCGTTGAGTTTAATAGTAAGCAGTACTGTCCGCCGCCGAGTCAAATTTGAGACCTCACTAGCACGGGGGTGTAGTGAAGTTACAGTGCGTAGCAGGCCCAAGAGAGTGGATCGCCTATTATGCGATTCGGAGTCCAACGGGGTTTCTCAGTCGAATTGACTCCAGGAGAATAAGGATGTGGTTAGCATGATGGCAGATAGCCAGCGAAAGGGAATATTCGGCAGGTCGTTGATGGAGATTAACGGGACCGACAAAAGCGATCCTTGACGACGCGAACATGTATATGGTGGCGGGGGAGTGGAATTGTATTTCGGGAAGCGAAGGCTCGCTCTTTATGGGCTAACACCGGAACTTTAAAGACATATAAAGACGACTGTAGTGAGGACCACATTTCTCGTCCGTATGATTAGCCCATCTATCCTAGCAGTCGAGATGTCCCTAGCATCTAAGATTGGCAGGTTTGCCACACACCGCATTTATTGAACTAGTTGCATTTGGGTTATATGAGGTTGGCCACAAAAGTTCCGGTCAGCTGAGTAAGTTATGAAATACTTGTGAAAGACTGATCACCGTGTCGCCATTGTGGGTAGCGCGTGTGATCAGATCGAAGTGCGTGTGCGGTTTAATCAACTAGAGAAGTCGACTACGGAGCATTTAGCCGCCGACGCTAGAGCTACTGCTTAGGACGTATGTGCTCGGTTGAAGAACCACCTTGCGGCAGCGGAGACGTTCAGTGGTCCAAGGAAGAAGTCGTTAGTCGCTACAAATATCGGGTCGATCGAAGCGTCGTGACTGAGTTCTCGTCCCAGAACGTAACCTATTGAAGTAAACTTCCCACGGCCCAGCTCTTGTCGGAACGGCACGAGCCCAAGCAGTTCGCTGTAAGCTTCGTCCCTAGAGACGGACGCTAGTAAGTCGTCATCTCGCGCAATCTTCCACCATAGATCTGGATCCTCTCTTATAATCGCTTCTTCGGGCTGGATATTTACTGTACAACTCACTCCTCGCAACCAACAAGTAGCCCTGAGTGTCCCAGTTAAGACTTGAACGCCATATAACATTGATTTACTAAACATTGTAGGGAGTCTGTGAGGGCTAATACTCGGGATGATCACGCCTCCAGGTCATCCCTATCGGAAGTTGGTCTAGGCGTGGATTTTCGCCCATACGCCCGTTTTTGTAATATCTAATTCTACGCAGTCCCACCCATGGGTAGAATATGACGCTCTTTTAGGGACATCACCGCAACGGGTTGGAGATATCTGGACTTGATTTCTGTCGCTTGGCACCGCTGTAATTCTGCACGGGATGTTGCACTCTGTGTCCCTGAAAACCCATTAGCTTGGCAGTCCTATGTATTTATCCTGTGGACGACCTCAGTACCCTAGTGGACTCTACGGGTTTTCTGCACCATAGTGGCTATTCATTCCACATAATCTCCGCCCCACGTGCATGGCTCGACCACTCGAGTACATTCGGCAGAAATACCTCCTGGAATACGCCATTTATGAGCCGCCCGGCTGTCAAGTGGAGAAAGGGCTAGGCTCATTAAGTCTGTCACCAGACAACAATGATGACTATTGGGAAAATGACTTGTACGGAACTTCTAGCTTATTACATCTGCTACACCTAAATTTTTCGCTTTGAGTAAACAAACCCTCAAGTATGATTGGAGATACTAAGTATGCGGGCTCTCGATCCTTTCTGTCCCTCAGGCTCAGTAATGCCAATCCGATTAGACATAACCTGTTGCTTATTCAATGGACGACAAACATCCGCGTTCCGTAAAAATCAAACCCTCTAAAGGGAAGTGCACGGGGGAGGAGACCGTCTAGCCACTACCTTTAAATTTGTGTCT
seq00004   TACGTCTGCACACACTGTACCATATTTCTATGGTCTGCGGTGAGGAGCAGGCCTCCCGCTAGGTATGAGCCGGGCGCTAAGACGTGAACTTCTGACCTACTCAAGACATGGACCCGGATGGAGTGGCCATCAGTTAGCGGAGACGTGATGGCGATACGCTCTTAACAGGTGACATTCGCTGACTATTCAAGAGCGACCCTCCTCTTTTACGGGGAGTTAGCACTCGTTCACGGTTTTTAAGACGAACATCGTATCCCGAAGTAAATAGGGTGTCCTTCGAGTAAGGTATTTACATCTGTATTATATTCGCTACGGCCTATTCACAGTCCGACTCGTAGAAAAATACGCTGAAATCATGATGAGGCCGCTTTGTCCTACGGATTCAACATTTCTTACCGGTGCCCTTCAAATACTCTGTTCTAAACTTCGTTGAGTTTAATAGTAAGCAGTACTGTCCGCCGCCGAGTCAAATTTGAGACCTCACTAGCACGGGGGTGTAGTGAAGTTACAGTGCGTAGCAGGCCCAAGAGAGTGGATCGCCTATTATGCGATTCGGAGTCCAACGGGGTTTCTCAGTCGAATTGACTCCAGGAGAATAAGGATGTGGTTAGCATGATGGCAGATAGCCAGCGAAAGGGAATATTCGGCAGGTCGTTGATGGAGATTAACGGGACCGACAAAAGCGATCCTTGACGACGCGAACATGTATATGGTGGCGGGGGAGTGGAATTGTATTTCGGGAAGCGAAGGCTCGCTCTTTATGGGCTAACACCGGAACTTTAAAGACATATAAAGACGACTGTAGTGAGGACCACATTTCTCGTCCGTATGATTAGCCCATCTATCCTAGCAGTCGAGATGTCCCTAGCATCTAAGATTGGCAGGTTTGCCACACACCGCATTTATTGAACTAGTTGCATTTGGGTTATATGAGGTTGGCCACAAAAGTTCCGGTCAGCTGAGTAAGTTATGAAATACTTGTGAAAGACTGATCACCGTGTCGCCATTGTGGGTAGCGCGTGTGATCAGATCGAAGTGCGTGTGCGGTTTAATCAACTAGAGAAGTCGACTACGGAGCATTTAGCCGCCGACGCTAGAGCTACTGCTTAGGACGTATGTGCTCGGTTGAAGAACCACCTTGCGGCAGCGGAGACGTTCAGTGGTCCAAGGAAGAAGTCGTTAGTCGCTACAAATATCGGGTCGATCGAAGCGTCGTGACTGAGTTCTCGTCCCAGAACGTAACCTATTGAAGTAAACTTCCCACGGCCCAGCTCTTGTCGGAACGGCACGAGCCCAAGCAGTTCGCTGTAAGCTTCGTCCCTAGAGACGGACGCTAGTAAGTCGTCATCTCGCGCAATCTTCCACCATAGATCTGGATCCTCTCTTATAATCGCTTCTTCGGGCTGGATATTTACTGTACAACTCACTCCTCGCAACCAACAAGTAGCCCTGAGTGTCCCAGTTAAGACTTGAACGCCATATAACATTGATTTACTAAACATTGTAGGGAGTCTGTGAGGGCTAATACTCGGGATGATCACGCCTCCAGGTCATCCCTATCGGAAGTTGGTCTAGGCGTGGATTTTCGCCCATACGCCCGTTTTTGTAATATCTAATTCTACGCAGTCCCACCCATGGGTAGAATATGACGCTCTTTTAGGGACATCACCGCAACGGGTTGGAGATATCTGGACTTGATTTCTGTCGCTTGGCACCGCTGTAATTCTGCACGGGATGTTGCACTCTGTGTCCCTGAAAACCCATTAGCTTGGCAGTCCTATGTATTTATCCTGTGGACGACCTCAGTACCCTAGTGGACTCTACGGGTTTTCTGCACCATAGTGGCTATTCATTCCACATAATCTCCGCCCCACGTGCATGGCTCGACCACTCGAGTACATTCGGCAGAAATACCTCCTGGAATACGCCATTTATGAGCCGCCCGGCTGTCAAGTGGAGAAAGGGCTAGGCTCATTAAGTCTGTCACCAGACAACAATGATGACTATTGGGAAAATGACTTGTACGGAACTTCTAGCTTATTACATCTGCTACACCTAAATTTTTCGCTTTGAGTAAACAAACCCTCAAGTATGATTGGAGATACTAAGTATGCGGGCTCTCGATCCTTTCTGTCCCTCAGGCTCAGTAATGCCAATCCGATTAGACATAACCTGTTGCTTATTCAATGGACGACAAACATCCGCGTTCCGTAAAAATCAAACCCTCTAAAGGGAAGTGCACGGGGGAGGAGACCGTCTAGCCACTACCTTTAAATTTGTGTCT
seq00005   TACGTCTGCACACACTGTACCATATTTCTATGGTCTGCGGTGAGGAGCAGGCCTCCCGCTAGGTATGAGCCGGGCGCTAAGACGTGAACTTCTGACCTACTCAAGACATGGACCCGGATGGAGTGGCCATCAGTTAGCGGAGACGTGATGGCGATACGCTCTTAACAGGTGACATTCGCTGACTATTCAAGAGCGACCCTCCTCTTTTACGGGGAGTTAGCACTCGTTCACGGTTTTTAAGACGAACATCGTATCCCGAAGTAAATAGGGTGTCCTTCGAGTAAGGTATTTACATCTGTATTATATTCGCTACGGCCTATTCACAGTCCGACTCGTAGAAAAATACGCTGAAATCATGATGAGGCCGCTTTGTCCTACGGATTCAACATTTCTTACCGGTGCCCTTCAAATACTCTGTTCTAAACTTCGTTGAGTTTAATAGTAAGCAGTACTGTCCGCCGCCGAGTCAAATTTGAGACCTCACTAGCACGGGGGTGTAGTGAAGTTACAGTGCGTAGCAGGCCCAAGAGAGTGGATCGCCTATTATGCGATTCGGAGTCCAACGGGGTTTCTCAGTCGAATTGACTCCAGGAGAATAAGGATGTGGTTAGCATGATGGCAGATAGCCAGCGAAAGGGAATATTCGGCAGGTCGTTGATGGAGATTAACGGGACCGACAAAAGCGATCCTTGACGACGCGAACATGTATATGGTGGCGGGGGAGTGGAATTGTATTTCGGGAAGCGAAGGCTCGCTCTTTATGGGCTAACACCGGAACTTTAAAGACATATAAAGACGACTGTAGTGAGGACCACATTTCTCGTCCGTATGATTAGCCCATCTATCCTAGCAGTCGAGATGTCCCTAGCATCTAAGATTGGCAGGTTTGCCACACACCGCATTTATTGAACTAGTTGCATTTGGGTTATATGAGGTTGGCCACAAAAGTTCCGGTCAGCTGAGTAAGTTATGAAATACTTGTGAAAGACTGATCACCGTGTCGCCATTGTGGGTAGCGCGTGTGATCAGATCGAAGTGCGTGTGCGGTTTAATCAACTAGAGAAGTCGACTACGGAGCATTTAGCCGCCGACGCTAGAGCTACTGCTTAGGACGTATGTGCTCGGTTGAAGAACCACCTTGCGGCAGCGGAGACGTTCAGTGGTCCAAGGAAGAAGTCGTTAGTCGCTACAAATATCGGGTCGATCGAAGCGTCGTGACTGAGTTCTCGTCCCAGAACGTAACCTATTGAAGTAAACTTCCCACGGCCCAGCTCTTGTCGGAACGGCACGAGCCCAAGCAGTTCGCTGTAAGCTTCGTCCCTAGAGACGGACGCTAGTAAGTCGTCATCTCGCGCAATCTTCCACCATAGATCTGGATCCTCTCTTATAATCGCTTCTTCGGGCTGGATATTTACTGTACAACTCACTCCTCGCAACCAACAAGTAGCCCTGAGTGTCCCAGTTAAGACTTGAACGCCATATAACATTGATTTACTAAACATTGTAGGGAGTCTGTGAGGGCTAATACTCGGGATGATCACGCCTCCAGGTCATCCCTATCGGAAGTTGGTCTAGGCGTGGATTTTCGCCCATACGCCCGTTTTTGTAATATCTAATTCTACGCAGTCCCACCCATGGGTAGAATATGACGCTCTTTTAGGGACATCACCGCAACGGGTTGGAGATATCTGGACTTGATTTCTGTCGCTTGGCACCGCTGTAATTCTGCACGGGATGTTGCACTCTGTGTCCCTGAAAACCCATTAGCTTGGCAGTCCTATGTATTTATCCTGTGGACGACCTCAGTACCCTAGTGGACTCTACGGGTTTTCTGCACCATAGTGGCTATTCATTCCACATAATCTCCGCCCCACGTGCATGGCTCGACCACTCGAGTACATTCGGCAGAAATACCTCCTGGAATACGCCATTTATGAGCCGCCCGGCTGTCAAGTGGAGAAAGGGCTAGGCTCATTAAGTCTGTCACCAGACAACAATGATGACTATTGGGAAAATGACTTGTACGGAACTTCTAGCTTATTACATCTGCTACACCTAAATTTTTCGCTTTGAGTAAACAAACCCTCAAGTATGATTGGAGATACTAAGTATGCGGGCTCTCGATCCTTTCTGTCCCTCAGGCTCAGTAATGCCAATCCGATTAGACATAACCTGTTGCTTATTCAATGGACGACAAACATCCGCGTTCCGTAAAAATCAAACCCTCTAAAGGGAAGTGCACGGGGGAGGAGACCGTCTAGCCACTACCTTTAAATTTGTGTCT
seq00006   TACGTCTGCACACACTGTACCATATTTCTATGGTCTGCGGTGAGGAGCAGGCCTCCCGCTAGGTATGAGCCGGGCGCTAAGACGTGAACTTCTGACCTACTCAAGACATGGACCCGGATGGAGTGGCCATCAGTTAGCGGAGACGTGATGGCGATACGCTCTTAACAGGTGACATTCGCTGACTATTCAAGAGCGACCCTCCTCTTTTACGGGGAGTTAGCACTCGTTCACGGTTTTTAAGACGAACATCGTATCCCGAAGTAAATAGGGTGTCCTTCGAGTAAGGTATTTACATCTGTATTATATTCGCTACGGCCTATTCACAGTCCGACTCGTAGAAAAATACGCTGAAATCATGATGAGGCCGCTTTGTCCTACGGATCCAACATTTCTTACCGGTGCCCTTCAAATACTCTGTTCTAAACTTCGTTGAGTTTAATAGTAAGCAGTACTGTCCGCCGCCGAGTCAAATTTGAGACCTCACTAGCACGGGGGTGTAGTGAAGTTACAGTGCGTAGCAGGCCCAAGAGAGTGGATCGCCTATTATGCGATTCGGAGTCCAACGGGGTTTCTCAGTCGAATTGACTCCAGGAGAATAAGGATGTGGTTAGCATGATGGCGGATAGCCAGCGAAAGGGAATATTCGGCAGGTCGTTGATGGAGATTAACGGGACCGACAAAAGCGATCCTTGACGACGCGAACATGTATATGGTGGCGGGGGAGTGGAATTGTATTTCGGGAAGCGAAGGCTCGCTCTTTATGGGCTAACACCGGAACTTTAAAGACATATAAAGACGACTGTAGTGAGGACCACATTTCTCGTCCGTATGATTAGCCCATCTATCCTAGCAGTCGAGATGTCCCTAGCATCTAAGATTGGCAGGTTTGCCACACACCGCATTTATTGAACTAGTTGCATTTGGGTTATATGAGGTTGGCCACAAAAGTTCCGGTCAGCTGAGTAAGTTATGAAATACTTGTGAAAGACTGATCACCGTGTCGCCATTGTGGGTAGCGCGTGTGATCAGATCGAAGTGCGTGTGCGGTTTAATCAACTAGAGAAGTCGACTACGGAGCATTTAGCCGCCGACGCTAGAGCTACTGCTTAGGACGTATGTGCTCGGTTGAAGAACCACCTTGCGGCAGCGGAGACGTTCAGTGGTCCAAGGAAGAAGTCGTTAGTCGCTACAAATATCGGGTCGATCGAAGCGTCGTGACTGAGTTCTCGTCCCAGAACGTAACCTATTGAAGTAAACTTCCCACGGCCCAGCTCTTGTCGGAACGGCACGAGCCCAAGCAGTTCGCTGTAAGCTTCGTCCCTAGAGACGGACGCTAGTAAGTCGTCATCTCGCGCAATCTTCCACCATAGATCTGGATCCTCTCTTATAATCGCTTCTTCGGGCTGGATATTTACTGTACAACTCACTCCTCGCAACCAACAAGTAGCCCTGAGTGTCCCAGTTAAGACTTGAACGCCATATAACATTGATTTACTAAACATTGTAGGGAGTCTGTGAGGGCTAATACTCGGGATGATCACGCCTCCAGGTCATCCCTATCGGAAGTTGGTCTAGGCGTGGATTTTCGCCCATACGCCCGTTTTTGTAATATCTAATTCTACGCAGTCCCACCCATGGGTAGAATATGACGCTCTTTTAGGGACATCACCGCAACGGGTTGGAGATATCTGGACTTGATTTCTGTCGCTTGGCACCGCTGTAATTCTGCACGGGATGTTGCACTCTGTGTCCCTGAAAACCCATTAGCTTGGCAGTCCTATGTATTTATCCTGTGGACGACCTCAGTACCCTAGTGGACTCTACGGGTTTTCTGCACCATAGTGGCTATTCATTCCACATAATCTCCGCCCCACGTGCATGGCTCGACCACTCGAGTACATTCGGCAGAAATACCTCCTGGAATACGCCATTTATGAGCCGCCCGGCTGTCAAGTGGAGAAAGGGCTAGGCTCATTAAGTCTGTCACCAGACAACAATGATGACTATTGGGAAAATGACTTGTACGGAACTTCTAGCTTATTACATCTGCTACACCTAAATTTTTCGCTTTGAGTAAACAAACCCTCAAGTATGATTGGAGATACTAAGTATGCGGGCTCTCGATCCTTTCTGTCCCTCAGGCTCAGTAATGCCAATCCGATTAGACATAACCTGTTGCTTATTCAATGGACGACAAACATCCGCGTTCCGTAAAAATCAAACCCTCTAAAGGGAAGTGCACGGGGGAGGAGACCGTCTAGCCACTACCTTTAAATTTGTGTCT
seq00007   TACGTCTGCACACACTGTACCATATTTCTATGGTCTGCGGTGAGGAGCAGGCCTCCCGCTAGGTATGAGCCGGGCGCTAAGACGTGAACTTCTGACCTACTCAAGACATGGACCCGGATGGAGTGGCCATCAGTTAGCGGAGACGTGATGGCGATACGCTCTTAACAGGTGACATTCGCTGACTATTCAAGAGCGACCCTCCTCTTTTACGGGGAGTTAGCACTCGTTCACGGTTTTTAAGACGAACATCGTATCCCGAAGTAAATAGGGTGTCCTTCGAGTAAGGTATTTACATCTGTATTATATTCGCTACGGCCTATTCACAGTCCGACTCGTAGAAAAATACGCTGAAATCATGATGAGGCCGCTTTGTCCTACGGATTCAACATTTCTTACCGGTGCCCTTCAAATACTCTGTTCTAAACTTCGTTGAGTTTAATAGTAAGCAGTACTGTCCGCCGCCGAGTCAAATTTGAGACCTCACTAGCACGGGGGTGTAGTGAAGTTACAGTGCGTAGCAGGCCCAAGAGAGTGGATCGCCTATTATGCGATTCGGAGTCCAACGGGGTTTCTCAGTCGAATTGACTCCAGGAGAATAAGGATGTGGTTAGCATGATGGCAGATAGCCAGCGAAAGGGAATATTCGGCAGGTCGTTGATGGAGATTAACGGGACCGACAAAAGCGATCCTTGACGACGCGAACATGTATATGGTGGCGGGGGAGTGGAATTGTATTTCGGGAAGCGAAGGCTCGCTCTTTATGGGCTAACACCGGAACTTTAAAGACATATAAAGACGACTGTAGTGAGGACCACATTTCTCGTCCGTATGATTAGCCCATCTATCCTAGCAGTCGAGATGTCCCTAGCATCTAAGATTGGCAGGTTTGCCACACACCGCATTTATTGAACTAGTTGCATTTGGGTTATATGAGGTTGGCCACAAAAGTTCCGGTCAGCTGAGTAAGTTATGAAATACTTGTGAAAGACTGATCACCGTGTCGCCATTGTGGGTAGCGCGTGTGATCAGATCGAAGTGCGTGTGCGGTTTAATCAACTAGAGAAGTCGACTACGGAGCATTTAGCCGCCGACGCTAGAGCTACTGCTTAGGACGTATGTGCTCGGTTGAAGAACCACCTTGCGGCAGCGGAGACGTTCAGTGGTCCAAGGAAGAAGTCGTTAGTCGCTACAAATATCGGGTCGATCGAAGCGTCGTGACTGAGTTCTCGTCCCAGAACGTAACCTATTGAAGTAAACTTCCCACGGCCCAGCTCTTGTCGGAACGGCACGAGCCCAAGCAGTTCGCTGTAAGCTTCGTCCCTAGAGACGGACGCTAGTAAGTCGTCATCTCGCGCAATCTTCCACCATAGATCTGGATCCTCTCTTATAATCGCTTCTTCGGGCTGGATATTCACTGTACAACTCACTCCTCGCAACCAACAAGTAGCCCTGAGTGTCCCAGTTAAGACTTGAACGCCATATAACATTGATTTACTAAACATTGTAGGGAGTCTGTGAGGGCTAATACTCGGGATGATCACGCCTCCAGGTCATCCCTATCGGAAGTTGGTCTAGGCGTGGATTTTCGCCCATACGCCCGTTTTTGTAATATCTAATTCTACGCAGTCCCACCCATGGGTAGAATATGACGCTCTTTTAGGGACATCACCGCAACGGGTTGGAGATATCTGGACTTGATTTCTGTCGCTTGGCACCGCTGTAATTCTGCACGGGATGTTGCACTCTGTGTCCCTGAAAACCCATTAGCTTGGCAGTCCTATGTATTTATCCTGTGGACGACCTCAGTACCCTAGTGGACTCTACGGGTTTTCTGCACCATAGTGGCTATTCAATCCACATAATCTCCGCCCCACGTGCATGGCTCGACCACTCGAGTACATTCGGCAGAAATACCTCCTGGAATACGCCATTTATGAGCCGCCCGGCTGTCAAGTGGAGAAAGGGCTAGGCTCATTAAGTCTGTCACCAGACAACAATGATGACTATTGGGAAAATGACTTGTACGGAACTTCTAGCTTATTACATCTGCTACACCTAAATTTTTCGCTTTGAGTAAACAAACCCTCAAGTATGATTGGAGATACTAAGTATGCGGGCTCTCGATCCTTTCTGTCCCTCAGGCTCAGTAATGCCAATCCGATTAGACATAACCTGTTGCTTATTCAATGGACGACAAACATCCGCGTTCCGTAAAAATCAAACCCTCTAAAGGGAAGTGCACGGGGGAGGAGACCGTCTAGCCACTACCTTTAAATTTGTGTCT
seq00008   TACGTCTGCACACACTGTACCATATTTCTATGGTCTGCGGTGAGGAGCAGGCCTCCCGCTAGGTATGAGCCGGGCGCTAAGACGTGAACTTCTGACCTACTCAAGACATGGACCCGGATGGAGTGGCCATCAGTTAGCGGAGACGTGATGGCGATACGCTCTTAACAGGTGACATTCGCTGACTATTCAAGAGCGACCCTCCTCTTTTACGGGGAGTTAGCACTCGTTCACGGTTTTTAAGACGAACATCGTATCCCGAAGTAAATAGGGTGTCCTTCGAGTAAGGTATTTACATCTGTATTATATTCGCTACGGCCTATTCACAGTCCGACTCGTAGAAAAATACGCTGAAATCATGATGAGGCCGCTTTGTCCTACGGATTCAACATTTCTTACCGGTGCCCTTCAAATACTCTGTTCTAAACTTCGTTGAGTTTAATAGTAAGCAGTACTGTCCGCCGCCGAGTCAAATTTGAGACCTCACTAGCACGGGGGTGTAGTGAAGTTACAGTGCGTAGCAGGCCCAAGAGAGTGGATCGCCTATTATGCGATTCGGAGTCCAACGGGGTTTCTCAGTCGAATTGACTCCAGGAGAATAAGGATGTGGTTAGCATGATGGCAGATAGCCAGCGAAAGGGAATATTCGGCAGGTCGTTGATGGAGATTAACGGGACCGACAAAAGCGATCCTTGACGACGCGAACATGTATATGGTGGCGGGGGAGTGGAATTGTATTTCGGGAAGCGAAGGCTCGCTCTTTATGGGCTAACACCGGAACTTTAAAGACATATAAAGACGACTGTAGTGAGGACCACATTTCTCGTCCGTATGATTAGCCCATCTATCCTAGCAGTCGAGATGTCCCTAGCATCTAAGATTGGCAGGTTTGCCACACACCGCATTTATTGAACTAGTTGCATTTGGGTTATATGAGGTTGGCCACAAAAGTTCCGGTCAGCTGAGTAAGTTATGAAATACTTGTGAAAGACTGATCACCGTGTCGCCATTGTGGGTAGCGCGTGTGATCAGATCGAAGTGCGTGTGCGGTTTAATCAACTAGAGAAGTCGACTACGGAGCATTTAGCCGCCGACGCTAGAGCTACTGCTTAGGACGTATGTGCTCGGTTGAAGAACCACCTTGCGGCAGCGGAGACGTTCAGTGGTCCAAGGAAGAAGTCGTTAGTCGCTACAAATATCGGGTCGATCGAAGCGTCGTGACTGAGTTCTCGTCCCAGAACGTAACCTATTGAAGTAAACTTCCCACGGCCCAGCTCTTGTCGGAACGGCACGAGCCCAAGCAGTTCGCTGTAAGCTTCGTCCCTAGAGACGGACGCTAGTAAGTCGTCATCTCGCGCAATCTTCCACCATAGATCTGGATCCTCTCTTATAATCGCTTCTTCGGGCTGGATATTTACTGTACAACTCACTCCTCGCAACCAACAAGTAGCCCTGAGTGTCCCAGTTAAGACTTGAACGCCATATAACATTGATTTACTAAACATTGTAGGGAGTCTGTGAGGGCTAATACTCGGGATGATCACGCCTCCAGGTCATCCCTATCGGAAGTTGGTCTAGGCGTGGATTTTCGCCCATACGCCCGTTTTTGTAATATCTAATTCTACGCAGTCCCACCCATGGGTAGAATATGACGCTCTTTTAGGGACATCACCGCAACGGGTTGGAGATATCTGGACTTGATTTCTGTCGCTTGGCACCGCTGTAATTCTGCACGGGATGTTGCACTCTGTGTCCCTGAAAACCCATTAGCTTGGCAGTCCTATGTATTTATCCTGTGGACGACCTCAGTACCCTAGTGGACTCTACGGGTTTTCTGCACCATAGTGGCTATTCATTCCACATAATCTCCGCCCCACGTGCATGGCTCGACCACTCGAGTACATTCGGCAGAAATACCTCCTGGAATACGCCATTTATGAGCCGCCCGGCTGTCAAGTGGAGAAAGGGCTAGGCTCATTAAGTCTGTCACCAGACAACAATGATGACTATTGGGAAAATGACTTGTACGGAACTTCTAGCTTATTACATCTGCTACACCTAAATTTTTCGCTTTGAGTAAACAAACCCTCAAGTATGATTGGAGATACTAAGTATGCGGGCTCTCGATCCTTTCTGTCCCTCAGGCTCAGTAATGCCAATCCGATTAGACATAACCTGTTGCTTATTCAATGGACGACAAACATCCGCGTTCCGTAAAAATCAAACCCTCTAAAGGGAAGTGCACGGGGGAGGAGACCGTCTAGCCACTACCTTTAAATTTGTGTCT
seq00009   TACGTCTGCACACACTGTACCATATTTCTATGGTCTGCGGTGAGGAGCAGGCCTCCCGCTAGGTATGAGCCGGGCGCTAAGACGTGAACTTCTGACCTACTCAAGACATGGACCCGGATGGAGTGGCCATCAGTTAGCGGAGACGTGATGGCGATACGCTCTTAACAGGTGACATTCGCTGACTATTCAAGAGCGACCCTCCTCTTTTACGGGGAGTTAGCACTCGTTCACGGTTTTTAAGACGAACATCGTATCCCGAAGTAAATAGGGTGTCCTTCGAGTAAGGTATTTACATCTGTATTATATTCGCTACGGCCTATTCACAGTCCGACTCGTAGAAAAATACGCTGAAATCATGATGAGGCCGCTTTGTCCTACGGATTCAACATTTCTTACCGGTGCCCTTCAAATACTCTGTTCTAAACTTCGTTGAGTTTAATAGTAAGCAGTACTGTCCGCCGCCGAGTCAAATTTGAGACCTCACTAGCACGGGGGTGTAGTGAAGTTACAGTGCGTAGCAGGCCCAAGAGAGTGGATCGCCTATTATGCGATTCGGAGTCCAACGGGGTTTCTCAGTCGAATTGACTCCAGGAGAATAAGGATGTGGTTAGCATGATGGCAGATAGCCAGCGAAAGGGAATATTCGGCAGGTCGTTGATGGAGATTAACGGGACCGACAAAAGCGATCCTTGACGACGCGAACATGTATATGGTGGCGGGGGAGTGGAATTGTATTTCGGGAAGCGAAGGCTCGCTCTTTATGGGCTAACACCGGAACTTTAAAGACATATAAAGACGACTGTAGTGAGGACCACATTTCTCGTCCGTATGATTAGCCCATCTATCCTAGCAGTCGAGATGTCCCTAGCATCTAAGATTGGCAGGTTTGCCACACACCGCATTTATTGAACTAGTTGCATTTGGGTTATATGAGGTTGGCCACAAAAGTTCCGGTCAGCTGAGTAAGTTATGAAATACTTGTGAAAGACTGATCACCGTGTCGCCATTGTGGGTAGCGCGTGTGATCAGATCGAAGTGCGTGTGCGGTTTAATCAACTAGAGAAGTCGACTACGGAGCATTTAGCCGCCGACGCTAGAGCTACTGCTTAGGACGTATGTGCTCGGTTGAAGAACCACCTTGCGGCAGCGGAGACGTTCAGTGGTCCAAGGAAGAAGTCGTTAGTCGCTACAAATATCGGGTCGATCGAAGCGTCGTGACTGAGTTCTCGTCCCAGAACGTAACCTATTGAAGTAAACTTCCCACGGCCCAGCTCTTGTCGGAACGGCACGAGCCCAAGCAGTTCGCTGTAAGCTTCGTCCCTAGAGACGGACGCTAGTAAGTCGTCATCTCGCGCAATCTTCCACCATAGATCTGGATCCTCTCTTATAATCGCTTCTTCGGGCTGGATATTTACTGTACAACTCACTCCTCGCAACCAACAAGTAGCCCTGAGTGTCCCAGTTAAGACTTGAACGCCATATAACATTGATTTACTAAACATTGTAGGGAGTCTGTGAGGGCTAATACTCGGGATGATCACGCCTCCAGGTCATCCCTATCGGAAGTTGGTCTAGGCGTGGATTTTCGCCCATACGCCCGTTTTTGTAATATCTAATTCTACGCAGTCCCACCCATGGGTAGAATATGACGCTCTTTTAGGGACATCACCGCAACGGGTTGGAGATATCTGGACTTGATTTCTGTCGCTTGGCACCGCTGTAATTCTGCACGGGATGTTGCACTCTGTGTCCCTGAAAACCCATTAGCTTGGCAGTCCTATGTATTTATCCTGTGGACGACCTCAGTACCCTAGTGGACTCTACGGGTTTTCTGCACCATAGTGGCTATTCATTCCACATAATCTCCGCCCCACGTGCATGGCTCGACCACTCGAGTACATTCGGCAGAAATACCTCCTGGAATACGCCATTTATGAGCCGCCCGGCTGTCAAGTGGAGAAAGGGCTAGGCTCATTAAGTCTGTCACCAGACAACAATGATGACTATTGGGAAAATGACTTGTACGGAACTTCTAGCTTATTACATCTGCTACACCTAAATTTTTCGCTTTGAGTAAACAAACCCTCAAGTATGATTGGAGATACTAAGTATGCGGGCTCTCGATCCTTTCTGTCCCTCAGGCTCAGTAATGCCAATCCGATTAGACATAACCTGTTGCTTATTCAATGGACGACAAACATCCGAGTTCCGTAAAAATCAAACCCTCTAAAGGGAAGTGCACGGGGGAGGAGACCGTCTAGCCACTACCTTTAAATTTGTGTCT
seq00010   TACGTCTGCACACACTGTACCATATTTCTATGGTCTGCGGTGAGGAGCAGGCCTCCCGCTAGGTATGAGCCGGGCGCTAAGACGTGAACTTCTGACCTACTCAAGACATGGACCCGGATGGAGTGGCCATCAGTTAGCGGAGACGTGATGGCGATACGCTCTTAACAGGTGACATTCGCTGACTATTCAAGAGCGACCCTCCTCTTTTACGGGGAGTTAGCACTCGTTCACGGTTTTTAAGACGAACATCGTATCCCGAAGTAAATAGGGTGTCCTTCGAGTAAGGTATTTACATCTGTATTATATTCGCTACGGCCTATTCACAGTCCGACTCGTAGAAAAATACGCTGAAATCATGATGAGGCCGCTTTGTCCTACGGATTCAACATTTCTTACCGGTGCCCTTCAAATACTCTGTTCTAAACTTCGTTGAGTTTAATAGTAAGCAGTACTGTCCGCCGCCGAGTCAAATTTGAGACCTCACTAGCACGGGGGTGTAGTGAAGTTACAGTGCGTAGCAGGCCCAAGAGAGTGGATCGCCTATTATGCGATTCGGAGTCCAACGGGGTTTCTCAGTCGAATTGACTCCAGGAGAATAAGGATGTGGTTAGCATGATGGCAGATAGCCAGCGAAAGGGAATATTCGGCAGGTCGTTGATGGAGATTAACGGGACCGACAAAAGCGATCCTTGACGACGCGAACATGTATATGGTGGCGGGGGAGTGGAATTGTATTTCGGGAAGCGAAGGCTCGCTCTTTATGGGCTAACACCGGAACTTTAAAGACATATAAAGACGACTGTAGTGAGGACCACATTTCTCGTCCGTATGATTAGCCCATCTATCCTAGCAGTCGAGATGTCCCTAGCATCTAAGATTGGCAGGTTTGCCACACACCGCATTTATTGAACTAGTTGCATTTGGGTTATATGAGGTTGGCCACAAAAGTTCCGGTCAGCTGAGTAAGTTATGAAATACTTGTGAAAGACTGATCACCGTGTCGCCATTGTGGGTAGCGCGTGTGATCAGATCGAAGTGCGTGTGCGGTTTAATCAACTAGAGAAGTCGACTACGGAGCATTTAGCCGCCGACGCTAGAGCTACTGCTTAGGACGTATGTGCTCGGTTGAAGAACCACCTTGCGGCAGCGGAGACGTTCAGTGGTCCAAGGAAGAAGTCGTTAGTCGCTACAAATATCGGGTCGATCGAAGCGTCGTGACTGAGTTCTCGTCCCAGAACGTAACCTATTGAAGTAAACTTCCCACGGCCCAGCTCTTGTCGGAACGGCACGAGCCCAAGCAGTTCGCTGTAAGCTTCGTCCCTAGAGACGGACGCTAGTAAGTCGTCATCTCGCGCAATCTTCCACCATAGATCTGGATCCTCTCTTATAATCGCTTCTTCGGGCTGGATATTTACTGTACAACTCACTCCTCGCAACCAACAAGTAGCCCTGAGTGTCCCAGTTAAGACTTGAACGCCATATAACATTGATTTACTAAACATTGTAGGGAGTCTGTGAGGGCTAATACTCGGGATGATCACGCCTCCAGGTCATCCCTATCGGAAGTTGGTCTAGGCGTGGATTTTCGCCCATACGCCCGTTTTTGTAATATCTAATTCTACGCAGTCCCACCCATGGGTAGAATATGACGCTCTTTTAGGGACATCACCGCAACGGGTTGGAGATATCTGGACTTGATTTCTGTCGCTTGGCACCGCTGTAATTCTGCACGGGATGTTGCACTCTGTGTCCCTGAAAACCCATTAGCTTGGCAGTCCTATGTATTTATCCTGTGGACGACCTCAGTACCCTAGTGGACTCTACGGGTTTTCTGCACCATAGTGGCTATTCATTCCACATAATCTCCGCCCCACGTGCATGGCTCGACCACTCGAGTACATTCGGCAGAAATACCTCCTGGAATACGCCATTTATGAGCCGCCCGGCTGTCAAGTGGAGAAAGGGCTAGGCTCATTAAGTCTGTCACCAGACAACAATGATGACTATTGGGAAAATGACTTGTACGGAACTTCTAGCTTATTACATCTGCTACACCTAAATTTTTCGCTTTGAGTAAACAAACCCTCAAGTATGATTGGAGATACTAAGTATGCGGGCTCTCGATCCTTTCTGTCCCTCAGGCTCAGTAATGCCAATCCGATTAGACATAACCTGTTGCTTATTCAATGGACGACAAACATCCGCGTTCCGTAAAAATCAAACCCTCTAAAGGGAAGTGCACGGGGGAGGAGACCGTCTAGCCACTACCTTTAAATTTGTGTCT
seq00011   TACGTCTGCACACACTGTACCATATTTCTATGGTCTGCGGTGAGGAGCAGGCCTCCCGCTAGGTATGAGCCGGGCGCTAAGACGTGAACTTCTGACCTACTCAAGACATGGACCCGGATGGAGTGGCCATCAGTTAGCGGAGACGTGATGGCGATACGCTCTTAACAGGTGACATTCGCTGACTATTCAAGAGCGACCCTCCTCTTTTACGGGGAGTTAGCACTCGTTCACGGTTTTTAAGACGAACATCGTATCCCGAAGTAAATAGGGTGTCCTTCGAGTAAGGTATTTACATCTGTATTATATTCGCTACGGCCTATTCACAGTCCGACTCGTAGAAAAATACGCTGAAATCATGATGAGGCCGCTTTGTCCTACGGATTCAACATTTCTTACCGGTGCCCTTCAAATACTCTGTTCTAAACTTCGTTGAGTTTAATAGTAAGCAGTACTGTCCGCCGCCGAGTCAAATTTGAGACCTCACTAGCACGGGGGTGTAGTGAAGTTACAGTGCGTAGCAGGCCCAAGAGAGTGGATCGCCTATTATGCGATTCGGAGTCCAACGGGGTTTCTCAGTCGAATTGACTCCAGGAGAATAAGGATGTGGTTAGCATGATGGCAGATAGCCAGCGAAAGGGAATATTCGGCAGGTCGTTGATGGAGATTAACGGGACCGACAAAAGCGATCCTTGACGACGCGAACATGTATATGGTGGCGGGGGAGTGGAATTGTATTTCGGGAAGCGAAGGCTCGCTCTTTATGGGCTAACACCGGAACTTTAAAGACATATAAAGACGACTGTAGTGAGGACCACATTTCTCGTCCGTATGATTAGCCCATCTATCCTAGCAGTCGAGATGTCCCTAGCATCTAAGATTGGCAGGTTTGCCACACACCGCATTTATTGAACTAGTTGCATTTGGGTTATATGAGGTTGGCCACAAAAGTTCCGGTCAGCTGAGTAAGTTATGAAATACTTGTGAAAGACTGATCACCGTGTCGCCATTGTGGGTAGCGCGTGTGATCAGATCGAAGTGCGTGTGCGGTTTAATCAACTAGAGAAGTCGACTACGGAGCATTTAGCCGCCGACGCTAGAGCTACTGCTTAGGACGTATGTGCTCGGTAGAAGAACCACCTTGCGGCAGCGGAGACGTTCAGTGGTCCAAGGAAGAAGTCGTTAGTCGCTACAAATATCGGGTCGATCGAAGCGTCGTGACTGAGTTCTCGTCCCAGAACGTAACCTATTGAAGTAAACTTCCCACGGCCCAGCTCTTGTCGGAACGGCACGAGCCCAAGCAGTTCGCTGTAAGCTTCGTCCCTAGAGACGGACGCTAGTAAGTCGTCATCTCGCGCAATCTTCCACCATAGATCTGGATCCTCTCTTATAATCGCTTCTTCGGGCTGGATATTTACTGTACAACTCACTCCTCGCAACCAACAAGTAGCCCTGAGTGTCCCAGTTAAGACTTGAACGCCATATAACATTGATTTACTAAACATTGTAGGGAGTCTGTGAGGGCTAATACTCGGGATGATCACGCCTCCAGGTCATCCCTATCGGAAGTTGGTCTAGGCGTGGATTTTCGCCCATACGCCCGTTTTTGTAATATCTAATTCTACGCAGTCCCACCCATGGGTAGAATATGACGCTCTTTTAGGGACATCACCGCAACGGGTTGGAGATATCTGGACTTGATTTCTGTCGCTTGGCACCGCTGTAATTCTGCACGGGATGTTGCACTCTGTGTCCCTGAAAACCCATTAGCTTGGCAGTCCTATGTATTTATCCTGTGGACGACCTCAGTACCCTAGTGGACTCTACGGGTTTTCTGCACCATAGTGGCTATTCATTCCACATAATCTCCGCCCCACGTGCATGGCTCGACCACTCGAGTACATTCGGCAGAAATACCTCCTGGAATACGCCATTTATGAGCCGCCCGGCTGTCAAGTGGAGAAAGGGCTAGGCTCATTAAGTCTGTCACCAGACAACAATGATGACTATTGGGAAAATGACTTGTACGGAACTTCTAGCTTATTACATCTGCTACACCTAAATTTTTCGCTTTGAGTAAACAAACCCTCAAGTATGATTGGAGATACTAAGTATGCGGGCTCTCGATCCTTTCTGTCCCTCAGGCTCAGTAATGCCAATCCGATTAGACATAACCTGTTGCTTATTCAATGGACGACAAACATCCGCGTTCCGTAAAAATCAAACCCTCTAAAGGGAAGTGCACGGGGGAGGAGACCGTCTAGCCACTACCTTTAAATTTGTGTCT
seq00012   TACGTCTGCACACACTGTACCATATTTCTATGGTCTGCGGTGAGGAGCAGGCCTCCCGCTAGGTATGAGCCGGGCGCTAAGACGTGAACTTCTGACCTACTCAAGACATGGACCCGGATGGAGTGGCCATCAGTTAGCGGAGACGTGATGGCGATACGCTCTTAACAGGTGACATTCGCTGACTATTCAAGAGCGACCCTCCTCTTTTACGGGGAGTTAGCACTCGTTCACGGTTTTTAAGACGAACATCGTATCCCGAAGTAAATAGGGTGTCCTTCGAGTAAGGTATTTACATCTGTATTATATTCGCTACGGCCTATTCACAGTCCGACTCGTAGAAAAATACGCTGAAATCATGATGAGGCCGCTTTGTCCTACGGATTCAACATTTCTTACCGGTGCCCTTCAAATACTCTGTTCTAAACTTCGTTGAGTTTAATAGTAAGCAGTACTGTCCGCCGCCGAGTCAAATTTGAGACCTCACTAGCACGGGGGTGTAGTGAAGTTACAGTGCGTAGCAGGCCCAAGAGAGTGGATCGCCTATTATGCGATTCGGAGTCCAACGGGGTTTCTCAGTCGAATTGACTCCAGGAGAATAAGGATGTGGTTAGCATGATGGCAGATAGCCAGCGAAAGGGAATATTCGGCAGGTCGTTGATGGAGATTAACGGGACCGACAAAAGCGATCCTTGACGACGCGAACATGTATATGGTGGCGGGGGAGTGGAATTGTATTTCGGGAAGCGAAGGCTCGCTCTTTATGGGCTAACACCGGAACTTTAAAGACATATAAAGACGACTGTAGTGAGGACCACATTTCTCGTCCGTATGATTAGCCCATCTATCCTAGCAGTCGAGATGTCCCTAGCATCTAAGATTGGCAGGTTTGCCACACACCGCATTTATTGAACTAGTTGCATTTGGGTTATATGAGGTTGGCCACAAAAGTTCCGGTCAGCTGAGTAAGTTATGAAATACTTGTGAAAGACTGATCACCGTGTCGCCATTGTGGGTAGCGCGTGTGATCAGATCGAAGTGCGTGTGCGGTTTAATCAACTAGAGAAGTCGACTACGGAGCATTTAGCCGCCGACGCTAGAGCTACTGCTTAGGACGTATGTGCTCGGTTGAAGAACCACCTTGCGGCAGCGGAGACGTTCAGTGGTCCAAGGAAGAAGTCGTTAGTCGCTACAAATATCGGGTCGATCGAAGCGTCGTGACTGAGTTCTCGTCCCAGAACGTAACCTATTGAAGTAAACTTCCCACGGCCCAGCTCTTGTCGGAACGGCACGAGCCCAAGCAGTTCGCTGTAAGCTTCGTCCCTAGAGACGGACGCTAGTAAGTCGTCATCTCGCGCAATCTTCCACCATAGATCTGGATCCTCTCTTATAATCGCTTCTTCGGGCTGGATATTTACTGTACAACTCACTCCTCGCAACCAACAAGTAGCCCTGAGTGTCCCAGTTAAGACTTGAACGCCATATAACATTGATTTACTAAACATTGTAGGGAGTCTGTGAGGGCTAATACTCGGGATGATCACGCCTCCAGGTCATCCCTATCGGAAGTTGGTCTAGGCGTGGATTTTCGCCCATACGCCCGTTTTTGTAATATCTAATTCTACGCAGTCCCACCCATGGGTAGAATATGACGCTCTTTTAGGGACATCACCGCAACGGGTTGGAGATATCTGGACTTGATTTCTGTCGCTTGGCACCGCTGTAATTCTGCACGGGATGTTGCACTCTGTGTCCCTGAAAACCCATTAGCTTGGCAGTCCTATGTATTTATCCTGTGGACGACCTCAGTACCCTAGTGGACTCTACGGGTTTTCTGCACCATAGTGGCTATTCATTCCACATAATCTCCGCCCCACGTGCATGGCTCGACCACTCGAGTACATTCGGCAGAAATACCTCCTGGAATACGCCATTTATGAGCCGCCCGGCTGTCAAGTGGAGAAAGGGCTAGGCTCATTAAGTCTGTCACCAGACAACAATGATGACTATTGGGAAAATGACTTGTACGGAACTTCTAGCTTATTACATCTGCTACACCTAAATTTTTCGCTTTGAGTAAACAAACCCTCAAGTATGATTGGAGATACTAAGTATGCGGGCTCTCGATCCTTTCTGTCCCTCAGGCTCAGTAATGCCAATCCGATTAGACATAACCTGTTGCTTATTCAATGGACGACAAACATCCGCGTTCCGTAAAAATCAAACCCTCTAAAGGGAAGTGCACGGGGGAGGAGACCGTCTAGCCACTACCTTTAAATTTGTGTCT
seq00013   TACGTCTGCACACACTGTACCATATTTCTATGGTCTGCGGTGAGGAGCAGGCCTCCCGCTAGGTATGAGCCGGGCGCTAAGACGTGAACTTCTGACCTACTCAAGACATGGACCCGGATGGAGTGGCCATCAGTTAGCGGAGACGTGATGGCGATACGCTCTTAACAGGTGACATTCGCTGACTATTCAAGAGCGACCCTCCTCTTTTACGGGGAGTTAGCACTCGTTCACGGTTTTTAAGACGAACATCGTATCCCGAAGTAAATAGGGTGTCCTTCGAGTAAGGTATTTACATCTGTATTATATTCGCTACGGCCTATTCACAGTCCGACTCGTAGAAAAATACGCTGAAATCATGATGAGGCCGCTTTGTCCTACGGATTCAACATTTCTTACCGGTGCCCTTCAAATACTCTGTTCTAAACTTCGTTGAGTTTAATAGTAAGCAGTACTGTCCGCCGCCGAGTCAAATTTGAGACCTCACTAGCACGGGGGTGTAGTGAAGTTACAGTGCGTAGCAGGCCCAAGAGAGTGGATCGCCTATTATGCGATTCGGAGTCCAACGGGGTTTCTCAGTCGAATTGACTCCAGGAGAATAAGGATGTGGTTAGCATGATGGCAGATAGCCAGCGAAAGGGAATATTCGGCAGGTCGTTGATGGAGATTAACGGGACCGACAAAAGCGATCCTTGACGACGCGAACATGTATATGGTGGCGGGGGAGTGGAATTGTATTTCGGGAAGCGAAGGCTCGCTCTTTATGGGCTAACACCGGAACTTTAAAGACATATAAAGACGACTGTAGTGAGGACCACATTTCTCGTCCGTATGATTAGCCCATCTATCCTAGCAGTCGAGATGTCCCTAGCATCTAAGATTGGCAGGTTTGCCACACACCGCATTTATTGAACTAGTTGCATTTGGGTTATATGAGGTTGGCCACAAAAGTTCCGGTCAGCTGAGTAAGTTATGAAATACTTGTGAAAGACTGATCACCGTGTCGCCATTGTGGGTAGCGCGTGTGATCAGATCGAAGTGCGTGTGCGGTTTAATCAACTAGAGAAGTCGACTACGGAGCATTTAGCCGCCGACGCTAGAGCTACTGCTTAGGACGTATGTGCTCGGTTGAAGAACCACCTTGCGGCAGCGGAGACGTTCAGTGGTCCAAGGAAGAAGTCGTTAGTCGCTACAAATATCGGGTCGATCGAAGCGTCGTGACTGAGTTCTCGTCCCAGAACGTAACCTATTGAAGTAAACTTCCCACGGCCCAGCTCTTGTCGGAACGGCACGAGCCCAAGCAGTTCGCTGTAAGCTTCGTCCCTAGAGACGGACGCTAGTAAGTCGTCATCTCGCGCAATCTTCCACCATAGATCTGGATCCTCTCTTATAATCGCTTCTTCGGGCTGGATATTTACTGTACAACTCACTCCTCGCAACCAACAAGTAGCCCTGAGTGTCCCAGTTAAGACTTGAACGCCATATAACATTGATTTACTAAACATTGTAGGGAGTCTGTGAGGGCTAATACTCGGGATGATCACGCCTCCAGGTCATCCCTATCGGAAGTTGGTCTAGGCGTGGATTTTCGCCCATACGCCCGTTTTTGTAATATCTAATTCTACGCAGTCCCACCCATGGGTAGAATATGACGCTCTTTTAGGGACATCACCGCAACGGGTTGGAGATATCTGGACTTGATTTCTGTCGCTTGGCACCGCTGTAATTCTGCACGGGATGTTGCACTCTGTGTCCCTGAAAACCCATTAGCTTGGCAGTCCTATGTATTTATCCTGTGGACGACCTCAGTACCCTAGTGGACTCTACGGGTTTTCTGCACCATAGTGGCTATTCATTCCACATAATCTCCGCCCCACGTGCATGGCTCGACCACTCGAGTACATTCGGCAGAAATACCTCCTGGAATACGCCATTTATGAGCCGCCCGGCTGTCAAGTGGAGAAAGGGCTAGGCTCATTAAGTCTGTCACCAGACAACAATGATGACTATTGGGAAAATGACTTGTACGGAACTTCTAGCTTATTACATCTGCTACACCTAAATTTTTCGCTTTGAGTAAACAAACCCTCAAGTATGATTGGAGATACTAAGTATGCGGGCTCTCGATCCTTTCTGTCCCTCAGGCTCAGTAATGCCAATCCGATTAGACATAACCTGTTGCTTATTCAATGGACGACAAACATCCGCGTTCCGTAAAAATCAAACCCTCTAAAGGGAAGTGCACGGGGGAGGAGACCGTCTAGCCACTACCTTTAAATTTGTGTCT
seq00014   TACGTCTGCACACACTGTACCATATTTCTATGGTCTGCGGTGAGGAGCAGGCCTCCCGCTAGGTATGAGCCGGGCGCTAAGACGTGAACTTCTGACCTACTCAAGACATGGACCCGGATGGAGTGGCCATCAGTTAGCGGAGACGTGATGGCGATACGCTCTTAACAGGTGACATTCGCTGACTATTCAAGAGCGACCCTCCTCTTTTACGGGGAGTTAGCACTCGTTCACGGTTTTTAAGACGAACATCGTATCCCGAAGTAAATAGGGTGTCCTTCGAGTAAGGTATTTACATCTGTATTATATTCGCTACGGCCTATTCACAGTCCGACTCGTAGAAAAATACGCTGAAATCATGATGAGGCCGCTTTGTCCTACGGATTCAACATTTCTTACCGGTGCCCTTCAAATACTCTGTTCTAAACTTCGTTGAGTTTAATAGTAAGCAGTACTGTCCGCCGCCGAGTCAAATTTGAGACCTCACTAGCACGGGGGTGTAGTGAAGTTACAGTGCGTAGCAGGCCCAAGAGAGTGGATCGCCTATTATGCGATTCGGAGTCCAACGGGGTTTCTCAGTCGAATTGACTCCAGGAGAATAAGGATGTGGTTAGCATGATGGCAGATAGCCAGCGAAAGGGAATATTCGGCAGGTCGTTGATGGAGATTAACGGGACCGACAAAAGCGATCCTTGACGACGCGAACATGTATATGGTGGCGGGGGAGTGGAATTGTATTTCGGGAAGCGAAGGCTCGCTCTTTATGGGCTAACACCGGAACTTTAAAGACATATAAAGACGACTGTAGTGAGGACCACATTTCTCGTCCGTATGATTAGCCCATCTATCCTAGCAGTCGAGATGTCCCTAGCATCTAAGATTGGCAGGTTTGCCACACACCGCATTTATTGAACTAGTTGCATTTGGGTTATATGAGGTTGGCCACAAAAGTTCCGGTCAGCTGAGTAAGTTATGAAATACTTGTGAAAGACTGATCACCGTGTCGCCATTGTGGGTAGCGCGTGTGATCAGATCGAAGTGCGTGTGCGGTTTAATCAACTAGAGAAGTCGACTACGGAGCATTTAGCCGCCGACGCTAGAGCTACTGCTTAGGACGTATGTGCTCGGTTGAAGAACCACCTTGCGGCAGCGGAGACGTTCAGTGGTCCAAGGAAGAAGTCGTTAGTCGCTACAAATATCGGGTCGATCGAAGCGTCGTGACTGAGTTCTCGTCCCAGAACGTAACCTATTGAAGTAAACTTCCCACGGCCCAGCTCTTGTCGGAACGGCACGAGCCCAAGCAGTTCGCTGTAAGCTTCGTCCCTAGAGACGGACGCTAGTAAGTCGTCATCTCGCGCAATCTTCCACCATAGATCTGGATCCTCTCTTATAATCGCTTCTTCGGGCTGGATATTTACTGTACAACTCACTCCTCGCAACCAACAAGTAGCCCTGAGTGTCCCAGTTAAGACTTGAACGCCATATAACATTGATTTACTAAACATTGTAGGGAGTCTGTGAGGGCTAATACTCGGGATGATCACGCCTCCAGGTCATCCCTATCGGAAGTTGGTCTAGGCGTGGATTTTCGCCCATACGCCCGTTTTTGTAATATCTAATTCTACGCAGTCCCACCCATGGGTAGAATATGACGCTCTTTTAGGGACATCACCGCAACGGGTTGGAGATATCTGGACTTGATTTCTGTCGCTTGGCACCGCTGTAATTCTGCACGGGATGTTGCACTCTGTGTCCCTGAAAACCCATTAGCTTGGCAGTCCTATGTATTTATCCTGTGGACGACCTCAGTACCCTAGTGGACTCTACGGGTTTTCTGCACCATAGTGGCTATTCAATCCACATAATCTCCGCCCCACGTGCATGGCTCGACCACTCGAGTACATTCGGCAGAAATACCTCCTGGAATACGCCATTTATGAGCCGCCCGGCTGTCAAGTGGAGAAAGGGCTAGGCTCATTAAGTCTGTCACCAGACAACAATGATGACTATTGGGAAAATGACTTGTACGGAACTTCTAGCTTATTACATCTGCTACACCTAAATTTTTCGCTTTGAGTAAACAAACCCTCAAGTATGATTGGAGATACTAAGTATGCGGGCTCTCGATCCTTTCTGTCCCTCAGGCTCAGTAATGCCAATCCGATTAGACATAACCTGTTGCTTATTCAATGGACGACAAACATCCGCGTTCCGTAAAAATCAAACCCTCTAAAGGGAAGTGCACGGGGGAGGAGACCGTCTAGCCACTACCTTTAAATTTGTGTCT
seq00015   TACGTCTGCACACACTGTACCATATTTCTATGGTCTGCGGTGAGGAGCAGGCCTCCCGCTAGGTATGAGCCGGGCGCTAAGACGTGAACTTCTGACCTACTCAAGACATGGACCCGGATGGAGTGGCCATCAGTTAGCGGAGACGTGATGGCGATACGCTCTTAACAGGTGACATTCGCTGACTATTCAAGAGCGACCCTCCTCTTTTACGGGGAGTTAGCACTCGTTCACGGTTTTTAAGACGAACATCGTATCCCGAAGTAAATAGGGTGTCCTTCGAGTAAGGTATTTACATCTGTATTATATTCGCTACGGCCTATTCACAGTCCGACTCGTAGAAAAATACGCTGAAATCATGATGAGGCCGCTTTGTCCTACGGATTCAACATTTCTTACCGGTGCCCTTCAAATACTCTGTTCTAAACTTCGTTGAGTTTAATAGTAAGCAGTACTGTCCGCCGCCGAGTCAAATTTGAGACCTCACTAGCACGGGGGTGTAGTGAAGTTACAGTGCGTAGCAAGCCCAAGAGAGTGGATCGCCTATTATGCGATTCGGAGTCCAACGGGGTTTCTCAGTCGAATTGACTCCAGGAGAATAAGGATGTGGTTAGCATGATGGCAGATAGCCAGCGAAAGGGAATATTCGGCAGGTCGTTGATGGAGATTAACGGGACCGACAAAAGCGATCCTTGACGACGCGAACATGTATATGGTGGCGGGGGAGTGGAATTGTATTTCGGGAAGCGAAGGCTCGCTCTTTATGGGCTAACACCGGAACTTTAAAGACATATAAAGACGACTGTAGTGAGGACCACATTTCTCGTCCGTATGATTAGCCCATCTATCCTAGCAGTCGAGATGTCCCTAGCATCTAAGATTGGCAGGTTTGCCACACACCGCATTTATTGAACTAGTTGCATTTGGGTTATATGAGGTTGGCCACAAAAGTTCCGGTCAGCTGAGTAAGTTATGAAATACTTGTGAAAGACTGATCACCGTGTCGCCATTGTGGGTAGCGCGTGTGATCAGATCGAAGTGCGTGTGCGGTTTAATCAACTAGAGAAGTCGACTACGGAGCATTTAGCCGCCGACGCTAGAGCTACTGCTTAGGACGTATGTGCTCGGTAGAAGAACCACCTTGCGGCAGCGGAGACGTTCAGTGGTCCAAGGAAGAAGTCGTTAGTCGCTACAAATATCGGGTCGATCGAAGCGTCGTGACTGAGTTCTCGTCCCAGAACGTAACCTATTGAAGTAAACTTCCCACGGCCCAGCTCTTGTCGGAACGGCACGAGCCCAAGCAGTTCGCTGTAAGCTTCGTCCCTAGAGACGGACGCTAGTAAGTCGTCATCTCGCGCAATCTTCCACCATAGATCTGGATCCTCTCTTATAATCGCTTCTTCGGGCTGGATATTCACTGTACAACTCACTCCTCGCAACCAACAAGTAGCCCTGAGTGTCCCAGTTAAGACTTGAACGCCATATAACATTGATTTACTAAACATTGTAGGGAGTCTGTGAGGGCTAATACTCGGGATGATCACGCCTCCAGGTCATCCCTATCGGAAGTTGGTCTAGGCGTGGATTTTCGCCCATACGCCCGTTTTTGTAATATCTAATTCTACGCAGTCCCACCCATGGGTAGAATATGACGCTCTTTTAGGGACATCACCGCAACGGGTTGGAGATATCTGGACTTGATTTCTGTCGCTTGGCACCGCTGTAATTCTGCACGGGATGTTGCACTCTGTGTCCCTGAAAACCCATTAGCTTGGCAGTCCTATGTATTTATCCTGTGGACGACCTCAGTACCCTAGTGGACTCTACGGGTTTTCTGCACCATAGTGGCTATTCATTCCACATAATCTCCGCCCCACGTGCATGGCTCGACCACTCGAGTACATTCGGCAGAAATACCTCCTGGAATACGCCATTTATGAGCCGCCCGGCTGTCAAGTGGAGAAAGGGCTAGGCTCATTAAGTCTGTCACCAGACAACAATGATGACTATTGGGAAAATGACTTGTACGGAACTTCTAGCTTATTACATCTGCTACACCTAAATTTTTCGCTTTGAGTAAACAAACCCTCAAGTATGATTGGAGATACTAAGTATGCGGGCTCTCGATCCTTTCTGTCCCTCAGGCTCAGTAATGCCAATCCGATTAGACATAACCTGTTGCTTATTCAATGGACGACAAACATCCGCGTTCCGTAAAAATCAAACCCTCTAAAGGGAAGTGCACGGGGGAGGAGACCGTCTAGCCACTACCTTTAAATTTGTGTCT
seq00016   TACGTCTGCACACACTGTACCATATTTCTATGGTCTGCGGTGAGGAGCAGGCCTCCCGCTAGGTATGAGCCGGGCGCTAAGACGTGAACTTCTGACCTACTCAAGACATGGACCCGGATGGAGTGGCCATCAGTTAGCGGAGACGTGATGGCGATACGCTCTTAACAGGTGACATTCGCTGACTATTCAAGAGCGACCCTCCTCTTTTACGGGGAGTTAGCACTCGTTCACGGTTTTTAAGACGAACATCGTATCCCGAAGTAAATAGGGTGTCCTTCGAGTAAGGTATTTACATCTGTATTATATTCGCTACGGCCTATTCACAGTCCGACTCGTAGAAAAATACGCTGAAATCATGATGAGGCCGCTTTGTCCTACGGATTCAACATTTCTTACCGGTGCCCTTCAAATACTCTGTTCTAAACTTCGTTGAGTTTAATAGTAAGCAGTACTGTCCGCCGCCGAGTCAAATTTGAGACCTCACTAGCACGGGGGTGTAGTGAAGTTACAGTGCGTAGCAGGCCCAAGAGAGTGGATCGCCTATTATGCGATTCGGAGTCCAACGGGGTTTCTCAGTCGAATTGACTCCAGGAGAATAAGGATGTGGTTAGCATGATGGCAGATAGCCAGCGAAAGGGAATATTCGGCAGGTCGTTGATGGAGATTAACGGGACCGACAAAAGCGATCCTTGACGACGCGAACATGTATATGGTGGCGGGGGAGTGGAATTGTATTTCGGGAAGCGAAGGCTCGCTCTTTATGGGCTAACACCGGAACTTTAAAGACATATAAAGACGACTGTAGTGAGGACCACATTTCTCGTCCGTATGATTAGCCCATCTATCCTAGCAGTCGAGATGTCCCTAGCATCTAAGATTGGCAGGTTTGCCACACACCGCATTTATTGAACTAGTTGCATTTGGGTTATATGAGGTTGGCCACAAAAGTTCCGGTCAGCTGAGTAAGTTATGAAATACTTGTGAAAGACTGATCACCGTGTCGCCATTGTGGGTAGCGCGTGTGATCAGATCGAAGTGCGTGTGCGGTTTAATCAACTAGAGAAGTCGACTACGGAGCATTTAGCCGCCGACGCTAGAGCTACTGCTTAGGACGTATGTGCTCGGTTGAAGAACCACCTTGCGGCAGCGGAGACGTTCAGTGGTCCAAGGAAGAAGTCGTTAGTCGCTACAAATATCGGGTCGATCGAAGCGTCGTGACTGAGTTCTCGTCCCAGAACGTAACCTATTGAAGTAAACTTCCCACGGCCCAGCTCTTGTCGGAACGGCACGAGCCCAAGCAGTTCGCTGTAAGCTTCGTCCCTAGAGACGGACGCTAGTAAGTCGTCATCTCGCGCAATCTTCCACCATAGATCTGGATCCTCTCTTATAATCGCTTCTTCGGGCTGGATATTTACTGTACAACTCACTCCTCGCAACCAACAAGTAGCCCTGAGTGTCCCAGTTAAGACTTGAACGCCATATAACATTGATTTACTAAACATTGTAGGGAGTCTGTGAGGGCTAATACTCGGGATGATCACGCCTCCAGGTCATCCCTATCGGAAGTTGGTCTAGGCGTGGATTTTCGCCCATACGCCCGTTTTTGTAATATCTAATTCTACGCAGTCCCACCCATGGGTAGAATATGACGCTCTTTTAGGGACATCACCGCAACGGGTTGGAGATATCTGGACTTGATTTCTGTCGCTTGGCACCGCTGTAATTCTGCACGGGATGTTGCACTCTGTGTCCCTGAAAACCCATTAGCTTGGCAGTCCTATGTATTTATCCTGTGGACGACCTCAGTACCCTAGTGGACTCTACGGGTTTTCTGCACCATAGTGGCTATTCATTCCACATAATCTCCGCCCCACGTGCATGGCTCGACCACTCGAGTACATTCGGCAGAAATACCTCCTGGAATACGCCATTTATGAGCCGCCCGGCTGTCAAGTGGAGAAAGGGCTAGGCTCATTAAGTCTGTCACCAGACAACAATGATGACTATTGGGAAAATGACTTGTACGGAACTTCTAGCTTATTACATCTGCTACACCTAAATTTTTCGCTTTGAGTAAACAAACCCTCAAGTATGATTGGAGATACTAAGTATGCGGGCTCTCGATCCTTTCTGTCCCTCAGGCTCAGTAATGCCAATCCGATTAGACATAACCTGTTGCTTATTCAATGGACGACAAACATCCGCGTTCCGTAAAAATCAAACCCTCTAAAGGGAAGTGCACGGGGGAGGAGACCGTCTAGCCACTACCTTTAAATTTGTGTCT
seq00017   TACGTCTGCACACACTGTACCATATTTCTATGGTCTGCGGTGAGGAGCAGGCCTCCCGCTAGGTATGAGCCGGGCGCTAAGACGTGAACTTCTGACCTACTCAAGACATGGACCCGGATGGAGTGGCCATCAGTTAGCGGAGACGTGATGGCGATACGCTCTTAACAGGTGACATTCGCTGACTATTCAAGAGCGACCCTCCTCTTTTACGGGGAGTTAGCACTCGTTCACGGTTTTTAAGACGAACATCGTATCCCGAAGTAAATAGGGTGTCCTTCGAGTAAGGTATTTACATCTGTATTATATTCGCTACGGCCTATTCACAGTCCGACTCGTAGAAAAATACGCTGAAATCATGATGAGGCCGCTTTGTCCTACGGATTCAACATTTCTTACCGGTGCCCTTCAAATACTCTGTTCTAAACTTCGTTGAGTTTAATAGTAAGCAGTACTGTCCGCCGCCGAGTCAAATTTGAGACCTCACTAGCACGGGGGTGTAGTGAAGTTACAGTGCGTAGCAGGCCCAAGAGAGTGGATCGCCTATTATGCGATTCGGAGTCCAACGGGGTTTCTCAGTCGAATTGACTCCAGGAGAATAAGGATGTGGTTAGCATGATGGCAGATAGCCAGCGAAAGGGAATATTCGGCAGGTCGTTGATGGAGATTAACGGGACCGACAAAAGCGATCCTTGACGACGCGAACATGTATATGGTGGCGGGGGAGTGGAATTGTATTTCGGGAAGCGAAGGCTCGCTCTTTATGGGCTAACACCGGAACTTTAAAGACATATAAAGACGACTGTAGTGAGGACCACATTTCTCGTCCGTATGATTAGCCCATCTATCCTAGCAGTCGAGATGTCCCTAGCATCTAAGATTGGCAGGTTTGCCACACACCGCATTTATTGAACTAGTTGCATTTGGGTTATATGAGGTTGGCCACAAAAGTTCCGGTCAGCTGAGTAAGTTATGAAATACTTGTGAAAGACTGATCACCGTGTCGCCATTGTGGGTAGCGCGTGTGATCAGATCGAAGTGCGTGTGCGGTTTAATCAACTAGAGAAGTCGACTACGGAGCATTTAGCCGCCGACGCTAGAGCTACTGCTTAGGACGTATGTGCTCGGTTGAAGAACCACCTTGCGGCAGCGGAGACGTTCAGTGGTCCAAGGAAGAAGTCGTTAGTCGCTACAAATATCGGGTCGATCGAAGCGTCGTGACTGAGTTCTCGTCCCAGAACGTAACCTATTGAAGTAAACTTCCCACGGCCCAGCTCTTGTCGGAACGGCACGAGCCCAAGCAGTTCGCTGTAAGCTTCGTCCCTAGAGACGGACGCTAGTAAGTCGTCATCTCGCGCAATCTTCCACCATAGATCTGGATCCTCTCTTATAATCGCTTCTTCGGGCTGGATATTTACTGTACAACTCACTCCTCGCAACCAACAAGTAGCCCTGAGTGTCCCAGTTAAGACTTGAACGCCATATAACATTGATTTACTAAACATTGTAGGGAGTCTGTGAGGGCTAATACTCGGGATGATCACGCCTCCAGGTCATCCCTATCGGAAGTTGGTCTAGGCGTGGATTTTCGCCCATACGCCCGTTTTTGTAATATCTAATTCTACGCAGTCCCACCCATGGGTAGAATATGACGCTCTTTTAGGGACATCACCGCAACGGGTTGGAGATATCTGGACTTGATTTCTGTCGCTTGGCACCGCTGTAATTCTGCACGGGATGTTGCACTCTGTGTCCCTGAAAACCCATTAGCTTGGCAGTCCTATGTATTTATCCTGTGGACGACCTCAGTACCCTAGTGGACTCTACGGGTTTTCTGCACCATAGTGGCTATTCATTCCACATAATCTCCGCCCCACGTGCATGGCTCGACCACTCGAGTACATTCGGCAGAAATACCTCCTGGAATACGCCATTTATGAGCCGCCCGGCTGTCAAGTGGAGAAAGGGCTAGGCTCATTAAGTCTGTCACCAGACAACAATGATGACTATTGGGAAAATGACTTGTACGGAACTTCTAGCTTATTACATCTGCTACACCTAAATTTTTCGCTTTGAGTAAACAAACCCTCAAGTATGATTGGAGATACTAAGTATGCGGGCTCTCGATCCTTTCTGTCCCTCAGGCTCAGTAATGCCAATCCGATTAGACATAACCTGTTGCTTATTCAATGGACGACAAACATCCGAGTTCCGTAAAAATCAAACCCTCTAAAGGGAAGTGCACGGGGGAGGAGACCGTCTAGCCACTACCTTTAAATTTGTGTCT
seq00018   TACGTCTGCACACACTGTACCATATTTCTATGGTCTGCGGTGAGGAGCAGGCCTCCCGCTAGGTATGAGCCGGGCGCTAAGACGTGAACTTCTGACCTACTCAAGACATGGACCCGGATGGAGTGGCCATCAGTTAGCGGAGACGTGATGGCGATACGCTCTTAACAGGTGACATTCGCTGACTATTCAAGAGCGACCCTCCTCTTTTACGGGGAGTTAGCACTCGTTCACGGTTTTTAAGACGAACATCGTATCCCGAAGTAAATAGGGTGTCCTTCGAGTAAGGTATTTACATCTGTATTATATTCGCTACGGCCTATTCACAGTCCGACTCGTAGAAAAATACGCTGAAATCATGATGAGGCCGCTTTGTCCTACGGATTCAACATTTCTTACCGGTGCCCTTCAAATACTCTGTTCTAAACTTCGTTGAGTTTAATAGTAAGCAGTACTGTCCGCCGCCGAGTCAAATTTGAGACCTCACTAGCACGGGGGTGTAGTGAAGTTACAGTGCGTAGCAGGCCCAAGAGAGTGGATCGCCTATTATGCGATTCGGAGTCCAACGGGGTTTCTCAGTCGAATTGACTCCAGGAGAATAAGGATGTGGTTAGCATGATGGCAGATAGCCAGCGAAAGGGAATATTCGGCAGGTCGTTGATGGAGATTAACGGGACCGACAAAAGCGATCCTTGACGACGCGAACATGTATATGGTGGCGGGGGAGTGGAATTGTATTTCGGGAAGCGAAGGCTCGCTCTTTATGGGCTAACACCGGAACTTTAAAGACATATAAAGACGACTGTAGTGAGGACCACATTTCTCGTCCGTATGATTAGCCCATCTATCCTAGCAGTCGAGATGTCCCTAGCATCTAAGATTGGCAGGTTTGCCACACACCGCATTTATTGAACTAGTTGCATTTGGGTTATATGAGGTTGGCCACAAAAGTTCCGGTCAGCTGAGTAAGTTATGAAATACTTGTGAAAGACTGATCACCGTGTCGCCATTGTGGGTAGCGCGTGTGATCAGATCGAAGTGCGTGTGCGGTTTAATCAACTAGAGAAGTCGACTACGGAGCATTTAGCCGCCGACGCTAGAGCTACTGCTTAGGACGTATGTGCTCGGTTGAAGAACCACCTTGCGGCAGCGGAGACGTTCAGTGGTCCAAGGAAGAAGTCGTTAGTCGCTACAAATATCGGGTCGATCGAAGCGTCGTGACTGAGTTCTCGTCCCAGAACGTAACCTATTGAAGTAAACTTCCCACGGCCCAGCTCTTGTCGGAACGGCACGAGCCCAAGCAGTTCGCTGTAAGCTTCGTCCCTAGAGACGGACGCTAGTAAGTCGTCATCTCGCGCAATCTTCCACCATAGATCTGGATCCTCTCTTATAATCGCTTCTTCGGGCTGGATATTTACTGTACAACTCACTCCTCGCAACCAACAAGTAGCCCTGAGTGTCCCAGTTAAGACTTGAACGCCATATAACATTGATTTACTAAACATTGTAGGGAGTCTGTGAGGGCTAATACTCGGGATGATCACGCCTCCAGGTCATCCCTATCGGAAGTTGGTCTAGGCGTGGATTTTCGCCCATACGCCCGTTTTTGTAATATCTAATTCTACGCAGTCCCACCCATGGGTAGAATATGACGCTCTTTTAGGGACATCACCGCAACGGGTTGGAGATATCTGGACTTGATTTCTGTCGCTTGGCACCGCTGTAATTCTGCACGGGATGTTGCACTCTGTGTCCCTGAAAACCCATTAGCTTGGCAGTCCTATGTATTTATCCTGTGGACGACCTCAGTACCCTAGTGGACTCTACGGGTTTTCTGCACCATAGTGGCTATTCATTCCACATAATCTCCGCCCCACGTGCATGGCTCGACCACTCGAGTACATTCGGCAGAAATACCTCCTGGAATACGCCATTTATGAGCCGCCCGGCTGTCAAGTGGAGAAAGGGCTAGGCTCATTAAGTCTGTCACCAGACAACAATGATGACTATTGGGAAAATGACTTGTACGGAACTTCTAGCTTATTACATCTGCTACACCTAAATTTTTCGCTTTGAGTAAACAAACCCTCAAGTATGATTGGAGATACTAAGTATGCGGGCTCTCGATCCTTTCTGTCCCTCAGGCTCAGTAATGCCAATCCGATTAGACATAACCTGTTGCTTATTCAATGGACGACAAACATCCGAGTTCCGTAAAAATCAAACCCTCTAAAGGGAAGTGCACGGGGGAGGAGACCGTCTAGCCACTACCTTTAAATTTGTGTCT
seq00019   TACGTCTGCACACACTGTACCATATTTCTATGGTCTGCGGTGAGGAGCAGGCCTCCCGCTAGGTATGAGCCGGGCGCTAAGACGTGAACTTCTGACCTACTCAAGACATGGACCCGGATGGAGTGGCCATCAGTTAGCGGAGACGTGATGGCGATACGCTCTTAACAGGTGACATTCGCTGACTATTCAAGAGCGACCCTCCTCTTTTACGGGGAGTTAGCACTCGTTCACGGTTTTTAAGACGAACATCGTATCCCGAAGTAAATAGGGTGTCCTTCGAGTAAGGTATTTACATCTGTATTATATTCGCTACGGCCTATTCACAGTCCGACTCGTAGAAAAATACGCTGAAATCATGATGAGGCCGCTTTGTCCTACGGATTCAACATTTCTTACCGGTGCCCTTCAAATACTCTGTTCTAAACTTCGTTGAGTTTAATAGTAAGCAGTACTGTCCGCCGCCGAGTCAAATTTGAGACCTCACTAGCACGGGGGTGTAGTGAAGTTACAGTGCGTAGCAGGCCCAAGAGAGTGGATCGCCTATTATGCGATTCGGAGTCCAACGGGGTTTCTCAGTCGAATTGACTCCAGGAGAATAAGGATGTGGTTAGCATGATGGCGGATAGCCAGCGAAAGGGAATATTCGGCAGGTCGTTGATGGAGATTAACGGGACCGACAAAAGCGATCCTTGACGACGCGAACATGTATATGGTGGCGGGGGAGTGGAATTGTATTTCGGGAAGCGAAGGCTCGCTCTTTATGGGCTAACACCGGAACTTTAAAGACATATAAAGACGACTGTAGTGAGGACCACATTTCTCGTCCGTATGATTAGCCCATCTATCCTAGCAGTCGAGATGTCCCTAGCATCTAAGATTGGCAGGTTTGCCACACACCGCATTTATTGAACTAGTTGCATTTGGGTTATATGAGGTTGGCCACAAAAGTTCCGGTCAGCTGAGTAAGTTATGAAATACTTGTGAAAGACTGATCACCGTGTCGCCATTGTGGGTAGCGCGTGTGATCAGATCGAAGTGCGTGTGCGGTTTAATCAACTAGAGAAGTCGACTACGGAGCATTTAGCCGCCGACGCTAGAGCTACTGCTTAGGACGTATGTGCTCGGTTGAAGAACCACCTTGCGGCAGCGGAGACGTTCAGTGGTCCAAGGAAGAAGTCGTTAGTCGCTACAAATATCGGGTCGATCGAAGCGTCGTGACTGAGTTCTCGTCCCAGAACGTAACCTATTGAAGTAAACTTCCCACGGCCCAGCTCTTGTCGGAACGGCACGAGCCCAAGCAGTTCGCTGTAAGCTTCGTCCCTAGAGACGGACGCTAGTAAGTCGTCATCTCGCGCAATCTTCCACCATAGATCTGGATCCTCTCTTATAATCGCTTCTTCGGGCTGGATATTTACTGTACAACTCACTCCTCGCAACCAACAAGTAGCCCTGAGTGTCCCAGTTAAGACTTGAACGCCATATAACATTGATTTACTAAACATTGTAGGGAGTCTGTGAGGGCTAATACTCGGGATGATCACGCCTCCAGGTCATCCCTATCGGAAGTTGGTCTAGGCGTGGATTTTCGCCCATACGCCCGTTTTTGTAATATCTAATTCTACGCAGTCCCACCCATGGGTAGAATATGACGCTCTTTTAGGGACATCACCGCAACGGGTTGGAGATATCTGGACTTGATTTCTGTCGCTTGGCACCGCTGTAATTCTGCACGGGATGTTGCACTCTGTGTCCCTGAAAACCCATTAGCTTGGCAGTCCTATGTATTTATCCTGTGGACGACCTCAGTACCCTAGTGGACTCTACGGGTTTTCTGCACCATAGTGGCTATTCATTCCACATAATCTCCGCCCCACGTGCATGGCTCGACCACTCGAGTACATTCGGCAGAAATACCTCCTGGAATACGCCATTTATGAGCCGCCCGGCTGTCAAGTGGAGAAAGGGCTAGGCTCATTAAGTCTGTCACCAGACAACAATGATGACTATTGGGAAAATGACTTGTACGGAACTTCTAGCTTATTACATCTGCTACACCTAAATTTTTCGCTTTGAGTAAACAAACCCTCAAGTATGATTGGAGATACTAAGTATGCGGGCTCTCGATCCTTTCTGTCCCTCAGGCTCAGTAATGCCAATCCGATTAGACATAACCTGTTGCTTATTCAATGGACGACAAACATCCGCGTTCCGTAAAAATCAAACCCTCTAAAGGGAAGTGCACGGGGGAGGAGACCGTCTAGCCACTACCTTTAAATTTGTGTCT
seq00020   TACGTCTGCACACACTGTACCATATTTCTATGGTCTGCGGTGAGGAGCAGGCCTCCCGCTAGGTATGAGCCGGGCGCTAAGACGTGAACTTCTGACCTACTCAAGACATGGACCCGGATGGAGTGGCCATCAGTTAGCGGAGACGTGATGGCGATACGCTCTTAACAGGTGACATTCGCTGACTATTCAAGAGCGACCCTCCTCTTTTACGGGGAGTTAGCACTCGTTCACGGTTTTTAAGACGAACATCGTATCCCGAAGTAAATAGGGTGTCCTTCGAGTAAGGTATTTACATCTGTATTATATTCGCTACGGCCTATTCACAGTCCGACTCGTAGAAAAATACGCTGAAATCATGATGAGGCCGCTTTGTCCTACGGATTCAACATTTCTTACCGGTGCCCTTCAAATACTCTGTTCTAAACTTCGTTGAGTTTAATAGTAAGCAGTACTGTCCGCCGCCGAGTCAAATTTGAGACCTCACTAGCACGGGGGTGTAGTGAAGTTACAGTGCGTAGCAGGCCCAAGAGAGTGGATCGCCTATTATGCGATTCGGAGTCCAACGGGGTTTCTCAGTCGAATTGACTCCAGGAGAATAAGGATGTGGTTAGCATGATGGCAGATAGCCAGCGAAAGGGAATATTCGGCAGGTCGTTGATGGAGATTAACGGGACCGACAAAAGCGATCCTTGACGACGCGAACATGTATATGGTGGCGGGGGAGTGGAATTGTATTTCGGGAAGCGAAGGCTCGCTCTTTATGGGCTAACACCGGAACTTTAAAGACATATAAAGACGACTGTAGTGAGGACCACATTTCTCGTCCGTATGATTAGCCCATCTATCCTAGCAGTCGAGATGTCCCTAGCATCTAAGATTGGCAGGTTTGCCACACACCGCATTTATTGAACTAGTTGCATTTGGGTTATATGAGGTTGGCCACAAAAGTTCCGGTCAGCTGAGTAAGTTATGAAATACTTGTGAAAGACTGATCACCGTGTCGCCATTGTGGGTAGCGCGTGTGATCAGATCGAAGTGCGTGTGCGGTTTAATCAACTAGAGAAGTCGACTACGGAGCATTTAGCCGCCGACGCTAGAGCTACTGCTTAGGACGTATGTGCTCGGTTGAAGAACCACCTTGCGGCAGCGGAGACGTTCAGTGGTCCAAGGAAGAAGTCGTTAGTCGCTACAAATATCGGGTCGATCGAAGCGTCGTGACTGAGTTCTCGTCCCAGAACGTAACCTATTGAAGTAAACTTCCCACGGCCCAGCTCTTGTCGGAACGGCACGAGCCCAAGCAGTTCGCTGTAAGCTTCGTCCCTAGAGACGGACGCTAGTAAGTCGTCATCTCGCGCAATCTTCCACCATAGATCTGGATCCTCTCTTATAATCGCTTCTTCGGGCTGGATATTTACTGTACAACTCACTCCTCGCAACCAACAAGTAGCCCTGAGTGTCCCAGTTAAGACTTGAACGCCATATAACATTGATTTACTAAACATTGTAGGGAGTCTGTGAGGGCTAATACTCGGGATGATCACGCCTCCAGGTCATCCCTATCGGAAGTTGGTCTAGGCGTGGATTTTCGCCCATACGCCCGTTTTTGTAATATCTAATTCTACGCAGTCCCACCCATGGGTAGAATATGACGCTCTTTTAGGGACATCACCGCAACGGGTTGGAGATATCTGGACTTGATTTCTGTCGCTTGGCACCGCTGTAATTCTGCACGGGATGTTGCACTCTGTGTCCCTGAAAACCCATTAGCTTGGCAGTCCTATGTATTTATCCTGTGGACGACCTCAGTACCCTAGTGGACTCTACGGGTTTTCTGCACCATAGTGGCTATTCATTCCACATAATCTCCGCCCCACGTGCATGGCTCGACCACTCGAGTACATTCGGCAGAAATACCTCCTGGAATACGCCATTTATGAGCCGCCCGGCTGTCAAGTGGAGAAAGGGCTAGGCTCATTAAGTCTGTCACCAGACAACAATGATGACTATTGGGAAAATGACTTGTACGGAACTTCTAGCTTATTACATCTGCTACACCTAAATTTTTCGCTTTGAGTAAACAAACCCTCAAGTATGATTGGAGATACTAAGTATGCGGGCTCTCGATCCTTTCTGTCCCTCAGGCTCAGTAATGCCAATCCGATTAGACATAACCTGTTGCTTATTCAATGGACGACAAACATCCGCGTTCCGTAAAAATCAAACCCTCTAAAGGGAAGTGCACGGGGGAGGAGACCGTCTAGCCACTACCTTTAAATTTGTGTCT
seq00021   TACGTCTGCACACACTGTACCATATTTCTATGGTCTGCGGTGAGGAGCAGGCCTCCCGCTAGGTATGAGCCGGGCGCTAAGACGTGAACTTCTGACCTACTCAAGACATGGACCCGGATGGAGTGGCCATCAGTTAGCGGAGACGTGATGGCGATACGCTCTTAACAGGTGACATTCGCTGACTATTCAAGAGCGACCCTCCTCTTTTACGGGGAGTTAGCACTCGTTCACGGTTTTTAAGACGAACATCGTATCCCGAAGTAAATAGGGTGTCCTTCGAGTAAGGTATTTACATCTGTATTATATTCGCTACGGCCTATTCACAGTCCGACTCGTAGAAAAATACGCTGAAATCATGATGAGGCCGCTTTGTCCTACGGATTCAACATTTCTTACCGGTGCCCTTCAAATACTCTGTTCTAAACTTCGTTGAGTTTAATAGTAAGCAGTACTGTCCGCCGCCGAGTCAAATTTGAGACCTCACTAGCACGGGGGTGTAGTGAAGTTACAGTGCGTAGCAGGCCCAAGAGAGTGGATCGCCTATTATGCGATTCGGAGTCCAACGGGGTTTCTCAGTCGAATTGACTCCAGGAGAATAAGGATGTGGTTAGCATGATGGCGGATAGCCAGCGAAAGGGAATATTCGGCAGGTCGTTGATGGAGATTAACGGGACCGACAAAAGCGATCCTTGACGACGCGAACATGTATATGGTGGCGGGGGAGTGGAATTGTATTTCGGGAAGCGAAGGCTCGCTCTTTATGGGCTAACACCGGAACTTTAAAGACATATAAAGACGACTGTAGTGAGGACCACATTTCTCGTCCGTATGATTAGCCCATCTATCCTAGCAGTCGAGATGTCCCTAGCATCTAAGATTGGCAGGTTTGCCACACACCGCATTTATTGAACTAGTTGCATTTGGGTTATATGAGGTTGGCCACAAAAGTTCCGGTCAGCTGAGTAAGTTATGAAATACTTGTGAAAGACTGATCACCGTGTCGCCATTGTGGGTAGCGCGTGTGATCAGATCGAAGTGCGTGTGCGGTTTAATCAACTAGAGAAGTCGACTACGGAGCATTTAGCCGCCGACGCTAGAGCTACTGCTTAGGACGTATGTGCTCGGTTGAAGAACCACCTTGCGGCAGCGGAGACGTTCAGTGGTCCAAGGAAGAAGTCGTTAGTCGCTACAAATATCGGGTCGATCGAAGCGTCGTGACTGAGTTCTCGTCCCAGAACGTAACCTATTGAAGTAAACTTCCCACGGCCCAGCTCTTGTCGGAACGGCACGAGCCCAAGCAGTTCGCTGTAAGCTTCGTCCCTAGAGACGGACGCTAGTAAGTCGTCATCTCGCGCAATCTTCCACCATAGATCTGGATCCTCTCTTATAATCGCTTCTTCGGGCTGGATATTTACTGTACAACTCACTCCTCGCAACCAACAAGTAGCCCTGAGTGTCCCAGTTAAGACTTGAACGCCATATAACATTGATTTACTAAACATTGTAGGGAGTCTGTGAGGGCTAATACTCGGGATGATCACGCCTCCAGGTCATCCCTATCGGAAGTTGGTCTAGGCGTGGATTTTCGCCCATACGCCCGTTTTTGTAATATCTAATTCTACGCAGTCCCACCCATGGGTAGAATATGACGCTCTTTTAGGGACATCACCGCAACGGGTTGGAGATATCTGGACTTGATTTCTGTCGCTTGGCACCGCTGTAATTCTGCACGGGATGTTGCACTCTGTGTCCCTGAAAACCCATTAGCTTGGCAGTCCTATGTATTTATCCTGTGGACGACCTCAGTACCCTAGTGGACTCTACGGGTTTTCTGCACCATAGTGGCTATTCATTCCACATAATCTCCGCCCCACGTGCATGGCTCGACCACTCGAGTACATTCGGCAGAAATACCTCCTGGAATACGCCATTTATGAGCCGCCCGGCTGTCAAGTGGAGAAAGGGCTAGGCTCATTAAGTCTGTCACCAGACAACAATGATGACTATTGGGAAAATGACTTGTACGGAACTTCTAGCTTATTACATCTGCTACACCTAAATTTTTCGCTTTGAGTAAACAAACCCTCAAGTATGATTGGAGATACTAAGTATGCGGGCTCTCGATCCTTTCTGTCCCTCAGGCTCAGTAATGCCAATCCGATTAGACATAACCTGTTGCTTATTCAATGGACGACAAACATCCGCGTTCCGTAAAAATCAAACCCTCTAAAGGGAAGTGCACGGGGGAGGAGACCGTCTAGCCACTACCTTTAAATTTGTGTCT
seq00022   TACGTCTGCACACACTGTACCATATTTCTATGGTCTGCGGTGAGGAGCAGGCCTCCCGCTAGGTATGAGCCGGGCGCTAAGACGTGAACTTCTGACCTACTCAAGACATGGACCCGGATGGAGTGGCCATCAGTTAGCGGAGACGTGATGGCGATACGCTCTTAACAGGTGACATTCGCTGACTATTCAAGAGCGACCCTCCTCTTTTACGGGGAGTTAGCACTCGTTCACGGTTTTTAAGACGAACATCGTATCCCGAAGTAAATAGGGTGTCCTTCGAGTAAGGTATTTACATCTGTATTATATTCGCTACGGCCTATTCACAGTCCGACTCGTAGAAAAATACGCTGAAATCATGATGAGGCCGCTTTGTCCTACGGATTCAACATTTCTTACCGGTGCCCTTCAAATACTCTGTTCTAAACTTCGTTGAGTTTAATAGTAAGCAGTACTGTCCGCCGCCGAGTCAAATTTGAGACCTCACTAGCACGGGGGTGTAGTGAAGTTACAGTGCGTAGCAGGCCCAAGAGAGTGGATCGCCTATTATGCGATTCGGAGTCCAACGGGGTTTCTCAGTCGAATTGACTCCAGGAGAATAAGGATGTGGTTAGCATGATGGCAGATAGCCAGCGAAAGGGAATATTCGGCAGGTCGTTGATGGAGATTAACGGGACCGACAAAAGCGATCCTTGACGACGCGAACATGTATATGGTGGCGGGGGAGTGGAATTGTATTTCGGGAAGCGAAGGCTCGCTCTTTATGGGCTAACACCGGAACTTTAAAGACATATAAAGACGACTGTAGTGAGGACCACATTTCTCGTCCGTATGATTAGCCCATCTATCCTAGCAGTCGAGATGTCCCTAGCATCTAAGATTGGCAGGTTTGCCACACACCGCATTTATTGAACTAGTTGCATTTGGGTTATATGAGGTTGGCCACAAAAGTTCCGGTCAGCTGAGTAAGTTATGAAATACTTGTGAAAGACTGATCACCGTGTCGCCATTGTGGGTAGCGCGTGTGATCAGATCGAAGTGCGTGTGCGGTTTAATCAACTAGAGAAGTCGACTACGGAGCATTTAGCCGCCGACGCTAGAGCTACTGCTTAGGACGTATGTGCTCGGTTGAAGAACCACCTTGCGGCAGCGGAGACGTTCAGTGGTCCAAGGAAGAAGTCGTTAGTCGCTACAAATATCGGGTCGATCGAAGCGTCGTGACTGAGTTCTCGTCCCAGAACGTAACCTATTGAAGTAAACTTCCCACGGCCCAGCTCTTGTCGGAACGGCACGAGCCCAAGCAGTTCGCTGTAAGCTTCCTCCCTAGAGACGGACGCTAGTAAGTCGTCATCTCGCGCAATCTTCCACCATAGATCTGGATCCTCTCTTATAATCGCTTCTTCGGGCTGGATATTTACTGTACAACTCACTCCTCGCAACCAACAAGTAGCCCTGAGTGTCCCAGTTAAGACTTGAACGCCATATAACATTGATTTACTAAACATTGTAGGGAGTCTGTGAGGGCTAATACTCGGGATGATCACGCCTCCAGGTCATCCCTATCGGAAGTTGGTCTAGGCGTGGATTTTCGCCCATACGCCCGTTTTTGTAATATCTAATTCTACGCAGTCCCACCCATGGGTAGAATATGACGCTCTTTTAGGGACATCACCGCAACGGGTTGGAGATATCTGGACTTGATTTCTGTCGCTTGGCACCGCTGTAATTCTGCACGGGATGTTGCACTCTGTGTCCCTGAAAACCCATTAGCTTGGCAGTCCTATGTATTTATCCTGTGGACGACCTCAGTACCCTAGTGGACTCTACGGGTTTTCTGCACCATAGTGGCTATTCATTCCACATAATCTCCGCCCCACGTGCATGGCTCGACCACTCGAGTACATTCGGCAGAAATACCTCCTGGAATACGCCATTTATGAGCCGCCCGGCTGTCAAGTGGAGAAAGGGCTAGGCTCATTAAGTCTGTCACCAGACAACAATGATGACTATTGGGAAAATGACTTGTACGGAACTTCTAGCTTATTACATCTGCTACACCTAAATTTTTCGCTTTGAGTAAACAAACCCTCAAGTATGATTGGAGATACTAAGTATGCGGGCTCTCGATCCTTTCTGTCCCTCAGGCTCAGTAATGCCAATCCGATTAGACATAACCTGTTGCTTATTCAATGGACGACAAACATCCGCGTTCCGTAAAAATCAAACCCTCTAAAGGGAAGTGCACGGGGGAGGAGACCGTCTAGCCACTACCTTTAAATTTGTGTCT
seq00023   TACGTCTGCACACACTGTACCATATTTCTATGGTCTGCGGTGAGGAGCAGGCCTCCCGCTAGGTATGAGCCGGGCGCTAAGACGTGAACTTCTGACCTACTCAAGACATGGACCCGGATGGAGTGGCCATCAGTTAGCGGAGACGTGATGGCGATACGCTCTTAACAGGTGACATTCGCTGACTATTCAAGAGCGACCCTCCTCTTTTACGGGGAGTTAGCACTCGTTCACGGTTTTTAAGACGAACATCGTATCCCGAAGTAAATAGGGTGTCCTTCGAGTAAGGTATTTACATCTGTATTATATTCGCTACGGCCTATTCACAGTCCGACTCGTAGAAAAATACGCTGAAATCATGATGAGGCCGCTTTGTCCTACGGATTCAACATTTCTTACCGGTGCCCTTCAAATACTCTGTTCTAAACTTCGTTGAGTTTAATAGTAAGCAGTACTGTCCGCCGCCGAGTCAAATTTGAGACCTCACTAGCACGGGGGTGTAGTGAAGTTACAGTGCGTAGCAGGCCCAAGAGAGTGGATCGCCTATTATGCGATTCGGAGTCCAACGGGGTTTCTCAGTCGAATTGACTCCAGGAGAATAAGGATGTGGTTAGCATGATGGCAGATAGCCAGCGAAAGGGAATATTCGGCAGGTCGTTGATGGAGATTAACGGGACCGACAAAAGCGATCCTTGACGACGCGAACATGTATATGGTGGCGGGGGAGTGGAATTGTATTTCGGGAAGCGAAGGCTCGCTCTTTATGGGCTAACACCGGAACTTTAAAGACATATAAAGACGACTGTAGTGAGGACCACATTTCTCGTCCGTATGATTAGCCCATCTATCCTAGCAGTCGAGATGTCCCTAGCATCTAAGATTGGCAGGTTTGCCACACACCGCATTTATTGAACTAGTTGCATTTGGGTTATATGAGGTTGGCCACAAAAGTTCCGGTCAGCTGAGTAAGTTATGAAATACTTGTGAAAGACTGATCACCGTGTCGCCATTGTGGGTAGCGCGTGTGATCAGATCGAAGTGCGTGTGCGGTTTAATCAACTAGAGAAGTCGACTACGGAGCATTTAGCCGCCGACGCTAGAGCTACTGCTTAGGACGTATGTGCTCGGTTGAAGAACCACCTTGCGGCAGCGGAGACGTTCAGTGGTCCAAGGAAGAAGTCGTTAGTCGCTACAAATATCGGGTCGATCGAAGCGTCGTGACTGAGTTCTCGTCCCAGAACGTAACCTATTGAAGTAAACTTCCCACGGCCCAGCTCTTGTCGGAACGGCACGAGCCCAAGCAGTTCGCTGTAAGCTTCGTCCCTAGAGACGGACGCTAGTAAGTCGTCATCTCGCGCAATCTTCCACCATAGATCTGGATCCTCTCTTATAATCGCTTCTTCGGGCTGGATATTTACTGTACAACTCACTCCTCGCAACCAACAAGTAGCCCTGAGTGTCCCAGTTAAGACTTGAACGCCATATAACATTGATTTACTAAACATTGTAGGGAGTCTGTGAGGGCTAATACTCGGGATGATCACGCCTCCAGGTCATCCCTATCGGAAGTTGGTCTAGGCGTGGATTTTCGCCCATACGCCCGTTTTTGTAATATCTAATTCTACGCAGTCCCACCCATGGGTAGAATATGACGCTCTTTTAGGGACATCACCGCAACGGGTTGGAGATATCTGGACTTGATTTCTGTCGCTTGGCACCGCTGTAATTCTGCACGGGATGTTGCACTCTGTGTCCCTGAAAACCCATTAGCTTGGCAGTCCTATGTATTTATCCTGTGGACGACCTCAGTACCCTAGTGGACTCTACGGGTTTTCTGCACCATAGTGGCTATTCATTCCACATAATCTCCGCCCCACGTGCATGGCTCGACCACTCGAGTACATTCGGCAGAAATACCTCCTGGAATACGCCATTTATGAGCCGCCCGGCTGTCAAGTGGAGAAAGGGCTAGGCTCATTAAGTCTGTCACCAGACAACAATGATGACTATTGGGAAAATGACTTGTACGGAACTTCTAGCTTATTACATCTGCTACACCTAAATTTTTCGCTTTGAGTAAACAAACCCTCAAGTATGATTGGAGATACTAAGTATGCGGGCTCTCGATCCTTTCTGTCCCTCAGGCTCAGTAATGCCAATCCGATTAGACATAACCTGTTGCTTATTCAATGGACGACAAACATCCGCGTTCCGTAAAAATCAAACCCTCTAAAGGGAAGTGCACGGGGGAGGAGACCGTCTAGCCACTACCTTTAAATTTGTGTCT
seq00024   TACGTCTGCACACACTGTACCATATTTCTATGGTCTGCGGTGAGGAGCAGGCCTCCCGCTAGGTATGAGCCGGGCGCTAAGACGTGAACTTCTGACCTACTCAAGACATGGACCCGGATGGAGTGGCCATCAGTTAGCGGAGACGTGATGGCGATACGCTCTTAACAGGTGACATTCGCTGACTATTCAAGAGCGACCCTCCTCTTTTACGGGGAGTTAGCACTCGTTCACGGTTTTTAAGACGAACATCGTATCCCGAAGTAAATAGGGTGTCCTTCGAGTAAGGTATTTACATCTGTATTATATTCGCTACGGCCTATTCACAGTCCGACTCGTAGAAAAATACGCTGAAATCATGATGAGGCCGCTTTGTCCTACGGATTCAACATTTCTTACCGGTGCCCTTCAAATACTCTGTTCTAAACTTCGTTGAGTTTAATAGTAAGCAGTACTGTCCGCCGCCGAGTCAAATTTGAGACCTCACTAGCACGGGGGTGTAGTGAAGTTACAGTGCGTAGCAGGCCCAAGAGAGTGGATCGCCTATTATGCGATTCGGAGTCCAACGGGGTTTCTCAGTCGAATTGACTCCAGGAGAATAAGGATGTGGTTAGCATGATGGCAGATAGCCAGCGAAAGGGAATATTCGGCAGGTCGTTGATGGAGATTAACGGGACCGACAAAAGCGATCCTTGACGACGCGAACATGTATATGGTGGCGGGGGAGTGGAATTGTATTTCGGGAAGCGAAGGCTCGCTCTTTATGGGCTAACACCGGAACTTTAAAGACATATAAAGACGACTGTAGTGAGGACCACATTTCTCGTCCGTATGATTAGCCCATCTATCCTAGCAGTCGAGATGTCCCTAGCATCTAAGATTGGCAGGTTTGCCACACACCGCATTTATTGAACTAGTTGCATTTGGGTTATATGAGGTTGGCCACAAAAGTTCCGGTCAGCTGAGTAAGTTATGAAATACTTGTGAAAGACTGATCACCGTGTCGCCATTGTGGGTAGCGCGTGTGATCAGATCGAAGTGCGTGTGCGGTTTAATCAACTAGAGAAGTCGACTACGGAGCATTTAGCCGCCGACGCTAGAGCTACTGCTTAGGACGTATGTGCTCGGTTGAAGAACCACCTTGCGGCAGCGGAGACGTTCAGTGGTCCAAGGAAGAAGTCGTTAGTCGCTACAAATATCGGGTCGATCGAAGCGTCGTGACTGAGTTCTCGTCCCAGAACGTAACCTATTGAAGTAAACTTCCCACGGCCCAGCTCTTGTCGGAACGGCACGAGCCCAAGCAGTTCGCTGTAAGCTTCGTCCCTAGAGACGGACGCTAGTAAGTCGTCATCTCGCGCAATCTTCCACCATAGATCTGGATCCTCTCTTATAATCGCTTCTTCGGGCTGGATATTTACTGTACAACTCACTCCTCGCAACCAACAAGTAGCCCTGAGTGTCCCAGTTAAGACTTGAACGCCATATAACATTGATTTACTAAACATTGTAGGGAGTCTGTGAGGGCTAATACTCGGGATGATCACGCCTCCAGGTCATCCCTATCGGAAGTTGGTCTAGGCGTGGATTTTCGCCCATACGCCCGTTTTTGTAATATCTAATTCTACGCAGTCCCACCCATGGGTAGAATATGACGCTCTTTTAGGGACATCACCGCAACGGGTTGGAGATATCTGGACTTGATTTCTGTCGCTTGGCACCGCTGTAATTCTGCACGGGATGTTGCACTCTGTGTCCCTGAAAACCCATTAGCTTGGCAGTCCTATGTATTTATCCTGTGGACGACCTCAGTACCCTAGTGGACTCTACGGGTTTTCTGCACCATAGTGGCTATTCATTCCACATAATCTCCGCCCCACGTGCATGGCTCGACCACTCGAGTACATTCGGCAGAAATACCTCCTGGAATACGCCATTTATGAGCCGCCCGGCTGTCAAGTGGAGAAAGGGCTAGGCTCATTAAGTCTGTCACCAGACAACAATGATGACTATTGGGAAAATGACTTGTACGGAACTTCTAGCTTATTACATCTGCTACACCTAAATTTTTCGCTTTGAGTAAACAAACCCTCAAGTATGATTGGAGATACTAAGTATGCGGGCTCTCGATCCTTTCTGTCCCTCAGGCTCAGTAATGCCAATCCGATTAGACATAACCTGTTGCTTATTCAATGGACGACAAACATCCGCGTTCCGTAAAAATCAAACCCTCTAAAGGGAAGTGCACGGGGGAGGAGACCGTCTAGCCACTACCTTTAAATTTGTGTCT
seq00025   TACGTCTGCACACACTGTACCATATTTCTATGGTCTGCGGTGAGGAGCAGGCCTCCCGCTAGGTATGAGCCGGGCGCTAAGACGTGAACTTCTGACCTACTCAAGACATGGACCCGGATGGAGTGGCCATCAGTTAGCGGAGACGTGATGGCGATACGCTCTTAACAGGTGACATTCGCTGACTATTCAAGAGCGACCCTCCTCTTTTACGGGGAGTTAGCACTCGTTCACGGTTTTTAAGACGAACATCGTATCCCGAAGTAAATAGGGTGTCCTTCGAGTAAGGTATTTACATCTGTATTATATTCGCTACGGCCTATTCACAGTCCGACTCGTAGAAAAATACGCTGAAATCATGATGAGGCCGCTTTGTCCTACGGATTCAACATTTCTTACCGGTGCCCTTCAAATACTCTGTTCTAAACTTCGTTGAGTTTAATAGTAAGCAGTACTGTCCGCCGCCGAGTCAAATTTGAGACCTCACTAGCACGGGGGTGTAGTGAAGTTACAGTGCGTAGCAGGCCCAAGAGAGTGGATCGCCTATTATGCGATTCGGAGTCCAACGGGGTTTCTCAGTCGAATTGACTCCAGGAGAATAAGGATGTGGTTAGCATGATGGCAGATAGCCAGCGAAAGGGAATATTCGGCAGGTCGTTGATGGAGATTAACGGGACCGACAAAAGCGATCCTTGACGACGCGAACATGTATATGGTGGCGGGGGAGTGGAATTGTATTTCGGGAAGCGAAGGCTCGCTCTTTATGGGCTAACACCGGAACTTTAAAGACATATAAAGACGACTGTAGTGAGGACCACATTTCTCGTCCGTATGATTAGCCCATCTATCCTAGCAGTCGAGATGTCCCTAGCATCTAAGATTGGCAGGTTTGCCACACACCGCATTTATTGAACTAGTTGCATTTGGGTTATATGAGGTTGGCCACAAAAGTTCCGGTCAGCTGAGTAAGTTATGAAATACTTGTGAAAGACTGATCACCGTGTCGCCATTGTGGGTAGCGCGTGTGATCAGATCGAAGTGCGTGTGCGGTTTAATCAACTAGAGAAGTCGACTACGGAGCATTTAGCCGCCGACGCTAGAGCTACTGCTTAGGACGTATGTGCTCGGTAGAAGAACCACCTTGCGGCAGCGGAGACGTTCAGTGGTCCAAGGAAGAAGTCGTTAGTCGCTACAAATATCGGGTCGATCGAAGCGTCGTGACTGAGTTCTCGTCCCAGAACGTAACCTATTGAAGTAAACTTCCCACGGCCCAGCTCTTGTCGGAACGGCACGAGCCCAAGCAGTTCGCTGTAAGCTTCGTCCCTAGAGACGGACGCTAGTAAGTCGTCATCTCGCGCAATCTTCCACCATAGATCTGGATCCTCTCTTATAATCGCTTCTTCGGGCTGGATATTTACTGTACAACTCACTCCTCGCAACCAACAAGTAGCCCTGAGTGTCCCAGTTAAGACTTGAACGCCATATAACATTGATTTACTAAACATTGTAGGGAGTCTGTGAGGGCTAATACTCGGGATGATCACGCCTCCAGGTCATCCCTATCGGAAGTTGGTCTAGGCGTGGATTTTCGCCCATACGCCCGTTTTTGTAATATCTAATTCTACGCAGTCCCACCCATGGGTAGAATATGACGCTCTTTTAGGGACATCACCGCAACGGGTTGGAGATATCTGGACTTGATTTCTGTCGCTTGGCACCGCTGTAATTCTGCACGGGATGTTGCACTCTGTGTCCCTGAAAACCCATTAGCTTGGCAGTCCTATGTATTTATCCTGTGGACGACCTCAGTACCCTAGTGGACTCTACGGGTTTTCTGCACCATAGTGGCTATTCATTCCACATAATCTCCGCCCCACGTGCATGGCTCGACCACTCGAGTACATTCGGCAGAAATACCTCCTGGAATACGCCATTTATGAGCCGCCCGGCTGTCAAGTGGAGAAAGGGCTAGGCTCATTAAGTCTGTCACCAGACAACAATGATGACTATTGGGAAAATGACTTGTACGGAACTTCTAGCTTATTACATCTGCTACACCTAAATTTTTCGCTTTGAGTAAACAAACCCTCAAGTATGATTGGAGATACTAAGTATGCGGGCTCTCGATCCTTTCTGTCCCTCAGGCTCAGTAATGCCAATCCGATTAGACATAACCTGTTGCTTATTCAATGGACGACAAACATCCGCGTTCCGTAAAAATCAAACCCTCTAAAGGGAAGTGCACGGGGGAGGAGACCGTCTAGCCACTACCTTTAAATTTGTGTCT
seq00026   TACGTCTGCACACACTGTACCATATTTCTATGGTCTGCGGTGAGGAGCAGGCCTCCCGCTAGGTATGAGCCGGGCGCTAAGACGTGAACTTCTGACCTACTCAAGACATGGACCCGGATGGAGTGGCCATCAGTTAGCGGAGACGTGATGGCGATACGCTCTTAACAGGTGACATTCGCTGACTATTCAAGAGCGACCCTCCTCTTTTACGGGGAGTTAGCACTCGTTCACGGTTTTTAAGACGAACATCGTATCCCGAAGTAAATAGGGTGTCCTTCGAGTAAGGTATTTACATCTGTATTATATTCGCTACGGCCTATTCACAGTCCGACTCGTAGAAAAATACGCTGAAATCATGATGAGGCCGCTTTGTCCTACGGATTCAACATTTCTTACCGGTGCCCTTCAAATACTCTGTTCTAAACTTCGTTGAGTTTAATAGTAAGCAGTACTGTCCGCCGCCGAGTCAAATTTGAGACCTCACTAGCACGGGGGTGTAGTGAAGTTACAGTGCGTAGCAGGCCCAAGAGAGTGGATCGCCTATTATGCGATTCGGAGTCCAACGGGGTTTCTCAGTCGAATTGACTCCAGGAGAATAAGGATGTGGTTAGCATGATGGCAGATAGCCAGCGAAAGGGAATATTCGGCAGGTCGTTGATGGAGATTAACGGGACCGACAAAAGCGATCCTTGACGACGCGAACATGTATATGGTGGCGGGGGAGTGGAATTGTATTTCGGGAAGCGAAGGCTCGCTCTTTATGGGCTAACACCGGAACTTTAAAGACATATAAAGACGACTGTAGTGAGGACCACATTTCTCGTCCGTATGATTAGCCCATCTATCCTAGCAGTCGAGATGTCCCTAGCATCTAAGATTGGCAGGTTTGCCACACACCGCATTTATTGAACTAGTTGCATTTGGGTTATATGAGGTTGGCCACAAAAGTTCCGGTCAGCTGAGTAAGTTATGAAATACTTGTGAAAGACTGATCACCGTGTCGCCATTGTGGGTAGCGCGTGTGATCAGATCGAAGTGCGTGTGCGGTTTAATCAACTAGAGAAGTCGACTACGGAGCATTTAGCCGCCGACGCTAGAGCTACTGCTTAGGACGTATGTGCTCGGTTGAAGAACCACCTTGCGGCAGCGGAGACGTTCAGTGGTCCAAGGAAGAAGTCGTTAGTCGCTACAAATATCGGGTCGATCGAAGCGTCGTGACTGAGTTCTCGTCCCAGAACGTAACCTATTGAAGTAAACTTCCCACGGCCCAGCTCTTGTCGGAACGGCACGAGCCCAAGCAGTTCGCTGTAAGCTTCGTCCCTAGAGACGGACGCTAGTAAGTCGTCATCTCGCGCAATCTTCCACCATAGATCTGGATCCTCTCTTATAATCGCTTCTTCGGGCTGGATATTTACTGTACAACTCACTCCTCGCAACCAACAAGTAGCCCTGAGTGTCCCAGTTAAGACTTGAACGCCATATAACATTGATTTACTAAACATTGTAGGGAGTCTGTGAGGGCTAATACTCGGGATGATCACGCCTCCAGGTCATCCCTATCGGAAGTTGGTCTAGGCGTGGATTTTCGCCCATACGCCCGTTTTTGTAATATCTAATTCTACGCAGTCCCACCCATGGGTAGAATATGACGCTCTTTTAGGGACATCACCGCAACGGGTTGGAGATATCTGGACTTGATTTCTGTCGCTTGGCACCGCTGTAATTCTGCACGGGATGTTGCACTCTGTGTCCCTGAAAACCCATTAGCTTGGCAGTCCTATGTATTTATCCTGTGGACGACCTCAGTACCCTAGTGGACTCTACGGGTTTTCTGCACCATAGTGGCTATTCATTCCACATAATCTCCGCCCCACGTGCATGGCTCGACCACTCGAGTACATTCGGCAGAAATACCTCCTGGAATACGCCATTTATGAGCCGCCCGGCTGTCAAGTGGAGAAAGGGCTAGGCTCATTAAGTCTATCACCAGACAACAATGATGACTATTGGGAAAATGACTTGTACGGAACTTCTAGCTTATTACATCTGCTACACCTAAATTTTTCGCTTTGAGTAAACAAACCCTCAAGTATGATTGGAGATACTAAGTATGCGGGCTCTCGATCCTTTCTGTCCCTCAGGCTCAGTAATGCCAATCCGATTAGACATAACCTGTTGCTTATTCAATGGACGACAAACATCCGCGTTCCGTAAAAATCAAACCCTCTAAAGGGAAGTGCACGGGGGAGGAGACCGTCTAGCCACTACCTTTAAATTTGTGTCT
seq00027   TACGTCTGCACACACTGTACCATATTTCTATGGTCTGCGGTGAGGAGCAGGCCTCCCGCTAGGTATGAGCCGGGCGCTAAGACGTGAACTTCTGACCTACTCAAGACATGGACCCGGATGGAGTGGCCATCAGTTAGCGGAGACGTGATGGCGATACGCTCTTAACAGGTGACATTCGCTGACTATTCAAGAGCGACCCTCCTCTTTTACGGGGAGTTAGCACTCGTTCACGGTTTTTAAGACGAACATCGTATCCCGAAGTAAATAGGGTGTCCTTCGAGTAAGGTATTTACATCTGTATTATATTCGCTACGGCCTATTCACAGTCCGACTCGTAGAAAAATACGCTGAAATCATGATGAGGCCGCTTTGTCCTACGGATTCAACATTTCTTACCGGTGCCCTTCAAATACTCTGTTCTAAACTTCGTTGAGTTTAATAGTAAGCAGTACTGTCCGCCGCCGAGTCAAATTTGAGACCTCACTAGCACGGGGGTGTAGTGAAGTTACAGTGCGTAGCAGGCCCAAGAGAGTGGATCGCCTATTATGCGATTCGGAGTCCAACGGGGTTTCTCAGTCGAATTGACTCCAGGAGAATAAGGATGTGGTTAGCATGATGGCAGATAGCCAGCGAAAGGGAATATTCGGCAGGTCGTTGATGGAGATTAACGGGACCGACAAAAGCGATCCTTGACGACGCGAACATGTATATGGTGGCGGGGGAGTGGAATTGTATTTCGGGAAGCGAAGGCTCGCTCTTTATGGGCTAACACCGGAACTTTAAAGACATATAAAGACGACTGTAGTGAGGACCACATTTCTCGTCCGTATGATTAGCCCATCTATCCTAGCAGTCGAGATGTCCCTAGCATCTAAGATTGGCAGGTTTGCCACACACCGCATTTATTGAACTAGTTGCATTTGGGTTATATGAGGTTGGCCACAAAAGTTCCGGTCAGCTGAGTAAGTTATGAAATACTTGTGAAAGACTGATCACCGTGTCGCCATTGTGGGTAGCGCGTGTGATCAGATCGAAGTGCGTGTGCGGTTTAATCAACTAGAGAAGTCGACTACGGAGCATTTAGCCGCCGACGCTAGAGCTACTGCTTAGGACGTATGTGCTCGGTAGAAGAACCACCTTGCGGCAGCGGAGACGTTCAGTGGTCCAAGGAAGAAGTCGTTAGTCGCTACAAATATCGGGTCGATCGAAGCGTCGTGACTGAGTTCTCGTCCCAGAACGTAACCTATTGAAGTAAACTTCCCACGGCCCAGCTCTTGTCGGAACGGCACGAGCCCAAGCAGTTCGCTGTAAGCTTCGTCCCTAGAGACGGACGCTAGTAAGTCGTCATCTCGCGCAATCTTCCACCATAGATCTGGATCCTCTCTTATAATCGCTTCTTCGGGCTGGATATTTACTGTACAACTCACTCCTCGCAACCAACAAGTAGCCCTGAGTGTCCCAGTTAAGACTTGAACGCCATATAACATTGATTTACTAAACATTGTAGGGAGTCTGTGAGGGCTAATACTCGGGATGATCACGCCTCCAGGTCATCCCTATCGGAAGTTGGTCTAGGCGTGGATTTTCGCCCATACGCCCGTTTTTGTAATATCTAATTCTACGCAGTCCCACCCATGGGTAGAATATGACGCTCTTTTAGGGACATCACCGCAACGGGTTGGAGATATCTGGACTTGATTTCTGTCGCTTGGCACCGCTGTAATTCTGCACGGGATGTTGCACTCTGTGTCCCTGAAAACCCATTAGCTTGGCAGTCCTATGTATTTATCCTGTGGACGACCTCAGTACCCTAGTGGACTCTACGGGTTTTCTGCACCATAGTGGCTATTCATTCCACATAATCTCCGCCCCACGTGCATGGCTCGACCACTCGAGTACATTCGGCAGAAATACCTCCTGGAATACGCCATTTATGAGCCGCCCGGCTGTCAAGTGGAGAAAGGGCTAGGCTCATTAAGTCTGTCACCAGACAACAATGATGACTATTGGGAAAATGACTTGTACGGAACTTCTAGCTTATTACATCTGCTACACCTAAATTTTTCGCTTTGAGTAAACAAACCCTCAAGTATGATTGGAGATACTAAGTATGCGGGCTCTCGATCCTTTCTGTCCCTCAGGCTCAGTAATGCCAATCCGATTAGACATAACCTGTTGCTTATTCAATGGACGACAAACATCCGCGTTCCGTAAAAATCAAACCCTCTAAAGGGAAGTGCACGGGGGAGGAGACCGTCTAGCCACTACCTTTAAATTTGTGTCT
seq00028   TACGTCTGCACACACTGTACCATATTTCTATGGTCTGCGGTGAGGAGCAGGCCTCCCGCTAGGTATGAGCCGGGCGCTAAGACGTGAACTTCTGACCTACTCAAGACATGGACCCGGATGGAGTGGCCATCAGTTAGCGGAGACGTGATGGCGATACGCTCTTAACAGGTGACATTCGCTGACTATTCAAGAGCGACCCTCCTCTTTTACGGGGAGTTAGCACTCGTTCACGGTTTTTAAGACGAACATCGTATCCCGAAGTAAATAGGGTGTCCTTCGAGTAAGGTATTTACATCTGTATTATATTCGCTACGGCCTATTCACAGTCCGACTCGTAGAAAAATACGCTGAAATCATGATGAGGCCGCTTTGTCCTACGGATTCAACATTTCTTACCGGTGCCCTTCAAATACTCTGTTCTAAACTTCGTTGAGTTTAATAGTAAGCAGTACTGTCCGCCGCCGAGTCAAATTTGAGACCTCACTAGCACGGGGGTGTAGTGAAGTTACAGTGCGTAGCAGGCCCAAGAGAGTGGATCGCCTATTATGCGATTCGGAGTCCAACGGGGTTTCTCAGTCGAATTGACTCCAGGAGAATAAGGATGTGGTTAGCATGATGGCGGATAGCCAGCGAAAGGGAATATTCGGCAGGTCGTTGATGGAGATTAACGGGACCGACAAAAGCGATCCTTGACGACGCGAACATGTATATGGTGGCGGGGGAGTGGAATTGTATTTCGGGAAGCGAAGGCTCGCTCTTTATGGGCTAACACCGGAACTTTAAAGACATATAAAGACGACTGTAGTGAGGACCACATTTCTCGTCCGTATGATTAGCCCATCTATCCTAGCAGTCGAGATGTCCCTAGCATCTAAGATTGGCAGGTTTGCCACACACCGCATTTATTGAACTAGTTGCATTTGGGTTATATGAGGTTGGCCACAAAAGTTCCGGTCAGCTGAGTAAGTTATGAAATACTTGTGAAAGACTGATCACCGTGTCGCCATTGTGGGTAGCGCGTGTGATCAGATCGAAGTGCGTGTGCGGTTTAATCAACTAGAGAAGTCGACTACGGAGCATTTAGCCGCCGACGCTAGAGCTACTGCTTAGGACGTATGTGCTCGGTTGAAGAACCACCTTGCGGCAGCGGAGACGTTCAGTGGTCCAAGGAAGAAGTCGTTAGTCGCTACAAATATCGGGTCGATCGAAGCGTCGTGACTGAGTTCTCGTCCCAGAACGTAACCTATTGAAGTAAACTTCCCACGGCCCAGCTCTTGTCGGAACGGCACGAGCCCAAGCAGTTCGCTGTAAGCTTCGTCCCTAGAGACGGACGCTAGTAAGTCGTCATCTCGCGCAATCTTCCACCATAGATCTGGATCCTCTCTTATAATCGCTTCTTCGGGCTGGATATTTACTGTACAACTCACTCCTCGCAACCAACAAGTAGCCCTGAGTGTCCCAGTTAAGACTTGAACGCCATATAACATTGATTTACTAAACATTGTAGGGAGTCTGTGAGGGCTAATACTCGGGATGATCACGCCTCCAGGTCATCCCTATCGGAAGTTGGTCTAGGCGTGGATTTTCGCCCATACGCCCGTTTTTGTAATATCTAATTCTACGCAGTCCCACCCATGGGTAGAATATGACGCTCTTTTAGGGACATCACCGCAACGGGTTGGAGATATCTGGACTTGATTTCTGTCGCTTGGCACCGCTGTAATTCTGCACGGGATGTTGCACTCTGTGTCCCTGAAAACCCATTAGCTTGGCAGTCCTATGTATTTATCCTGTGGACGACCTCAGTACCCTAGTGGACTCTACGGGTTTTCTGCACCATAGTGGCTATTCATTCCACATAATCTCCGCCCCACGTGCATGGCTCGACCACTCGAGTACATTCGGCAGAAATACCTCCTGGAATACGCCATTTATGAGCCGCCCGGCTGTCAAGTGGAGAAAGGGCTAGGCTCATTAAGTCTGTCACCAGACAACAATGATGACTATTGGGAAAATGACTTGTACGGAACTTCTAGCTTATTACATCTGCTACACCTAAATTTTTCGCTTTGAGTAAACAAACCCTCAAGTATGATTGGAGATACTAAGTATGCGGGCTCTCGATCCTTTCTGTCCCTCAGGCTCAGTAATGCCAATCCGATTAGACATAACCTGTTGCTTATTCAATGGACGACAAACATCCGCGTTCCGTAAAAATCAAACCCTCTAAAGGGAAGTGCACGGGGGAGGAGACCGTCTAGCCACTACCTTTAAATTTGTGTCT
seq00029   TACGTCTGCACACACTGTACCATATTTCTATGGTCTGCGGTGAGGAGCAGGCCTCCCGCTAGGTATGAGCCGGGCGCTAAGACGTGAACTTCTGACCTACTCAAGACATGGACCCGGATGGAGTGGCCATCAGTTAGCGGAGACGTGATGGCGATACGCTCTTAACAGGTGACATTCGCTGACTATTCAAGAGCGACCCTCCTCTTTTACGGGGAGTTAGCACTCGTTCACGGTTTTTAAGACGAACATCGTATCCCGAAGTAAATAGGGTGTCCTTCGAGTAAGGTATTTACATCTGTATTATATTCGCTACGGCCTATTCACAGTCCGACTCGTAGAAAAATACGCTGAAATCATGATGAGGCCGCTTTGTCCTACGGATTCAACATTTCTTACCGGTGCCCTTCAAATACTCTGTTCTAAACTTCGTTGAGTTTAATAGTAAGCAGTACTGTCCGCCGCCGAGTCAAATTTGAGACCTCACTAGCACGGGGGTGTAGTGAAGTTACAGTGCGTAGCAGGCCCAAGAGAGTGGATCGCCTATTATGCGATTCGGAGTCCAACGGGGTTTCTCAGTCGAATTGACTCCAGGAGAATAAGGATGTGGTTAGCATGATGGCAGATAGCCAGCGAAAGGGAATATTCGGCAGGTCGTTGATGGAGATTAACGGGACCGACAAAAGCGATCCTTGACGACGCGAACATGTATATGGTGGCGGGGGAGTGGAATTGTATTTCGGGAAGCGAAGGCTCGCTCTTTATGGGCTAACACCGGAACTTTAAAGACATATAAAGACGACTGTAGTGAGGACCACATTTCTCGTCCGTATGATTAGCCCATCTATCCTAGCAGTCGAGATGTCCCTAGCATCTAAGATTGGCAGGTTTGCCACACACCGCATTTATTGAACTAGTTGCATTTGGGTTATATGAGGTTGGCCACAAAAGTTCCGGTCAGCTGAGTAAGTTATGAAATACTTGTGAAAGACTGATCACCGTGTCGCCATTGTGGGTAGCGCGTGTGATCAGATCGAAGTGCGTGTGCGGTTTAATCAACTAGAGAAGTCGACTACGGAGCATTTAGCCGCCGACGCTAGAGCTACTGCTTAGGACGTATGTGCTCGGTTGAAGAACCACCTTGCGGCAGCGGAGACGTTCAGTGGTCCAAGGAAGAAGTCGTTAGTCGCTACAAATATCGGGTCGATCGAAGCGTCGTGACTGAGTTCTCGTCCCAGAACGTAACCTATTGAAGTAAACTTCCCACGGCCCAGCTCTTGTCGGAACGGCACGAGCCCAAGCAGTTCGCTGTAAGCTTCGTCCCTAGAGACGGACGCTAGTAAGTCGTCATCTCGCGCAATCTTCCACCATAGATCTGGATCCTCTCTTATAATCGCTTCTTCGGGCTGGATATTTACTGTACAACTCACTCCTCGCAACCAACAAGTAGCCCTGAGTGTCCCAGTTAAGACTTGAACGCCATATAACATTGATTTACTAAACATTGTAGGGAGTCTGTGAGGGCTAATACTCGGGATGATCACGCCTCCAGGTCATCCCTATCGGAAGTTGGTCTAGGCGTGGATTTTCGCCCATACGCCCGTTTTTGTAATATCTAATTCTACGCAGTCCCACCCATGGGTAGAATATGACGCTCTTTTAGGGACATCACCGCAACGGGTTGGAGATATCTGGACTTGATTTCTGTCGCTTGGCACCGCTGTAATTCTGCACGGGATGTTGCACTCTGTGTCCCTGAAAACCCATTAGCTTGGCAGTCCTATGTATTTATCCTGTGGACGACCTCAGTACCCTAGTGGACTCTACGGGTTTTCTGCACCATAGTGGCTATTCATTCCACATAATCTCCGCCCCACGTGCATGGCTCGACCACTCGAGTACATTCGGCAGAAATACCTCCTGGAATACGCCATTTATGAGCCGCCCGGCTGTCAAGTGGAGAAAGGGCTAGGCTCATTAAGTCTGTCACCAGACAACAATGATGACTATTGGGAAAATGACTTGTACGGAACTTCTAGCTTATTACATCTGCTACACCTAAATTTTTCGCTTTGAGTAAACAAACCCTCAAGTATGATTGGAGATACTAAGTATGCGGGCTCTCGATCCTTTCTGTCCCTCAGGCTCAGTAATGCCAATCCGATTAGACATAACCTGTTGCTTATTCAATGGACGACAAACATCCGCGTTCCGTAAAAATCAAACCCTCTAAAGGGAAGTGCACGGGGGAGGAGACCGTCTAGCCACTACCTTTAAATTTGTGTCT
seq00030   TACGTCTGCACACACTGTACCATATTTCTATGGTCTGCGGTGAGGAGCAGGCCTCCCGCTAGGTATGAGCCGGGCGCTAAGACGTGAACTTCTGACCTACTCAAGACATGGACCCGGATGGAGTGGCCATCAGTTAGCGGAGACGTGATGGCGATACGCTCTTAACAGGTGACATTCGCTGACTATTCAAGAGCGACCCTCCTCTTTTACGGGGAGTTAGCACTCGTTCACGGTTTTTAAGACGAACATCGTATCCCGAAGTAAATAGGGTGTCCTTCGAGTAAGGTATTTACATCTGTATTATATTCGCTACGGCCTATTCACAGTCCGACTCGTAGAAAAATACGCTGAAATCATGATGAGGCCGCTTTGTCCTACGGATTCAACATTTCTTACCGGTGCCCTTCAAATACTCTGTTCTAAACTTCGTTGAGTTTAATAGTAAGCAGTACTGTCCGCCGCCGAGTCAAATTTGAGACCTCACTAGCACGGGGGTGTAGTGAAGTTACAGTGCGTAGCAGGCCCAAGAGAGTGGATCGCCTATTATGCGATTCGGAGTCCAACGGGGTTTCTCAGTCGAATTGACTCCAGGAGAATAAGGATGTGGTTAGCATGATGGCGGATAGCCAGCGAAAGGGAATATTCGGCAGGTCGTTGATGGAGATTAACGGGACCGACAAAAGCGATCCTTGACGACGCGAACATGTATATGGTGGCGGGGGAGTGGAATTGTATTTCGGGAAGCGAAGGCTCGCTCTTTATGGGCTAACACCGGAACTTTAAAGACATATAAAGACGACTGTAGTGAGGACCACATTTCTCGTCCGTATGATTAGCCCATCTATCCTAGCAGTCGAGATGTCCCTAGCATCTAAGATTGGCAGGTTTGCCACACACCGCATTTATTGAACTAGTTGCATTTGGGTTATATGAGGTTGGCCACAAAAGTTCCGGTCAGCTGAGTAAGTTATGAAATACTTGTGAAAGACTGATCACCGTGTCGCCATTGTGGGTAGCGCGTGTGATCAGATCGAAGTGCGTGTGCGGTTTAATCAACTAGAGAAGTCGACTACGGAGCATTTAGCCGCCGACGCTAGAGCTACTGCTTAGGACGTATGTGCTCGGTTGAAGAACCACCTTGCGGCAGCGGAGACGTTCAGTGGTCCAAGGAAGAAGTCGTTAGTCGCTACAAATATCGGGTCGATCGAAGCGTCGTGACTGAGTTCTCGTCCCAGAACGTAACCTATTGAAGTAAACTTCCCACGGCCCAGCTCTTGTCGGAACGGCACGAGCCCAAGCAGTTCGCTGTAAGCTTCGTCCCTAGAGACGGACGCTAGTAAGTCGTCATCTCGCGCAATCTTCCACCATAGATCTGGATCCTCTCTTATAATCGCTTCTTCGGGCTGGATATTTACTGTACAACTCACTCCTCGCAACCAACAAGTAGCCCTGAGTGTCCCAGTTAAGACTTGAACGCCATATAACATTGATTTACTAAACATTGTAGGGAGTCTGTGAGGGCTAATACTCGGGATGATCACGCCTCCAGGTCATCCCTATCGGAAGTTGGTCTAGGCGTGGATTTTCGCCCATACGCCCGTTTTTGTAATATCTAATTCTACGCAGTCCCACCCATGGGTAGAATATGACGCTCTTTTAGGGACATCACCGCAACGGGTTGGAGATATCTGGACTTGATTTCTGTCGCTTGGCACCGCTGTAATTCTGCACGGGATGTTGCACTCTGTGTCCCTGAAAACCCATTAGCTTGGCAGTCCTATGTATTTATCCTGTGGACGACCTCAGTACCCTAGTGGACTCTACGGGTTTTCTGCACCATAGTGGCTATTCATTCCACATAATCTCCGCCCCACGTGCATGGCTCGACCACTCGAGTACATTCGGCAGAAATACCTCCTGGAATACGCCATTTATGAGCCGCCCGGCTGTCAAGTGGAGAAAGGGCTAGGCTCATTAAGTCTGTCACCAGACAACAATGATGACTATTGGGAAAATGACTTGTACGGAACTTCTAGCTTATTACATCTGCTACACCTAAATTTTTCGCTTTGAGTAAACAAACCCTCAAGTATGATTGGAGATACTAAGTATGCGGGCTCTCGATCCTTTCTGTCCCTCAGGCTCAGTAATGCCAATCCGATTAGACATAACCTGTTGCTTATTCAATGGACGACAAACATCCGCGTTCCGTAAAAATCAAACCCTCTAAAGGGAAGTGCACGGGGGAGGAGACCGTCTAGCCACTACCTTTAAATTTGTGTCT
seq00031   TACGTCTGCACACACTGTACCATATTTCTATGGTCTGCGGTGAGGAGCAGGCCTCCCGCTAGGTATGAGCCGGGCGCTAAGACGTGAACTTCTGACCTACTCAAGACATGGACCCGGATGGAGTGGCCATCAGTTAGCGGAGACGTGATGGCGATACGCTCTTAACAGGTGACATTCGCTGACTATTCAAGAGCGACCCTCCTCTTTTACGGGGAGTTAGCACTCGTTCACGGTTTTTAAGACGAACATCGTATCCCGAAGTAAATAGGGTGTCCTTCGAGTAAGGTATTTACATCTGTATTATATTCGCTACGGCCTATTCACAGTCCGACTCGTAGAAAAATACGCTGAAATCATGATGAGGCCGCTTTGTCCTACGGATTCAACATTTCTTACCGGTGCCCTTCAAATACTCTGTTCTAAACTTCGTTGAGTTTAATAGTAAGCAGTACTGTCCGCCGCCGAGTCAAATTTGAGACCTCACTAGCACGGGGGTGTAGTGAAGTTACAGTGCGTAGCAGGCCCAAGAGAGTGGATCGCCTATTATGCGATTCGGAGTCCAACGGGGTTTCTCAGTCGAATTGACTCCAGGAGAATAAGGATGTGGTTAGCATGATGGCAGATAGCCAGCGAAAGGGAATATTCGGCAGGTCGTTGATGGAGATTAACGGGACCGACAAAAGCGATCCTTGACGACGCGAACATGTATATGGTGGCGGGGGAGTGGAATTGTATTTCGGGAAGCGAAGGCTCGCTCTTTATGGGCTAACACCGGAACTTTAAAGACATATAAAGACGACTGTAGTGAGGACCACATTTCTCGTCCGTATGATTAGCCCATCTATCCTAGCAGTCGAGATGTCCCTAGCATCTAAGATTGGCAGGTTTGCCACACACCGCATTTATTGAACTAGTTGCATTTGGGTTATATGAGGTTGGCCACAAAAGTTCCGGTCAGCTGAGTAAGTTATGAAATACTTGTGAAAGACTGATCACCGTGTCGCCATTGTGGGTAGCGCGTGTGATCAGATCGAAGTGCGTGTGCGGTTTAATCAACTAGAGAAGTCGACTACGGAGCATTTAGCCGCCGACGCTAGAGCTACTGCTTAGGACGTATGTGCTCGGTTGAAGAACCACCTTGCGGCAGCGGAGACGTTCAGTGGTCCAAGGAAGAAGTCGTTAGTCGCTACAAATATCGGGTCGATCGAAGCGTCGTGACTGAGTTCTCGTCCCAGAACGTAACCTATTGAAGTAAACTTCCCACGGCCCAGCTCTTGTCGGAACGGCACGAGCCCAAGCAGTTCGCTGTAAGCTTCGTCCCTAGAGACGGACGCTAGTAAGTCGTCATCTCGCGCAATCTTCCACCATAGATCTGGATCCTCTCTTATAATCGCTTCTTCGGGCTGGATATTTACTGTACAACTCACTCCTCGCAACCAACAAGTAGCCCTGAGTGTCCCAGTTAAGACTTGAACGCCATATAACATTGATTTACTAAACATTGTAGGGAGTCTGTGAGGGCTAATACTCGGGATGATCACGCCTCCAGGTCATCCCTATCGGAAGTTGGTCTAGGCGTGGATTTTCGCCCATACGCCCGTTTTTGTAATATCTAATTCTACGCAGTCCCACCCATGGGTAGAATATGACGCTCTTTTAGGGACATCACCGCAACGGGTTGGAGATATCTGGACTTGATTTCTGTCGCTTGGCACCGCTGTAATTCTGCACGGGATGTTGCACTCTGTGTCCCTGAAAACCCATTAGCTTGGCAGTCCTATGTATTTATCCTGTGGACGACCTCAGTACCCTAGTGGACTCTACGGGTTTTCTGCACCATAGTGGCTATTCATTCCACATAATCTCCGCCCCACGTGCATGGCTCGACCACTCGAGTACATTCGGCAGAAATACCTCCTGGAATACGCCATTTATGAGCCGCCCGGCTGTCAAGTGGAGAAAGGGCTAGGCTCATTAAGTCTGTCACCAGACAACAATGATGACTATTGGGAAAATGACTTGTACGGAACTTCTAGCTTATTACATCTGCTACACCTAAATTTTTCGCTTTGAGTAAACAAACCCTCAAGTATGATTGGAGATACTAAGTATGCGGGCTCTCGATCCTTTCTGTCCCTCAGGCTCAGTAATGCCAATCCGATTAGACATAACCTGTTGCTTATTCAATGGACGACAAACATCCGCGTTCCGTAAAAATCAAACCCTCTAAAGGGAAGTGCACGGGGGAGGAGACCGTCTAGCCACTACCTTTAAATTTGTGTCT
seq00032   TACGTCTGCACACACTGTACCATATTTCTATGGTCTGCGGTGAGGAGCAGGCCTCCCGCTAGGTATGAGCCGGGCGCTAAGACGTGAACTTCTGACCTACTCAAGACATGGACCCGGATGGAGTGGCCATCAGTTAGCGGAGACGTGATGGCGATACGCTCTTAACAGGTGACATTCGCTGACTATTCAAGAGCGACCCTCCTCTTTTACGGGGAGTTAGCACTCGTTCACGGTTTTTAAGACGAACATCGTATCCCGAAGTAAATAGGGTGTCCTTCGAGTAAGGTATTTACATCTGTATTATATTCGCTACGGCCTATTCACAGTCCGACTCGTAGAAAAATACGCTGAAATCATGATGAGGCCGCTTTGTCCTACGGATTCAACATTTCTTACCGGTGCCCTTCAAATACTCTGTTCTAAACTTCGTTGAGTTTAATAGTAAGCAGTACTGTCCGCCGCCGAGTCAAATTTGAGACCTCACTAGCACGGGGGTGTAGTGAAGTTACAGTGCGTAGCAGGCCCAAGAGAGTGGATCGCCTATTATGCGATTCGGAGTCCAACGGGGTTTCTCAGTCGAATTGACTCCAGGAGAATAAGGATGTGGTTAGCATGATGGCAGATAGCCAGCGAAAGGGAATATTCGGCAGGTCGTTGATGGAGATTAACGGGACCGACAAAAGCGATCCTTGACGACGCGAACATGTATATGGTGGCGGGGGAGTGGAATTGTATTTCGGGAAGCGAAGGCTCGCTCTTTATGGGCTAACACCGGAACTTTAAAGACATATAAAGACGACTGTAGTGAGGACCACATTTCTCGTCCGTATGATTAGCCCATCTATCCTAGCAGTCGAGATGTCCCTAGCATCTAAGATTGGCAGGTTTGCCACACACCGCATTTATTGAACTAGTTGCATTTGGGTTATATGAGGTTGGCCACAAAAGTTCCGGTCAGCTGAGTAAGTTATGAAATACTTGTGAAAGACTGATCACCGTGTCGCCATTGTGGGTAGCGCGTGTGATCAGATCGAAGTGCGTGTGCGGTTTAATCAACTAGAGAAGTCGACTACGGAGCATTTAGCCGCCGACGCTAGAGCTACTGCTTAGGACGTATGTGCTCGGTTGAAGAACCACCTTGCGGCAGCGGAGACGTTCAGTGGTCCAAGGAAGAAGTCGTTAGTCGCTACAAATATCGGGTCGATCGAAGCGTCGTGACTGAGTTCTCGTCCCAGAACGTAACCTATTGAAGTAAACTTCCCACGGCCCAGCTCTTGTCGGAACGGCACGAGCCCAAGCAGTTCGCTGTAAGCTTCGTCCCTAGAGACGGACGCTAGTAAGTCGTCATCTCGCGCAATCTTCCACCATAGATCTGGATCCTCTCTTATAATCGCTTCTTCGGGCTGGATATTTACTGTACAACTCACTCCTCGCAACCAACAAGTAGCCCTGAGTGTCCCAGTTAAGACTTGAACGCCATATAACATTGATTTACTAAACATTGTAGGGAGTCTGTGAGGGCTAATACTCGGGATGATCACGCCTCCAGGTCATCCCTATCGGAAGTTGGTCTAGGCGTGGATTTTCGCCCATACGCCCGTTTTTGTAATATCTAATTCTACGCAGTCCCACCCATGGGTAGAATATGACGCTCTTTTAGGGACATCACCGCAACGGGTTGGAGATATCTGGACTTGATTTCTGTCGCTTGGCACCGCTGTAATTCTGCACGGGATGTTGCACTCTGTGTCCCTGAAAACCCATTAGCTTGGCAGTCCTATGTATTTATCCTGTGGACGACCTCAGTACCCTAGTGGACTCTACGGGTTTTCTGCACCATAGTGGCTATTCATTCCACATAATCTCCGCCCCACGTGCATGGCTCGACCACTCGAGTACATTCGGCAGAAATACCTCCTGGAATACGCCATTTATGAGCCGCCCGGCTGTCAAGTGGAGAAAGGGCTAGGCTCATTAAGTCTGTCACCAGACAACAATGATGACTATTGGGAAAATGACTTGTACGGAACTTCTAGCTTATTACATCTGCTACACCTAAATTTTTCGCTTTGAGTAAACAAACCCTCAAGTATGATTGGAGATACTAAGTATGCGGGCTCTCGATCCTTTCTGTCCCTCAGGCTCAGTAATGCCAATCCGATTAGACATAACCTGTTGCTTATTCAATGGACGACAAACATCCGCGTTCCGTAAAAATCAAACCCTCTAAAGGGAAGTGCACGGGGGAGGAGACCGTCTAGCCACTACCTTTAAATTTGTGTCT
seq00033   TACGTCTGCACACACTGTACCATATTTCTATGGTCTGCGGTGAGGAGCAGGCCTCCCGCTAGGTATGAGCCGGGCGCTAAGACGTGAACTTCTGACCTACTCAAGACATGGACCCGGATGGAGTGGCCATCAGTTAGCGGAGACGTGATGGCGATACGCTCTTAACAGGTGACATTCGCTGACTATTCAAGAGCGACCCTCCTCTTTTACGGGGAGTTAGCACTCGTTCACGGTTTTTAAGACGAACATCGTATCCCGAAGTAAATAGGGTGTCCTTCGAGTAAGGTATTTACATCTGTATTATATTCGCTACGGCCTATTCACAGTCCGACTCGTAGAAAAATACGCTGAAATCATGATGAGGCCGCTTTGTCCTACGGATTCAACATTTCTTACCGGTGCCCTTCAAATACTCTGTTCTAAACTTCGTTGAGTTTAATAGTAAGCAGTACTGTCCGCCGCCGAGTCAAATTTGAGACCTCACTAGCACGGGGGTGTAGTGAAGTTACAGTGCGTAGCAGGCCCAAGAGAGTGGATCGCCTATTATGCGATTCGGAGTCCAACGGGGTTTCTCAGTCGAATTGACTCCAGGAGAATAAGGATGTGGTTAGCATGATGGCAGATAGCCAGCGAAAGGGAATATTCGGCAGGTCGTTGATGGAGATTAACGGGACCGACAAAAGCGATCCTTGACGACGCGAACATGTATATGGTGGCGGGGGAGTGGAATTGTATTTCGGGAAGCGAAGGCTCGCTCTTTATGGGCTAACACCGGAACTTTAAAGACATATAAAGACGACTGTAGTGAGGACCACATTTCTCGTCCGTATGATTAGCCCATCTATCCTAGCAGTCGAGATGTCCCTAGCATCTAAGATTGGCAGGTTTGCCACACACCGCATTTATTGAACTAGTTGCATTTGGGTTATATGAGGTTGGCCACAAAAGTTCCGGTCAGCTGAGTAAGTTATGAAATACTTGTGAAAGACTGATCACCGTGTCGCCATTGTGGGTAGCGCGTGTGATCAGATCGAAGTGCGTGTGCGGTTTAATCAACTAGAGAAGTCGACTACGGAGCATTTAGCCGCCGACGCTAGAGCTACTGCTTAGGACGTATGTGCTCGGTTGAAGAACCACCTTGCGGCAGCGGAGACGTTCAGTGGTCCAAGGAAGAAGTCGTTAGTCGCTACAAATATCGGGTCGATCGAAGCGTCGTGACTGAGTTCTCGTCCCAGAACGTAACCTATTGAAGTAAACTTCCCACGGCCCAGCTCTTGTCGGAACGGCACGAGCCCAAGCAGTTCGCTGTAAGCTTCGTCCCTAGAGACGGACGCTAGTAAGTCGTCATCTCGCGCAATCTTCCACCATAGATCTGGATCCTCTCTTATAATCGCTTCTTCGGGCTGGATATTTACTGTACAACTCACTCCTCGCAACCAACAAGTAGCCCTGAGTGTCCCAGTTAAGACTTGAACGCCATATAACATTGATTTACTAAACATTGTAGGGAGTCTGTGAGGGCTAATACTCGGGATGATCACGCCTCCAGGTCATCCCTATCGGAAGTTGGTCTAGGCGTGGATTTTCGCCCATACGCCCGTTTTTGTAATATCTAATTCTACGCAGTCCCACCCATGGGTAGAATATGACGCTCTTTTAGGGACATCACCGCAACGGGTTGGAGATATCTGGACTTGATTTCTGTCGCTTGGCACCGCTGTAATTCTGCACGGGATGTTGCACTCTGTGTCCCTGAAAACCCATTAGCTTGGCAGTCCTATGTATTTATCCTGTGGACGACCTCAGTACCCTAGTGGACTCTACGGGTTTTCTGCACCATAGTGGCTATTCATTCCACATAATCTCCGCCCCACGTGCATGGCTCGACCACTCGAGTACATTCGGCAGAAATACCTCCTGGAATACGCCATTTATGAGCCGCCCGGCTGTCAAGTGGAGAAAGGGCTAGGCTCATTAAGTCTGTCACCAGACAACAATGATGACTATTGGGAAAATGACTTGTACGGAACTTCTAGCTTATTACATCTGCTACACCTAAATTTTTCGCTTTGAGTAAACAAACCCTCAAGTATGATTGGAGATACTAAGTATGCGGGCTCTCGATCCTTTCTGTCCCTCAGGCTCAGTAATGCCAATCCGATTAGACATAACCTGTTGCTTATTCAATGGACGACAAACATCCGCGTTCCGTAAAAATCAAACCCTCTAAAGGGAAGTGCACGGGGGAGGAGACCGTCTAGCCACTACCTTTAAATTTGTGTCT
