# Supplementary material for: How Good Are Indirect Tests at Detecting Recombination in Human mtDNA?
Source: G3 (Bethesda). 2013 Jul 1;3(7):1095–104. doi: 10.1534/g3.113.006510 (PMC3704238; doi:10.1534/g3.113.006510)
Supplement: Supporting Information [file supp_g3.113.006510_FileS2.gz › SequenceData/mtDNA_ratehet&popgrowth/10/3rdbase/Infiles/10_1-new.txt]

33 2284
seq00001   TTTAGATGTTAAGCGTCATCCAGCTCGAAGTGGGCTCCACGCAGCGCTCCGCACAAAGCAATAACAGCGTCGCGTTTTGCCCCCCGCGGTGATAAACGTCACAGATAAACAGAAGTCATGTCTATAGAGAACTGACGGCTGCAAAAATTGGAACCCGGACTAATAAGTGCTACTTCTTGAAGGCACGCTATATTCGCCTATTGCATCGAACCTTGATTCAGACCCGTGCAGTCTAACTACTTTTTAGGGACTCTCAAGCAAAATCACCGTTAGAACCCTGCTCGTGGCCTAGACTCAAATGAAGGGAACCGTAGGTAAGGAATCCCGCGCGGTTAGGCCACCTCCGCCATAGAGATTAACGCAATGTAGAAGTTGAAGATCATTTAACGTGGCTAGTTCGTGTGAGTCGCCAATACGGGGTATGCCCAAAAGAAGTACAGCGGGTTCAAGAGGGACCCTCAATCCATCATCGCAGGACAGTGATCCGGGGCAACCGAGGACTTGCTATATACATTTATAGTGCCGTCGAGCCTGGCAATTCTACAGGCTTAGCCAATAAGGCATGCCGTGTTAGCCACTTCCTTGTTCGTGAGGCTATGTTTCGAGGAAGCCATGTGAACCGTGCTCGGAGTTCTATGATGAGGGGGCAACAGCTGGCGACTGTGACCACGAGTACGCGGTCAACGTTCCCGATCAGCACTTTGGGCTTTTGAACACTCGCACTTTCCGCAACGTTAACACCTGGTTCTATTGAGGCATCTTCGGCGGCAGCAAGTCTATGACCGTCTATGGGGGGACCGCTCATTTTCCCATCCATGCAGCAGGCTATGACCGACATAGGTATATATGTGGCCTGGAGGTACGCACTTAACCCTCGCTGTCATTAATTTGCATTTCGCCCGCGAGGATGACTACTCCGCTCAGGTCTGCTGGCAGCCTAGCGGCAAGACCAGGTGGGTATCTAACTGGCTATCCCATCACGTCTCTCGCAGAAGGCAAGACTGGCATGGGGTTTAGCGTGTCCCCCCATCAGTAATGACGCAGGCCAACTCCTTTTTATACCTGTGGACCAGCAGCGGCTGGTTCTGAGTTGAGTTTTCCATAAAAATCGCCCAATTTGATGTGCTTGTAGACACGCGGGCACGAATTTGCAATTGCATACACCACTAACGCGCGAGCACGGGACATTCGAGAATACCGTTTAGGTTGATGACCTGCTTACTACTGACGAGGGGCGGCCCGCGGTTGCAGAAGCACTACCACCTTTCCTCAGGTAGCGCTTGATGATCAGTGGGTGTAAGGGTGTAACATCGGCGAATAAGAGACTTATGCGCCCGATCCGTGTAGTGCCCACACTAGGATAAGTCTTACATACACATATTTGTCGCTTATTCGTGTTGGTTGACGCCGGAAGTCTTCCCCTTCGATATTAAAATCTGTAACTAAGCTAGCGCTGCCCCAGCGACGCGATCTGGTGTTCGGCGAAGTTGAGATGATTGAATGCTGGACTCCCCTAACTCAAATCACCAGATATAATGTTTAGTCCCGTGCCGCTTCTAGTGAACCCCGTACAAGTACAGCACACCTTCGATAGGAACCCTGAAAGACACAGTGCACTCGCTACATAGGATATCCACGTTTGCATGTTTGTATAGGGGGTGCATCACGTAGAATTGTATCGATACGTTGGTTTCGCGCCGACTGCCTTCATAAATTTTTAGACTTTACTAACGCGGTCTTATGAGATCGTCACACGCGAAACGTAAGCAACTTGCATGTTTCGCAAACGGTTTTTGGGGGGAGGTCCATATACTGTTGCTTTTTTCTCTATGTGACGGCATCGTCCATGTCTTAACCGATTAATAGGCTGGCACATAGCCCGTTGTTCGTGGCCGCAACAAACGCTGTCTATCCAAGCTGTAGATGGGTGTGTTCTCTAATAACATATCTCTTAGAGGGCTCAAGGCCCTTCCCTCGTCGGGAAACTTGAACCGATTGGTACGTATATGCCGGCAAACGTAGGAATGTCAGTACGATCAACTTTTCGCCGGCTCCCGATCCGCCAGAGGGACGGGACGACCCCCGTTCCCGAGTTCCCTACTATTACGCCGCCATCCTCATTGTCAATCGATGAATTTGTACGCGCCGCCCAAAGTGATTATAGCTGCACCCATCGGCAATAACACAGACTTTTATGCTTTGGTGGGCCAAACTGATACGTTGAATCAGTCGTAATATTAGTAAGAAGGGCACCCAGGGGGTAAAGGGCGTTGGATAGTGTGTA
seq00002   TTTAGATGTTAAGCGTCATCCAGCTCGAAGTGGGCTCCACGCAGCGCTCCGCACAAAGCAATAACAGCGTCGCGTTTTGCCCCCCGCGGTGATAAACGTCACAGATAAACAGAAGTCATGTCTATAGAGAACTGACGGCTGCAAAAATTGGAACCCGGACTAATAAGTGCTACTTCTTGAAGGCACGCTATATTCGCCTATTGCATCGAACCTTGATTCAGACCCGTGCAGTCTAACTACTTTTTAGGGACTCTCAAGCAAAATCACCGTTAGAACCCTGCTCGTGGCCTAGACTCAAATGAAGGGAACCGTAGGTAAGGAATCCCGCGCGGTTAGGCCACCTCCGCCATAGAGATTAACGCAATGTAGAAGTTGAAGATCATTTAACGTGGCTAGTTCGTGTGAGTCGCCAATACGGGGTATGCCCAAAAGAAGTACAGCGGGTTCAAGAGGGACCCTCAATCCATCATCGCAGGACAGTGATCCGGGGCAACCGAGGACTTGCTATATACATTTATAGTGCCGTCGAGCCTGGCAATTCTACAGACTTAGCCAATAAGGCATGCCGTGTTAGCCACTTCCTTGTTCGTGAGGCTATGTTTCGAGGAAGCCATGTGAACCGTGCTCGGAGTTCTATGATGAGGGGGCAACAGCTGGCGACTGTGACCACGAGTACGCGGTCAACGTTCCCGATCAGCACTTTGGGCTTTTGAACACTCGCACTTTCCGCAACGTTAACACCTGGTTCTATTGAGGCATCTTCGGCGGCAGCAAGTCTATGACCGTCTATGGGGGGACCGCTCATTTTCCCATCCATGCAGCAGGCTATGACCGACATAGGTATATATGTGGCCTGGAGGTACGCACTTAACCCTCGCTGTCATTAATTTGCATTTCGCCCGCGAGGATGACTACTCCGCTCAGGTCTGCTGGCAGCCTAGCGGCAAGACCAGGTGGGTATCTAACTGGCTATCCCATCACGTCTCTCGCAGAAGGCAAGACTGGCATGGGGTTTAGCGTGTCCCCCCATCAGTAATGACGCAGGCCAACTCCTTTTTATACCTGTGGACCAGCAGCGGCTGGTTCTGAGTTGAGTTTTCCATAAAAATCGCCCAATTTGATGTGCTTGTAGACACGCGGGCACGAATTTGCAATTGCATACACCACTAACGCGCGAGCACGGGACATTCGAGAATACCGTTTAGGTTGATGACCTGCTTACTACTGACGAGGGGCGGCCCGCGGTTGCAGAAGCACTACCAGCTTTCCTCAGGTAGCGCTTGATGATCAGTGGGTGTAAGGGTGTAACATCGGCGAATAAGAGACTTATGCGCCCGATCCGTGTAGTGCCCACACTAGGATAAGTCTTACATACACATATTTGTCGCTTATTCGTGTTGGTTGACGCCGGAAGTCTTCCCCTTCGATATTAAAATCTGTAACTAAGCTAGCGCTGCCCCAGCGACGCGATCTGGTGTTCGGCGAAGTTGAGATGATTGAATGCTGGACTCCCCTAACTCAAATCACCAGATATAATGTTTAGTCCCGTGCCGCTTCTAGTGAACCCCGTACAAGTACAGCACACCTTCGATAGGAACCCTGAAAGACACAGTGCACTCGCAACATAGGATATCCACGTTTGCATGTTTGTATAGGGGGTGCATCACGTAGAATTGTATCGATACGTTGGTTTCGCGCCGACTGCCTTCATAAATTTTTAGACTTTACTAACGCGGTCTTATGAGATCGTCACACGCGAAACGTAAGCAACTTGCATGTTTCGCAAACGGTTTTTGGGGGGAGGTCCATATACTGTTGCTTTTTTCTGTATGTGACGGCATCGTCCATGTCTTAACCGATTAATAGGCTGGCACATAGCCCGTTGTTCGTGGCCGCAACAAACGCTGTCTATCCAAGCTGTAGATGGGTGTGTTCTCTAATAACATATCTCTTAGAGGGCTCAAGGCCCTTCCCTCGTCGGGAAACTTGAACCGATTGGTACGTATATGCCGGCAAACGTAGGAATGTCAGTACGATCAACTTTTCGCCGGCTCCCGATCCGCCAGAGGGACGGGACGACCCCCGTTCCCGAGTTCCCTACTATTACGCCGCCATCCTCATTGTCAATCGATGAATTTGTACGCGCCGCCCAAAGTGATTATAGCTGCACCCATCGGCAATAACACAGACTTTTATGCTTTGGTGGGCCAAACTGATACGTTGAATCAGTCGTAATATTAGTAAGAAGGGCACCCAGGGGGTAAAGGGCGTTGGATAGTGTGTA
seq00003   TTTAGATGTTAAGCGTCATCCAGCTCGAAGTGGGCTCCACGCAGCGCTCCGCACAAAGCAATAACAGCGTCGCGTTTTGCCCCCCGCGGTGATAAACGTCACAGATAAACAGAAGTCATGTCTATAGAGAACTGACGGCTGCAAAAATTGGAACCCGGACTAATAAGTGCTACTTCTTGAAGGCACGCTATATTCGCCTATTGCATCGAACCTTGATTCAGACCCGTGCAGTCTAACTACTTTTTAGGGACTCTCAAGCAAAATCACCGTTAGAACCCTGCTCGTGGCCTAGACTCAAATGAAGGGAACCGTAGGTAAGGAATCCCGCGCGGTTAGGCCACCTCCGCCATAGAGATTAACGCAATGTAGAAGTTGAAGATCATTTAACGTGGCTAGTTCGTGTGAGTCGCCAATACGGGGTATGCCCAAAAGAAGTACAGCGGGTTCAAGAGGGACCCTCAATCCATCATCGCAGGACAGTGATCCGGGGCAACCGAGGACTTGCTATATACATTTATAGTGCCGTCGAGCCTGGCAATTCTACAGGCTTAGCCAATAAGGCATGCCGTGTTAGCCACTTCCTTGTTCGTGAGGCTATGTTTCGAGGAAGCCATGTGAACCGTGCTCGGAGTTCTATGATGAGGGGGCAACAGCTGGCGACTGTGACCACGAGTACGCGGTCAACGTTCCCGATCAGCACTTTGGGCTTTTGAACACTCGCACTTTCCGCAACGTTAACACCTGGTTCTATTGAGGCATCTTCGGCGGCAGCAAGGCTATGACCGTCTATGGGGGGACCGCTCATTTTCCCATCCATGCAGCAGGCTATGACCGACATAGGTATATATGTGGCCTGGAGGTACGCACTTAACCCTCGCTGTCATTAATTTGCATTTCGCCCGCGAGGATGACTACTCCGCTCAGGTCTGCTGGCAGCCTAGCGGCAAGACCAGGTGGGTATCTAACTGGCTATCCCATCACGTCTCTCGCAGAAGGCAAGACTGGCATGGGGTTTAGCGTGTCCCCCCATCAGTAATGACGCAGGCCAACTCCTTTTTATACCTGTGGACCAGCAGCGGCTGGTTCTGAGTTGAGTTTTCCATAAAAATCGCCCAATTTGATGTGCTTGTAGACACGCGGGCACGAATTTGCAATTGCATACACCACTAACGCGCGAGCACGGGACATTCGAGAATACCGTTTAGGTTGATGACCTGCTTACTACTGACGAGGGGCGGCCCGCGGTTGCAGAAGCACTACCACCTTTCCTCAGGTAGCGCTTGATGATCAGTGGGTGTAAGGGTGTAACATCGGCGAATAAGAGACTTATGCGCCCGATCCGTGTAGTGCCCACACTAGGATAAGTCTTACATACACATATTTGTCGCTTATTCGTGTTGGTTGACGCCGGAAGTCTTCCCCTTCGATATTAAAATCTGTAACTAAGCTAGCGCTGCCCCAGCGACGCGATCTGGTGTTCGGCGAAGTTGAGATGATTGAATGCTGGACTCCCCTAACTCAAATCACCAGATATAATGTTTAGTCCCGTGCCGCTTCTAGTGAACCCCGTACAAGTACAGCACACCTTCGATAGGAACCCTGAAAGACACAGTGCACTCGCTACATAGGATATCCACGTTTGCATGTTTGTATAGGGGGTGCATCACGTAGAATTGTATCGATACGTTGGTTTCGCGCCGACTGCCTTCATAAATTTTTAGACTTTACTAACGCGGTCTTATGAGATCGTCACACGCGAAACGTAAGCAACTTGCATGTTTCGCAAACGGTTTTTGGGGGGAGGTCCATATACTGTTGCTTTTTTCTCTATGTGACGGCATCGTCCATGTCTTAACCGATTAATAGGCTGGCACATAGCCCGTTGTTCGTGGCCGCAACAAACGCTGTCTATCCAAGCTGTAGATGGGTGTGTTCTCTAATAACATATCTCTTAGAGGGCTCAAGGCCCTTCCCTCGTCGGGAAACTTGAACCGATTGGTACGTATATGCCGGCAAACGTAGGAATGTCAGTACGATCAACTTTTCGCCGGCTCCCGATCCGCCAGAGGGACGGGACGACCCCCGTTCCCGAGTTCCCTACTATTACGCCGCCATCCTCATTGTCAATCGATGAATTTGTACGCGCCGCCCAAAGTGATTATAGCTGCACCCATCGGCAATAACACAGACTTTTATGCTTTGGTGGGCCAAACTGATACGTTGAATCAGTCGTAATATTAGTAAGAAGGGCACCCAGGGGGTAAAGGGCGTTGGATAGTGTGTA
seq00004   TTTAGATGTTAAGCGTCATCCAGCTCGAAGTGGGCTCCACGCAGCGCTCCGCACAAAGCAATAACAGCGTCGCGTTTTGCCCCCCGCGGTGATAAACGTCACAGATAAACAGAAGTCATGTCTATAGAGAACTGACGGCTGCAAAAATTGGAACCCGGACTAATAAGTGCTACTTCTTGAAGGCACGCTATATTCGCCTATTGCATCGAACCTTGATTCAGACCCGTGCAGTCTAACTACTTTTTAGGGACTCTCAAGCAAAATCACCGTTAGAACCCTGCTCGTGGCCTAGACTCAAATGAAGGGAACCGTAGGTAAGGAATCCCGCGCGGTTAGGCCACCTCCGCCATAGAGATTAACGCAATGTAGAAGTTGAAGATCATTTAACGTGGCTAGTTCGTGTGAGTCGCCAATACGGGGTATGCCCAAAAGAAGTACAGCGGGTTCAAGAGGGACCCTCAATCCATCATCGCAGGACAGTGATCCGGGGCAACCGAGGACTTGCTATATACATTTATAGTGCCGTCGAGCCTGGCAATTCTACAGGCTTAGCCAATAAGGCATGCCGTGTTAGCCACTTCCTTGTTCGTGAGGCTATGTTTCGAGGAAGCCATGTGAACCGTGCTCGGAGTTCTATGATGAGGGGGCAACAGCTGGCGACTGTGACCACGAGTACGCGGTCAACGTTCCCGATCAGCACTTTGGGCTTTTGAACACTCGCACTTTCCGCAACGTTAACACCTGGTTCTATTGAGGCATCTTCGGCGGCAGCAAGTCTATGACCGTCTATGGGGGGACCGCTCATTTTCCCATCCATGCAGCAGGCTATGACCGACATAGGTATATATGTGGCCTGGAGGTACGCACTTAACCCTCGCTGTCATTAATTTGCATTTCGCCCGCGAGGATGACTACTCCGCTCAGGTCTGCTGGCAGCCTAGCGGCAAGACCAGGTGGGTATCTAACTGGCTATCCCATCACGTCTCTCGCAGAAGGCAAGACTGGCATGGGGTTTAGCGTGTCCCCCCATCAGTAATGACGCAGGCCAACTCCTTTTTATACCTGTGGACCAGCAGCGGCTGGTTCTGAGTTGAGTTTTCCATAAAAATCGCCCAATTTGATGTGCTTGTAGACACGCGGGCACGAATTTGCAATTGCATACACCACTAACGCGCGAGCACGGGACATTCGAGAATACCGTTTAGGTTGATGACCTGCTTACTACTGACGAGGGGCGGCCCGCGGTTGCAGAAGCACTACCACCTTTCCTCAGGTAGCGCTTGATGATCAGTGGGTGTAAGGGTGTAACATCGGCGAATAAGAGACTTATGCGCCCGATCCGTGTAGTGCCCACACTAGGATAAGTCTTACATACACATATTTGTCGCTTATTCGTGTTGGTTGACGCCGGAAGTCTTCCCCTTCGATATTAAAATCTGTAACTAAGCTAGCGCTGCCCCAGCGACGCGATCTGGTGTTCGGCGAAGTTGAGATGATTGAATGCTGGACTCCCCTAACTCAAATCACCAGATATAATGTTTAGTCCCGTGCCGCTTCTAGTGAACCCCGTACAAGTACAGCACACCTTCGATAGGAACCCTGAAAGACACAGTGCACTCGCTACATAGGATATCCACGTTTGCATGTTTGTATAGGGGGTGCATCACGTAGAATTGTATCGATACGTTGGTTTCGCGCCGACTGCCTTCATAAATTTTTAGACTTTACTAACGCGGTCTTATGAGATCGTCACACGCGAAACGTAAGCAACTTGCATGTTTCGCAAACGGTTTTTGGGGGGAGGTCCATATACTGTTGCTTTTTTCTCTATGTGACGGCATCGTCCATGTCTTAACCGATTAATAGGCTGGCACATAGCCCGTTGTTCGTGGCCGCAACAAACGCTGTCTATCCAAGCTGTAGATGGGTGTGTTCTCTAATAACATATCTCTTAGAGGGCTCAAGGCCCTTCCCTCGTCGGGAAACTTGAACCGATTGGTACGTATATGCCGGCAAACGTAGGAATGTCAGTACGATCAACTTTTCGCCGGCTCCCGATCCGCCAGAGGGACGGGACGACCCCCGTTCCCGAGTTCCCTACTATTACGCCGCCATCCTCATTGTCAATCGATGAATTTGTACGCGCCGCCCAAAGTGATTATAGCTGCACCCATCGGCAATAACACAGACTTTTATGCTTTGGTGGGCCAAACTGATACGTTGAATCAGTCGTAATATTAGTAAGAAGGGCACCCAGGGGGTAAAGGGCGTTGGATAGTGTGTA
seq00005   TTTAGATGTTAAGCGTCATCCAGCTCGAAGTGGGCTCCACGCAGCGCTCCGCACAAAGCAATAACAGCGTCGCGTTTTGCCCCCCGCGGTGATAAACGTCACAGATAAACAGAAGTCATGTCTATAGAGAACTGACGGCTGCAAAAATTGGAACCCGGACTAATAAGTGCTACTTCTTGAAGGCACGCTATATTCGCCTATTGCATCGAACCTTGATTCAGACCCGTGCAGTCTAACTACTTTTTAGGGACTCTCAAGCAAAATCACCGTTAGAACCCTGCTCGTGGCCTAGACTCAAATGAAGGGAACCGTAGGTAAGGAATCCCGCGCGGTTAGGCCACCTCCGCCATAGAGATTAACGCAATGTAGAAGTTGAAGATCATTTAACGTGGCTAGTTCGTGTGAGTCGCCAATACGGGGTATGCCCAAAAGAAGTACAGCGGGTTCAAGAGGGACCCTCAATCCATCATCGCAGGACAGTGATCCGGGGCAACCGAGGACTTGCTATATACATTTATAGTGCCGTCGAGCCTGGCAATTCTACAGGCTTAGCCAATAAGGCATGCCGTGTTAGCCACTTCCTTGTTCGTGAGGCTATGTTTCGAGGAAGCCATGTGAACCGTGCTCGGAGTTCTATGATGAGGGGGCAACAGCTGGCGACTGTGACCACGAGTACGCGGTCAACGTTCCCGATCAGCACTTTGGGCTTTTGAACACTCGCACTTTCCGCAACGTTAACACCTGGTTCTATTGAGGCATCTTCGGCGGCAGCAAGTCTATGACCGTCTATGGGGGGACCGCTCATTTTCCCATCCATGCAGCAGGCTATGACCGACATAGGTATATATGTGGCCTGGAGGTACGCACTTAACCCTCGCTGTCATTAATTTGCATTTCGCCCGCGAGGATGACTACTCCGCTCAGGTCTGCTGGCAGCCTAGCGGCAAGACCAGGTGGGTATCTAACTGGCTATCCCATCACGTCTCTCGCAGAAGGCAAGACTGGCATGGGGTTTAGCGTGTCCCCCCATCAGTAATGACGCAGGCCAACTCCTTTTTATACCTGTGGACCAGCAGCGGCTGGTTCTGAGTTGAGTTTTCCATAAAAATCGCCCAATTTGATGTGCTTGTAGACACGCGGGCACGAATTTGCAATTGCATACACCACTAACGCGCGAGCACGGGACATTCGAGAATACCGTTTAGGTTGATGACCTGCTTACTACTGACGAGGGGCGGCCCGCGGTTGCAGAAGCACTACCACCTTTCCTCAGGTAGCGCTTGATGATCAGTGGGTGTAAGGGTGTAACATCGGCGAATAAGAGACTTATGCGCCCGATCCGTGTAGTGCCCACACTAGGATAAGTCTTACATACACATATTTGTCGCTTATTCGTGTTGGTTGACGCCGGAAGTCTTCCCCTTCGATATTAAAATCTGTAACTAAGCTAGCGCTGCCCCAGCGACGCGATCTGGTGTTCGGCGAAGTTGAGATGATTGAATGCTGGACTCCCCTAACTCAAATCACCAGATATAATGTTTAGTCCCGTGCCGCTTCTAGTGAACCCCGTACAAGTACAGCACACCTTCGATAGGAACCCTGAAAGACACAGTGCACTCGCTACATAGGATATCCACGTTTGCATGTTTGTATAGGGGGTGCATCACGTAGAATTGTATCGATACGTTGGTTTCGCGCCGACTGCCTTCATAAATTTTTAGACTTTACTAACGCGGTCTTATGAGATCGTCACACGCGAAACGTAAGCAACTTGCATGTTTCGCAAACGGTTTTTGGGGGGAGGTCCATATACTGTTGCTTTTTTCTGTATGTGACGGCATCGTCCATGTCTTAACCGATTAATAGGCTGGCACATAGCCCGTTGTTCGTGGCCGCAACAAACGCTGTCTATCCAAGCTGTAGATGGGTGTGTTCTCTAATAACATATCTCTTAGAGGGCTCAAGGCCCTTCCCTCGTCGGGAAACTTGAACCGATTGGTACGTATATGCCGGCAAACGTAGGAATGTCAGTACGATCAACTTTTCGCCGGCTCCCGATCCGCCAGAGGGACGGGACGACCCCCGTTCCCGAGTTCCCTACTATTACGCCGCCATCCTCATTGTCAATCGATGAATTTGTACGCGCCGCCCAAAGTGATTATAGCTGCACCCATCGGCAATAACACAGACTTTTATGCTTTGGTGGGCCAAACTGATACGTTGAATCAGTCGTAATATTAGTAAGAAGGGCACCCAGGGGGTAAAGGGCGTTGGATAGTGTGTA
seq00006   TTTAGATGTTAAGCGTCATCCAGCTCGAAGTGGGCTCCACGCAGCGCTCCGCACAAAGCAATAACAGCGTCGCGTTTTGCCCCCCGCGGTGATAAACGTCACAGATAAACAGAAGTCATGTCTATAGAGAACTGACGGCTGCAAAAATTGGAACCCGGACTAATAAGTGCTACTTCTTGAAGGCACGCTATATTCGCCTATTGCATCGAACCTTGATTCAGACCCGTGCAGTCTAACTACTTTTTAGGGACTCTCAAGCAAAATCACCGTTAGAACCCTGCTCGTGGCCTAGACTCAAATGAAGGGAACCGTAGGTAAGGAATCCCGCGCGGTTAGGCCACCTCCGCCATAGAGATTAACGCAATGTAGAAGTTGAAGATCATTTAACGTGGCTAGTTCGTGTGAGTCGCCAATACGGGGTATGCCCAAAAGAAGTACAGCGGGTTCAAGAGGGACCCTCAATCCATCATCGCAGGACAGTGATCCGGGGCAACCGAGGACTTGCTATATACATTTATAGTGCCGTCGAGCCTGGCAATTCTACAGGCTTAGCCAATAAGGCATGCCGTGTTAGCCACTTCCTTGTTCGTGAGGCTATGTTTCGAGGAAGCCATGTGAACCGTGCTCGGAGTTCTATGATGAGGGGGCAACAGCTGGCGACTGTGACCACGAGTACGCGGTCAACGTTCCCGATCAGCACTTTGGGCTTTTGAACACTCGCACTTTCCGCAACGTTAACACCTGGTTCTATTGAGGCATCTTCGGCGGCAGCAAGTCTATGACCGTCTATGGGGGGACCGCTCATTTTCCCATCCATGCAGCAGGCTATGACCGACATAGGTATATATGTGGCCTGGAGGTACGCACTTAACCCTCGCTGTCATTAATTTGCATTTCGCCCGCGAGGATGACTACTCCGCTCAGGTCTGCTGGCAGCCTAGCGGCAAGACCAGGTGGGTATCTAACTGGCTATCCCATCACGTCTCTCGCAGAAGGCAAGACTGGCATGGGGTTTAGCGTGTCCCCCCATCAGTAATGACGCAGGCCAACTCCTTTTTATACCTGTGGACCAGCAGCGGCTGGTTCTGAGTTGAGTTTTCCATAAAAATCGCCCAATTTGATGTGCTTGTAGACACGCGGGCACGAATTTGCAATTGCATACACCACTAACGCGCGAGCACGGGACATTCGAGAATACCGTTTAGGTTGATGACCTGCTTACTACTGACGAGGGGCGGCCCGCGGTTGCAGAAGCACTACCACCTTTCCTCAGGTAGCGCTTGATGATCAGTGGGTGTAAGGGTGTAACATCGGCGAATAAGAGACTTATGCGCCCGATCCGTGTAGTGCCCACACTAGGATAAGTCTTACATACACATATTTGTCGCTTATTCGTGTTGGTTGACGCCGGAAGTCTTCCCCTTCGATATTAAAATCTGTAACTAAGCTAGCGCTGCCCCAGCGACGCGATCTGGTGTTCGGCGAAGTTGAGATGATTGAATGCTGGACTCCCCTAACTCAAATCACCAGATATAATGTTTAGTCCCGTGCCGCTTCTAGTGAACCCCGTACAAGTACAGCACACCTTCGATAGGAACCCTGAAAGACACAGTGCACTCGCTACATAGGATATCCACGTTTGCATGTTTGTATAGGGGGTGCATCACGTAGAATTGTATCGATACGTTGGTTTCGCGCCGACTGCCTTCATAAATTTTTAGACTTTACTAACGCGGTCTTATGAGATCGTCACACGCGAAACGTAAGCAACTTGCATGTTTCGCAAACGGTTTTTGGGGGGAGGTCCATATACTGTTGCTTTTTTCTGTATGTGACGGCATCGTCCATGTCTTAACCGATTAATAGGCTGGCACATAGCCCGTTGTTCGTGGCCGCAACAAACGCTGTCTATCCAAGCTGTAGATGGGTGTGTTCTCTAATAACATATCTCTTAGAGGGCTCAAGGCCCTTCCCTCGTCGGGAAACTTGAACCGATTGGTACGTATATGCCGGCAAACGTAGGAATGTCAGTACGATCAACTTTTCGCCGGCTCCCGATCCGCCAGAGGGACGGGACGACCCCCGTTCCCGAGTTCCCTACTATTACGCCGCCATCCTCATTGTCAATCGATGAATTTGTACGCGCCGCCCAAAGTGATTATAGCTGCACCCATCGGCAATAACACAGACTTTTATGCTTTGGTGGGCCAAACTGATACGTTGAATCAGTCGTAATATTAGTAAGAAGGGCACCCAGGGGGTAAAGGGCGTTGGATAGTGTGTA
seq00007   TTTAGATGTTAAGCGTCATCCAGCTCGAAGTGGGCTCCACGCAGCGCTCCGCACAAAGCAATAACAGCGTCGCGTTTTGCCCCCCGCGGTGATAAACGTCACAGATAAACAGAAGTCATGTCTATAGAGAACTGACGGCTGCAAAAATTGGAACCCGGACTAATAAGTGCTACTTCTTGAAGGCACGCTATATTCGCCTATTGCATCGAACCTTGATTCAGACCCGTGCAGTCTAACTACTTTTTAGGGACTCTCAAGCAAAATCACCGTTAGAACCCTGCTCGTGGCCTAGACTCAAATGAAGGGAACCGTAGGTAAGGAATCCCGCGCGGTTAGGCCACCTCCGCCATAGAGATTAACGCAATGTAGAAGTTGAAGATCATTTAACGTGGCTAGTTCGTGTGAGTCGCCAATACGGGGTATGCCCAAAAGAAGTACAGCGGGTTCAAGAGGGACCCTCAATCCATCATCGCAGGACAGTGATCCGGGGCAACCGAGGACTTGCTATATACATTTATAGTGCCGTCGAGCCTGGCAATTCTACAGGCTTAGCCAATAAGGCATGCCGTGTTAGCCACTTCCTTGTTCGTGAGGCTATGTTTCGAGGAAGCCATGTGAACCGTGCTCGGAGTTCTATGATGAGGGGGCAACAGCTGGCGACTGTGACCACGAGTACGCGGTCAACGTTCCCGATCAGCACTTTGGGCTTTTGAACACTCGCACTTTCCGCAACGTTAACACCTGGTTCTATTGAGGCATCTTCGGCGGCAGCAAGTCTATGACCGTCTATGGGGGGACCGCTCATTTTCCCATCCATGCAGCAGGCTATGACCGACATAGGTATATATGTGGCCTGGAGGTACGCACTTAACCCTCGCTGTCATTAATTTGCATTTCGCCCGCGAGGATGACTACTCCGCTCAGGTCTGCTGGCAGCCTAGCGGCAAGACCAGGTGGGTATCTAACTGGCTATCCCATCACGTCTCTCGCAGAAGGCAAGACTGGCATGGGGTTTAGCGTGTCCCCCCATCAGTAATGACGCAGGCCAACTCCTTTTTATACCTGTGGACCAGCAGCGGCTGGTTCTGAGTTGAGTTTTCCATAAAAATCGCCCAATTTGATGTGCTTGTAGACACGCGGGCACGAATTTGCAATTGCATACACCACTAACGCGCGAGCACGGGACATTCGAGAATACCGTTTAGGTTGATGACCTGCTTACTACTGACGAGGGGCGGCCCGCGGTTGCAGAAGCACTACCACCTTTCCTCAGGTAGCGCTTGATGATCAGTGGGTGTAAGGGTGTAACATCGGCGAATAAGAGACTTATGCGCCCGATCCGTGTAGTGCCCACACTAGGATAAGTCTTACATACACATATTTGTCGCTTATTCGTGTTGGTTGACGCCGGAAGTCTTCCCCTTCGATATTAAAATCTGTAACTAAGCTAGCGCTGCCCCAGCGACGCGATCTGGTGTTCGGCGAAGTTGAGATGATTGAATGCTGGACTCCCCTAACTCAAATCACCAGATATAATGTTTAGTCCCGTGCCGCTTCTAGTGAACCCCGTACAAGTACAGCACACCTTCGATAGGAACCCTGAAAGACACAGTGCACTCGCTACATAGGATATCCACGTTTGCATGTTTGTATAGGGGGTGCATCACGTAGAATTGTATCGATACGTTGGTTTCGCGCCGACTGCCTTCATAAATTTTTAGACTTTACTAACGCGGTCTTATGAGATCGTCACACGCGAAACGTAAGCAACTTGCATGTTTCGCAAACGGTTTTTGGGGGGAGGTCCATATACTGTTGCTTTTTTCTCTATGTGACGGCATCGTCCATGTCTTAACCGATTAATAGGCTGGCACATAGCCCGTTGTTCGTGGCCGCAACAAACGCTGTCTATCCAAGCTGTAGATGGGTGTGTTCTCTAATAACATATCTCTTAGAGGGCTCAAGGCCCTTCCCTCGTCGGGAAACTTGAACCGATTGGTACGTATATGCCGGCAAACGTAGGAATGTCAGTACGATCAACTTTTCGCCGGCTCCCGATCCGCCAGAGGGACGGGACGACCCCCGTTCCCGAGTTCCCTACTATTACGCCGCCATCCTCATTGTCAATCGATGAATTTGTACGCGCCGCCCAAAGTGATTATAGCTGCACCCATCGGCAATAACACAGACTTTTATGCTTTGGTGGGCCAAACTGATACGTTGAATCAGTCGTAATATTAGTAAGAAGGGCACCCAGGGGGTAAAGGGCGTTGGATAGTGTGTA
seq00008   TTTAGATGTTAAGCGTCATCCAGCTCGAAGTGGGCTCCACGCAGCGCTCCGCACAAAGCAATAACAGCGTCGCGTTTTGCCCCCCGCGGTGATAAACGTCACAGATAAACAGAAGTCATGTCTATAGAGAACTGACGGCTGCAAAAATTGGAACCCGGACTAATAAGTGCTACTTCTTGAAGGCACGCTATATTCGCCTATTGCATCGAACCTTGATTCAGACCCGTGCAGTCTAACTACTTTTTAGGGACTCTCAAGCAAAATCACCGTTAGAACCCTGCTCGTGGCCTAGACTCAAATGAAGGGAACCGTAGGTAAGGAATCCCGCGCGGTTAGGCCACCTCCGCCATAGAGATTAACGCAATGTAGAAGTTGAAGATCATTTAACGTGGCTAGTTCGTGTGAGTCGCCAATACGGGGTATGCCCAAAAGAAGTACAGCGGGTTCAAGAGGGACCCTCAATCCATCATCGCAGGACAGTGATCCGGGGCAACCGAGGACTTGCTATATACATTTATAGTGCCGTCGAGCCTGGCAATTCTACAGGCTTAGCCAATAAGGCATGCCGTGTTAGCCACTTCCTTGTTCGTGAGGCTATGTTTCGAGGAAGCCATGTGAACCGTGCTCGGAGTTCTATGATGAGGGGGCAACAGCTGGCGACTGTGACCACGAGTACGCGGTCAACGTTCCCGATCAGCACTTTGGGCTTTTGAACACTCGCACTTTCCGCAACGTTAACACCTGGTTCTATTGAGGCATCTTCGGCGGCAGCAAGTCTATGACCGTCTATGGGGGGACCGCTCATTTTCCCATCCATGCAGCAGGCTATGACCGACATAGGTATATATGTGGCCTGGAGGTACGCACTTAACCCTCGCTGTCATTAATTTGCATTTCGCCCGCGAGGATGACTACTCCGCTCAGGTCTGCTGGCAGCCTAGCGGCAAGACCAGGTGGGTATCTAACTGGCTATCCCATCACGTCTCTCGCAGAAGGCAAGACTGGCATGGGGTTTAGCGTGTCCCCCCATCAGTAATGACGCAGGCCAACTCCTTTTTATACCTGTGGACCAGCAGCGGCTGGTTCTGAGTTGAGTTTTCCATAAAAATCGCCCAATTTGATGTGCTTGTAGACACGCGGGCACGAATTTGCAATTGCATACACCACTAACGCGCGAGCACGGGACATTCGAGAATACCGTTTAGGTTGATGACCTGCTTACTACTGACGAGGGGCGGCCCGCGGTTGCAGAAGCACTACCACCTTTCCTCAGGTAGCGCTTGATGATCAGTGGGTGTAAGGGTGTAACATCGGCGAATAAGAGACTTATGCGCCCGATCCGTGTAGTGCCCACACTAGGATAAGTCTTACATACACATATTTGTCGCTTATTCGTGTTGGTTGACGCCGGAAGTCTTCCCCTTCGATATTAAAATCTGTAACTAAGCTAGCGCTGCCCCAGCGACGCGATCTGGTGTTCGGCGAAGTTGAGATGATTGAATGCTGGACTCCCCTAACTCAAATCACCAGATATAATGTTTAGTCCCGTGCCGCTTCTAGTGAACCCCGTACAAGTACAGCACACCTTCGATAGGAACCCTGAAAGACACAGTGCACTCGCTACATAGGATATCCACGTTTGCATGTTTGTATAGGGGGTGCATCACGTAGAATTGTATCGATACGTTGGTTTCGCGCCGACTGCCTTCATAAATTTTTAGACTTTACTAACGCGGTCTTATGAGATCGTCACACGCGAAACGTAAGCAACTTGCATGTTTCGCAAACGGTTTTTGGGGGGAGGTCCATATACTGTTGCTTTTTTCTGTATGTGACGGCATCGTCCATGTCTTAACCGATTAATAGGCTGGCACATAGCCCGTTGTTCGTGGCCGCAACAAACGCTGTCTATCCAAGCTGTAGATGGGTGTGTTCTCTAATAACATATCTCTTAGAGGGCTCAAGGCCCTTCCCTCGTCGGGAAACTTGAACCGATTGGTACGTATATGCCGGCAAACGTAGGAATGTCAGTACGATCAACTTTTCGCCGGCTCCCGATCCGCCAGAGGGACGGGACGACCCCCGTTCCCGAGTTCCCTACTATTACGCCGCCATCCTCATTGTCAATCGATGAATTTGTACGCGCCGCCCAAAGTGATTATAGCTGCACCCATCGGCAATAACACAGACTTTTATGCTTTGGTGGGCCAAACTGATACGTTGAATCAGTCGTAATATTAGTAAGAAGGGCACCCAGGGGGTAAAGGGCGTTGGATAGTGTGTA
seq00009   TTTAGATGTTAAGCGTCATCCAGCTCGAAGTGGGCTCCACGCAGCGCTCCGCACAAAGCAATAACAGCGTCGCGTTTTGCCCCCCGCGGTGATAAACGTCACAGATAAACAGAAGTCATGTCTATAGAGAACTGACGGCTGCAAAAATTGGAACCCGGACTAATAAGTGCTACTTCTTGAAGGCACGCTATATTCGCCTATTGCATCGAACCTTGATTCAGACCCGTGCAGTCTAACTACTTTTTAGGGACTCTCAAGCAAAATCACCGTTAGAACCCTGCTCGTGGCCTAGACTCAAATGAAGGGAACCGTAGGTAAGGAATCCCGCGCGGTTAGGCCACCTCCGCCATAGAGATTAACGCAATGTAGAAGTTGAAGATCATTTAACGTGGCTAGTTCGTGTGTGTCGCCAATACGGGGTATGCCCAAAAGAAGTACAGCGGGTTCAAGAGGGACCCTCAATCCATCATCGCAGGACAGTGATCCGGGGCAACCGAGGACTTGCTATATACATTTATAGTGCCGTCGAGCCTGGCAATTCTACAGGCTTAGCCAATAAGGCATGCCGTGTTAGCCACTTCCTTGTTCGTGAGGCTATGTTTCGAGGAAGCCATGTGAACCGTGCTCGGAGTTCTATGATGAGGGGGCAACAGCTGGCGACTGTGACCACGAGTACGCGGTCAACGTTCCCGATCAGCACTTTGGGCTTTTGAACACTCGCACTTTCCGCAACGTTAACACCTGGTTCTATTGAGGCATCTTCGGCGGCAGCAAGTCTATGACCGTCTATGGGGGGACCGCTCATTTTCCCATCCATGCAGCAGGCTATGACCGACATAGGTATATATGTGGCCTGGAGGTACGCACTTAACCCTCGCTGTCATTAATTTGCATTTCGCCCGCGAGGATGACTACTCCGCTCAGGTCTGCTGGCAGCCTAGCGGCAAGACCAGGTGGGTATCTAACTGGCTATCCCATCACGTCTCTCGCAGAAGGCAAGACTGGCATGGGGTTTAGCGTGTCCCCCCATCAGTAATGACGCAGGCCAACTCCTTTTTATACCTGTGGACCAGCAGCGGCTGGTTCTGAGTTGAGTTTTCCATAAAAATCGCCCAATTTGATGTGCTTGTAGACACGCGGGCACGAATTTGCAATTGCATACACCACTAACGCGCGAGCACGGGACATTCGAGAATACCGTTTAGGTTGATGACCTGCTTACTACTGACGAGGGGCGGCCCGCGGTTGCAGAAGCACTACCACCTTTCCTCAGGTAGCGCTTGATGATCAGTGGGTGTAAGGGTGTAACATCGGCTAATAAGAGACTTATGCGCCCGATCCGTGTAGTGCCCACACTAGGATAAGTCTTACATACACATATTTGTCGCTTATTCGTGTTGGTTGACGCCGGAAGTCTTCCCCTTCGATATTAAAATCTGTAACTAAGCTAGCGCTGCCCCAGCGACGCGATCTGGTGTTCGGCGAAGTTGAGATGATTGAATGCTGGACTCCCCTAACTCAAATCACCAGATATAATGTTTAGTCCCGTGCCGCTTCTAGTGAACCCCGTACAAGTACAGCACACCTTCGATAGGAACCCTGAAAGACACAGTGCACTCGCAACATAGGATATCCACGTTTGCATGTTTGTATAGGGGGTGCATCACGTAGAATTGTATCGATACGTTGGTTTCGCGCCGACTGCCTTCATAAATTTTTAGACTTTACTAACGCGGTCTTATGAGATCGTCACACGCGAAACGTAAGCAACTTGCATGTTTCGCAAACGGTTTTTGGGGGGAGGTCCATATACTGTTGCTTTTTTCTGTATGTGACGGCATCGTCCATGTCTTAACCGATTAATAGGCTGGCACATAGCCCGTTGTTCGTGGCCGCAACAAACGCTGTCTATCCAAGCTGTAGATGGGTGTGTTCTCTAATAACATATCTCTTAGAGGGCTCAAGGCCCTTCCCTCGTCGGGAAACTTGAACCGATTGGTACGTATATGCCGGCAAACGTAGGAATGTCAGTACGATCAACTTTTCGCCGGCTCCCGATCCGCCAGAGGGACGGGACGACCCCCGTTCCCGAGTTCCCTACTATTACGCCGCCATCCTCATTGTCAATCGATGAATTTGTACGCGCCGCCCAAAGTGATTATAGCTGCACCCATCGGCAATAACACAGACTTTTATGCTTTGGTGGGCCAAACTGATACGTTGAATCAGTCGTAATATTAGTAAGAAGGGCACCCAGGGGGTAAAGGGCGTTGGATAGTGTGTA
seq00010   TTTAGATGTTAAGCGTCATCCAGCTCGAAGTGGGCTCCACGCAGCGCTCCGCACAAAGCAATAACAGCGTCGCGTTTTGCCCCCCGCGGTGATAAACGTCACAGATAAACAGAAGTCATGTCTATAGAGAACTGACGGCTGCAAAAATTGGAACCCGGACTAATAAGTGCTACTTCTTGAAGGCACGCTATATTCGCCTATTGCATCGAACCTTGATTCAGACCCGTGCAGTCTAACTACTTTTTAGGGACTCTCAAGCAAAATCACCGTTAGAACCCTGCTCGTGGCCTAGACTCAAATGAAGGGAACCGTAGGTAAGGAATCCCGCGCGGTTAGGCCACCTCCGCCATAGAGATTAACGCAATGTAGAAGTTGAAGATCATTTAACGTGGCTAGTTCGTGTGAGTCGCCAATACGGGGTATGCCCAAAAGAAGTACAGCGGGTTCAAGAGGGACCCTCAATCCATCATCGCAGGACAGTGATCCGGGGCAACCGAGGACTTGCTATATACATTTATAGTGCCGTCGAGCCTGGCAATTCTACAGACTTAGCCAATAAGGCATGCCGTGTTAGCCACTTCCTTGTTCGTGAGGCTATGTTTCGAGGAAGCCATGTGAACCGTGCTCGGAGTTCTATGATGAGGGGGCAACAGCTGGCGACTGTGACCACGAGTACGCGGTCAACGTTCCCGATCAGCACTTTGGGCTTTTGAACACTCGCACTTTCCGCAACGTTAACACCTGGTTCTATTGAGGCATCTTCGGCGGCAGCAAGTCTATGACCGTCTATGGGGGGACCGCTCATTTTCCCATCCATGCAGCAGGCTATGACCGACATAGGTATATATGTGGCCTGGAGGTACGCACTTAACCCTCGCTGTCATTAATTTGCATTTCGCCCGCGAGGATGACTACTCCGCTCAGGTCTGCTGGCAGCCTAGCGGCAAGACCAGGTGGGTATCTAACTGGCTATCCCATCACGTCTCTCGCAGAAGGCAAGACTGGCATGGGGTTTAGCGTGTCCCCCCATCAGTAATGACGCAGGCCAACTCCTTTTTATACCTGTGGACCAGCAGCGGCTGGTTCTGAGTTGAGTTTTCCATAAAAATCGCCCAATTTGATGTGCTTGTAGACACGCGGGCACGAATTTGCAATTGCATACACCACTAACGCGCGAGCACGGGACATTCGAGAATACCGTTTAGGTTGATGACCTGCTTACTACTGACGAGGGGCGGCCCGCGGTTGCAGAAGCACTACCAGCTTTCCTCAGGTAGCGCTTGATGATCAGTGGGTGTAAGGGTGTAACATCGGCGAATAAGAGACTTATGCGCCCGATCCGTGTAGTGCCCACACTAGGATAAGTCTTACATACACATATTTGTCGCTTATTCGTGTTGGTTGACGCCGGAAGTCTTCCCCTTCGATATTAAAATCTGTAACTAAGCTAGCGCTGCCCCAGCGACGCGATCTGGTGTTCGGCGAAGTTGAGATGATTGAATGCTGGACTCCCCTAACTCAAATCACCAGATATAATGTTTAGTCCCGTGCCGCTTCTAGTGAACCCCGTACAAGTACAGCACACCTTCGATAGGAACCCTGAAAGACACAGTGCACTCGCAACATAGGATATCCACGTTTGCATGTTTGTATAGGGGGTGCATCACGTAGAATTGTATCGATACGTTGGTTTCGCGCCGACTGCCTTCATAAATTTTTAGACTTTACTAACGCGGTCTTATGAGATCGTCACACGCGAAACGTAAGCAACTTGCATGTTTCGCAAACGGTTTTTGGGGGGAGGTCCATATACTGTTGCTTTTTTCTGTATGTGACGGCATCGTCCATGTCTTAACCGATTAATAGGCTGGCACATAGCCCGTTGTTCGTGGCCGCAACAAACGCTGTCTATCCAAGCTGTAGATGGGTGTGTTCTCTAATAACATATCTCTTAGAGGGCTCAAGGCCCTTCCCTCGTCGGGAAACTTGAACCGATTGGTACGTATATGCCGGCAAACGTAGGAATGTCAGTACGATCAACTTTTCGCCGGCTCCCGATCCGCCAGAGGGACGGGACGACCCCCGTTCCCGAGTTCCCTACTATTACGCCGCCATCCTCATTGTCAATCGATGAATTTGTACGCGCCGCCCAAAGTGATTATAGCTGCACCCATCGGCAATAACACAGACTTTTATGCTTTGGTGGGCCAAACTGATACGTTGAATCAGTCGTAATATTAGTAAGAAGGGCACCCAGGGGGTAAAGGGCGTTGGATAGTGTGTA
seq00011   TTTAGATGTTAAGCGTCATCCAGCTCGAAGTGGGCTCCACGCAGCGCTCCGCACAAAGCAATAACAGCGTCGCGTTTTGCCCCCCGCGGTGATAAACGTCACAGATAAACAGAAGTCATGTCTATAGAGAACTGACGGCTGCAAAAATTGGAACCCGGACTAATAAGTGCTACTTCTTGAAGGCACGCTATATTCGCCTATTGCATCGAACCTTGATTCAGACCCGTGCAGTCTAACTACTTTTTAGGGACTCTCAAGCAAAATCACCGTTAGAACCCTGCTCGTGGCCTAGACTCAAATGAAGGGAACCGTAGGTAAGGAATCCCGCGCGGTTAGGCCACCTCCGCCATAGAGATTAACGCAATGTAGAAGTTGAAGATCATTTAACGTGGCTAGTTCGTGTGAGTCGCCAATACGGGGTATGCCCAAAAGAAGTACAGCGGGTTCAAGAGGGACCCTCAATCCATCATCGCAGGACAGTGATCCGGGGCAACCGAGGACTTGCTATATACATTTATAGTGCCGTCGAGCCTGGCAATTCTACAGGCTTAGCCAATAAGGCATGCCGTGTTAGCCACTTCCTTGTTCGTGAGGCTATGTTTCGAGGAAGCCATGTGAACCGTGCTCGGAGTTCTATGATGAGGGGGCAACAGCTGGCGACTGTGACCACGAGTACGCGGTCAACGTTCCCGATCAGCACTTTGGGCTTTTGAACACTCGCACTTTCCGCAACGTTAACACCTGGTTCTATTGAGGCATCTTCGGCGGCAGCAAGTCTATGACCGTCTATGGGGGGACCGCTCATTTTCCCATCCATGCAGCAGGCTATGACCGACATAGGTATATATGTGGCCTGGAGGTACGCACTTAACCCTCGCTGTCATTAATTTGCATTTCGCCCGCGAGGATGACTACTCCGCTCAGGTCTGCTGGCAGCCTAGCGGCAAGACCAGGTGGGTATCTAACTGGCTATCCCATCACGTCTCTCGCAGAAGGCAAGACTGGCATGGGGTTTAGCGTGTCCCCCCATCAGTAATGACGCAGGCCAACTCCTTTTTATACCTGTGGACCAGCAGCGGCTGGTTCTGAGTTGAGTTTTCCATAAAAATCGCCCAATTTGATGTGCTTGTAGACACGCGGGCACGAATTTGCAATTGCATACACCACTAACGCGCGAGCACGGGACATTCGAGAATACCGTTTAGGTTGATGACCTGCTTACTACTGACGAGGGGCGGCCCGCGGTTGCAGAAGCACTACCACCTTTCCTCAGGTAGCGCTTGATGATCAGTGGGTGTAAGGGTGTAACATCGGCGAATAAGAGACTTATGCGCCCGATCCGTGTAGTGCCCACACTAGGATAAGTCTTACATACACATATTTGTCGCTTATTCGTGTTGGTTGACGCCGGAAGTCTTCCCCTTCGATATTAAAATCTGTAACTAAGCTAGCGCTGCCCCAGCGACGCGATCTGGTGTTCGGCGAAGTTGAGATGATTGAATGCTGGACTCCCCTAACTCAAATCACCAGATATAATGTTTAGTCCCGTGCCGCTTCTAGTGAACCCCGTACAAGTACAGCACACCTTCGATAGGAACCCTGAAAGACACAGTGCACTCGCTACATAGGATATCCACGTTTGCATGTTTGTATAGGGGGTGCATCACGTAGAATTGTATCGATACGTTGGTTTCGCGCCGACTGCCTTCATAAATTTTTAGACTTTACTAACGCGGTCTTATGAGATCGTCACACGCGAAACGTAAGCAACTTGCATGTTTCGCAAACGGTTTTTGGGGGGAGGTCCATATACTGTTGCTTTTTTCTCTATGTGACGGCATCGTCCATGTCTTAACCGATTAATAGGCTGGCACATAGCCCGTTGTTCGTGGCCGCAACAAACGCTGTCTATCCAAGCTGTAGATGGGTGTGTTCTCTAATAACATATCTCTTAGAGGGCTCAAGGCCCTTCCCTCGTCGGGAAACTTGAACCGATTGGTACGTATATGCCGGCAAACGTAGGAATGTCAGTACGATCAACTTTTCGCCGGCTCCCGATCCGCCAGAGGGACGGGACGACCCCCGTTCCCGAGTTCCCTACTATTACGCCGCCATCCTCATTGTCAATCGATGAATTTGTACGCGCCGCCCAAAGTGATTATAGCTGCACCCATCGGCAATAACACAGACTTTTATGCTTTGGTGGGCCAAACTGATACGTTGAATCAGTCGTAATATTAGTAAGAAGGGCACCCAGGGGGTAAAGGGCGTTGGATAGTGTGTA
seq00012   TTTAGATGTTAAGCGTCATCCAGCTCGAAGTGGGCTCCACGCAGCGCTCCGCACAAAGCAATAACAGCGTCGCGTTTTGCCCCCCGCGGTGATAAACGTCACAGATAAACAGAAGTCATGTCTATAGAGAACTGACGGCTGCAAAAATTGGAACCCGGACTAATAAGTGCTACTTCTTGAAGGCACGCTATATTCGCCTATTGCATCGAACCTTGATTCAGACCCGTGCAGTCTAACTACTTTTTAGGGACTCTCAAGCAAAATCACCGTTAGAACCCTGCTCGTGGCCTAGACTCAAATGAAGGGAACCGTAGGTAAGGAATCCCGCGCGGTTAGGCCACCTCCGCCATAGAGATTAACGCAATGTAGAAGTTGAAGATCATTTAACGTGGCTAGTTCGTGTGAGTCGCCAATACGGGGTATGCCCAAAAGAAGTACAGCGGGTTCAAGAGGGACCCTCAATCCATCATCGCAGGACAGTGATCCGGGGCAACCGAGGACTTGCTATATACATTTATAGTGCCGTCGAGCCTGGCAATTCTACAGGCTTAGCCAATAAGGCATGCCGTGTTAGCCACTTCCTTGTTCGTGAGGCTATGTTTCGAGGAAGCCATGTGAACCGTGCTCGGAGTTCTATGATGAGGGGGCAACAGCTGGCGACTGTGACCACGAGTACGCGGTCAACGTTCCCGATCAGCACTTTGGGCTTTTGAACACTCGCACTTTCCGCAACGTTAACACCTGGTTCTATTGAGGCATCTTCGGCGGCAGCAAGTCTATGACCGTCTATGGGGGGACCGCTCATTTTCCCATCCATGCAGCAGGCTATGACCGACATAGGTATATATGTGGCCTGGAGGTACGCACTTAACCCTCGCTGTCATTAATTTGCATTTCGCCCGCGAGGATGACTACTCCGCTCAGGTCTGCTGGCAGCCTAGCGGCAAGACCAGGTGGGTATCTAACTGGCTATCCCATCACGTCTCTCGCAGAAGGCAAGACTGGCATGGGGTTTAGCGTGTCCCCCCATCAGTAATGACGCAGGCCAACTCCTTTTTATACCTGTGGACCAGCAGCGGCTGGTTCTGAGTTGAGTTTTCCATAAAAATCGCCCAATTTGATGTGCTTGTAGACACGCGGGCACGAATTTGCAATTGCATACACCACTAACGCGCGAGCACGGGACATTCGAGAATACCGTTTAGGTTGATGACCTGCTTACTACTGACGAGGGGCGGCCCGCGGTTGCAGAAGCACTACCACCTTTCCTCAGGTAGCGCTTGATGATCAGTGGGTGTAAGGGTGTAACATCGGCGAATAAGAGACTTATGCGCCCGATCCGTGTAGTGCCCACACTAGGATAAGTCTTACATACACATATTTGTCGCTTATTCGTGTTGGTTGACGCCGGAAGTCTTCCCCTTCGATATTAAAATCTGTAACTAAGCTAGCGCTGCCCCAGCGACGCGATCTGGTGTTCGGCGAAGTTGAGATGATTGAATGCTGGACTCCCCTAACTCAAATCACCAGATATAATGTTTAGTCCCGTGCCGCTTCTAGTGAACCCCGTACAAGTACAGCACACCTTCGATAGGAACCCTGAAAGACACAGTGCACTCGCTACATAGGATATCCACGTTTGCATGTTTGTATAGGGGGTGCATCACGTAGAATTGTATCGATACGTTGGTTTCGCGCCGACTGCCTTCATAAATTTTTAGACTTTACTAACGCGGTCTTATGAGATCGTCACACGCGAAACGTAAGCAACTTGCATGTTTCGCAAACGGTTTTTGGGGGGAGGTCCATATACTGTTGCTTTTTTCTCTATGTGACGGCATCGTCCATGTCTTAACCGATTAATAGGCTGGCACATAGCCCGTTGTTCGTGGCCGCAACAAACGCTGTCTATCCAAGCTGTAGATGGGTGTGTTCTCTAATAACATATCTCTTAGAGGGCTCAAGGCCCTTCCCTCGTCGGGAAACTTGAACCGATTGGTACGTATATGCCGGCAAACGTAGGAATGTCAGTACGATCAACTTTTCGCCGGCTCCCGATCCGCCAGAGGGACGGGACGACCCCCGTTCCCGAGTTCCCTACTATTACGCCGCCATCCTCATTGTCAATCGATGAATTTGTACGCGCCGCCCAAAGTGATTATAGCTGCACCCATCGGCAATAACACAGACTTTTATGCTTTGGTGGGCCAAACTGATACGTTGAATCAGTCGTAATATTAGTAAGAAGGGCACCCAGGGGGTAAAGGGCGTTGGATAGTGTGTA
seq00013   TTTAGATGTTAAGCGTCATCCAGCTCGAAGTGGGCTCCACGCAGCGCTCCGCACAAAGCAATAACAGCGTCGCGTTTTGCCCCCCGCGGTGATAAACGTCACAGATAAACAGAAGTCATGTCTATAGAGAACTGACGGCTGCAAAAATTGGAACCCGGACTAATAAGTGCTACTTCTTGAAGGCACGCTATATTCGCCTATTGCATCGAACCTTGATTCAGACCCGTGCAGTCTAACTACTTTTTAGGGACTCTCAAGCAAAATCACCGTTAGAACCCTGCTCGTGGCCTAGACTCAAATGAAGGGAACCGTAGGTAAGGAATCCCGCGCGGTTAGGCCACCTCCGCCATAGAGATTAACGCAATGTAGAAGTTGAAGATCATTTAACGTGGCTAGTTCGTGTGAGTCGCCAATACGGGGTATGCCCAAAAGAAGTACAGCGGGTTCAAGAGGGACCCTCAATCCATCATCGCAGGACAGTGATCCGGGGCAACCGAGGACTTGCTATATACATTTATAGTGCCGTCGAGCCTGGCAATTCTACAGGCTTAGCCAATAAGGCATGCCGTGTTAGCCACTTCCTTGTTCGTGAGGCTATGTTTCGAGGAAGCCATGTGAACCGTGCTCGGAGTTCTATGATGAGGGGGCAACAGCTGGCGACTGTGACCACGAGTACGCGGTCAACGTTCCCGATCAGCACTTTGGGCTTTTGAACACTCGCACTTTCCGCAACGTTAACACCTGGTTCTATTGAGGCATCTTCGGCGGCAGCAAGGCTATGACCGTCTATGGGGGGACCGCTCATTTTCCCATCCATGCAGCAGGCTATGACCGACATAGGTATATATGTGGCCTGGAGGTACGCACTTAACCCTCGCTGTCATTAATTTGCATTTCGCCCGCGAGGATGACTACTCCGCTCAGGTCTGCTGGCAGCCTAGCGGCAAGACCAGGTGGGTATCTAACTGGCTATCCCATCACGTCTCTCGCAGAAGGCAAGACTGGCATGGGGTTTAGCGTGTCCCCCCATCAGTAATGACGCAGGCCAACTCCTTTTTATACCTGTGGACCAGCAGCGGCTGGTTCTGAGTTGAGTTTTCCATAAAAATCGCCCAATTTGATGTGCTTGTAGACACGCGGGCACGAATTTGCAATTGCATACACCACTAACGCGCGAGCACGGGACATTCGAGAATACCGTTTAGGTTGATGACCTGCTTACTACTGACGAGGGGCGGCCCGCGGTTGCAGAAGCACTACCACCTTTCCTCAGGTAGCGCTTGATGATCAGTGGGTGTAAGGGTGTAACATCGGCGAATAAGAGACTTATGCGCCCGATCCGTGTAGTGCCCACACTAGGATAAGTCTTACATACACATATTTGTCGCTTATTCGTGTTGGTTGACGCCGGAAGTCTTCCCCTTCGATATTAAAATCTGTAACTAAGCTAGCGCTGCCCCAGCGACGCGATCTGGTGTTCGGCGAAGTTGAGATGATTGAATGCTGGACTCCCCTAACTCAAATCACCAGATATAATGTTTAGTCCCGTGCCGCTTCTAGTGAACCCCGTACAAGTACAGCACACCTTCGATAGGAACCCTGAAAGACACAGTGCACTCGCTACATAGGATATCCACGTTTGCATGTTTGTATAGGGGGTGCATCACGTAGAATTGTATCGATACGTTGGTTTCGCGCCGACTGCCTTCATAAATTTTTAGACTTTACTAACGCGGTCTTATGAGATCGTCACACGCGAAACGTAAGCAACTTGCATGTTTCGCAAACGGTTTTTGGGGGGAGGTCCATATACTGTTGCTTTTTTCTGTATGTGACGGCATCGTCCATGTCTTAACCGATTAATAGGCTGGCACATAGCCCGTTGTTCGTGGCCGCAACAAACGCTGTCTATCCAAGCTGTAGATGGGTGTGTTCTCTAATAACATATCTCTTAGAGGGCTCAAGGCCCTTCCCTCGTCGGGAAACTTGAACCGATTGGTACGTATATGCCGGCAAACGTAGGAATGTCAGTACGATCAACTTTTCGCCGGCTCCCGATCCGCCAGAGGGACGGGACGACCCCCGTTCCCGAGTTCCCTACTATTACGCCGCCATCCTCATTGTCAATCGATGAATTTGTACGCGCCGCCCAAAGTGATTATAGCTGCACCCATCGGCAATAACACAGACTTTTATGCTTTGGTGGGCCAAACTGATACGTTGAATCAGTCGTAATATTAGTAAGAAGGGCACCCAGGGGGTAAAGGGCGTTGGATAGTGTGTA
seq00014   TTTAGATGTTAAGCGTCATCCAGCTCGAAGTGGGCTCCACGCAGCGCTCCGCACAAAGCAATAACAGCGTCGCGTTTTGCCCCCCGCGGTGATAAACGTCACAGATAAACAGAAGTCATGTCTATAGAGAACTGACGGCTGCAAAAATTGGAACCCGGACTAATAAGTGCTACTTCTTGAAGGCACGCTATATTCGCCTATTGCATCGAACCTTGATTCAGACCCGTGCAGTCTAACTACTTTTTAGGGACTCTCAAGCAAAATCACCGTTAGAACCCTGCTCGTGGCCTAGACTCAAATGAAGGGAACCGTAGGTAAGGAATCCCGCGCGGTTAGGCCACCTCCGCCATAGAGATTAACGCAATGTAGAAGTTGAAGATCATTTAACGTGGCTAGTTCGTGTGAGTCGCCAATACGGGGTATGCCCAAAAGAAGTACAGCGGGTTCAAGAGGGACCCTCAATCCATCATCGCAGGACAGTGATCCGGGGCAACCGAGGACTTGCTATATACATTTATAGTGCCGTCGAGCCTGGCAATTCTACAGGCTTAGCCAATAAGGCATGCCGTGTTAGCCACTTCCTTGTTCGTGAGGCTATGTTTCGAGGAAGCCATGTGAACCGTGCTCGGAGTTCTATGATGAGGGGGCAACAGCTGGCGACTGTGACCACGAGTACGCGGTCAACGTTCCCGATCAGCACTTTGGGCTTTTGAACACTCGCACTTTCCGCAACGTTAACACCTGGTTCTATTGAGGCATCTTCGGCGGCAGCAAGTCTATGACCGTCTATGGGGGGACCGCTCATTTTCCCATCCATGCAGCAGGCTATGACCGACATAGGTATATATGTGGCCTGGAGGTACGCACTTAACCCTCGCTGTCATTAATTTGCATTTCGCCCGCGAGGATGACTACTCCGCTCAGGTCTGCTGGCAGCCTAGCGGCAAGACCAGGTGGGTATCTAACTGGCTATCCCATCACGTCTCTCGCAGAAGGCAAGACTGGCATGGGGTTTAGCGTGTCCCCCCATCAGTAATGACGCAGGCCAACTCCTTTTTATACCTGTGGACCAGCAGCGGCTGGTTCTGAGTTGAGTTTTCCATAAAAATCGCCCAATTTGATGTGCTTGTAGACACGCGGGCACGAATTTGCAATTGCATACACCACTAACGCGCGAGCACGGGACATTCGAGAATACCGTTTAGGTTGATGACCTGCTTACTACTGACGAGGGGCGGCCCGCGGTTGCAGAAGCACTACCACCTTTCCTCAGGTAGCGCTTGATGATCAGTGGGTGTAAGGGTGTAACATCGGCGAATAAGAGACTTATGCGCCCGATCCGTGTAGTGCCCACACTAGGATAAGTCTTACATACACATATTTGTCGCTTATTCGTGTTGGTTGACGCCGGAAGTCTTCCCCTTCGATATTAAAATCTGTAACTAAGCTAGCGCTGCCCCAGCGACGCGATCTGGTGTTCGGCGAAGTTGAGATGATTGAATGCTGGACTCCCCTAACTCAAATCACCAGATATAATGTTTAGTCCCGTGCCGCTTCTAGTGAACCCCGTACAAGTACAGCACACCTTCGATAGGAACCCTGAAAGACACAGTGCACTCGCTACATAGGATATCCACGTTTGCATGTTTGTATAGGGGGTGCATCACGTAGAATTGTATCGATACGTTGGTTTCGCGCCGACTGCCTTCATAAATTTTTAGACTTTACTAACGCGGTCTTATGAGATCGTCACACGCGAAACGTAAGCAACTTGCATGTTTCGCAAACGGTTTTTGGGGGGAGGTCCATATACTGTTGCTTTTTTCTCTATGTGACGGCATCGTCCATGTCTTAACCGATTAATAGGCTGGCACATAGCCCGTTGTTCGTGGCCGCAACAAACGCTGTCTATCCAAGCTGTAGATGGGTGTGTTCTCTAATAACATATCTCTTAGAGGGCTCAAGGCCCTTCCCTCGTCGGGAAACTTGAACCGATTGGTACGTATATGCCGGCAAACGTAGGAATGTCAGTACGATCAACTTTTCGCCGGCTCCCGATCCGCCAGAGGGACGGGACGACCCCCGTTCCCGAGTTCCCTACTATTACGCCGCCATCCTCATTGTCAATCGATGAATTTGTACGCGCCGCCCAAAGTGATTATAGCTGCACCCATCGGCAATAACACAGACTTTTATGCTTTGGTGGGCCAAACTGATACGTTGAATCAGTCGTAATATTAGTAAGAAGGGCACCCAGGGGGTAAAGGGCGTTGGATAGTGTGTA
seq00015   TTTAGATGTTAAGCGTCATCCAGCTCGAAGTGGGCTCCACGCAGCGCTCCGCACAAAGCAATAACAGCGTCGCGTTTTGCCCCCCGCGGTGATAAACGTCACAGATAAACAGAAGTCATGTCTATAGAGAACTGACGGCTGCAAAAATTGGAACCCGGACTAATAAGTGCTACTTCTTGAAGGCACGCTATATTCGCCTATTGCATCGAACCTTGATTCAGACCCGTGCAGTCTAACTACTTTTTAGGGACTCTCAAGCAAAATCACCGTTAGAACCCTGCTCGTGGCCTAGACTCAAATGAAGGGAACCGTAGGTAAGGAATCCCGCGCGGTTAGGCCACCTCCGCCATAGAGATTAACGCAATGTAGAAGTTGAAGATCATTTAACGTGGCTAGTTCGTGTGAGTCGCCAATACGGGGTATGCCCAAAAGAAGTACAGCGGGTTCAAGAGGGACCCTCAATCCATCATCGCAGGACAGTGATCCGGGGCAACCGAGGACTTGCTATATACATTTATAGTGCCGTCGAGCCTGGCAATTCTACAGGCTTAGCCAATAAGGCATGCCGTGTTAGCCACTTCCTTGTTCGTGAGGCTATGTTTCGAGGAAGCCATGTGAACCGTGCTCGGAGTTCTATGATGAGGGGGCAACAGCTGGCGACTGTGACCACGAGTACGCGGTCAACGTTCCCGATCAGCACTTTGGGCTTTTGAACACTCGCACTTTCCGCAACGTTAACACCTGGTTCTATTGAGGCATCTTCGGCGGCAGCAAGTCTATGACCGTCTATGGGGGGACCGCTCATTTTCCCATCCATGCAGCAGGCTATGACCGACATAGGTATATATGTGGCCTGGAGGTACGCACTTAACCCTCGCTGTCATTAATTTGCATTTCGCCCGCGAGGATGACTACTCCGCTCAGGTCTGCTGGCAGCCTAGCGGCAAGACCAGGTGGGTATCTAACTGGCTATCCCATCACGTCTCTCGCAGAAGGCAAGACTGGCATGGGGTTTAGCGTGTCCCCCCATCAGTAATGACGCAGGCCAACTCCTTTTTATACCTGTGGACCAGCAGCGGCTGGTTCTGAGTTGAGTTTTCCATAAAAATCGCCCAATTTGATGTGCTTGTAGACACGCGGGCACGAATTTGCAATTGCATACACCACTAACGCGCGAGCACGGGACATTCGAGAATACCGTTTAGGTTGATGACCTGCTTACTACTGACGAGGGGCGGCCCGCGGTTGCAGAAGCACTACCACCTTTCCTCAGGTAGCGCTTGATGATCAGTGGGTGTAAGGGTGTAACATCGGCGAATAAGAGACTTATGCGCCCGATCCGTGTAGTGCCCACACTAGGATAAGTCTTACATACACATATTTGTCGCTTATTCGTGTTGGTTGACGCCGGAAGTCTTCCCCTTCGATATTAAAATCTGTAACTAAGCTAGCGCTGCCCCAGCGACGCGATCTGGTGTTCGGCGAAGTTGAGATGATTGAATGCTGGACTCCCCTAACTCAAATCACCAGATATAATGTTTAGTCCCGTGCCGCTTCTAGTGAACCCCGTACAAGTACAGCACACCTTCGATAGGAACCCTGAAAGACACAGTGCACTCGCTACATAGGATATCCACGTTTGCATGTTTGTATAGGGGGTGCATCACGTAGAATTGTATCGATACGTTGGTTTCGCGCCGACTGCCTTCATAAATTTTTAGACTTTACTAACGCGGTCTTATGAGATCGTCACACGCGAAACGTAAGCAACTTGCATGTTTCGCAAACGGTTTTTGGGGGGAGGTCCATATACTGTTGCTTTTTTCTGTATGTGACGGCATCGTCCATGTCTTAACCGATTAATAGGCTGGCACATAGCCCGTTGTTCGTGGCCGCAACAAACGCTGTCTATCCAAGCTGTAGATGGGTGTGTTCTCTAATAACATATCTCTTAGAGGGCTCAAGGCCCTTCCCTCGTCGGGAAACTTGAACCGATTGGTACGTATATGCCGGCAAACGTAGGAATGTCAGTACGATCAACTTTTCGCCGGCTCCCGATCCGCCAGAGGGACGGGACGACCCCCGTTCCCGAGTTCCCTACTATTACGCCGCCATCCTCATTGTCAATCGATGAATTTGTACGCGCCGCCCAAAGTGATTATAGCTGCACCCATCGGCAATAACACAGACTTTTATGCTTTGGTGGGCCAAACTGATACGTTGAATCAGTCGTAATATTAGTAAGAAGGGCACCCAGGGGGTAAAGGGCGTTGGATAGTGTGTA
seq00016   TTTAGATGTTAAGCGTCATCCAGCTCGAAGTGGGCTCCACGCAGCGCTCCGCACAAAGCAATAACAGCGTCGCGTTTTGCCCCCCGCGGTGATAAACGTCACAGATAAACAGAAGTCATGTCTATAGAGAACTGACGGCTGCAAAAATTGGAACCCGGACTAATAAGTGCTACTTCTTGAAGGCACGCTATATTCGCCTATTGCATCGAACCTTGATTCAGACCCGTGCAGTCTAACTACTTTTTAGGGACTCTCAAGCAAAATCACCGTTAGAACCCTGCTCGTGGCCTAGACTCAAATGAAGGGAACCGTAGGTAAGGAATCCCGCGCGGTTAGGCCACCTCCGCCATAGAGATTAACGCAATGTAGAAGTTGAAGATCATTTAACGTGGCTAGTTCGTGTGAGTCGCCAATACGGGGTATGCCCAAAAGAAGTACAGCGGGTTCAAGAGGGACCCTCAATCCATCATCGCAGGACAGTGATCCGGGGCAACCGAGGACTTGCTATATACATTTATAGTGCCGTCGAGCCTGGCAATTCTACAGGCTTAGCCAATAAGGCATGCCGTGTTAGCCACTTCCTTGTTCGTGAGGCTATGTTTCGAGGAAGCCATGTGAACCGTGCTCGGAGTTCTATGATGAGGGGGCAACAGCTGGCGACTGTGACCACGAGTACGCGGTCAACGTTCCCGATCAGCACTTTGGGCTTTTGAACACTCGCACTTTCCGCAACGTTAACACCTGGTTCTATTGAGGCATCTTCGGCGGCAGCAAGGCTATGACCGTCTATGGGGGGACCGCTCATTTTCCCATCCATGCAGCAGGCTATGACCGACATAGGTATATATGTGGCCTGGAGGTACGCACTTAACCCTCGCTGTCATTAATTTGCATTTCGCCCGCGAGGATGACTACTCCGCTCAGGTCTGCTGGCAGCCTAGCGGCAAGACCAGGTGGGTATCTAACTGGCTATCCCATCACGTCTCTCGCAGAAGGCAAGACTGGCATGGGGTTTAGCGTGTCCCCCCATCAGTAATGACGCAGGCCAACTCCTTTTTATACCTGTGGACCAGCAGCGGCTGGTTCTGAGTTGAGTTTTCCATAAAAATCGCCCAATTTGATGTGCTTGTAGACACGCGGGCACGAATTTGCAATTGCATACACCACTAACGCGCGAGCACGGGACATTCGAGAATACCGTTTAGGTTGATGACCTGCTTACTACTGACGAGGGGCGGCCCGCGGTTGCAGAAGCACTACCACCTTTCCTCAGGTAGCGCTTGATGATCAGTGGGTGTAAGGGTGTAACATCGGCGAATAAGAGACTTATGCGCCCGATCCGTGTAGTGCCCACACTAGGATAAGTCTTACATACACATATTTGTCGCTTATTCGTGTTGGTTGACGCCGGAAGTCTTCCCCTTCGATATTAAAATCTGTAACTAAGCTAGCGCTGCCCCAGCGACGCGATCTGGTGTTCGGCGAAGTTGAGATGATTGAATGCTGGACTCCCCTAACTCAAATCACCAGATATAATGTTTAGTCCCGTGCCGCTTCTAGTGAACCCCGTACAAGTACAGCACACCTTCGATAGGAACCCTGAAAGACACAGTGCACTCGCTACATAGGATATCCACGTTTGCATGTTTGTATAGGGGGTGCATCACGTAGAATTGTATCGATACGTTGGTTTCGCGCCGACTGCCTTCATAAATTTTTAGACTTTACTAACGCGGTCTTATGAGATCGTCACACGCGAAACGTAAGCAACTTGCATGTTTCGCAAACGGTTTTTGGGGGGAGGTCCATATACTGTTGCTTTTTTCTCTATGTGACGGCATCGTCCATGTCTTAACCGATTAATAGGCTGGCACATAGCCCGTTGTTCGTGGCCGCAACAAACGCTGTCTATCCAAGCTGTAGATGGGTGTGTTCTCTAATAACATATCTCTTAGAGGGCTCAAGGCCCTTCCCTCGTCGGGAAACTTGAACCGATTGGTACGTATATGCCGGCAAACGTAGGAATGTCAGTACGATCAACTTTTCGCCGGCTCCCGATCCGCCAGAGGGACGGGACGACCCCCGTTCCCGAGTTCCCTACTATTACGCCGCCATCCTCATTGTCAATCGATGAATTTGTACGCGCCGCCCAAAGTGATTATAGCTGCACCCATCGGCAATAACACAGACTTTTATGCTTTGGTGGGCCAAACTGATACGTTGAATCAGTCGTAATATTAGTAAGAAGGGCACCCAGGGGGTAAAGGGCGTTGGATAGTGTGTA
seq00017   TTTAGATGTTAAGCGTCATCCAGCTCGAAGTGGGCTCCACGCAGCGCTCCGCACAAAGCAATAACAGCGTCGCGTTTTGCCCCCCGCGGTGATAAACGTCACAGATAAACAGAAGTCATGTCTATAGAGAACTGACGGCTGCAAAAATTGGAACCCGGACTAATAAGTGCTACTTCTTGAAGGCACGCTATATTCGCCTATTGCATCGAACCTTGATTCAGACCCGTGCAGTCTAACTACTTTTTAGGGACTCTCAAGCAAAATCACCGTTAGAACCCTGCTCGTGGCCTAGACTCAAATGAAGGGAACCGTAGGTAAGGAATCCCGCGCGGTTAGGCCACCTCCGCCATAGAGATTAACGCAATGTAGAAGTTGAAGATCATTTAACGTGGCTAGTTCGTGTGAGTCGCCAATACGGGGTATGCCCAAAAGAAGTACAGCGGGTTCAAGAGGGACCCTCAATCCATCATCGCAGGACAGTGATCCGGGGCAACCGAGGACTTGCTATATACATTTATAGTGCCGTCGAGCCTGGCAATTCTACAGGCTTAGCCAATAAGGCATGCCGTGTTAGCCACTTCCTTGTTCGTGAGGCTATGTTTCGAGGAAGCCATGTGAACCGTGCTCGGAGTTCTATGATGAGGGGGCAACAGCTGGCGACTGTGACCACGAGTACGCGGTCAACGTTCCCGATCAGCACTTTGGGCTTTTGAACACTCGCACTTTCCGCAACGTTAACACCTGGTTCTATTGAGGCATCTTCGGCGGCAGCAAGTCTATGACCGTCTATGGGGGGACCGCTCATTTTCCCATCCATGCAGCAGGCTATGACCGACATAGGTATATATGTGGCCTGGAGGTACGCACTTAACCCTCGCTGTCATTAATTTGCATTTCGCCCGCGAGGATGACTACTCCGCTCAGGTCTGCTGGCAGCCTAGCGGCAAGACCAGGTGGGTATCTAACTGGCTATCCCATCACGTCTCTCGCAGAAGGCAAGACTGGCATGGGGTTTAGCGTGTCCCCCCATCAGTAATGACGCAGGCCAACTCCTTTTTATACCTGTGGACCAGCAGCGGCTGGTTCTGAGTTGAGTTTTCCATAAAAATCGCCCAATTTGATGTGCTTGTAGACACGCGGGCACGAATTTGCAATTGCATACACCACTAACGCGCGAGCACGGGACATTCGAGAATACCGTTTAGGTTGATGACCTGCTTACTACTGACGAGGGGCGGCCCGCGGTTGCAGAAGCACTACCACCTTTCCTCAGGTAGCGCTTGATGATCAGTGGGTGTAAGGGTGTAACATCGGCGAATAAGAGACTTATGCGCCCGATCCGTGTAGTGCCCACACTAGGATAAGTCTTACATACACATATTTGTCGCTTATTCGTGTTGGTTGACGCCGGAAGTCTTCCCCTTCGATATTAAAATCTGTAACTAAGCTAGCGCTGCCCCAGCGACGCGATCTGGTGTTCGGCGAAGTTGAGATGATTGAATGCTGGACTCCCCTAACTCAAATCACCAGATATAATGTTTAGTCCCGTGCCGCTTCTAGTGAACCCCGTACAAGTACAGCACACCTTCGATAGGAACCCTGAAAGACACAGTGCACTCGCTACATAGGATATCCACGTTTGCATGTTTGTATAGGGGGTGCATCACGTAGAATTGTATCGATACGTTGGTTTCGCGCCGACTGCCTTCATAAATTTTTAGACTTTACTAACGCGGTCTTATGAGATCGTCACACGCGAAACGTAAGCAACTTGCATGTTTCGCAAACGGTTTTTGGGGGGAGGTCCATATACTGTTGCTTTTTTCTGTATGTGACGGCATCGTCCATGTCTTAACCGATTAATAGGCTGGCACATAGCCCGTTGTTCGTGGCCGCAACAAACGCTGTCTATCCAAGCTGTAGATGGGTGTGTTCTCTAATAACATATCTCTTAGAGGGCTCAAGGCCCTTCCCTCGTCGGGAAACTTGAACCGATTGGTACGTATATGCCGGCAAACGTAGGAATGTCAGTACGATCAACTTTTCGCCGGCTCCCGATCCGCCAGAGGGACGGGACGACCCCCGTTCCCGAGTTCCCTACTATTACGCCGCCATCCTCATTGTCAATCGATGAATTTGTACGCGCCGCCCAAAGTGATTATAGCTGCACCCATCGGCAATAACACAGACTTTTATGCTTTGGTGGGCCAAACTGATACGTTGAATCAGTCGTAATATTAGTAAGAAGGGCACCCAGGGGGTAAAGGGCGTTGGATAGTGTGTA
seq00018   TTTAGATGTTAAGCGTCATCCAGCTCGAAGTGGGCTCCACGCAGCGCTCCGCACAAAGCAATAACAGCGTCGCGTTTTGCCCCCCGCGGTGATAAACGTCACAGATAAACAGAAGTCATGTCTATAGAGAACTGACGGCTGCAAAAATTGGAACCCGGACTAATAAGTGCTACTTCTTGAAGGCACGCTATATTCGCCTATTGCATCGAACCTTGATTCAGACCCGTGCAGTCTAACTACTTTTTAGGGACTCTCAAGCAAAATCACCGTTAGAACCCTGCTCGTGGCCTAGACTCAAATGAAGGGAACCGTAGGTAAGGAATCCCGCGCGGTTAGGCCACCTCCGCCATAGAGATTAACGCAATGTAGAAGTTGAAGATCATTTAACGTGGCTAGTTCGTGTGAGTCGCCAATACGGGGTATGCCCAAAAGAAGTACAGCGGGTTCAAGAGGGACCCTCAATCCATCATCGCAGGACAGTGATCCGGGGCAACCGAGGACTTGCTATATACATTTATAGTGCCGTCGAGCCTGGCAATTCTACAGGCTTAGCCAATAAGGCATGCCGTGTTAGCCACTTCCTTGTTCGTGAGGCTATGTTTCGAGGAAGCCATGTGAACCGTGCTCGGAGTTCTATGATGAGGGGGCAACAGCTGGCGACTGTGACCACGAGTACGCGGTCAACGTTCCCGATCAGCACTTTGGGCTTTTGAACACTCGCACTTTCCGCAACGTTAACACCTGGTTCTATTGAGGCATCTTCGGCGGCAGCAAGTCTATGACCGTCTATGGGGGGACCGCTCATTTTCCCATCCATGCAGCAGGCTATGACCGACATAGGTATATATGTGGCCTGGAGGTACGCACTTAACCCTCGCTGTCATTAATTTGCATTTCGCCCGCGAGGATGACTACTCCGCTCAGGTCTGCTGGCAGCCTAGCGGCAAGACCAGGTGGGTATCTAACTGGCTATCCCATCACGTCTCTCGCAGAAGGCAAGACTGGCATGGGGTTTAGCGTGTCCCCCCATCAGTAATGACGCAGGCCAACTCCTTTTTATACCTGTGGACCAGCAGCGGCTGGTTCTGAGTTGAGTTTTCCATAAAAATCGCCCAATTTGATGTGCTTGTAGACACGCGGGCACGAATTTGCAATTGCATACACCACTAACGCGCGAGCACGGGACATTCGAGAATACCGTTTAGGTTGATGACCTGCTTACTACTGACGAGGGGCGGCCCGCGGTTGCAGAAGCACTACCACCTTTCCTCAGGTAGCGCTTGATGATCAGTGGGTGTAAGGGTGTAACATCGGCGAATAAGAGACTTATGCGCCCGATCCGTGTAGTGCCCACACTAGGATAAGTCTTACATACACATATTTGTCGCTTATTCGTGTTGGTTGACGCCGGAAGTCTTCCCCTTCGATATTAAAATCTGTAACTAAGCTAGCGCTGCCCCAGCGACGCGATCTGGTGTTCGGCGAAGTTGAGATGATTGAATGCTGGACTCCCCTAACTCAAATCACCAGATATAATGTTTAGTCCCGTGCCGCTTCTAGTGAACCCCGTACAAGTACAGCACACCTTCGATAGGAACCCTGAAAGACACAGTGCACTCGCTACATAGGATATCCACGTTTGCATGTTTGTATAGGGGGTGCATCACGTAGAATTGTATCGATACGTTGGTTTCGCGCCGACTGCCTTCATAAATTTTTAGACTTTACTAACGCGGTCTTATGAGATCGTCACACGCGAAACGTAAGCAACTTGCATGTTTCGCAAACGGTTTTTGGGGGGAGGTCCATATACTGTTGCTTTTTTCTGTATGTGACGGCATCGTCCATGTCTTAACCGATTAATAGGCTGGCACATAGCCCGTTGTTCGTGGCCGCAACAAACGCTGTCTATCCAAGCTGTAGATGGGTGTGTTCTCTAATAACATATCTCTTAGAGGGCTCAAGGCCCTTCCCTCGTCGGGAAACTTGAACCGATTGGTACGTATATGCCGGCAAACGTAGGAATGTCAGTACGATCAACTTTTCGCCGGCTCCCGATCCGCCAGAGGGACGGGACGACCCCCGTTCCCGAGTTCCCTACTATTACGCCGCCATCCTCATTGTCAATCGATGAATTTGTACGCGCCGCCCAAAGTGATTATAGCTGCACCCATCGGCAATAACACAGACTTTTATGCTTTGGTGGGCCAAACTGATACGTTGAATCAGTCGTAATATTAGTAAGAAGGGCACCCAGGGGGTAAAGGGCGTTGGATAGTGTGTA
seq00019   TTTAGATGTTAAGCGTCATCCAGCTCGAAGTGGGCTCCACGCAGCGCTCCGCACAAAGCAATAACAGCGTCGCGTTTTGCCCCCCGCGGTGATAAACGTCACAGATAAACAGAAGTCATGTCTATAGAGAACTGACGGCTGCAAAAATTGGAACCCGGACTAATAAGTGCTACTTCTTGAAGGCACGCTATATTCGCCTATTGCATCGAACCTTGATTCAGACCCGTGCAGTCTAACTACTTTTTAGGGACTCTCAAGCAAAATCACCGTTAGAACCCTGCTCGTGGCCTAGACTCAAATGAAGGGAACCGTAGGTAAGGAATCCCGCGCGGTTAGGCCACCTCCGCCATAGAGATTAACGCAATGTAGAAGTTGAAGATCATTTAACGTGGCTAGTTCGTGTGAGTCGCCAATACGGGGTATGCCCAAAAGAAGTACAGCGGGTTCAAGAGGGACCCTCAATCCATCATCGCAGGACAGTGATCCGGGGCAACCGAGGACTTGCTATATACATTTATAGTGCCGTCGAGCCTGGCAATTCTACAGGCTTAGCCAATAAGGCATGCCGTGTTAGCCACTTCCTTGTTCGTGAGGCTATGTTTCGAGGAAGCCATGTGAACCGTGCTCGGAGTTCTATGATGAGGGGGCAACAGCTGGCGACTGTGACCACGAGTACGCGGTCAACGTTCCCGATCAGCACTTTGGGCTTTTGAACACTCGCACTTTCCGCAACGTTAACACCTGGTTCTATTGAGGCATCTTCGGCGGCAGCAAGTCTATGACCGTCTATGGGGGGACCGCTCATTTTCCCATCCATGCAGCAGGCTATGACCGACATAGGTATATATGTGGCCTGGAGGTACGCACTTAACCCTCGCTGTCATTAATTTGCATTTCGCCCGCGAGGATGACTACTCCGCTCAGGTCTGCTGGCAGCCTAGCGGCAAGACCAGGTGGGTATCTAACTGGCTATCCCATCACGTCTCTCGCAGAAGGCAAGACTGGCATGGGGTTTAGCGTGTCCCCCCATCAGTAATGACGCAGGCCAACTCCTTTTTATACCTGTGGACCAGCAGCGGCTGGTTCTGAGTTGAGTTTTCCATAAAAATCGCCCAATTTGATGTGCTTGTAGACACGCGGGCACGAATTTGCAATTGCATACACCACTAACGCGCGAGCACGGGACATTCGAGAATACCGTTTAGGTTGATGACCTGCTTACTACTGACGAGGGGCGGCCCGCGGTTGCAGAAGCACTACCACCTTTCCTCAGGTAGCGCTTGATGATCAGTGGGTGTAAGGGTGTAACATCGGCGAATAAGAGACTTATGCGCCCGATCCGTGTAGTGCCCACACTAGGATAAGTCTTACATACACATATTTGTCGCTTATTCGTGTTGGTTGACGCCGGAAGTCTTCCCCTTCGATATTAAAATCTGTAACTAAGCTAGCGCTGCCCCAGCGACGCGATCTGGTGTTCGGCGAAGTTGAGATGATTGAATGCTGGACTCCCCTAACTCAAATCACCAGATATAATGTTTAGTCCCGTGCCGCTTCTAGTGAACCCCGTACAAGTACAGCACACCTTCGATAGGAACCCTGAAAGACACAGTGCACTCGCTACATAGGATATCCACGTTTGCATGTTTGTATAGGGGGTGCATCACGTAGAATTGTATCGATACGTTGGTTTCGCGCCGACTGCCTTCATAAATTTTTAGACTTTACTAACGCGGTCTTATGAGATCGTCACACGCGAAACGTAAGCAACTTGCATGTTTCGCAAACGGTTTTTGGGGGGAGGTCCATATACTGTTGCTTTTTTCTCTATGTGACGGCATCGTCCATGTCTTAACCGATTAATAGGCTGGCACATAGCCCGTTGTTCGTGGCCGCAACAAACGCTGTCTATCCAAGCTGTAGATGGGTGTGTTCTCTAATAACATATCTCTTAGAGGGCTCAAGGCCCTTCCCTCGTCGGGAAACTTGAACCGATTGGTACGTATATGCCGGCAAACGTAGGAATGTCAGTACGATCAACTTTTCGCCGGCTCCCGATCCGCCAGAGGGACGGGACGACCCCCGTTCCCGAGTTCCCTACTATTACGCCGCCATCCTCATTGTCAATCGATGAATTTGTACGCGCCGCCCAAAGTGATTATAGCTGCACCCATCGGCAATAACACAGACTTTTATGCTTTGGTGGGCCAAACTGATACGTTGAATCAGTCGTAATATTAGTAAGAAGGGCACCCAGGGGGTAAAGGGCGTTGGATAGTGTGTA
seq00020   TTTAGATGTTAAGCGTCATCCAGCTCGAAGTGGGCTCCACGCAGCGCTCCGCACAAAGCAATAACAGCGTCGCGTTTTGCCCCCCGCGGTGATAAACGTCACAGATAAACAGAAGTCATGTCTATAGAGAACTGACGGCTGCAAAAATTGGAACCCGGACTAATAAGTGCTACTTCTTGAAGGCACGCTATATTCGCCTATTGCATCGAACCTTGATTCAGACCCGTGCAGTCTAACTACTTTTTAGGGACTCTCAAGCAAAATCACCGTTAGAACCCTGCTCGTGGCCTAGACTCAAATGAAGGGAACCGTAGGTAAGGAATCCCGCGCGGTTAGGCCACCTCCGCCATAGAGATTAACGCAATGTAGAAGTTGAAGATCATTTAACGTGGCTAGTTCGTGTGAGTCGCCAATACGGGGTATGCCCAAAAGAAGTACAGCGGGTTCAAGAGGGACCCTCAATCCATCATCGCAGGACAGTGATCCGGGGCAACCGAGGACTTGCTATATACATTTATAGTGCCGTCGAGCCTGGCAATTCTACAGGCTTAGCCAATAAGGCATGCCGTGTTAGCCACTTCCTTGTTCGTGAGGCTATGTTTCGAGGAAGCCATGTGAACCGTGCTCGGAGTTCTATGATGAGGGGGCAACAGCTGGCGACTGTGACCACGAGTACGCGGTCAACGTTCCCGATCAGCACTTTGGGCTTTTGAACACTCGCACTTTCCGCAACGTTAACACCTGGTTCTATTGAGGCATCTTCGGCGGCAGCAAGTCTATGACCGTCTATGGGGGGACCGCTCATTTTCCCATCCATGCAGCAGGCTATGACCGACATAGGTATATATGTGGCCTGGAGGTACGCACTTAACCCTCGCTGTCATTAATTTGCATTTCGCCCGCGAGGATGACTACTCCGCTCAGGTCTGCTGGCAGCCTAGCGGCAAGACCAGGTGGGTATCTAACTGGCTATCCCATCACGTCTCTCGCAGAAGGCAAGACTGGCATGGGGTTTAGCGTGTCCCCCCATCAGTAATGACGCAGGCCAACTCCTTTTTATACCTGTGGACCAGCAGCGGCTGGTTCTGAGTTGAGTTTTCCATAAAAATCGCCCAATTTGATGTGCTTGTAGACACGCGGGCACGAATTTGCAATTGCATACACCACTAACGCGCGAGCACGGGACATTCGAGAATACCGTTTAGGTTGATGACCTGCTTACTACTGACGAGGGGCGGCCCGCGGTTGCAGAAGCACTACCACCTTTCCTCAGGTAGCGCTTGATGATCAGTGGGTGTAAGGGTGTAACATCGGCGAATAAGAGACTTATGCGCCCGATCCGTGTAGTGCCCACACTAGGATAAGTCTTACATACACATATTTGTCGCTTATTCGTGTTGGTTGACGCCGGAAGTCTTCCCCTTCGATATTAAAATCTGTAACTAAGCTAGCGCTGCCCCAGCGACGCGATCTGGTGTTCGGCGAAGTTGAGATGATTGAATGCTGGACTCCCCTAACTCAAATCACCAGATATAATGTTTAGTCCCGTGCCGCTTCTAGTGAACCCCGTACAAGTACAGCACACCTTCGATAGGAACCCTGAAAGACACAGTGCACTCGCTACATAGGATATCCACGTTTGCATGTTTGTATAGGGGGTGCATCACGTAGAATTGTATCGATACGTTGGTTTCGCGCCGACTGCCTTCATAAATTTTTAGACTTTACTAACGCGGTCTTATGAGATCGTCACACGCGAAACGTAAGCAACTTGCATGTTTCGCAAACGGTTTTTGGGGGGAGGTCCATATACTGTTGCTTTTTTCTGTATGTGACGGCATCGTCCATGTCTTAACCGATTAATAGGCTGGCACATAGCCCGTTGTTCGTGGCCGCAACAAACGCTGTCTATCCAAGCTGTAGATGGGTGTGTTCTCTAATAACATATCTCTTAGAGGGCTCAAGGCCCTTCCCTCGTCGGGAAACTTGAACCGATTGGTACGTATATGCCGGCAAACGTAGGAATGTCAGTACGATCAACTTTTCGCCGGCTCCCGATCCGCCAGAGGGACGGGACGACCCCCGTTCCCGAGTTCCCTACTATTACGCCGCCATCCTCATTGTCAATCGATGAATTTGTACGCGCCGCCCAAAGTGATTATAGCTGCACCCATCGGCAATAACACAGACTTTTATGCTTTGGTGGGCCAAACTGATACGTTGAATCAGTCGTAATATTAGTAAGAAGGGCACCCAGGGGGTAAAGGGCGTTGGATAGTGTGTA
seq00021   TTTAGATGTTAAGCGTCATCCAGCTCGAAGTGGGCTCCACGCAGCGCTCCGCACAAAGCAATAACAGCGTCGCGTTTTGCCCCCCGCGGTGATAAACGTCACAGATAAACAGAAGTCATGTCTATAGAGAACTGACGGCTGCAAAAATTGGAACCCGGACTAATAAGTGCTACTTCTTGAAGGCACGCTATATTCGCCTATTGCATCGAACCTTGATTCAGACCCGTGCAGTCTAACTACTTTTTAGGGACTCTCAAGCAAAATCACCGTTAGAACCCTGCTCGTGGCCTAGACTCAAATGAAGGGAACCGTAGGTAAGGAATCCCGCGCGGTTAGGCCACCTCCGCCATAGAGATTAACGCAATGTAGAAGTTGAAGATCATTTAACGTGGCTAGTTCGTGTGAGTCGCCAATACGGGGTATGCCCAAAAGAAGTACAGCGGGTTCAAGAGGGACCCTCAATCCATCATCGCAGGACAGTGATCCGGGGCAACCGAGGACTTGCTATATACATTTATAGTGCCGTCGAGCCTGGCAATTCTACAGGCTTAGCCAATAAGGCATGCCGTGTTAGCCACTTCCTTGTTCGTGAGGCTATGTTTCGAGGAAGCCATGTGAACCGTGCTCGGAGTTCTATGATGAGGGGGCAACAGCTGGCGACTGTGACCACGAGTACGCGGTCAACGTTCCCGATCAGCACTTTGGGCTTTTGAACACTCGCACTTTCCGCAACGTTAACACCTGGTTCTATTGAGGCATCTTCGGCGGCAGCAAGTCTATGACCGTCTATGGGGGGACCGCTCATTTTCCCATCCATGCAGCAGGCTATGACCGACATAGGTATATATGTGGCCTGGAGGTACGCACTTAACCCTCGCTGTCATTAATTTGCATTTCGCCCGCGAGGATGACTACTCCGCTCAGGTCTGCTGGCAGCCTAGCGGCAAGACCAGGTGGGTATCTAACTGGCTATCCCATCACGTCTCTCGCAGAAGGCAAGACTGGCATGGGGTTTAGCGTGTCCCCCCATCAGTAATGACGCAGGCCAACTCCTTTTTATACCTGTGGACCAGCAGCGGCTGGTTCTGAGTTGAGTTTTCCATAAAAATCGCCCAATTTGATGTGCTTGTAGACACGCGGGCACGAATTTGCAATTGCATACACCACTAACGCGCGAGCACGGGACATTCGAGAATACCGTTTAGGTTGATGACCTGCTTACTACTGACGAGGGGCGGCCCGCGGTTGCAGAAGCACTACCACCTTTCCTCAGGTAGCGCTTGATGATCAGTGGGTGTAAGGGTGTAACATCGGCGAATAAGAGACTTATGCGCCCGATCCGTGTAGTGCCCACACTAGGATAAGTCTTACATACACATATTTGTCGCTTATTCGTGTTGGTTGACGCCGGAAGTCTTCCCCTTCGATATTAAAATCTGTAACTAAGCTAGCGCTGCCCCAGCGACGCGATCTGGTGTTCGGCGAAGTTGAGATGATTGAATGCTGGACTCCCCTAACTCAAATCACCAGATATAATGTTTAGTCCCGTGCCGCTTCTAGTGAACCCCGTACAAGTACAGCACACCTTCGATAGGAACCCTGAAAGACACAGTGCACTCGCTACATAGGATATCCACGTTTGCATGTTTGTATAGGGGGTGCATCACGTAGAATTGTATCGATACGTTGGTTTCGCGCCGACTGCCTTCATAAATTTTTAGACTTTACTAACGCGGTCTTATGAGATCGTCACACGCGAAACGTAAGCAACTTGCATGTTTCGCAAACGATTTTTGGGGGGAGGTCCATATACTGTTGCTTTTTTCTGTATGTGACGGCATCGTCCATGTCTTAACCGATTAATAGGCTGGCACATAGCCCGTTGTTCGTGGCCGCAACAAACGCTGTCTATCCAAGCTGTAGATGGGTGTGTTCTCTAATAACATATCTCTTAGAGGGCTCAAGGCCCTTCCCTCGTCGGGAAACTTGAACCGATTGGTACGTATATGCCGGCAAACGTAGGAATGTCAGTACGATCAACTTTTCGCCGGCTCCCGATCCGCCAGAGGGACGGGACGACCCCCGTTCCCGAGTTCCCTACTATTACGCCGCCATCCTCATTGTCAATCGATGAATTTGTACGCGCCGCCCAAAGTGATTATAGCTGCACCCATCGGCAATAACACAGACTTTTATGCTTTGGTGGGCCAAACTGATACGTTGAATCAGTCGTAATATTAGTAAGAAGGGCACCCAGGGGGTAAAGGGCGTTGGATAGTGTGTA
seq00022   TTTAGATGTTAAGCGTCATCCAGCTCGAAGTGGGCTCCACGCAGCGCTCCGCACAAAGCAATAACAGCGTCGCGTTTTGCCCCCCGCGGTGATAAACGTCACAGATAAACAGAAGTCATGTCTATAGAGAACTGACGGCTGCAAAAATTGGAACCCGGACTAATAAGTGCTACTTCTTGAAGGCACGCTATATTCGCCTATTGCATCGAACCTTGATTCAGACCCGTGCAGTCTAACTACTTTTTAGGGACTCTCAAGCAAAATCACCGTTAGAACCCTGCTCGTGGCCTAGACTCAAATGAAGGGAACCGTAGGTAAGGAATCCCGCGCGGTTAGGCCACCTCCGCCATAGAGATTAACGCAATGTAGAAGTTGAAGATCATTTAACGTGGCTAGTTCGTGTGAGTCGCCAATACGGGGTATGCCCAAAAGAAGTACAGCGGGTTCAAGAGGGACCCTCAATCCATCATCGCAGGACAGTGATCCGGGGCAACCGAGGACTTGCTATATACATTTATAGTGCCGTCGAGCCTGGCAATTCTACAGGCTTAGCCAATAAGGCATGCCGTGTTAGCCACTTCCTTGTTCGTGAGGCTATGTTTCGAGGAAGCCATGTGAACCGTGCTCGGAGTTCTATGATGAGGGGGCAACAGCTGGCGACTGTGACCACGAGTACGCGGTCAACGTTCCCGATCAGCACTTTGGGCTTTTGAACACTCGCACTTTCCGCAACGTTAACACCTGGTTCTATTGAGGCATCTTCGGCGGCAGCAAGTCTATGACCGTCTATGGGGGGACCGCTCATTTTCCCATCCATGCAGCAGGCTATGACCGACATAGGTATATATGTGGCCTGGAGGTACGCACTTAACCCTCGCTGTCATTAATTTGCATTTCGCCCGCGAGGATGACTACTCCGCTCAGGTCTGCTGGCAGCCTAGCGGCAAGACCAGGTGGGTATCTAACTGGCTATCCCATCACGTCTCTCGCAGAAGGCAAGACTGGCATGGGGTTTAGCGTGTCCCCCCATCAGTAATGACGCAGGCCAACTCCTTTTTATACCTGTGGACCAGCAGCGGCTGGTTCTGAGTTGAGTTTTCCATAAAAATCGCCCAATTTGATGTGCTTGTAGACACGCGGGCACGAATTTGCAATTGCATACACCACTAACGCGCGAGCACGGGACATTCGAGAATACCGTTTAGGTTGATGACCTGCTTACTACTGACGAGGGGCGGCCCGCGGTTGCAGAAGCACTACCACCTTTCCTCAGGTAGCGCTTGATGATCAGTGGGTGTAAGGGTGTAACATCGGCGAATAAGAGACTTATGCGCCCGATCCGTGTAGTGCCCACACTAGGATAAGTCTTACATACACATATTTGTCGCTTATTCGTGTTGGTTGACGCCGGAAGTCTTCCCCTTCGATATTAAAATCTGTAACTAAGCTAGCGCTGCCCCAGCGACGCGATCTGGTGTTCGGCGAAGTTGAGATGATTGAATGCTGGACTCCCCTAACTCAAATCACCAGATATAATGTTTAGTCCCGTGCCGCTTCTAGTGAACCCCGTACAAGTACAGCACACCTTCGATAGGAACCCTGAAAGACACAGTGCACTCGCTACATAGGATATCCACGTTTGCATGTTTGTATAGGGGGTGCATCACGTAGAATTGTATCGATACGTTGGTTTCGCGCCGACTGCCTTCATAAATTTTTAGACTTTACTAACGCGGTCTTATGAGATCGTCACACGCGAAACGTAAGCAACTTGCATGTTTCGCAAACGGTTTTTGGGGGGAGGTCCATATACTGTTGCTTTTTTCTGTATGTGACGGCATCGTCCATGTCTTAACCGATTAATAGGCTGGCACATAGCCCGTTGTTCGTGGCCGCAACAAACGCTGTCTATCCAAGCTGTAGATGGGTGTGTTCTCTAATAACATATCTCTTAGAGGGCTCAAGGCCCTTCCCTCGTCGGGAAACTTGAACCGATTGGTACGTATATGCCGGCAAACGTAGGAATGTCAGTACGATCAACTTTTCGCCGGCTCCCGATCCGCCAGAGGGACGGGACGACCCCCGTTCCCGAGTTCCCTACTATTACGCCGCCATCCTCATTGTCAATCGATGAATTTGTACGCGCCGCCCAAAGTGATTATAGCTGCACCCATCGGCAATAACACAGACTTTTATGCTTTGGTGGGCCAAACTGATACGTTGAATCAGTCGTAATATTAGTAAGAAGGGCACCCAGGGGGTAAAGGGCGTTGGATAGTGTGTA
seq00023   TTTAGATGTTAAGCGTCATCCAGCTCGAAGTGGGCTCCACGCAGCGCTCCGCACAAAGCAATAACAGCGTCGCGTTTTGCCCCCCGCGGTGATAAACGTCACAGATAAACAGAAGTCATGTCTATAGAGAACTGACGGCTGCAAAAATTGGAACCCGGACTAATAAGTGCTACTTCTTGAAGGCACGCTATATTCGCCTATTGCATCGAACCTTGATTCAGACCCGTGCAGTCTAACTACTTTTTAGGGACTCTCAAGCAAAATCACCGTTAGAACCCTGCTCGTGGCCTAGACTCAAATGAAGGGAACCGTAGGTAAGGAATCCCGCGCGGTTAGGCCACCTCCGCCATAGAGATTAACGCAATGTAGAAGTTGAAGATCATTTAACGTGGCTAGTTCGTGTGTGTCGCCAATACGGGGTATGCCCAAAAGAAGTACAGCGGGTTCAAGAGGGACCCTCAATCCATCATCGCAGGACAGTGATCCGGGGCAACCGAGGACTTGCTATATACATTTATAGTGCCGTCGAGCCTGGCAATTCTACAGGCTTAGCCAATAAGGCATGCCCTGTTAGCCACTTCCTTGTTCGTGAGGCTATGTTTCGAGGAAGCCATGTGAACCGTGCTCGGAGTTCTATGATGAGGGGGCAACAGCTGGCGACTGTGACCACGAGTACGCGGTCAACGTTCCCGATCAGCACTTTGGGCTTTTGAACACTCGCACTTTCCGCAACGTTAACACCTGGTTCTATTGAGGCATCTTCGGCGGCAGCAAGTCTATGACCGTCTATGGGGGGACCGCTCATTTTCCCATCCATGCAGCAGGCTATGACCGACATAGGTATATATGTGGCCTGGAGGTACGCACTTAACCCTCGCTGTCATTAATTTGCATTTCGCCCGCGAGGATGACTACTCCGCTCAGGTCTGCTGGCAGCCTAGCGGCAAGACCAGGTGGGTATCTAACTGGCTATCCCATCACGTCTCTCGCAGAAGGCAAGACTGGCATGGGGTTTAGCGTGTCCCCCCATCAGTAATGACGCAGGCCAACTCCTTTTTATACCTGTGGACCAGCAGCGGCTGCTTCTGAGTTGAGTTTTCCATAAAAATCGCCCAATTTGATGTGCTTGTAGACACGCGGGCACGAATTTGCAATTGCATACACCACTAACGCGCGAGCACGGGACATTCGAGAATACCGTTTAGGTTGATGACCTGCTTACTACTGACGAGGGGCGGCCCGCGGTTGCAGAAGCACTACCACCTTTCCTCAGGTAGCGCTTGATGATCAGTGGGTGTAAGGGTGTAACATCGGCGAATAAGAGACTTATGCGCCCGATCCGTGTAGTGCCCACACTAGGATAAGTCTTACATACACATATTTGTCGCTTATTCGTGTTGGTTGACGCCGGAAGTCTTCCCCTTCGATATTAAAATCTGTAACTAAGCTAGCGCTGCCCCAGCGACGCGATCTGGTGTTCGGCGAAGTTGAGATGATTGAATGCTGGACTCCCCTAACTCAAATCACCAGATATAATGTTTAGTCCCGTGCCGCTTCTAGTGAACCCCGTACAAGTACAGCACACCTTCGATAGGAACCCTGAAAGACACAGTGCACTCGCTACATAGGATATCCACGTTTGCATGTTTGTATAGGGGGTGCATCACGTAGAATTGTATCGATACGTTGGTTTCGCGCCGACTGCCTTCATAAATTTTTAGACTTTACTAACGCGGTCTTATGAGATCGTCACACGCGAAACGTAAGCAACTTGCATGTTTCGCAAACGGTTTTTGGGGGGAGGTCCATATACTGTTGCTTTTTTCTGTATGTGACGGCATCGTCCATGTCTTAACCGATTAATAGGCTGGCACATAGCCCGTTGTTCGTGGCCGCAACAAACGCTGTCTATCCAAGCTGTAGATGGGTGTGTTCTCTAATAACATATCTCTTAGAGGGCTCAAGGCCCTTCCCTCGTCGGGAAACTTGAACCGATTGGTACGTATATGCCGGCAAACGTAGGAATGTCAGTACGATCAACTTTTCGCCGGCTCCCGATCCGCCAGAGGGACGGGACGACCCCCGTTCCCGAGTTCCCTACTATTACGCCGCCATCCTCATTGTCAATCGATGAATTTGTACGCGCCGCCCAAAGTGATTATAGCTGCACCCATCGGCAATAACACAGACTTTTATGCTTTGGTGGGCCAAACTGATACGTTGAATCAGTCGTAATATTAGTAAGAAGGGCACCCAGGGGGTAAAGGGCGTTGGATAGTGTGTA
seq00024   TTTAGATGTTAAGCGTCATCCAGCTCGAAGTGGGCTCCACGCAGCGCTCCGCACAAAGCAATAACAGCGTCGCGTTTTGCCCCCCGCGGTGATAAACGTCACAGATAAACAGAAGTCATGTCTATAGAGAACTGACGGCTGCAAAAATTGGAACCCGGACTAATAAGTGCTACTTCTTGAAGGCACGCTATATTCGCCTATTGCATCGAACCTTGATTCAGACCCGTGCAGTCTAACTACTTTTTAGGGACTCTCAAGCAAAATCACCGTTAGAACCCTGCTCGTGGCCTAGACTCAAATGAAGGGAACCGTAGGTAAGGAATCCCGCGCGGTTAGGCCACCTCCGCCATAGAGATTAACGCAATGTAGAAGTTGAAGATCATTTAACGTGGCTAGTTCGTGTGAGTCGCCAATACGGGGTATGCCCAAAAGAAGTACAGCGGGTTCAAGAGGGACCCTCAATCCATCATCGCAGGACAGTGATCCGGGGCAACCGAGGACTTGCTATATACATTTATAGTGCCGTCGAGCCTGGCAATTCTACAGGCTTAGCCAATAAGGCATGCCGTGTTAGCCACTTCCTTGTTCGTGAGGCTATGTTTCGAGGAAGCCATGTGAACCGTGCTCGGAGTTCTATGATGAGGGGGCAACAGCTGGCGACTGTGACCACGAGTACGCGGTCAACGTTCCCGATCAGCACTTTGGGCTTTTGAACACTCGCACTTTCCGCAACGTTAACACCTGGTTCTATTGAGGCATCTTCGGCGGCAGCAAGTCTATGACCGTCTATGGGGGGACCGCTCATTTTCCCATCCATGCAGCAGGCTATGACCGACATAGGTATATATGTGGCCTGGAGGTACGCACTTAACCCTCGCTGTCATTAATTTGCATTTCGCCCGCGAGGATGACTACTCCGCTCAGGTCTGCTGGCAGCCTAGCGGCAAGACCAGGTGGGTATCTAACTGGCTATCCCATCACGTCTCTCGCAGAAGGCAAGACTGGCATGGGGTTTAGCGTGTCCCCCCATCAGTAATGACGCAGGCCAACTCCTTTTTATACCTGTGGACCAGCAGCGGCTGGTTCTGAGTTGAGTTTTCCATAAAAATCGCCCAATTTGATGTGCTTGTAGACACGCGGGCACGAATTTGCAATTGCATACACCACTAACGCGCGAGCACGGGACATTCGAGAATACCGTTTAGGTTGATGACCTGCTTACTACTGACGAGGGGCGGCCCGCGGTTGCAGAAGCACTACCACCTTTCCTCAGGTAGCGCTTGATGATCAGTGGGTGTAAGGGTGTAACATCGGCGAATAAGAGACTTATGCGCCCGATCCGTGTAGTGCCCACACTAGGATAAGTCTTACATACACATATTTGTCGCTTATTCGTGTTGGTTGACGCCGGAAGTCTTCCCCTTCGATATTAAAATCTGTAACTAAGCTAGCGCTGCCCCAGCGACGCGATCTGGTGTTCGGCGAAGTTGAGATGATTGAATGCTGGACTCCCCTAACTCAAATCACCAGATATAATGTTTAGTCCCGTGCCGCTTCTAGTGAACCCCGTACAAGTACAGCACACCTTCGATAGGAACCCTGAAAGACACAGTGCACTCGCTACATAGGATATCCACGTTTGCATGTTTGTATAGGGGGTGCATCACGTAGAATTGTATCGATACGTTGGTTTCGCGCCGACTGCCTTCATAAATTTTTAGACTTTACTAACGCGGTCTTATGAGATCGTCACACGCGAAACGTAAGCAACTTGCATGTTTCGCAAACGGTTTTTGGGGGGAGGTCCATATACTGTTGCTTTTTTCTGTATGTGACGGCATCGTCCATGTCTTAACCGATTAATAGGCTGGCACATAGCCCGTTGTTCGTGGCCGCAACAAACGCTGTCTATCCAAGCTGTAGATGGGTGTGTTCTCTAATAACATATCTCTTAGAGGGCTCAAGGCCCTTCCCTCGTCGGGAAACTTGAACCGATTGGTACGTATATGCCGGCAAACGTAGGAATGTCAGTACGATCAACTTTTCGCCGGCTCCCGATCCGCCAGAGGGACGGGACGACCCCCGTTCCCGAGTTCCCTACTATTACGCCGCCATCCTCATTGTCAATCGATGAATTTGTACGCGCCGCCCAAAGTGATTATAGCTGCACCCATCGGCAATAACACAGACTTTTATGCTTTGGTGGGCCAAACTGATACGTTGAATCAGTCGTAATATTAGTAAGAAGGGCACCCAGGGGGTAAAGGGCGTTGGATAGTGTGTA
seq00025   TTTAGATGTTAAGCGTCATCCAGCTCGAAGTGGGCTCCACGCAGCGCTCCGCACAAAGCAATAACAGCGTCGCGTTTTGCCCCCCGCGGTGATAAACGTCACAGATAAACAGAAGTCATGTCTATAGAGAACTGACGGCTGCAAAAATTGGAACCCGGACTAATAAGTGCTACTTCTTGAAGGCACGCTATATTCGCCTATTGCATCGAACCTTGATTCAGACCCGTGCAGTCTAACTACTTTTTAGGGACTCTCAAGCAAAATCACCGTTAGAACCCTGCTCGTGGCCTAGACTCAAATGAAGGGAACCGTAGGTAAGGAATCCCGCGCGGTTAGGCCACCTCCGCCATAGAGATTAACGCAATGTAGAAGTTGAAGATCATTTAACGTGGCTAGTTCGTGTGAGTCGCCAATACGGGGTATGCCCAAAAGAAGTACAGCGGGTTCAAGAGGGACCCTCAATCCATCATCGCAGGACAGTGATCCGGGGCAACCGAGGACTTGCTATATACATTTATAGTGCCGTCGAGCCTGGCAATTCTACAGACTTAGCCAATAAGGCATGCCGTGTTAGCCACTTCCTTGTTCGTGAGGCTATGTTTCGAGGAAGCCATGTGAACCGTGCTCGGAGTTCTATGATGAGGGGGCAACAGCTGGCGACTGTGACCACGAGTACGCGGTCAACGTTCCCGATCAGCACTTTGGGCTTTTGAACACTCGCACTTTCCGCAACGTTAACACCTGGTTCTATTGAGGCATCTTCGGCGGCAGCAAGTCTATGACCGTCTATGGGGGGACCGCTCATTTTCCCATCCATGCAGCAGGCTATGACCGACATAGGTATATATGTGGCCTGGAGGTACGCACTTAACCCTCGCTGTCATTAATTTGCATTTCGCCCGCGAGGATGACTACTCCGCTCAGGTCTGCTGGCAGCCTAGCGGCAAGACCAGGTGGGTATCTAACTGGCTATCCCATCACGTCTCTCGCAGAAGGCAAGACTGGCATGGGGTTTAGCGTGTCCCCCCATCAGTAATGACGCAGGCCAACTCCTTTTTATACCTGTGGACCAGCAGCGGCTGGTTCTGAGTTGAGTTTTCCATAAAAATCGCCCAATTTGATGTGCTTGTAGACACGCGGGCACGAATTTGCAATTGCATACACCACTAACGCGCGAGCACGGGACATTCGAAAATACCGTTTAGGTTGATGACCTGCTTACTACTGACGAGGGGCGGCCCGCGGTTGCAGAAGCACTACCAGCTTTCCTCAGGTAGCGCTTGATGATCAGTGGGTGTAAGGGTGTAACATCGGCGAATAAGAGACTTATGCGCCCGATCCGTGTAGTGCCCACACTAGGATAAGTCTTACATACACATATTTGTCGCTTATTCGTGTTGGTTGACGCCGGAAGTCTTCCCCTTCGATATTAAAATCTGTAACTAAGCTAGCGCTGCCCCAGCGACGCGATCTGGTGTTCGGCGAAGTTGAGATGATTGAATGCTGGACTCCCCTAACTCAAATCACCAGATATAATGTTTAGTCCCGTGCCGCTTCTAGTGAACCCCGTACAAGTACAGCACACCTTCGATAGGAACCCTGAAAGACACAGTGCACTCGCAACATAGGATATCCACGTTTGCATGTTTGTATAGGGGGTGCATCACGTAGAATTGTATCGATACGTTGGTTTCGCGCCGACTGCCTTCATAAATTTTTAGACTTTACTAACGCGGTCTTATGAGATCGTCACACGCGAAACGTAAGCAACTTGCATGTTTCGCAAACGGTTTTTGGGGGGAGGTCCATATACTGTTGCTTTTTTCTGTATGTGACGGCATCGTCCATGTCTTAACCGATTAATAGGCTGGCACATAGCCCGTTGTTCGTGGCCGCAACAAACGCTGTCTATCCAAGCTGTAGATGGGTGTGTTCTCTAATAACATATCTCTTAGAGGGCTCAAGGCCCTTCCCTCGTCGGGAAACTTGAACCGATTGGTACGTATATGCCGGCAAACGTAGGAATGTCAGTACGATCAACTTTTCGCCGGCTCCCGATCCGCCAGAGGGACGGGACGACCCCCGTTCCCGAGTTCCCTACTATTACGCCGCCATCCTCATTGTCAATCGATGAATTTGTACGCGCCGCCCAAAGTGATTATAGCTGCACCCATCGGCAATAACACAGACTTTTATGCTTTGGTGGGCCAAACTGATACGTTGAATCAGTCGTAATATTAGTAAGAAGGGCACCCAGGGGGTAAAGGGCGTTGGATAGTGTGTA
seq00026   TTTAGATGTTAAGCGTCATCCAGCTCGAAGTGGGCTCCACGCAGCGCTCCGCACAAAGCAATAACAGCGTCGCGTTTTGCCCCCCGCGGTGATAAACGTCACAGATAAACAGAAGTCATGTCTATAGAGAACTGACGGCTGCAAAAATTGGAACCCGGACTAATAAGTGCTACTTCTTGAAGGCACGCTATATTCGCCTATTGCATCGAACCTTGATTCAGACCCGTGCAGTCTAACTACTTTTTAGGGACTCTCAAGCAAAATCACCGTTAGAACCCTGCTCGTGGCCTAGACTCAAATGAAGGGAACCGTAGGTAAGGAATCCCGCGCGGTTAGGCCACCTCCGCCATAGAGATTAACGCAATGTAGAAGTTGAAGATCATTTAACGTGGCTAGTTCGTGTGAGTCGCCAATACGGGGTATGCCCAAAAGAAGTACAGCGGGTTCAAGAGGGACCCTCAATCCATCATCGCAGGACAGTGATCCGGGGCAACCGAGGACTTGCTATATACATTTATAGTGCCGTCGAGCCTGGCAATTCTACAGGCTTAGCCAATAAGGCATGCCGTGTTAGCCACTTCCTTGTTCGTGAGGCTATGTTTCGAGGAAGCCATGTGAACCGTGCTCGGAGTTCTATGATGAGGGGGCAACAGCTGGCGACTGTGACCACGAGTACGCGGTCAACGTTCCCGATCAGCACTTTGGGCTTTTGAACACTCGCACTTTCCGCAACGTTAACACCTGGTTCTATTGAGGCATCTTCGGCGGCAGCAAGTCTATGACCGTCTATGGGGGGACCGCTCATTTTCCCATCCATGCAGCAGGCTATGACCGACATAGGTATATATGTGGCCTGGAGGTACGCACTTAACCCTCGCTGTCATTAATTTGCATTTCGCCCGCGAGGATGACTACTCCGCTCAGGTCTGCTGGCAGCCTAGCGGCAAGACCAGGTGGGTATCTAACTGGCTATCCCATCACGTCTCTCGCAGAAGGCAAGACTGGCATGGGGTTTAGCGTGTCCCCCCATCAGTAATGACGCAGGCCAACTCCTTTTTATACCTGTGGACCAGCAGCGGCTGGTTCTGAGTTGAGTTTTCCATAAAAATCGCCCAATTTGATGTGCTTGTAGACACGCGGGCACGAATTTGCAATTGCATACACCACTAACGCGCGAGCACGGGACATTCGAGAATACCGTTTAGGTTGATGACCTGCTTACTACTGACGAGGGGCGGCCCGCGGTTGCAGAAGCACTACCACCTTTCCTCAGGTAGCGCTTGATGATCAGTGGGTGTAAGGGTGTAACATCGGCGAATAAGAGACTTATGCGCCCGATCCGTGTAGTGCCCACACTAGGATAAGTCTTACATACACATATTTGTCGCTTATTCGTGTTGGTTGACGCCGGAAGTCTTCCCCTTCGATATTAAAATCTGTAACTAAGCTAGCGCTGCCCCAGCGACGCGATCTGGTGTTCGGCGAAGTTGAGATGATTGAATGCTGGACTCCCCTAACTCAAATCACCAGATATAATGTTTAGTCCCGTGCCGCTTCTAGTGAACCCCGTACAAGTACAGCACACCTTCGATAGGAACCCTGAAAGACACAGTGCACTCGCTACATAGGATATCCACGTTTGCATGTTTGTATAGGGGGTGCATCACGTAGAATTGTATCGATACGTTGGTTTCGCGCCGACTGCCTTCATAAATTTTTAGACTTTACTAACGCGGTCTTATGAGATCGTCACACGCGAAACGTAAGCAACTTGCATGTTTCGCAAACGATTTTTGGGGGGAGGTCCATATACTGTTGCTTTTTTCTGTATGTGACGGCATCGTCCATGTCTTAACCGATTAATAGGCTGGCACATAGCCCGTTGTTCGTGGCCGCAACAAACGCTGTCTATCCAAGCTGTAGATGGGTGTGTTCTCTAATAACATATCTCTTAGAGGGCTCAAGGCCCTTCCCTCGTCGGGAAACTTGAACCGATTGGTACGTATATGCCGGCAAACGTAGGAATGTCAGTACGATCAACTTTTCGCCGGCTCCCGATCCGCCAGAGGGACGGGACGACCCCCGTTCCCGAGTTCCCTACTATTACGCCGCCATCCTCATTGTCAATCGATGAATTTGTACGCGCCGCCCAAAGTGATTATAGCTGCACCCATCGGCAATAACACAGACTTTTATGCTTTGGTGGGCCAAACTGATACGTTGAATCAGTCGTAATATTAGTAAGAAGGGCACCCAGGGGGTAAAGGGCGTTGGATAGTGTGTA
seq00027   TTTAGATGTTAAGCGTCATCCAGCTCGAAGTGGGCTCCACGCAGCGCTCCGCACAAAGCAATAACAGCGTCGCGTTTTGCCCCCCGCGGTGATAAACGTCACAGATAAACAGAAGTCATGTCTATAGAGAACTGACGGCTGCAAAAATTGGAACCCGGACTAATAAGTGCTACTTCTTGAAGGCACGCTATATTCGCCTATTGCATCGAACCTTGATTCAGACCCGTGCAGTCTAACTACTTTTTAGGGACTCTCAAGCAAAATCACCGTTAGAACCCTGCTCGTGGCCTAGACTCAAATGAAGGGAACCGTAGGTAAGGAATCCCGCGCGGTTAGGCCACCTCCGCCATAGAGATTAACGCAATGTAGAAGTTGAAGATCATTTAACGTGGCTAGTTCGTGTGAGTCGCCAATACGGGGTATGCCCAAAAGAAGTACAGCGGGTTCAAGAGGGACCCTCAATCCATCATCGCAGGACAGTGATCCGGGGCAACCGAGGACTTGCTATATACATTTATAGTGCCGTCGAGCCTGGCAATTCTACAGACTTAGCCAATAAGGCATGCCGTGTTAGCCACTTCCTTGTTCGTGAGGCTATGTTTCGAGGAAGCCATGTGAACCGTGCTCGGAGTTCTATGATGAGGGGGCAACAGCTGGCGACTGTGACCACGAGTACGCGGTCAACGTTCCCGATCAGCACTTTGGGCTTTTGAACACTCGCACTTTCCGCAACGTTAACACCTGGTTCTATTGAGGCATCTTCGGCGGCAGCAAGTCTATGACCGTCTATGGGGGGACCGCTCATTTTCCCATCCATGCAGCAGGCTATGACCGACATAGGTATATATGTGGCCTGGAGGTACGCACTTAACCCTCGCTGTCATTAATTTGCATTTCGCCCGCGAGGATGACTACTCCGCTCAGGTCTGCTGGCAGCCTAGCGGCAAGACCAGGTGGGTATCTAACTGGCTATCCCATCACGTCTCTCGCAGAAGGCAAGACTGGCATGGGGTTTAGCGTGTCCCCCCATCAGTAATGACGCAGGCCAACTCCTTTTTATACCTGTGGACCAGCAGCGGCTGGTTCTGAGTTGAGTTTTCCATAAAAATCGCCCAATTTGATGTGCTTGTAGACACGCGGGCACGAATTTGCAATTGCATACACCACTAACGCGCGAGCACGGGACATTCGAGAATACCGTTTAGGTTGATGACCTGCTTACTACTGACGAGGGGCGGCCCGCGGTTGCAGAAGCACTACCAGCTTTCCTCAGGTAGCGCTTGATGATCAGTGGGTGTAAGGGTGTAACATCGGCGAATAAGAGACTTATGCGCCCGATCCGTGTAGTGCCCACACTAGGATAAGTCTTACATACACATATTTGTCGCTTATTCGTGTTGGTTGACGCCGGAAGTCTTCCCCTTCGATATTAAAATCTGTAACTAAGCTAGCGCTGCCCCAGCGACGCGATCTGGTGTTCGGCGAAGTTGAGATGATTGAATGCTGGACTCCCCTAACTCAAATCACCAGATATAATGTTTAGTCCCGTGCCGCTTCTAGTGAACCCCGTACAAGTACAGCACACCTTCGATAGGAACCCTGAAAGACACAGTGCACTCGCAACATAGGATATCCACGTTTGCATGTTTGTATAGGGGGTGCATCACGTAGAATTGTATCGATACGTTGGTTTCGCGCCGACTGCCTTCATAAATTTTTAGACTTTACTAACGCGGTCTTATGAGATCGTCACACGCGAAACGTAAGCAACTTGCATGTTTCGCAAACGGTTTTTGGGGGGAGGTCCATATACTGTTGCTTTTTTCTGTATGTGACGGCATCGTCCATGTCTTAACCGATTAATAGGCTGGCACATAGCCCGTTGTTCGTGGCCGCAACAAACGCTGTCTATCCAAGCTGTAGATGGGTGTGTTCTCTAATAACATATCTCTTAGAGGGCTCAAGGCCCTTCCCTCGTCGGGAAACTTGAACCGATTGGTACGTATATGCCGGCAAACGTAGGAATGTCAGTACGATCAACTTTTCGCCGGCTCCCGATCCGCCAGAGGGACGGGACGACCCCCGTTCCCGAGTTCCCTACTATTACGCCGCCATCCTCATTGTCAATCGATGAATTTGTACGCGCCGCCCAAAGTGATTATAGCTGCACCCATCGGCAATAACACAGACTTTTATGCTTTGGTGGGCCAAACTGATACGTTGAATCAGTCGTAATATTAGTAAGAAGGGCACCCAGGGGGTAAAGGGCGTTGGATAGTGTGTA
seq00028   TTTAGATGTTAAGCGTCATCCAGCTCGAAGTGGGCTCCACGCAGCGCTCCGCACAAAGCAATAACAGCGTCGCGTTTTGCCCCCCGCGGTGATAAACGTCACAGATAAACAGAAGTCATGTCTATAGAGAACTGACGGCTGCAAAAATTGGAACCCGGACTAATAAGTGCTACTTCTTGAAGGCACGCTATATTCGCCTATTGCATCGAACCTTGATTCAGACCCGTGCAGTCTAACTACTTTTTAGGGACTCTCAAGCAAAATCACCGTTAGAACCCTGCTCGTGGCCTAGACTCAAATGAAGGGAACCGTAGGTAAGGAATCCCGCGCGGTTAGGCCACCTCCGCCATAGAGATTAACGCAATGTAGAAGTTGAAGATCATTTAACGTGGCTAGTTCGTGTGAGTCGCCAATACGGGGTATGCCCAAAAGAAGTACAGCGGGTTCAAGAGGGACCCTCAATCCATCATCGCAGGACAGTGATCCGGGGCAACCGAGGACTTGCTATATACATTTATAGTGCCGTCGAGCCTGGCAATTCTACAGGCTTAGCCAATAAGGCATGCCGTGTTAGCCACTTCCTTGTTCGTGAGGCTATGTTTCGAGGAAGCCATGTGAACCGTGCTCGGAGTTCTATGATGAGGGGGCAACAGCTGGCGACTGTGACCACGAGTACGCGGTCAACGTTCCCGATCAGCACTTTGGGCTTTTGAACACTCGCACTTTCCGCAACGTTAACACCTGGTTCTATTGAGGCATCTTCGGCGGCAGCAAGGCTATGACCGTCTATGGGGGGACCGCTCATTTTCCCATCCATGCAGCAGGCTATGACCGACATAGGTATATATGTGGCCTGGAGGTACGCACTTAACCCTCGCTGTCATTAATTTGCATTTCGCCCGCGAGGATGACTACTCCGCTCAGGTCTGCTGGCAGCCTAGCGGCAAGACCAGGTGGGTATCTAACTGGCTATCCCATCACGTCTCTCGCAGAAGGCAAGACTGGCATGGGGTTTAGCGTGTCCCCCCATCAGTAATGACGCAGGCCAACTCCTTTTTATACCTGTGGACCAGCAGCGGCTGGTTCTGAGTTGAGTTTTCCATAAAAATCGCCCAATTTGATGTGCTTGTAGACACGCGGGCACGAATTTGCAATTGCATACACCACTAACGCGCGAGCACGGGACATTCGAGAATACCGTTTAGGTTGATGACCTGCTTACTACTGACGAGGGGCGGCCCGCGGTTGCAGAAGCACTACCACCTTTCCTCAGGTAGCGCTTGATGATCAGTGGGTGTAAGGGTGTAACATCGGCGAATAAGAGACTTATGCGCCCGATCCGTGTAGTGCCCACACTAGGATAAGTCTTACATACACATATTTGTCGCTTATTCGTGTTGGTTGACGCCGGAAGTCTTCCCCTTCGATATTAAAATCTGTAACTAAGCTAGCGCTGCCCCAGCGACGCGATCTGGTGTTCGGCGAAGTTGAGATGATTGAATGCTGGACTCCCCTAACTCAAATCACCAGATATAATGTTTAGTCCCGTGCCGCTTCTAGTGAACCCCGTACAAGTACAGCACACCTTCGATAGGAACCCTGAAAGACACAGTGCACTCGCTACATAGGATATCCACGTTTGCATGTTTGTATAGGGGGTGCATCACGTAGAATTGTATCGATACGTTGGTTTCGCGCCGACTGCCTTCATAAATTTTTAGACTTTACTAACGCGGTCTTATGAGATCGTCACACGCGAAACGTAAGCAACTTGCATGTTTCGCAAACGGTTTTTGGGGGGAGGTCCATATACTGTTGCTTTTTTCTCTATGTGACGGCATCGTCCATGTCTTAACCGATTAATAGGCTGGCACATAGCCCGTTGTTCGTGGCCGCAACAAACGCTGTCTATCCAAGCTGTAGATGGGTGTGTTCTCTAATAACATATCTCTTAGAGGGCTCAAGGCCCTTCCCTCGTCGGGAAACTTGAACCGATTGGTACGTATATGCCGGCAAACGTAGGAATGTCAGTACGATCAACTTTTCGCCGGCTCCCGATCCGCCAGAGGGACGGGACGACCCCCGTTCCCGAGTTCCCTACTATTACGCCGCCATCCTCATTGTCAATCGATGAATTTGTACGCGCCGCCCAAAGTGATTATAGCTGCACCCATCGGCAATAACACAGACTTTTATGCTTTGGTGGGCCAAACTGATACGTTGAATCAGTCGTAATATTAGTAAGAAGGGCACCCAGGGGGTAAAGGGCGTTGGATAGTGTGTA
seq00029   TTTAGATGTTAAGCGTCATCCAGCTCGAAGTGGGCTCCACGCAGCGCTCCGCACAAAGCAATAACAGCGTCGCGTTTTGCCCCCCGCGGTGATAAACGTCACAGATAAACAGAAGTCATGTCTATAGAGAACTGACGGCTGCAAAAATTGGAACCCGGACTAATAAGTGCTACTTCTTGAAGGCACGCTATATTCGCCTATTGCATCGAACCTTGATTCAGACCCGTGCAGTCTAACTACTTTTTAGGGACTCTCAAGCAAAATCACCGTTAGAACCCTGCTCGTGGCCTAGACTCAAATGAAGGGAACCGTAGGTAAGGAATCCCGCGCGGTTAGGCCACCTCCGCCATAGAGATTAACGCAATGTAGAAGTTGAAGATCATTTAACGTGGCTAGTTCGTGTGAGTCGCCAATACGGGGTATGCCCAAAAGAAGTACAGCGGGTTCAAGAGGGACCCTCAATCCATCATCGCAGGACAGTGATCCGGGGCAACCGAGGACTTGCTATATACATTTATAGTGCCGTCGAGCCTGGCAATTCTACAGGCTTAGCCAATAAGGCATGCCGTGTTAGCCACTTCCTTGTTCGTGAGGCTATGTTTCGAGGAAGCCATGTGAACCGTGCTCGGAGTTCTATGATGAGGGGGCAACAGCTGGCGACTGTGACCACGAGTACGCGGTCAACGTTCCCGATCAGCACTTTGGGCTTTTGAACACTCGCACTTTCCGCAACGTTAACACCTGGTTCTATTGAGGCATCTTCGGCGGCAGCAAGTCTATGACCGTCTATGGGGGGACCGCTCATTTTCCCATCCATGCAGCAGGCTATGACCGACATAGGTATATATGTGGCCTGGAGGTACGCACTTAACCCTCGCTGTCATTAATTTGCATTTCGCCCGCGAGGATGACTACTCCGCTCAGGTCTGCTGGCAGCCTAGCGGCAAGACCAGGTGGGTATCTAACTGGCTATCCCATCACGTCTCTCGCAGAAGGCAAGACTGGCATGGGGTTTAGCGTGTCCCCCCATCAGTAATGACGCAGGCCAACTCCTTTTTATACCTGTGGACCAGCAGCGGCTGGTTCTGAGTTGAGTTTTCCATAAAAATCGCCCAATTTGATGTGCTTGTAGACACGCGGGCACGAATTTGCAATTGCATACACCACTAACGCGCGAGCACGGGACATTCGAGAATACCGTTTAGGTTGATGACCTGCTTACTACTGACGAGGGGCGGCCCGCGGTTGCAGAAGCACTACCACCTTTCCTCAGGTAGCGCTTGATGATCAGTGGGTGTAAGGGTGTAACATCGGCGAATAAGAGACTTATGCGCCCGATCCGTGTAGTGCCCACACTAGGATAAGTCTTACATACACATATTTGTCGCTTATTCGTGTTGGTTGACGCCGGAAGTCTTCCCCTTCGATATTAAAATCTGTAACTAAGCTAGCGCTGCCCCAGCGACGCGATCTGGTGTTCGGCGAAGTTGAGATGATTGAATGCTGGACTCCCCTAACTCAAATCACCAGATATAATGTTTAGTCCCGTGCCGCTTCTAGTGAACCCCGTACAAGTACAGCACACCTTCGATAGGAACCCTGAAAGACACAGTGCACTCGCTACATAGGATATCCACGTTTGCATGTTTGTATAGGGGGTGCATCACGTAGAATTGTATCGATACGTTGGTTTCGCGCCGACTGCCTTCATAAATTTTTAGACTTTACTAACGCGGTCTTATGAGATCGTCACACGCGAAACGTAAGCAACTTGCATGTTTCGCAAACGGTTTTTGGGGGGAGGTCCATATACTGTTGCTTTTTTCTGTATGTGACGGCATCGTCCATGTCTTAACCGATTAATAGGCTGGCACATAGCCCGTTGTTCGTGGCCGCAACAAACGCTGTCTATCCAAGCTGTAGATGGGTGTGTTCTCTAATAACATATCTCTTAGAGGGCTCAAGGCCCTTCCCTCGTCGGGAAACTTGAACCGATTGGTACGTATATGCCGGCAAACGTAGGAATGTCAGTACGATCAACTTTTCGCCGGCTCCCGATCCGCCAGAGGGACGGGACGACCCCCGTTCCCGAGTTCCCTACTATTACGCCGCCATCCTCATTGTCAATCGATGAATTTGTACGCGCCGCCCAAAGTGATTATAGCTGCACCCATCGGCAATAACACAGACTTTTATGCTTTGGTGGGCCAAACTGATACGTTGAATCAGTCGTAATATTAGTAAGAAGGGCACCCAGGGGGTAAAGGGCGTTGGATAGTGTGTA
seq00030   TTTAGATGTTAAGCGTCATCCAGCTCGAAGTGGGCTCCACGCAGCGCTCCGCACAAAGCAATAACAGCGTCGCGTTTTGCCCCCCGCGGTGATAAACGTCACAGATAAACAGAAGTCATGTCTATAGAGAACTGACGGCTGCAAAAATTGGAACCCGGACTAATAAGTGCTACTTCTTGAAGGCACGCTATATTCGCCTATTGCATCGAACCTTGATTCAGACCCGTGCAGTCTAACTACTTTTTAGGGACTCTCAAGCAAAATCACCGTTAGAACCCTGCTCGTGGCCTAGACTCAAATGAAGGGAACCGTAGGTAAGGAATCCCGCGCGGTTAGGCCACCTCCGCCATAGAGATTAACGCAATGTAGAAGTTGAAGATCATTTAACGTGGCTAGTTCGTGTGTGTCGCCAATACGGGGTATGCCCAAAAGAAGTACAGCGGGTTCAAGAGGGACCCTCAATCCATCATCGCAGGACAGTGATCCGGGGCAACCGAGGACTTGCTATATACATTTATAGTGCCGTCGAGCCTGGCAATTCTACAGGCTTAGCCAATAAGGCATGCCGTGTTAGCCACTTCCTTGTTCGTGAGGCTATGTTTCGAGGAAGCCATGTGAACCGTGCTCGGAGTTCTATGATGAGGGGGCAACAGCTGGCGACTGTGACCACGAGTACGCGGTCAACGTTCCCGATCAGCACTTTGGGCTTTTGAACACTCGCACTTTCCGCAACGTTAACACCTGGTTCTATTGAGGCATCTTCGGCGGCAGCAAGTCTATGACCGTCTATGGGGGGACCGCTCATTTTCCCATCCATGCAGCAGGCTATGACCGACATAGGTATATATGTGGCCTGGAGGTACGCACTTAACCCTCGCTGTCATTAATTTGCATTTCGCCCGCGAGGATGACTACTCCGCTCAGGTCTGCTGGCAGCCTAGCGGCAAGACCAGGTGGGTATCTAACTGGCTATCCCATCACGTCTCTCGCAGAAGGCAAGACTGGCATGGGGTTTAGCGTGTCCCCCCATCAGTAATGACGCAGGCCAACTCCTTTTTATACCTGTGGACCAGCAGCGGCTGGTTCTGAGTTGAGTTTTCCATAAAAATCGCCCAATTTGATGTGCTTGTAGACACGCGGGCACGAATTTGCAATTGCATACACCACTAACGCGCGAGCACGGGACATTCGAGAATACCGTTTAGGTTGATGACCTGCTTACTACTGACGAGGGGCGGCCCGCGGTTGCAGAAGCACTACCACCTTTCCTCAGGTAGCGCTTGATGATCAGTGGGTGTAAGGGTGTAACATCGGCGAATAAGAGACTTATGCGCCCGATCCGTGTAGTGCCCACACTAGGATAAGTCTTACATACACATATTTGTCGCTTATTCGTGTTGGTTGACGCCGGAAGTCTTCCCCTTCGATATTAAAATCTGTAACTAAGCTAGCGCTGCCCCAGCGACGCGATCTGGTGTTCGGCGAAGTTGAGATGATTGAATGCTGGACTCCCCTAACTCAAATCACCAGATATAATGTTTAGTCCCGTGCCGCTTCTAGTGAACCCCGTACAAGTACAGCACACCTTCGATAGGAACCCTGAAAGACACAGTGCACTCGCTACATAGGATATCCACGTTTGCATGTTTGTATAGGGGGTGCATCACGTAGAATTGTATCGATACGTTGGTTTCGCGCCGACTGCCTTCATAAATTTTTAGACTTTACTAACGCGGTCTTATGAGATCGTCACACGCGAAACGTAAGCAACTTGCATGTTTCGCAAACGGTTTTTGGGGGGAGGTCCATATACTGTTGCTTTTTTCTGTATGTGACGGCATCGTCCATGTCTTAACCGATTAATAGGCTGGCACATAGCCCGTTGTTCGTGGCCGCAACAAACGCTGTCTATCCAAGCTGTAGATGGGTGTGTTCTCTAATAACATATCTCTTAGAGGGCTCAAGGCCCTTCCCTCGTCGGGAAACTTGAACCGATTGGTACGTATATGCCGGCAAACGTAGGAATGTCAGTACGATCAACTTTTCGCCGGCTCCCGATCCGCCAGAGGGACGGGACGACCCCCGTTCCCGAGTTCCCTACTATTACGCCGCCATCCTCATTGTCAATCGATGAATTTGTACGCGCCGCCCAAAGTGATTATAGCTGCACCCATCGGCAATAACACAGACTTTTATGCTTTGGTGGGCCAAACTGATACGTTGAATCAGTCGTAATATTAGTAAGAAGGGCACCCAGGGGGTAAAGGGCGTTGGATAGTGTGTA
seq00031   TTTAGATGTTAAGCGTCATCCAGCTCGAAGTGGGCTCCACGCAGCGCTCCGCACAAAGCAATAACAGCGTCGCGTTTTGCCCCCCGCGGTGATAAACGTCACAGATAAACAGAAGTCATGTCTATAGAGAACTGACGGCTGCAAAAATTGGAACCCGGACTAATAAGTGCTACTTCTTGAAGGCACGCTATATTCGCCTATTGCATCGAACCTTGATTCAGACCCGTGCAGTCTAACTACTTTTTAGGGACTCTCAAGCAAAATCACCGTTAGAACCCTGCTCGTGGCCTAGACTCAAATGAAGGGAACCGTAGGTAAGGAATCCCGCGCGGTTAGGCCACCTCCGCCATAGAGATTAACGCAATGTAGAAGTTGAAGATCATTTAACGTGGCTAGTTCGTGTGAGTCGCCAATACGGGGTATGCCCAAAAGAAGTACAGCGGGTTCAAGAGGGACCCTCAATCCATCATCGCAGGACAGTGATCCGGGGCAACCGAGGACTTGCTATATACATTTATAGTGCCGTCGAGCCTGGCAATTCTACAGGCTTAGCCAATAAGGCATGCCGTGTTAGCCACTTCCTTGTTCGTGAGGCTATGTTTCGAGGAAGCCATGTGAACCGTGCTCGGAGTTCTATGATGAGGGGGCAACAGCTGGCGACTGTGACCACGAGTACGCGGTCAACGTTCCCGATCAGCACTTTGGGCTTTTGAACACTCGCACTTTCCGCAACGTTAACACCTGGTTCTATTGAGGCATCTTCGGCGGCAGCAAGTCTATGACCGTCTATGGGGGGACCGCTCATTTTCCCATCCATGCAGCAGGCTATGACCGACATAGGTATATATGTGGCCTGGAGGTACGCACTTAACCCTCGCTGTCATTAATTTGCATTTCGCCCGCGAGGATGACTACTCCGCTCAGGTCTGCTGGCAGCCTAGCGGCAAGACCAGGTGGGTATCTAACTGGCTATCCCATCACGTCTCTCGCAGAAGGCAAGACTGGCATGGGGTTTAGCGTGTCCCCCCATCAGTAATGACGCAGGCCAACTCCTTTTTATACCTGTGGACCAGCAGCGGCTGGTTCTGAGTTGAGTTTTCCATAAAAATCGCCCAATTTGATGTGCTTGTAGACACGCGGGCACGAATTTGCAATTGCATACACCACTAACGCGCGAGCACGGGACATTCGAGAATACCGTTTAGGTTGATGACCTGCTTACTACTGACGAGGGGCGGCCCGCGGTTGCAGAAGCACTACCACCTTTCCTCAGGTAGCGCTTGATGATCAGTGGGTGTAAGGGTGTAACATCGGCGAATAAGAGACTTATGCGCCCGATCCGTGTAGTGCCCACACTAGGATAAGTCTTACATACACATATTTGTCGCTTATTCGTGTTGGTTGACGCCGGAAGTCTTCCCCTTCGATATTAAAATCTGTAACTAAGCTAGCGCTGCCCCAGCGACGCGATCTGGTGTTCGGCGAAGTTGAGATGATTGAATGCTGGACTCCCCTAACTCAAATCACCAGATATAATGTTTAGTCCCGTGCCGCTTCTAGTGAACCCCGTACAAGTACAGCACACCTTCGATAGGAACCCTGAAAGACACAGTGCACTCGCTACATAGGATATCCACGTTTGCATGTTTGTATAGGGGGTGCATCACGTAGAATTGTATCGATACGTTGGTTTCGCGCCGACTGCCTTCATAAATTTTTAGACTTTACTAACGCGGTCTTATGAGATCGTCACACGCGAAACGTAAGCAACTTGCATGTTTCGCAAACGGTTTTTGGGGGGAGGTCCATATACTGTTGCTTTTTTCTCTATGTGACGGCATCGTCCATGTCTTAACCGATTAATAGGCTGGCACATAGCCCGTTGTTCGTGGCCGCAACAAACGCTGTCTATCCAAGCTGTAGATGGGTGTGTTCTCTAATAACATATCTCTTAGAGGGCTCAAGGCCCTTCCCTCGTCGGGAAACTTGAACCGATTGGTACGTATATGCCGGCAAACGTAGGAATGTCAGTACGATCAACTTTTCGCCGGCTCCCGATCCGCCAGAGGGACGGGACGACCCCCGTTCCCGAGTTCCCTACTATTACGCCGCCATCCTCATTGTCAATCGATGAATTTGTACGCGCCGCCCAAAGTGATTATAGCTGCACCCATCGGCAATAACACAGACTTTTATGCTTTGGTGGGCCAAACTGATACGTTGAATCAGTCGTAATATTAGTAAGAAGGGCACCCAGGGGGTAAAGGGCGTTGGATAGTGTGTA
seq00032   TTTAGATGTTAAGCGTCATCCAGCTCGAAGTGGGCTCCACGCAGCGCTCCGCACAAAGCAATAACAGCGTCGCGTTTTGCCCCCCGCGGTGATAAACGTCACAGATAAACAGAAGTCATGTCTATAGAGAACTGACGGCTGCAAAAATTGGAACCCGGACTAATAAGTGCTACTTCTTGAAGGCACGCTATATTCGCCTATTGCATCGAACCTTGATTCAGACCCGTGCAGTCTAACTACTTTTTAGGGACTCTCAAGCAAAATCACCGTTAGAACCCTGCTCGTGGCCTAGACTCAAATGAAGGGAACCGTAGGTAAGGAATCCCGCGCGGTTAGGCCACCTCCGCCATAGAGATTAACGCAATGTAGAAGTTGAAGATCATTTAACGTGGCTAGTTCGTGTGTGTCGCCAATACGGGGTATGCCCAAAAGAAGTACAGCGGGTTCAAGAGGGACCCTCAATCCATCATCGCAGGACAGTGATCCGGGGCAACCGAGGACTTGCTATATACATTTATAGTGCCGTCGAGCCTGGCAATTCTACAGGCTTAGCCAATAAGGCATGCCGTGTTAGCCACTTCCTTGTTCGTGAGGCTATGTTTCGAGGAAGCCATGTGAACCGTGCTCGGAGTTCTATGATGAGGGGGCAACAGCTGGCGACTGTGACCACGAGTACGCGGTCAACGTTCCCGATCAGCACTTTGGGCTTTTGAACACTCGCACTTTCCGCAACGTTAACACCTGGTTCTATTGAGGCATCTTCGGCGGCAGCAAGTCTATGACCGTCTATGGGGGGACCGCTCATTTTCCCATCCATGCAGCAGGCTATGACCGACATAGGTATATATGTGGCCTGGAGGTACGCACTTAACCCTCGCTGTCATTAATTTGCATTTCGCCCGCGAGGATGACTACTCCGCTCAGGTCTGCTGGCAGCCTAGCGGCAAGACCAGGTGGGTATCTAACTGGCTATCCCATCACGTCTCTCGCAGAAGGCAAGACTGGCATGGGGTTTAGCGTGTCCCCCCATCAGTAATGACGCAGGCCAACTCCTTTTTATACCTGTGGACCAGCAGCGGCTGGTTCTGAGTTGAGTTTTCCATAAAAATCGCCCAATTTGATGTGCTTGTAGACACGCGGGCACGAATTTGCAATTGCATACACCACTAACGCGCGAGCACGGGACATTCGAGAATACCGTTTAGGTTGATGACCTGCTTACTACTGACGAGGGGCGGCCCGCGGTTGCAGAAGCACTACCACCTTTCCTCAGGTAGCGCTTGATGATCAGTGGGTGTAAGGGTGTAACATCGGCTAATAAGAGACTTATGCGCCCGATCCGTGTAGTGCCCACACTAGGATAAGTCTTACATACACATATTTGTCGCTTATTCGTGTTGGTTGACGCCGGAAGTCTTCCCCTTCGATATTAAAATCTGTAACTAAGCTAGCGCTGCCCCAGCGACGCGATCTGGTGTTCGGCGAAGTTGAGATGATTGAATGCTGGACTCCCCTAACTCAAATCACCAGATATAATGTTTAGTCCCGTGCCGCTTCTAGTGAACCCCGTACAAGTACAGCACACCTTCGATAGGAACCCTGAAAGACACAGTGCACTCGCAACATAGGATATCCACGTTTGCATGTTTGTATAGGGGGTGCATCACGTAGAATTGTATCGATACGTTGGTTTCGCGCCGACTGCCTTCATAAATTTTTAGACTTTACTAACGCGGTCTTATGAGATCGTCACACGCGAAACGTAAGCAACTTGCATGTTTCGCAAACGGTTTTTGGGGGGAGGTCCATATACTGTTGCTTTTTTCTGTATGTGACGGCATCGTCCATGTCTTAACCGATTAATAGGCTGGCACATAGCCCGTTGTTCGTGGCCGCAACAAACGCTGTCTATCCAAGCTGTAGATGGGTGTGTTCTCTAATAACATATCTCTTAGAGGGCTCAAGGCCCTTCCCTCGTCGGGAAACTTGAACCGATTGGTACGTATATGCCGGCAAACGTAGGAATGTCAGTACGATCAACTTTTCGCCGGCTCCCGATCCGCCAGAGGGACGGGACGACCCCCGTTCCCGAGTTCCCTACTATTACGCCGCCATCCTCATTGTCAATCGATGAATTTGTACGCGCCGCCCAAAGTGATTATAGCTGCACCCATCGGCAATAACACAGACTTTTATGCTTTGGTGGGCCAAACTGATACGTTGAATCAGTCGTAATATTAGTAAGAAGGGCACCCAGGGGGTAAAGGGCGTTGGATAGTGTGTA
seq00033   TTTAGATGTTAAGCGTCATCCAGCTCGAAGTGGGCTCCACGCAGCGCTCCGCACAAAGCAATAACAGCGTCGCGTTTTGCCCCCCGCGGTGATAAACGTCACAGATAAACAGAAGTCATGTCTATAGAGAACTGACGGCTGCAAAAATTGGAACCCGGACTAATAAGTGCTACTTCTTGAAGGCACGCTATATTCGCCTATTGCATCGAACCTTGATTCAGACCCGTGCAGTCTAACTACTTTTTAGGGACTCTCAAGCAAAATCACCGTTAGAACCCTGCTCGTGGCCTAGACTCAAATGAAGGGAACCGTAGGTAAGGAATCCCGCGCGGTTAGGCCACCTCCGCCATAGAGATTAACGCAATGTAGAAGTTGAAGATCATTTAACGTGGCTAGTTCGTGTGAGTCGCCAATACGGGGTATGCCCAAAAGAAGTACAGCGGGTTCAAGAGGGACCCTCAATCCATCATCGCAGGACAGTGATCCGGGGCAACCGAGGACTTGCTATATACATTTATAGTGCCGTCGAGCCTGGCAATTCTACAGGCTTAGCCAATAAGGCATGCCGTGTTAGCCACTTCCTTGTTCGTGAGGCTATGTTTCGAGGAAGCCATGTGAACCGTGCTCGGAGTTCTATGATGAGGGGGCAACAGCTGGCGACTGTGACCACGAGTACGCGGTCAACGTTCCCGATCAGCACTTTGGGCTTTTGAACACTCGCACTTTCCGCAACGTTAACACCTGGTTCTATTGAGGCATCTTCGGCGGCAGCAAGTCTATGACCGTCTATGGGGGGACCGCTCATTTTCCCATCCATGCAGCAGGCTATGACCGACATAGGTATATATGTGGCCTGGAGGTACGCACTTAACCCTCGCTGTCATTAATTTGCATTTCGCCCGCGAGGATGACTACTCCGCTCAGGTCTGCTGGCAGCCTAGCGGCAAGACCAGGTGGGTATCTAACTGGCTATCCCATCACGTCTCTCGCAGAAGGCAAGACTGGCATGGGGTTTAGCGTGTCCCCCCATCAGTAATGACGCAGGCCAACTCCTTTTTATACCTGTGGACCAGCAGCGGCTGGTTCTGAGTTGAGTTTTCCATAAAAATCGCCCAATTTGATGTGCTTGTAGACACGCGGGCACGAATTTGCAATTGCATACACCACTAACGCGCGAGCACGGGACATTCGAGAATACCGTTTAGGTTGATGACCTGCTTACTACTGACGAGGGGCGGCCCGCGGTTGCAGAAGCACTACCACCTTTCCTCAGGTAGCGCTTGATGATCAGTGGGTGTAAGGGTGTAACATCGGCGAATAAGAGACTTATGCGCCCGATCCGTGTAGTGCCCACACTAGGATAAGTCTTACATACACATATTTGTCGCTTATTCGTGTTGGTTGACGCCGGAAGTCTTCCCCTTCGATATTAAAATCTGTAACTAAGCTAGCGCTGCCCCAGCGACGCGATCTGGTGTTCGGCGAAGTTGAGATGATTGAATGCTGGACTCCCCTAACTCAAATCACCAGATATAATGTTTAGTCCCGTGCCGCTTCTAGTGAACCCCGTACAAGTACAGCACACCTTCGATAGGAACCCTGAAAGACACAGTGCACTCGCTACATAGGATATCCACGTTTGCATGTTTGTATAGGGGGTGCATCACGTAGAATTGTATCGATACGTTGGTTTCGCGCCGACTGCCTTCATAAATTTTTAGACTTTACTAACGCGGTCTTATGAGATCGTCACACGCGAAACGTAAGCAACTTGCATGTTTCGCAAACGGTTTTTGGGGGGAGGTCCATATACTGTTGCTTTTTTCTGTATGTGACGGCATCGTCCATGTCTTAACCGATTAATAGGCTGGCACATAGCCCGTTGTTCGTGGCCGCAACAAACGCTGTCTATCCAAGCTGTAGATGGGTGTGTTCTCTAATAACATATCTCTTAGAGGGCTCAAGGCCCTTCCCTCGTCGGGAAACTTGAACCGATTGGTACGTATATGCCGGCAAACGTAGGAATGTCAGTACGATCAACTTTTCGCCGGCTCCCGATCCGCCAGAGGGACGGGACGACCCCCGTTCCCGAGTTCCCTACTATTACGCCGCCATCCTCATTGTCAATCGATGAATTTGTACGCGCCGCCCAAAGTGATTATAGCTGCACCCATCGGCAATAACACAGACTTTTATGCTTTGGTGGGCCAAACTGATACGTTGAATCAGTCGTAATATTAGTAAGAAGGGCACCCAGGGGGTAAAGGGCGTTGGATAGTGTGTA
