# Supplementary material for: How Good Are Indirect Tests at Detecting Recombination in Human mtDNA?
Source: G3 (Bethesda). 2013 Jul 1;3(7):1095–104. doi: 10.1534/g3.113.006510 (PMC3704238; doi:10.1534/g3.113.006510)
Supplement: Supporting Information [file supp_g3.113.006510_FileS2.gz › SequenceData/mtDNA_ratehet&popgrowth/10/3rdbase/Infiles/10_10-new.txt]

33 2284
seq00001   CTCAAGATGGCAGCTCCCAAATAAAGAAGTGATAATGTGGACAGTCACCACGGAGTCTCGTAACGAGCCTACACCTACAGGCCGGACTGACGTTATCAGCAGAGCGGGGCCCTATATAAGAACGGAGCGGTTGTGCTGCCGGTTTTAAAATGGTACTGACTTAGAATAATCAGATAACTCGTTCGTATAGCGGAAGGCAAAAAGTGGCGGTGGTTAAACACGATTTGACCCGCAATGAGGCAATGGGAACGAGGTCAGGCCTTACTGTTTGCTTGCAGCTTACTCCCCGGGCTAATCGGGAAGGGAACTGGTACTTTGACTTAAGCTCCCACCGTCGTTAGTGCGACGGAGAGTGTTATTACTTCGTGGGGCCGCGCGCCAGTAACGGTGCTCAAGAAGCCCTATCCAGACAGGAGCCTCCGGGAAGCTTACTTCGTTAAGTGTCAGCCGTACGCCTAGGCACGTTTATTATCAAATTGTACGCTGGTGCCGTATCTCTAAAAGTGAGGGACTTAAGGGCACATAATACCGAGGAGAAACCGCGCTAACTGCAGTGGGTCGGGGGGAGGTGTTTGTAAGGGACTTCGCAACGGCTCTCTGAGGGCCGCATTGTGGTGTCTTTGAGCCACGGTCACTAGTTGTGGTTTGCTCCGAACTCTGAGACGGATGAGCTGCTCCTCCGACAAGTGCACCGATTTTGTATTGCAGTATGCGTGATGAGGGTATCAGGGGTCAAGACTTATTTTGCTAGGCGGCCGGTCCCTAATTGCTGCACGATCGCGCCCTCCACGTCACAGCTCGTTTGGCGGCCAGGAAGATATACCTCGCGCGGGGCTCGCATAGTCTGTTGGATCGTCTTCCATCCAACCAGGGCGCATCAATAATACCCAACGCTCGGATTAGGTAGTGCAACCATTAGGAGAGTTGTGCATACAGGGAGCGGGGGCGTACCTGCATCCCCTGTCGCACGCTATATCCACGTTTGACGGCATTGGCTTGTGGCTGCCGCGCCTCAAGTTACTCGACCGTTGTCTGGAGCTGTCTCGTGTGCTTCTCCCCCGAAGCCGTGCACCGACACGAGTATCTTGAGGATCAGAATTTCTGCGCGAACGCTTTACACTATAGTTTGTCACTGTCATTCTCCTCGCGGATGCAAGGTCTTACAGAAAATGGGTCCTTACAGCTTTGGCGAACTCCCAACTCGAGCCCTCTCTATCCATTGTTGGTTTTTGCTGCATCCTGCCAAGCAACCATAGATTCCCCTTTTTCTAGCGTCCAGTTGCATCCCTGGACTAGAATAACAACCGAACTAGACATAAAGTCAAAACGCCCGTATTGGTAAACGATATGGTGATGATAAGATTCAACGGACCGGAGACTGTTCTTGCCCGGACTAGTAGGGACCGCTCGCGTGGTCGTTTTAGGCGCAAGTCAATAACCACTATTACTGACGCTACCTGTGAGGCATTGCCTAGACCAAGGCCGGTCCATTTATAATGGCTCTTCTGAGGGGGCTTAATCATCCGAATCGCTAGAACATCCGGGCCGATCTCCAACGTGAAGGCATAGACATATACTAGGCGAACTGGGTTCTACCGTGTGAACTGCTCGAGTGAGCTCAACAGCATCATACTCCAGCAATCTCGTAGTGCGCGGCCAGCTGTGCGACTGTGGGCGACATTTGGTATTTACGTTATCACCTGAGCGTGAACTGTGGCTCCCGTGTGTGGCTAAAGGGAAGAGCTTTCACGCTATCTTGCATAACCCTAACAAGAAGTATACCAAAGACGGCACTTTGGACACAGACTCAGAATGTGAACCTTCGTCTACCTTATGGCACACTTAGCGTGGGGTTCGGCTAGGTTCGGAGTTCGCGTAATGTGCACGCGTCCATCTTGAGGCCTGAGTAGAAGGGCTGGAATTGCAACGAATATGGGGTGAGATGTATCCCGTGAATACCAGAGGAATAAACAAGCCAAAAGGATACTACATTCCTATCAAACAATTAGCCCCCGCCGGTCTCAGCGGGGAGAGGTCGGATAACTGATTAACATTAGTAGTTTTGTGTTGAGATGTGGAAGAGGCGCGAGCCGTGCGCTTATAGGATCACAGACGTAAGGGATACCTCTACACGGAAAAACGGTTTGATTACTTACAATTGGCTTTGTGATATAGGGTTCCCTAGGCAGCAACACCGTCGTACAGCACATCCAGGGGTCGACTCATGTAAGTTAACATACGAATTGTACGATGTTTATGCGCGCGTGGGCTGGGTCTTCCATCA
seq00002   CTCAAGATGGCAGCTCCCAAATAAAGAAGTGATAATGTGGACAGTCACCACGGAGTCTCGTAACGAGCCTACACCTACAGGCCGGACTGACGTTATCAGCAGAGCGGGGCCCTATATAAGAACGGAGCGGTTGTGCTGCCGGTTTTAAAATGGTACTGACTTAGAATAATCAGATAACTCGTTCGTATAGCGGAAGGCAAAAAGTGGCGGTGGTTAAACACGATTTGACCCGCAATGAGGCAATGGGAACGAGGTCAGGCCTTACTGTTTGCTTGCAGCTTACTCCCCGGGCTAATCGGGAAGGGAACTGGTACTTTGACTTAAGCTCCCACCGTCGTTAGTGCGACGGAGAGTGTTATTACTTCGTGGGGCCGCGCGCCAGTAACGGTGCTCAAGAAGCCCTATCCAGACAGGAGCCTCCGGGAAGCTTACTTCGTTAAGTGTCAGCCGTACGCCTAGGCACGTTTATTATCAAATTGTACGCTGGTGCCGTATCTCTAAAAGTGAGGGACTGAAGGGCACATAATACCGAGGAGAAACCGCGCTAACTGCAGTGGTTCGGGGGGAGGTGTTTGTAAGGGACTTCGCAACGGCTCTCTGAGGGCCGCATTGTGGTGTCTTTGAGCCACGGTCACTAGTTGTGGTTTGCTCCGAACTCTGAGACGGATGAGCTGCTCCTCCGACAAGTGCACCGATTTTGTATTGCAGTATGCGTGATGAGGGTATCAGGGGTCAAGACTTATTTTGCTAGGCGGCCGGTCCCTAATTGCTGCACGATCGCGCCCTCCACGTCACAGCTCGTTTGGCGGCCAGGAAGATATACCTCGCGCGGGGCTCGCATAGTCTGTTGGATCGTCTTCCATCCAACCAGGGCGCATCAATAATGCCCAACGCTCGGATTAGGTACTGCAACCATTAGGAGAGTTGTGCATACAGGGAGCGGGGGCGTACCTGCATCCCCTGTCGCACGCTATATCCACGTTTGACGGCATTGGCTTGTGGCTGCCGCGCCTCAAGTTACTCGACCGTTGTCTGGAGCTGTCTCGTGTGCTTCTCCCCCGAAGCCGTGCACCGACACGAGTATCTTGAGGATCAGAATTTCTGCGCGAACGCTTTACACTATAGTTTGTCACTGTCATTCTCCTCGCGGATGCAAGGTCTTACAGAAAATGGGTCCTTACAGCTTTGGCGAACTCCCAACTCGAGCCCTCTCTATCCATTGTTGGTTTTTGCTGCATCCTGCCAAGCAACCATAGATTCCCCTTTTTCTAGCGTCCAGTTGCATCCCTGGACTAGAATAACAACCGAACTAGACATAAAGTCAAAACGCCCGTATTGGTAAACGATATGGTGATGATAAGATTCAACGGACCGGAGACTGTTCTTGCCCGGACTAGTAGGGACCGCTCGCGTGGTCGTTTTAGGCGCAAGTCAATAACCACTATTACTGACGCTACCTGTGAGGCATTGCCTAGACCAAGGCCGGTCCATTTATAATGGCTCTTCTGAGGGGGCTTAATCATCCGAATCGCTAGAACATCCGGGCCGATCTCCAACGTGAAGGCATAGACATATACTAGGCGAACTGGGTTCTACCGTGTGAACTGCTCGAGTGAGCTCAACAGCATCATACTCCAGCAATCTCGTAGTGCGCGGCCAGCTGTGCGACTGTGGGCGACATTTGGTATTTACGTTATCACCTGAGCGTGAACTGTGGCTCCCGTGTGTGGCTAAAGGGAAGAGCTTTCACGCTATCTTGCATAACCCTAACAAGAAGTATACCAAAGACGGCACTTTGGACACAGACTCAGAATGTGAACCTTCGTCTACCTTATGGCACACTTAGCGTGGGGTTCGGCTAGGTTCGGAGTTCGCGTAATGTGCACGCGTCCATCTTGAGGCCTGAGTAGAAGGGCTGGAATTGCAACGAATATGGGGTGAGATGTATCCCGTGAATACCAGAGGAATAAACAAGCCAAAAGGATACTACATTCCTATCAAACAATTAGCCCCCGCCGGTCTCAGCGGGGAGAGGTCGGATAACTGATTAACATTAGTAGTTTTGTGTTGAGATGTGGAAGAGGCGCGAGCCGTGCGCTTATAGGATCACAGACGTAAGGGATACCTCTACACGGAAAAACGGTTTGATTACTTACAATTGGCTTTGTGATATAGGGTTCCCTAGGCAGCAACACCGTCGTACAGCACATCCAGGGGTCGACTCATGTAAGTTAACATACGAATTGTACGATGTTTATGCGCGCGTGGACTGGGTCTTCCATCA
seq00003   CTCAAGATGGCAGCTCCCAAATAAAGAAGTGATAATGTGGACAGTCACCACGGAGTCTCGTAACGAGCCTACACCTACAGGCCGGACTGACGTTATCAGCAGAGCGGGGCCCTATATAAGAACGGAGCGGTTGTGCTGCCGGTTTTAAAATGGTACTGACTTAGAATAATCAGATAACTCGTTCGTATAGCGGAAGGCAAAAAGTGGCGGTGGTTAAACACGATTTGACCCGCAATGAGGCAATGGGAACGAGGTCAGGCCTTACTGTTTGCTTGCAGCTTACTCCCCGGGCTAATCGGGAAGGGAACTGGTACTTTGACTTAAGCTCCCACCGTCGTTAGTGCGACGGAGAGTGTTATTACTTCGTGGGGCCGCGCGCCAGTAACGGTGCTCAAGAAGCCCTATCCAGACAGGAGCCTCCGGGAAGCTTACTTCGTTAAGTGTCAGCCGTACGCCTAGGCACGTTTATTATCAAATTGTACGCTGGTGCCGTATCTCTAAAAGTGAGGGACTTAAGGGCACATAATACCGAGGAGAAACCGCGCTAACTGCAGTGGTTCGGGGGGAGGTGTTTGTAAGGGACTTCGCAACGGCTCTCTGAGGGCCGCATTGTGGTGTCTTTGAGCCACGGTCACTAGTTGTGGTTTGCTCCGAACTCTGAGACGGATGAGCTGCTCCTCCGACAAGTGCACCGATTTTGTATTGCAGTATGCGTGATGAGGGTATCAGGGGTCAAGACTTATTTTGCTAGGCGGCCGGTCCCTAATTGCTGCACGATCGCGCCCTCCACGTCACAGCTCGTTTGGCGGCCAGGAAGATATACCTCGCGCGGGGCTCGCATAGTCTGTTGGATCGTCTTCCATCCAACCAGGGCGCATCAATAATGCCCAACGCTCGGATTAGGTAGTGCAACCATTAGGAGAGTTGTGCATACAGGGAGCGGGGGCGTACCTGCATCCCCTGTCGCACGCTATATCCACGTTTGACGGCATTGGCTTGTGGCTGCCGCGCCTCAAGTTACTCGACCGTTGTCTGGAGCTGTCTCGTGTGCTTCTCCCCCGAAGCCGTGCACCGACACGAGTATCTTGAGGATCAGAATTTCTGCGCGAACGCTTTACACTATAGTTTGTCACTGTCATTCTCCTCGCGGATGCAAGGTCTTACAGAAAATGGGTCCTTACAGCTTTGGCGAACTCCCAACTCGAGCCCTCTCTATCCATTGTTGGTTTTTGCTGCATCCTGCCAAGCAACCATAGATTCCCCTTTTTCTAGCGTCCAGTTGCATCCCTGGACTAGAATAACAACCGAACTAGACATAAAGTCAAAACGCCCGTATTGGTAAACGATATGGTGATGATAAGATTCAACGGACCGGAGACTGTTCTTGCCCGGACTAGTAGGGACCGCTCGCGTGGTCGTTTTAGGCGCAAGTCAATAACCACTATTACTGACGCTACCTGTGAGGCATTGCCTAGACCAAGGCCGGTCCATTTATAATGGCTCTTCTGAGGGGGCTTAATCATCCGAATCGCTAGAACATCCGGGCCGATCTCCAACGTGAAGGCATAGACATATACTAGGCGAACTGGGTTCTACCGTGTGAACTGCTCGAGTGAGCTCAACAGCATCATACTCCAGCAATCTCGTAGTGCGCGGCCAGCTGTGCGACTGTGGGCGACATTTGGTATTTACGTTATCACCTGAGCGTGAACTGTGGCTCCCGTGTGTGGCTAAAGGGAAGAGCTTTCACGCTATCTTGCATAACCCTAACAAGAAGTATACCAAAGACGGCACTTTGGACACAGACTCAGAATGTGAACCTTCGTCTACCTTATGGCACACTTAGCGTGGGGTTCGGCTAGGTTCGGAGTTCGCGTAATGTGCACGCGTCCATCTTGAGGCCTGAGTAGAAGGGCTGGAATTGCAACGAATATGGGGTGAGATGTATCCCGTGAATACCAGAGGAATAAACAAGCCAAAAGGATACTACATTCCTATCAAACAATTAGCCCCCGCCGGTCTCAGCGGGGAGAGGTCGGATAACTGATTAACATTAGTAGTTTTGTGTTGAGATGTGGAAGAGGCGCGAGCCGTGCGCTTATAGGATCACAGACGTAAGGGATACCTCTACACGGAAAAACGGTTTGATTACTTACAATTGGCTTTGTGATATAGGGTTCCCTAGGCAGCAACACCGTCGTACAGCACATCCAGGGGTCGACTCATGTAAGTTAACATACGAATTGTACGATGTTTATGCGCGCGTGGACTGGGTCTTCCATCA
seq00004   CTCAAGATGGCAGCTCCCAAATAAAGAAGTGATAATGTGGACAGTCACCACGGAGTCTCGTAACGAGCCTACACCTACAGGCCGGACTGACGTTATCAGCAGAGCGGGGCCCTATATAAGAACGGAGCGGTTGTGCTGCCGGTTTTAAAATGGTACTGACTTAGAATAATCAGATAACTCGTTCGTATAGCGGAAGGCAAAAAGTGGCGGTGGTTAAACACGATTTGACCCGCAATGAGGCAATGGGAACGAGGTCAGGCCTTACTGTTTGCTTGCAGCTTACTCCCCGGGCTAATCGGGAAGGGAACTGGTACTTTGACTTAAGCTCCCACCGTCGTTAGTGCGACGGAGAGTGTTATTACTTCGTGGGGCCGCGCGCCAGTAACGGTGCTCAAGAAGCCCTATCCAGACAGGAGCCTCCGGGAAGCTTACTTCGTTAAGTGTCAGCCGTACGCCTAGGCACGTTTATTATCAAATTGTACGCTGGTGCCGTATCTCTAAAAGTGAGGGACTTAAGGGCACATAATACCGAGGAGAAACCGCGCTAACTGCAGTGGTTCGGGGGGAGGTGTTTGTAAGGGACTTCGCAACGGCTCTCTGAGGGCCGCATTGTGGTGTCTTTGAGCCACGGTCACTAGTTGTGGTTTGCTCCGAACTCTGAGACGGATGAGCTGCTCCTCCGACAAGTGCACCGATTTTGTATTGCAGTATGCGTGATGAGGGTATCAGGGGTCAAGACTTATTTTGCTAGGCGGCCGGTCCCTAATTGCTGCACGATCGCGCCCTCCACGTCACAGCTCGTTTGGCGGCCAGGAAGATATACCTCGCGCGGGGCTCGCATAGTCTGTTGGATCGTCTTCCATCCAACCAGGGCGCATCAATAATGCCCAACGCTCGGATTAGGTAGTGCAACCATTAGGAGAGTTGTGCATACAGGGAGCGGGGGCGTACCTGCATCCCCTGTCGCACGCTATATCCACGTTTGACGGCATTGGCTTGTGGCTGCCGCGCCTCAAGTTACTCGACCGTTGTCTGGAGCTGTCTCGTGTGCTTCTCCCCCGAAGCCGTGCACCGACACGAGTATCTTGAGGATCAGAATTTCTGCGCGAACGCTTTACACTATAGTTTGTCACTGTCATTCTCCTCGCGGATGCAAGGTCTTACAGAAAATGGGTCCTTACAGCTTTGGCGAACTCCCAACTCGAGCCCTCTCTATCCATTGTTGGTTTTTGCTGCATCCTGCCAAGCAACCATAGATTCCCCTTTTTCTAGCGTCCAGTTGCATCCCTGGACTAGAATAACAACCGAACTAGACATAAAGTCAAAACGCCCGTATTGGTAAACGATATGGTGATGATAAGATTCAACGGACCGGAGACTGTTCTTGCCCGGACTAGTAGGGACCGCTCGCGTGGTCGTTTTAGGCGCAAGTCAATAACCACTATTACTGACGCTACCTGTGAGGCATTGCCTAGACCAAGGCCGGTCCATTTATAATGGCTCTTCTGAGGGGGCTTAATCATCCGAATCGCTAGAACATCCGGGCCGATCTCCAACGTGAAGGCATAGACATATACTAGGCGAACTGGGTTCTACCGTGTGAACTGCTCGAGTGAGCTCAACAGCATCATACTCCAGCAATCTCGTAGTGCGCGGCCAGCTGTGCGACTGTGGGCGACATTTGGTATTTACGTTATCACCTGAGCGTGAACTGTGGCTCCCGTGTGTGGCTAAAGGGAAGAGCTTTCACGCTATCTTGCATAACCCTAACAAGAAGTATACCAAAGACGGCACTTTGGACACAGACTCAGAATGTGAACCTTCGTCTACCTTATGGCACACTTAGCGTGGGGTTCGGCTAGGTTCGGAGTTCGCGTAATGTGCACGCGTCCATCTTGAGGCCTGAGTAGAAGGGCTGGAATTGCAACGAATATGGGGTGAGATGTATCCCGTGAATACCAGAGGAATAAACAAGCCAAAAGGATACTACATTCCTATCAAACAATTAGCCCCCGCCGGTCTCAGCGGGGAGAGGTCGGATAACTGATTAACATTAGTAGTTTTGTGTTGAGATGTGGAAGAGGCGCGAGCCGTGCGCTTATAGGATCACAGACGTAAGGGATACCTCTACACGGAAAAACGGTTTGATTACTTACAATTGGCTTTGTGATATAGGGTTCCCTAGGCAGCAACACCGTCGTACAGCACATCCAGGGGTCGACTCATGTAAGTTAACATACGAATTGTACGATGTTTATGCGCGCGTGGACTGGGTCTTCCATCA
seq00005   CTCAAGATGGCAGCTCCCAAATAAAGAAGTGATAATGTGGACAGTCACCACGGAGTCTCGTAACGAGCCTACACCTACAGGCCGGACTGACGTTATCAGCAGAGCGGGGCCCTATATAAGAACGGAGCGGTTGTGCTGCCGGTTTTAAAATGGTACTGACTTAGAATAATCAGATAACTCGTTCGTATAGCGGAAGGCAAAAAGTGGCGGTGGTTAAACACGATTTGACCCGCAATGAGTCAATGGGAACGAGGTCAGGCCTTACTGTTTGCTTGCAGCTTACTCCCCGGGCTAATCGGGAAGGGAACTGGTACTTTGACTTAAGCTCCCACCGTCGTTAGTGCGACGGAGAGTGTTATTACTTCGTGGGGCCGCGCGCCAGTAACGGTGCTCAAGAAGCCCTATCCAGACAGGAGCCTCCGGGAAGCTTACTTCGTTAAGTGTCAGCCGTACGCCTAGGCACGTTTATTATCAAATTGTACGCTGGTGCCGTATCTCTAAAAGTGAGGGACTTAAGGGCACATAATACCGAGGAGAAACCGCGCTAACTGCAGTGGTTCGGGGGGAGGTGTTTGTAAGGGACTTCGCAACGGCTCTCTGAGGGCCGCATTGTGGTGTCTTTGAGCCACGGTCACTAGTTGTGGTTTGCTCCGAACTCTGAGACGGATGAGCTGCTCCTCCGACAAGTGCACCGATTTTGTATTGCAGTATGCGTGATGAGGGTATCAGGGGTCAAGACTTATTTTGCTAGGCGGCCGGTCCCTAATTGCTGCACGATCGCGCCCTCCACGTCACAGCTCGTTTGGCGGCCAGGAAGATATACCTCGCGCGGGGCTCGCATAGTCTGTTGGATCGTCTTCCATCCAACCAGGGCGCATCAATAATGCCCAACGCTCGGATTAGGTAGTGCAACCATTAGGAGAGTTGTGCATACAGGGAGCGGGGGCGTACCTGCATCCCCTGTCGCACGCTATATCCACGTTTGACGGCATTGGCTTGTGGCTGCCGCGCCTCAAGTTACTCGACCGTTGTCTGGAGCTGTCTCGTGTGCTTCTCCCCCGAAGCCGTGCACCGACACGAGTATCTTGAGGATCAGAATTTCTGCGCGAACGCTTTACACTATAGTTTGTCACTGTCATTCTCCTCGCGGATGCAAGGTCTTACAGAAAATGGGTCCTTACAGCTTTGGCGAACTCCCAACTCGAGCCCTCTCTATCCATTGTTGGTTTTTGCTGCATCCTGCCAAGCAACCATAGATTCCCCTTTTTCTAGCGTCCAGTTGCATCCCTGGACTAGAATAACAACCGAACTAGACATAAAGTCAAAACGCCCGTATTGGTAAACGATATGGTGATGATAAGATTCAACGGACCGGAGACTGTTCTTGCCCGGACTAGTAGGGACCGCTCGCGTGGTCGTTTTAGGCGCAAGTCAATAACCACTATTACTGACGCTACCTGTGAGGCATTGCCTAGACCAAGGCCGGTCCATTTATAATGGCTCTTCTGAGGGGGCTTAATCATCCGAATCGCTAGAACATCCGGGCCGATCTCCAACGTGAAGGCATAGACATATACTAGGCGAACTGGGTTCTACCGTGTGAACTGCTCGAGTGAGCTCAACAGCATCATACTCCAGCAATCTCGTAGTGCGCGGCCAGCTGTGCGACTGTGGGCGACATTTGGTATTTACGTTATCACCTGAGCGTGAACTGTGGCTCCCGTGTGTGGCTAAAGGGAAGAGCTTTCACGCTATCTTGCATAACCCTAACAAGAAGTATACCAAAGACGGCACTTTGGACACAGACTCAGAATGTGAACCTTCGTCTACCTTATGGCACACTTAGCGTGGGGTTCGGCTAGGTTCGGAGTTCGCGTAATGTGCACGCGTCCATCTTGAGGCCTGAGTAGAAGGGCTGGAATTGCAACGAATATGGGGTGAGATGTATCCCGTGAATACCAGAGGAATAAACAAGCCAAAAGGATACTACATTCCTATCAAACAATTAGCCCCCGCCGGTCTCAGCGGGGAGAGGTCGGATAACTGATTAACATTAGTAGTTTTGTGTTGAGATGTGGAAGAGGCGCGAGCCGTGCGCTTATAGGATCACAGACGTAAGGGATACCTCTACACGGAAAAACGGTTTGATTACTTACAATTGGCTTTGTGATATAGGGTTCCCTAGGCAGCAACACCGTCGTACAGCACATCCAGGGGTCGACTCATGTAAGTTAACATACGAATTGTACGATGTTTATGCGCGCGTGGACTGGGTCTTCCATCA
seq00006   CTCAAGATGGCAGCTCCCAAATAAAGAAGTGATAATGTGGACAGTCACCACGGAGTCTCGTAACGAGCCTACACCTACAGGCCGGACTGACGTTATCAGCAGAGCGGGGCCCTATATAAGAACGGAGCGGTTGTGCTGCCGGTTTTAAAATGGTACTGACTTAGAATAATCAGATAACTCGTTCGTATAGCGGAAGGCAAAAAGTGGCGGTGGTTAAACACGATTTGACCCGCAATGAGGCAATGGGAACGAGGTCAGGCCTTACTGTTTGCTTGCAGCTTACTCCCCGGGCTAATCGGGAAGGGAACTGGTACTTTGACTTAAGCTCCCACCGTCGTTAGTGCGACGGAGAGTGTTATTACTTCGTGGGGCCGCGCGCCAGTAACGGTGCTCAAGAAGCCCTATCCAGACAGGAGCCTCCGGGAAGCTTACTTCGTTAAGTGTCAGCCGTACGCCTAGGCACGTTTATTATCAAATTGTACGCTGGTGCCGTATCTCTAAAAGTGAGGGACTGAAGGGCACATAATACCGAGGAGAAACCGCGCTAACTGCAGTGGTTCGGGGGGAGGTGTTTGTAAGGGACTTCGCAACGGCTCTCTGAGGGCCGCATTGTGGTGTCTTTGAGCCACGGTCACTAGTTGTGGTTTGCTCCGAACTCTGAGACGGATGAGCTGCTCCTCCGACAAGTGCACCGATTTTGTATTGCAGTATGCGTGATGAGGGTATCAGGGGTCAAGACTTATTTTGCTAGGCGGCCGGTCCCTAATTGCTGCACGATCGCGCCCTCCACGTCACAGCTCGTTTGGCGGCCAGGAAGATATACCTCGCGCGGGGCTCGCATAGTCTGTTGGATCGTCTTCCATCCAACCAGGGCGCATCAATAATGCCCAACGCTCGGATTAGGTACTGCAACCATTAGGAGAGTTGTGCATACAGGGAGCGGGGGCGTACCTGCATCCCCTGTCGCACGCTATATCCACGTTTGACGGCATTGGCTTGTGGCTGCCGCGCCTCAAGTTACTCGACCGTTGTCTGGAGCTGTCTCGTGTGCTTCTCCCCCGAAGCCGTGCACCGACACGAGTATCTTGAGGATCAGAATTTCTGCGCGAACGCTTTACACTATAGTTTGTCACTGTCATTCTCCTCGCGGATGCAAGGTCTTACAGAAAATGGGTCCTTACAGCTTTGGCGAACTCCCAACTCGAGCCCTCTCTATCCATTGTTGGTTTTTGCTGCATCCTGCCAAGCAACCATAGATTCCCCTTTTTCTAGCGTCCAGTTGCATCCCTGGACTAGAATAACAACCGAACTAGACATAAAGTCAAAACGCCCGTATTGGTAAACGATATGGTGATGATAAGATTCAACGGACCGGAGACTGTTCTTGCCCGGACTAGTAGGGACCGCTCGCGTGGTCGTTTTAGGCGCAAGTCAATAACCACTATTACTGACGCTACCTGTGAGGCATTGCCTAGACCAAGGCCGGTCCATTTATAATGGCTCTTCTGAGGGGGCTTAATCATCCGAATCGCTAGAACATCCGGGCCGATCTCCAACGTGAAGGCATAGACATATACTAGGCGAACTGGGTTCTACCGTGTGAACTGCTCGAGTGAGCTCAACAGCATCATACTCCAGCAATCTCGTAGTGCGCGGCCAGCTGTGCGACTGTGGGCGACATTTGGTATTTACGTTATCACCTGAGCGTGAACTGTGGCTCCCGTGTGTGGCTAAAGGGAAGAGCTTTCACGCTATCTTGCATAACCCTAACAAGAAGTATACCAAAGACGGCACTTTGGACACAGACTCAGAATGTTAACCTTCGTCTACCTTATGGCACACTTAGCGTGGGGTTCGGCTAGGTTCGGAGTTCGCGTAATGTGCACGCGTCCATCTTGAGGCCTGAGTAGAAGGGCTGGAATTGCAACGAATATGGGGTGAGATGTATCCCGTGAATACCAGAGGAATAAACAAGCCAAAAGGATACTACATTCCTATCAAACAATTAGCCCCCGCCGGTCTCAGCGGGGAGAGGTCGGATAACTGATTAACATTAGTAGTTTTGTGTTGAGATGTGGAAGAGGCGCGAGCCGTGCGCTTATAGGATCACAGACGTAAGGGATACCTCTACACGGAAAAACGGTTTGATTACTTACAATTGGCTTTGTGATATAGGGTTCCCTAGGCAGCAACACCGTCGTACAGCACATCCAGGGGTCGACTCATGTAAGTTAACATACGAATTGTACGATGTTTATGCGCGCGTGGACTGGGTCTTCCATCA
seq00007   CTCAAGATGGCAGCTCCCAAATAAAGAAGTGATAATGTGGACAGTCACCACGGAGTCTCGTAACGAGCCTACACCTACAGGCCGGACTGACGTTATCAGCAGAGCGGGGCCCTATATAAGAACGGAGCGGTTGTGCTGCCGGTTTTAAAATGGTACTGACTTAGAATAATCAGATAACTCGTTCGTATAGCGGAAGGCAAAAAGTGGCGGTGGTTAAACACGATTTGACCCGCAATGAGGCAATGGGAACGAGGTCAGGCCTTACTGTTTGCTTGCAGCTTACTCCCCGGGCTAATCGGGAAGGGAACTGGTACTTTGACTTAAGCTCCCACCGTCGTTAGTGCGACGGAGAGTGTTATTACTTCGTGGGGCCGCGCGCCAGTAACGGTGCTCAAGAAGCCCTATCCAGACAGGAGCCTCCGGGAAGCTTACTTCGTTAAGTGTCAGCCGTACGCCTAGGCACGTTTATTATCAAATTGTACGCTGGTGCCGTATCTCTAAAAGTGAGGGACTTAAGGGCACATAATACCGAGGAGAAACCGCGCTAACTGCAGTGGGTCGGGGGGAGGTGTTTGTAAGGGACTTCGCAACGGCTCTCTGAGGGCCGCATTGTGGTGTCTTTGAGCCACGGTCACTAGTTGTGGTTTGCTCCGAACTCTGAGACGGATGAGCTGCTCCTCCGACAAGTGCACCGATTTTGTATTGCAGTATGCGTGATGAGGGTATCAGGGGTCAAGACTTATTTTGCTAGGCGGCCGGTCCCTAATTGCTGCACGATCGCGCCCTCCACGTCACAGCTCGTTTGGCGGCCAGGAAGATATACCTCGCGCGGGGCTCGCATAGTCTGTTGGATCGTCTTCCATCCAACCAGGGCGCATCAATAATACCCAACGCTCGGATTAGGTAGTGCAACCATTAGGAGAGTTGTGCATACAGGGAGCGGGGGCGTACCTGCATCCCCTGTCGCACGCTATATCCACGTTTGACGGCATTGGCTTGTGGCTGCCGCGCCTCAAGTTACTCGACCGTTGTCTGGAGCTGTCTCGTGTGCTTCTCCCCCGAAGCCGTGCACCGACACGAGTATCTTGAGGATCAGAATTTCTGCGCGAACGCTTTACACTATAGTTTGTCACTGTCATTCTCCTCGCGGATGCAAGGTCTTACAGAAAATGGGTCCTTACAGCTTTGGCGAACTCCCAACTCGAGCCCTCTCTATCCATTGTTGGTTTTTGCTGCATCCTGCCAAGCAACCATAGATTCCCCTTTTTCTAGCGTCCAGTTGCATCCCTGGACTAGAATAACAACCGAACTAGACATAAAGTCAAAACGCCCGTATTGGTAAACGATATGGTGATGATAAGATTCAACGGACCGGAGACTGTTCTTGCCCGGACTAGTAGGGACCGCTCGCGTGGTCGTTTTAGGCGCAAGTCAATAACCACTATTACTGACGCTACCTGTGAGGCATTGCCTAGACCAAGGCCGGTCCATTTATAATGGCTCTTCTGAGGGGGCTTAATCATCCGAATCGCTAGAACATCCGGGCCGATCTCCAACGTGAAGGCATAGACATATACTAGGCGAACTGGGTTCTACCGTGTGAACTGCTCGAGTGAGCTCAACAGCATCATACTCCAGCAATCTCGTAGTGCGCGGCCAGCTGTGCGACTGTGGGCGACATTTGGTATTTACGTTATCACCTGAGCGTGAACTGTGGCTCCCGTGTGTGGCTAAAGGGAAGAGCTTTCACGCTATCTTGCATAACCCTAACAAGAAGTATACCAAAGACGGCACTTTGGACACAGACTCAGAATGTGAACCTTCGTCTACCTTATGGCACACTTAGCGTGGGGTTCGGCTAGGTTCGGAGTTCGCGTAATGTGCACGCGTCCATCTTGAGGCCTGAGTAGAAGGGCTGGAATTGCAACGAATATGGGGTGAGATGTATCCCGTGAATACCAGAGGAATAAACAAGCCAAAAGGATACTACATTCCTATCAAACAATTAGCCCCCGCCGGTCTCAGCGGGGAGAGGTCGGATAACTGATTAACATTAGTAGTTTTGTGTTGAGATGTGGAAGAGGCGCGAGCCGTGCGCTTATAGGATCACAGACGTAAGGGATACCTCTACACGGAAAAACGGTTTGATTACTTACAATTGGCTTTGTGATATAGGGTTCCCTAGGCCGCAACACCGTCGTACAGCACATCCAGGGGTCGACTCATGTAAGTTAACATACGAATTGTACGATGTTTATGCGCGCGTGGGCTGGGTCTTCCATCA
seq00008   CTCAAGATGGCAGCTCCCAAATAAAGAAGTGATAATGTGGACAGTCACCACGGAGTCTCGTAACGAGCCTACACCTACAGGCCGGACTGACGTTATCAGCAGAGCGGGGCCCTATATAAGAACGGAGCGGTTGTGCTGCCGGTTTTAAAATGGTACTGACTTAGAATAATCAGATAACTCGTTCGTATAGCGGAAGGCAAAAAGTGGCGGTGGTTAAACACGATTTGACCCGCAATGAGGCAATGGGAACGAGGTCAGGCCTTACTGTTTGCTTGCAGCTTACTCCCCGGGCTAATCGGGAAGGGAACTGGTACTTTGACTTAAGCTCCCACCGTCGTTAGTGCGACGGAGAGTGTTATTACTTCGTGGGGCCGCGCGCCAGTAACGGTGCTCAAGAAGCCCTATCCAGACAGGAGCCTCCGGGAAGCTTACTTCGTTAAGTGTCAGCCGTACGCCTAGGCACGTTTATTATCAAATTGTACGCTGGTGCCGTATCTCTAAAAGTGAGGGACTTAAGGGCACATAATACCGAGGAGAAACCGCGCTAACTGCAGTGGTTCGGGGGGAGGTGTTTGTAAGGGACTTCGCAACGGCTCTCTGAGGGCCGCATTGTGGTGTCTTTGAGCCACGGTCACTAGTTGTGGTTTGCTCCGAACTCTGAGACGGATGAGCTGCTCCTCCGACAAGTGCACCGATTTTGTATTGCAGTATGCGTGATGAGGGTATCAGGGGTCAAGACTTATTTTGCTAGGCGGCCGGTCCCTAATTGCTGCACGATCGCGCCCTCCACGTCACAGCTCGTTTGGCGGCCAGGAAGATATACCTCGCGCGGGGCTCGCATAGTCTGTTGGATCGTCTTCCATCCAACCAGGGCGCATCAATAATGCCCAACGCTCGGATTAGGTAGTGCAACCATTAGGAGAGTTGTGCATACAGGGAGCGGGGGCGTACCTGCATCCCCTGTCGCACGCTATATCCACGTTTGACGGCATTGGCTTGTGGCTGACGCGCCTCAAGTTACTCGACCGTTGTCTGGAGCTGTCTCGTGTGCTTCTCCCCCGAAGCCGTGCACCGACACGAGTATCTTGAGGATCAGAATTTCTGCGCGAACGCTTTACACTATAGTTTGTCACTGTCATTCTCCTCGCGGATGCAAGGTCTTACAGAAAATGGGTCCTTACAGCTTTGGCGAACTCCCAACTCGAGCCCTCTCTATCCATTGTTGGTTTTTGCTGCATCCTGCCAAGCAACCATAGATTCCCCTTTTTCTAGCGTCCAGTTGCATCCCTGGACTAGAATAACAACCGAACTAGACATAAAGTCAAAACGCCCGTATTGGTAAACGATATGGTGATGATAAGATTCAACGGACCGGAGACTGTTCTTGCCCGGACTAGTAGGGACCGCTCGCGTGGTCGTTTTAGGCGCAAGTCAATAACCACTATTACTGACGCTACCTGTGAGGCATTGCCTAGACCAAGGCCGGTCCATTTATAATGGCTCTTCTGAGGGGGCTTAATCATCCGAATCGCTAGAACATCCGGGCCGATCTCCAACGTGAAGGCATAGACATATACTAGGCGAACTGGGTTCTACCGTGTGAACTGCTCGAGTGAGCTCAACAGCATCATACTCCAGCAATCTCGTAGTGCGCGGCCAGCTGTGCGACTGTGGGCGACATTTGGTATTTACGTTATCACCTGAGCGTGAACTGTGGCTCCCGTGTGTGGCTAAAGGGAAGAGCTTTCACGCTATCTTGCATAACCCTAACAAGAAGTATACCAAAGACGGCACTTTGGACACAGACTCAGAATGTTAACCTTCGTCTACCTTATGGCACACTTAGCGTGGGGTTCGGCTAGGTTCGGAGTTCGCGTAATGTGCACGCGTCCATCTTGAGGCCTGAGTAGAAGGGCTGGAATTGCAACGAATATGGGGTGAGATGTATCCCGTGAATACCAGAGGAATAAACAAGCCAAAAGGATACTACATTCCTATCAAACAATTAGCCCCCGCCGGTCTCAGCGGGGAGAGGTCGGATAACTGATTAACATTAGTAGTTTTGTGTTGAGATGTGGAAGAGGCGCGAGCCGTGCGCTTATAGGATCACAGACGTAAGGGATACCTCTACACGGAAAAACGGTTTGATTACTTACAATTGGCTTTGTGATATAGGGTTCCCTAGGCAGCAACACCGTCGTACAGCACATCCAGGGGTCGACTCATGTAAGTTAACATACGAATTGTACGATGTTTATGCGCGCGTGGACTGGGTCTTCCATCA
seq00009   CTCAAGATGGCAGCTCCCAAATAAAGAAGTGATAATGTGGACAGTCACCACGGAGTCTCGTAACGAGCCTACACCTACAGGCCGGACTGACGTTATCAGCAGAGCGGGGCCCTATATAAGAACGGAGCGGTTGTGCTGCCGGTTTTAAAATGGTACTGACTTAGAATAATCAGATAACTCGTTCGTATAGCGGAAGGCAAAAAGTGGCGGTGGTTAAACACGATTTGACCCGCAATGAGGCAATGGGAACGAGGTCAGGCCTTACTGTTTGCTTGCAGCTTACTCCCCGGGCTAATCGGGAAGGGAACTGGTACTTTGACTTAAGCTCCCACCGTCGTTAGTGCGACGGAGAGTGTTATTACTTCGTGGGGCCGCGCGCCAGTAACGGTGCTCAAGAAGCCCTATCCAGACAGGAGCCTCCGGGAAGCTTACTTCGTTAAGTGTCAGCCGTACGCCTAGGCACGTTTATTATCAAATTGTACGCTGGTGCCGTATCTCTAAAAGTGAGGGACTTAAGGGCACATAATACCGAGGAGAAACCGCGCTAACTGCAGTGGTTCGGGGGGAGGTGTTTGTAAGGGACTTCGCAACGGCTCTCTGAGGGCCGCATTGTGGTGTCTTTGAGCCACGGTCACTAGTTGTGGTTTGCTCCGAACTCTGAGACGGATGAGCTGCTCCTCCGACAAGTGCACCGATTTTGTATTGCAGTATGCGTGATGAGGGTATCAGGGGTCAAGACTTATTTTGCTAGGCGGCCGGTCCCTAATTGCTGCACGATCGCGCCCTCCACGTCACAGCTCGTTTGGCGGCCAGGAAGATATACCTCGCGCGGGGCTCGCATAGTCTGTTGGATCGTCTTCCATCCAACCAGGGCGCATCAATAATGCCCAACGCTCGGATTAGGTAGTGCAACCATTAGGAGAGTTGTGCATACAGGGAGCGGGGGCGTACCTGCATCCCCTGTCGCACGCTATATCCACGTTTGACGGCATTGGCTTGTGGCTGCCGCGCCTCAAGTTACTCGACCGTTGTCTGGAGCTGTCTCGTGTGCTTCTCCCCCGAAGCCGTGCACCGACACGAGTATCTTGAGGATCAGAATTTCTGCGCGAACGCTTTACACTATAGTTTGTCACTGTCATTCTCCTCGCGGATGCAAGGTCTTACAGAAAATGGGTCCTTACAGCTTTGGCGAACTCCCAACTCGAGCCCTCTCTATCCATTGTTGGTTTTTGCTGCATCCTGCCAAGCAACCATAGATTCCCCTTTTTCTAGCGTCCAGTTGCATCCCTGGACTAGAATAACAACCGAACTAGACATAAAGTCAAAACGCCCGTATTGGTAAACGATATGGTGATGATAAGATTCAACGGACCGGAGACTGTTCTTGCCCGGACTAGTAGGGACCGCTCGCGTGGTCGTTTTAGGCGCAAGTCAATAACCACTATTACTGACGCTACCTGTGAGGCATTGCCTAGACCAAGGCCGGTCCATTTATAATGGCTCTTCTGAGGGGGCTTAATCATCCGAATCGCTAGAACATCCGGGCCGATCTCCAACGTGAAGGCATAGACATATACTAGGCGAACTGGGTTCTACCGTGTGAACTGCTCGAGTGAGCTCAACAGCATCATACTCCAGCAATCTCGTAGTGCGCGGCCAGCTGTGCGACTGTGGGCGACATTTGGTATTTACGTTATCACCTGAGCGTGAACTGTGGCTCCCGTGTGTGGCTAAAGGGAAGAGCTTTCACGCTATCTTGCATAACCCTAACAAGAAGTATACCAAAGACGGCACTTTGGACACAGACTCAGAATGTGAACCTTCGTCTACCTTATGGCACACTTAGCGTGGGGTTCGGCTAGGTTCGGAGTTCGCGTAATGTGCACGCGTCCATCTTGAGGCCTGAGTAGAAGGGCTGGAATTGCAACGAATATGGGGTGAGATGTATCCCGTGAATACCAGAGGAATAAACAAGCCAAAAGGATACTACATTCCTATCAAACAATTAGCCCCCGCCGGTCTCAGCGGGGAGAGGTCGGATAACTGATTAACATTAGTAGTTTTGTGTTGAGATGTGGAAGAGGCGCGAGCCGTGCGCTTATAGGATCACAGACGTAAGGGATACCTCTACACGGAAAAACGGTTTGATTACTTACAATTGGCTTTGTGATATAGGGTTCCCTAGGCAGCAACACCGTCGTACAGCACATCCAGGGGTCGACTCATGTAAGTTAACATACGAATTGTACGATGTTTATGCGCGCGTGGACTGGGTCTTCCATCA
seq00010   CTCAAGATGGCAGCTCCCAAATAAAGAAGTGATAATGTGGACAGTCACCACGGAGTCTCGTAACGAGCCTACACCTACAGGCCGGACTGACGTTATCAGCAGAGCGGGGCCCTATATAAGAACGGAGCGGTTGTGCTGCCGGTTTTAAAATGGTACTGACTTAGAATAATCAGATAACTCGTTCGTATAGCGGAAGGCAAAAAGTGGCGGTGGTTAAACACGATTTGACCCGCAATGAGGCAATGGGAACGAGGTCAGGCCTTACTGTTTGCTTGCAGCTTACTCCCCGGGCTAATCGGGAAGGGAACTGGTACTTTGACTTAAGCTCCCACCGTCGTTAGTGCGACGGAGAGTGTTATTACTTCGTGGGGCCGCGCGCCAGTAACGGTGCTCAAGAAGCCCTATCCAGACAGGAGCCTCCGGGAAGCTTACTTCGTTAAGTGTCAGCCGTACGCCTAGGCACGTTTATTATCAAATTGTACGCTGGTGCCGTATCTCTAAAAGTGAGGGACTTAAGGGCACATAATACCGAGGAGAAACCGCGCTAACTGCAGTGGTTCGGGGGGAGGTGTTTGTAAGGGACTTCGCAACGGCTCTCTGAGGGCCGCATTGTGGTGTCTTTGAGCCACGGTCACTAGTTGTGGTTTGCTCCGAACTCTGAGACGGATGAGCTGCTCCTCCGACAAGTGCACCGATTTTGTATTGCAGTATGCGTGATGAGGGTATCAGGGGTCAAGACTTATTTTGCTAGGCGGCCGGTCCCTAATTGCTGCACGATCGCGCCCTCCACGTCACAGCTCGTTTGGCGGCCAGGAAGATATACCTCGCGCGGGGCTCGCATAGTCTGTTGGATCGTCTTCCATCCAACCAGGGCGCATCAATAATGCCCAACGCTCGGATTAGGTAGTGCAACCATTAGGAGAGTTGTGCATACAGGGAGCGGGGGCGTACCTGCATCCCCTGTCGCACGCTATATCCACGTTTGACGGCATTGGCTTGTGGCTGCCGCGCCTCAAGTTACTCGACCGTTGTCTGGAGCTGTCTCGTGTGCTTCTCCCCCGAAGCCGTGCACCGACACGAGTATCTTGAGGATCAGAATTTCTGCGCGAACGCTTTACACTATAGTTTGTCACTGTCATTCTCCTCGCGGATGCAAGGTCTTACAGAAAATGGGTCCTTACAGCTTTGGCGAACTCCCAACTCGAGCCCTCTCTATCCATTGTTGGTTTTTGCTGCATCCTGCCAAGCAACCATAGATTCCCCTTTTTCTAGCGTCCAGTTGCATCCCTGGACTAGAATAACAACCGAACTAGACATAAAGTCAAAACGCCCGTATTGGTAAACGATATGGTGATGATAAGATTCAACGGACCGGAGACTGTTCTTGCCCGGACTAGTAGGGACCGCTCGCGTGGTCGTTTTAGGCGCAAGTCAATAACCACTATTACTGACGCTACCTGTGAGGCATTGCCTAGACCAAGGCCGGTCCATTTATAATGGCTCTTCTGAGGGGGCTTAATCATCCGAATCGCTAGAACATCCGGGCCGATCTCCAACGTGAAGGCATAGACATATACTAGGCGAACTGGGTTCTACCGTGTGAACTGCTCGAGTGAGCTCAACAGCATCATACTCCAGCAATCTCGTAGTGCGCGGCCAGCTGTGCGACTGTGGGCGACATTTGGTATTTACGTTATCACCTGAGCGTGAACTGTGGCTCCCGTGTGTGGCTAAAGGGAAGAGCTTTCACGCTATCTTGCATAACCCTAACAAGAAGTATACCAAAGACGGCACTTTGGACACAGACTCAGAATGTGAACCTTCGTCTACCTTATGGCACACTTAGCGTGGGGTTCGGCTAGGTTCGGAGTTCGCGTAATGTGCACGCGTCCATCTTGAGGCCTGAGTAGAAGGGCTGGAATTGCAACGAATATGGGGTGAGATGTATCCCGTGAATACCAGAGGAATAAACAAGCCAAAAGGATACTACATTCCTATCAAACAATTAGCCCCCGCCGGTCTCAGCGGGGAGAGGTCGGATAACTGATTAACATTAGTAGTTTTGTGTTGAGATGTGGAAGAGGCGCGAGCCGTGCGCTTATAGGATCACAGACGTAAGGGATACCTCTACACGGAAAAACGGTTTGATTACTTACAATTGGCTTTGTGATATAGGGTTCCCTAGGCAGCAACACCGTCGTACAGCACATCCAGGGGTCGACTCATGTAAGTTAACATACGAATTGTACGATGTTTATGCGCGCGTGGACTGGGTCTTCCATCA
seq00011   CTCAAGATGGCAGCTCCCAAATAAAGAAGTGATAATGTGGACAGTCACCACGGAGTCTCGTAACGAGCCTACACCTACAGGCCGGACTGACGTTATCAGCAGAGCGGGGCCCTATATAAGAACGGAGCGGTTGTGCTGCCGGTTTTAAAATGGTACTGACTTAGAATAATCAGATAACTCGTTCGTATAGCGGAAGGCAAAAAGTGGCGGTGGTTAAACACGATTTGACCCGCAATGAGGCAATGGGAACGAGGTCAGGCCTTACTGTTTGCTTGCAGCTTACTCCCCGGGCTAATCGGGAAGGGAACTGGTACTTTGACTTAAGCTCCCACCGTCGTTAGTGCGACGGAGAGTGTTATTACTTCGTGGGGCCGCGCGCCAGTAACGGTGCTCAAGAAGCCCTATCCAGACAGGAGCCTCCGGGAAGCTTACTTCGTTAAGTGTCAGCCGTACGCCTAGGCACGTTTATTATCAAATTGTACGCTGGTGCCGTATCTCTAAAAGTGAGGGACTTAAGGGCACATAATACCGAGGAGAAACCGCGCTAACTGCAGTGGTTCGGGGGGAGGTGTTTGTAAGGGACTTCGCAACGGCTCTCTGAGGGCCGCATTGTGGTGTCTTTGAGCCACGGTCACTAGTTGTGGTTTGCTCCGAACTCTGAGACGGATGAGCTGCTCCTCCGACAAGTGCACCGATTTTGTATTGCAGTATGCGTGATGAGGGTATCAGGGGTCAAGACTTATTTTGCTAGGCGGCCGGTCCCTAATTGCTGCACGATCGCGCCCTCCACGTCACAGCTCGTTTGGCGGCCAGGAAGATATACCTCGCGCGGGGCTCGCATAGTCTGTTGGATCGTCTTCCATCCAACCAGGGCGCATCAATAATGCCCAACGCTCGGATTAGGTAGTGCAACCATTAGGAGAGTTGTGCATACAGGGAGCGGGGGCGTACCTGCATCCCCTGTCGCACGCTATATCCACGTTTGACGGCATTGGCTTGTGGCTGCCGCGCCTCAAGTTACTCGACCGTTGTCTGGAGCTGTCTCGTGTGCTTCTCCCCCGAAGCCGTGCACCGACACGAGTATCTTGAGGATCAGAATTTCTGCGCGAACGCTTTACACTATAGTTTGTCACTGTCATTCTCCTCGCGGATGCAAGGTCTTACAGAAAATGGGTCCTTACAGCTTTGGCGAACTCCCAACTCGAGCCCTCTCTATCCATTGTTGGTTTTTGCTGCATCCTGCCAAGCAACCATAGATTCCCCTTTTTCTAGCGTCCAGTTGCATCCCTGGACTAGAATAACAACCGAACTAGACATAAAGTCAAAACGCCCGTATTGGTAAACGATATGGTGATGATAAGATTCAACGGACCGGAGACTGTTCTTGCCCGGACTAGTAGGGACCGCTCGCGTGGTCGTTTTAGGCGCAAGTCAATAACCACTATTACTGACGCTACCTGTGAGGCATTGCCTAGACCAAGGCCGGTCCATTTATAATGGCTCTTCTGAGGGGGCTTAATCATCCGAATCGCTAGAACATCCGGGCCGATCTCCAACGTGAAGGCATAGACATATACTAGGCGAACTGGGTTCTACCGTGTGAACTGCTCGAGTGAGCTCAACAGCATCATACTCCAGCAATCTCGTAGTGCGCGGCCAGCTGTGCGACTGTGGGCGACATTTGGTATTTACGTTATCACCTGAGCGTGAACTGTGGCTCCCGTGTGTGGCTAAAGGGAAGAGCTTTCACGCTATCTTGCATAACCCTAACAAGAAGTATACCAAAGACGGCACTTTGGACACAGACTCAGAATGTGAACCTTCGTCTACCTTATGGCACACTTAGCGTGGGGTTCGGCTAGGTTCGGAGTTCGCGTAATGTGCACGCGTCCATCTTGAGGCCTGAGTAGAAGGGCTGGAATTGCAACGAATATGGGGTGAGATGTATCCCGTGAATACCAGAGGAATAAACAAGCCAAAAGGATACTACATTCCTATCAAACAATTAGCCCCCGCCGGTCTCAGCGGGGAGAGGTCGGATAACTGATTAACATTAGTAGTTTTGTGTTGAGATGTGGAAGAGGCGCGAGCCGTGCGCTTATAGGATCACAGACGTAAGGGATACCTCTACACGGAAAAACGGTTTGATTACTTACAATTGGCTTTGTGATATAGGGTTCCCTAGGCAGCAACACCGTCGTACAGCACATCCAGGGGTCGACTCATGTAAGTTAACATACGAATTGTACGATGTTTATGCGCGCGTGGACTGGGTCTTCCATCA
seq00012   CTCAAGATGGCAGCTCCCAAATAAAGAAGTGATAATGTGGACAGTCACCACGGAGTCTCGTAACGAGCCTACACCTACAGGCCGGACTGACGTTATCAGCAGAGCGGGGCCCTATATAAGAACGGAGCGGTTGTGCTGCCGGTTTTAAAATGGTACTGACTTAGAATAATCAGATAACTCGTTCGTATAGCGGAAGGCAAAAAGTGGCGGTGGTTAAACACGATTTGACCCGCAATGAGGCAATGGGAACGAGGTCAGGCCTTACTGTTTGCTTGCAGCTTACTCCCCGGGCTAATCGGGAAGGGAACTGGTACTTTGACTTAAGCTCCCACCGTCGTTAGTGCGACGGAGAGTGTTATTACTTCGTGGGGCCGCGCGCCAGTAACGGTGCTCAAGAAGCCCTATCCAGACAGGAGCCTCCGGGAAGCTTACTTCGTTAAGTGTCAGCCGTACGCCTAGGCACGTTTATTATCAAATTGTACGCTGGTGCCGTATCTCTAAAAGTGAGGGACTTAAGGGCACATAATACCGAGGAGAAACCGCGCTAACTGCAGTGGTTCGGGGGGAGGTGTTTGTAAGGGACTTCGCAACGGCTCTCTGAGGGCCGCATTGTGGTGTCTTTGAGCCACGGTCACTAGTTGTGGTTTGCTCCGAACTCTGAGACGGATGAGCTGCTCCTCCGACAAGTGCACCGATTTTGTATTGCAGTATGCGTGATGAGGGTATCAGGGGTCAAGACTTATTTTGCTAGGCGGCCGGTCCCTAATTGCTGCACGATCGCGCCCTCCACGTCACAGCTCGTTTGGCGGCCAGGAAGATATACCTCGCGCGGGGCTCGCATAGTCTGTTGGATCGTCTTCCATCCAACCAGGGCGCATCAATAATGCCCAACGCTCGGATTAGGTAGTGCAACCATTAGGAGAGTTGTGCATACAGGGAGCGGGGGCGTACCTGCATCCCCTGTCGCACGCTATATCCACGTTTGACGGCATTGGCTTGTGGCTGCCGCGCCTCAAGTTACTCGACCGTTGTCTGGAGCTGTCTCGTGTGCTTCTCCCCCGAAGCCGTGCACCGACACGAGTATCTTGAGGATCAGAATTTCTGCGCGAACGCTTTACACTATAGTTTGTCACTGTCATTCTCCTCGCGGATGCAAGGTCTTACAGAAAATGGGTCCTTACAGCTTTGGCGAACTCCCAACTCGAGCCCTCTCTATCCATTGTTGGTTTTTGCTGCATCCTGCCAAGCAACCATAGATTCCCCTTTTTCTAGCGTCCAGTTGCATCCCTGGACTAGAATAACAACCGAACTAGACATAAAGTCAAAACGCCCGTATTGGTAAACGATATGGTGATGATAAGATTCAACGGACCGGAGACTGTTCTTGCCCGGACTAGTAGGGACCGCTCGCGTGGTCGTTTTAGGCGCAAGTCAATAACCACTATTACTGACGCTACCTGTGAGGCATTGCCTAGACCAAGGCCGGTCCATTTATAATGGCTCTTCTGAGGGGGCTTAATCATCCGAATCGCTAGAACATCCGGGCCGATCTCCAACGTGAAGGCATAGACATATACTAGGCGAACTGGGTTCTACCGTGTGAACTGCTCGAGTGAGCTCAACAGCATCATACTCCAGCAATCTCGTAGTGCGCGGCCAGCTGTGCGACTGTGGGCGACATTTGGTATTTACGTTATCACCTGAGCGTGAACTGTGGCTCCCGTGTGTGGCTAAAGGGAAGAGCTTTCACGCTATCTTGCATAACCCTAACAAGAAGTATACCAAAGACGGCACTTTGGACACAGACTCAGAATGTGAACCTTCGTCTACCTTATGGCACACTTAGCGTGGGGTTCGGCTAGGTTCGGAGTTCGCGTAATGTGCACGCGTCCATCTTGAGGCCTGAGTAGAAGGGCTGGAATTGCAACGAATATGGGGTGAGATGTATCCCGTGAATACCAGAGGAATAAACAAGCCAAAAGGATACTACATTCCTATCAAACAATTAGCCCCCGCCGGTCTCAGCGGGGAGAGGTCGGATAACTGATTAACATTAGTAGTTTTGTGTTGAGATGTGGAAGAGGCGCGAGCCGTGCGCTTATAGGATCACAGACGTAAGGGATACCTCTACACGGAAAAACGGTTTGATTACTTACAATTGGCTTTGTGATATAGGGTTCCCTAGGCAGCAACACCGTCGTACAGCACATCCAGGGGTCGACTCATGTAAGTTAACATACGAATTGTACGATGTTTATGCGCGCGTGGACTGGGTCTTCCATCA
seq00013   CTCAAGATGGCAGCTCCCAAATAAAGAAGTGATAATGTGGACAGTCACCACGGAGTCTCGTAACGAGCCTACACCTACAGGCCGGACTGACGTTATCAGCAGAGCGGGGCCCTATATAAGAACGGAGCGGTTGTGCTGCCGGTTTTAAAATGGTACTGACTTAGAATAATCAGATAACTCGTTCGTATAGCGGAAGGCAAAAAGTGGCGGTGGTTAAACACGATTTGACCCGCAATGAGGCAATGGGAACGAGGTCAGGCCTTACTGTTTGCTTGCAGCTTACTCCCCGGGCTAATCGGGAAGGGAACTGGTACTTTGACTTAAGCTCCCACCGTCGTTAGTGCGACGGAGAGTGTTATTACTTCGTGGGGCCGCGCGCCAGTAACGGTGCTCAAGAAGCCCTATCCAGACAGGAGCCTCCGGGAAGCTTACTTCGTTAAGTGTCAGCCGTACGCCTAGGCACGTTTATTATCAAATTGTACGCTGGTGCCGTATCTCTAAAAGTGAGGGACTTAAGGGCACATAATACCGAGGAGAAACCGCGCTAACTGCAGTGGTTCGGGGGGAGGTGTTTGTAAGGGACTTCGCAACGGCTCTCTGAGGGCCGCATTGTGGTGTCTTTGAGCCACGGTCACTAGTTGTGGTTTGCTCCGAACTCTGAGACGGATGAGCTGCTCCTCCGACAAGTGCACCGATTTTGTATTGCAGTATGCGTGATGAGGGTATCAGGGGTCAAGACTTATTTTGCTAGGCGGCCGGTCCCTAATTGCTGCACGATCGCGCCCTCCACGTCACAGCTCGTTTGGCGGCCAGGAAGATATACCTCGCGCGGGGCTCGCATAGTCTGTTGGATCGTCTTCCATCCAACCAGGGCGCATCAATAATGCCCAACGCTCGGATTAGGTAGTGCAACCATTAGGAGAGTTGTGCATACAGGGAGCGGGGGCGTACCTGCATCCCCTGTCGCACGCTATATCCACGTTTGACGGCATTGGCTTGTGGCTGCCGCGCCTCAAGTTACTCGACCGTTGTCTGGAGCTGTCTCGTGTGCTTCTCCCCCGAAGCCGTGCACCGACACGAGTATCTTGAGGATCAGAATTTCTGCGCGAACGCTTTACACTATAGTTTGTCACTGTCATTCTCCTCGCGGATGCAAGGTCTTACAGAAAATGGGTCCTTACAGCTTTGGCGAACTCCCAACTCGAGCCCTCTCTATCCATTGTTGGTTTTTGCTGCATCCTGCCAAGCAACCATAGATTCCCCTTTTTCTAGCGTCCAGTTGCATCCCTGGACTAGAATAACAACCGAACTAGACATAAAGTCAAAACGCCCGTATTGGTAAACGATATGGTGATGATAAGATTCAACGGACCGGAGACTGTTCTTGCCCGGACTAGTAGGGACCGCTCGCGTGGTCGTTTTAGGCGCAAGTCAATAACCACTATTACTGACGCTACCTGTGAGGCATTGCCTAGACCAAGGCCGGTCCATTTATAATGGCTCTTCTGAGGGGGCTTAATCATCCGAATCGCTAGAACATCCGGGCCGATCTCCAACGTGAAGGCATAGACATATACTAGGCGAACTGGGTTCTACCGTGTGAACTGCTCGAGTGAGCTCAACAGCATCATACTCCAGCAATCTCGTAGTGCGCGGCCAGCTGTGCGACTGTGGGCGACATTTGGTATTTACGTTATCACCTGAGCGTGAACTGTGGCTCCCGTGTGTGGCTAAAGGGAAGAGCTTTCACGCTATCTTGCATAACCCTAACAAGAAGTATACCAAAGACGGCACTTTGGACACAGACTCAGAATGTGAACCTTCGTCTACCTTATGGCACACTTAGCGTGGGGTTCGGCTAGGTTCGGAGTTCGCGTAATGTGCACGCGTCCATCTTGAGGCCTGAGTAGAAGGGCTGGAATTGCAACGAATATGGGGTGAGATGTATCCCGTGAATACCAGAGGAATAAACAAGCCAAAAGGATACTACATTCCTATCAAACAATTAGCCCCCGCCGGTCTCAGCGGGGAGAGGTCGGATAACTGATTAACATTAGTAGTTTTGTGTTGAGATGTGGAAGAGGCGCGAGCCGTGCGCTTATAGGATCACAGACGTAAGGGATACCTCTACACGGAAAAACGGTTTGATTACTTACAATTGGCTTTGTGATATAGGGTTCCCTAGGCAGCAACACCGTCGTACAGCACATCCAGGGGTCGACTCATGTAAGTTAACATACGAATTGTACGATGTTTATGCGCGCGTGGGCTGGGTCTTCCATCA
seq00014   CTCAAGATGGCAGCTCCCAAATAAAGAAGTGATAATGTGGACAGTCACCACGGAGTCTCGTAACGAGCCTACACCTACAGGCCGGACTGACGTTATCAGCAGAGCGGGGCCCTATATAAGAACGGAGCGGTTGTGCTGCCGGTTTTAAAATGGTACTGACTTAGAATAATCAGATAACTCGTTCGTATAGCGGAAGGCAAAAAGTGGCGGTGGTTAAACACGATTTGACCCGCAATGAGGCAATGGGAACGAGGTCAGGCCTTACTGTTTGCTTGCAGCTTACTCCCCGGGCTAATCGGGAAGGGAACTGGTACTTTGACTTAAGCTCCCACCGTCGTTAGTGCGACGGAGAGTGTTATTACTTCGTGGGGCCGCGCGCCAGTAACGGTGCTCAAGAAGCCCTATCCAGACAGGAGCCTCCGGGAAGCTTACTTCGTTAAGTGTCAGCCGTACGCCTAGGCACGTTTATTATCAAATTGTACGCTGGTGCCGTATCTCTAAAAGTGAGGGACTTAAGGGCACATAATACCGAGGAGAAACCGCGCTAACTGCAGTGGTTCGGGGGGAGGTGTTTGTAAGGGACTTCGCAACGGCTCTCTGAGGGCCGCATTGTGGTGTCTTTGAGCCACGGTCACTAGTTGTGGTTTGCTCCGAACTCTGAGACGGATGAGCTGCTCCTCCGACAAGTGCACCGATTTTGTATTGCAGTATGCGTGATGAGGGTATCAGGGGTCAAGACTTATTTTGCTAGGCGGCCGGTCCCTAATTGCTGCACGATCGCGCCCTCCACGTCACAGCTCGTTTGGCGGCCAGGAAGATATACCTCGCGCGGGGCTCGCATAGTCTGTTGGATCGTCTTCCATCCAACCAGGGCGCATCAATAATGCCCAACGCTCGGATTAGGTAGTGCAACCATTAGGAGAGTTGTGCATACAGGGAGCGGGGGCGTACCTGCATCCCCTGTCGCACGCTATATCCACGTTTGACGGCATTGGCTTGTGGCTGCCGCGCCTCAAGTTACTCGACCGTTGTCTGGAGCTGTCTCGTGTGCTTCTCCCCCGAAGCCGTGCACCGACACGAGTATCTTGAGGATCAGAATTTCTGCGCGAACGCTTTACACTATAGTTTGTCACTGTCATTCTCCTCGCGGATGCAAGGTCTTACAGAAAATGGGTCCTTACAGCTTTGGCGAACTCCCAACTCGAGCCCTCTCTATCCATTGTTGGTTTTTGCTGCATCCTGCCAAGCAACCATAGATTCCCCTTTTTCTAGCGTCCAGTTGCATCCCTGGACTAGAATAACAACCGAACTAGACATAAAGTCAAAACGCCCGTATTGGTAAACGATATGGTGATGATAAGATTCAACGGACCGGAGACTGTTCTTGCCCGGACTAGTAGGGACCGCTCGCGTGGTCGTTTTAGGCGCAAGTCAATAACCACTATTACTGACGCTACCTGTGAGGCATTGCCTAGACCAAGGCCGGTCCATTTATAATGGCTCTTCTGAGGGGGCTTAATCATCCGAATCGCTAGAACATCCGGGCCGATCTCCAACGTGAAGGCATAGACATATACTAGGCGAACTGGGTTCTACCGTGTGAACTGCTCGAGTGAGCTCAACAGCATCATACTCCAGCAATCTCGTAGTGCGCGGCCAGCTGTGCGACTGTGGGCGACATTTGGTATTTACGTTATCACCTGAGCGTGAACTGTGGCTCCCGTGTGTGGCTAAAGGGAAGAGCTTTCACGCTATCTTGCATAACCCTAACAAGAAGTATACCAAAGACGGCACTTTGGACACAGACTCAGAATGTTAACCTTCGTCTACCTTATGGCACACTTAGCGTGGGGTTCGGCTAGGTTCGGAGTTCGCGTAATGTGCACGCGTCCATCTTGAGGCCTGAGTAGAAGGGCTGGAATTGCAACGAATATGGGGTGAGATGTATCCCGTGAATACCAGAGGAATAAACAAGCCAAAAGGATACTACATTCCTATCAAACAATTAGCCCCCGCCGGTCTCAGCGGGGAGAGGTCGGATAACTGATTAACATTAGTAGTTTTGTGTTGAGATGTGGAAGAGGCGCGAGCCGTGCGCTTATAGGATCACAGACGTAAGGGATACCTCTACACGGAAAAACGGTTTGATTACTTACAATTGGCTTTGTGATATAGGGTTCCCTAGGCAGCAACACCGTCGTACAGCACATCCAGGGGTCGACTCATGTAAGTTAACATACGAATTGTACGATGTTTATGCGCGCGTGGACTGGGTCTTCCATCA
seq00015   CTCAAGATGGCAGCTCCCAAATAAAGAAGTGATAATGTGGACAGTCACCACGGAGTCTCGTAACGAGCCTACACCTACAGGCCGGACTGACGTTATCAGCAGAGCGGGGCCCTATATAAGAACGGAGCGGTTGTGCTGCCGGTTTTAAAATGGTACTGACTTAGAATAATCAGATAACTCGTTCGTATAGCGGAAGGCAAAAAGTGGCGGTGGTTAAACACGATTTGACCCGCAATGAGGCAATGGGAACGAGGTCAGGCCTTACTGTTTGCTTGCAGCTTACTCCCCGGGCTAATCGGGAAGGGAACTGGTACTTTGACTTAAGCTCCCACCGTCGTTAGTGCGACGGAGAGTGTTATTACTTCGTGGGGCCGCGCGCCAGTAACGGTGCTCAAGAAGCCCTATCCAGACAGGAGCCTCCGGGAAGCTTACTTCGTTAAGTGTCAGCCGTACGCCTAGGCACGTTTATTATCAAATTGTACGCTGGTGCCGTATCTCTAAAAGTGAGGGACTTAAGGGCACATAATACCGAGGAGAAACCGCGCTAACTGCAGTGGTTCGGGGGGAGGTGTTTGTAAGGGACTTCGCAACGGCTCTCTGAGGGCCGCATTGTGGTGTCTTTGAGCCACGGTCACTAGTTGTGGTTTGCTCCGAACTCTGAGACGGATGAGCTGCTCCTCCGACAAGTGCACCGATTTTGTATTGCAGTATGCGTGATGAGGGTATCAGGGGTCAAGACTTATTTTGCTAGGCGGCCGGTCCCTAATTGCTGCACGATCGCGCCCTCCACGTCACAGCTCGTTTGGCGGCCAGGAAGATATACCTCGCGCGGGGCTCGCATAGTCTGTTGGATCGTCTTCCATCCAACCAGGGCGCATCAATAATGCCCAACGCTCGGATTAGGTAGTGCAACCATTAGGAGAGTTGTGCATACAGGGAGCGGGGGCGTACCTGCATCCCCTGTCGCACGCTATATCCACGTTTGACGGCATTGGCTTGTGGCTGCCGCGCCTCAAGTTACTCGACCGTTGTCTGGAGCTGTCTCGTGTGCTTCTCCCCCGAAGCCGTGCACCGACACGAGTATCTTGAGGATCAGAATTTCTGCGCGAACGCTTTACACTATAGTTTGTCACTGTCATTCTCCTCGCGGATGCAAGGTCTTACAGAAAATGGGTCCTTACAGCTTTGGCGAACTCCCAACTCGAGCCCTCTCTATCCATTGTTGGTTTTTGCTGCATCCTGCCAAGCAACCATAGATTCCCCTTTTTCTAGCGTCCAGTTGCATCCCTGGACTAGAATAACAACCGAACTAGACATAAAGTCAAAACGCCCGTATTGGTAAACGATATGGTGATGATAAGATTCAACGGACCGGAGACTGTTCTTGCCCGGACTAGTAGGGACCGCTCGCGTGGTCGTTTTAGGCGCAAGTCAATAACCACTATTACTGACGCTACCTGTGAGGCATTGCCTAGACCAAGGCCGGTCCATTTATAATGGCTCTTCTGAGGGGGCTTAATCATCCGAATCGCTAGAACATCCGGGCCGATCTCCAACGTGAAGGCATAGACATATACTAGGCGAACTGGGTTCTACCGTGTGAACTGCTCGAGTGAGCTCAACAGCATCATACTCCAGCAATCTCGTAGTGCGCGGCCAGCTGTGCGACTGTGGGCGACATTTGGTATTTACGTTATCACCTGAGCGTGAACTGTGGCTCCCGTGTGTGGCTAAAGGGAAGAGCTTTCACGCTATCTTGCATAACCCTAACAAGAAGTATACCAAAGACGGCACTTTGGACACAGACTCAGAATGTGAACCTTCGTCTACCTTATGGCACACTTAGCGTGGGGTTCGGCTAGGTTCGGAGTTCGCGTAATGTGCACGCGTCCATCTTGAGGCCTGAGTAGAAGGGCTGGAATTGCAACGAATATGGGGTGAGATGTATCCCGTGAATACCAGAGGAATAAACAAGCCAAAAGGATACTACATTCCTATCAAACAATTAGCCCCCGCCGGTCTCAGCGGGGAGAGGTCGGATAACTGATTAACATTAGTAGTTTTGTGTTGAGATGTGGAAGAGGCGCGAGCCGTGCGCTTATAGGATCACAGACGTAAGGGATACCTCTACACGGAAAAACGGTTTGATTACTTACAATTGGCTTTGTGATATAGGGTTCCCTAGGCAGCAACACCGTCGTACAGCACATCCAGGGGTCGACTCATGTAAGTTAACATACGAATTGTACGATGTTTATGCGCGCGTGGACTGGGTCTTCCATCA
seq00016   CTCAAGATGGCAGCTCCCAAATAAAGAAGTGATAATGTGGACAGTCACCACGGAGTCTCGTAACGAGCCTACACCTACAGGCCGGACTGACGTTATCAGCAGAGCGGGGCCCTATATAAGAACGGAGCGGTTGTGCTGCCGGTTTTAAAATGGTACTGACTTAGAATAATCAGATAACTCGTTCGTATAGCGGAAGGCAAAAAGTGGCGGTGGTTAAACACGATTTGACCCGCAATGAGGCAATGGGAACGAGGTCAGGCCTTACTGTTTGCTTGCAGCTTACTCCCCGGGCTAATCGGGAAGGGAACTGGTACTTTGACTTAAGCTCCCACCGTCGTTAGTGCGACGGAGAGTGTTATTACTTCGTGGGGCCGCGCGCCAGTAACGGTGCTCAAGAAGCCCTATCCAGACAGGAGCCTCCGGGAAGCTTACTTCGTTAAGTGTCAGCCGTACGCCTAGGCACGTTTATTATCAAATTGTACGCTGGTGCCGTATCTCTAAAAGTGAGGGACTGAAGGGCACATAATACCGAGGAGAAACCGCGCTAACTGCAGTGGTTCGGGGGGAGGTGTTTGTAAGGGACTTCGCAACGGCTCTCTGAGGGCCGCATTGTGGTGTCTTTGAGCCACGGTCACTAGTTGTGGTTTGCTCCGAACTCTGAGACGGATGAGCTGCTCCTCCGACAAGTGCACCGATTTTGTATTGCAGTATGCGTGATGAGGGTATCAGGGGTCAAGACTTATTTTGCTAGGCGGCCGGTCCCTAATTGCTGCACGATCGCGCCCTCCACGTCACAGCTCGTTTGGCGGCCAGGAAGATATACCTCGCGCGGGGCTCGCATAGTCTGTTGGATCGTCTTCCATCCAACCAGGGCGCATCAATAATGCCCAACGCTCGGATTAGGTACTGCAACCATTAGGAGAGTTGTGCATACAGGGAGCGGGGGCGTACCTGCATCCCCTGTCGCACGCTATATCCACGTTTGACGGCATTGGCTTGTGGCTGCCGCGCCTCAAGTTACTCGACCGTTGTCTGGAGCTGTCTCGTGTGCTTCTCCCCCGAAGCCGTGCACCGACACGAGTATCTTGAGGATCAGAATTTCTGCGCGAACGCTTTACACTATAGTTTGTCACTGTCATTCTCCTCGCGGATGCAAGGTCTTACAGAAAATGGGTCCTTACAGCTTTGGCGAACTCCCAACTCGAGCCCTCTCTATCCATTGTTGGTTTTTGCTGCATCCTGCCAAGCAACCATAGATTCCCCTTTTTCTAGCGTCCAGTTGCATCCCTGGACTAGAATAACAACCGAACTAGACATAAAGTCAAAACGCCCGTATTGGTAAACGATATGGTGATGATAAGATTCAACGGACCGGAGACTGTTCTTGCCCGGACTAGTAGGGACCGCTCGCGTGGTCGTTTTAGGCGCAAGTCAATAACCACTATTACTGACGCTACCTGTGAGGCATTGCCTAGACCAAGGCCGGTCCATTTATAATGGCTCTTCTGAGGGGGCTTAATCATCCGAATCGCTAGAACATCCGGGCCGATCTCCAACGTGAAGGAATAGACATATACTAGGCGAACTGGGTTCTACCGTGTGAACTGCTCGAGTGAGCTCAACAGCATCATACTCCAGCAATCTCGTAGTGCGCGGCCAGCTGTGCGACTGTGGGCGACATTTGGTATTTACGTTATCACCTGAGCGTGAACTGTGGCTCCCGTGTGTGGCTAAAGGGAAGAGCTTTCACGCTATCTTGCATAACCCTAACAAGAAGTATACCAAAGACGGCACTTTGGACACAGACTCAGAATGTGAACCTTCGTCTACCTTATGGCACACTTAGCGTGGGGTTCGGCTAGGTTCGGAGTTCGCGTAATGTGCACGCGTCCATCTTGAGGCCTGAGTAGAAGGGCTGGAATTGCAACGAATATGGGGTGAGATGTATCCCGTGAATACCAGAGGAATAAACAAGCCAAAAGGATACTACATTCCTATCAAACAATTAGCCCCCGCCGGTCTCAGCGGGGAGAGGTCGGATAACTGATTAACATTAGTAGTTTTGTGTTGAGATGTGGAAGAGGCGCGAGCCGTGCGCTTATAGGATCACAGACGTAAGGGATACCTCTACACGGAAAAACGGTTTGATTACTTACAATTGGCTTTGTGATATAGGGTTCCCTAGGCAGCAACACCGTCGTACAGCACATCCAGGGGTCGACTCATGTAAGTTAACATACGAATTGTACGATGTTTATGCGCGCGTGGGCTGGGTCTTCCATCA
seq00017   CTCAAGATGGCAGCTCCCAAATAAAGAAGTGATAATGTGGACAGTCACCACGGAGTCTCGTAACGAGCCTACACCTACAGGCCGGACTGACGTTATCAGCAGAGCGGGGCCCTATATAAGAACGGAGCGGTTGTGCTGCCGGTTTTAAAATGGTACTGACTTAGAATAATCAGATAACTCGTTCGTATAGCGGAAGGCAAAAAGTGGCGGTGGTTAAACACGATTTGACCCGCAATGAGGCAATGGGAACGAGGTCAGGCCTTACTGTTTGCTTGCAGCTTACTCCCCGGGCTAATCGGGAAGGGAACTGGTACTTTGACTTAAGCTCCCACCGTCGTTAGTGCGACGGAGAGTGTTATTACTTCGTGGGGCCGCGCGCCAGTAACGGTGCTCAAGAAGCCCTATCCAGACAGGAGCCTCCGGGAAGCTTACTTCGTTAAGTGTCAGCCGTACGCCTAGGCACGTTTATTATCAAATTGTACGCTGGTGCCGTATCTCTAAAAGTGAGGGACTTAAGGGCACATAATACCGAGGAGAAACCGCGCTAACTGCAGTGGTTCGGGGGGAGGTGTTTGTAAGGGACTTCGCAACGGCTCTCTGAGGGCCGCATTGTGGTGTCTTTGAGCCACGGTCACTAGTTGTGGTTTGCTCCGAACTCTGAGACGGATGAGCTGCTCCTCCGACAAGTGCACCGATTTTGTATTGCAGTATGCGTGATGAGGGTATCAGGGGTCAAGACTTATTTTGCTAGGCGGCCGGTCCCTAATTGCTGCACGATCGCGCCCTCCACGTCACAGCTCGTTTGGCGGCCAGGAAGATATACCTCGCGCGGGGCTCGCATAGTCTGTTGGATCGTCTTCCATCCAACCAGGGCGCATCAATAATGCCCAACGCTCGGATTAGGTAGTGCAACCATTAGGAGAGTTGTGCATACAGGGAGCGGGGGCGTACCTGCATCCCCTGTCGCACGCTATATCCACGTTTGACGGCATTGGCTTGTGGCTGCCGCGCCTCAAGTTACTCGACCGTTGTCTGGAGCTGTCTCGTGTGCTTCTCCCCCGAAGCCGTGCACCGACACGAGTATCTTGAGGATCAGAATTTCTGCGCGAACGCTTTACACTATAGTTTGTCACTGTCATTCTCCTCGCGGATGCAAGGTCTTACAGAAAATGGGTCCTTACAGCTTTGGCGAACTCCCAACTCGAGCCCTCTCTATCCATTGTTGGTTTTTGCTGCATCCTGCCAAGCAACCATAGATTCCCCTTTTTCTAGCGTCCAGTTGCATCCCTGGACTAGAATAACAACCGAACTAGACATAAAGTCAAAACGCCCGTATTGGTAAACGATATGGTGATGATAAGATTCAACGGACCGGAGACTGTTCTTGCCCGGACTAGTAGGGACCGCTCGCGTGGTCGTTTTAGGCGCAAGTCAATAACCACTATTACTGACGCTACCTGTGAGGCATTGCCTAGACCAAGGCCGGTCCATTTATAATGGCTCTTCTGAGGGGGCTTAATCATCCGAATCGCTAGAACATCCGGGCCGATCTCCAACGTGAAGGCATAGACATATACTAGGCGAACTGGGTTCTACCGTGTGAACTGCTCGAGTGAGCTCAACAGCATCATACTCCAGCAATCTCGTAGTGCGCGGCCAGCTGTGCGACTGTGGGCGACATTTGGTATTTACGTTATCACCTGAGCGTGAACTGTGGCTCCCGTGTGTGGCTAAAGGGAAGAGCTTTCACGCTATCTTGCATAACCCTAACAAGAAGTATACCAAAGACGGCACTTTGGACACAGACTCAGAATGTGAACCTTCGTCTACCTTATGGCACACTTAGCGTGGGGTTCGGCTAGGTTCGGAGTTCGCGTAATGTGCACGCGTCCATCTTGAGGCCTGAGTAGAAGGGCTGGAATTGCAACGAATATGGGGTGAGATGTATCCCGTGAATACCAGAGGAATAAACAAGCCAAAAGGATACTACATTCCTATCAAACAATTAGCCCCCGCCGGTCTCAGCGGGGAGAGGTCGGATAACTGATTAACATTAGTAGTTTTGTGTTGAGATGTGGAAGAGGCGCGAGCCGTGCGCTTATAGGATCACAGACGTAAGGGATACCTCTACACGGAAAAACGGTTTGATTACTTACAATTGGCTTTGTGATATAGGGTTCCCTAGGCAGCAACACCGTCGTACAGCACATCCAGGGGTCGACTCATGTAAGTTAACATACGAATTGTACGATGTTTATGCGCGCGTGGACTGGGTCTTCCATCA
seq00018   CTCAAGATGGCAGCTCCCAAATAAAGAAGTGATAATGTGGACAGTCACCACGGAGTCTCGTAACGAGCCTACACCTACAGGCCGGACTGACGTTATCAGCAGAGCGGGGCCCTATATAAGAACGGAGCGGTTGTGCTGCCGGTTTTAAAATGGTACTGACTTAGAATAATCAGATAACTCGTTCGTATAGCGGAAGGCAAAAAGTGGCGGTGGTTAAACACGATTTGACCCGCAATGAGGCAATGGGAACGAGGTCAGGCCTTACTGTTTGCTTGCAGCTTACTCCCCGGGCTAATCGGGAAGGGAACTGGTACTTTGACTTAAGCTCCCACCGTCGTTAGTGCGACGGAGAGTGTTATTACTTCGTGGGGCCGCGCGCCAGTAACGGTGCTCAAGAAGCCCTATCCAGACAGGAGCCTCCGGGAAGCTTACTTCGTTAAGTGTCAGCCGTACGCCTAGGCACGTTTATTATCAAATTGTACGCTGGTGCCGTATCTCTAAAAGTGAGGGACTTAAGGGCACATAATACCGAGGAGAAACCGCGCTAACTGCAGTGGTTCGGGGGGAGGTGTTTGTAAGGGACTTCGCAACGGCTCTCTGAGGGCCGCATTGTGGTGTCTTTGAGCCACGGTCACTAGTTGTGGTTTGCTCCGAACTCTGAGACGGATGAGCTGCTCCTCCGACAAGTGCACCGATTTTGTATTGCAGTATGCGTGATGAGGGTATCAGGGGTCAAGACTTATTTTGCTAGGCGGCCGGTCCCTAATTGCTGCACGATCGCGCCCTCCACGTCACAGCTCGTTTGGCGGCCAGGAAGATATACCTCGCGCGGGGCTCGCATAGTCTGTTGGATCGTCTTCCATCCAACCAGGGCGCATCAATAATGCCCAACGCTCGGATTAGGTAGTGCAACCATTAGGAGAGTTGTGCATACAGGGAGCGGGGGCGTACCTGCATCCCCTGTCGCACGCTATATCCACGTTTGACGGCATTGGCTTGTGGCTGCCGCGCCTCAAGTTACTCGACCGTTGTCTGGAGCTGTCTCGTGTGCTTCTCCCCCGAAGCCGTGCACCGACACGAGTATCTTGAGGATCAGAATTTCTGCGCGAACGCTTTACACTATAGTTTGTCACTGTCATTCTCCTCGCGGATGCAAGGTCTTACAGAAAATGGGTCCTTACAGCTTTGGCGAACTCCCAACTCGAGCCCTCTCTATCCATTGTTGGTTTTTGCTGCATCCTGCCAAGCAACCATAGATTCCCCTTTTTCTAGCGTCCAGTTGCATCCCTGGACTAGAATAACAACCGAACTAGACATAAAGTCAAAACGCCCGTATTGGTAAACGATATGGTGATGATAAGATTCAACGGACCGGAGACTGTTCTTGCCCGGACTAGTAGGGACCGCTCGCGTGGTCGTTTTAGGCGCAAGTCAATAACCACTATTACTGACGCTACCTGTGAGGCATTGCCTAGACCAAGGCCGGTCCATTTATAATGGCTCTTCTGAGGGGGCTTAATCATCCGAATCGCTAGAACATCCGGGCCGATCTCCAACGTGAAGGCATAGACATATACTAGGCGAACTGGGTTCTACCGTGTGAACTGCTCGAGTGAGCTCAACAGCATCATACTCCAGCAATCTCGTAGTGCGCGGCCAGCTGTGCGACTGTGGGCGACATTTGGTATTTACGTTATCACCTGAGCGTGAACTGTGGCTCCCGTGTGTGGCTAAAGGGAAGAGCTTTCACGCTATCTTGCATAACCCTAACAAGAAGTATACCAAAGACGGCACTTTGGACACAGACTCAGAATGTGAACCTTCGTCTACCTTATGGCACACTTAGCGTGGGGTTCGGCTAGGTTCGGAGTTCGCGTAATGTGCACGCGTCCATCTTGAGGCCTGAGTAGAAGGGCTGGAATTGCAACGAATATGGGGTGAGATGTATCCCGTGAATACCAGAGGAATAAACAAGCCAAAAGGATACTACATTCCTATCAAACAATTAGCCCCCGCCGGTCTCAGCGGGGAGAGGTCGGATAACTGATTAACATTAGTAGTTTTGTGTTGAGATGTGGAAGAGGCGCGAGCCGTGCGCTTATAGGATCACAGACGTAAGGGATACCTCTACACGGAAAAACGGTTTGATTACTTACAATTGGCTTTGTGATATAGGGTTCCCTAGGCAGCAACACCGTCGTACAGCACATCCAGGGGTCGACTCATGTAAGTTAACATACGAATTGTACGATGTTTATGCGCGCGTGGACTGGGTCTTCCATCA
seq00019   CTCAAGATGGCAGCTCCCAAATAAAGAAGTGATAATGTGGACAGTCACCACGGAGTCTCGTAACGAGCCTACACCTACAGGCCGGACTGACGTTATCAGCAGAGCGGGGCCCTATATAAGAACGGAGCGGTTGTGCTGCCGGTTTTAAAATGGTACTGACTTAGAATAATCAGATAACTCGTTCGTATAGCGGAAGGCAAAAAGTGGCGGTGGTTAAACACGATTTGACCCGCAATGAGGCAATGGGAACGAGGTCAGGCCTTACTGTTTGCTTGCAGCTTACTCCCCGGGCTAATCGGGAAGGGAACTGGTACTTTGACTTAAGCTCCCACCGTCGTTAGTGCGACGGAGAGTGTTATTACTTCGTGGGGCCGCGCGCCAGTAACGGTGCTCAAGAAGCCCTATCCAGACAGGAGCCTCCGGGAAGCTTACTTCGTTAAGTGTCAGCCGTACGCCTAGGCACGTTTATTATCAAATTGTACGCTGGTGCCGTATCTCTAAAAGTGAGGGACTTAAGGGCACATAATACCGAGGAGAAACCGCGCTAACTGCAGTGGGTCGGGGGGAGGTGTTTGTAAGGGACTTCGCAACGGCTCTCTGAGGGCCGCATTGTGGTGTCTTTGAGCCACGGTCACTAGTTGTGGTTTGCTCCGAACTCTGAGACGGATGAGCTGCTCCTCCGACAAGTGCACCGATTTTGTATTGCAGTATGCGTGATGAGGGTATCAGGGGTCAAGACTTATTTTGCTAGGCGGCCGGTCCCTAATTGCTGCACGATCGCGCCCTCCACGTCACAGCTCGTTTGGCGGCCAGGTAGATATACCTCGCGCGGGGCTCGCATAGTCTGTTGGATCGTCTTCCATCCAACCAGGGCGCATCAATAATGCCCAACGCTCGGATTAGGTAGTGCAACCATTAGGAGAGTTGTGCATACAGGGAGCGGGGGCGTACCTGCATCCCCTGTCGCACGCTATATCCACGTTTGACGGCATTGGCTTGTGGCTGCCGCGCCTCAAGTTACTCGACCGTTGTCTGGAGCTGTCTCGTGTGCTTCTCCCCCGAAGCCGTGCACCGACACGAGTATCTTGAGGATCAGAATTTCTGCGCGAACGCTTTACACTATAGTTTGTCACTGTCATTCTCCTCGCGGATGCAAGGTCTTACAGAAAATGGGTCCTTACAGCTTTGGCGAACTCCCAACTCGAGCCCTCTCTATCCATTGTTGGTTTTTGCTGCATCCTGCCAAGCAACCATAGATTCCCCTTTTTCTAGCGTCCAGTTGCATCCCTGGACTAGAATAACAACCGAACTAGACATAAAGTCAAAACGCCCGTATTGGTAAACGATATGGTGATGATAAGATTCAACGGACCGGAGACTGTTCTTGCCCGGACTAGTAGGGACCGCTCGCGTGGTCGTTTTAGGCGCAAGTCAATAACCACTATTACTGACGCTACCTGTGAGGCATTGCCTAGACCAAGGCCGGTCCATTTATAATGGCTCTTCTGAGGGGGCTTAATCATCCGAATCGCTAGAACATCCGGGCCGATCTCCAACGTGAAGGCATAGACATATACTAGGCGAACTGGGTTCTACCGTGTGAACTGCTCGAGTGAGCTCAACAGCATCATACTCCAGCAATCTCGTAGTGCGCGGCCAGCTGTGCGACTGTGGGCGACATTTGGTATTTACGTTATCACCTGAGCGTGAACTGTGGCTCCCGTGTGTGGCTAAAGGGAAGAGCTTTCACGCTATCTTGCATAACCCTAACAAGACGTATACCAAAGACGGCACTTTGGACACAGACTCAGAATGTGAACCTTCGTCTACCTTATGGCACACTTAGCGTGGGGTTCGGCTAGGTTCGGAGTTCGCGTAATGTGCACGCGTCCATCTTGAGGCCTGAGTAGAAGGGCTGGAATTGCAACGAATATGGGGTGAGATGTATCCCGTGAATACCAGAGGAATAAACAAGCCAAAAGGATACTACATTCCTATCAAACAATTAGCCCCCGCCGGTCTCAGCGGGGAGAGGTCGGATAACTGATTAACATTAGTAGTTTTGTGTTGAGATGTGGAAGAGGCGCGAGCCGTGCGCTTATAGGATCACAGACGTAAGGGATACCTCTACACGGAAAAACGGTTTGATTACTTACAATTGGCTTTGTGATATAGGGTTCCCTAGGCAGCAACACCGTCGTACAGCACATCCAGGGGTCGACTCATGTAAGTTAACATACGAATTGTACGATGTTTATGCGCGCGTGGGCTGGGTCTTCCATCA
seq00020   CTCAAGATGGCAGCTCCCAAATAAAGAAGTGATAATGTGGACAGTCACCACGGAGTCTCGTAACGAGCCTACACCTACAGGCCGGACTGACGTTATCAGCAGAGCGGGGCCCTATATAAGAACGGAGCGGTTGTGCTGCCGGTTTTAAAATGGTACTGACTTAGAATAATCAGATAACTCGTTCGTATAGCGGAAGGCAAAAAGTGGCGGTGGTTAAACACGATTTGACCCGCAATGAGGCAATGGGAACGAGGTCAGGCCTTACTGTTTGCTTGCAGCTTACTCCCCGGGCTAATCGGGAAGGGAACTGGTACTTTGACTTAAGCTCCCACCGTCGTTAGTGCGACGGAGAGTGTTATTACTTCGTGGGGCCGCGCGCCAGTAACGGTGCTCAAGAAGCCCTATCCAGACAGGAGCCTCCGGGAAGCTTACTTCGTTAAGTGTCAGCCGTACGCCTAGGCACGTTTATTATCAAATTGTACGCTGGTGCCGTATCTCTAAAAGTGAGGGACTTAAGGGCACATAATACCGAGGAGAAACCGCGCTAACTGCAGTGGTTCGGGGGGAGGTGTTTGTAAGGGACTTCGCAACGGCTCTCTGAGGGCCGCATTGTGGTGTCTTTGAGCCACGGTCACTAGTTGTGGTTTGCTCCGAACTCTGAGACGGATGAGCTGCTCCTCCGACAAGTGCACCGATTTTGTATTGCAGTATGCGTGATGAGGGTATCAGGGGTCAAGACTTATTTTGCTAGGCGGCCGGTCCTTAATTGCTGCACGATCGCGCCCTCCACGTCACAGCTCGTTTGGCGGCCAGGAAGATATACCTCGCGCGGGGCTCGCATAGTCTGTTGGATCGTCTTCCATCCAACCAGGGCGCATCAATAATGCCCAACGCTCGGATTAGGTAGTGCAACCATTAGGAGAGTTGTGCATACAGGGAGCGGGGGCGTACCTGCATCCCCTGTCGCACGCTATATCCACGTTTGACGGCATTGGCTTGTGGCTGCCGCGCCTCAAGTTACTCGACCGTTGTCTGGAGCTGTCTCGTGTGCTTCTCCCCCGAAGCCGTGCACCGACACGCGTATCTTGAGGATCAGAATTTCTGCGCGAACGCTTTACACTATAGTTTGTCACTGTCATTCTCCTCGCGGATGCAAGGTCTTACAGAAAATGGGTCCTTACAGCTTTGGCGAACTCCCAACTCGAGCCCTCTCTATCCATTGTTGGTTTTTGCTGCATCCTGCCAAGCAACCATAGATTCCCCTTTTTCTAGCGTCCAGTTGCATCCCTGGACTAGAATAACAACCGAACTAGACATAAAGTCAAAACGCCCGTATTGGTAAACGATATGGTGATGATAAGATTCAACGGACCGGAGACTGTTCTTGCCCGGACTAGTAGGGACCGCTCGCGTGGTCGTTTTAGGCGCAAGTCAATAACCACTATTACTGACGCTACCTGTGAGGCATTGCCTAGACCAAGGCCGGTCCATTTATAATGGCTCTTCTGAGGGGGCTTAATCATCCGAATCGCTAGAACATCCGGGCCGATCTCCAACGTGAAGGCATAGACATATACTAGGCGAACTGGGTTCTACCGTGTGAACTGCTCGAGTGAGCTCAACAGCATCATACTCCAGCAATCTCGTAGTGCGCGGCCAGCTGTGCGACTGTGGGCGACATTTGGTATTTACGTTATCACCTGAGCGTGAACTGTGGCTCCCGTGTGTGGCTAAAGGGAAGAGCTTTCACGCTATCTTGCATAACCCTAACAAGAAGTATACCAAAGACGGCACTTTGGACACAGACTCAGAATGTGAACCTTCGTCTACCTTATGGCACACTTAGCGTGGGGTTCGGCTAGGTTCGGAGTTCGCGTAATGTGCACGCGTCCATCTTGAGGCCTGAGTAGAAGGGCTGGAATTGCAACGAATATGGGGTGAGATGTATCCCGTGAATACCAGAGGAATAAACAAGCCAAAAGGATACTACATTCCTATCAAACAATTAGCCCCCGCCGGTCTCAGCGGGGAGAGGTCGGATAACTGATTAACATTAGTAGTTTTGTGTTGAGATGTGGAAGAGGCGCGAGCCGTGCGCTTATAGGATCACAGACGTAAGGGATACCTCTACACGGAAAAACGGTTTGATTACTTACAATTGGCTTTGTGATATAGGGTTCCCTAGGCAGCAACACCGTCGTACAGCACATCCAGGGGTCGACTCATGTAAGTTAACATACGAATTGTACGATGTTTATGCGCGCGTGGGCTGGGTCTTCCATCA
seq00021   CTCAAGATGGCAGCTCCCAAATAAAGAAGTGATAATGTGGACAGTCACCACGGAGTCTCGTAACGAGCCTACACCTACAGGCCGGACTGACGTTATCAGCAGAGCGGGGCCCTATATAAGAACGGAGCGGTTGTGCTGCCGGTTTTAAAATGGTACTGACTTAGAATAATCAGATAACTCGTTCGTATAGCGGAAGGCAAAAAGTGGCGGTGGTTAAACACGATTTGACCCGCAATGAGGCAATGGGAACGAGGTCAGGCCTTACTGTTTGCTTGCAGCTTACTCCCCGGGCTAATCGGGAAGGGAACTGGTACTTTGACTTAAGCTCCCACCGTCGTTAGTGCGACGGAGAGTGTTATTACTTCGTGGGGCCGCGCGCCAGTAACGGTGCTCAAGAAGCCCTATCCAGACAGGAGCCTCCGGGAAGCTTACTTCGTTAAGTGTCAGCCGTACGCCTAGGCACGTTTATTATCAAATTGTACGCTGGTGCCGTATCTCTAAAAGTGAGGGACTTAAGGGCACATAATACCGAGGAGAAACCGCGCTAACTGCAGTGGGTCGGGGGGAGGTGTTTGTAAGGGACTTCGCAACGGCTCTCTGAGGGCCGCATTGTGGTGTCTTTGAGCCACGGTCACTAGTTGTGGTTTGCTCCGAACTCTGAGACGGATGAGCTGCTCCTCCGACAAGTGCACCGATTTTGTATTGCAGTATGCGTGATGAGGGTATCAGGGGTCAAGACTTATTTTGCTAGGCGGCCGGTCCCTAATTGCTGCACGATCGCGCCCTCCACGTCACAGCTCGTTTGGCGGCCAGGAAGATATACCTCGCGCGGGGCTCGCATAGTCTGTTGGATCGTCTTCCATCCAACCAGGGCGCATCAATAATACCCAACGCTCGGATTAGGTAGTGCAACCATTAGGAGAGTTGTGCATACAGGGAGCGGGGGCGTACCTGCATCCCCTGTCGCACGCTATATCCACGTTTGACGGCATTGGCTTGTGGCTGCCGCGCCTCAAGTTACTCGACCGTTGTCTGGAGCTGTCTCGTGTGCTTCTCCCCCGAAGCCGTGCACCGACACGAGTATCTTGAGGATCAGAATTTCTGCGCGAACGCTTTACACTATAGTTTGTCACTGTCATTCTCCTCGCGGATGCAAGGTCTTACAGAAAATGGGTCCTTACAGCTTTGGCGAACTCCCAACTCGAGCCCTCTCTATCCATTGTTGGTTTTTGCTGCATCCTGCCAAGCAACCATAGATTCCCCTTTTTCTAGCGTCCAGTTGCATCCCTGGACTAGAATAACAACCGAACTAGACATAAAGTCAAAACGCCCGTATTGGTAAACGATATGGTGATGATAAGATTCAACGGACCGGAGACTGTTCTTGCCCGGACTAGTAGGGACCGCTCGCGTGGTCGTTTTAGGCGCAAGTCAATAACCACTATTACTGACGCTACCTGTGAGGCATTGCCTAGACCAAGGCCGGTCCATTTATAATGGCTCTTCTGAGGGGGCTTAATCATCCGAATCGCTAGAACATCCGGGCCGATCTCCAACGTGAAGGCATAGACATATACTAGGCGAACTGGGTTCTACCGTGTGAACTGCTCGAGTGAGCTCAACAGCATCATACTCCAGCAATCTCGTAGTGCGCGGCCAGCTGTGCGACTGTGGGCGACATTTGGTATTTACGTTATCACCTGAGCGTGAACTGTGGCTCCCGTGTGTGGCTAAAGGGAAGAGCTTTCACGCTATCTTGCATAACCCTAACAAGAAGTATACCAAAGACGGCACTTTGGACACAGACTCAGAATGTGAACCTTCGTCTACCTTATGGCACACTTAGCGTGGGGTTCGGCTAGGTTCGGAGTTCGCGTAATGTGCACGCGTCCATCTTGAGGCCTGAGTAGAAGGGCTGGAATTGCAACGAATATGGGGTGAGATGTATCCCGTGAATACCAGAGGAATAAACAAGCCAAAAGGATACTACATTCCTATCAAACAATTAGCCCCCGCCGGTCTCAGCGGGGAGAGGTCGGATAACTGATTAACATTAGTAGTTTTGTGTTGAGATGTGGAAGAGGCGCGAGCCGTGCGCTTATAGGATCACAGACGTAAGGGATACCTCTACACGGAAAAACGGTTTGATTACTTACAATTGGCTTTGTGATATAGGGTTCCCTAGGCAGCAACACCGTCGTACAGCACATCCAGGGGTCGACTCATGTAAGTTAACATACGAATTGTACGATGTTTATGCGCGCGTGGGCTGGGTCTTCCATCA
seq00022   CTCAAGATGGCAGCTCCCAAATAAAGAAGTGATAATGTGGACAGTCACCACGGAGTCTCGTAACGAGCCTACACCTACAGGCCGGACTGACGTTATCAGCAGAGCGGGGCCCTATATAAGAACGGAGCGGTTGTGCTGCCGGTTTTAAAATGGTACTGACTTAGAATAATCAGATAACTCGTTCGTATAGCGGAAGGCAAAAAGTGGCGGTGGTTAAACACGATTTGACCCGCAATGAGGCAATGGGAACGAGGTCAGGCCTTACTGTTTGCTTGCAGCTTACTCCCCGGGCTAATCGGGAAGGGAACTGGTACTTTGACTTAAGCTCCCACCGTCGTTAGTGCGACGGAGAGTGTTATTACTTCGTGGGGCCGCGCGCCAGTAACGGTGCTCAAGAAGCCCTATCCAGACAGGAGCCTCCGGGAAGCTTACTTCGTTAAGTGTCAGCCGTACGCCTAGGCACGTTTATTATCAAATTGTACGCTGGTGCCGTATCTCTAAAAGTGAGGGACTTAAGGGCACATAATACCGAGGAGAAACCGCGCTAACTGCAGTGGTTCGGGGGGAGGTGTTTGTAAGGGACTTCGCAACGGCTCTCTGAGGGCCGCATTGTGGTGTCTTTGAGCCACGGTCACTAGTTGTGGTTTGCTCCGAACTCTGAGACGGATGAGCTGCTCCTCCGACAAGTGCACCGATTTTGTATTGCAGTATGCGTGATGAGGGTATCAGGGGTCAAGACTTATTTTGCTAGGCGGCCGGTCCCTAATTGCTGCACGATCGCGCCCTCCACGTCACAGCTCGTTTGGCGGCCAGGAAGATATACCTCGCGCGGGGCTCGCATAGTCTGTTGGATCGTCTTCCATCCAACCAGGGCGCATCAATAATGCCCAACGCTCGGATTAGGTAGTGCAACCATTAGGAGAGTTGTGCATACAGGGAGCGGGGGCGTACCTGCATCCCCTGTCGCACGCTATATCCACGTTTGACGGCATTGGCTTGTGGCTGCCGCGCCTCAAGTTACTCGACCGTTGTCTGGAGCTGTCTCGTGTGCTTCTCCCCCGAAGCCGTGCACCGACACGAGTATCTTGAGGATCAGAATTTCTGCGCGAACGCTTTACACTATAGTTTGTCACTGTCATTCTCCTCGCGGATGCAAGGTCTTACAGAAAATGGGTCCTTACAGCTTTGGCGAACTCCCAACTCGAGCCCTCTCTATCCATTGTTGGTTTTTGCTGCATCCTGCCAAGCAACCATAGATTCCCCTTTTTCTAGCGTCCAGTTGCATCCCTGGACTAGAATAACAACCGAACTAGACATAAAGTCAAAACGCCCGTATTGGTAAACGATATGGTGATGATAAGATTCAACGGACCGGAGACTGTTCTTGCCCGGACTAGTAGGGACCGCTCGCGTGGTCGTTTTAGGCGCAAGTCAATAACCACTATTACTGACGCTACCTGTGAGGCATTGCCTAGACCAAGGCCGGTCCATTTATAATGGCTCTTCTGAGGGGGCTTAATCATCCGAATCGCTAGAACATCCGGGCCGATCTCCAACGTGAAGGCATAGACATATACTAGGCGAACTGGGTTCTACCGTGTGAACTGCTCGAGTGAGCTCAACAGCATCATACTCCAGCAATCTCGTAGTGCGCGGCCAGCTGTGCGACTGTGGGCGACATTTGGTATTTACGTTATCACCTGAGCGTGAACTGTGGCTCCCGTGTGTGGCTAAAGGGAAGAGCTTTCACGCTATCTTGCATAACCCTAACAAGAAGTATACCAAAGACGGCACTTTGGACACAGACTCAGAATGTGAACCTTCGTCTACCTTATGGCACACTTAGCGTGGGGTTCGGCTAGGTTCGGAGTTCGCGTAATGTGCACGCGTCCATCTTGAGGCCTGAGTAGAAGGGCTGGAATTGCAACGAATATGGGGTGAGATGTATCCCGTGAATACCAGAGGAATAAACAAGCCAAAAGGATACTACATTCCTATCAAACAATTAGCCCCCGCCGGTCTCAGCGGGGAGAGGTCGGATAACTGATTAACATTAGTAGTTTTGTGTTGAGATGTGGAAGAGGCGCGAGCCGTGCGCTTATAGGATCACAGACGTAAGGGATACCTCTACACGGAAAAACGGTTTGATTACTTACAATTGGCTTTGTGATATAGGGTTCCCTAGGCAGCAACACCGTCGTACAGCACATCCAGGGGTCGACTCATGTAAGTTAACATACGAATTGTACGATGTTTATGCGCGCGTGGACTGGGTCTTCCATCA
seq00023   CTCAAGATGGCAGCTCCCAAATAAAGAAGTGATAATGTGGACAGTCACCACGGAGTCTCGTAACGAGCCTACACCTACAGGCCGGACTGACGTTATCAGCAGAGCGGGGCCCTATATAAGAACGGAGCGGTTGTGCTGCCGGTTTTAAAATGGTACTGACTTAGAATAATCAGATAACTCGTTCGTATAGCGGAAGGCAAAAAGTGGCGGTGGTTAAACACGATTTGACCCGCAATGAGGCAATGGGAACGAGGTCAGGCCTTACTGTTTGCTTGCAGCTTACTCCCCGGGCTAATCGGGAAGGGAACTGGTACTTTGACTTAAGCTCCCACCGTCGTTAGTGCGACGGAGAGTGTTATTACTTCGTGGGGCCGCGCGCCAGTAACGGTGCTCAAGAAGCCCTATCCAGACAGGAGCCTCCGGGAAGCTTACTTCGTTAAGTGTCAGCCGTACGCCTAGGCACGTTTATTATCAAATTGTACGCTGGTGCCGTATCTCTAAAAGTGAGGGACTTAAGGGCACATAATACCGAGGAGAAACCGCGCTAACTGCAGTGGGTCGGGGGGAGGTGTTTGTAAGGGACTTCGCAACGGCTCTCTGAGGGCCGCATTGTGGTGTCTTTGAGCCACGGTCACTAGTTGTGGTTTGCTCCGAACTCTGAGACGGATGAGCTGCTCCTCCGACAAGTGCACCGATTTTGTATTGCAGTATGCGTGATGAGGGTATCAGGGGTCAAGACTTATTTTGCTAGGCGGCCGGTCCCTAATTGCTGCACGATCGCGCCCTCCACGTCACAGCTCGTTTGGCGGCCAGGAAGATATACCTCGCGCGGGGCTCGCATAGTCTGTTGGATCGTCTTCCATCCAACCAGGGCGCATCAATAATACCCAACGCTCGGATTAGGTAGTGCAACCATTAGGAGAGTTGTGCATACAGGGAGCGGGGGCGTACCTGCATCCCCTGTCGCACGCTATATCCACGTTTGACGGCATTGGCTTGTGGCTGCCGCGCCTCAAGTTACTCGACCGTTGTCTGGAGCTGTCTCGTGTGCTTCTCCCCCGAAGCCGTGCACCGACACGAGTATCTTGAGGATCAGAATTTCTGCGCGAACGCTTTACACTATAGTTTGTCACTGTCATTCTCCTCGCGGATGCAAGGTCTTACAGAAAATGGGTCCTTACAGCTTTGGCGAACTCCCAACTCGAGCCCTCTCTATCCATTGTTGGTTTTTGCTGCATCCTGCCAAGCAACCATAGATTCCCCTTTTTCTAGCGTCCAGTTGCATCCCTGGACTAGAATAACAACCGAACTAGACATAAAGTCAAAACGCCCGTATTGGTAAACGATATGGTGATGATAAGATTCAACGGACCGGAGACTGTTCTTGCCCGGACTAGTAGGGACCGCTCGCGTGGTCGTTTTAGGCGCAAGTCAATAACCACTATTACTGACGCTACCTGTGAGGCATTGCCTAGACCAAGGCCGGTCCATTTATAATGGCTCTTCTGAGGGGGCTTAATCATCCGAATCGCTAGAACATCCGGGCCGATCTCCAACGTGAAGGCATAGACATATACTAGGCGAACTGGGTTCTACCGTGTGAACTGCTCGAGTGAGCTCAACAGCATCATACTCCAGCAATCTCGTAGTGCGCGGCCAGCTGTGCGACTGTGGGCGACATTTGGTATTTACGTTATCACCTGAGCGTGAACTGTGGCTCCCGTGTGTGGCTAAAGGGAAGAGCTTTCACGCTATCTTGCATAACCCTAACAAGAAGTATACCAAAGACGGCACTTTGGACACAGACTCAGAATGTGAACCTTCGTCTACCTTATGGCACACTTAGCGTGGGGTTCGGCTAGGTTCGGAGTTCGCGTAATGTGCACGCGTCCATCTTGAGGCCTGAGTAGAAGGGCTGGAATTGCAACGAATATGGGGTGAGATGTATCCCGTGAATACCAGAGGAATAAACAAGCCAAAAGGATACTACATTCCTATCAAACAATTAGCCCCCGCCGGTCTCAGCGGGGAGAGGTCGGATAACTGATTAACATTAGTAGTTTTGTGTTGAGATGTGGAAGAGGCGCGAGCCGTGCGCTTATAGGATCACAGACGTAAGGGATACCTCTACACGGAAAAACGGTTTGATTACTTACAATTGGCTTTGTGATATAGGGTTCCCTAGGCAGCAACACCGTCGTACAGCACATCCAGGGGTCGACTCATGTAAGTTAACATACGAATTGTACGATGTTTATGCGCGCGTGGGCTGGGTCTTCCATCA
seq00024   CTCAAGATGGCAGCTCCCAAATAAAGAAGTGATAATGTGGACAGTCACCACGGAGTCTCGTAACGAGCCTACACCTACAGGCCGGACTGACGTTATCAGCAGAGCGGGGCCCTATATAAGAACGGAGCGGTTGTGCTGCCGGTTTTAAAATGGTACTGACTTAGAATAATCAGATAACTCGTTCGTATAGCGGAAGGCAAAAAGTGGCGGTGGTTAAACACGATTTGACCCGCAATGAGGCAATGGGAACGAGGTCAGGCCTTACTGTTTGCTTGCAGCTTACTCCCCGGGCTAATCGGGAAGGGAACTGGTACTTTGACTTAAGCTCCCACCGTCGTTAGTGCGACGGAGAGTGTTATTACTTCGTGGGGCCGCGCGCCAGTAACGGTGCTCAAGAAGCCCTATCCAGACAGGAGCCTCCGGGAAGCTTACTTCGTTAAGTGTCAGCCGTACGCCTAGGCACGTTTATTATCAAATTGTACGCTGGTGCCGTATCTCTAAAAGTGAGGGACTTAAGGGCACATAATACCGAGGAGAAACCGCGCTAACTGCAGTGGGTCGGGGGGAGGTGTTTGTAAGGGACTTCGCAACGGCTCTCTGAGGGCCGCATTGTGGTGTCTTTGAGCCACGGTCACTAGTTGTGGTTTGCTCCGAACTCTGAGACGGATGAGCTGCTCCTCCGACAAGTGCACCGATTTTGTATTGCAGTATGCGTGATGAGGGTATCAGGGGTCAAGACTTATTTTGCTAGGCGGCCGGTCCCTAATTGCTGCACGATCGCGCCCTCCACGTCACAGCTCGTTTGGCGGCCAGGAAGATATACCTCGCGCGGGGCTCGCATAGTCTGTTGGATCGTCTTCCATCCAACCAGGGCGCATCAATAATGCCCAACGCTCGGATTAGGTAGTGCAACCATTAGGAGAGTTGTGCATACAGGGAGCGGGGGCGTACCTGCATCCCCTGTCGCACGCTATATCCACGTTTGACGGCATTGGCTTGTGGCTGCCGCGCCTCAAGTTACTCGACCGTTGTCTGGAGCTGTCTCGTGTGCTTCTCCCCCGAAGCCGTGCACCGACACTAGTATCTTGAGGATCAGAATTTCTGCGCGAACGCTTTACACTATAGTTTGTCACTGTCATTCTCCTCGCGGATGCAAGGTCTTACAGAAAATGGGTCCTTACAGCTTTGGCGAACTCCCAACTCGAGCCCTCTCTATCCATTGTTGGTTTTTGCTGCATCCTGCCAAGCAACCATAGATTCCCCTTTTTCTAGCGTCCAGTTGCATCCCTGGACTAGAATAACAACCGAACTAGACATAAAGTCAAAACGCCCGTATTGGTAAACGATATGGTGATGATAAGATTCAACGGACCGGAGACTGTTCTTGCCCGGACTAGTAGGGACCGCTCGCGTGGTCGTTTTAGGCGCAAGTCAATAACCACTATTACTGACGCTACCTGTGAGGCATTGCCTAGACCAAGGCCGGTCCATTTATAATGGCTCTTCTGAGGGGGCTTAATCATCCGAATCGCTAGAACATCCGGGCCGATCTCCAACGTGAAGGCATAGACATATACTAGGCGAACTGGGTTCTACCGTGTGAACTGCTCGAGTGAGCTCAACAGCATCATACTCCAGCAATCTCGTAGTGCGCGGCCAGCTGTGCGACTGTGGGCGACATTTGGTATTTACGTTATCACCTGAGCGTGAACTGTGGCTCCCGTGTGTGGCTAAAGGGAAGAGCTTTCACGCTATCTTGCATAACCCTAACAAGAAGTATACCAAAGACGGCACTTTGGACACAGACTCAGAATGTGAACCTTCGTCTACCTTATGGCACACTTAGCGTGGGGTTCGGCTAGGTTCGGAGTTCGCGTAATGTGCACGCGTCCATCTTGAGGCCTGAGTAGAAGGGCTGGAATTGCAACGAATATGGGGTGAGATGTATCCCGTGAATACCAGAGGAATAAACAAGCCAAAAGGATACTACATTCCTATCAAACAATTAGCCCCCGCCGGTCTCAGCGGGGAGAGGTCGGATAACTGATTAACATTAGTAGTTTTGTGTTGAGATGTGGAAGAGGCGCGAGCCGTGCGCTTATAGGATCACAGACGTAAGGGATACCTCTACACGGAAAAACGGTTTGATTACTTACAATTGGCTTTGTGATATAGGGTTCCCTAGGCAGCAACACCGTCGTACAGCACATCCAGGGGTCGACTCATGTAAGTTAACATACGAATTGTACGATGTTTATGCGCGCGTGGGCTGGGTCTTCCATCA
seq00025   CTCAAGATGGCAGCTCCCAAATAAAGAAGTGATAATGTGGACAGTCACCACGGAGTCTCGTAACGAGCCTACACCTACAGGCCGGACTGACGTTATCAGCAGAGCGGGGCCCTATATAAGAACGGAGCGGTTGTGCTGCCGGTTTTAAAATGGTACTGACTTAGAATAATCAGATAACTCGTTCGTATAGCGGAAGGCAAAAAGTGGCGGTGGTTAAACACGATTTGACCCGCAATGAGGCAATGGGAACGAGGTCAGGCCTTACTGTTTGCTTGCAGCTTACTCCCCGGGCTAATCGGGAAGGGAACTGGTACTTTGACTTAAGCTCCCACCGTCGTTAGTGCGACGGAGAGTGTTATTACTTCGTGGGGCCGCGCGCCAGTAACGGTGCTCAAGAAGCCCTATCCAGACAGGAGCCTCCGGGAAGCTTACTTCGTTAAGTGTCAGCCGTACGCCTAGGCACGTTTATTATCAAATTGTACGCTGGTGCCGTATCTCTAAAAGTGAGGGACTTAAGGGCACATAATACCGAGGAGAAACCGCGCTAACTGCAGTGGTTCGGGGGGAGGTGTTTGTAAGGGACTTCGCAACGGCTCTCTGAGGGCCGCATTGTGGTGTCTTTGAGCCACGGTCACTAGTTGTGGTTTGCTCCGAACTCTGAGACGGATGAGCTGCTCCTCCGACAAGTGCACCGATTTTGTATTGCAGTATGCGTGATGAGGGTATCAGGGGTCAAGACTTATTTTGCTAGGCGGCCGGTCCCTAATTGCTGCACGATCGCGCCCTCCACGTCACAGCTCGTTTGGCGGCCAGGAAGATATACCTCGCGCGGGGCTCGCATAGTCTGTTGGATCGTCTTCCATCCAACCAGGGCGCATCAATAATGCCCAACGCTCGGATTAGGTAGTGCAACCATTAGGAGAGTTGTGCATACAGGGAGCGGGGGCGTACCTGCATCCCCTGTCGCACGCTATATCCACGTTTGACGGCATTGGCTTGTGGCTGCCGCGCCTCAAGTTACTCGACCGTTGTCTGGAGCTGTCTCGTGTGCTTCTCCCCCGAAGCCGTGCACCGACACGAGTATCTTGAGGATCAGAATTTCTGCGCGAACGCTTTACACTATAGTTTGTCACTGTCATTCTCCTCGCGGATGCAAGGTCTTACAGAAAATGGGTCCTTACAGCTTTGGCGAACTCCCAACTCGAGCCCTCTCTATCCATTGTTGGTTTTTGCTGCATCCTGCCAAGCAACCATAGATTCCCCTTTTTCTAGCGTCCAGTTGCATCCCTGGACTAGAATAACAACCGAACTAGACATAAAGTCAAAACGCCCGTATTGGTAAACGATATGGTGATGATAAGATTCAACGGACCGGAGACTGTTCTTGCCCGGACTAGTAGGGACCGCTCGCGTGGTCGTTTTAGGCGCAAGTCAATAACCACTATTACTGACGCTACCTGTGAGGCATTGCCTAGACCAAGGCCGGTCCATTTATAATGGCTCTTCTGAGGGGGCTTAATCATCCGAATCGCTAGAACATCCGGGCCGATCTCCAACGTGAAGGCATAGACATATACTAGGCGAACTGGGTTCTACCGTGTGAACTGCTCGAGTGAGCTCAACAGCATCATACTCCAGCAATCTCGTAGTGCGCGGCCAGCTGTGCGACTGTGGGCGACATTTGGTATTTACGTTATCACCTGAGCGTGAACTGTGGCTCCCGTGTGTGGCTAAAGGGAAGAGCTTTCACGCTATCTTGCATAACCCTAACAAGAAGTATACCAAAGACGGCACTTTGGACACAGACTCAGAATGTGAACCTTCGTCTACCTTATGGCACACTTAGCGTGGGGTTCGGCTAGGTTCGGAGTTCGCGTAATGTGCACGCGTCCATCTTGAGGCCTGAGTAGAAGGGCTGGAATTGCAACGAATATGGGGTGAGATGTATCCCGTGAATACCAGAGGAATAAACAAGCCAAAAGGATACTACATTCCTATCAAACAATTAGCCCCCGCCGGTCTCAGCGGGGAGAGGTCGGATAACTGATTAACATTAGTAGTTTTGTGTTGAGATGTGGAAGAGGCGCGAGCCGTGCGCTTATAGGATCACAGACGTAAGGGATACCTCTACACGGAAAAACGGTTTGATTACTTACAATTGGCTTTGTGATATAGGGTTCCCTAGGCAGCAACACCGTCGTACAGCACATCCAGGGGTCGACTCATGTAAGTTAACATACGAATTGTACGATGTTTATGCGCGCGTGGACTGGGTCTTCCATCA
seq00026   CTCAAGATGGCAGCTCCCAAATAAAGAAGTGATAATGTGGACAGTCACCACGGAGTCTCGTAACGAGCCTACACCTACAGGCCGGACTGACGTTATCAGCAGAGCGGGGCCCTATATAAGAACGGAGCGGTTGTGCTGCCGGTTTTAAAATGGTACTGACTTAGAATAATCAGATAACTCGTTCGTATAGCGGAAGGCAAAAAGTGGCGGTGGTTAAACACGATTTGACCCGCAATGAGGCAATGGGAACGAGGTCAGGCCTTACTGTTTGCTTGCAGCTTACTCCCCGGGCTAATCGGGAAGGGAACTGGTACTTTGACTTAAGCTCCCACCGTCGTTAGTGCGACGGAGAGTGTTATTACTTCGTGGGGCCGCGCGCCAGTAACGGTGCTCAAGAAGCCCTATCCAGACAGGAGCCTCCGGGAAGCTTACTTCGTTAAGTGTCAGCCGTACGCCTAGGCACGTTTATTATCAAATTGTACGCTGGTGCCGTATCTCTAAAAGTGAGGGACTTAAGGGCACATAATACCGAGGAGAAACCGCGCTAACTGCAGTGGTTCGGGGGGAGGTGTTTGTAAGGGACTTCGCAACGGCTCTCTGAGGGCCGCATTGTGGTGTCTTTGAGCCACGGTCACTAGTTGTGGTTTGCTCCGAACTCTGAGACGGATGAGCTGCTCCTCCGACAAGTGCACCGATTTTGTATTGCAGTATGCGTGATGAGGGTATCAGGGGTCAAGACTTATTTTGCTAGGCGGCCGGTCCCTAATTGCTGCACGATCGCGCCCTCCACGTCACAGCTCGTTTGGCGGCCAGGAAGATATACCTCGCGCGGGGCTCGCATAGTCTGTTGGATCGTCTTCCATCCAACCAGGGCGCATCAATAATGCCCAACGCTCGGATTAGGTAGTGCAACCATTAGGAGAGTTGTGCATACAGGGAGCGGGGGCGTACCTGCATCCCCTGTCGCACGCTATATCCACGTTTGACGGCATTGGCTTGTGGCTGCCGCGCCTCAAGTTACTCGACCGTTGTCTGGAGCTGTCTCGTGTGCTTCTCCCCCGAAGCCGTGCACCGACACGAGTATCTTGAGGATCAGAATTTCTGCGCGAACGCTTTACACTATAGTTTGTCACTGTCATTCTCCTCGCGGATGCAAGGTCTTACAGAAAATGGGTCCTTACAGCTTTGGCGAACTCCCAACTCGAGCCCTCTCTATCCATTGTTGGTTTTTGCTGCATCCTGCCAAGCAACCATAGATTCCCCTTTTTCTAGCGTCCAGTTGCATCCCTGGACTAGAATAACAACCGAACTAGACATAAAGTCAAAACGCCCGTATTGGTAAACGATATGGTGATGATAAGATTCAACGGACCGGAGACTGTTCTTGCCCGGACTAGTAGGGACCGCTCGCGTGGTCGTTTTAGGCGCAAGTCAATAACCACTATTACTGACGCTACCTGTGAGGCATTGCCTAGACCAAGGCCGGTCCATTTATAATGGCTCTTCTGAGGGGGCTTAATCATCCGAATCGCTAGAACATCCGGGCCGATCTCCAACGTGAAGGCATAGACATATACTAGGCGAACTGGGTTCTACCGTGTGAACTGCTCGAGTGAGCTCAACAGCATCATACTCCAGCAATCTCGTAGTGCGCGGCCAGCTGTGCGACTGTGGGCGACATTTGGTATTTACGTTATCACCTGAGCGTGAACTGTGGCTCCCGTGTGTGGCTAAAGGGAAGAGCTTTCACGCTATCTTGCATAACCCTAACAAGAAGTATACCAAAGACGGCACTTTGGACACAGACTCAGAATGTGAACCTTCGTCTACCTTATGGCACACTTAGCGTGGGGTTCGGCTAGGTTCGGAGTTCGCGTAATGTGCACGCGTCCATCTTGAGGCCTGAGTAGAAGGGCTGGAATTGCAACGAATATGGGGTGAGATGTATCCCGTGAATACCAGAGGAATAAACAAGCCAAAAGGATACTACATTCCTATCAAACAATTAGCCCCCGCCGGTCTCAGCGGGGAGAGGTCGGATAACTGATTAACATTAGTAGTTTTGTGTTGAGATGTGGAAGAGGCGCGAGCCGTGCGCTTATAGGATCACAGACGTAAGGGATACCTCTACACGGAAAAACGGTTTGATTACTTACAATTGGCTTTGTGATATAGGGTTCCCTAGGCAGCAACACCGTCGTACAGCACATCCAGGGGTCGACTCATGTAAGTTAACATACGAATTGTACGATGTTTATGCGCGCGTGGACTGGGTCTTCCATCA
seq00027   CTCAAGATGGCAGCTCCCAAATAAAGAAGTGATAATGTGGACAGTCACCACGGAGTCTCGTAACGAGCCTACACCTACAGGCCGGACTGACGTTATCAGCAGAGCGGGGCCCTATATAAGAACGGAGCGGTTGTGCTGCCGGTTTTAAAATGGTACTGACTTAGAATAATCAGATAACTCGTTCGTATAGCGGAAGGCAAAAAGTGGCGGTGGTTAAACACGATTTGACCCGCAATGAGGCAATGGGAACGAGGTCAGGCCTTACTGTTTGCTTGCAGCTTACTCCCCGGGCTAATCGGGAAGGGAACTGGTACTTTGACTTAAGCTCCCACCGTCGTTAGTGCGACGGAGAGTGTTATTACTTCGTGGGGCCGCGCGCCAGTAACGGTGCTCAAGAAGCCCTATCCAGACAGGAGCCTCCGGGAAGCTTACTTCGTTAAGTGTCAGCCGTACGCCTAGGCACGTTTATTATCAAATTGTACGCTGGTGCCGTATCTCTAAAAGTGAGGGACTTAAGGGCACATAATACCGAGGAGAAACCGCGCTAACTGCAGTGGTTCGGGGGGAGGTGTTTGTAAGGGACTTCGCAACGGCTCTCTGAGGGCCGCATTGTGGTGTCTTTGAGCCACGGTCACTAGTTGTGGTTTGCTCCGAACTCTGAGACGGATGAGCTGCTCCTCCGACAAGTGCACCGATTTTGTATTGCAGTATGCGTGATGAGGGTATCAGGGGTCAAGACTTATTTTGCTAGGCGGCCGGTCCCTAATTGCTGCACGATCGCGCCCTCCACGTCACAGCTCGTTTGGCGGCCAGGAAGATATACCTCGCGCGGGGCTCGCATAGTCTGTTGGATCGTCTTCCATCCAACCAGGGCGCATCAATAATGCCCAACGCTCGGATTAGGTAGTGCAACCATTAGGAGAGTTGTGCATACAGGGAGCGGGGGCGTACCTGCATCCCCTGTCGCACGCTATATCCACGTTTGACGGCATTGGCTTGTGGCTGCCGCGCCTCAAGTTACTCGACCGTTGTCTGGAGCTGTCTCGTGTGCTTCTCCCCCGAAGCCGTGCACCGACACGAGTATCTTGAGGATCAGAATTTCTGCGCGAACGCTTTACACTATAGTTTGTCACTGTCATTCTCCTCGCGGATGCAAGGTCTTACAGAAAATGGGTCCTTACAGCTTTGGCGAACTCCCAACTCGAGCCCTCTCTATCCATTGTTGGTTTTTGCTGCATCCTGCCAAGCAACCATAGATTCCCCTTTTTCTAGCGTCCAGTTGCATCCCTGGACTAGAATAACAACCGAACTAGACATAAAGTCAAAACGCCCGTATTGGTAAACGATATGGTGATGATAAGATTCAACGGACCGGAGACTGTTCTTGCCCGGACTAGTAGGGACCGCTCGCGTGGTCGTTTTAGGCGCAAGTCAATAACCACTATTACTGACGCTACCTGTGAGGCATTGCCTAGACCAAGGCCGGTCCATTTATAATGGCTCTTCTGAGGGGGCTTAATCATCCGAATCGCTAGAACATCCGGGCCGATCTCCAACGTGAAGGCATAGACATATACTAGGCGAACTGGGTTCTACCGTGTGAACTGCTCGAGTGAGCTCAACAGCATCATACTCCAGCAATCTCGTAGTGCGCGGCCAGCTGTGCGACTGTGGGCGACATTTGGTATTTACGTTATCACCTGAGCGTGAACTGTGGCTCCCGTGTGTGGCTAAAGGGAAGAGCTTTCACGCTATCTTGCATAACCCTAACAAGAAGTATACCAAAGACGGCACTTTGGACACAGACTCAGAATGTGAACCTTCGTCTACCTTATGGCACACTTAGCGTGGGGTTCGGCTAGGTTCGGAGTTCGCGTAATGTGCACGCGTCCATCTTGAGGCCTGAGTAGAAGGGCTGGAATTGCAACGAATATGGGGTGAGATGTATCCCGTGAATACCAGAGGAATAAACAAGCCAAAAGGATACTACATTCCTATCAAACAATTAGCCCCCGCCGGTCTCAGCGGGGAGAGGTCGGATAACTGATTAACATTAGTAGTTTTGTGTTGAGATGTGGAAGAGGCGCGAGCCGTGCGCTTATAGGATCACAGACGTAAGGGATACCTCTACACGGAAAAACGGTTTGATTACTTACAATTGGCTTTGTGATATAGGGTTCCCTAGGCAGCAACACCGTCGTACAGCACATCCAGGGGTCGACTCATGTAAGTTAACATACGAATTGTACGATGTTTATGCGCGCGTGGACTGGGTCTTCCATCA
seq00028   CTCAAGATGGCAGCTCCCAAATAAAGAAGTGATAATGTGGACAGTCACCACGGAGTCTCGTAACGAGCCTACACCTACGGGCCGGACTGACGTTATCAGCAGAGCGGGGCCCTATATAAGAACGGAGCGGGTGTGCTGCCGGTTTTAAAATGGTACTGACTTAGAATAATCAGATAACTCGTTCGTATAGCGGAAGGCAAAAAGTGGCGGTGGTTAAACACGATTTGACCCGCAATGAGTCAATGGGAACGAGGTCAGGCCTTACTGTTTGCTTGCAGCTTACTCCCCGGGCTAATCGGGAAGGGAACTGGTACTTTGACTTAAGCTCCCACCGTCGTTAGTGCGACGGAGAGTGTTATTACTTCGTGGGGCCGCGCGCCAGTAACGGTGCTCAAGAAGCCCTATCCAGACAGGAGCCTCCGGGAAGCTTACTTCGTTAAGTGTCAGCCGTACGCCTAGGCACGTTTATTATCAAATTGTACGCTGGTGCCGTATCTCTAAAAGTGAGGGACTTAAGGGCACATAATACCGAGGAGAAACCGCGCTAACTGCAGTGGTTCGGGGGGAGGTGTTTGTAAGGGACTTCGCAACGGCTCTCTGAGGGCCGCATTGTGGTGTCTTTGAGCCACGGTCACTAGTTGTGGTTTGCTCCGAACTCTGAGACGGATGAGCTGCTCCTCCGACAAGTGCACCGATTTTGTATTGCAGTATGCGTGATGAGGGTATCAGGGGTCAAGACTTATTTTGCTAGGCGGCCGGTCCCTAATTGCTGCACGATCGCGCCCTCCACGTCACAGCTCGTTTGGCGGCCAGGAAGATATACCTCGCGCGGGGCTCGCATAGTCTGTTGGATCGTCTTCCATCCAACCAGGGCGCATCAATAATGCCCAACGCTCGGATTAGGTAGTGCAACCATTAGGAGAGTTGTGCATACAGGGAGCGGGGGCGTACCTGCATCCCCTGTCGCACGCTATATCCACGTTTGACGGCATTGGCTTGTGGCTGCCGCGCCTCAAGTTACTCGACCGTTGTCTGGAGCTGTCTCGTGTGCTTCTCCCCCGAAGCCGTGCACCGACACGAGTATCTTGAGGATCAGAATTTCTGCGCGAACGCTTTACACTATAGTTTGTCACTGTCATTCTCCTCGCGGATGCAAGGTCTTACAGAAAATGGGTCCTTACAGCTTTGGCGAACTCCCAACTCGAGCCCTCTCTATCCATTGTTGGTTTTTGCTGCATCCTGCCAAGCAACCATAGATTCCCCTTTTTCTAGCGTCCAGTTGCATCCCTGGACTAGAATAACAACCGAACTAGACATAAAGTCAAAACGCCCGTATTGGTAAACGATATGGTGATGATAAGATTCAACGGACCGGAGACTGTTCTTGCCCGGACTAGTAGGGACCGCTCGCGTGGTCGTTTTAGGCGCAAGTCAATAACCACTATTACTGACGCTACCTGTGAGGCATTGCCTAGACCAAGGCCGGTCCATTTATAATGGCTCTTCTGAGGGGGCTTAATCATCCGAATCGCTAGAACATCCGGGCCGATCTCCAACGTGAAGGCATAGACATATACTAGGCGAACTGGGTTCTACCGTGTGAACTGCTCGAGTGAGCTCAACAGCATCATACTCCAGCAATCTCGTAGTGCGCGGCCAGCTGTGCGACTGTGGGCGACATTTGGTATTTACGTTATCACCTGAGCGTGAACTGTGGCTCCCGTGTGTGGCTAAAGGGAAGAGCTTTCACGCTATCTTGCATAACCCTAACAAGAAGTATACCAAAGACGGCACTTTGGACACAGACTCAGAATGTGAACCTTCGTCTACCTTATGGCACACTTAGCGTGGGGTTCGGCTAGGTTCGGAGTTCGCGTAATGTGCACGCGTCCATCTTGAGGCCTGAGTAGAAGGGCTGGAATTGCAACGAATATGGGGTGAGATGTATCCCGTGAATACCAGAGGAATAAACAAGCCAAAAGGATACTACATTCCTATCAAACAATTAGCCCCCGCCGGTCTCAGCGGGGAGAGGTCGGATAACTGATTAACATTAGTAGTTTTGTGTTGAGATGTGGAAGAGGCGCGAGCCGTGCGCTTATAGGATCACAGACGTAAGGGATACCTCTACACGGAAAAACGGTTTGATTACTTACAATTGGCTTTGTGATATAGGGTTCCCTAGGCAGCAACACCGTCGTACAGCACATCCAGGGGTCGACTCATGTAAGTTAACATACGAATTGTACGATGTTTATGCGCGCGTGGACTGGGTCTTCCATCA
seq00029   CTCAAGATGGCAGCTCCCAAATAAAGAAGTGATAATGTGGACAGTCACCACGGAGTCTCGTAACGAGCCTACACCTACAGGCCGGACTGACGTTATCAGCAGAGCGGGGCCCTATATAAGAACGGAGCGGTTGTGCTGCCGGTTTTAAAATGGTACTGACTTAGAATAATCAGATAACTCGTTCGTATAGCGGAAGGCAAAAAGTGGCGGTGGTTAAACACGATTTGACCCGCAATGAGGCAATGGGAACGAGGTCAGGCCTTACTGTTTGCTTGCAGCTTACTCCCCGGGCTAATCGGGAAGGGAACTGGTACTTTGACTTAAGCTCCCACCGTCGTTAGTGCGACGGAGAGTGTTATTACTTCGTGGGGCCGCGCGCCAGTAACGGTGCTCAAGAAGCCCTATCCAGACAGGAGCCTCCGGGAAGCTTACTTCGTTAAGTGTCAGCCGTACGCCTAGGCACGTTTATTATCAAATTGTACGCTGGTGCCGTATCTCTAAAAGTGAGGGACTGAAGGGCACATAATACCGAGGAGAAACCGCGCTAACTGCAGTGGTTCGGGGGGAGGTGTTTGTAAGGGACTTCGCAACGGCTCTCTGAGGGCCGCATTGTGGTGTCTTTGAGCCACGGTCACTAGTTGTGGTTTGCTCCGAACTCTGAGACGGATGAGCTGCTCCTCCGACAAGTGCACCGATTTTGTATTGCAGTATGCGTGATGAGGGTATCAGGGGTCAAGACTTATTTTGCTAGGCGGCCGGTCCCTAATTGCTGCACGATCGCGCCCTCCACGTCACAGCTCGTTTGGCGGCCAGGAAGATATACCTCGCGCGGGGCTCGCATAGTCTGTTGGATCGTCTTCCATCCAACCAGGGCGCATCAATAATGCCCAACGCTCGGATTAGGTAGTGCAACCATTAGGAGAGTTGTGCATACAGGGAGCGGGGGCGTACCTGCATCCCCTGTCGCACGCTATATCCACGTTTGACGGCATTGGCTTGTGGCTGCCGCGCCTCAAGTTACTCGACCGTTGTCTGGAGCTGTCTCGTGTGCTTCTCCCCCGAAGCCGTGCACCGACACGAGTATCTTGAGGATCAGAATTTCTGCGCGAACGCTTTACACTATAGTTTGTCACTGTCATTCTCCTCGCGGATGCAAGGTCTTACAGAAAATGGGTCCTTACAGCTTTGGCGAACTCCCAACTCGAGCCCTCTCTATCCATTGTTGGTTTTTGCTGCATCCTGCCAAGCAACCATAGATTCCCCTTTTTCTAGCGTCCAGTTGCATCCCTGGACTAGAATAACAACCGAACTAGACATAAAGTCAAAACGCCCGTATTGGTAAACGATATGGTGATGATAAGATTCAACGGACCGGAGACTGTTCTTGCCCGGACTAGTAGGGACCGCTCGCGTGGTCGTTTTAGGCGCAAGTCAATAACCACTATTACTGACGCTACCTGTGAGGCATTGCCTAGACCAAGGCCGGTCCATTTATAATGGCTCTTCTGAGGGGGCTTAATCATCCGAATCGCTAGAACATCCGGGCCGATCTCCAACGTGAAGGCATAGACATATACTAGGCGAACTGGGTTCTACCGTGTGAACTGCTCGAGTGAGCTCAACAGCATCATACTCCAGCAATCTCGTAGTGCGCGGCCAGCTGTGCGACTGTGGGCGACATTTGGTATTTACGTTATCACCTGAGCGTGAACTGTGGCTCCCGTGTGTGGCTAAAGGGAAGAGCTTTCACGCTATCTTGCATAACCCTAACAAGAAGTATACCAAAGACGGCACTTTGGACACAGACTCAGAATGTGAACCTTCGTCTACCTTATGGCACACTTAGCGTGGGGTTCGGCTAGGTTCGGAGTTCGCGTAATGTGCACGCGTCCATCTTGAGGCCTGAGTAGAAGGGCTGGAATTGCAACGAATATGGGGTGAGATGTATCCCGTGAATACCAGAGGAATAAACAAGCCAAAAGGATACTACATTCCTATCAAACAATTAGCCCCCGCCGGTCTCAGCGGGGAGAGGTCGGATAACTGATTAACATTAGTAGTTTTGTGTTGAGATGTGGAAGAGGCGCGAGCCGTGCGCTTATAGGATCACAGACGTAAGGGATACCTCTACACGGAAAAACGGTTTGATTACTTACAATTGGCTTTGTGATATAGGGTTCCCTAGGCAGCAACACCGTCGTACAGCACATCCAGGGGTCGACTCATGTAAGTTAACATACGAATTGTACGATGTTTATGCGCGCGTGGACTGGGTCTTCCATCA
seq00030   CTCAAGATGGCAGCTCCCAAATAAAGAAGTGATAATGTGGACAGTCACCACGGAGTCTCGTAACGAGCCTACACCTACAGGCCGGACTGACGTTATCAGCAGAGCGGGGCCCTATATAAGAACGGAGCGGTTGTGCTGCCGGTTTTAAAATGGTACTGACTTAGAATAATCAGATAACTCGTTCGTATAGCGGAAGGCAAAAAGTGGCGGTGGTTAAACACGATTTGACCCGCAATGAGGCAATGGGAACGAGGTCAGGCCTTACTGTTTGCTTGCAGCTTACTCCCCGGGCTAATCGGGAAGGGAACTGGTACTTTGACTTAAGCTCCCACCGTCGTTAGTGCGACGGAGAGTGTTATTACTTCGTGGGGCCGCGCGCCAGTAACGGTGCTCAAGAAGCCCTATCCAGACAGGAGCCTCCGGGAAGCTTACTTCGTTAAGTGTCAGCCGTACGCCTAGGCACGTTTATTATCAAATTGTACGCTGGTGCCGTATCTCTAAAAGTGAGGGACTTAAGGGCACATAATACCGAGGAGAAACCGCGCTAACTGCAGTGGTTCGGGGGGAGGTGTTTGTAAGGGACTTCGCAACGGCTCTCTGAGGGCCGCATTGTGGTGTCTTTGAGCCACGGTCACTAGTTGTGGTTTGCTCCGAACTCTGAGACGGATGAGCTGCTCCTCCGACAAGTGCACCGATTTTGTATTGCAGTATGCGTGATGAGGGTATCAGGGGTCAAGACTTATTTTGCTAGGCGGCCGGTCCCTAATTGCTGCACGATCGCGCCCTCCACGTCACAGCTCGTTTGGCGGCCAGGAAGATATACCTCGCGCGGGGCTCGCATAGTCTGTTGGATCGTCTTCCATCCAACCAGGGCGCATCAATAATGCCCAACGCTCGGATTAGGTAGTGCAACCATTAGGAGAGTTGTGCATACAGGGAGCGGGGGCGTACCTGCATCCCCTGTCGCACGCTATATCCACGTTTGACGGCATTGGCTTGTGGCTGCCGCGCCTCAAGTTACTCGACCGTTGTCTGGAGCTGTCTCGTGTGCTTCTCCCCCGAAGCCGTGCACCGACACGAGTATCTTGAGGATCAGAATTTCTGCGCGAACGCTTTACACTATAGTTTGTCACTGTCATTCTCCTCGCGGATGCAAGGTCTTACAGAAAATGGGTCCTTACAGCTTTGGCGAACTCCCAACTCGAGCCCTCTCTATCCATTGTTGGTTTTTGCTGCATCCTGCCAAGCAACCATAGATTCCCCTTTTTCTAGCGTCCAGTTGCATCCCTGGACTAGAATAACAACCGAACTAGACATAAAGTCAAAACGCCCGTATTGGTAAACGATATGGTGATGATAAGATTCAACGGACCGGAGACTGTTCTTGCCCGGACTAGTAGGGACCGCTCGCGTGGTCGTTTTAGGCGCAAGTCAATAACCACTATTACTGACGCTACCTGTGAGGCATTGCCTAGACCAAGGCCGGTCCATTTATAATGGCTCTTCTGAGGGGGCTTAATCATCCGAATCGCTAGAACATCCGGGCCGATCTCCAACGTGAAGGCATAGACATATACTAGGCGAACTGGGTTCTACCGTGTGAACTGCTCGAGTGAGCTCAACAGCATCATACTCCAGCAATCTCGTAGTGCGCGGCCAGCTGTGCGACTGTGGGCGACATTTGGTATTTACGTTATCACCTGAGCGTGAACTGTGGCTCCCGTGTGTGGCTAAAGGGAAGAGCTTTCACGCTATCTTGCATAACCCTAACAAGAAGTATACCAAAGACGGCACTTTGGACACAGACTCAGAATGTGAACCTTCGTCTACCTTATGGCACACTTAGCGTGGGGTTCGGCTAGGTTCGGAGTTCGCGTAATGTGCACGCGTCCATCTTGAGGCCTGAGTAGAAGGGCTGGAATTGCAACGAATATGGGGTGAGATGTATCCCGTGAATACCAGAGGAATAAACAAGCCAAAAGGATACTACATTCCTATCAAACAATTAGCCCCCGCCGGTCTCAGCGGGGAGAGGTCGGATAACTGATTAACATTAGTAGTTTTGTGTTGAGATGTGGAAGAGGCGCGAGCCGTGCGCTTATAGGATCACAGACGTAAGGGATACCTCTACACGGAAAAACGGTTTGATTACTTACAATTGGCTTTGTGATATAGGGTTCCCTAGGCAGCAACACCGTCGTACAGCACATCCAGGGGTCGACTCATGTAAGTTAACATACGAATTGTACGATGTTTATGCGCGCGTGGACTGGGTCTTCCATCA
seq00031   CTCAAGATGGCAGCTCCCAAATAAAGAAGTGATAATGTGGACAGTCACCACGGAGTCTCGTAACGAGCCTACACCTACAGGCCGGACTGACGTTATCAGCAGAGCGGGGCCCTATATAAGAACGGAGCGGTTGTGCTGCCGGTTTTAAAATGGTACTGACTTAGAATAATCAGATAACTCGTTCGTATAGCGGAAGGCAAAAAGTGGCGGTGGTTAAACACGATTTGACCCGCAATGAGGCAATGGGAACGAGGTCAGGCCTTACTGTTTGCTTGCAGCTTACTCCCCGGGCTAATCGGGAAGGGAACTGGTACTTTGACTTAAGCTCCCACCGTCGTTAGTGCGACGGAGAGTGTTATTACTTCGTGGGGCCGCGCGCCAGTAACGGTGCTCAAGAAGCCCTATCCAGACAGGAGCCTCCGGGAAGCTTACTTCGTTAAGTGTCAGCCGTACGCCTAGGCACGTTTATTATCAAATTGTACGCTGGTGCCGTATCTCTAAAAGTGAGGGACTTAAGGGCACATAATACCGAGGAGAAACCGCGCTAACTGCAGTGGTTCGGGGGGAGGTGTTTGTAAGGGACTTCGCAACGGCTCTCTGAGGGCCGCATTGTGGTGTCTTTGAGCCACGGTCACTAGTTGTGGTTTGCTCCGAACTCTGAGACGGATGAGCTGCTCCTCCGACAAGTGCACCGATTTTGTATTGCAGTATGCGTGATGAGGGTATCAGGGGTCAAGACTTATTTTGCTAGGCGGCCGGTCCCTAATTGCTGCACGATCGCGCCCTCCACGTCACAGCTCGTTTGGCGGCCAGGAAGATATACCTCGCGCGGGGCTCGCATAGTCTGTTGGATCGTCTTCCATCCAACCAGGGCGCATCAATAATGCCCAACGCTCGGATTAGGTAGTGCAACCATTAGGAGAGTTGTGCATACAGGGAGCGGGGGCGTACCTGCATCCCCTGTCGCACGCTATATCCACGTTTGACGGCATTGGCTTGTGGCTGCCGCGCCTCAAGTTACTCGACCGTTGTCTGGAGCTGTCTCGTGTGCTTCTCCCCCGAAGCCGTGCACCGACACGAGTATCTTGAGGATCAGAATTTCTGCGCGAACGCTTTACACTATAGTTTGTCACTGTCATTCTCCTCGCGGATGCAAGGTCTTACAGAAAATGGGTCCTTACAGCTTTGGCGAACTCCCAACTCGAGCCCTCTCTATCCATTGTTGGTTTTTGCTGCATCCTGCCAAGCAACCATAGATTCCCCTTTTTCTAGCGTCCAGTTGCATCCCTGGACTAGAATAACAACCGAACTAGACATAAAGTCAAAACGCCCGTATTGGTAAACGATATGGTGATGATAAGATTCAACGGACCGGAGACTGTTCTTGCCCGGACTAGTAGGGACCGCTCGCGTGGTCGTTTTAGGCGCAAGTCAATAACCACTATTACTGACGCTACCTGTGAGGCATTGCCTAGACCAAGGCCGGTCCATTTATAATGGCTCTTCTGAGGGGGCTTAATCATCCGAATCGCTAGAACATCCGGGCCGATCTCCAACGTGAAGGCATAGACATATACTAGGCGAACTGGGTTCTACCGTGTGAACTGCTCGAGTGAGCTCAACAGCATCATACTCCAGCAATCTCGTAGTGCGCGGCCAGCTGTGCGACTGTGGGCGACATTTGGTATTTACGTTATCACCTGAGCGTGAACTGTGGCTCCCGTGTGTGGCTAAAGGGAAGAGCTTTCACGCTATCTTGCATAACCCTAACAAGAAGTATACCAAAGACGGCACTTTGGACACAGACTCAGAATGTTAACCTTCGTCTACCTTATGGCACACTTAGCGTGGGGTTCGGCTAGGTTCGGAGTTCGCGTAATGTGCACGCGTCCATCTTGAGGCCTGAGTAGAAGGGCTGGAATTGCAACGAATATGGGGTGAGATGTATCCCGTGAATACCAGAGGAATAAACAAGCCAAAAGGATACTACATTCCTATCAAACAATTAGCCCCCGCCGGTCTCAGCGGGGAGAGGTCGGATAACTGATTAACATTAGTAGTTTTGTGTTGAGATGTGGAAGAGGCGCGAGCCGTGCGCTTATAGGATCACAGACGTAAGGGATACCTCTACACGGAAAAACGGTTTGATTACTTACAATTGGCTTTGTGATATAGGGTTCCCTAGGCAGCAACACCGTCGTACAGCACATCCAGGGGTCGACTCATGTAAGTTAACATACGAATTGTACGATGTTTATGCGCGCGTGGACTGGGTCTTCCATCA
seq00032   CTCAAGATGGCAGCTCCCAAATAAAGAAGTGATAATGTGGACAGTCACCACGGAGTCTCGTAACGAGCCTACACCTACAGGCCGGACTGACGTTATCAGCAGAGCGGGGCCCTATATAAGAACGGAGCGGTTGTGCTGCCGGTTTTAAAATGGTACTGACTTAGAATAATCAGATAACTCGTTCGTATAGCGGAAGGCAAAAAGTGGCGGTGGTTAAACACGATTTGACCCGCAATGAGGCAATGGGAACGAGGTCAGGCCTTACTGTTTGCTTGCAGCTTACTCCCCGGGCTAATCGGGAAGGGAACTGGTACTTTGACTTAAGCTCCCACCGTCGTTAGTGCGACGGAGAGTGTTATTACTTCGTGGGGCCGCGCGCCAGTAACGGTGCTCAAGAAGCCCTATCCAGACAGGAGCCTCCGGGAAGCTTACTTCGTTAAGTGTCAGCCGTACGCCTAGGCACGTTTATTATCAAATTGTACGCTGGTGCCGTATCTCTAAAAGTGAGGGACTGAAGGGCACATAATACCGAGGAGAAACCGCGCTAACTGCAGTGGTTCGGGGGGAGGTGTTTGTAAGGGACTTCGCAACGGCTCTCTGAGGGCCGCATTGTGGTGTCTTTGAGCCACGGTCACTAGTTGTGGTTTGCTCCGAACTCTGAGACGGATGAGCTGCTCCTCCGACAAGTGCACCGATTTTGTATTGCAGTATGCGTGATGAGGGTATCAGGGGTCAAGACTTATTTTGCTAGGCGGCCGGTCCCTAATTGCTGCACGATCGCGCCCTCCACGTCACAGCTCGTTTGGCGGCCAGGAAGATATACCTCGCGCGGGGCTCGCATAGTCTGTTGGATCGTCTTCCATCCAACCAGGGCGCATCAATAATGCCCAACGCTCGGATTAGGTACTGCAACCATTAGGAGAGTTGTGCATACAGGGAGCGGGGGCGTACCTGCATCCCCTGTCGCACGCTATATCCACGTTTGACGGCATTGGCTTGTGGCTGCCGCGCCTCAAGTTACTCGACCGTTGTCTGGAGCTGTCTCGTGTGCTTCTCCCCCGAAGCCGTGCACCGACACGAGTATCTTGAGGATCAGAATTTCTGCGCGAACGCTTTACACTATAGTTTGTCACTGTCATTCTCCTCGCGGATGCAAGGTCTTACAGAAAATGGGTCCTTACAGCTTTGGCGAACTCCCAACTCGAGCCCTCTCTATCCATTGTTGGTTTTTGCTGCATCCTGCCAAGCAACCATAGATTCCCCTTTTTCTAGCGTCCAGTTGCATCCCTGGACTAGAATAACAACCGAACTAGACATAAAGTCAAAACGCCCGTATTGGTAAACGATATGGTGATGATAAGATTCAACGGACCGGAGACTGTTCTTGCCCGGACTAGTAGGGACCGCTCGCGTGGTCGTTTTAGGCGCAAGTCAATAACCACTATTACTGACGCTACCTGTGAGGCATTGCCTAGACCAAGGCCGGTCCATTTATAATGGCTCTTCTGAGGGGGCTTAATCATCCGAATCGCTAGAACATCCGGGCCGATCTCCAACGTGAAGGCATAGACATATACTAGGCGAACTGGGTTCTACCGTGTGAACTGCTCGAGTGAGCTCAACAGCATCATACTCCAGCAATCTCGTAGTGCGCGGCCAGCTGTGCGACTGTGGGCGACATTTGGTATTTACGTTATCACCTGAGCGTGAACTGTGGCTCCCGTGTGTGGCTAAAGGGAAGAGCTTTCACGCTATCTTGCATAACCCTAACAAGAAGTATACCAAAGACGGCACTTTGGACACAGACTCAGAATGTGAACCTTCGTCTACCTTATGGCACACTTAGCGTGGGGTTCGGCTAGGTTCGGAGTTCGCGTAATGTGCACGCGTCCATCTTGAGGCCTGAGTAGAAGGGCTGGAATTGCAACGAATATGGGGTGAGATGTATCCCGTGAATACCAGAGGAATAAACAAGCCAAAAGGATACTACATTCCTATCAAACAATTAGCCCCCGCCGGTCTCAGCGGGGAGAGGTCGGATAACTGATTAACATTAGTAGTTTTGTGTTGAGATGTGGAAGAGGCGCGAGCCGTGCGCTTATAGGATCACAGACGTAAGGGATACCTCTACACGGAAAAACGGTTTGATTACTTACAATTGGCTTTGTGATATAGGGTTCCCTAGGCAGCAACACCGTCGTACAGCACATCCAGGGGTCGACTCATGTAAGTTAACATACGAATTGTACGATGTTTATGCGCGCGTGGGCTGGGTCTTCCATCA
seq00033   CTCAAGATGGCAGCTCCCAAATAAAGAAGTGATAATGTGGACAGTCACCACGGAGTCTCGTAACGAGCCTACACCTACAGGCCGGACTGACGTTATCAGCAGAGCGGGGCCCTATATAAGAACGGAGCGGTTGTGCTGCCGGTTTTAAAATGGTACTGACTTAGAATAATCAGATAACTCGTTCGTATAGCGGAAGGCAAAAAGTGGCGGTGGTTAAACACGATTTGACCCGCAATGAGGCAATGGGAACGAGGTCAGGCCTTACTGTTTGCTTGCAGCTTACTCCCCGGGCTAATCGGGAAGGGAACTGGTACTTTGACTTAAGCTCCCACCGTCGTTAGTGCGACGGAGAGTGTTATTACTTCGTGGGGCCGCGCGCCAGTAACGGTGCTCAAGAAGCCCTATCCAGACAGGAGCCTCCGGGAAGCTTACTTCGTTAAGTGTCAGCCGTACGCCTAGGCACGTTTATTATCAAATTGTACGCTGGTGCCGTATCTCTAAAAGTGAGGGACTTAAGGGCACATAATACCGAGGAGAAACCGCGCTAACTGCAGTGGTTCGGGGGGAGGTGTTTGTAAGGGACTTCGCAACGGCTCTCTGAGGGCCGCATTGTGGTGTCTTTGAGCCACGGTCACTAGTTGTGGTTTGCTCCGAACTCTGAGACGGATGAGCTGCTCCTCCGACAAGTGCACCGATTTTGTATTGCAGTATGCGTGATGAGGGTATCAGGGGTCAAGACTTATTTTGCTAGGCGGCCGGTCCCTAATTGCTGCACGATCGCGCCCTCCACGTCACAGCTCGTTTGGCGGCCAGGAAGATATACCTCGCGCGGGGCTCGCATAGTCTGTTGGATCGTCTTCCATCCAACCAGGGCGCATCAATAATGCCCAACGCTCGGATTAGGTAGTGCAACCATTAGGAGAGTTGTGCATACAGGGAGCGGGGGCGTACCTGCATCCCCTGTCGCACGCTATATCCACGTTTGACGGCATTGGCTTGTGGCTGCCGCGCCTCAAGTTACTCGACCGTTGTCTGGAGCTGTCTCGTGTGCTTCTCCCCCGAAGCCGTGCACCGACACGAGTATCTTGAGGATCAGAATTTCTGCGCGAACGCTTTACACTATAGTTTGTCACTGTCATTCTCCTCGCGGATGCAAGGTCTTACAGAAAATGGGTCCTTACAGCTTTGGCGAACTCCCAACTCGAGCCCTCTCTATCCATTGTTGGTTTTTGCTGCATCCTGCCAAGCAACCATAGATTCCCCTTTTTCTAGCGTCCAGTTGCATCCCTGGACTAGAATAACAACCGAACTAGACATAAAGTCAAAACGCCCGTATTGGTAAACGATATGGTGATGATAAGATTCAACGGACCGGAGACTGTTCTTGCCCGGACTAGTAGGGACCGCTCGCGTGGTCGTTTTAGGCGCAAGTCAATAACCACTATTACTGACGCTACCTGTGAGGCATTGCCTAGACCAAGGCCGGTCCATTTATAATGGCTCTTCTGAGGGGGCTTAATCATCCGAATCGCTAGAACATCCGGGCCGATCTCCAACGTGAAGGCATAGACATATACTAGGCGAACTGGGTTCTACCGTGTGAACTGCTCGAGTGAGCTCAACAGCATCATACTCCAGCAATCTCGTAGTGCGCGGCCAGCTGTGCGACTGTGGGCGACATTTGGTATTTACGTTATCACCTGAGCGTGAACTGTGGCTCCCGTGTGTGGCTAAAGGGAAGAGCTTTCACGCTATCTTGCATAACCCTAACAAGAAGTATACCAAAGACGGCACTTTGGACACAGACTCAGAATGTGAACCTTCGTCTACCTTATGGCACACTTAGCGTGGGGTTCGGCTAGGTTCGGAGTTCGCGTAATGTGCACGCGTCCATCTTGAGGCCTGAGTAGAAGGGCTGGAATTGCAACGAATATGGGGTGAGATGTATCCCGTGAATACCAGAGGAATAAACAAGCCAAAAGGATACTACATTCCTATCAAACAATTAGCCCCCGCCGGTCTCAGCGGGGAGAGGTCGGATAACTGATTAACATTAGTAGTTTTGTGTTGAGATGTGGAAGAGGCGCGAGCCGTGCGCTTATAGGATCACAGACGTAAGGGATACCTCTACACGGAAAAACGGTTTGATTACTTACAATTGGCTTTGTGATATAGGGTTCCCTAGGCAGCAACACCGTCGTACAGCACATCCAGGGGTCGACTCATGTAAGTTAACATACGAATTGTACGATGTTTATGCGCGCGTGGACTGGGTCTTCCATCA
