# Supplementary material for: How Good Are Indirect Tests at Detecting Recombination in Human mtDNA?
Source: G3 (Bethesda). 2013 Jul 1;3(7):1095–104. doi: 10.1534/g3.113.006510 (PMC3704238; doi:10.1534/g3.113.006510)
Supplement: Supporting Information [file supp_g3.113.006510_FileS2.gz › SequenceData/mtDNA_ratehet&popgrowth/10/3rdbase/Infiles/10_100-new.txt]

33 2284
seq00001   GTAACAACCTTGGCAGATCAATGAGTAAAATTCTATTATCGGCAAGATCTCGTGAAAACGACGGGACAAAATGGCGACATGTACAGCCCATAAGCGGCCGCGCTCCGGTAAAACCTTGCATGAGGTTCACGACGCCACCCGGCGATACAAGACAGTTGTAGTCTTAATTCCATCGTCGGCACATGCGGGCATGCGAGATGGAGTCTCTTGAAGAGCTAAGGACTTAACTATATTTTTACTGCTAAATTGTTGATGGGAGCGTGACATGAGCCACGAGAAACCCCGGCGGGGCATTCCTACCAAGCTCCCGCGAGGCAATTTCACTGCTCTCCGGGCGTAGGGCACAGCGAAAGACGGGGCTCCGTACCAAACTAAAGCAACTAAAGAGGATCCTACTATTACAGCTTGCGTAACCTTTAACGTCCGTTCGAAGGTGTGCAATAGGAACATCTGACAGCATGAAAAGTACGCTAGCAGTGCTCAGCCGGCTGACGGGTAGCGCGATGTCGTGGGGGCCTGATTCACAGACAATTAATTGAAGCAGGGGTGACTGTGCCCCATCTGTTCCGGAGCATGTATGCACCCTATAGACATGTCCGTATTTCACGTCTCTCCTCGAGGGTGGTGGGCGGATAAGAGGGACATCATCGGTACTTAGGTGAGTGTCGTCTCCGCCAGTTAGGTCACTCACAATACCAACTACGAAGGGTTGTCGCATGTTTTTTTACTAGATATATGATATACCCAACGCATCCTAATCGTATACCCCCTCTTTAAGCTCCGACGTCGGAGGGTTGGTCGCTAGCCGGCCTCAGATATGGCTGATATCAAGCACTAAACGACATCTTGGCCATTATCTTTCCAGTTTGCCTACTAACGACTTGTTGACACCCTTTAATGCGATTGCCCTGAAAGCGGAAGAGTAACCTCGGCAATATGACTACTCAAGGTGCCGCGTCCAATGCACCCCAAACGCGGAACTGAAAGCCGCGGGACCTGGAGCCTTCCTGACCACCTGATATAATGATATTGAGAGTGACGCAAAGTATCAAGGGGATGTAGCTTGCCGGCCCAGCCCTTTTGTCTACGCAGACATCTAGGTTTAATAGCACTCTAAGGAGAGATGCAGCGGTTACTGGCTTCCTAAGGAATGAATGTAAACGACTCAAGATGAATGTCGTTCCCGTTAAGTGCAGGCAACATAGGTAACTTGTTTCCGGGATTGTGTTCCAGACCTTGTGATAGGACGGAAGCGAACCCCCGTGATTCATCTGAGGCTACTATCTATTTCTGGCTGGCGCATCTGCCTCTTGCCATGCCGAAGTGATCAGTGGCTCACTACCTCGGGACTATTTAAGTAAGGGCCTTGAGAGCCAGCGGACCCGACGCGTAGGCGTTATGAAATGGCAGCGCCCCTACATGGGTTACAGCAACTCTTGAATTCGCGTAAGGCACGCTGTGCCACTAAAACTCAAGAACATTTTTGAGGCAAGCGAATCTTGTGTAATCGTTGCCAAACACCGATCTCTAGTCTCTGGTGAGGGGGTTATGGTACCTTGGGAGTCATTAATCACGAACGTCAAAAGTGGCAGCATGACGGCGAGAGTAGTTCGCAAAAAATCCGGCTTCCCGCTTCTTGTAGCTCGAGGCGAGGACTTTGTCAGTCACTACTAGGTGTGATTTCTTAGAGCCATCTTATACTAAATCTCTATCCAGAACACTGGTTGCATAATTCCTCGAAACCAAGACAGCTAGCTAGAGGGCCGGAAGTGGAAATGACGGATCTAGGGAAACCTTCGAGTATCGAAAAAAATGTAGGCTGTGAGAAGCTGAAAAGCATGACCGGGGATTGGGGGCACTCACCAACTCTTTCAAATAAGCAGGATTTAGACAGCAACGTGATTCACGACTGACACCAAGGAATACGGAGCAGGACTGGAGAATCGTACGGCTATTAGTTCAACCAGAATCGGAATTCGACCCGATATTACAGGCGTAGCACTGCGACGCGGCAATGGCACAACACGGTGGTGGTAATCGTAGTATATATTATGTACTTGCGGCGTACTATAACTATCGACCTTCTTTCAGGGCAACAGCGCTTGTGGAGCAGCTTTAGTGGCTCACGTCAATTGTTGCCTGGAAAGTAATCCGGAACTCTATGTGCATTTTAAGTTATGAATGGCTGAGCTTACAAGGGCCGCATGGCGCCCATAAAAAACAAATCTAGCAAACATAAACGCACTGTGCGGATTAATGGATAGGCGTGGGGGTACTTTCTATA
seq00002   GTAACAACCTTGGCAGATCAATGAGTAAAATTCTATTATCGGCAAGATCTCGTGAAAACGACGGGACAAAATGGCGACATGTACAGCCCATAAGCGGCCGCGCTCCGGTAAAACCTTGCATGAGGTTCACGACGCCACCCGGCGATACAAGACAGTTGTAGTCTTAATTCCATCGTCGGCACATGCGGGCATGCGAGATGGAGTCTCTTGAAGAGCTAAGGACTTAACTATATTTTTACTGCTAAATTGTTGATGGGAGCGTGACATGAGCCACGAGAAACCCCGGCGGGGCATTCCTACCAAGCTCCCGCGAGGCAATTTCACTGCTCTCCGGGCGTAGGGCACAGCGAAAGACGGGGCTCCGTACCAAACTAAAGCAACTAAAGAGGATCCTACTATTACAGCTTGCGTAACCTTTAACGTCCGTTCGAAGGTGTGCAATAGGAACATCTGACAGCATGAAAAGTACGCTAGCAGTGCTCAGCCGGCTGACGGGTAGCGCTATGTCGTGGGGGCCTGATTCACAGACAATTAATTGAAGCAGGGGTGACTGTGCCCCATCTGTTCCGGAGCATGTATGCACCCTATAGACATGTCCGTATTTCACGTCTCTCCTCGAGGGTGGTGGGCGGATAAGAGGGACATCATCGGTACTTAGGTGAGTGTCGTCTCCGCCAGTTAGGTCACTCACAATACCAACTACGAAGGGTTGTCGCATGTTTTTTTACTAGATATATGATATACCCAACGCATCCTAATCGTATACCCCCTCTTTAAGCTCCGACGTCGGAGGGTTGGTCGCTAGCCGGCCTCAGATATGGCTGATATCAAGCACTAAACGACATCTTGGCCATTATCTTTCCAGTTTGCCTACTAACGACTTGTTGACACCCTTTAATGCGATTGCCCTGAAAGCGGAAGAGTAACCTCGGCAATATGACTACTCAAGGTGCCGCGTCCAATGCACCCCAAACGCGGAACTGAAAGCCGCGGGACCTGGAGCCTTCCTGACCACCTGATATAATGATATTGAGAGTGACGCAAAGTATCAAGGGGATGTAGCTTGCCGGCCCAGCCCTTTTGTCTACGCAGACATCTAGGTTTAATAGCACTCTAAGGAGAGATGCAGCGGTTACTGGCTTCCTAAGGAATGAATGTAAACGACTCAAGATGAATGTCGTTCCCGTTAAGTGCAGGCAACATAGGTAACTTGTTTCCGGGATTGTGTTCCAGACCTTGTGATAGGACGGAAGCGAACCCCCGTGATTCATCTGAGGCTACTATCTATTTCTGGCTGGCGCATCTGCCTCTTGCCATGCCGAAGTGATCAGTGGCTCACTACCTCGGGACTATTTAAGTAAGGGCCTTGAGAGCCAGCGGACCCGACGCGTAGGCGTTATGAAATGGCAGCGCCCCTACATGGGTTACAGCAACTCTTGAATTCGCGTAAGGCACGCTGTGCCACTAAAACTCAAGAACATTTTTGAGGCAAGCGAATCTTGTGTAATCGTTGCCAAACACCGATCTCTAGTCGCTGGTGAGGGGGTTATGGTACCTTGGGAGTCATTAATCACGAACGTCAAAAGTGGCAGCATGACGGCGAGAGTAGTTCGCAAAAAATCCGGCTTCCCGCTTCTTGTAGCTCGAGGCGAGGACTTTGTCAGTCACTACTAGGTGTGATTTCTTAGAGCCATCTTATACTAAATCTCTATCCAGAACACTGGTTGCATAATTCCTCGAAACCAAGACAGCTAGCTAGAGGGCCGGAAGTGGAAATGACGGATCTAGGGAAACCTTCGAGTATCGAAAAAAATGTAGGCTGTGAGAAGCTGAAAAGCATGACCGGGGATTGGGGGCACTCACCAACTCTTTCAAATAAGCAGGATTTAGACAGCAACGTGATTCACGACTGACACCAAGGAATACGGAGCAGGACTGGAGAATCGTACGGCTATTAGTTCAACCAGAATCGGAATTCGACCCGATATTACAGGCGTAGCACTGCGACGCGGCAATGGCACAACACGGTGGTGGTAATCGTAGTATATATTATGTACTTGCGGCGTACTATAACTATCGACCTTCTTTCAGGGCAACAGCGCTTGTGGAGCAGCTTTAGTGGCTCACGTCAATTGTTGCCTGGAAAGTAATCCGGAACTCTATGTGCATTTTAAGTTATGAATGGCTGAGCTTACAAGGGCCGCATGGCGCCCATAAAAAACAAATCTAGCAAACATAAACGCACTGTGCGGATTAATGGATAGGCGTGGGGGTACTTTCTATA
seq00003   GTAACAACCTTGGCAGATCAATGAGTAAAATTCTATTATCGGCAAGATCTCGTGAAAACGACGGGACAAAATGGCGACATGTACAGCCCATAAGCGGCCGCGCTCCGGTAAAACCTTGCATGAGGTTCACGACGCCACCCGGCGATACAAGACAGTTGTAGTCTTAATTCCATCGTCGGCACATGCGGGCATGCGAGATGGAGTCTCTTGAAGAGCTAAGGACTTAACTATATTTTTACTGCTAAATTGTTGATGGGAGCGTGACATGAGCCACGAGAAACCCCGGCGGGGCATTCCTACCAAGCTCCCGCGAGGCAATTTCACTGCTCTCCGGGCGTAGGGCACAGCGAAAGACGGGGCTCCGTACCAAACTAAAGCAACTAAAGAGGATCCTACTATTACAGCTTGCGTAACCTTTAACGTCCGTTCGAAGGTGTGCAATAGGAACATCTGACAGCATGAAAAGTACGCTAGCAGTGCTCAGCCGGCTGACGGGTAGCGCTATGTCGTGGGGGCCTGATTCACAGACAATTAATTGAAGCAGGGGTGACTGTGCCCCATCTGTTCCGGAGCATGTATGCACCCTATAGACATGTCCGTATTTCACGTCTCTCCTCGAGGGTGGTGGGCGGATAAGAGGGACATCATCGGTACTTAGGTGAGTGTCGTCTCCGCCAGTTAGGTCACTCACAATACCAACTACGAAGGGTTGTCGCATGTTTTTTTACTAGATATATGATATACCCAACGCATCCTAATCGTATACCCCCTCTTTAAGCTCCGACGTCGGAGGGTTGGTCGCTAGCCGGCCTCAGATATGGCTGATATCAAGCACTAAACGACATCTTGGCCATTATCTTTCCAGTTTGCCTACTAACGACTTGTTGACACCCTTTAATGCGATTGCCCTGAAAGCGGAAGAGTAACCTCGGCAATATGACTACTCAAGGTGCCGCGTCCAATGCACCCCAAACGCGGAACTGAAAGCCGCGGGACCTGGAGCCTTCCTGACCACCTGATATAATGATATTGAGAGTGACGCAAAGTATCAAGGGGATGTAGCTTGCCGGCCCAGCCCTTTTGTCTACGCAGACATCTAGGTTTAATAGCACTCTAAGGAGAGATGCAGCGGTTACTGGCTTCCTAAGGAATGAATGTAAACGACTCAAGATGAATGTCGTTCCCGTTAAGTGCAGGCAACATAGGTAACTTGTTTCCGGGATTGTGTTCCAGACCTTGTGATAGGACGGAAGCGAACCCCCGTGATTCATCTGAGGCTACTATCTATTTCTGGCTGGCGCATCTGCCTCTTGCCATGCCGAAGTGATCAGTGGCTCACTACCTCGGGACTATTTAAGTAAGGGCCTTGAGAGCCAGCGGACCCGACGCGTAGGCGTTATGAAATGGCAGCGCCCCTACATGGGTTACAGCAACTCTTGAATTCGCGTAAGGCACGCTGTGCCACTAAAACTCAAGAACATTTTTGAGGCAAGCGAATCTTGTGTAATCGTTGCCAAACACCGATCTCTAGTCGCTGGTGAGGGGGTTATGGTACCTTGGGAGTCATTAATCACGAACGTCAAAAGTGGCAGCATGACGGCGAGAGTAGTTCGCAAAAAATCCGGCTTCCCGCTTCTTGTAGCTCGAGGCGAGGACTTTGTCAGTCACTACTAGGTGTGATTTCTTAGAGCCATCTTATACTAAATCTCTATCCAGAACACTGGTTGCATAATTCCTCGAAACCAAGACAGCTAGCTAGAGGGCCGGAAGTGGAAATGACGGATCTAGGGAAACCTTCGAGTATCGAAAAAAATGTAGGCTGTGAGAAGCTGAAAAGCATGACCGGGGATTGGGGGCACTCACCAACTCTTTCAAATAAGCAGGATTTAGACAGCAACGTGATTCACGACTGACACCAAGGAATACGGAGCAGGACTGGAGAATCGTACGGCTATTAGTTCAACCAGAATCGGAATTCGACCCGATATTACAGGCGTAGCACTGCGACGCGGCAATGGCACAACACGGTGGTGGTAATCGTAGTATATATTATGTACTTGCGGCGTACTATAACTATCGACCCTCTTTCAGGGCAACAGCGCTTGTGGAGCAGCTTTAGTGGCTCACGTCAATTGTTGCCTGGAAAGTAATCCGGAACTCTATGTGCATTTTAAGTTATGAATGGCTGAGCTTACAAGGGCCGCATGGCGCCCATAAAAAACAAATCTAGCAAACATAAACGCACTGTGCGGATTAATGGATAGGCGTGGGGGTACTTTCTATA
seq00004   GTAACAACCTTGGCAGATCAATGAGTAAAATTCTATTATCGGCAAGATCTCGTGAAAACGACGGGACAAAATGGCGACATGTACAGCCCATAAGCGGCCGCGCTCCGGTAAAACCTTGCATGAGGTTCACGACGCCACCCGGCGATACAAGACAGTTGTAGTCTTAATTCCATCGTCGGCACATGCGGGCATGCGAGATGGAGTCTCTTGAAGAGCTAAGGACTTAACTATATTTTTACTGCTAAATTGTTGATGGGAGCGTGACATGAGCCACGAGAAACCCCGGCGGGGCATTCCTACCAAGCTCCCGCGAGGCAATTTCACTGCTCTCCGGGCGTAGGGCACAGCGAAAGACGGGGCTCCGTACCAAACTAAAGCAACTAAAGAGGATCCTACTATTACAGCTTGCGTAACCTTTAACGTCCGTTCGAAGGTGTGCAATAGGAACATCTGACAGCATGAAAAGTACGCTAGCAGTGCTCAGCCGGCTGACGGGTAGCGCGATGTCGTGGGGGCCTGATTCACAGACAATTAATTGAAGCAGGGGTGACTGTGCCCCATCTGTTCCGGAGCATGTATGCACCCTATAGACATGTCCGTATTTCACGTCTCTCCTCGAGGGTGGTGGGCGGATAAGAGGGACATCATCGGTACTTAGGTGAGTGTCGTCTCCGCCAGTTAGGTCACTCACAATACCAACTACGAAGGGTTGTCGCATGTTTTTTTACTAGATATATGATATACCCAACGCATCCTAATCGTATACCCCCTCTTTAAGCTCCGACGTCGGAGGGTTGGTCGCTAGCCGGCCTCAGATATGGCTGATATCAAGCACTAAACGACATCTTGGCCATTATCTTTCCAGTTTGCCTACTAACGACTTGTTGACACCCTTTAATGCGATTGCCCTGAAAGCGGAAGAGTAACCTCGGCAATATGACTACTCAAGGTGCCGCGTCCAATGCACCCCAAACGCGGAACTGAAAGCCGCGGGACCTGGAGCCTTCCTGACCACCTGATATAATGATATTGAGAGTGACGCAAAGTATCAAGGGGATGTAGCTTGCCGGCCCAGCCCTTTTGTCTACGCAGACATCTAGGTTTAATAGCACTCTAAGGAGAGATGCAGCGGTTACTGGCTTCCTAAGGAATGAATGTAAACGACTCAAGATGAATGTCGTTCCCGTTAAGTGCAGGCAACATAGGTAACTTGTTTCCGGGATTGTGTTCCAGACCTTGTGATAGGACGGAAGCGAACCCCCGTGATTCATCTGAGGCTACTATCTATTTCTGGCTGGCGCATCTGCCTCTTGCCATGCCGAAGTGATCAGTGGCTCACTACCTCGGGACTATTTAAGTAAGGGCCTTGAGAGCCAGCGGACCCGACGCGTAGGCGTTATGAAATGGCAGCGCCCCTACATGGGTTACAGCAACTCTTGAATTCGCGTAAGGCACGCTGTGCCACTAAAACTCAAGAACATTTTTGAGGCAAGCGAATCTTGTGTAATCGTTGCCAAACACCGATCTCTAGTCGCTGGTGAGGGGGTTATGGTACCTTGGGAGTCATTAATCACGAACGTCAAAAGTGGCAGCATGACGGCGAGAGTAGTTCGCAAAAAATCCGGCTTCCCGCTTCTTGTAGCTCGAGGCGAGGACTTTGTCAGTCACTACTAGGTGTGATTTCTTAGAGCCATCTTATACTAAATCTCTATCCAGAACACTGGTTGCATAATTCCTCGAAACCAAGACAGCTAGCTAGAGGGCCGGAAGTGGAAATGACGGATCTAGGGAAACCTTCGAGTATCGAAAAAAATGTAGGCTGTGAGAAGCTGAAAAGCATGACCGGGGATTGGGGGCACTCACCAACTCTTTCAAATAAGCAGGATTTAGACAGCAACGTGATTCACGACTGACACCAAGGAATACGGAGCAGGACTGGAGAATCGTACGGCTATTAGTTCAACCAGAATCGGAATTCGACCCGATATTACAGGCGTAGCACTGCGACGCGGCAATGGCACAACACGGTGGTGGTAATCGTAGTATATATTATGTACTTGCGGCGTACTATAACTATCGACCTTCTTTCAGGGCAACAGCGCTTGTGGAGCAGCTTTAGTGGCTCACGTCAATTGTTGCCTGGAAAGTAATCCGGAACTCTATGTGCATTTTAAGTTATGAATGGCTGAGCTTACAAGGGCCGCATGGCGCCCATAAAAAACAAATCTAGCAAACATAAACGCACTGTGCGGATTAATGGATAGGCGTGGGGGTACTTTCTATA
seq00005   GTAACAACCTTGGCAGATCAATGAGTAAAATTCTATTATCGGCAAGATCTCGTGAAAACGACGGGACAAAATGGCGACATGTACAGCCCATAAGCGGCCGCGCTCCGGTAAAACCTTGCATGAGGTTCACGTCGCCACCCGGCGATACAAGACAGTTGTAGTCTTAATTCCATCGTCGGCACATGCGGGCATGCGAGATGGAGTCTCTTGAAGAGCTAAGGACTTAACTATATTTTTACTGCTAAATTGTTGATGGGAGCGTGACATGAGCCACGAGAAACCCCGGCGGGGCATTCCTACCAAGCTCCCGCGAGGCAATTTCACTGCTCTCCGGGCGTAGGGCACAGCGAAAGACGGGGCTCCGTACCAAACTAAAGCAACTAAAGAGGATCCTACTATTACAGCTTGCGTAACCTTTAACGTCCGTTCGAAGGTGTGCAATAGGAACATCTGACAGCATGAAAAGTACGCTAGCAGTGCTCAGCCGGCTGACGGGTAGCGCGATGTCGTGGGGGCCTGATTCACAGACAATTAATTGAAGCAGGGGTGACTGTGCCCCATCTGTTCCGGAGCATGTATGCACCCTATAGACATGTCCGTATTTCACGTCTCTCCTCGAGGGTGGTGGGCGGATAAGAGGGACATCATCGGTACTTAGGTGAGTGTCGTCTCCGCCAGTTAGGTCACTCACAATACCAACTACGAAGGGTTGTCGCATGTTTTTTTACTAGATATATGATATACCCAACGCATCCTAATCGTATACCCCCTCTTTAAGCTCCGACGTCGGAGGGTTGGTCGCTAGCCGGCCTCAGATATGGCTGATATCAAGCACTAAACGACATCTTGGCCATTATCTTTCCAGTTTGCCTACTAACGACTTGTTGACACCCTTTAATGCGATTGCCATGAAAGCGGAAGAGTAACCTCGGCAATATGACTACTCAAGGTGCCGCGTCCAATGCACCCCAAACGCGGAACTGAAAGCCGCGGGACCTGGAGCCTTCCTGACCACCTGATATAATGATATTGAGAGTGACGCAAAGTATCAAGGGGATGTAGCTTGCCGGCCCAGCCCTTTTGTCTACGCAGACATCTAGGTTTAATAGCACTCTAAGGAGAGATGCAGCGGTTACTGGCTTCCTAAGGAATGAATGTAAACGACTCAAGATGAATGTCGTTCCCGTTAAGTGCAGGCAACATAGGTAACTTGTTTCCGGGATTGTGTTCCAGACCTTGTGATAGGACGGAAGCGAACCCCCGTGATTCATCTGAGGCTACTATCTATTTCTGGCTGGCGCATCTGCCTCTTGCCATGCCGAAGTGATCAGTGGCTCACTACCTCGGGACTATTTAAGTAAGGGCCTTGAGAGCCAGCGGACCCGACGCGTAGGCGTTATGAAATGGCAGCGCCCCTACATGGGTTACAGCAACTCTTGAATTCGCGTAAGGCACGCTGTGCCACTAAAACTCAAGAACATTTTTGAGGCAAGCGAATCTTGTGTAATCGTTGCCAAACACCGATCTCTAGTCGCTGGTGAGGGGGTTATGGTACCTTGGGAGTCATTAATCACGAACGTCAAAAGTGGCAGCATGACGGCGAGAGTAGTTCGCAAAAAATCCGGCTTCCCGCTTCTTGTAGCTCGAGGCGAGGACTTTGTCAGTCACTACTAGGTGTGATTTCTTAGAGCCATCTTATACTAAATCTCTATCCAGAACACTGGTTGCATAATTCCTCGAAACCAAGACAGCTAGCTAGAGGGCCGGAAGTGGAAATGACGGATCTAGGGAAACCTTCGAGTATCGAAAAAAATGTAGGCTGTGAGAAGCTGAAAAGCATGACCGGGGATTGGGGGCACTCACCAACTCTTTCAAATAAGCAGGATTTAGACAGCAACGTGATTCACGACTGACACCAAGGAATACGGAGCAGGACTGGAGAATCGTACGGCTATTAGTTCAACCAGAATCGGAATTCGACCCGATATTACAGGCGTAGCACTGCGACGCGGCAATGGCACAACACGGTGGTGGTAATCGTAGTATATATTATGTACTTGCGGCGTACTATAACTATCGACCTTCTTTCAGGGCAACAGCGCTTGTGGAGCAGCTTTAGTGGCTCACGTCAATTGTTGCCTGGAAAGTAATCCGGAACTCTATGTGCATTTTAAGTTATGAATGGCTGAGCTTACAAGGGCCGCATGGCGCCCATAAAAAACAAATCTAGCAAACATAAACGCACTGTGCGGATTAATGGATAGGCGTGGGGGTACTTTCTATA
seq00006   GTAACAACCTTGGCAGATCAATGAGTAAAATTCTATTATCGGCAAGATCTCGTGAAAACGACGGGACAAAATGGCGACATGTACAGCCCATAAGCGGCCGCGCTCCGGTAAAACCTTGCATGAGGTTCACGACGCCACCCGGCGATACAAGACAGTTGTAGTCTTAATTCCATCGTCGGCACATGCGGGCATGCGAGATGGAGTCTCTTGAAGAGCTAAGGACTTAACTATATTTTTACTGCTAAATTGTTGATGGGAGCGTGACATGAGCCACGAGAAACCCCGGCGGGGCATTCCTACCAAGCTCCCGCGAGGCAATTTCACTGCTCTCCGGGCGTAGGGCACAGCGAAAGACGGGGCTCCGTACCAAACTAAAGCAACTAAAGAGGATCCTACTATTACAGCTTGCGTAACCTTTAACGTCCGTTCGAAGGTGTGCAATAGGAACATCTGACAGCATGAAAAGTACGCTAGCAGTGCTCAGCCGGCTGACGGGTAGCGCTATGTCGTGGGGGCCTGATTCACAGACAATTAATTGAAGCAGGGGTGACTGTGCCCCATCTGTTCCGGAGCATGTATGCACCCTATAGACATGTCCGTATTTCACGTCTCTCCTCGAGGGTGGTGGGCGGATAAGAGGGACATCATCGGTACTTAGGTGAGTGTCGTCTCCGCCAGTTAGGTCACTCACAATACCAACTACGAAGGGTTGTCGCATGTTTTTTTACTAGATATATGATATACCCAACGCATCCTAATCGTATACCCCCTCTTTAAGCTCCGACGTCGGAGGGTTGGTCGCTAGCCGGCCTCAGATATGGCTGATATCAAGCACTAAACGACATCTTGGCCATTATCTTTCCAGTTTGCCTACTAACGACTTGTTGACACCCTTTAATGCGATTGCCCTGAAAGCGGAAGAGTAACCTCGGCAATATGACTACTCAAGGTGCCGCGTCCAATGCACCCCAAACGCGGAACTGAAAGCCGCGGGACCTGGAGCCTTCCTGACCACCTGATATAATGATATTGAGAGTGACGCAAAGTATCAAGGGGATGTAGCTTGCCGGCCCAGCCCTTTTGTCTACGCAGACATCTAGGTTTAATAGCACTCTAAGGAGAGATGCAGCGGTTACTGGCTTCCTAAGGAATGAATGTAAACGACTCAAGATGAATGTCGTTCCCGTTAAGTGCAGGCAACATAGGTAACTTGTTTCCGGGATTGTGTTCCAGACCTTGTGATAGGACGGAAGCGAACCCCCGTGATTCATCTGAGGCTACTATCTATTTCTGGCTGGCGCATCTGCCTCTTGCCATGCCGAAGTGATCAGTGGCTCACTACCTCGGGACTATTTAAGTAAGGGCCTTGAGAGCCAGCGGACCCGACGCGTAGGCGTTATGAAATGGCAGCGCCCCTACATGGGTTACAGCAACTCTTGAATTCGCGTAAGGCACGCTGTGCCACTAAAACTCAAGAACATTTTTGAGGCAAGCGAATCTTGTGTAATCGTTGCCAAACACCGATCTCTAGTCGCTGGTGAGGGGGTTATGGTACCTTGGGAGTCATTAATCACGAACGTCAAAAGTGGCAGCATGACGGCGAGAGTAGTTCGCAAAAAATCCGGCTTCCCGCTTCTTGTAGCTCGAGGCGAGGACTTTGTCAGTCACTACTAGGTGTGATTTCTTAGAGCCATCTTATACTAAATCTCTATCCAGAACACTGGTTGCATAATTCCTCGAAACCAAGACAGCTAGCTAGAGGGCCGGAAGTGGAAATGACGGATCTAGGGAAACCTTCGAGTATCGAAAAAAATGTAGGCTGTGAGAAGCTGAAAAGCATGACCGGGGATTGGGGGCACTCACCAACTCTTTCAAATAAGCAGGATTTAGACAGCAACGTGATTCACGACTGACACCAAGGAATACGGAGCAGGACTGGAGAATCGTACGGCTATTAGTTCAACCAGAATCGGAATTCGACCCGATATTACAGGCGTAGCACTGCGACGCGGCAATGGCACAACACGGTGGTGGTAATCGTAGTATATATTATGTACTTGCGGCGTACTATAACTATCGACCTTCTTTCAGGGCAACAGCGCTTGTGGAGCAGCTTTAGTGGCTCACGTCAATTGTTGCCTGGAAAGTAATCCGGAACTCTATGTGCATTTTAAGTTATGAATGGCTGAGCTTACAAGGGCCGCATGGCGCCCATAAAAAACAAATCTAGCAAACATAAACGCACTGTGCGGATTAATGGATAGGCGTGGGGGTACTTTCTATA
seq00007   GTAACAACCTTGGCAGATCAATGAGTAAAATTCTATTATCGGCAAGATCTCGTGAAAACGACGGGACAAAATGGCGACATGTACAGCCCATAAGCGGCCGCGCTCCGGTAAAACCTTGCATGAGGTTCACGTCGCCACCCGGCGATACAAGACAGTTGTAGTCTTAATTCCATCGTCGGCACATGCGGGCATGCGAGATGGAGTCTCTTGAAGAGCTAAGGACTTAACTATATTTTTACTGCTAAATTGTTGATGGGAGCGTGACATGAGCCACGAGAAACCCCGGCGGGGCATTCCTACCAAGCTCCCGCGAGGCAATTTCACTGCTCTCCGGGCGTAGGGCACAGCGAAAGACGGGGCTCCGTACCAAACTAAAGCAACTAAAGAGGATCCTACTATTACAGCTTGCGTAACCTTTAACGTCCGTTCGAAGGTGTGCAATAGGAACATCTGACAGCATGAAAAGTACGCTAGCAGTGCTCAGCCGGCTGACGGGTAGCGCGATGTCGTGGGGGCCTGATTCACAGACAATTAATTGAAGCAGGGGTGACTGTGCCCCATCTGTTCCGGAGCATGTATGCACCCTATAGACATGTCCGTATTTCACGTCTCTCCTCGAGGGTGGTGGGCGGATAAGAGGGACATCATCGGTACTTAGGTGAGTGTCGTCTCCGCCAGTTAGGTCACTCACAATACCAACTACGAAGGGTTGTCGCATGTTTTTTTACTAGATATATGATATACCCAACGCATCCTAATCGTATACCCCCTCTTTAAGCTCCGACGTCGGAGGGTTGGTCGCTAGCCGGCCTCAGATATGGCTGATATCAAGCACTAAACGACATCTTGGCCATTATCTTTCCAGTTTGCCTACTAACGACTTGTTGACACCCTTTAATGCGATTGCCCTGAAAGCGGAAGAGTAACCTCGGCAATATGACTACTCAAGGTGCCGCGTCCAATGCACCCCAAACGCGGAACTGAAAGCCGCGGGACCTGGAGCCTTCCTGACCACCTGATATAATGATATTGAGAGTGACGCAAAGTATCAAGGGGATGTAGCTTGCCGGCCCAGCCCTTTTGTCTACGCAGACATCTAGGTTTAATAGCACTCTAAGGAGAGATGCAGCGGTTACTGGCTTCCTAAGGAATGAATGTAAACGACTCAAGATGAATGTCGTTCCCGTTAAGTGCAGGCAACATAGGTAACTTGTTTCCGGGATTGTGTTCCAGACCTTGTGATAGGACGGAAGCGAACCCCCGTGATTCATCTGAGGCTACTATCTATTTCTGGCTGGCGCATCTGCCTCTTGCCATGCCGAAGTGATCAGTGGCTCACTACCTCGGGACTATTTAAGTAAGGGCCTTGAGAGCCAGCGGACCCGACGCGTAGGCGTTATGAAATGGCAGCGCCCCTACATGGGTTACAGCAACTCTTGAATTCGCGTAAGGCACGCTGTGCCACTAAAACTCAAGAACATTTTTGAGGCAAGCGAATCTTGTGTAATCGTTGCCAAACACCGATCTCTAGTCGCTGGTGAGGGGGTTATGGTACCTTGGGAGTCATTAATCACGAACGTCAAAAGTGGCAGCATGACGGCGAGAGTAGTTCGCAAAAAATCCGGCTTCCCGCTTCTTGTAGCTCGAGGCGAGGACTTTGTCAGTCACTACTAGGTGTGATTTCTTAGAGCCATCTTATACTAAATCTCTATCCAGAACACTGGTTGCATAATTCCTCGAAACCAAGACAGCTAGCTAGAGGGCCGGAAGTGGAAATGACGGATCTAGGGAAACCTTCGAGTATCGAAAAAAATGTAGGCTGTGAGAAGCTGAAAAGCATGACCGGGGATTGGGGGCACTCACCAACTCTTTCAAATAAGCAGGATTTAGACAGCAACGTGATTCACGACTGACACCAAGGAATACGGAGCAGGACTGGAGAATCGTACGGCTATTAGTTCAACCAGAATCGGAATTCGACCCGATATTACAGGCGTAGCACTGCGACGCGGCAATGGCACAACACGGTGGTGGTAATCGTAGTATATATTATGTACTTGCGGCGTACTATAACTATCGACCTTCTTTCAGGGCAACAGCGCTTGTGGAGCAGCTTTAGTGGCTCACGTCAATTGTTGCCTGGAAAGTAATCCGGAACTCTATGTGCATTTTAAGTTATGAATGGCTGAGCTTACAAGGGCCGCATGGCGCCCATAAAAAACAAATCTAGCAAACATAAACGCACTGTGCGGATTAATGGATAGGCGTGGGGGTACTTTCTATA
seq00008   GTAACAACCTTGGCAGATCAATGAGTAAAATTCTATTATCGGCAAGATCTCGTGAAAACGACGGGACAAAATGGCGACATGTACAGCCCATAAGCGGCCGCGCTCCGGTAAAACCTTGCATGAGGTTCACGTCGCCACCCGGCGATACAAGACAGTTGTAGTCTTAATTCCATCGTCGGCACATGCGGGCATGCGAGATGGAGTCTCTTGAAGAGCTAAGGACTTAACTATATTTTTACTGCTAAATTGTTGATGGGAGCGTGACATGAGCCACGAGAAACCCCGGCGGGGCATTCCTACCAAGCTCCCGCGAGGCAATTTCACTGCTCTCCGGGCGTAGGGCACAGCGAAAGACGGGGCTCCGTACCAAACTAAAGCAACTAAAGAGGATCCTACTATTACAGCTTGCGTAACCTTTAACGTCCGTTCGAAGGTGTGCAATAGGAACATCTGACAGCATGAAAAGTACGCTAGCAGTGCTCAGCCGGCTGACGGGTAGCGCGATGTCGTGGGGGCCTGATTCACAGACAATTAATTGAAGCAGGGGTGACTGTGCCCCATCTGTTCCGGAGCATGTATGCACCCTATAGACATGTCCGTATTTCACGTCTCTCCTCGAGGGTGGTGGGCGGATAAGAGGGACATCATCGGTACTTAGGTGAGTGTCGTCTCCGCCAGTTAGGTCACTCACAATACCAACTACGAAGGGTTGTCGCATGTTTTTTTACTAGATATATGATATACCCAACGCATCCTAATCGTATACCCCCTCTTTAAGCTCCGACGTCGGAGGGTTGGTCGCTAGCCGGCCTCAGATATGGCTGATATCAAGCACTAAACGACATCTTGGCCATTATCTTTCCAGTTTGCCTACTAACGACTTGTTGACACCCTTTAATGCGATTGCCCTGAAAGCGGAAGAGTAACCTCGGCAATATGACTACTCAAGGTGCCGCGTCCAATGCACCCCAAACGCGGAACTGAAAGCCGCGGGACCTGGAGCCTTCCTGACCACCTGATATAATGATATTGAGAGTGACGCAAAGTATCAAGGGGATGTAGCTTGCCGGCCCAGCCCTTTTGTCTACGCAGACATCTAGGTTTAATAGCACTCTAAGGAGAGATGCAGCGGTTACTGGCTTCCTAAGGAATGAATGTAAACGACTCAAGATGAATGTCGTTCCCGTTAAGTGCAGGCAACATAGGTAACTTGTTTCCGGGATTGTGTTCCAGACCTTGTGATAGGACGGAAGCGAACCCCCGTGATTCATCTGAGGCTACTATCTATTTCTGGCTGGCGCATCTGCCTCTTGCCATGCCGAAGTGATCAGTGGCTCACTACCTCGGGACTATTTAAGTAAGGGCCTTGAGAGCCAGCGGACCCGACGCGTAGGCGTTATGAAATGGCAGCGCCCCTACATGGGTTACAGCAACTCTTGAATTCGCGTAAGGCACGCTGTGCCACTAAAACTCAAGAACATTTTTGAGGCAAGCGAATCTTGTGTAATCGTTGCCAAACACCGATCTCTAGTCGCTGGTGAGGGGGTTATGGTACCTTGGGAGTCATTAATCACGAACGTCAAAAGTGGCAGCATGACGGCGAGAGTAGTTCGCAAAAAATCCGGCTTCCCGCTTCTTGTAGCTCGAGGCGAGGACTTTGTCAGTCACTACTAGGTGTGATTTCTTAGAGCCATCTTATACTAAATCTCTATCCAGAACACTGGTTGCATAATTCCTCGAAACCAAGACAGCTAGCTAGAGGGCCGGAAGTGGAAATGACGGATCTAGGGAAACCTTCGAGTATCGAAAAAAATGTAGGCTGTGAGAAGCTGAAAAGCATGACCGGGGATTGGGGGCACTCACCAACTCTTTCAAATAAGCAGGATTTAGACAGCAACGTGATTCACGACTGACACCAAGGAATACGGAGCAGGACTGGAGAATCGTACGGCTATTAGTTCAACCAGAATCGGAATTCGACCCGATATTACAGGCGTAGCACTGCGACGCGGCAATGGCACAACACGGTGGTGGTAATCGTAGTATATATTATGTACTTGCGGCGTACTATAACTATCGACCTTCTTTCAGGGCAACAGCGCTTGTGGAGCAGCTTTAGTGGCTCACGTCAATTGTTGCCTGGAAAGTAATCCGGAACTCTATGTGCATTTTAAGTTATGAATGGCTGAGCTTACAAGGGCCGCATGGCGCCCATAAAAAACAAATCTAGCAAACATAAACGCACTGTGCGGATTAATGGATAGGCGTGGGGGTACTTTCTATA
seq00009   GTAACAACCTTGGCAGATCAATGAGTAAAATTCTATTATCGGCAAGATCTCGTGAAAACGACGGGACAAAATGGCGACATGTACAGCCCATAAGCGGCCGCGCTCCGGTAAAACCTTGCATGAGGTTCACGACGCCACCCGGCGATACAAGACAGTTGTAGTCTTAATTCCATCGTCGGCACATGCGGGCATGCGAGATGGAGTCTCTTGAAGAGCTAAGGACTTAACTATATTTTTACTGCTAAATTGTTGATGGGAGCGTGACATGAGCCACGAGAAACCCCGGCGGGGCATTCCTACCAAGCTCCCGCGAGGCAATTTCACTGCTCTCCGGGCGTAGGGCACAGCGAAAGACGGGGCTCCGTACCAAACTAAAGCAACTAAAGAGGATCCTACTATTACAGCTTGCGTAACCTTTAACGTCCGTTCGAAGGTGTGCAATAGGAACATCTGACAGCATGAAAAGTACGCTAGCAGTGCTCAGCCGGCTGACGGGTAGCGCTATGTCGTGGGGGCCTGATTCACAGACAATTAATTGAAGCAGGGGTGACTGTGCCCCATCTGTTCCGGAGCATGTATGCACCCTATAGACATGTCCGTATTTCACGTCTCTCCTCGAGGGTGGTGGGCGGATAAGAGGGACATCATCGGTACTTAGGTGAGTGTCGTCTCCGCCAGTTAGGTCACTCACAATACCAACTACGAAGGGTTGTCGCATGTTTTTTTACTAGATATATGATATACCCAACGCATCCTAATCGTATACCCCCTCTTTAAGCTCCGACGTCGGAGGGTTGGTCGCTAGCCGGCCTCAGATATGGCTGATATCAAGCACTAAACGACATCTTGGCCATTATCTTTCCAGTTTGCCTACTAACGACTTGTTGACACCCTTTAATGCGATTGCCCTGAAAGCGGAAGAGTAACCTCGGCAATATGACTACTCAAGGTGCCGCGTCCAATGCACCCCAAACGCGGAACTGAAAGCCGCGGGACCTGGAGCCTTCCTGACCACCTGATATAATGATATTGAGAGTGACGCAAAGTATCAAGGGGATGTAGCTTGCCGGCCCAGCCCTTTTGTCTACGCAGACATCTAGGTTTAATAGCACTCTAAGGAGAGATGCAGCGGTTACTGGCTTCCTAAGGAATGAATGTAAACGACTCAAGATGAATGTCGTTCCCGTTAAGTGCAGGCAACATAGGTAACTTGTTTCCGGGATTGTGTTCCAGACCTTGTGATAGGACGGAAGCGAACCCCCGTGATTCATCTGAGGCTACTATCTATTTCTGGCTGGCGCATCTGCCTCTTGCCATGCCGAAGTGATCAGTGGCTCACTACCTCGGGACTATTTAAGTAAGGGCCTTGAGAGCCAGCGGACCCGACGCGTAGGCGTTATGAAATGGCAGCGCCCCTACATGGGTTACAGCAACTCTTGAATTCGCGTAAGGCACGCTGTGCCACTAAAACTCAAGAACATTTTTGAGGCAAGCGAATCTTGTGTAATCGTTGCCAAACACCGATCTCTAGTCGCTGGTGAGGGGGTTATGGTACCTTGGGAGTCATTAATCACGAACGTCAAAAGTGGCAGCATGACGGCGAGAGTAGTTCGCAAAAAATCCGGCTTCCCGCTTCTTGTAGCTCGAGGCGAGGACTTTGTCAGTCACTACTAGGTGTGATTTCTTAGAGCCATCTTATACTAAATCTCTATCCAGAACACTGGTTGCATAATTCCTCGAAACCAAGACAGCTAGCTAGAGGGCCGGAAGTGGAAATGACGGATCTAGGGAAACCTTCGAGTATCGAAAAAAATGTAGGCTGTGAGAAGCTGAAAAGCATGACCGGGGATTGGGGGCACTCACCAACTCTTTCAAATAAGCAGGATTTAGACAGCAACGTGATTCACGACTGACACCAAGGAATACGGAGCAGGACTGGAGAATCGTACGGCTATTAGTTCAACCAGAATCGGAATTCGACCCGATATTACAGGCGTAGCACTGCGACGCGGCAATGGCACAACACGGTGGTGGTAATCGTAGTATATATTATGTACTTGCGGCGTACTATAACTATCGACCTTCTTTCAGGGCAACAGCGCTTGTGGAGCAGCTTTAGTGGCTCACGTCAATTGTTGCCTGGAAAGTAATCCGGAACTCTATGTGCATTTTAAGTTATGAATGGCTGAGCTTACAAGGGCCGCATGGCGCCCATAAAAAACAAATCTAGCAAACATAAACGCACTGTGCGGATTAATGGATAGGCGTGGGGGTACTTTCTATA
seq00010   GTAACAACCTTGGCAGATCAATGAGTAAAATTCTATTATCGGCAAGATCTCGTGAAAACGACGGGACAAAATGGCGACATGTACAGCCCATAAGCGGCCGCGCTCCGGTAAAACCTTGCATGAGGTTCACGACGCCACCCGGCGATACAAGACAGTTGTAGTCTTAATTCCATCGTCGGCACATGCGGGCATGCGAGATGGAGTCTCTTGAAGAGCTAAGGACTTAACTATATTTTTACTGCTAAATTGTTGATGGGAGCGTGACATGAGCCACGAGAAACCCCGGCGGGGCATTCCTACCAAGCTCCCGCGAGGCAATTTCACTGCTCTCCGGGCGTAGGGCACAGCGAAAGACGGGGCTCCGTACCAAACTAAAGCAACTAAAGAGGATCCTACTATTACAGCTTGCGTAACCTTTAACGTCCGTTCGAAGGTGTGCAATAGGAACATCTGACAGCATGAAAAGTACGCTAGCAGTGCTCAGCCGGCTGACGGGTAGCGCGATGTCGTGGGGGCCTGATTCACAGACAATTAATTGAAGCAGGGGTGACTGTGCCCCATCTGTTCCGGAGCATGTATGCACCCTATAGACATGTCCGTATTTCACGTCTCTCCTCGAGGGTGGTGGGCGGATAAGAGGGACATCATCGGTACTTAGGTGAGTGTCGTCTCCGCCAGTTAGGTCACTCACAATACCAACTACGAAGGGTTGTCGCATGTTTTTTTACTAGATATATGATATACCCAACGCATCCTAATCGTATACCCCCTCTTTAAGCTCCGACGTCGGAGGGTTGGTCGCTAGCCGGCCTCAGATATGGCTGATATCAAGCACTAAACGACATCTTGGCCATTATCTTTCCAGTTTGCCTACTAACGACTTGTTGACACCCTTTAATGCGATTGCCCTGAAAGCGGAAGAGTAACCTCGGCAATATGACTACTCAAGGTGCCGCGTCCAATGCACCCCAAACGCGGAACTGAAAGCCGCGGGACCTGGAGCCTTCCTGACCACCTGATATAATGATATTGAGAGTGACGCAAAGTATCAAGGGGATGTAGCTTGCCGGCCCAGCCCTTTTGTCTACGCAGACATCTAGGTTTAATAGCACTCTAAGGAGAGATGCAGCGGTTACTGGCTTCCTAAGGAATGAATGTAAACGACTCAAGATGAATGTCGTTCCCGTTAAGTGCAGGCAACATAGGTAACTTGTTTCCGGGATTGTGTTCCAGACCTTGTGATAGGACGGAAGCGAACCCCCGTGATTCATCTGAGGCTACTATCTATTTCTGGCTGGCGCATCTGCCTCTTGCCATGCCGAAGTGATCAGTGGCTCACTACCTCGGGACTATTTAAGTAAGGGCCTTGAGAGCCAGCGGACCCGACGCGTAGGCGTTATGAAATGGCAGCGCCCCTACATGGGTTACAGCAACTCTTGAATTCGCGTAAGGCACGCTGTGCCACTAAAACTCAAGAACATTTTTGAGGCAAGCGAATCTTGTGTAATCGTTGCCAAACACCGATCTCTAGTCGCTGGTGAGGGGGTTATGGTACCTTGGGAGTCATTAATCACGAACGTCAAAAGTGGCAGCATGACGGCGAGAGTAGTTCGCAAAAAATCCGGCTTCCCGCTTCTTGTAGCTCGAGGCGAGGACTTTGTCAGTCACTACTAGGTGTGATTTCTTAGAGCCATCTTATACTAAATCTCTATCCAGAACACTGGTTGCATAATTCCTCGAAACCAAGACAGCTAGCTAGAGGGCCGGAAGTGGAAATGACGGATCTAGGGAAACCTTCGAGTATCGAAAAAAATGTAGGCTGTGAGAAGCTGAAAAGCATGACCGGGGATTGGGGGCACTCACCAACTCTTTCAAATAAGCAGGATTTAGACAGCAACGTGATTCACGACTGACACCAAGGAATACGGAGCAGGACTGGAGAATCGTACGGCTATTAGTTCAACCAGAATCGGAATTCGACCCGATATTACAGGCGTAGCACTGCGACGCGGCAATGGCACAACACGGTGGTGGTAATCGTAGTATATATTATGTACTTGCGGCGTACTATAACTATCGACCTTCTTTCAGGGCAACAGCGCTTGTGGAGCAGCTTTAGTGGCTCACGTCAATTGTTGCCTGGAAAGTAATCCGGAACTCTATGTGCATTTTAAGTTATGAATGGCTGAGCTTACAAGGGCCGCATGGCGCCCATAAAAAACAAATCTAGCAAACATAAACGCACTGTGCGGATTAATGGATAGGCGTGGGGGTACTTTCTATA
seq00011   GTAACAACCTTGGCAGATCAATGAGTAAAATTCTATTATCGGCAAGATCTCGTGAAAACGACGGGACAAAATGGCGACATGTACAGCCCATAAGCGGCCGCGCTCCGGTAAAACCTTGCATGAGGTTCACGTCGCCACCCGGCGATACAAGACAGTTGTAGTCTTAATTCCATCGTCGGCACATGCGGGCATGCGAGATGGAGTCTCTTGAAGAGCTAAGGACTTAACTATATTTTTACTGCTAAATTGTTGATGGGAGCGTGACATGAGCCACGAGAAACCCCGGCGGGGCATTCCTACCAAGCTCCCGCGAGGCAATTTCACTGCTCTCCGGGCGTAGGGCACAGCGAAAGACGGGGCTCCGTACCAAACTAAAGCAACTAAAGAGGATCCTACTATTACAGCTTGCGTAACCTTTAACGTCCGTTCGAAGGTGTGCAATAGGAACATCTGACAGCATGAAAAGTACGCTAGCAGTGCTCAGCCGGCTGACGGGTAGCGCGATGTCGTGGGGGCCTGATTCACAGACAATTAATTGAAGCAGGGGTGACTGTGCCCCATCTGTTCCGGAGCATGTATGCACCCTATAGACATGTCCGTATTTCACGTCTCTCCTCGAGGGTGGTGGGCGGATAAGAGGGACATCATCGGTACTTAGGTGAGTGTCGTCTCCGCCAGTTAGGTCACTCACAATACCAACTACGAAGGGTTGTCGCATGTTTTTTTACTAGATATATGATATACCCAACGCATCCTAATCGTATACCCCCTCTTTAAGCTCCGACGTCGGAGGGTTGGTCGCTAGCCGGCCTCAGATATGGCTGATATCAAGCACTAAACGACATCTTGGCCATTATCTTTCCAGTTTGCCTACTAACGACTTGTTGACACCCTTTAATGCGATTGCCCTGAAAGCGGAAGAGTAACCTCGGCAATATGACTACTCAAGGTGCCGCGTCCAATGCACCCCAAACGCGGAACTGAAAGCCGCGGGACCTGGAGCCTTCCTGACCACCTGATATAATGATATTGAGAGTGACGCAAAGTATCAAGGGGATGTAGCTTGCCGGCCCAGCCCTTTTGTCTACGCAGACATCTAGGTTTAATAGCACTCTAAGGAGAGATGCAGCGGTTACTGGCTTCCTAAGGAATGAATGTAAACGACTCAAGATGAATGTCGTTCCCGTTAAGTGCAGGCAACATAGGTAACTTGTTTCCGGGATTGTGTTCCAGACCTTGTGATAGGACGGAAGCGAACCCCCGTGATTCATCTGAGGCTACTATCTATTTCTGGCTGGCGCATCTGCCTCTTGCCATGCCGAAGTGATCAGTGGCTCACTACCTCGGGACTATTTAAGTAAGGGCCTTGAGAGCCAGCGGACCCGACGCGTAGGCGTTATGAAATGGCAGCGCCCCTACATGGGTTACAGCAACTCTTGAATTCGCGTAAGGCACGCTGTGCCACTAAAACTCAAGAACATTTTTGAGGCAAGCGAATCTTGTGTAATCGTTGCCAAACACCGATCTCTAGTCGCTGGTGAGGGGGTTATGGTACCTTGGGAGTCATTAATCACGAACGTCAAAAGTGGCAGCATGACGGCGAGAGTAGTTCGCAAAAAATCCGGCTTCCCGCTTCTTGTAGCTCGAGGCGAGGACTTTGTCAGTCACTACTAGGTGTGATTTCTTAGAGCCATCTTATACTAAATCTCTATCCAGAACACTGGTTGCATAATTCCTCGAAACCAAGACAGCTAGCTAGAGGGCCGGAAGTGGAAATGACGGATCTAGGGAAACCTTCGAGTATCGAAAAAAATGTAGGCTGTGAGAAGCTGAAAAGCATGACCGGGGATTGGGGGCACTCACCAACTCTTTCAAATAAGCAGGATTTAGACAGCAACGTGATTCACGACTGACACCAAGGAATACGGAGCAGGACTGGAGAATCGTACGGCTATTAGTTCAACCAGAATCGGAATTCGACCCGATATTACAGGCGTAGCACTGCGACGCGGCAATGGCACAACACGGTGGTGGTAATCGTAGTATATATTATGTACTTGCGGCGTACTATAACTATCGACCTTCTTTCAGGGCAACAGCGCTTGTGGAGCAGCTTTAGTGGCTCACGTCAATTGTTGCCTGGAAAGTAATCCGGAACTCTATGTGCATTTTAAGTTATGAATGGCTGAGCTTACAAGGGCCGCATGGCGCCCATAAAAAACAAATCTAGCAAACATAAACGCACTGTGCGGATTAATGGATAGGCGTGGGGGTACTTTCTATA
seq00012   GTAACAACCTTGGCAGATCAATGAGTAAAATTCTATTATCGGCAAGATCTCGTGAAAACGACGGGACAAAATGGCGACATGTACAGCCCATAAGCGGCCGCGCTCCGGTAAAACCTTGCATGAGGTTCACGTCGCCACCCGGCGATACAAGACAGTTGTAGTCTTAATTCCATCGTCGGCACATGCGGGCATGCGAGATGGAGTCTCTTGAAGAGCTAAGGACTTAACTATATTTTTACTGCTAAATTGTTGATGGGAGCGTGACATGAGCCACGAGAAACCCCGGCGGGGCATTCATACCAAGCTCCCGCGAGGCAATTTCACTGCTCTCCGGGCGTAGGGCACAGCGAAAGACGGGGCTCCGTACCAAACTAAAGCAACTAAAGAGGATCCTACTATTACAGCTTGCGTAACCTTTAACGTCCGTTCGAAGGTGTGCAATAGGAACATCTGACAGCATGAAAAGTACGCTAGCAGTGCTCAGCCGGCTGACGGGTAGCGCGATGTCGTGGGGGCCTGATTCACAGACAATTAATTGAAGCAGGGGTGACTGTGCCCCATCTGTTCCGGAGCATGTATGCACCCTATAGACATGTCCGTATTTCACGTCTCTCCTCGAGGGTGGTGGGCGGATAAGAGGGACATCATCGGTACTTAGGTGAGTGTCGTCTCCGCCAGTTAGGTCACTCACAATACCAACTACGAAGGGTTGTCGCATGTTTTTTTACTAGATATATGATATACCCAACGCATCCTAATCGTATACCCCCTCTTTAAGCTCCGACGTCGGAGGGTTGGTCGCTAGCCGGCCTCAGATATGGCTGATATCAAGCACTAAACGACATCTTGGCCATTATCTTTCCAGTTTGCCTACTAACGACTTGTTGACACCCTTTAATGCGATTGCCCTGAAAGCGGAAGAGTAACCTCGGCAATATGACTACTCAAGGTGCCGCGTCCAATGCACCCCAAACGCGGAACTGAAAGCCGCGGGACCTGGAGCCTTCCTGACCACCTGATATAATGATATTGAGAGTGACGCAAAGTATCAAGGGGATGTAGCTTGCCGGCCCAGCCCTTTTGTCTACGCAGACATCTAGGTTTAATAGCACTCTAAGGAGAGATGCAGCGGTTACTGGCTTCCTAAGGAATGAATGTAAACGACTCAAGATGAATGTCGTTCCCGTTAAGTGCAGGCAACATAGGTAACTTGTTTCCGGGATTGTGTTCCAGACCTTGTGATAGGACGGAAGCGAACCCCCGTGATTCATCTGAGGCTACTATCTATTTCTGGCTGGCGCATCTGCCTCTTGCCATGCCGAAGTGATCAGTGGCTCACTACCTCGGGACTATTTAAGTAAGGGCCTTGAGAGCCAGCGGACCCGACGCGTAGGCGTTATGAAATGGCAGCGCCCCTACATGGGTTACAGCAACTCTTGAATTCGCGTAAGGCACGCTGTGCCACTAAAACTCAAGAACATTTTTGAGGCAAGCGAATCTTGTGTAATCGTTGCCAAACACCGATCTCTAGTCGCTGGTGAGGGGGTTATGGTACCTTGGGAGTCATTAATCACGAACGTCAAAAGTGGCAGCATGACGGCGAGAGTAGTTCGCAAAAAATCCGGCTTCCCGCTTCTTGTAGCTCGAGGCGAGGACTTTGTCAGTCACTACTAGGTGTGATTTCTTAGAGCCATCTTATACTAAATCTCTATCCAGAACACTGGTTGCATAATTCCTCGAAACCAAGACAGCTAGCTAGAGGGCCGGAAGTGGAAATGACGGATCTAGGGAAACCTTCGAGTATCGAAAAAAATGTAGGCTGTGAGAAGCTGAAAAGCATGACCGGGGATTGGGGGCACTCACCAACTCTTTCAAATAAGCAGGATTTAGACAGCAACGTGATTCACGACTGACACCAAGGAATACGGAGCAGGACTGGAGAATCGTACGGCTATTAGTTCAACCAGAATCGGAATTCGACCCGATATTACAGGCGTAGCACTGCGACGCGGCAATGGCACAACACGGTGGTGGTAATCGTAGTATATATTATGTACTTGCGGCGTACTATAACTATCGACCCTCTTTCAGGGCAACAGCGCTTGTGGAGCAGCTTTAGTGGCTCACGTCAATTGTTGCCTGGAAAGTAATCCGGAACTCTATGTGCATTTTAAGTTATGAATGGCTGAGCTTACAAGGGCCGCATGGCGCCCATAAAAAACAAATCTAGCAAACATAAACGCACTGTGCGGATTAATGGATAGGCGTGGGGGTACTTTCTATA
seq00013   GTAACAACCTTGGCAGATCAATGAGTAAAATTCTATTATCGGCAAGATCTCGTGAAAACGACGGGACAAAATGGCGACATGTACAGCCCATAAGCGGCCGCGCTCCGGTAAAACCTTGCATGAGGTTCACGACGCCACCCGGCGATACAAGACAGTTGTAGTCTTAATTCCATCGTCGGCACATGCGGGCATGCGAGATGGAGTCTCTTGAAGAGCTAAGGACTTAACTATATTTTTACTGCTAAATTGTTGATGGGAGCGTGACATGAGCCACGAGAAACCCCGGCGGGGCATTCCTACCAAGCTCCCGCGAGGCAATTTCACTGCTCTCCGGGCGTAGGGCACAGCGAAAGACGGGGCTCCGTACCAAACTAAAGCAACTAAAGAGGATCCTACTATTACAGCTTGCGTAACCTTTAACGTCCGTTCGAAGGTGTGCAATAGGAACATCTGACAGCATGAAAAGTACGCTAGCAGTGCTCAGCCGGCTGACGGGTAGCGCGATGTCGTGGGGGCCTGATTCACAGACAATTAATTGAAGCAGGGGTGACTGTGCCCCATCTGTTCCGGAGCATGTATGCACCCTATAGACATGTCCGTATTTCACGTCTCTCCTCGAGGGTGGTGGGCGGATAAGAGGGACATCATCGGTACTTAGGTGAGTGTCGTCTCCGCCAGTTAGGTCACTCACAATACCAACTACGAAGGGTTGTCGCATGTTTTTTTACTAGATATATGATATACCCAACGCATCCTAATCGTATACCCCCTCTTTAAGCTCCGACGTCGGAGGGTTGGTCGCTAGCCGGCCTCAGATATGGCTGATATCAAGCACTAAACGACATCTTGGCCATTATCTTTCCAGTTTGCCTACTAACGACTTGTTGACACCCTTTAATGCGATTGCCCTGAAAGCGGAAGAGTAACCTCGGCAATATGACTACTCAAGGTGCCGCGTCCAATGCACCCCAAACGCGGAACTGAAAGCCGCGGGACCTGGAGCCTTCCTGACCACCTGATATAATGATATTGAGAGTGACGCAAAGTATCAAGGGGATGTAGCTTGCCGGCCCAGCCCTTTTGTCTACGCAGACATCTAGGTTTAATAGCACTCTAAGGAGAGATGCAGCGGTTACTGGCTTCCTAAGGAATGAATGTAAACGACTCAAGATGAATGTCGTTCCCGTTAAGTGCAGGCAACATAGGTAACTTGTTTCCGGGATTGTGTTCCAGACCTTGTGATAGGACGGAAGCGAACCCCCGTGATTCATCTGAGGCTACTATCTATTTCTGGCTGGCGCATCTGCCTCTTGCCATGCCGAAGTGATCAGTGGCTCACTACCTCGGGACTATTTAAGTAAGGGCCTTGAGAGCCAGCGGACCCGACGCGTAGGCGTTATGAAATGGCAGCGCCCCTACATGGGTTACAGCAACTCTTGAATTCGCGTAAGGCACGCTGTGCCACTAAAACTCAAGAACATTTTTGAGGCAAGCGAATCTTGTGTAATCGTTGCCAAACACCGATCTCTAGTCGCTGGTGAGGGGGTTATGGTACCTTGGGAGTCATTAATCACGAACGTCAAAAGTGGCAGCATGACGGCGAGAGTAGTTCGCAAAAAATCCGGCTTCCCGCTTCTTGTAGCTCGAGGCGAGGACTTTGTCAGTCACTACTAGGTGTGATTTCTTAGAGCCATCTTATACTAAATCTCTATCCAGAACACTGGTTGCATAATTCCTCGAAACCAAGACAGCTAGCTAGAGGGCCGGAAGTGGAAATGACGGATCTAGGGAAACCTTCGAGTATCGAAAAAAATGTAGGCTGTGAGAAGCTGAAAAGCATGACCGGGGATTGGGGGCACTCACCAACTCTTTCAAATAAGCAGGATTTAGACAGCAACGTGATTCACGACTGACACCAAGGAATACGGAGCAGGACTGGAGAATCGTACGGCTATTAGTTCAACCAGAATCGGAATTCGACCCGATATTACAGGCGTAGCACTGCGACGCGGCAATGGCACAACACGGTGGTGGTAATCGTAGTATATATTATGTACTTGCGGCGTACTATAACTATCGACCTTCTTTCAGGGCAACAGCGCTTGTGGAGCAGCTTTAGTGGCTCACGTCAATTGTTGCCTGGAAAGTAATCCGGAACTCTATGTGCATTTTAAGTTATGAATGGCTGAGCTTACAAGGGCCGCATGGCGCCCATAAAAAACAAATCTAGCAAACATAAACGCACTGTGCGGATTAATGGATAGGCGTGGGGGTACTTTCTATA
seq00014   GTAACAACCTTGGCAGATCAATGAGTAAAATTCTATTATCGGCAAGATCTCGTGAAAACGACGGGACAAAATGGCGACATGTACAGCCCATAAGCGGCCGCGCTCCGGTAAAACCTTGCATGAGGTTCACGTCGCCACCCGGCGATACAAGACAGTTGTAGTCTTAATTCCATCGTCGGCACATGCGGGCATGCGAGATGGAGTCTCTTGAAGAGCTAAGGACTTAACTATATTTTTACTGCTAAATTGTTGATGGGAGCGTGACATGAGCCACGAGAAACCCCGGCGGGGCATTCATACCAAGCTCCCGCGAGGCAATTTCACTGCTCTCCGGGCGTAGGGCACAGCGAAAGACGGGGCTCCGTACCAAACTAAAGCAACTAAAGAGGATCCTACTATTACAGCTTGCGTAACCTTTAACGTCCGTTCGAAGGTGTGCAATAGGAACATCTGACAGCATGAAAAGTACGCTAGCAGTGCTCAGCCGGCTGACGGGTAGCGCGATGTCGTGGGGGCCTGATTCACAGACAATTAATTGAAGCAGGGGTGACTGTGCCCCATCTGTTCCGGAGCATGTATGCACCCTATAGACATGTCCGTATTTCACGTCTCTCCTCGAGGGTGGTGGGCGGATAAGAGGGACATCATCGGTACTTAGGTGAGTGTCGTCTCCGCCAGTTAGGTCACTCACAATACCAACTACGAAGGGTTGTCGCATGTTTTTTTACTAGATATATGATATACCCAACGCATCCTAATCGTATACCCCCTCTTTAAGCTCCGACGTCGGAGGGTTGGTCGCTAGCCGGCCTCAGATATGGCTGATATCAAGCACTAAACGACATCTTGGCCATTATCTTTCCAGTTTGCCTACTAACGACTTGTTGACACCCTTTAATGCGATTGCCCTGAAAGCGGAAGAGTAACCTCGGCAATATGACTACTCAAGGTGCCGCGTCCAATGCACCCCAAACGCGGAACTGAAAGCCGCGGGACCTGGAGCCTTCCTGACCACCTGATATAATGATATTGAGAGTGACGCAAAGTATCAAGGGGATGTAGCTTGCCGGCCCAGCCCTTTTGTCTACGCAGACATCTAGGTTTAATAGCACTCTAAGGAGAGATGCAGCGGTTACTGGCTTCCTAAGGAATGAATGTAAACGACTCAAGATGAATGTCGTTCCCGTTAAGTGCAGGCAACATAGGTAACTTGTTTCCGGGATTGTGTTCCAGACCTTGTGATAGGACGGAAGCGAACCCCCGTGATTCATCTGAGGCTACTATCTATTTCTGGCTGGCGCATCTGCCTCTTGCCATGCCGAAGTGATCAGTGGCTCACTACCTCGGGACTATTTAAGTAAGGGCCTTGAGAGCCAGCGGACCCGACGCGTAGGCGTTATGAAATGGCAGCGCCCCTACATGGGTTACAGCAACTCTTGAATTCGCGTAAGGCACGCTGTGCCACTAAAACTCAAGAACATTTTTGAGGCAAGCGAATCTTGTGTAATCGTTGCCAAACACCGATCTCTAGTCGCTGGTGAGGGGGTTATGGTACCTTGGGAGTCATTAATCACGAACGTCAAAAGTGGCAGCATGACGGCGAGAGTAGTTCGCAAAAAATCCGGCTTCCCGCTTCTTGTAGCTCGAGGCGAGGACTTTGTCAGTCACTACTAGGTGTGATTTCTTAGAGCCATCTTATACTAAATCTCTATCCAGAACACTGGTTGCATAATTCCTCGAAACCAAGACAGCTAGCTAGAGGGCCGGAAGTGGAAATGACGGATCTAGGGAAACCTTCGAGTATCGAAAAAAATGTAGGCTGTGAGAAGCTGAAAAGCATGACCGGGGATTGGGGGCACTCACCAACTCTTTCAAATAAGCAGGATTTAGACAGCAACGTGATTCACGACTGACACCAAGGAATACGGAGCAGGACTGGAGAATCGTACGGCTATTAGTTCAACCAGAATCGGAATTCGACCCGATATTACAGGCGTAGCACTGCGACGCGGCAATGGCACAACACGGTGGTGGTAATCGTAGTATATATTATGTACTTGCGGCGTACTATAACTATCGACCCTCTTTCAGGGCAACAGCGCTTGTGGAGCAGCTTTAGTGGCTCACGTCAATTGTTGCCTGGAAAGTAATCCGGAACTCTATGTGCATTTTAAGTTATGAATGGCTGAGCTTACAAGGGCCGCATGGCGCCCATAAAAAACAAATCTAGCAAACATAAACGCACTGTGCGGATTAATGGATAGGCGTGGGGGTACTTTCTATA
seq00015   GTAACAACCTTGGCAGATCAATGAGTAAAATTCTATTATCGGCAAGATCTCGTGAAAACGACGGGACAAAATGGCGACATGTACAGCCCATAAGCGGCCGCGCTCCGGTAAAACCTTGCATGAGGTTCACGACGCCACCCGGCGATACAAGACAGTTGTAGTCTTAATTCCATCGTCGGCACATGCGGGCATGCGAGATGGAGTCTCTTGAAGAGCTAAGGACTTAACTATATTTTTACTGCTAAATTGTTGATGGGAGCGTGACATGAGCCACGAGAAACCCCGGCGGGGCATTCCTACCAAGCTCCCGCGAGGCAATTTCACTGCTCTCCGGGCGTAGGGCACAGCGAAAGACGGGGCTCCGTACCAAACTAAAGCAACTAAAGAGGATCCTACTATTACAGCTTGCGTAACCTTTAACGTCCGTTCGAAGGTGTGCAATAGGAACATCTGACAGCATGAAAAGTACGCTAGCAGTGCTCAGCCGGCTGACGGGTAGCGCTATGTCGTGGGGGCCTGATTCACAGACAATTAATTGAAGCAGGGGTGACTGTGCCCCATCTGTTCCGGAGCATGTATGCACCCTATAGACATGTCCGTATTTCACGTCTCTCCTCGAGGGTGGTGGGCGGATAAGAGGGACATCATCGGTACTTAGGTGAGTGTCGTCTCCGCCAGTTAGGTCACTCACAATACCAACTACGAAGGGTTGTCGCATGTTTTTTTACTAGATATATGATATACCCAACGCATCCTAATCGTATACCCCCTCTTTAAGCTCCGACGTCGGAGGGTTGGTCGCTAGCCGGCCTCAGATATGGCTGATATCAAGCACTAAAAGACATCTTGGCCATTATCTTTCCAGTTTGCCTACTAACGACTTGTTGACACCCTTTAATGCGATTGCCCTGAAAGCGGAAGAGTAACCTCGGCAATATGACTACTCAAGGTGCCGCGTCCAATGCACCCCAAACGCGGAACTGAAAGCCGCGGGACCTGGAGCCTTCCTGACCACCTGATATAATGATATTGAGAGTGACGCAAAGTATCAAGGGGATGTAGCTTGCCGGCCCAGCCCTTTTGTCTACGCAGACATCTAGGTTTAATAGCACTCTAAGGAGAGATGCAGCGGTTACTGGCTTCCTAAGGAATGAATGTAAACGACTCAAGATGAATGTCGTTCCCGTTAAGTGCAGGCAACATAGGTAACTTGTTTCCGGGATTGTGTTCCAGACCTTGTGATAGGACGGAAGCGAACCCCCGTGATTCATCTGAGGCTACTATCTATTTCTGGCTGGCGCATCTGCCTCTTGCCATGCCGAAGTGATCAGTGGCTCACTACCTCGGGACTATTTAAGTAAGGGCCTTGAGAGCCAGCGGACCCGACGCGTAGGCGTTATGAAATGGCAGCGCCCCTACATGGGTTACAGCAACTCTTGAATTCGCGTAAGGCACGCTGTGCCACTAAAACTCAAGAACATTTTTGAGGCAAGCGAATCTTGTGTAATCGTTGCCAAACACCGATCTCTAGTCGCTGGTGAGGGGGTTATGGTACCTTGGGAGTCATTAATCACGAACGTCAAAAGTGGCAGCATGACGGCGAGAGTAGTTCGCAAAAAATCCGGCTTCCCGCTTCTTGTAGCTCGAGGCGAGGACTTTGTCAGTCACTACTAGGTGTGATTTCTTAGAGCCATCTTATACTAAATCTCTATCCAGAACACTGGTTGCATAATTCCTCGAAACCAAGACAGCTAGCTAGAGGGCCGGAAGTGGAAATGACGGATCTAGGGAAACCTTCGAGTATCGAAAAAAATGTAGGCTGTGAGAAGCTGAAAAGCATGACCGGGGATTGGGGGCACTCACCAACTCTTTCAAATAAGCAGGATTTAGACAGCAACGTGATTCACGACTGACACCAAGGAATACGGAGCAGGACTGGAGAATCGTACGGCTATTAGTTCAACCAGAATCGGAATTCGACCCGATATTACAGGCGTAGCACTGCGACGCGGCAATGGCACAACACGGTGGTGGTAATCGTAGTATATATTATGTACTTGCGGCGTACTATAACTATCGACCTTCTTTCAGGGCAACAGCGCTTGTGGAGCAGCTTTAGTGGCTCACGTCAATTGTTGCCTGGAAAGTAATCCGGAACTCTATGTGCATTTTAAGTTATGAATGGCTGAGCTTACAAGGGCCGCATGGCGCCCATAAAAAACAAATCTAGCAAACATAAACGCACTGTGCGGATTAATGGATAGGCGTGGGGGTACTTTCTATA
seq00016   GTAACAACCTTGGCAGATCAATGAGTAAAATTCTATTATCGGCAAGATCTCGTGAAAACGACGGGACAAAATGGCGACATGTACAGCCCATAAGCGGCCGCGCTCCGGTAAAACCTTGCATGAGGTTCACGTCGCCACCCGGCGATACAAGACAGTTGTAGTCTTAATTCCATCGTCGGCACATGCGGGCATGCGAGATGGAGTCTCTTGAAGAGCTAAGGACTTAACTATATTTTTACTGCTAAATTGTTGATGGGAGCGTGACATGAGCCACGAGAAACCCCGGCGGGGCATTCCTACCAAGCTCCCGCGAGGCAATTTCACTGCTCTCCGGGCGTAGGGCACAGCGAAAGACGGGGCTCCGTACCAAACTAAAGCAACTAAAGAGGATCCTACTATTACAGCTTGCGTAACCTTTAACGTCCGTTCGAAGGTGTGCAATAGGAACATCTGACAGCATGAAAAGTACGCTAGCAGTGCTCAGCCGGCTGACGGGTAGCGCGATGTCGTGGGGGCCTGATTCACAGACAATTAATTGAAGCAGGGGTGACTGTGCCCCATCTGTTCCGGAGCATGTATGCACCCTATAGACATGTCCGTATTTCACGTCTCTCCTCGAGGGTGGTGGGCGGATAAGAGGGACATCATCGGTACTTAGGTGAGTGTCGTCTCCGCCAGTTAGGTCACTCACAATACCAACTACGAAGGGTTGTCGCATGTTTTTTTACTAGATATATGATATACCCAACGCATCCTAATCGTATACCCCCTCTTTAAGCTCCGACGTCGGAGGGTTGGTCGCTAGCCGGCCTCAGATATGGCTGATATCAAGCACTAAACGACATCTTGGCCATTATCTTTCCAGTTTGCCTACTAACGACTTGTTGACACCCTTTAATGCGATTGCCCTGAAAGCGGAAGAGTAACCTCGGCAATATGACTACTCAAGGTGCCGCGTCCAATGCACCCCAAACGCGGAACTGAAAGCCGCGGGACCTGGAGCCTTCCTGACCACCTGATATAATGATATTGAGAGTGACGCAAAGTATCAAGGGGATGTAGCTTGCCGGCCCAGCCCTTTTGTCTACGCAGACATCTAGGTTTAATAGCACTCTAAGGAGAGATGCAGCGGTTACTGGCTTCCTAAGGAATGAATGTAAACGACTCAAGATGAATGTCGTTCCCGTTAAGTGCAGGCAACATAGGTAACTTGTTTCCGGGATTGTGTTCCAGACCTTGTGATAGGACGGAAGCGAACCCCCGTGATTCATCTGAGGCTACTATCTATTTCTGGCTGGCGCATCTGCCTCTTGCCATGCCGAAGTGATCAGTGGCTCACTACCTCGGGACTATTTAAGTAAGGGCCTTGAGAGCCAGCGGACCCGACGCGTAGGCGTTATGAAATGGCAGCGCCCCTACATGGGTTACAGCAACTCTTGAATTCGCGTAAGGCACGCTGTGCCACTAAAACTCAAGAACATTTTTGAGGCAAGCGAATCTTGTGTAATCGTTGCCAAACACCGATCTCTAGTCGCTGGTGAGGGGGTTATGGTACCTTGGGAGTCATTAATCACGAACGTCAAAAGTGGCAGCATGACGGCGAGAGTAGTTCGCAAAAAATCCGGCTTCCCGCTTCTTGTAGCTCGAGGCGAGGACTTTGTCAGTCACTACTAGGTGTGATTTCTTAGAGCCATCTTATACTAAATCTCTATCCAGAACACTGGTTGCATAATTCCTCGAAACCAAGACAGCTAGCTAGAGGGCCGGAAGTGGAAATGACGGATCTAGGGAAACCTTCGAGTATCGAAAAAAATGTAGGCTGTGAGAAGCTGAAAAGCATGACCGGGGATTGGGGGCACTCACCAACTCTTTCAAATAAGCAGGATTTAGACAGCAACGTGATTCACGACTGACACCAAGGAATACGGAGCAGGACTGGAGAATCGTACGGCTATTAGTTCAACCAGAATCGGAATTCGACCCGATATTACAGGCGTAGCACTGCGACGCGGCAATGGCACAACACGGTGGTGGTAATCGTAGTATATATTATGTACTTGCGGCGTACTATAACTATCGACCTTCTTTCAGGGCAACAGCGCTTGTGGAGCAGCTTTAGTGGCTCACGTCAATTGTTGCCTGGAAAGTAATCCGGAACTCTATGTGCATTTTAAGTTATGAATGGCTGAGCTTACAAGGGCCGCATGGCGCCCATAAAAAACAAATCTAGCAAACATAAACGCACTGTGCGGATTAATGGATAGGCGTGGGGGTACTTTCTATA
seq00017   GTAACAACCTTGGCAGATCAATGAGTAAAATTCTATTATCGGCAAGATCTCGTGAAAACGACGGGACAAAATGGCGACATGTACAGCCCATAAGCGGCCGCGCTCCGGTAAAACCTTGCATGAGGTTCACGTCGCCACCCGGCGATACAAGACAGTTGTAGTCTTAATTCCATCGTCGGCACATGCGGGCATGCGAGATGGAGTCTCTTGAAGAGCTAAGGACTTAACTATATTTTTACTGCTAAATTGTTGATGGGAGCGTGACATGAGCCACGAGAAACCCCGGCGGGGCATTCATACCAAGCTCCCGCGAGGCAATTTCACTGCTCTCCGGGCGTAGGGCACAGCGAAAGACGGGGCTCCGTACCAAACTAAAGCAACTAAAGAGGATCCTACTATTACAGCTTGCGTAACCTTTAACGTCCGTTCGAAGGTGTGCAATAGGAACATCTGACAGCATGAAAAGTACGCTAGCAGTGCTCAGCCGGCTGACGGGTAGCGCGATGTCGTGGGGGCCTGATTCACAGACAATTAATTGAAGCAGGGGTGACTGTGCCCCATCTGTTCCGGAGCATGTATGCACCCTATAGACATGTCCGTATTTCACGTCTCTCCTCGAGGGTGGTGGGCGGATAAGAGGGACATCATCGGTACTTAGGTGAGTGTCGTCTCCGCCAGTTAGGTCACTCACAATACCAACTACGAAGGGTTGTCGCATGTTTTTTTACTAGATATATGATATACCCAACGCATCCTAATCGTATACCCCCTCTTTAAGCTCCGACGTCGGAGGGTTGGTCGCTAGCCGGCCTCAGATATGGCTGATATCAAGCACTAAACGACATCTTGGCCATTATCTTTCCAGTTTGCCTACTAACGACTTGTTGACACCCTTTAATGCGATTGCCCTGAAAGCGGAAGAGTAACCTCGGCAATATGACTACTCAAGGTGCCGCGTCCAATGCACCCCAAACGCGGAACTGAAAGCCGCGGGACCTGGAGCCTTCCTGACCACCTGATATAATGATATTGAGAGTGACGCAAAGTATCAAGGGGATGTAGCTTGCCGGCCCAGCCCTTTTGTCTACGCAGACATCTAGGTTTAATAGCACTCTAAGGAGAGATGCAGCGGTTACTGGCTTCCTAAGGAATGAATGTAAACGACTCAAGATGAATGTCGTTCCCGTTAAGTGCAGGCAACATAGGTAACTTGTTTCCGGGATTGTGTTCCAGACCTTGTGATAGGACGGAAGCGAACCCCCGTGATTCATCTGAGGCTACTATCTATTTCTGGCTGGCGCATCTGCCTCTTGCCATGCCGAAGTGATCAGTGGCTCACTACCTCGGGACTATTTAAGTAAGGGCCTTGAGAGCCAGCGGACCCGACGCGTAGGCGTTATGAAATGGCAGCGCCCCTACATGGGTTACAGCAACTCTTGAATTCGCGTAAGGCACGCTGTGCCACTAAAACTCAAGAACATTTTTGAGGCAAGCGAATCTTGTGTAATCGTTGCCAAACACCGATCTCTAGTCGCTGGTGAGGGGGTTATGGTACCTTGGGAGTCATTAATCACGAACGTCAAAAGTGGCAGCATGACGGCGAGAGTAGTTCGCAAAAAATCCGGCTTCCCGCTTCTTGTAGCTCGAGGCGAGGACTTTGTCAGTCACTACTAGGTGTGATTTCTTAGAGCCATCTTATACTAAATCTCTATCCAGAACACTGGTTGCATAATTCCTCGAAACCAAGACAGCTAGCTAGAGGGCCGGAAGTGGAAATGACGGATCTAGGGAAACCTTCGAGTATCGAAAAAAATGTAGGCTGTGAGAAGCTGAAAAGCATGACCGGGGATTGGGGGCACTCACCAACTCTTTCAAATAAGCAGGATTTAGACAGCAACGTGATTCACGACTGACACCAAGGAATACGGAGCAGGACTGGAGAATCGTACGGCTATTAGTTCAACCAGAATCGGAATTCGACCCGATATTACAGGCGTAGCACTGCGACGCGGCAATGGCACAACACGGTGGTGGTAATCGTAGTATATATTATGTACTTGCGGCGTACTATAACTATCGACCCTCTTTCAGGGCAACAGCGCTTGTGGAGCAGCTTTAGTGGCTCACGTCAATTGTTGCCTGGAAAGTAATCCGGAACTCTATGTGCATTTTAAGTTATGAATGGCTGAGCTTACAAGGGCCGCATGGCGCCCATAAAAAACAAATCTAGCAAACATAAACGCACTGTGCGGATTAATGGATAGGCGTGGGGGTACTTTCTATA
seq00018   GTAACAACCTTGGCAGATCAATGAGTAAAATTCTATTATCGGCAAGATCTCGTGAAAACGCCGGGACAAAATGGCGACATGTACAGCCCATAAGCGGCCGCGCTCCGGTAAAACCTTGCATGAGGTTCACGTCGCCACCCGGCGATACAAGACAGTTGTAGTCTTAATTCCATCGTCGGCACATGCGGGCATGCGAGATGGAGTCTCTTGAAGAGCTAAGGACTTAACTATATTTTTACTGCTAAATTGTTGATGGGAGCGTGACATGAGCCACGAGAAACCCCGGCGGGGCATTCCTACCAAGCTCCCGCGAGGCAATTTCACTGCTCTCCGGGCGTAGGGCACAGCGAAAGACGGGGCTCCGTACCAAACTAAAGCAACTAAAGAGGATCCTACTATTACAGCTTGCGTAACCTTTAACGTCCGTTCGAAGGTGTGCAATAGGAACATCTGACAGCATGAAAAGTACGCTAGCAGTGCTCAGCCGGCTGACGGGTAGCGCGATGTCGTGGGGGCCTGATTCACAGACAATTAATTGAAGCAGGGGTGACTGTGCCCCATCTGTTCCGGAGCATGTATGCACCCTATAGACATGTCCGTATTTCACGTCTCTCCTCGAGGGTGGTGGGCGGATAAGAGGGACATCATCGGTACTTAGGTGAGTGTCGTCTCCGCCAGTTAGGTCACTCACAATACCAACTACGAAGGGTTGTCGCATGTTTTTTTACTAGATATATGATATACCCAACGCATCCTAATCGTATACCCCCTCTTTAAGCTCCGACGTCGGAGGGTTGGTCGCTAGCCGGCCTCAGATATGGCTGATATCAAGCACTAAACGACATCTTGGCCATTATCTTTCCAGTTTGCCTACTAACGACTTGTTGACACCCTTTAATGCGATTGCCATGAAAGCGGAAGAGTAACCTCGGCAATATGACTACTCAAGGTGCCGCGTCCAATGCACCCCAAACGCGGAACTGAAAGCCGCGGGACCTGGAGCCTTCCTGACCACCTGATATAATGATATTGAGAGTGACGCAAAGTATCAAGGGGATGTAGCTTGCCGGCCCAGCCCTTTTGTCTACGCAGACATCTAGGTTTAATAGCACTCTAAGGAGAGATGCAGCGGTTACTGGCTTCCTAAGGAATGAATGTAAACGACTCAAGATGAATGTCGTTCCCGTTAAGTGCAGGCAACATAGGTAACTTGTTTCCGGGATTGTGTTCCAGACCTTGTGATAGGACGGAAGCGAACCCCCGTGATTCATCTGAGGCTACTATCTATTTCTGGCTGGCGCATCTGCCTCTTGCCATGCCGAAGTGATCAGTGGCTCACTACCTCGGGACTATTTAAGTAAGGGCCTTGAGAGCCAGCGGACCCGACGCGTAGGCGTTATGAAATGGCAGCGCCCCTACATGGGTTACAGCAACTCTTGAATTCGCGTAAGGCACGCTGTGCCACTAAAACTCAAGAACATTTTTGAGGCAAGCGAATCTTGTGTAATCGTTGCCAAACACCGATCTCTAGTCGCTGGTGAGGGGGTTATGGTACCTTGGGAGTCATTAATCACGAACGTCAAAAGTGGCAGCATGACGGCGAGAGTAGTTCGCAAAAAATCCGGCTTCCCGCTTCTTGTAGCTCGAGGCGAGGACTTTGTCAGTCACTACTAGGTGTGATTTCTTAGAGCCATCTTATACTAAATCTCTATCCAGAACACTGGTTGCATAATTCCTCGAAACCAAGACAGCTAGCTAGAGGGCCGGAAGTGGAAATGACGGATCTAGGGAAACCTTCGAGTATCGAAAAAAATGTAGGCTGTGAGAAGCTGAAAAGCATGACCGGGGATTGGGGGCACTCACCAACTCTTTCAAATAAGCAGGATTTAGACAGCAACGTGATTCACGACTGACACCAAGGAATACGGAGCAGGACTGGAGAATCGTACGGCTATTAGTTCAACCAGAATCGGAATTCGACCCGATATTACAGGCGTAGCACTGCGACGCGGCAATGGCACAACACGGTGGTGGTAATCGTAGTATATATTATGTACTTGCGGCGTACTATAACTATCGACCTTCTTTCAGGGCAACAGCGCTTGTGGAGCAGCTTTAGTGGCTCACGTCAATTGTTGCCTGGAAAGTAATCCGGAACTCTATGTGCATTTTAAGTTATGAATGGCTGAGCTTACAAGGGCCGCATGGCGCCCATAAAAAACAAATCTAGCAAACATAAACGCACTGTGCGGATTAATGGATAGGCGTGGGGGTACTTTCTATA
seq00019   GTAACAACCTTGGCAGATCAATGAGTAAAATTCTATTATCGGCAAGATCTCGTGAAAACGACGGGACAAAATGGCGACATGTACAGCCCATAAGCGGCCGCGCTCCGGTAAAACCTTGCATGAGGTTCACGACGCCACCCGGCGATACAAGACAGTTGTAGTCTTAATTCCATCGTCGGCACATGCGGGCATGCGAGATGGAGTCTCTTGAAGAGCTAAGGACTTAACTATATTTTTACTGCTAAATTGTTGATGGGAGCGTGACATGAGCCACGAGAAACCCCGGCGGGGCATTCCTACCAAGCTCCCGCGAGGCAATTTCACTGCTCTCCGGGCGTAGGGCACAGCGAAAGACGGGGCTCCGTACCAAACTAAAGCAACTAAAGAGGATCCTACTATTACAGCTTGCGTAACCTTTAACGTCCGTTCGAAGGTGTGCAATAGGAACATCTGACAGCATGAAAAGTACGCTAGCAGTGCTCAGCCGGCTGACGGGTAGCGCTATGTCGTGGGGGCCTGATTCACAGACAATTAATTGAAGCAGGGGTGACTGTGCCCCATCTGTTCCGGAGCATGTATGCACCCTATAGACATGTCCGTATTTCACGTCTCTCCTCGAGGGTGGTGGGCGGATAAGAGGGACATCATCGGTACTTAGGTGAGTGTCGTCTCCGCCAGTTAGGTCACTCACAATACCAACTACGAAGGGTTGTCGCATGTTTTTTTACTAGATATATGATATACCCAACGCATCCTAATCGTATACCCCCTCTTTAAGCTCCGACGTCGGAGGGTTGGTCGCTAGCCGGCCTCAGATATGGCTGATATCAAGCACTAAACGACATCTTGGCCATTATCTTTCCAGTTTGCCTACTAACGACTTGTTGACACCCTTTAATGCGATTGCCCTGAAAGCGGAAGAGTAACCTCGGCAATATGACTACTCAAGGTGCCGCGTCCAATGCACCCCAAACGCGGAACTGAAAGCCGCGGGACCTGGAGCCTTCCTGACCACCTGATATAATGATATTGAGAGTGACGCAAAGTATCAAGGGGATGTAGCTTGCCGGCCCAGCCCTTTTGTCTACGCAGACATCTAGGTTTAATAGCACTCTAAGGAGAGATGCAGCGGTTACTGGCTTCCTAAGGAATGAATGTAAACGACTCAAGATGAATGTCGTTCCCGTTAAGTGCAGGCAACATAGGTAACTTGTTTCCGGGATTGTGTTCCAGACCTTGTGATAGGACGGAAGCGAACCCCCGTGATTCATCTGAGGCTACTATCTATTTCTGGCTGGCGCATCTGCCTCTTGCCATGCCGAAGTGATCAGTGGCTCACTACCTCGGGACTATTTAAGTAAGGGCCTTGAGAGCCAGCGGACCCGACGCGTAGGCGTTATGAAATGGCAGCGCCCCTACATGGGTTACAGCAACTCTTGAATTCGCGTAAGGCACGCTGTGCCACTAAAACTCAAGAACATTTTTGAGGCAAGCGAATCTTGTGTAATCGTTGCCAAACACCGATCTCTAGTCGCTGGTGAGGGGGTTATGGTACCTTGGGAGTCATTAATCACGAACGTCAAAAGTGGCAGCATGACGGCGAGAGTAGTTCGCAAAAAATCCGGCTTCCCGCTTCTTGTAGCTCGAGGCGAGGACTTTGTCAGTCACTACTAGGTGTGATTTCTTAGAGCCATCTTATACTAAATCTCTATCCAGAACACTGGTTGCATAATTCCTCGAAACCAAGACAGCTAGCTAGAGGGCCGGAAGTGGAAATGACGGATCTAGGGAAACCTTCGAGTATCGAAAAAAATGTAGGCTGTGAGAAGCTGAAAAGCATGACCGGGGATTGGGGGCACTCACCAACTCTTTCAAATAAGCAGGATTTAGACAGCAACGTGATTCACGACTGACACCAAGGAATACGGAGCAGGACTGGAGAATCGTACGGCTATTAGTTCAACCAGAATCGGAATTCGACCCGATATTACAGGCGTAGCACTGCGACGCGGCAATGGCACAACACGGTGGTGGTAATCGTAGTATATATTATGTACTTGCGGCGTACTATAACTATCGACCCTCTTTCAGGGCAACAGCGCTTGTGGAGCAGCTTTAGTGGCTCACGTCAATTGTTGCCTGGAAAGTAATCCGGAACTCTATGTGCATTTTAAGTTATGAATGGCTGAGCTTACAAGGGCCGCATGGCGCCCATAAAAAACAAATCTAGCAAACATAAACGCACTGTGCGGATTAATGGATAGGCGTGGGGGTACTTTCTATA
seq00020   GTAACAACCTTGGCAGATCAATGAGTAAAATTCTATTATCGGCAAGATCTCGTGAAAACGACGGGACAAAATGGCGACATGTACAGCCCATAAGCGGCCGCGCTCCGGTAAAACCTTGCATGAGGTTCACGTCGCCACCCGGCGATACAAGACAGTTGTAGTCTTAATTCCATCGTCGGCACATGCGGGCATGCGAGATGGAGTCTCTTGAAGAGCTAAGGACTTAACTATATTTTTACTGCTAAATTGTTGATGGGAGCGTGACATGAGCCACGAGAAACCCCGGCGGGGCATTCCTACCAAGCTCCCGCGAGGCAATTTCACTGCTCTCCGGGCGTAGGGCACAGCGAAAGACGGGGCTCCGTACCAAACTAAAGCAACTAAAGAGGATCCTACTATTACAGCTTGCGTAACCTTTAACGTCCGTTCGAAGGTGTGCAATAGGAACATCTGACAGCATGAAAAGTACGCTAGCAGTGCTCAGCCGGCTGACGGGTAGCGCGATGTCGTGGGGGCCTGATTCACAGACAATTAATTGAAGCAGGGGTGACTGTGCCCCATCTGTTCCGGAGCATGTATGCACCCTATAGACATGTCCGTATTTCACGTCTCTCCTCGAGGGTGGTGGGCGGATAAGAGGGACATCATCGGTACTTAGGTGAGTGTCGTCTCCGCCAGTTAGGTCACTCACAATACCAACTACGAAGGGTTGTCGCATGTTTTTTTACTAGATATATGATATACCCAACGCATCCTAATCGTATACCCCCTCTTTAAGCTCCGACGTCGGAGGGTTGGTCGCTAGCCGGCCTCAGATATGGCTGATATCAAGCACTAAACGACATCTTGGCCATTATCTTTCCAGTTTGCCTACTAACGACTTGTTGACACCCTTTAATGCGATTGCCCTGAAAGCGGAAGAGTAACCTCGGCAATATGACTACTCAAGGTGCCGCGTCCAATGCACCCCAAACGCGGAACTGAAAGCCGCGGGACCTGGAGCCTTCCTGACCACCTGATATAATGATATTGAGAGTGACGCAAAGTATCAAGGGGATGTAGCTTGCCGGCCCAGCCCTTTTGTCTACGCAGACATCTAGGTTTAATAGCACTCTAAGGAGAGATGCAGCGGTTACTGGCTTCCTAAGGAATGAATGTAAACGACTCAAGATGAATGTCGTTCCCGTTAAGTGCAGGCAACATAGGTAACTTGTTTCCGGGATTGTGTTCCAGACCTTGTGATAGGACGGAAGCGAACCCCCGTGATTCATCTGAGGCTACTATCTATTTCTGGCTGGCGCATCTGCCTCTTGCCATGCCGAAGTGATCAGTGGCTCACTACCTCGGGACTATTTAAGTAAGGGCCTTGAGAGCCAGCGGACCCGACGCGTAGGCGTTATGAAATGGCAGCGCCCCTACATGGGTTACAGCAACTCTTGAATTCGCGTAAGGCACGCTGTGCCACTAAAACTCAAGAACATTTTTGAGGCAAGCGAATCTTGTGTAATCGTTGCCAAACACCGATCTCTAGTCGCTGGTGAGGGGGTTATGGTACCTTGGGAGTCATTAATCACGAACGTCAAAAGTGGCAGCATGACGGCGAGAGTAGTTCGCAAAAAATCCGGCTTCCCGCTTCTTGTAGCTCGAGGCGAGGACTTTGTCAGTCACTACTAGGTGTGATTTCTTAGAGCCATCTTATACTAAATCTCTATCCAGAACACTGGTTGCATAATTCCTCGAAACCAAGACAGCTAGCTAGAGGGCCGGAAGTGGAAATGACGGATCTAGGGAAACCTTCGAGTATCGAAAAAAATGTAGGCTGTGAGAAGCTGAAAAGCATGACCGGGGATTGGGGGCACTCACCAACTCTTTCAAATAAGCAGGATTTAGACAGCAACGTGATTCACGACTGACACCAAGGAATACGGAGCAGGACTGGAGAATCGTACGGCTATTAGTTCAACCAGAATCGGAATTCGACCCGATATTACAGGCGTAGCACTGCGACGCGGCAATGGCACAACACGGTGGTGGTAATCGTAGTATATATTATGTACTTGCGGCGTACTATAACTATCGACCTTCTTTCAGGGCAACAGCGCTTGTGGAGCAGCTTTAGTGGCTCACGTCAATTGTTGCCTGGAAAGTAATCCGGAACTCTATGTGCATTTTAAGTTATGAATGGCTGAGCTTACAAGGGCCGCATGGCGCCCATAAAAAACAAATCTAGCAAACATAAACGCACTGTGCGGATTAATGGATAGGCGTGGGGGTACTTTCTATA
seq00021   GTAACAACCTTGGCAGATCAATGAGTAAAATTCTATTATCGGCAAGATCTCGTGAAAACGACGGGACAAAATGGCGACATGTACAGCCCATAAGCGGCCGCGCTCCGGTAAAACCTTGCATGAGGTTCACGACGCCACCCGGCGATACAAGACAGTTGTAGTCTTAATTCCATCGTCGGCACATGCGGGCATGCGAGATGGAGTCTCTTGAAGAGCTAAGGACTTAACTATATTTTTACTGCTAAATTGTTGATGGGAGCGTGACATGAGCCACGAGAAACCCCGGCGGGGCATTCCTACCAAGCTCCCGCGAGGCAATTTCACTGCTCTCCGGGCGTAGGGCACAGCGAAAGACGGGGCTCCGTACCAAACTAAAGCAACTAAAGAGGATCCTACTATTACAGCTTGCGTAACCTTTAACGTCCGTTCGAAGGTGTGCAATAGGAACATCTGACAGCATGAAAAGTACGCTAGCAGTGCTCAGCCGGCTGACGGGTAGCGCTATGTCGTGGGGGCCTGATTCACAGACAATTAATTGAAGCAGGGGTGACTGTGCCCCATCTGTTCCGGAGCATGTATGCACCCTATAGACATGTCCGTATTTCACGTCTCTCCTCGAGGGTGGTGGGCGGATAAGAGGGACATCATCGGTACTTAGGTGAGTGTCGTCTCCGCCAGTTAGGTCACTCACAATACCAACTACGAAGGGTTGTCGCATGTTTTTTTACTAGATATATGATATACCCAACGCATCCTAATCGTATACCCCCTCTTTAAGCTCCGACGTCGGAGGGTTGGTCGCTAGCCGGCCTCAGATATGGCTGATATCAAGCACTAAAAGACATCTTGGCCATTATCTTTCCAGTTTGCCTACTAACGACTTGTTGACACCCTTTAATGCGATTGCCCTGAAAGCGGAAGAGTAACCTCGGCAATATGACTACTCAAGGTGCCGCGTCCAATGCACCCCAAACGCGGAACTGAAAGCCGCGGGACCTGGAGCCTTCCTGACCACCTGATATAATGATATTGAGAGTGACGCAAAGTATCAAGGGGATGTAGCTTGCCGGCCCAGCCCTTTTGTCTACGCAGACATCTAGGTTTAATAGCACTCTAAGGAGAGATGCAGCGGTTACTGGCTTCCTAAGGAATGAATGTAAACGACTCAAGATGAATGTCGTTCCCGTTAAGTGCAGGCAACATAGGTAACTTGTTTCCGGGATTGTGTTCCAGACCTTGTGATAGGACGGAAGCGAACCCCCGTGATTCATCTGAGGCTACTATCTATTTCTGGCTGGCGCATCTGCCTCTTGCCATGCCGAAGTGATCAGTGGCTCACTACCTCGGGACTATTTAAGTAAGGGCCTTGAGAGCCAGCGGACCCGACGCGTAGGCGTTATGAAATGGCAGCGCCCCTACATGGGTTACAGCAACTCTTGAATTCGCGTAAGGCACGCTGTGCCACTAAAACTCAAGAACATTTTTGAGGCAAGCGAATCTTGTGTAATCGTTGCCAAACACCGATCTCTAGTCGCTGGTGAGGGGGTTATGGTACCTTGGGAGTCATTAATCACGAACGTCAAAAGTGGCAGCATGACGGCGAGAGTAGTTCGCAAAAAATCCGGCTTCCCGCTTCTTGTAGCTCGAGGCGAGGACTTTGTCAGTCACTACTAGGTGTGATTTCTTAGAGCCATCTTATACTAAATCTCTATCCAGAACACTGGTTGCATAATTCCTCGAAACCAAGACAGCTAGCTAGAGGGCCGGAAGTGGAAATGACGGATCTAGGGAAACCTTCGAGTATCGAAAAAAATGTAGGCTGTGAGAAGCTGAAAAGCATGACCGGGGATTGGGGGCACTCACCAACTCTTTCAAATAAGCAGGATTTAGACAGCAACGTGATTCACGACTGACACCAAGGAATACGGAGCAGGACTGGAGAATCGTACGGCTATTAGTTCAACCAGAATCGGAATTCGACCCGATATTACAGGCGTAGCACTGCGACGCGGCAATGGCACAACACGGTGGTGGTAATCGTAGTATATATTATGTACTTGCGGCGTACTATAACTATCGACCTTCTTTCAGGGCAACAGCGCTTGTGGAGCAGCTTTAGTGGCTCACGTCAATTGTTGCCTGGAAAGTAATCCGGAACTCTATGTGCATTTTAAGTTATGAATGGCTGAGCTTACAAGGGCCGCATGGCGCCCATAAAAAACAAATCTAGCAAACATAAACGCACTGTGCGGATTAATGGATAGGCGTGGGGGTACTTTCTATA
seq00022   GTAACAACCTTGGCAGATCAATGAGTAAAATTCTATTATCGGCAAGATCTCGTGAAAACGACGGGACAAAATGGCGACATGTACAGCCCATAAGCGGCCGCGCTCCGGTAAAACCTTGCATGAGGTTCACGACGCCACCCGGCGATACAAGACAGTTGTAGTCTTAATTCCATCGTCGGCACATGCGGGCATGCGAGATGGAGTCTCTTGAAGAGCTAAGGACTTAACTATATTTTTACTGCTAAATTGTTGATGGGAGCGTGACATGAGCCACGAGAAACCCCGGCGGGGCATTCCTACCAAGCTCCCGCGAGGCAATTTCACTGCTCTCCGGGCGTAGGGCACAGCGAAAGACGGGGCTCCGTACCAAACTAAAGCAACTAAAGAGGATCCTACTATTACAGCTTGCGTAACCTTTAACGTCCGTTCGAAGGTGTGCAATAGGAACATCTGACAGCATGAAAAGTACGCTAGCAGTGCTCAGCCGGCTGACGGGTAGCGCTATGTCGTGGGGGCCTGATTCACAGACAATTAATTGAAGCAGGGGTGACTGTGCCCCATCTGTTCCGGAGCATGTATGCACCCTATAGACATGTCCGTATTTCACGTCTCTCCTCGAGGGTGGTGGGCGGATAAGAGGGACATCATCGGTACTTAGGTGAGTGTCGTCTCCGCCAGTTAGGTCACTCACAATACCAACTACGAAGGGTTGTCGCATGTTTTTTTACTAGATATATGATATACCCAACGCATCCTAATCGTATACCCCCTCTTTAAGCTCCGACGTCGGAGGGTTGGTCGCTAGCCGGCCTCAGATATGGCTGATATCAAGCACTAAACGACATCTTGGCCATTATCTTTCCAGTTTGCCTACTAACGACTTGTTGACACCCTTTAATGCGATTGCCCTGAAAGCGGAAGAGTAACCTCGGCAATATGACTACTCAAGGTGCCGCGTCCAATGCACCCCAAACGCGGAACTGAAAGCCGCGGGACCTGGAGCCTTCCTGACCACCTGATATAATGATATTGAGAGTGACGCAAAGTATCAAGGGGATGTAGCTTGCCGGCCCAGCCCTTTTGTCTACGCAGACATCTAGGTTTAATAGCACTCTAAGGAGAGATGCAGCGGTTACTGGCTTCCTAAGGAATGAATGTAAACGACTCAAGATGAATGTCGTTCCCGTTAAGTGCAGGCAACATAGGTAACTTGTTTCCGGGATTGTGTTCCAGACCTTGTGATAGGACGGAAGCGAACCCCCGTGATTCATCTGAGGCTACTATCTATTTCTGGCTGGCGCATCTGCCTCTTGCCATGCCGAAGTGATCAGTGGCTCACTACCTCGGGACTATTTAAGTAAGGGCCTTGAGAGCCAGCGGACCCGACGCGTAGGCGTTATGAAATGGCAGCGCCCCTACATGGGTTACAGCAACTCTTGAATTCGCGTAAGGCACGCTGTGCCACTAAAACTCAAGAACATTTTTGAGGCAAGCGAATCTTGTGTAATCGTTGCCAAACACCGATCTCTAGTCGCTGGTGAGGGGGTTATGGTACCTTGGGAGTCATTAATCACGAACGTCAAAAGTGGCAGCATGACGGCGAGAGTAGTTCGCAAAAAATCCGGCTTCCCGCTTCTTGTAGCTCGAGGCGAGGACTTTGTCAGTCACTACTAGGTGTGATTTCTTAGAGCCATCTTATACTAAATCTCTATCCAGAACACTGGTTGCATAATTCCTCGAAACCAAGACAGCTAGCTAGAGGGCCGGAAGTGGAAATGACGGATCTAGGGAAACCTTCGAGTATCGAAAAAAATGTAGGCTGTGAGAAGCTGAAAAGCATGACCGGGGATTGGGGGCACTCACCAACTCTTTCAAATAAGCAGGATTTAGACAGCAACGTGATTCACGACTGACACCAAGGAATACGGAGCAGGACTGGAGAATCGTACGGCTATTAGTTCAACCAGAATCGGAATTCGACCCGATATTACAGGCGTAGCACTGCGACGCGGCAATGGCACAACACGGTGGTGGTAATCGTAGTATATATTATGTACTTGCGGCGTACTATAACTATCGACCCTCTTTCAGGGCAACAGCGCTTGTGGAGCAGCTTTAGTGGCTCACGTCAATTGTTGCCTGGAAAGTAATCCGGAACTCTATGTGCATTTTAAGTTATGAATGGCTGAGCTTACAAGGGCCGCATGGCGCCCATAAAAAACAAATCTAGCAAACATAAACGCACTGTGCGGATTAATGGATAGGCGTGGGGGTACTTTCTATA
seq00023   GTAACAACCTTGGCAGATCAATGAGTAAAATTCTATTATCGGCAAGATCTCGTGAAAACGACGGGACAAAATGGCGACATGTACAGCCCATAAGCGGCCGCGCTCCGGTAAAACCTTGCATGAGGTTCACGTCGCCACCCGGCGATACAAGACAGTTGTAGTCTTAATTCCATCGTCGGCACATGCGGGCATGCGAGATGGAGTCTCTTGAAGAGCTAAGGACTTAACTATATTTTTACTGCTAAATTGTTGATGGGAGCGTGACATGAGCCACGAGAAACCCCGGCGGGGCATTCCTACCAAGCTCCCGCGAGGCAATTTCACTGCTCTCCGGGCGTAGGGCACAGCGAAAGACGGGGCTCCGTACCAAACTAAAGCAACTAAAGAGGATCCTACTATTACAGCTTGCGTAACCTTTAACGTCCGTTCGAAGGTGTGCAATAGGAACATCTGACAGCATGAAAAGTACGCTAGCAGTGCTCAGCCGGCTGACGGGTAGCGCGATGTCGTGGGGGCCTGATTCACAGACAATTAATTGAAGCAGGGGTGACTGTGCCCCATCTGTTCCGGAGCATGTATGCACCCTATAGACATGTCCGTATTTCACGTCTCTCCTCGAGGGTGGTGGGCGGATAAGAGGGACATCATCGGTACTTAGGTGAGTGTCGTCTCCGCCAGTTAGGTCACTCACAATACCAACTACGAAGGGTTGTCGCATGTTTTTTTACTAGATATATGATATACCCAACGCATCCTAATCGTATACCCCCTCTTTAAGCTCCGACGTCGGAGGGTTGGTCGCTAGCCGGCCTCAGATATGGCTGATATCAAGCACTAAACGACATCTTGGCCATTATCTTTCCAGTTTGCCTACTAACGACTTGTTGACACCCTTTAATGCGATTGCCCTGAAAGCGGAAGAGTAACCTCGGCAATATGACTACTCAAGGTGCCGCGTCCAATGCACCCCAAACGCGGAACTGAAAGCCGCGGGACCTGGAGCCTTCCTGACCACCTGATATAATGATATTGAGAGTGACGCAAAGTATCAAGGGGATGTAGCTTGCCGGCCCAGCCCTTTTGTCTACGCAGACATCTAGGTTTAATAGCACTCTAAGGAGAGATGCAGCGGTTACTGGCTTCCTAAGGAATGAATGTAAACGACTCAAGATGAATGTCGTTCCCGTTAAGTGCAGGCAACATAGGTAACTTGTTTCCGGGATTGTGTTCCAGACCTTGTGATAGGACGGAAGCGAACCCCCGTGATTCATCTGAGGCTACTATCTATTTCTGGCTGGCGCATCTGCCTCTTGCCATGCCGAAGTGATCAGTGGCTCACTACCTCGGGACTATTTAAGTAAGGGCCTTGAGAGCCAGCGGACCCGACGCGTAGGCGTTATGAAATGGCAGCGCCCCTACATGGGTTACAGCAACTCTTGAATTCGCGTAAGGCACGCTGTGCCACTAAAACTCAAGAACATTTTTGAGGCAAGCGAATCTTGTGTAATCGTTGCCAAACACCGATCTCTAGTCGCTGGTGAGGGGGTTATGGTACCTTGGGAGTCATTAATCACGAACGTCAAAAGTGGCAGCATGACGGCGAGAGTAGTTCGCAAAAAATCCGGCTTCCCGCTTCTTGTAGCTCGAGGCGAGGACTTTGTCAGTCACTACTAGGTGTGATTTCTTAGAGCCATCTTATACTAAATCTCTATCCAGAACACTGGTTGCATAATTCCTCGAAACCAAGACAGCTAGCTAGAGGGCCGGAAGTGGAAATGACGGATCTAGGGAAACCTTCGAGTATCGAAAAAAATGTAGGCTGTGAGAAGCTGAAAAGCATGACCGGGGATTGGGGGCACTCACCAACTCTTTCAAATAAGCAGGATTTAGACAGCAACGTGATTCACGACTGACACCAAGGAATACGGAGCAGGACTGGAGAATCGTACGGCTATTAGTTCAACCAGAATCGGAATTCGACCCGATATTACAGGCGTAGCACTGCGACGCGGCAATGGCACAACACGGTGGTGGTAATCGTAGTATATATTATGTACTTGCGGCGTACTATAACTATCGACCTTCTTTCAGGGCAACAGCGCTTGTGGAGCAGCTTTAGTGGCTCACGTCAATTGTTGCCTGGAAAGTAATCCGGAACTCTATGTGCATTTTAAGTTATGAATGGCTGAGCTTACAAGGGCCGCATGGCGCCCATAAAAAACAAATCTAGCAAACATAAACGCACTGTGCGGATTAATGGATAGGCGTGGGGGTACTTTCTATA
seq00024   GTAACAACCTTGGCAGATCAATGAGTAAAATTCTATTATCGGCAAGATCTCGTGAAAACGACGGGACAAAATGGCGACATGTACAGCCCATAAGCGGCCGCGCTCCGGTAAAACCTTGCATGAGGTTCACGTCGCCACCCGGCGATACAAGACAGTTGTAGTCTTAATTCCATCGTCGGCACATGCGGGCATGCGAGATGGAGTCTCTTGAAGAGCTAAGGACTTAACTATATTTTTACTGCTAAATTGTTGATGGGAGCGTGACATGAGCCACGAGAAACCCCGGCGGGGCATTCCTACCAAGCTCCCGCGAGGCAATTTCACTGCTCTCCGGGCGTAGGGCACAGCGAAAGACGGGGCTCCGTACCAAACTAAAGCAACTAAAGAGGATCCTACTATTACAGCTTGCGTAACCTTTAACGTCCGTTCGAAGGTGTGCAATAGGAACATCTGACAGCATGAAAAGTACGCTAGCAGTGCTCAGCCGGCTGACGGGTAGCGCGATGTCGTGGGGGCCTGATTCACAGACAATTAATTGAAGCAGGGGTGACTGTGCCCCATCTGTTCCGGAGCATGTATGCACCCTATAGACATGTCCGTATTTCACGTCTCTCCTCGAGGGTGGTGGGCGGATAAGAGGGACATCATCGGTACTTAGGTGAGTGTCGTCTCCGCCAGTTAGGTCACTCACAATACCAACTACGAAGGGTTGTCGCATGTTTTTTTACTAGATATATGATATACCCAACGCATCCTAATCGTATACCCCCTCTTTAAGCTCCGACGTCGGAGGGTTGGTCGCTAGCCGGCCTCAGATATGGCTGATATCAAGCACTAAACGACATCTTGGCCATTATCTTTCCAGTTTGCCTACTAACGACTTGTTGACACCCTTTAATGCGATTGCCATGAAAGCGGAAGAGTAACCTCGGCAATATGACTACTCAAGGTGCCGCGTCCAATGCACCCCAAACGCGGAACTGAAAGCCGCGGGACCTGGAGCCTTCCTGACCACCTGATATAATGATATTGAGAGTGACGCAAAGTATCAAGGGGATGTAGCTTGCCGGCCCAGCCCTTTTGTCTACGCAGACATCTAGGTTTAATAGCACTCTAAGGAGAGATGCAGCGGTTACTGGCTTCCTAAGGAATGAATGTAAACGACTCAAGATGAATGTCGTTCCCGTTAAGTGCAGGCAACATAGGTAACTTGTTTCCGGGATTGTGTTCCAGACCTTGTGATAGGACGGAAGCGAACCCCCGTGATTCATCTGAGGCTACTATCTATTTCTGGCTGGCGCATCTGCCTCTTGCCATGCCGAAGTGATCAGTGGCTCACTACCTCGGGACTATTTAAGTAAGGGCCTTGAGAGCCAGCGGACCCGACGCGTAGGCGTTATGAAATGGCAGCGCCCCTACATGGGTTACAGCAACTCTTGAATTCGCGTAAGGCACGCTGTGCCACTAAAACTCAAGAACATTTTTGAGGCAAGCGAATCTTGTGTAATCGTTGCCAAACACCGATCTCTAGTCGCTGGTGAGGGGGTTATGGTACCTTGGGAGTCATTAATCACGAACGTCAAAAGTGGCAGCATGACGGCGAGAGTAGTTCGCAAAAAATCCGGCTTCCCGCTTCTTGTAGCTCGAGGCGAGGACTTTGTCAGTCACTACTAGGTGTGATTTCTTAGAGCCATCTTATACTAAATCTCTATCCAGAACACTGGTTGCATAATTCCTCGAAACCAAGACAGCTAGCTAGAGGGCCGGAAGTGGAAATGACGGATCTAGGGAAACCTTCGAGTATCGAAAAAAATGTAGGCTGTGAGAAGCTGAAAAGCATGACCGGGGATTGGGGGCACTCACCAACTCTTTCAAATAAGCAGGATTTAGACAGCAACGTGATTCACGACTGACACCAAGGAATACGGAGCAGGACTGGAGAATCGTACGGCTATTAGTTCAACCAGAATCGGAATTCGACCCGATATTACAGGCGTAGCACTGCGACGCGGCAATGGCACAACACGGTGGTGGTAATCGTAGTATATATTATGTACTTGCGGCGTACTATAACTATCGACCTTCTTTCAGGGCAACAGCGCTTGTGGAGCAGCTTTAGTGGCTCACGTCAATTGTTGCCTGGAAAGTAATCCGGAACTCTATGTGCATTTTAAGTTATGAATGGCTGAGCTTACAAGGGCCGCATGGCGCCCATAAAAAACAAATCTAGCAAACATAAACGCACTGTGCGGATTAATGGATAGGCGTGGGGGTACTTTCTATA
seq00025   GTAACAACCTTGGCAGATCAATGAGTAAAATTCTATTATCGGCAAGATCTCGTGAAAACGACGGGACAAAATGGCGACATGTACAGCCCATAAGCGGCCGCGCTCCGGTAAAACCTTGCATGAGGTTCACGTCGCCACCCGGCGATACAAGACAGTTGTAGTCTTAATTCCATCGTCGGCACATGCGGGCATGCGAGATGGAGTCTCTTGAAGAGCTAAGGACTTAACTATATTTTTACTGCTAAATTGTTGATGGGAGCGTGACATGAGCCACGAGAAACCCCGGCGGGGCATTCCTACCAAGCTCCCGCGAGGCAATTTCACTGCTCTCCGGGCGTAGGGCACAGCGAAAGACGGGGCTCCGTACCAAACTAAAGCAACTAAAGAGGATCCTACTATTACAGCTTGCGTAACCTTTAACGTCCGTTCGAAGGTGTGCAATAGGAACATCTGACAGCATGAAAAGTACGCTAGCAGTGCTCAGCCGGCTGACGGGTAGCGCGATGTCGTGGGGGCCTGATTCACAGACAATTAATTGAAGCAGGGGTGACTGTGCCCCATCTGTTCCGGAGCATGTATGCACCCTATAGACATGTCCGTATTTCACGTCTCTCCTCGAGGGTGGTGGGCGGATAAGAGGGACATCATCGGTACTTAGGTGAGTGTCGTCTCCGCCAGTTAGGTCACTCACAATACCAACTACGAAGGGTTGTCGCATGTTTTTTTACTAGATATATGATATACCCAACGCATCCTAATCGTATACCCCCTCTTTAAGCTCCGACGTCGGAGGGTTGGTCGCTAGCCGGCCTCAGATATGGCTGATATCAAGCACTAAACGACATCTTGGCCATTATCTTTCCAGTTTGCCTACTAACGACTTGTTGACACCCTTTAATGCGATTGCCCTGAAAGCGGAAGAGTAACCTCGGCAATATGACTACTCAAGGTGCCGCGTCCAATGCACCCCAAACGCGGAACTGAAAGCCGCGGGACCTGGAGCCTTCCTGACCACCTGATATAATGATATTGAGAGTGACGCAAAGTATCAAGGGGATGTAGCTTGCCGGCCCAGCCCTTTTGTCTACGCAGACATCTAGGTTTAATAGCACTCTAAGGAGAGATGCAGCGGTTACTGGCTTCCTAAGGAATGAATGTAAACGACTCAAGATGAATGTCGTTCCCGTTAAGTGCAGGCAACATAGGTAACTTGTTTCCGGGATTGTGTTCCAGACCTTGTGATAGGACGGAAGCGAACCCCCGTGATTCATCTGAGGCTACTATCTATTTCTGGCTGGCGCATCTGCCTCTTGCCATGCCGAAGTGATCAGTGGCTCACTACCTCGGGACTATTTAAGTAAGGGCCTTGAGAGCCAGCGGACCCGACGCGTAGGCGTTATGAAATGGCAGCGCCCCTACATGGGTTACAGCAACTCTTGAATTCGCGTAAGGCACGCTGTGCCACTAAAACTCAAGAACATTTTTGAGGCAAGCGAATCTTGTGTAATCGTTGCCAAACAACGATCTCTAGTCGCTGGTGAGGGGGTTATGGTACCTTGGGAGTCATTAATCACGAACGTCAAAAGTGGCAGCATGACGGCGAGAGTAGTTCGCAAAAAATCCGGCTTCCCGCTTCTTGTAGCTCGAGGCGAGGACTTTGTCAGTCACTACTAGGTGTGATTTCTTAGAGCCATCTTATACTAAATCTCTATCCAGAACACTGGTTGCATAATTCCTCGAAACCAAGACAGCTAGCTAGAGGGCCGGAAGTGGAAATGACGGATCTAGGGAAACCTTCGAGTATCGAAAAAAATGTAGGCTGTGAGAAGCTGAAAAGCATGACCGGGGATTGGGGGCACTCACCAACTCTTTCAAATAAGCAGGATTTAGACAGCAACGTGATTCACGACTGACACCAAGGAATACGGAGCAGGACTGGAGAATCGTACGGCTATTAGTTCAACCAGAATCGGAATTCGACCCGATATTACAGGCGTAGCACTGCGACGCGGCAATGGCACAACACGGTGGTGGTAATCGTAGTATATATTATGTACTTGCGGCGTACTATAACTATCGACCTTCTTTCAGGGCAACAGCGCTTGTGGAGCAGCTTTAGTGGCTCACGTCAATTGTTGCCTGGAAAGTAATCCGGAACTCTATGTGCATTTTAAGTTATGAATGGCTGAGCTTACAAGGGCCGCATGGCGCCCATAAAAAACAAATCTAGCAAACATAAACGCACTGTGCGGATTAATGGATAGGCGTGGGGGTACTTTCTATA
seq00026   GTAACAACCTTGGCAGATCAATGAGTAAAATTCTATTATCGGCAAGATCTCGTGAAAACGACGGGACAAAATGGCGACATGTACAGCCCATAAGCGGCCGCGCTCCGGTAAAACCTTGCATGAGGTTCACGTCGCCACCCGGCGATACAAGACAGTTGTAGTCTTAATTCCATCGTCGGCACATGCGGGCATGCGAGATGGAGTCTCTTGAAGAGCTAAGGACTTAACTATATTTTTACTGCTAAATTGTTGATGGGAGCGTGACATGAGCCACGAGAAACCCCGGCGGGGCATTCCTACCAAGCTCCCGCGAGGCAATTTCACTGCTCTCCGGGCGTAGGGCACAGCGAAAGACGGGGCTCCGTACCAAACTAAAGCAACTAAAGAGGATCCTACTATTACAGCTTGCGTAACCTTTAACGTCCGTTCGAAGGTGTGCAATAGGAACATCTGACAGCATGAAAAGTACGCTAGCAGTGCTCAGCCGGCTGACGGGTAGCGCGATGTCGTGGGGGCCTGATTCACAGACAATTAATTGAAGCAGGGGTGACTGTGCCCCATCTGTTCCGGAGCATGTATGCACCCTATAGACATGTCCGTATTTCACGTCTCTCCTCGAGGGTGGTGGGCGGATAAGAGGGACATCATCGGTACTTAGGTGAGTGTCGTCTCCGCCAGTTAGGTCACTCACAATACCAACTACGAAGGGTTGTCGCATGTTTTTTTACTAGATATATGATATACCCAACGCATCCTAATCGTATACCCCCTCTTTAAGCTCCGACGTCGGAGGGTTGGTCGCTAGCCGGCCTCAGATATGGCTGATATCAAGCACTAAACGACATCTTGGCCATTATCTTTCCAGTTTGCCTACTAACGACTTGTTGACACCCTTTAATGCGATTGCCCTGAAAGCGGAAGAGTAACCTCGGCAATATGACTACTCAAGGTGCCGCGTCCAATGCACCCCAAACGCGGAACTGAAAGCCGCGGGACCTGGAGCCTTCCTGACCACCTGATATAATGATATTGAGAGTGACGCAAAGTATCAAGGGGATGTAGCTTGCCGGCCCAGCCCTTTTGTCTACGCAGACATCTAGGTTTAATAGCACTCTAAGGAGAGATGCAGCGGTTACTGGCTTCCTAAGGAATGAATGTAAACGACTCAAGATGAATGTCGTTCCCGTTAAGTGCAGGCAACATAGGTAACTTGTTTCCGGGATTGTGTTCCAGACCTTGTGATAGGACGGAAGCGAACCCCCGTGATTCATCTGAGGCTACTATCTATTTCTGGCTGGCGCATCTGCCTCTTGCCATGCCGAAGTGATCAGTGGCTCACTACCTCGGGACTATTTAAGTAAGGGCCTTGAGAGCCAGCGGACCCGACGCGTAGGCGTTATGAAATGGCAGCGCCCCTACATGGGTTACAGCAACTCTTGAATTCGCGTAAGGCACGCTGTGCCACTAAAACTCAAGAACATTTTTGAGGCAAGCGAATCTTGTGTAATCGTTGCCAAACACCGATCTCTAGTCGCTGGTGAGGGGGTTATGGTACCTTGGGAGTCATTAATCACGAACGTCAAAAGTGGCAGCATGACGGCGAGAGTAGTTCGCAAAAAATCCGGCTTCCCGCTTCTTGTAGCTCGAGGCGAGGACTTTGTCAGTCACTACTAGGTGTGATTTCTTAGAGCCATCTTATACTAAATCTCTATCCAGAACACTGGTTGCATAATTCCTCGAAACCAAGACAGCTAGCTAGAGGGCCGGAAGTGGAAATGACGGATCTAGGGAAACCTTCGAGTATCGAAAAAAATGTAGGCTGTGAGAAGCTGAAAAGCATGACCGGGGATTGGGGGCACTCACCAACTCTTTCAAATAAGCAGGATTTAGACAGCAACGTGATTCACGACTGACACCAAGGAATACGGAGCAGGACTGGAGAATCGTACGGCTATTAGTTCAACCAGAATCGGAATTCGACCCGATATTACAGGCGTAGCACTGCGACGCGGCAATGGCACAACACGGTGGTGGTAATCGTAGTATATATTATGTACTTGCGGCGTACTATAACTATCGACTTTCTTTCAGGGCAACAGCGCTTGTGGAGCAGCTTTAGTGGCTCACGTCAATTGTTGCCTGGAAAGTAATCCGGAACTCTATGTGCATTTTAAGTTATGAATGGCTGAGCTTACAAGGGCCGCATGGCGCCCATAAAAAACAAATCTAGCAAACATAAACGCACTGTGCGGATTAATGGATAGGCGTGGGGGTACTTTCTATA
seq00027   GTAACAACCTTGGCAGATCAATGAGTAAAATTCTATTATCGGCAAGATCTCGTGAAAACGACGGGACAAAATGGCGACATGTACAGCCCATAAGCGGCCGCGCTCCGGTAAAACCTTGCATGAGGTTCACGACGCCACCCGGCGATACAAGACAGTTGTAGTCTTAATTCCATCGTCGGCACATGCGGGCATGCGAGATGGAGTCTCTTGAAGAGCTAAGGACTTAACTATATTTTTACTGCTAAATTGTTGATGGGAGCGTGACATGAGCCACGAGAAACCCCGGCGGGGCATTCCTACCAAGCTCCCGCGAGGCAATTTCACTGCTCTCCGGGCGTAGGGCACAGCGAAAGACGGGGCTCCGTACCAAACTAAAGCAACTAAAGAGGATCCTACTATTACAGCTTGCGTAACCTTTAACGTCCGTTCGAAGGTGTGCAATAGGAACATCTGACAGCATGAAAAGTACGCTAGCAGTGCTCAGCCGGCTGACGGGTAGCGCGATGTCGTGGGGGCCTGATTCACAGACAATTAATTGAAGCAGGGGTGACTGTGCCCCATCTGTTCCGGAGCATGTATGCACCCTATAGACATGTCCGTATTTCACGTCTCTCCTCGAGGGTGGTGGGCGGATAAGAGGGACATCATCGGTACTTAGGTGAGTGTCGTCTCCGCCAGTTAGGTCACTCACAATACCAACTACGAAGGGTTGTCGCATGTTTTTTTACTAGATATATGATATACCCAACGCATCCTAATCGTATACCCCCTCTTTAAGCTCCGACGTCGGAGGGTTGGTCGCTAGCCGGCCTCAGATATGGCTGATATCAAGCACTAAACGACATCTTGGCCATTATCTTTCCAGTTTGCCTACTAACGACTTGTTGACACCCTTTAATGCGATTGCCCTGAAAGCGGAAGAGTAACCTCGGCAATATGACTACTCAAGGTGCCGCGTCCAATGCACCCCAAACGCGGAACTGAAAGCCGCGGGACCTGGAGCCTTCCTGACCACCTGATATAATGATATTGAGAGTGACGCAAAGTATCAAGGGGATGTAGCTTGCCGGCCCAGCCCTTTTGTCTACGCAGACATCTAGGTTTAATAGCACTCTAAGGAGAGATGCAGCGGTTACTGGCTTCCTAAGGAATGAATGTAAACGACTCAAGATGAATGTCGTTCCCGTTAAGTGCAGGCAACATAGGTAACTTGTTTCCGGGATTGTGTTCCAGACCTTGTGATAGGACGGAAGCGAACCCCCGTGATTCATCTGAGGCTACTATCTATTTCTGGCTGGCGCATCTGCCTCTTGCCATGCCGAAGTGATCAGTGGCTCACTACCTCGGGACTATTTAAGTAAGGGCCTTGAGAGCCAGCGGACCCGACGCGTAGGCGTTATGAAATGGCAGCGCCCCTACATGGGTTACAGCAACTCTTGAATTCGCGTAAGGCACGCTGTGCCACTAAAACTCAAGAACATTTTTGAGGCAAGCGAATCTTGTGTAATCGTTGCCAAACACCGATCTCTAGTCGCTGGTGAGGGGGTTATGGTACCTTGGGAGTCATTAATCACGAACGTCAAAAGTGGCAGCATGACGGCGAGAGTAGTTCGCAAAAAATCCGGCTTCCCGCTTCTTGTAGCTCGAGGCGAGGACTTTGTCAGTCACTACTAGGTGTGATTTCTTAGAGCCATCTTATACTAAATCTCTATCCAGAACACTGGTTGCATAATTCCTCGAAACCAAGACAGCTAGCTAGAGGGCCGGAAGTGGAAATGACGGATCTAGGGAAACCTTCGAGTATCGAAAAAAATGTAGGCTGTGAGAAGCTGAAAAGCATGACCGGGGATTGGGGGCACTCACCAACTCTTTCAAATAAGCAGGATTTAGACAGCAACGTGATTCACGACTGACACCAAGGAATACGGAGCAGGACTGGAGAATCGTACGGCTATTAGTTCAACCAGAATCGGAATTCGACCCGATATTACAGGCGTAGCACTGCGACGCGGCAATGGCACAACACGGTGGTGGTAATCGTAGTATATATTATGTACTTGCGGCGTACTATAACTATCGACCTTCTTTCAGGGCAACAGCGCTTGTGGAGCAGCTTTAGTGGCTCACGTCAATTGTTGCCTGGAAAGTAATCCGGAACTCTATGTGCATTTTAAGTTATGAATGGCTGAGCTTACAAGGGCCGCATGGCGCCCATAAAAAACAAATCTAGCAAACATAAACGCACTGTGCGGATTAATGGATAGGCGTGGGGGTACTTTCTATA
seq00028   GTAACAACCTTGGCAGATCAATGAGTAAAATTCTATTATCGGCAAGATCTCGTGAAAACGACGGGACAAAATGGCGACATGTACAGCCCATAAGCGGCCGCGCTCCGGTAAAACCTTGCATGAGGTTCACGACGCCACCCGGCGATACAAGACAGTTGTAGTCTTAATTCCATCGTCGGCACATGCGGGCATGCGAGATGGAGTCTCTTGAAGAGCTAAGGACTTAACTATATTTTTACTGCTAAATTGTTGATGGGAGCGTGACATGAGCCACGAGAAACCCCGGCGGGGCATTCCTACCAAGCTCCCGCGAGGCAATTTCACTGCTCTCCGGGCGTAGGGCACAGCGAAAGACGGGGCTCCGTACCAAACTAAAGCAACTAAAGAGGATCCTACTATTACAGCTTGCGTAACCTTTAACGTCCGTTCGAAGGTGTGCAATAGGAACATCTGACAGCATGAAAAGTACGCTAGCAGTGCTCAGCCGGCTGACGGGTAGCGCTATGTCGTGGGGGCCTGATTCACAGACAATTAATTGAAGCAGGGGTGACTGTGCCCCATCTGTTCCGGAGCATGTATGCACCCTATAGACATGTCCGTATTTCACGTCTCTCCTCGAGGGTGGTGGGCGGATAAGAGGGACATCATCGGTACTTAGGTGAGTGTCGTCTCCGCCAGTTAGGTCACTCACAATACCAACTACGAAGGGTTGTCGCATGTTTTTTTACTAGATATATGATATACCCAACGCATCCTAATCGTATACCCCCTCTTTAAGCTCCGACGTCGGAGGGTTGGTCGCTAGCCGGCCTCAGATATGGCTGATATCAAGCACTAAACGACATCTTGGCCATTATCTTTCCAGTTTGCCTACTAACGACTTGTTGACACCCTTTAATGCGATTGCCCTGAAAGCGGAAGAGTAACCTCGGCAATATGACTACTCAAGGTGCCGCGTCCAATGCACCCCAAACGCGGAACTGAAAGCCGCGGGACCTGGAGCCTTCCTGACCACCTGATATAATGATATTGAGAGTGACGCAAAGTATCAAGGGGATGTAGCTTGCCGGCCCAGCCCTTTTGTCTACGCAGACATCTAGGTTTAATAGCACTCTAAGGAGAGATGCAGCGGTTACTGGCTTCCTAAGGAATGAATGTAAACGACTCAAGATGAATGTCGTTCCCGTTAAGTGCAGGCAACATAGGTAACTTGTTTCCGGGATTGTGTTCCAGACCTTGTGATAGGACGGAAGCGAACCCCCGTGATTCATCTGAGGCTACTATCTATTTCTGGCTGGCGCATCTGCCTCTTGCCATGCCGAAGTGATCAGTGGCTCACTACCTCGGGACTATTTAAGTAAGGGCCTTGAGAGCCAGCGGACCCGACGCGTAGGCGTTATGAAATGGCAGCGCCCCTACATGGGTTACAGCAACTCTTGAATTCGCGTAAGGCACGCTGTGCCACTAAAACTCAAGAACATTTTTGAGGCAAGCGAATCTTGTGTAATCGTTGCCAAACACCGATCTCTAGTCGCTGGTGAGGGGGTTATGGTACCTTGGGAGTCATTAATCACGAACGTCAAAAGTGGCAGCATGACGGCGAGAGTAGTTCGCAAAAAATCCGGCTTCCCGCTTCTTGTAGCTCGAGGCGAGGACTTTGTCAGTCACTACTAGGTGTGATTTCTTAGAGCCATCTTATACTAAATCTCTATCCAGAACACTGGTTGCATAATTCCTCGAAACCAAGACAGCTAGCTAGAGGGCCGGAAGTGGAAATGACGGATCTAGGGAAACCTTCGAGTATCGAAAAAAATGTAGGCTGTGAGAAGCTGAAAAGCATGACCGGGGATTGGGGGCACTCACCAACTCTTTCAAATAAGCAGGATTTAGACAGCAACGTGATTCACGACTGACACCAAGGAATACGGAGCAGGACTGGAGAATCGTACGGCTATTAGTTCAACCAGAATCGGAATTCGACCCGATATTACAGGCGTAGCACTGCGACGCGGCAATGGCACAACACGGTGGTGGTAATCGTAGTATATATTATGTACTTGCGGCGTACTATAACTATCGACCTTCTTTCAGGGCAACAGCGCTTGTGGAGCAGCTTTAGTGGCTCACGTCAATTGTTGCCTGGAAAGTAATCCGGAACTCTATGTGCATTTTAAGTTATGAATGGCTGAGCTTACAAGGGCCGCATGGCGCCCATAAAAAACAAATCTAGCAAACATAAACGCACTGTGCGGATTAATGGATAGGCGTGGGGGTACTTTCTATA
seq00029   GTAACAACCTTGGCAGATCAATGAGTAAAATTCTATTATCGGCAAGATCTCGTGAAAACGACGGGACAAAATGGCGACATGTACAGCCCATAAGCGGCCGCGCTCCGGTAAAACCTTGCATGAGGTTCACGTCGCCACCCGGCGATACAAGACAGTTGTAGTCTTAATTCCATCGTCGGCACATGCGGGCATGCGAGATGGAGTCTCTTGAAGAGCTAAGGACTTAACTATATTTTTACTGCTAAATTGTTGATGGGAGCGTGACATGAGCCACGAGAAACCCCGGCGGGGCATTCCTACCAAGCTCCCGCGAGGCAATTTCACTGCTCTCCGGGCGTAGGGCACAGCGAAAGACGGGGCTCCGTACCAAACTAAAGCAACTAAAGAGGATCCTACTATTACAGCTTGCGTAACCTTTAACGTCCGTTCGAAGGTGTGCAATAGGAACATCTGACAGCATGAAAAGTACGCTAGCAGTGCTCAGCCGGCTGACGGGTAGCGCGATGTCGTGGGGGCCTGATTCACAGACAATTAATTGAAGCAGGGGTGACTGTGCCCCATCTGTTCCGGAGCATGTATGCACCCTATAGACATGTCCGTATTTCACGTCTCTCCTCGAGGGTGGTGGGCGGATAAGAGGGACATCATCGGTACTTAGGTGAGTGTCGTCTCCGCCAGTTAGGTCACTCACAATACCAACTACGAAGGGTTGTCGCATGTTTTTTTACTAGATATATGATATACCCAACGCATCCTAATCGTATACCCCCTCTTTAAGCTCCGACGTCGGAGGGTTGGTCGCTAGCCGGCCTCAGATATGGCTGATATCAAGCACTAAACGACATCTTGGCCATTATCTTTCCAGTTTGCCTACTAACGACTTGTTGACACCCTTTAATGCGATTGCCCTGAAAGCGGAAGAGTAACCTCGGCAATATGACTACTCAAGGTGCCGCGTCCAATGCACCCCAAACGCGGAACTGAAAGCCGCGGGACCTGGAGCCTTCCTGACCACCTGATATAATGATATTGAGAGTGACGCAAAGTATCAAGGGGATGTAGCTTGCCGGCCCAGCCCTTTTGTCTACGCAGACATCTAGGTTTAATAGCACTCTAAGGAGAGATGCAGCGGTTACTGGCTTCCTAAGGAATGAATGTAAACGACTCAAGATGAATGTCGTTCCCGTTAAGTGCAGGCAACATAGGTAACTTGTTTCCGGGATTGTGTTCCAGACCTTGTGATAGGACGGAAGCGAACCCCCGTGATTCATCTGAGGCTACTATCTATTTCTGGCTGGCGCATCTGCCTCTTGCCATGCCGAAGTGATCAGTGGCTCACTACCTCGGGACTATTTAAGTAAGGGCCTTGAGAGCCAGCGGACCCGACGCGTAGGCGTTATGAAATGGCAGCGCCCCTACATGGGTTACAGCAACTCTTGAATTCGCGTAAGGCACGCTGTGCCACTAAAACTCAAGAACATTTTTGAGGCAAGCGAATCTTGTGTAATCGTTGCCAAACACCGATCTCTAGTCGCTGGTGAGGGGGTTATGGTACCTTGGGAGTCATTAATCACGAACGTCAAAAGTGGCAGCATGACGGCGAGAGTAGTTCGCAAAAAATCCGGCTTCCCGCTTCTTGTAGCTCGAGGCGAGGACTTTGTCAGTCACTACTAGGTGTGATTTCTTAGAGCCATCTTATACTAAATCTCTATCCAGAACACTGGTTGCATAATTCCTCGAAACCAAGACAGCTAGCTAGAGGGCCGGAAGTGGAAATGACGGATCTAGGGAAACCTTCGAGTATCGAAAAAAATGTAGGCTGTGAGAAGCTGAAAAGCATGACCGGGGATTGGGGGCACTCACCAACTCTTTCAAATAAGCAGGATTTAGACAGCAACGTGATTCACGACTGACACCAAGGAATACGGAGCAGGACTGGAGAATCGTACGGCTATTAGTTCAACCAGAATCGGAATTCGACCCGATATTACAGGCGTAGCACTGCGACGCGGCAATGGCACAACACGGTGGTGGTAATCGTAGTATATATTATGTACTTGCGGCGTACTATAACTATCGACCTTCTTTCAGGGCAACAGCGCTTGTGGAGCAGCTTTAGTGGCTCACGTCAATTGTTGCCTGGAAAGTAATCCGGAACTCTATGTGCATTTTAAGTTATGAATGGCTGAGCTTACAAGGGCCGCATGGCGCCCATAAAAAACAAATCTAGCAAACATAAACGCACTGTGCGGATTAATGGATAGGCGTGGGGGTACTTTCTATA
seq00030   GTAACAACCTTGGCAGATCAATGAGTAAAATTCTATTATCGGCAAGATCTCGTGAAAACGACGGGACAAAATGGCGACATGTACAGCCCATAAGCGGCCGCGCTCCGGTAAAACCTTGCATGAGGTTCACGTCGCCACCCGGCGATACAAGACAGTTGTAGTCTTAATTCCATCGTCGGCACATGCGGGCATGCGAGATGGAGTCTCTTGAAGAGCTAAGGACTTAACTATATTTTTACTGCTAAATTGTTGATGGGAGCGTGACATGAGCCACGAGAAACCCCGGCGGGGCATTCCTACCAAGCTCCCGCGAGGCAATTTCACTGCTCTCCGGGCGTAGGGCACAGCGAAAGACGGGGCTCCGTACCAAACTAAAGCAACTAAAGAGGATCCTACTATTACAGCTTGCGTAACCTTTAACGTCCGTTCGAAGGTGTGCAATAGGAACATCTGACAGCATGAAAAGTACGCTAGCAGTGCTCAGCCGGCTGACGGGTAGCGCGATGTCGTGGGGGCCTGATTCACAGACAATTAATTGAAGCAGGGGTGACGGTGCCCCATCTGTTCCGGAGCATGTATGCACCCTATAGACATGTTCGTATTTCACGTCTCTCCTCGAGGGTGGTGGGCGGATAAGAGGGACATCATCGGTACTTAGGTGAGTGTCGTCTCCGCCAGTTAGGTCACTCACAATACCAACTACGAAGGGTTGTCGCATGTTTTTTTACTAGATATATGATATACCCAACGCATCCTAATCGTATACCCCCTCTTTAAGCTCCGACGTCGGAGGGTTGGTCGCTAGCCGGCCTCAGATATGGCTGATATCAAGCACTAAACGACATCTTGGCCATTATCTTTCCAGTTTGCCTACTAACGACTTGTTGACACCCTTTAATGCGATTGCCCTGAAAGCGGAAGAGTAACCTCGGCAATATGACTACTCAAGGTGCCGCGTCCAATGCACCCCAAACGCGGAACTGAAAGCCGCGGGACCTGGAGCCTTCCTGACCACCTGATATAATGATATTGAGAGTGACGCAAAGTATCAAGGGGATGTAGCTTGCCGGCCCAGCCCTTTTGTCTACGCAGACATCTAGGTTTAATAGCACTCTAAGGAGAGATGCAGCGGTTACTGGCTTCCTAAGGAATGAATGTAAACGACTCAAGATGAATGTCGTTCCCGTTAAGTGCAGGCAACATAGGTAACTTGTTTCCGGGATTGTGTTCCAGACCTTGTGATAGGACGGAAGCGAACCCCCGTGATTCATCTGAGGCTACTATCTATTTCTGGCTGGCGCATCTGCCTCTTGCCATGCCGAAGTGATCAGTGGCTCACTACCTCGGGACTATTTAAGTAAGGGCCTTGAGAGCCAGCGGACCCGACGCGTAGGCGTTATGAAATGGCAGCGCCCCTACATGGGTTACAGCAACTCTTGAATTCGCGTAAGGCACGCTGTGCCACTAAAACTCAAGAACATTTTTGAGGCAAGCGAATCTTGTGTAATCGTTGCCAAACACCGATCTCTAGTCGCTGGTGAGGGGGTTATGGTACCTTGGGAGTCATTAATCACGAACGTCAAAAGTGGCAGCATGACGGCGAGAGTAGTTCGCAAAAAATCCGGCTTCCCGCTTCTTGTAGCTCGAGGCGAGGACTTTGTCAGTCACTACTAGGTGTGATTTCTTAGAGCCATCTTATACTAAATCTCTATCCAGAACACTGGTTGCATAATTCCTCGAAACCAAGACAGCTAGCTAGAGGGCCGGAAGTGGAAATGACGGATCTAGGGAAACCTTCGAGTATCGAAAAAAATGTAGGCTGTGAGAAGCTGAAAAGCATGACCGGGGATTGGGGGCACTCACCAACTCTTTCAAATAAGCAGGATTTAGACAGCAACGTGATTCACGACTGACACCAAGGAATACGGAGCAGGACTGGAGAATCGTACGGCTATTAGTTCAACCAGAATCGGAATTCGACCCGATATTACAGGCGTAGCACTGCGACGCGGCAATGGCACAACACGGTGGTGGTAATCGTAGTATATATTATGTACTTGCGGCGTACTATAACTATCGACCTTCTTTCAGGGCAACAGCGCTTGTGGAGCAGCTTTAGTGGCTCACGTCAATTGTTGCCTGGAAAGTAATCCGGAACTCTATGTGCATTTTAAGTTATGAATGGCTGAGCTTACAAGGGCCGCATGGCGCCCATAAAAAACAAATCTAGCAAACATAAACGCACTGTGCGGATTAATGGATAGGCGTGGGGGTACTTTCTATA
seq00031   GTAACAACCTTGGCAGATCAATGAGTAAAATTCTATTATCGGCAAGATCTCGTGAAAACGACGGGACAAAATGGCGACATGTACAGCCCATAAGCGGCCGCGCTCCGGTAAAACCTTGCATGAGGTTCACGACGCCACCCGGCGATACAAGACAGTTGTAGTCTTAATTCCATCGTCGGCACATGCGGGCATGCGAGATGGAGTCTCTTGAAGAGCTAAGGACTTAACTATATTTTTACTGCTAAATTGTTGATGGGAGCGTGACATGAGCCACGAGAAACCCCGGCGGGGCATTCCTACCAAGCTCCCGCGAGGCAATTTCACTGCTCTCCGGGCGTAGGGCACAGCGAAAGACGGGGCTCCGTACCAAACTAAAGCAACTAAAGAGGATCCTACTATTACAGCTTGCGTAACCTTTAACGTCCGTTCGAAGGTGTGCAATAGGAACATCTGACAGCATGAAAAGTACGCTAGCAGTGCTCAGCCGGCTGACGGGTAGCGCTATGTCGTGGGGGCCTGATTCACAGACAATTAATTGAAGCAGGGGTGACTGTGCCCCATCTGTTCCGGAGCATGTATGCACCCTATAGACATGTCCGTATTTCACGTCTCTCCTCGAGGGTGGTGGGCGGATAAGAGGGACATCATCGGTACTTAGGTGAGTGTCGTCTCCGCCAGTTAGGTCACTCACAATACCAACTACGAAGGGTTGTCGCATGTTTTTTTACTAGATATATGATATACCCAACGCATCCTAATCGTATACCCCCTCTTTAAGCTCCGACGTCGGAGGGTTGGTCGCTAGCCGGCCTCAGATATGGCTGATATCAAGCACTAAACGACATCTTGGCCATTATCTTTCCAGTTTGCCTACTAACGACTTGTTGACACCCTTTAATGCGATTGCCCTGAAAGCGGAAGAGTAACCTCGGCAATATGACTACTCAAGGTGCCGCGTCCAATGCACCCCAAACGCGGAACTGAAAGCCGCGGGACCTGGAGCCTTCCTGACCACCTGATATAATGATATTGAGAGTGACGCAAAGTATCAAGGGGATGTAGCTTGCCGGCCCAGCCCTTTTGTCTACGCAGACATCTAGGTTTAATAGCACTCTAAGGAGAGATGCAGCGGTTACTGGCTTCCTAAGGAATGAATGTAAACGACTCAAGATGAATGTCGTTCCCGTTAAGTGCAGGCAACATAGGTAACTTGTTTCCGGGATTGTGTTCCAGACCTTGTGATAGGACGGAAGCGAACCCCCGTGATTCATCTGAGGCTACTATCTATTTCTGGCTGGCGCATCTGCCTCTTGCCATGCCGAAGTGATCAGTGGCTCACTACCTCGGGACTATTTAAGTAAGGGCCTTGAGAGCCAGCGGACCCGACGCGTAGGCGTTATGAAATGGCAGCGCCCCTACATGGGTTACAGCAACTCTTGAATTCGCGTAAGGCACGCTGTGCCACTAAAACTCAAGAACATTTTTGAGGCAAGCGAATCTTGTGTAATCGTTGCCAAACACCGATCTCTAGTCGCTGGTGAGGGGGTTATGGTACCTTGGGAGTCATTAATCACGAACGTCAAAAGTGGCAGCATGACGGCGAGAGTAGTTCGCAAAAAATCCGGCTTCCCGCTTCTTGTAGCTCGAGGCGAGGACTTTGTCAGTCACTACTAGGTGTGATTTCTTAGAGCCATCTTATACTAAATCTCTATCCAGAACACTGGTTGCATAATTCCTCGAAACCAAGACAGCTAGCTAGAGGGCCGGAAGTGGAAATGACGGATCTAGGGAAACCTTCGAGTATCGAAAAAAATGTAGGCTGTGAGAAGCTGAAAAGCATGACCGGGGATTGGGGGCACTCACCAACTCTTTCAAATAAGCAGGATTTAGACAGCAACGTGATTCACGACTGACACCAAGGAATACGGAGCAGGACTGGAGAATCGTACGGCTATTAGTTCAACCAGAATCGGAATTCGACCCGATATTACAGGCGTAGCACTGCGACGCGGCAATGGCACAACACGGTGGTGGTAATCGTAGTATATATTATGTACTTGCGGCGTACTATAACTATCGACCTTCTTTCAGGGCAACAGCGCTTGTGGAGCAGCTTTAGTGGCTCACGTCAATTGTTGCCTGGAAAGTAATCCGGAACTCTATGTGCATTTTAAGTTATGAATGGCTGAGCTTACAAGGGCCGCATGGCGCCCATAAAAAACAAATCTAGCAAACATAAACGCACTGTGCGGATTAATGGATAGGCGTGGGGGTACTTTCTATA
seq00032   GTAACAACCTTGGCAGATCAATGAGTAAAATTCTATTATCGGCAAGATCTCGTGAAAACGACGGGACAAAATGGCGACATGTACAGCCCATAAGCGGCCGCGCTCCGGTAAAACCTTGCATGAGGTTCACGACGCCACCCGGCGATACAAGACAGTTGTAGTCTTAATTCCATCGTCGGCACATGCGGGCATGCGAGATGGAGTCTCTTGAAGAGCTAAGGACTTAACTATATTTTTACTGCTAAATTGTTGATGGGAGCGTGACATGAGCCACGAGAAACCCCGGCGGGGCATTCCTACCAAGCTCCCGCGAGGCAATTTCACTGCTCTCCGGGCGTAGGGCACAGCGAAAGACGGGGCTCCGTACCAAACTAAAGCAACTAAAGAGGATCCTACTATTACAGCTTGCGTAACCTTTAACGTCCGTTCGAAGGTGTGCAATAGGAACATCTGACAGCATGAAAAGTACGCTAGCAGTGCTCAGCCGGCTGACGGGTAGCGCTATGTCGTGGGGGCCTGATTCACAGACAATTAATTGAAGCAGGGGTGACTGTGCCCCATCTGTTCCGGAGCATGTATGCACCCTATAGACATGTCCGTATTTCACGTCTCTCCTCGAGGGTGGTGGGCGGATAAGAGGGACATCATCGGTACTTAGGTGAGTGTCGTCTCCGCCAGTTAGGTCACTCACAATACCAACTACGAAGGGTTGTCGCATGTTTTTTTACTAGATATATGATATACCCAACGCATCCTAATCGTATACCCCCTCTTTAAGCTCCGACGTCGGAGGGTTGGTCGCTAGCCGGCCTCAGATATGGCTGATATCAAGCACTAAAAGACATCTTGGCCATTATCTTTCCAGTTTGCCTACTAACGACTTGTTGACACCCTTTAATGCGATTGCCCTGAAAGCGGAAGAGTAACCTCGGCAATATGACTACTCAAGGTGCCGCGTCCAATGCACCCCAAACGCGGAACTGAAAGCCGCGGGACCTGGAGCCTTCCTGACCACCTGATATAATGATATTGAGAGTGACGCAAAGTATCAAGGGGATGTAGCTTGCCGGCCCAGCCCTTTTGTCTACGCAGACATCTAGGTTTAATAGCACTCTAAGGAGAGATGCAGCGGTTACTGGCTTCCTAAGGAATGAATGTAAACGACTCAAGATGAATGTCGTTCCCGTTAAGTGCAGGCAACATAGGTAACTTGTTTCCGGGATTGTGTTCCAGACCTTGTGATAGGACGGAAGCGAACCCCCGTGATTCATCTGAGGCTACTATCTATTTCTGGCTGGCGCATCTGCCTCTTGCCATGCCGAAGTGATCAGTGGCTCACTACCTCGGGACTATTTAAGTAAGGGCCTTGAGAGCCAGCGGACCCGACGCGTAGGCGTTATGAAATGGCAGCGCCCCTACATGGGTTACAGCAACTCTTGAATTCGCGTAAGGCACGCTGTGCCACTAAAACTCAAGAACATTTTTGAGGCAAGCGAATCTTGTGTAATCGTTGCCAAACACCGATCTCTAGTCGCTGGTGAGGGGGTTATGGTACCTTGGGAGTCATTAATCACGAACGTCAAAAGTGGCAGCATGACGGCGAGAGTAGTTCGCAAAAAATCCGGCTTCCCGCTTCTTGTAGCTCGAGGCGAGGACTTTGTCAGTCACTACTAGGTGTGATTTCTTAGAGCCATCTTATACTAAATCTCTATCCAGAACACTGGTTGCATAATTCCTCGAAACCAAGACAGCTAGCTAGAGGGCCGGAAGTGGAAATGACGGATCTAGGGAAACCTTCGAGTATCGAAAAAAATGTAGGCTGTGAGAAGCTGAAAAGCATGACCGGGGATTGGGGGCACTCACCAACTCTTTCAAATAAGCAGGATTTAGACAGCAACGTGATTCACGACTGACACCAAGGAATACGGAGCAGGACTGGAGAATCGTACGGCTATTAGTTCAACCAGAATCGGAATTCGACCCGATATTACAGGCGTAGCACTGCGACGCGGCAATGGCACAACACGGTGGTGGTAATCGTAGTATATATTATGTACTTGCGGCGTACTATAACTATCGACCTTCTTTCAGGGCAACAGCGCTTGTGGAGCAGCTTTAGTGGCTCACGTCAATTGTTGCCTGGAAAGTAATCCGGAACTCTATGTGCATTTTAAGTTATGAATGGCTGAGCTTACAAGGGCCGCATGGCGCCCATAAAAAACAAATCTAGCAAACATAAACGCACTGTGCGGATTAATGGATAGGCGTGGGGGTACTTTCTATA
seq00033   GTAACAACCTTGGCAGATCAATGAGTAAAATTCTATTATCGGCAAGATCTCGTGAAAACGACGGGACAAAATGGCGACATGTACAGCCCATAAGCGGCCGCGCTCCGGTAAAACCTTGCATGAGGTTCACGTCGCCACCCGGCGATACAAGACAGTTGTAGTCTTAATTCCATCGTCGGCACATGCGGGCATGCGAGATGGAGTCTCTTGAAGAGCTAAGGACTTAACTATATTTTTACTGCTAAATTGTTGATGGGAGCGTGACATGAGCCACGAGAAACCCCGGCGGGGCATTCATACCAAGCTCCCGCGAGGCAATTTCACTGCTCTCCGGGCGTAGGGCACAGCGAAAGACGGGGCTCCGTACCAAACTAAAGCAACTAAAGAGGATCCTACTATTACAGCTTGCGTAACCTTTAACGTCCGTTCGAAGGTGTGCAATAGGAACATCTGACAGCATGAAAAGTACGCTAGCAGTGCTCAGCCGGCTGACGGGTAGCGCGATGTCGTGGGGGCCTGATTCACAGACAATTAATTGAAGCAGGGGTGACTGTGCCCCATCTGTTCCGGAGCATGTATGCACCCTATAGACATGTCCGTATTTCACGTCTCTCCTCGAGGGTGGTGGGCGGATAAGAGGGACATCATCGGTACTTAGGTGAGTGTCGTCTCCGCCAGTTAGGTCACTCACAATACCAACTACGAAGGGTTGTCGCATGTTTTTTTACTAGATATATGATATACCCAACGCATCCTAATCGTATACCCCCTCTTTAAGCTCCGACGTCGGAGGGTTGGTCGCTAGCCGGCCTCAGATATGGCTGATATCAAGCACTAAACGACATCTTGGCCATTATCTTTCCAGTTTGCCTACTAACGACTTGTTGACACCCTTTAATGCGATTGCCCTGAAAGCGGAAGAGTAACCTCGGCAATATGACTACTCAAGGTGCCGCGTCCAATGCACCCCAAACGCGGAACTGAAAGCCGCGGGACCTGGAGCCTTCCTGACCACCTGATATAATGATATTGAGAGTGACGCAAAGTATCAAGGGGATGTAGCTTGCCGGCCCAGCCCTTTTGTCTACGCAGACATCTAGGTTTAATAGCACTCTAAGGAGAGATGCAGCGGTTACTGGCTTCCTAAGGAATGAATGTAAACGACTCAAGATGAATGTCGTTCCCGTTAAGTGCAGGCAACATAGGTAACTTGTTTCCGGGATTGTGTTCCAGACCTTGTGATAGGACGGAAGCGAACCCCCGTGATTCATCTGAGGCTACTATCTATTTCTGGCTGGCGCATCTGCCTCTTGCCATGCCGAAGTGATCAGTGGCTCACTACCTCGGGACTATTTAAGTAAGGGCCTTGAGAGCCAGCGGACCCGACGCGTAGGCGTTATGAAATGGCAGCGCCCCTACATGGGTTACAGCAACTCTTGAATTCGCGTAAGGCACGCTGTGCCACTAAAACTCAAGAACATTTTTGAGGCAAGCGAATCTTGTGTAATCGTTGCCAAACACCGATCTCTAGTCGCTGGTGAGGGGGTTATGGTACCTTGGGAGTCATTAATCACGAACGTCAAAAGTGGCAGCATGACGGCGAGAGTAGTTCGCAAAAAATCCGGCTTCCCGCTTCTTGTAGCTCGAGGCGAGGACTTTGTCAGTCACTACTAGGTGTGATTTCTTAGAGCCATCTTATACTAAATCTCTATCCAGAACACTGGTTGCATAATTCCTCGAAACCAAGACAGCTAGCTAGAGGGCCGGAAGTGGAAATGACGGATCTAGGGAAACCTTCGAGTATCGAAAAAAATGTAGGCTGTGAGAAGCTGAAAAGCATGACCGGGGATTGGGGGCACTCACCAACTCTTTCAAATAAGCAGGATTTAGACAGCAACGTGATTCACGACTGACACCAAGGAATACGGAGCAGGACTGGAGAATCGTACGGCTATTAGTTCAACCAGAATCGGAATTCGACCCGATATTACAGGCGTAGCACTGCGACGCGGCAATGGCACAACACGGTGGTGGTAATCGTAGTATATATTATGTACTTGCGGCGTACTATAACTATCGACCCTCTTTCAGGGCAACAGCGCTTGTGGAGCAGCTTTAGTGGCTCACGTCAATTGTTGCCTGGAAAGTAATCCGGAACTCTATGTGCATTTTAAGTTATGAATGGCTGAGCTTACAAGGGCCGCATGGCGCCCATAAAAAACAAATCTAGCAAACATAAACGCACTGTGCGGATTAATGGATAGGCGTGGGGGTACTTTCTATA
