# Supplementary material for: How Good Are Indirect Tests at Detecting Recombination in Human mtDNA?
Source: G3 (Bethesda). 2013 Jul 1;3(7):1095–104. doi: 10.1534/g3.113.006510 (PMC3704238; doi:10.1534/g3.113.006510)
Supplement: Supporting Information [file supp_g3.113.006510_FileS2.gz › SequenceData/mtDNA_ratehet&popgrowth/10/3rdbase/Infiles/10_11-new.txt]

33 2284
seq00001   ACGAAGACCTTTGGAACAGCGTGCATTATCCTCTTGAAGAGATTGCAGTCACGACCCGCCGGATCCATTAGGGCCTAACCCGCGTTGCGCTTGAAAAACCCCTTGCAGCTATATCAAAGGTAGACGCCCAATTCCGAGAGTTTAACAGCGGAGCATCCATAGGTCCGGATGTATGGGCGGAAGAGGTACCGCGGTGGCACTATCGTAGGGTCACGACCTTGCCGAGATAACTGTGAGCTACCTGGTGTAGGCGCGCCCATGATTCCGCGTAAGGAAGGGGGCTAATCAATTCGTGGCGTATCAATTAATCTTGCACGGGTGTAAGTTGTTCTACAAATAGGTCCTAAAGGTAAGGCAGGATACAGTGAGAGCTCCGGCGCATGCACGTTGCGAGGACAAGCCTCTGGATACGGAGAACTTCAGTTCCACCCTTGAATACTGCGGACCACGTTCCGTCCACTTGAGACCCGTAGCAGTGCATGTCACCAGAGAAGGTGCCGCAGCTATATCTCGAATTCGCGTTGCGGGGGGAGCGTTTGAGGATTTCAAGCTTTACTCCTACGGAGTGCAGGATCAATACACCCCGCTAAGTAGAGGGTTTTCGGGTCCGGAGAAAACTATAACAGTTGCCATTGATCACGGCGATACGACATCCGCTGTGTAATCACGGCCGACGTCGTGATAAAGAGCACGACACGCTAGCCGCACGAGGACTGCAGTCACGCGCCGTTCCTATGGACCCGTGTTTGAAGATTGGCAATTTAGTGGAAGGGGCGGAACTATTACGTTTCTTGCGGATGATCTGATTCAGGGAGCGTGTTCCCTTACCGAGTCGCCATGAGACCTGAGCGTGTACGATAAGGTATAGTCAGATGCGGCCTGAAGACAACAGCCCCATACAGTGCCGTGTATTTGTTAGAGCTCCTATGAGGTACGTCAACGGGATCAGAGTAGTGACATGCGTACTTTAAAATGAAGGTATATGCAGCCCTGAAGGCTTGAGAGAACTGTTTGTCTCTCAGTCGCAGCATTCCGGTGCGCAAGTCCTTATTCTCGATAAAAGGCCATTGCAGGAAGCCATTACGCCGTCTTTACCAGGGCTTCTGGCACGGGGCCATAGATGGATCAGTACGCGATCTTTATATAGAGTACTGTTTTCGGCCTTTCATGTTACCCGGGGCTAGCTTCTCCCGAACTGGTCATCTACCCAAGGGTATACTTTATGCGCAAGAGTTCGGTGACCCGCCAGCAACCCAGGCTCGTCGCGAGACGTTTGTTGAACTTTATTCAAGTCGTGCATCAACTAATGTTATTACTCGAATTCCGGGAGGATCGGCGGGCCGATCGTAGAGATACGAGGGCGCTGCGACTTGTTGATCGGTATGCGAACTCCGAACCGCTCTGAGTAGCTTTTTAAGCTCACTCTCCGTTTAAAAGCGGAAGCCAAGTTCATACATTCCTTCTCCATACATAGCCGTCTCGGCTTTTAGGAATTACCGGTGCCGGCAAGAGGCTCACCTTGTTCTATACGAGTACTGCGACACCGCCGCGGTCCGAACCCTTTGCAGATGAATGTGTCGTGCACGTGATGGACAATCACGCACCATTGCAGTATATATAGACTCTGAATGGACGTAATTAAATAATAAGCTCAAAGGATTAGGATCCGTCAATAGACCATGTGAGCATCACTGAATTTCATCGTACCGAGGCTGAGGTCAGTAGCGCTCAACGCATACCTCCGTGGGTTAAATTTTAACTACCGGGCAGTTGTGCGTTTGTTTTACTACACGCTATTTGCGTCTCGAAATCCGATACGTTTTAGCATGGTTAAGAGTCACCCCGAGTCCGAAAACATTACGCGTACGGGGCATGGTAGTTCGCCCCTTCCCACTATTCGCTCCTTACCTTCTAGTTGCGGGGGGCTTGACGCCGTCTGGCTACGGGCTCGAACGTATGTACAGGCTGGACACTGAGACAGCCACCTGATACGCCTTTGGAAGCCGGGAGTCCTGTTCGACCACTAACCACCATAACAAAGACAAGGCCATACCGTTCGGAAGGATCACAGACGCTAATGAAGTAGACTTTAGGCGGTTCCGCGCGTACAAGATGTTGTGGCTTGCCACGTAATCACACCGAGAAGGGTTCTGCGCCGGACCAGATTACGGGTGAGAAATGGGTGGCGATTCTCGCGAGGGGACGCCGCCGGAGTGCACAAAGGAGATCTCGGTTCGGCTCCTAGCATTATTAACCTACCCTAAGTGGGCTATCGTAAGGAGAA
seq00002   ACGAAGACCTTTGGAACAGCGTGCATTATCCTCTTGAAGAGATTGCAGTCACGACCCGCCGGATCCATTAGGGCCTAACCCGCGTTGCGCTTGAAAAACCCCTTGCAGCTATATCAAAGGTAGACGCCCAATTCCGAGAGTTTAACAGCGGAGCATCCATAGGTCCGGATGTATGGGCGGAAGAGGTACCGCGGTGGCACTATCGTAGGGTCACGACCTTGCCGAGATAACTGTGAGCTACCTGGTGTAGGCGCGCCCATGATTCCGCGTAAGGAAGGGGGCTAATCAATTCGTGGCGTATCAATTAATCTTGCACGGGTGTAAGTTGTTCTACAAATAGGTCCTAAAGGTAAGGCAGGATACAGTGAGAGCTCCGGCGCATGCACGTTGCGAGGACAAGCCTCTGGATACGGAGAACTTCAGTTCCACCCTTGAATACTGCGGACCACGTTCCGTCCACTTGAGACCCGTAGCAGTGCATGTCACCAGAGAAGGTGCCGCCGCTATATCTCGAATTCGCGTTGCGGGGGGAGCGTTTGAGGATTTCAAGCTTTACTCCTACGGAGTGCAGGATCAATACACCCCGCTAAGTAGAGGGTTTTCGGGTCCGGAGAAAACTATAACAGTTGCCATTGATCACGGCGATACGACAGCCGCTGTGTAATCACGGCCGACGTCGTGATAAAGAGCACGACACGCTAGCCGCACGAGGACTGCAGTCACGCGCCGTTCCTATGGACCCGTGTTTGAAGATTGGCAATTTAGTGGAAGGGGCGGAACTATTACGTTTCTTGCGGATGATCTGATTCAGGGAGCGTGTTCCCTTACCGAGTCGCCATGAGACCTGAGCGTGTACGATAAGGTATAGTCAGATGCGGCCTGAAGACAACAGCCCCATATAGTGCCGTGTATTTGTTAGAGCTCCTATGAGGTACGTCAACGGGATCAGAGTAGTGACATGCGTACTTTAAAATGAAGGTATATGCAGCCCTGAAGGCTTGAGAGAACTGTTTGTCTCTCAGTCGCAGCATTCCGGTGCGCAAGTCCTTATTCTCGATAAAAGGCCATTGCAGGAAGCCATTACGCCGTCTTTACCAGGGCTTCTGGCACGGGGCCATAGATGGATCAGTACGCGATCTTTATATAGAGTACTGTTTTCGGCCTTTCATGTTACCCGGGGCTAGCTTCTCCCGAACTGGTCATCTACCCAAGGGTATACTTTATGCGCAAGAGTTCGGTGACCCGCCAGCAACCCAGGCTCGTCGCGAGACGTTTGTTGAACTTTATTCAAGTCGTGCATCAACTAATGTTATTACTCGAATTCCGGGAGGATCGGCGGGCCGATCGTAGAGATACGAGGGCGCTGCGACTTGTTGATCGGTATGCGAACTCCGAACCGCTCTGAGTAGCTTTTTAAGCTCACTCTCCGTTTAAAAGCGGAAGCCAAGTTCATACATTCCTTCTCCATACATAGCCGTCTCGGCTTTTAGGAATTACCGGTGCCGGCAAGAGGCTCACCTTGTTCTATACGAGTACTGCGACACCGCCGCGGTCCGAACCCTTTGCAGATGAATGTGTCGTGCACGTGATGGACAATCACGCACCATTGCAGTATATATAGACTCTGAATGGACGTAATTAAATAATAAGCTCAAAGGATTAGGATCCGTCAATAGACCATGTGAGCATCACTGAATTTCATCGTACCGAGGCTGAGGTCAGTAGCGCTCAACGCATACCTCCGTGGGTTAAATTTTAACTACCGGGCAGTTGTGCGTTTGTTTTACTACACGCTATTTGCGTCTCGAAATCCGATACGTTTTAGCATGGTTAAGAGTCACCCCGAGTCCGAAAACATTACGCGTACGGGGCATGGTAGTTCGCCCCTTCCCACTATTCGCTCCTTACCTTCTAGTTGCGGGGGGCTTGACGCCGTCTGGCTACGGGCTCGAACGTATGTACAGGCTGGACACTGAGACAGCCACCTGATACGCCTTTGGAAGCCGGGAGTCCTGTTCGACCACTAACCACCATAACAAAGACAAGGCCATACCGTTCGGAAGGATCACAGACGCTAATGAAGTAGACTTTAGGCGGTTCCGCGCGTACAAGATGTTGTGGCTTGCCACGTAATCACACCGAGAAGGGTTCTGCGCCGGACCAGATTACGGGTGAGAAATGGGTGGCGATTCTCGCGAGGGGACGCCGCCGGAGTGCACAAAGGAGATCTCGGTTCGGCTCCTAGCATTATTAACCTACCCTAAGTGGGCTATCGTAAGGAGAA
seq00003   ACGAAGACCTTTGGAACAGCGTGCATTATCCTCTTGAAGAGATTGCAGTCACGACCCGCCGGATCCATTAGGGCCTAACCCGCGTTGCGCTTGAAAAACCCCTTGCAGCTATATCAAAGGTAGACGCCCAATTCCGAGAGTTTAACAGCGGAGCATCCATAGGTCCGGATGTATGGGCGGAAGAGGTACCGCGGTGGCACTATCGTAGGGTCACGACCTTGCCGAGATAACTGTGAGCTACCTGGTGTAGGCGCGCCCATGATTCCGCGTAAGGAAGGGGGCTAATCAATTCGTGGCGTATCAATTAATCTTGCACGGGTGTAAGTTGTTCTACAAATAGGTCCTAAAGGTAAGGCAGGATACAGTGAGAGCTCCGGCGCATGCACGTTGCGAGGACAAGCCTCTGGATACGGAGAACTTCAGTTCCACCCTTGAATACTGCGGACCACGTTCCGTCCACTTGAGACCCGTAGCAGTGCATGTCACCAGAGAAGGTGCCGCAGCTATATCTCGAATTCGCGTTGCGGGGGGAGCGTTTGAGGATTTCAAGCTTTACTCCTACGGAGTGCAGGATCAATACACCCCGCTAAGTAGAGGGTTTTCGGGTCCGGAGAAAACTATAACAGTTGCCATTGATCACGGCGATACGACATCCGCTGTGTAATCACGGCCGACGTCGTGATAAAGAGCACGACACGCTAGCCGCACGAGGACTGCAGTCACGCGCCGTTCCTATGGACCCGTGTTTGAAGATTGGCAATTTAGTGGAAGGGGCGGAACTATTACGTTTCTTGCGGATGATCTGATTCAGGGAGCGTGTTCCCTTACCGAGTCGCCATGAGACCTGAGCGTGTACGATAAGGTATAGTCAGATGCGGCCTGAAGACAACAGCCCCATACAGTGCCGTGTATTTGTTAGAGCTCCTATGAGGTACGTCAACGGGATCAGAGTAGTGACATGCGTACTTTAAAATGAAGGTATATGCAGCCCTGAAGGCTTGAGAGAACTGTTTGTCTCTCAGTCGCAGCATTCCGGTGCGCAAGTCCTTATTCTCGATAAAAGGCCATTGCAGGAAGCCATTACGCCGTCTTTACCAGGGCTTCTGGCACGGGGCCATAGATGGATCAGTACGCGATCTTTATATAGAGTACTGTTTTCGGCCTTTCATGTTACCCGGGGCTAGCTTCTCCCGAACTGGTCATCTACCCAAGGGTATACTTTATGCGCAAGAGTTCGGTGACCCGCCAGCAACCCAGGCTCGTCGCGAGACGTTTGTTGAACTTTATTCAAGTCGTGCATCAACTAATGTTATTACTCGAATTCCGGGAGGATCGGCGGGCCGATCGTAGAGATACGAGGGCGCTGCGACTTGTTGATCGGTATGCGAACTCCGAACCGCTCTGAGTAGCTTTTTAAGCTCACTCTCCGTTTAAAAGCGGAAGCCAAGTTCATACATTCCTTCTCCATACATAGCCGTCTCGGCTTTTAGGAATTACCGGTGCCGGCAAGAGGCTCACCTTGTTCTATACGAGTACTGCGACACCGCCGCGGTCCGAACCCTTTGCAGATGAATGTGTCGTGCACGTGATGGACAATCACGCACCATTGCAGTATATATAGACTCTGAATGGACGTAATTAAATAATAAGCTCAAAGGATTAGGATCCGTCAATAGACCATGTGAGCATCACTGAATTTCATCGTACCGAGGCTGAGGTCAGTAGCGCTCAACGCATACCTCCGTGGGTTAAATTTTAACTACCGGGCAGTTGTGCGTTTGTTTTACTACACGCTATTTGCGTCTCGAAATCCGATACGTTTTAGCATGGTTAAGAGTCACCCCGAGTCCGAAAACATTACGCGTACGGGGCATGGTAGTTCGCCCCTTCCCACTATTCGCTCCTTACCTTCTAGTTGCGGGGGGCTTGACGCCGTCTGGCTACGGGCTCGAACGTATGTACAGGCTGGACACTGAGACAGCCACCTGATACGCCTTTGGAAGCCGGGAGTCCTGTTCGACCACTAACCACCATAACAAAGACAAGGCCATACCGTTCGGAAGGATCACAGACGCTAATGAAGTAGACTTTAGGCGGTTCCGCGCGTACAAGATGTTGTGGCTTGCCACGTAATCACACCGAGAAGGGTTCTGCGCCGGACCAGATTACGGGTGAGAAATGGGTGGCGATTCTCGCGAGGGGACGCCGCCGGAGTGCACAAAGGAGATCTCGGTTCGGCTCCTAGCATTATTAACCTACCCTAAGTGGGCTATCGTAAGGAGAA
seq00004   ACGAAGACCTTTGGAACAGCGTGCATTATCCTCTTGAAGAGATTGCAGTCACGACCCGCCGGATCCATTAGGGCCTAACCCGCGTTGCGCTTGAAAAACCCCTTGCAGCTATATCAAAGGTAGACGCCCAATTCCGAGAGTTTAACAGCGGAGCATCCATAGGTCCGGATGTATGGGCGGAAGAGGTACCGCGGTGGCACTATCGTAGGGTCACGACCTTGCCGAGATAACTGTGAGCTACCTGGTGTAGGCGCGCCCATGATTCCGCGTAAGGAAGGGGGCTAATCAATTCGTGGCGTATCAATTAATCTTGCACGGGTGTAAGTTGTTCTACAAATAGGTCCTAAAGGTAAGGCAGGATACAGTGAGAGCTCCGGCGCATGCACGTTGCGAGGACAAGCCTCTGGATACGGAGAACTTCAGTTCCACCCTTGAATACTGCGGACCACGTTCCGTCCACTTGAGACCCGTAGCAGTGCATGTCACCAGAGAAGGTGCCGCAGCTATATCTCGAATTCGCGTTGCGGGGGGAGCGTTTGAGGATTTCAAGCTTTACTCCTACGGAGTGCAGGATCAATACACCCCGCTAAGTAGAGGGTTTTCGGGTCCGGAGAAAACTATAACAGTTGCCATTGATCACGGCGATACGACATCCGCTGTGTAATCACGGCCGACGTCGTGATAAAGAGCACGACACGCTAGCCGCACGAGGACTGCAGTCACGCGCCGTTCCTATGGACCCGTGTTTGAAGATTGGCAATTTAGTGGAAGGGGCGGAACTATTACGTTTCTTGCGGATGATCTGATTCAGGGAGCGTGTTCCCTTACCGAGTCGCCATGAGACCTGAGCGTGTACGATAAGGTATAGTCAGATGCGGCCTGAAGACAACAGCCCCATACAGTGCCGTGTATTTGTTAGAGCTCCTATGAGGTACGTCAACGGGATCAGAGTAGTGACATGCGTACTTTAAAATGAAGGTATATGCAGCCCTGAAGGCTTGAGAGAACTGTTTGTCTCTCAGTCGCAGCATTCCGGTGCGCAAGTCCTTATTCTCGATAAAAGGCCATTGCAGGAAGCCATTACGCCGTCTTTACCAGGGCTTCTGGCACGGGGCCATAGATGGATCAGTACGCGATCTTTATATAGAGTACTGTTTTCGGCCTTTCATGTTACCCGGGGCTAGCTTCTCCCGAACTGGTCATCTACCCAAGGGTATACTTTATGCGCAAGAGTTCGGTGACCCGCCAGCAACCCAGGCTCGTCGCGAGACGTTTGTTGAACTTTATTCAAGTCGTGCATCAACTAATGTTATTACTCGAATTCCGGGAGGATCGGCGGGCCGATCGTAGAGATACGAGGGCGCTGCGACTTGTTGATCGGTATGCGAACTCCGATCCGCTCTGAGTAGCTTTTTAAGCTCACTCTCCGTTTAAAAGCGGAAGCCAAGTTCATACATTCCTTCTCCATACATAGCCGTCTCGGCTTTTAGGAATTACCGGTGCCGGCAAGAGGCTCACCTTGTTCTATACGAGTACTGCGACACCGCCGCGGTCCGAACCCTTTGCAGATGAATGTGTCGTGCACGTGATGGACAATCACGCACCATTGCAGTATATATAGACTCTGAATGGACGTAATTAAATAATAAGCTCAAAGGATTAGGATCCGTCAATAGACCATGTGAGCATCACTGAATTTCATCGTACCGAGGCTGAGGTCAGTAGCGCTCAACGCATACCTCCGTGGGTTAAATTTTAACTACCGGGCAGTTGTGCGTTTGTTTTACTACACGCTATTTGCGTCTCGAAATCCGATACGTTTTAGCATGGTTAAGAGTCACCCCGAGTCCGAAAACATTACGCGTACGGGGCATGGTAGTTCGCCCCTTCCCACTATTCGCTCCTTACCTTCTAGTTGCGGGGGGCTTGACGCCGTCTGGCTACGGGCTCGAACGTATGTACAGGCTGGACACTGAGACAGCCACCTGATACGCCTTTGGAAGCCGGGAGTCCTGTTCGACCACTAACCACCATAACAAAGACAAGGCCATACCGTTCGGAAGGATCACAGACGCTAATGAAGTAGACTTTAGGCGGTTCCGCGCGTACAAGATGTTGTGGCTTGCCACGTAATCACACCGAGAAGGGTTCTGCGCCGGACCAGATTACGGGTGAGAAATGGGTGGCGATTCTCGCGAGGGGACGCCGCCGGAGTGCACAAAGGAGATCTCGGTTCGGCTCCTAGCATTATTAACCTACCCTAAGTGGGCTATCGTAAGGAGAA
seq00005   ACGAAGACCTTTGGAACAGCGTGCATTATCCTCTTGAAGAGATTGCAGTCACGACCCGCCGGATCCATTAGGGCCTAACCCGCGTTGCGCTTGAAAAACCCCTTGCAGCTATATCAAAGGTAGACGCCCAATTCCGAGAGTTTAACAGCGGAGCATCCATAGGTCCGGATGTATGGGCGGAAGAGGTACCGCGGTGGCACTATCGTAGGGTCACGACCTTGCCGAGATAACTGTGAGCTACCTGGTGTAGGCGCGCCCATGATTCCGCGTAAGGAAGGGGGCTAATCAATTCGTGGCGTATCAATTAATCTTGCACGGGTGTAAGTTGTTCTACAAATAGGTCCTAAAGGTAAGGCAGGATACAGTGAGAGCTCCGGCGCATGCACGTTGCGAGGACAAGCCTCTGGATACGGAGAACTTCAGTTCCACCCTTGAATACTGCGGACCACGTTCCGTCCACTTGAGACCCGTAGCAGTGCATGTCACCAGAGAAGGTGCCGCCGCTATATCTCGAATTCGCGTTGCGGGGGGAGCGTTTGAGGATTTCAAGCTTTACTCCTACGGAGTGCAGGATCAATACACCCCGCTAAGTAGAGGGTTTTCGGGTCCGGAGAAAACTATAACAGTTGCCATTGATCACGGCGATACGACAGCCGCTGTGTAATCACGGCCGACGTCGTGATAAAGAGCACGACACGCTAGCCGCACGAGGACTGCAGTCACGCGCCGTTCCTATGGACCCGTGTTTGAAGATTGGCAATTTAGTGGAAGGGGCGGAACTATTACGTTTCTTGCGGATGATCTGATTCAGGGAGCGTGTTCCCTTACCGAGTCGCCATGAGACCTGAGCGTGTACGATAAGGTATAGTCAGATGCGGCCTGAAGACAACAGCCCCATATAGTGCCGTGTATTTGTTAGAGCTCCTATGAGGTACGTCAACGGGATCAGAGTAGTGACATGCGTACTTTAAAATGAAGGTATATGCAGCCCTGAAGGCTTGAGAGAACTGTTTGTCTCTCAGTCGCAGCATTCCGGTGCGCAAGTCCTTATTCTCGATAAAAGGCCATTGCAGGAAGCCATTACGCCGTCTTTACCAGGGCTTCTGGCACGGGGCCATAGATGGATCAGTACGCGATCTTTATATAGAGTACTGTTTTCGGCCTTTCATGTTACCCGGGGCTAGCTTCTCCCGAACTGGTCATCTACCCAAGGGTATACTTTATGCGCAAGAGTTCGGTGACCCGCCAGCAACCCAGGCTCGTCGCGAGACGTTTGTTGAACTTTATTCAAGTCGTGCATCAACTAATGTTATTACTCGAATTCCGGGAGGATCGGCGGGCCGATCGTAGAGATACGAGGGCGCTGCGACTTGTTGATCGGTATGCGAACTCCGAACCGCTCTGAGTAGCTTTTTAAGCTCACTCTCCGTTTAAAAGCGGAAGCCAAGTTCATACATTCCTTCTCCATACATAGCCGTCTCGGCTTTTAGGAATTACCGGTGCCGGCAAGAGGCTCACCTTGTTCTATACGAGTACTGCGACACCGCCGCGGTCCGAACCCTTTGCAGATGAATGTGTCGTGCACGTGATGGACAATCACGCACCATTGCAGTATATATAGACTCTGAATGGACGTAATTAAATAATAAGCTCAAAGGATTAGGATCCGTCAATAGACCATGTGAGCATCACTGAATTTCATCGTACCGAGGCTGAGGTCAGTAGCGCTCAACGCATACCTCCGTGGGTTAAATTTTAACTACCGGGCAGTTGTGCGTTTGTTTTACTACACGCTATTTGCGTCTCGAAATCCGATACGTTTTAGCATGGTTAAGAGTCACCCCGAGTCCGAAAACATTACGCGTACGGGGCATGGTAGTTCGCCCCTTCCCACTATTCGCTCCTTACCTTCTAGTTGCGGGGGGCTTGACGCCGTCTGGCTACGGGCTCGAACGTATGTACAGGCTGGACACTGAGACAGCCACCTGATACGCCTTTGGAAGCCGGGAGTCCTGTTCGACCACTAACCACCATAACAAAGACAAGGCCATACCGTTCGGAAGGATCACAGACGCTAATGAAGTAGACTTTAGGCGGTTCCGCGCGTACAAGATGTTGTGGCTTGCCACGTAATCACACCGAGAAGGGTTCTGCGCCGGACCAGATTACGGGTGAGAAATGGGTGGCGATTCTCGCGAGGGGACGCCGCCGGAGTGCACAAAGGAGATCTCGGTTCGGCTCCTAGCATTATTAACCTACCCTAAGTGGGCTATCGTAAGGAGAA
seq00006   ACGAAGACCTTTGGAACAGCGTGCATTATCCTCTTGAAGAGATTGCAGTCACGACCCGCCGGATCCATTAGGGCCTAACCCGCGTTGCGCTTGAAAAACCCCTTGCAGCTATATCAAAGGTAGACGCCCAATTCCGAGAGTTTAACAGCGGAGCATCCATAGGTCCGGATGTATGGGCGGAAGAGGTACCGCGGTGGCACTATCGTAGGGTCACGACCTTGCCGAGATAACTGTGAGCTACCTGGTGTAGGCGCGCCCATGATTCCGCGTAAGGAAGGGGGCTAATCAATTCGTGGCGTATCAATTAATCTTGCACGGGTGTAAGTTGTTCTACAAATAGGTCCTAAAGGTAAGGCAGGATACAGTGAGAGCTCCGGCGCATGCACGTTGCGAGGACAAGCCTCTGGATACGGAGAACTTCAGTTCCACCCTTGAATACTGCGGACCACGTTCCGTCCACTTGAGACCCGTAGCAGTGCATGTCACCAGAGAAGGTGCCGCCGCTATATCTCGAATTCGTGTTGCGGGGGGAGCGTTTGAGGATTTCAAGCTTTACTCCTACGGAGTGCAGGATCAATACACCCCGCTAAGTAGAGGGTTTTCGGGTCCGGAGAAAACTATAACAGTTGCCATTGATCACGGCGATACGACATCCGCTGTGTAATCACGGCCGACGTCGTGATAAAGAGCACGACACGCTAGCCGCACGAGGACTGCAGTCACGCGCCGTTCCTATGGACCCGTGTTTGAAGATTGGCAATTTAGTGGAAGGGGCGGAACTATTACGTTTCTTGCGGATGATCTGATTCAGGGAGCGTGTTCCCTTACCGAGTCGCCATGAGACCTGAGCGTGTACGATAAGGTATAGTCAGATGCGGCCTGAAGACAACAGCCCCATACAGTGCCGTGTATTTGTTAGAGCTCCTATGAGGTACGTCAACGGGATCAGAGTAGTGACATGCGTACTTTAAAATGAAGGTATATGCAGCCCTGAAGGCTTGAGAGAACTGTTTGTCTCTCAGTCGCAGCATTCCGGTGCGCAAGTCCTTATTCTCGATAAAAGGCCATTGCAGGAAGCCATTACGCCGTCTTTACCAGGGCTTCTGGCACGGGGCCATAGATGGATCAGTACGCGATCTTTATATAGAGTACTGTTTTCGGCCTTTCATGTTACCCGGGGCTAGCTTCTCCCGAACTGGTCATCTACCCAAGGGTATACTTTATGCGCAAGAGTTCGGTGACCCGCCAGCAACCCAGGCTCGTCGCGAGACGTTTGTTGAACTTTATTCAAGTCGTGCATCAACTAATGTTATTACTCGAATTCCGGGAGGATCGGCGGGCCGATCGTAGAGATACGAGGGCGCTGCGACTTGTTGATCGGTATGCGAACTCCGAACCGCTCTGAGTAGCTTTTTAAGCTCACTCTCCGTTTAAAAGCGGAAGCCAAGTTCATACATTCCTTCTCCATACATAGCCGTCTCGGCTTTTAGGAATTACCGGTGCCGGCAAGAGGCTCACCTTGTTCTATACGAGTACTGCGACACCGCCGCGGTCCGAACCCTTTGCAGATGAATGTGTCGTGCACGTGATGGACAATCACGCACCATTGCAGTATATATAGACTCTGAATGGACGTAATTAAATAATAAGCTCAAAGGATTAGGATCCGTCAATAGACCATGTGAGCATCACTGAATTTCATCGTACCGAGGCTGAGGTCAGTAGCGCTCAACGCATACCTCCGTGGGTTAAATTTTAACTACCGGGCAGTTGTGCGTTTGTTTTACTACACGCTATTTGCGTCTCGAAATCCGATACGTTTTAGCATGGTTAAGAGTCACCCCGAGTCCGAAAACATTACGCGTACGGGGCATGGTAGTTCGCCCCTTCCCACTATTCGCTCCTTACCTTCTAGTTGCGGGGGGCTTGACGCCGTCTGGCTACGGGCTCGAACGTATGTACAGGCGGGACACTGAGACAGCCACCTGATACGCCTTTGGAAGCCGGGAGTCCTGTTCGACCACTAACCACCATAACAAAGACAAGGCCATACCGTTCGGAAGGATCACAGACGCTAATGAAGTAGACTTTAGGCGGTTCCGCGCGTACAAGATGTTGTGGCTTGCCACGTAATCACACCGAGAAGGGTTCTGCGCCGGACCAGATTACGGGTGAGAAATGGGTGGCGATTCTCGCGAGGGGACGCCGCCGGAGTGCACAAAGGAGATCTCGGTTCGGCTCCTAGCATTATTAACCTACCCTAAGTGGGCTATCGTAAGGAGAA
seq00007   ACGAAGACCTTTGGAACAGCGTGCATTATCCTCTTGAAGAGATTGCAGTCACGACCCGCCGGATCCATTAGGGCCTAACCCGCGTTGCGCTTGAAAAACCCCTTGCAGCTATATCAAAGGTAGACGCCCAATTCCGAGAGTTTAACAGCGGAGCATCCATAGGTCCGGATGTATGGGCGGAAGAGGTACCGCGGTGGCACTATCGTAGGGTCACGACCTTGCCGAGATAACTGTGAGCTACCTGGTGTAGGCGCGCCCATGATTCCGCGTAAGGAAGGGGGCTAATCAATTCGTGGCGTATCAATTAATCTTGCACGGGTGTAAGTTGTTCTACAAATAGGTCCTAAAGGTAAGGCAGGATACAGTGAGAGCTCCGGCGCATGCACGTTGCGAGGACAAGCCTCTGGATACGGAGAACTTCAGTTCCACCCTTGAATACTGCGGACCACGTTCCGTCCACTTGAGACCCGTAGCAGTGCATGTCACCAGAGAAGGTGCCGCCGCTATATCTCGAATTCGCGTTGCGGGGGGAGCGTTTGAGGATTTCAAGCTTTACTCCTACGGAGTGCAGGATCAATACACCCCGCTAAGTAGAGGGTTTTCGGGTCCGGAGAAAACTATAACAGTTGCCATTGATCACGGCGATACGACAGCCGCTGTGTAATCACGGCCGACGTCGTGATAAAGAGCACGACACGCTAGCCGCACGAGGACTGCAGTCACGCGCCGTTCCTATGGACCCGTGTTTGAAGATTGGCAATTTAGTGGAAGGGGCGGAACTATTACGTTTCTTGCGGATGATCTGATTCAGGGAGCGTGTTCCCTTACCGAGTCGCCATGAGACCTGAGCGTGTACGATAAGGTATAGTCAGATGCGGCCTGAAGACAACAGCCCCATATAGTGCCGTGTATTTGTTAGAGCTCCTATGAGGTACGTCAACGGGATCAGAGTAGTGACATGCGTACTTTAAAATGAAGGTATATGCAGCCCTGAAGGCTTGAGAGAACTGTTTGTCTCTCAGTCGCAGCATTCCGGTGCGCAAGTCCTTATTCTCGATAAAAGGCCATTGCAGGAAGCCATTACGCCGTCTTTACCAGGGCTTCTGGCACGGGGCCATAGATGGATCAGTACGCGATCTTTATATAGAGTACTGTTTTCGGCCTTTCATGTTACCCGGGGCTAGCTTCTCCCGAACTGGTCATCTACCCAAGGGTATACTTTATGCGCAAGAGTTCGGTGACCCGCCAGCAACCCAGGCTCGTCGCGAGACGTTTGTTGAACTTTATTCAAGTCGTGCATCAACTAATGTTATTACTCGAATTCCGGGAGGATCGGCGGGCCGATCGTAGAGATACGAGGGCGCTGCGACTTGTTGATCGGTATGCGAACTCCGAACCGCTCTGAGTAGCTTTTTAAGCTCACTCTCCGTTTAAAAGCGGAAGCCAAGTTCATACATTCCTTCTCCATACATAGCCGTCTCGGCTTTTAGGAATTACCGGTGCCGGCAAGAGGCTCACCTTGTTCTATACGAGTACTGCGACACCGCCGCGGTCCGAACCCTTTGCAGATGAATGTGTCGTGCACGTGATGGACAATCACGCACCATTGCAGTATATATAGACTCTGAATGGACGTAATTAAATAATAAGCTCAAAGGATTAGGATCCGTCAATAGACCATGTGAGCATCACTGAATTTCATCGTACCGAGGCTGAGGTCAGTAGCGCTCAACGCATACCTCCGTGGGTTAAATTTTAACTACCGGGCAGTTGTGCGTTTGTTTTACTACACGCTATTTGCGTCTCGAAATCCGATACGTTTTAGCATGGTTAAGAGTCACCCCGAGTCCGAAAACATTACGCGTACGGGGCATGGTAGTTCGCCCCTTCCCACTATTCGCTCCTTACCTTCTAGTTGCGGGGGGCTTGACGCCGTCTGGCTACGGGCTCGAACGTATGTACAGGCTGGACACTGAGACAGCCACCTGATACGCCTTTGGAAGCCGGGAGTCCTGTTCGACCACTAACCACCATAACAAAGACAAGGCCATACCGTTCGGAAGGATCACAGACGCTAATGAAGTAGACTTTAGGCGGTTCCGCGCGTACAAGATGTTGTGGCTTGCCACGTAATCACACCGAGAAGGGTTCTGCGCCGGACCAGATTACGGGTGAGAAATGGGTGGCGATTCTCGCGAGGGGACGCCGCCGGAGTGCACAAAGGAGATCTCGGTTCGGCTCCTAGCATTATTAACCTACCCTAAGTGGGCTATCGTAAGGAGAA
seq00008   ACGAAGACCTTTGGAACAGCGTGCATTATCCTCTTGAAGAGATTGCAGTCACGACCCGCCGGATCCATTAGGGCCTAACCCGCGTTGCGCTTGAAAAACCCCTTGCAGCTATATCAAAGGTAGACGCCCAATTCCGAGAGTTTAACAGCGGAGCATCCATAGGTCCGGATGTATGGGCGGAAGAGGTACCGCGGTGGCACTATCGTAGGGTCACGACCTTGCCGAGATAACTGTGAGCTACCTGGTGTAGGCGCGCCCATGATTCCGCGTAAGGAAGGGGGCTAATCAATTCGTGGCGTATCAATTAATCTTGCACGGGTGTAAGTTGTTCTACAAATAGGTCCTAAAGGTAAGGCAGGATACAGTGAGAGCTCCGGCGCATGCACGTTGCGAGGACAAGCCTCTGGATACGGAGAACTTCAGTTCCACCCTTGAATACTGCGGACCACGTTCCGTCCACTTGAGACCCGTAGCAGTGCATGTCACCAGAGAAGGTGCCGCAGCTATATCTCGAATTCGCGTTGCGGGGGGAGCGTTTGAGGATTTCAAGCTTTACTCCTACGGAGTGCAGGATCAATACACCCCGCTAAGTAGAGGGTTTTCGGGTCCGGAGAAAACTATAACAGTTGCCATTGATCACGGCGATACGACATCCGCTGTGTAATCACGGCCGACGTCGTGATAAAGAGCACGACACGCTAGCCGCACGAGGACTGCAGTCACGCGCCGTTCCTATGGACCCGTGTTTGAAGATTGGCAATTTAGTGGAAGGGGCGGAACTATTACGTTTCTTGCGGATGATCTGATTCAGGGAGCGTGTTCCCTTACCGAGTCGCCATGAGACCTGAGCGTGTACGATAAGGTATAGTCAGATGCGGCCTGAAGACAACAGCCCCATACAGTGCCGTGTATTTGTTAGAGCTCCTATGAGGTACGTCAACGGGATCAGAGTAGTGACATGCGTACTTTAAAATGAAGGTATATGCAGCCCTGAAGGCTTGAGAGAACTGTTTGTCTCTCAGTCGCAGCATTCCGGTGCGCAAGTCCTTATTCTCGATAAAAGGCCATTGCAGGAAGCCATTACGCCGTCTTTACCAGGGCTTCTGGCACGGGGCCATAGATGGATCAGTACGCGATCTTTATATAGAGTACTGTTTTCGGCCTTTCATGTTACCCGGGGCTAGCTTCTCCCGAACTGGTCATCTACCCAAGGGTATACTTTATGCGCAAGAGTTCGGTGACCCGCCAGCAACCCAGGCTCGTCGCGAGACGTTTGTTGAACTTTATTCAAGTCGTGCATCAACTAATGTTATTACTCGAATTCCGGGAGGATCGGCGGGCCGATCGTAGAGATACGAGGGCGCTGCGACTTGTTGATCGGTATGCGAACTCCGAACCGCTCTGAGTAGCTTTTTAAGCTCACTCTCCGTTTAAAAGCGGAAGCCAAGTTCATACATTCCTTCTCCATACATAGCCGTCTCGGCTTTTAGGAATTACCGGTGCCGGCAAGAGGCTCACCTTGTTCTATACGAGTACTGCGACACCGCCGCGGTCCGAACCCTTTGCAGATGAATGTGTCGTGCACGTGATGGACAATCACGCACCATTGCAGTATATATAGACTCTGAATGGACGTAATTAAATAATAAGCTCAAAGGATTAGGATCCGTCAATAGACCATGTGAGCATCACTGAATTTCATCGTACCGAGGCTGAGGTCAGTAGCGCTCAACGCATACCTCCGTGGGTTAAATTTTAACTACCGGGCAGTTGTGCGTTTGTTTTACTACACGCTATTTGCGTCTCGAAATCCGATACGTTTTAGCATGGTTAAGAGTCACCCCGAGTCCGAAAACATTACGCGTACGGGGCATGGTAGTTCGCCCCTTCCCACTATTCGCTCCTTACCTTCTAGTTGCGGGGGGCTTGACGCCGTCTGGCTACGGGCTCGAACGTATGTACAGGCTGGACACTGAGACAGCCACCTGATACGCCTTTGGAAGCCGGGAGTCCTGTTCGACCACTAACCACCATAACAAAGACAAGGCCATACCGTTCGGAAGGATCACAGACGCTAATGAAGTAGACTTTAGGCGGTTCCGCGCGTACAAGATGTTGTGGCTTGCCACGTAATCACACCGAGAAGGGTTCTGCGCCGGACCAGATTACGGGTGAGAAATGGGTGGCGATTCTCGCGAGGGGACGCCGCCGGAGTGCACAAAGGAGATCTCGGTTCGGCTCCTAGCATTATTAACCTACCCTAAGTGGGCTATCGTAAGGAGAA
seq00009   ACGAAGACCTTTGGAACAGCGTGCATTATCCTCTTGAAGAGATTGCAGTCACGACCCGCCGGATCCATTAGGGCCTAACCCGCGTTGCGCTTGAAAAACCCCTTGCAGCTATATCAAAGGTAGACGCCCAATTCCGAGAGTTTAACAGCGGAGCATCCATAGGTCCGGATGTATGGGCGGAAGAGGTACCGCGGTGGCACTATCGTAGGGTCACGACCTTGCCGAGATAACTGTGAGCTACCTGGTGTAGGCGCGCCCATGATTCCGCGTAAGGAAGGGGGCTAATCAATTCGTGGCGTATCAATTAATCTTGCACGGGTGTAAGTTGTTCTACAAATAGGTCCTAAAGGTAAGGCAGGATACAGTGAGAGCTCCGGCGCATGCACGTTGCGAGGACAAGCCTCTGGATACGGAGAACTTCAGTTCCACCCTTGAATACTGCGGACCACGTTCCGTCCACTTGAGACCCGTAGCAGTGCATGTCACCAGAGAAGGTGCCGCCGCTATATCTCGAATTCGTGTTGCGGGGGGAGCGTTTGAGGATTTCAAGCTTTACTCCTACGGAGTGCAGGATCAATACACCCCGCTAAGTAGAGGGTTTTCGGGTCCGGAGAAAACTATAACAGTTGCCATTGATCACGGCGATACGACATCCGCTGTGTAATCACGGCCGACGTCGTGATAAAGAGCACGACACGCTAGCCGCACGAGGACTGCAGTCACGCGCCGTTCCTATGGACCCGTGTTTGAAGATTGGCAATTTAGTGGAAGGGGCGGAACTATTACGTTTCTTGCGGATGATCTGATTCAGGGAGCGTGTTCCCTTACCGAGTCGCCATGAGACCTGAGCGTGTACGATAAGGTATAGTCAGATGCGGCCTGAAGACAACAGCCCCATACAGTGCCGTGTATTTGTTAGAGCTCCTATGAGGTACGTCAACGGGATCAGAGTAGTGACATGCGTACTTTAAAATGAAGGTATATGCAGCCCTGAAGGCTTGAGAGAACTGTTTGTCTCTCAGTCGCAGCATTCCGGTGCGCAAGTCCTTATTCTCGATAAAAGGCCATTGCAGGAAGCCATTACGCCGTCTTTACCAGGGCTTCTGGCACGGGGCCATAGATGGATCAGTACGCGATCTTTATATAGAGTACTGTTTTCGGCCTTTCATGTTACCCGGGGCTAGCTTCTCCCGAACTGGTCATCTACCCAAGGGTATACTTTATGCGCAAGAGTTCGGTGACCCGCCAGCAACCCAGGCTCGTCGCGAGACGTTTGTTGAACTTTATTCAAGTCGTGCATCAACTAATGTTATTACTCGAATTCCGGGAGGATCGGCGGGCCGATCGTAGAGATACGAGGGCGCTGCGACTTGTTGATCGGTATGCGAACTCCGAACCGCTCTGAGTAGCTTTTTAAGCTCACTCTCCGTTTAAAAGCGGAAGCCAAGTTCATACATTCCTTCTCCATACATAGCCGTCTCGGCTTTTAGGAATTACCGGTGCCGGCAAGAGGCTCACCTTGTTCTATACGAGTACTGCGACACCGCCGCGGTCCGAACCCTTTGCAGATGAATGTGTCGTGCACGTGATGGACAATCACGCACCATTGCAGTATATATAGACTCTGAATGGACGTAATTAAATAATAAGCTCAAAGGATTAGGATCCGTCAATAGACCATGTGAGCATCACTGAATTTCATCGTACCGAGGCTGAGGTCAGTAGCGCTCAACGCATACCTCCGTGGGTTAAATTTTAACTACCGGGCAGTTGTGCGTTTGTTTTACTACACGCTATTTGCGTCTCGAAATCCGATACGTTTTAGCATGGTTAAGAGTCACCCCGAGTCCGAAAACATTACGCGTACGGGGCATGGTAGTTCGCCCCTTCCCACTATTCGCTCCTTACCTTCTAGTTGCGGGGGGCTTGACGCCGTCTGGCTACGGGCTCGAACGTATGTACAGGCTGGACACTGAGACAGCCACCTGATACGCCTTTGGAAGCCGGGAGTCCTGTTCGACCACTAACCACCATAACAAAGACAAGGCCATACCGTTCGGAAGGATCACAGACGCTAATGAAGTAGACTTTAGGCGGTTCCGCGCGTACAAGATGTTGTGGCTTGCCACGTAATCACACCGAGAAGGGTTCTGCGCCGGACCAGATTACGGGTGAGAAATGGGTGGCGATTCTCGCGAGGGGACGCCGCCGGAGTGCACAAAGGAGATCTCGGTTCGGCTCCTAGCATTATTAACCTACCCTAAGTGGGCTATCGTAAGGAGAA
seq00010   ACGAAGACCTTTGGAACAGCGTGCATTATCCTCTTGAAGAGATTGCAGTCACGACCCGCCGGATCCATTAGGGCCTAACCCGCGTTGCGCTTGAAAAACCCCTTGCAGCTATATCAAAGGTAGACGCCCAATTCCGAGAGTTTAACAGCGGAGCATCCATAGGTCCGGATGTATGGGCGGAAGAGGTACCGCGGTGGCACTATCGTAGGGTCACGACCTTGCCGAGATAACTGTGAGCTACCTGGTGTAGGCGCGCCCATGATTCCGCGTAAGGAAGGGGGCTAATCAATTCGTGGCGTATCAATTAATCTTGCACGGGTGTAAGTTGTTCTACAAATAGGTCCTAAAGGTAAGGCAGGATACAGTGAGAGCTCCGGCGCATGCACGTTGCGAGGACAAGCCTCTGGATACGGAGAACTTCAGTTCCACCCTTGAATACTGCGGACCACGTTCCGTCCACTTGAGACCCGTAGCAGTGCATGTCACCAGAGAAGGTGCCGCAGCTATATCTCGAATTCGCGTTGCGGGGGGAGCGTTTGAGGATTTCAAGCTTTACTCCTACGGAGTGCAGGATCAATACACCCCGCTAAGTAGAGGGTTTTCGGGTCCGGAGAAAACTATAACAGTTGCCATTGATCACGGCGATACGACATCCGCTGTGTAATCACGGCCGACGTCGTGATAAAGAGCACGACACGCTAGCCGCACGAGGACTGCAGTCACGCGCCGTTCCTATGGACCCGTGTTTGAAGATTGGCAATTTAGTGGAAGGGGCGGAACTATTACGTTTCTTGCGGATGATCTGATTCAGGGAGCGTGTTCCCTTACCGAGTCGCCATGAGACCTGAGCGTGTACGATAAGGTATAGTCAGATGCGGCCTGAAGACAACAGCCCCATACAGTGCCGTGTATTTGTTAGAGCTCCTATGAGGTACGTCAACGGGATCAGAGTAGTGACATGCGTACTTTAAAATGAAGGTATATGCAGCCCTGAAGGCTTGAGAGAACTGTTTGTCTCTCAGTCGCAGCATTCCGGTGCGCAAGTCCTTATTCTCGATAAAAGGCCATTGCAGGAAGCCATTACGCCGTCTTTACCAGGGCTTCTGGCACGGGGCCATAGATGGATCAGTACGCGATCTTTATATAGAGTACTGTTTTCGGCCTTTCATGTTACCCGGGGCTAGCTTCTCCCGAACTGGTCATCTACCCAAGGGTATACTTTATGCGCAAGAGTTCGGTGACCCGCCAGCAACCCAGGCTCGTCGCGAGACGTTTGTTGAACTTTATTCAAGTCGTGCATCAACTAATGTTATTACTCGAATTCCGGGAGGATCGGCGGGCCGATCGTAGAGATACGAGGGCGCTGCGACTTGTTGATCGGTATGCGAACTCCGAACCGCTCTGAGTAGCTTTTTAAGCTCACTCTCCGTTTAAAAGCGGAAGCCAAGTTCATACATTCCTTCTCCATACATAGCCGTCTCGGCTTTTAGGAATTACCGGTGCCGGCAAGAGGCTCACCTTGTTCTATACGAGTACTGCGACACCGCCGCGGTCCGAACCCTTTGCAGATGAATGTGTCGTGCACGTGATGGACAATCACGCACCATTGCAGTATATATAGACTCTGAATGGACGTAATTAAATAATAAGCTCAAAGGATTAGGATCCGTCAATAGACCATGTGAGCATCACTGAATTTCATCGTACCGAGGCTGAGGTCAGTAGCGCTCAACGCATACCTCCGTGGGTTAAATTTTAACTACCGGGCAGTTGTGCGTTTGTTTTACTACACGCTATTTGCGTCTCGAAATCCGATACGTTTTAGCATGGTTAAGAGTCACCCCGAGTCCGAAAACATTACGCGTACGGGGCATGGTAGTTCGCCCCTTCCCACTATTCGCTCCTTACCTTCTAGTTGCGGGGGGCTTGACGCCGTCTGGCTACGGGCTCGAACGTATGTACAGGCGGGACACTGAGACAGCCACCTGATACGCCTTTGGAAGCCGGGAGTCCTGTTCGACCACTAACCACCATAACAAAGACAAGGCCATACCGTTCGGAAGGATCACAGACGCTAATGAAGTAGACTTTAGGCGGTTCCGCGCGTACAAGATGTTGTGGCTTGCCACGTAATCACACCGAGAAGGGTTCTGCGCCGGACCAGATTACGGGTGAGAAATGGGTGGCGATTCTCGCGAGGGGACGCCGCCGGAGTGCACAAAGGAGATCTCGGTTCGGCTCCTAGCATTATTAACCTACCCTAAGTGGGCTATCGTAAGGAGAA
seq00011   ACGAAGACCTTTGGAACAGCGTGCATTATCCTCTTGAAGAGATTGCAGTCACGACCCGCCGGATCCATTAGGGCCTAACCCGCGTTGCGCTTGAAAAACCCCTTGCAGCTATATCAAAGGTAGACGCCCAATTCCGAGAGTTTAACAGCGGAGCATCCATAGGTCCGGATGTATGGGCGGAAGAGGTACCGCGGTGGCACTATCGTAGGGTCACGACCTTGCCGAGATAACTGTGAGCTACCTGGTGTAGGCGCGCCCATGATTCCGCGTAAGGAAGGGGGCTAATCAATTCGTGGCGTATCAATTAATCTTGCACGGGTGTAAGTTGTTCTACAAATAGGTCCTAAAGGTAAGGCAGGATACAGTGAGAGCTCCGGCGCATGCACGTTGCGAGGACAAGCCTCTGGATACGGAGAACTTCAGTTCCACCCTTGAATACTGCGGACCACGTTCCGTCCACTTGAGACCCGTAGCAGTGCATGTCACCAGAGAAGGTGCCGCCGCTATATCTCGAATTCGCGTTGCGGGGGGAGCGTTTGAGGATTTCAAGCTTTACTCCTACGGAGTGCAGGATCAATACACCCCGCTAAGTAGAGGGTTTTCGGGTCCGGAGAAAACTATAACAGTTGCCATTGATCACGGCGATACGACATCCGCTGTGTAATCACGGCCGACGTCGTGATAAAGAGCACGACACGCTAGCCGCACGAGGACTGCAGTCACGCGCCGTTCCTATGGACCCGTGTTTGAAGATTGGCAATTTAGTGGAAGGGGCGGAACTATTACGTTTCTTGCGGATGATCTGATTCAGGGAGCGTGTTCCCTTACCGAGTCGCCATGAGACCTGAGCGTGTACGATAAGGTATAGTCAGATGCGGCCTGAAGACAACAGCCCCATACAGTGCCGTGTATTTGTTAGAGCTCCTATGAGGTACGTCAACGGGATCAGAGTAGTGACATGCGTACTTTAAAATGAAGGTATATGCAGCCCTGAAGGCTTGAGAGAACTGTTTGTCTCTCAGTCGCAGCATTCCGGTGCGCAAGTCCTTATTCTCGATAAAAGGCCATTGCAGGAAGCCATTACGCCGTCTTTACCAGGGCTTCTGGCACGGGGCCATAGATGGATCAGTACGCGATCTTTATATAGAGTACTGTTTTCGGCCTTTCATGTTACCCGGGGCTAGCTTCTCCCGAACTGGTCATCTACCCAAGGGTATACTTTATGCGCAAGAGTTCGGTGACCCGCCAGCAACCCAGGCTCGTCGCGAGACGTTTGTTGAACTTTATTCAAGTCGTGCATCAACTAATGTTATTACTCGAATTCCGGGAGGATCGGCGGGCCGATCGTAGAGATACGAGGGCGCTGCGACTTGTTGATCGGTATGCGAACTCCGAACCGCTCTGAGTAGCTTTTTAAGCTCACTCTCCGTTTAAAAGCGGAAGCCAAGTTCATACATTCCTTCTCCATACATAGCCGTCTCGGCTTTTAGGAATTACCGGTGCCGGCAAGAGGCTCACCTTGTTCTATACGAGTACTGCGACACCGCCGCGGTCCGAACCCTTTGCAGATGAATGTGTCGTGCACGTGATGGACAATCACGCACCATTGCAGTATATATAGACTCTGAATGGACGTAATTAAATAATAAGCTCAAAGGATTAGGATCCGTCAATAGACCATGTGAGCATCACTGAATTTCATCGTACCGAGGCTGAGGTCAGTAGCGCTCAACGCATACCTCCGTGGGTTAAATTTTAACTACCGGGCAGTTGTGCGTTTGTTTTACTACACGCTATTTGCGTCTCGAAATCCGATACGTTTTAGCATGGTTAAGAGTCACCCCGAGTCCGAAAACATTACGCGTACGGGGCATGGTAGTTCGCCCCTTCCCACTATTCGCTCCTTACCTTCTAGTTGCGGGGGGCTTGACGCCGTCTGGCTACGGGCTCGAACGTATGTACAGGCTGGACACTGAGACAGCCACCTGATACGCCTTTGGAAGCCGGGAGTCCTGTTCGACCACTAACCACCATAACAAAGACAAGGCCATACCGTTCGGAAGGATCACAGACGCTAATGAAGTAGACTTTAGGCGGTTCCGCGCGTACAAGATGTTGTGGCTTGCCACGTAATCACACCGAGAAGGGTTCTGCGCCGGACCAGATTACGGGTGAGAAATGGGTGGCGATTCTCGCGAGGGGACGCCGCCGGAGTGCACAAAGGAGATCTCGGTTCGGCTCCTAGCATTATTAACCTACCCTAAGTGGGCTATCGTAAGGAGAA
seq00012   ACGAAGACCTTTGGAACAGCGTGCATTATCCTCTTGAAGAGATTGCAGTCACGACCCGCCGGATCCATTAGGGCCTAACCCGCGTTGCGCTTGAAAAACCCCTTGCAGCTATATCAAAGGTAGACGCCCAATTCCGAGAGTTTAACAGCGGAGCATCCATAGGTCCGGATGTATGGGCGGAAGAGGTACCGCGGTGGCACTATCGTAGGGTCACGACCTTGCCGAGATAACTGTGAGCTACCTGGTGTAGGCGCGCCCATGATTCCGCGTAAGGAAGGGGGCTAATCAATTCGTGGCGTATCAATTAATCTTGCACGGGTGTAAGTTGTTCTACAAATAGGTCCTAAAGGTAAGGCAGGATACAGTGAGAGCTCCGGCGCATGCACGTTGCGAGGACAAGCCTCTGGATACGGAGAACTTCAGTTCCACCCTTGAATACTGCGGACCACGTTCCGTCCACTTGAGACCCGTAGCAGTGCATGTCACCAGAGAAGGTGCCGCAGCTATATCTCGAATTCGCGTTGCGGGGGGAGCGTTTGAGGATTTCAAGCTTTACTCCTACGGAGTGCAGGATCAATACACCCCGCTAAGTAGAGGGTTTTCGGGTCCGGAGAAAACTATAACAGTTGCCATTGATCACGGCGATACGACATCCGCTGTGTAATCACGGCCGACGTCGTGATAAAGAGCACGACACGCTAGCCGCACGAGGACTGCAGTCACGCGCCGTTCCTATGGACCCGTGTTTGAAGATTGGCAATTTAGTGGAAGGGGCGGAACTATTACGTTTCTTGCGGATGATCTGATTCAGGGAGCGTGTTCCCTTACCGAGTCGCCATGAGACCTGAGCGTGTACGATAAGGTATAGTCAGATGCGGCCTGAAGACAACAGCCCCATACAGTGCCGTGTATTTGTTAGAGCTCCTATGAGGTACGTCAACGGGATCAGAGTAGTGACATGCGTACTTTAAAATGAAGGTATATGCAGCCCTGAAGGCTTGAGAGAACTGTTTGTCTCTCAGTCGCAGCATTCCGGTGCGCAAGTCCTTATTCTCGATAAAAGGCCATTGCAGGAAGCCATTACGCCGTCTTTACCAGGGCTTCTGGCACGGGGCCATAGATGGATCAGTACGCGATCTTTATATAGAGTACTGTTTTCGGCCTTTCATGTTACCCGGGGCTAGCTTCTCCCGAACTGGTCATCTACCCAAGGGTATACTTTATGCGCAAGAGTTCGGTGACCCGCCAGCAACCCAGGCTCGTCGCGAGACGTTTGTTGAACTTTATTCAAGTCGTGCATCAACTAATGTTATTACTCGAATTCCGGGAGGATCGGCGGGCCGATCGTAGAGATACGAGGGCGCTGCGACTTGTTGATCGGTATGCGAACTCCGAACCGCTCTGAGTAGCTTTTTAAGCTCACTCTCCGTTTAAAAGCGGAAGCCAAGTTCATACATTCCTTCTCCATACATAGCCGTCTCGGCTTTTAGGAATTACCGGTGCCGGCAAGAGGCTCACCTTGTTCTATACGAGTACTGCGACACCGCCGCGGTCCGAACCCTTTGCAGATGAATGTGTCGTGCACGTGATGGACAATCACGCACCATTGCAGTATATATAGACTCTGAATGGACGTAATTAAATAATAAGCTCAAAGGATTAGGATCCGTCAATAGACCATGTGAGCATCACTGAATTTCATCGTACCGAGGCTGAGGTCAGTAGCGCTCAACGCATACCTCCGTGGGTTAAATTTTAACTACCGGGCAGTTGTGCGTTTGTTTTACTACACGCTATTTGCGTCTCGAAATCCGATACGTTTTAGCATGGTTAAGAGTCACCCCGAGTCCGAAAACATTACGCGTACGGGGCATGGTAGTTCGCCCCTTCCCACTATTCGCTCCTTACCTTCTAGTTGCGGGGGGCTTGACGCCGTCTGGCTACGGGCTCGAACGTATGTACAGGCTGGACACTGAGACAGCCACCTGATACGCCTTTGGAAGCCGGGAGTCCTGTTCGACCACTAACCACCATAACAAAGACAAGGCCATACCGTTCGGAAGGATCACAGACGCTAATGAAGTAGACTTTAGGCGGTTCCGCGCGTACAAGATGTTGTGGCTTGCCACGTAATCACACCGAGAAGGGTTCTGCGCCGGACCAGATTACGGGTGAGAAATGGGTGGCGATTCTCGCGAGGGGACGCCGCCGGAGTGCACAAAGGAGATCTCGGTTCGGCTCCTAGCATTATTAACCTACCCTAAGTGGGCTATCGTAAGGAGAA
seq00013   ACGAAGACCTTTGGAACAGCGTGCATTATCCTCTTGAAGAGATTGCAGTCACGACCCGCCGGATCCATTAGGGCCTAACCCGCGTTGCGCTTGAAAAACCCCTTGCAGCTATATCAAAGGTAGACGCCCAATTCCGAGAGTTTAACAGCGGAGCATCCATAGGTCCGGATGTATGGGCGGAAGAGGTACCGCGGTGGCACTATCGTAGGGTCACGACCTTGCCGAGATAACTGTGAGCTACCTGGTGTAGGCGCGCCCATGATTCCGCGTAAGGAAGGGGGCTAATCAATTCGTGGCGTATCAATTAATCTTGCACGGGTGTAAGTTGTTCTACAAATAGGTCCTAAAGGTAAGGCAGGATACAGTGAGAGCTCCGGCGCATGCACGTTGCGAGGACAAGCCTCTGGATACGGAGAACTTCAGTTCCACCCTTGAATACTGCGGACCACGTTCCGTCCACTTGAGACCCGTAGCAGTGCATGTCACCAGAGAAGGTGCCGCCGCTATATCTCGAATTCGCGTTGCGGGGGGAGCGTTTGAGGATTTCAAGCTTTACTCCTACGGAGTGCAGGATCAATACACCCCGCTAAGTAGAGGGTTTTCGGGTCCGGAGAAAACTATAACAGTTGCCATTGATCACGGCGATACGACAGCCGCTGTGTAATCACGGCCGACGTCGTGATAAAGAGCACGACACGCTAGCCGCACGAGGACTGCAGTCACGCGCCGTTCCTATGGACCCGTGTTTGAAGATTGGCAATTTAGTGGAAGGGGCGGAACTATTACGTTTCTTGCGGATGATCTGATTCAGGGAGCGTGTTCCCTTACCGAGTCGCCATGAGACCTGAGCGTGTACGATAAGGTATAGTCAGATGCGGCCTGAAGACAACAGCCCCATATAGTGCCGTGTATTTGTTAGAGCTCCTATGAGGTACGTCAACGGGATCAGAGTAGTGACATGCGTACTTTAAAATGAAGGTATATGCAGCCCTGAAGGCTTGAGAGAACTGTTTGTCTCTCAGTCGCAGCATTCCGGTGCGCAAGTCCTTATTCTCGATAAAAGGCCATTGCAGGAAGCCATTACGCCGTCTTTACCAGGGCTTCTGGCACGGGGCCATAGATGGATCAGTACGCGATCTTTATATAGAGTACTGTTTTCGGCCTTTCATGTTACCCGGGGCTAGCTTCTCCCGAACTGGTCATCTACCCAAGGGTATACTTTATGCGCAAGAGTTCGGTGACCCGCCAGCAACCCAGGCTCGTCGCGAGACGTTTGTTGAACTTTATTCAAGTCGTGCATCAACTAATGTTATTACTCGAATTCCGGGAGGATCGGCGGGCCGATCGTAGAGATACGAGGGCGCTGCGACTTGTTGATCGGTATGCGAACTCCGAACCGCTCTGAGTAGCTTTTTAAGCTCACTCTCCGTTTAAAAGCGGAAGCCAAGTTCATACATTCCTTCTCCATACATAGCCGTCTCGGCTTTTAGGAATTACCGGTGCCGGCAAGAGGCTCACCTTGTTCTATACGAGTACTGCGACACCGCCGCGGTCCGAACCCTTTGCAGATGAATGTGTCGTGCACGTGATGGACAATCACGCACCATTGCAGTATATATAGACTCTGAATGGACGTAATTAAATAATAAGCTCAAAGGATTAGGATCCGTCAATAGACCATGTGAGCATCACTGAATTTCATCGTACCGAGGCTGAGGTCAGTAGCGCTCAACGCATACCTCCGTGGGTTAAATTTTAACTACCGGGCAGTTGTGCGTTTGTTTTACTACACGCTATTTGCGTCTCGAAATCCGATACGTTTTAGCATGGTTAAGAGTCACCCCGAGTCCGAAAACATTACGCGTACGGGGCATGGTAGTTCGCCCCTTCCCACTATTCGCTCCTTACCTTCTAGTTGCGGGGGGCTTGACGCCGTCTGGCTACGGGCTCGAACGTATGTACAGGCTGGACACTGAGACAGCCACCTGATACGCCTTTGGAAGCCGGGAGTCCTGTTCGACCACTAACCACCATAACAAAGACAAGGCCATACCGTTCGGAAGGATCACAGACGCTAATGAAGTAGACTTTAGGCGGTTCCGCGCGTACAAGATGTTGTGGCTTGCCACGTAATCACACCGAGAAGGGTTCTGCGCCGGACCAGATTACGGGTGAGAAATGGGTGGCGATTCTCGCGAGGGGACGCCGCCGGAGTGCACAAAGGAGATCTCGGTTCGGCTCCTAGCATTATTAACCTACCCTAAGTGGGCTATCGTAAGGAGAA
seq00014   ACGAAGACCTTTGGAACAGCGTGCATTATCCTCTTGAAGAGATTGCAGTCACGACCCGCCGGATCCATTAGGGCCTAACCCGCGTTGCGCTTGAAAAACCCCTTGCAGCTATATCAAAGGTAGACGCCCAATTCCGAGAGTTTAACAGCGGAGCATCCATAGGTCCGGATGTATGGGCGGAAGAGGTACCGCGGTGGCACTATCGTAGGGTCACGACCTTGCCGAGATAACTGTGAGCTACCTGGTGTAGGCGCGCCCATGATTCCGCGTAAGGAAGGGGGCTAATCAATTCGTGGCGTATCAATTAATCTTGCACGGGTGTAAGTTGTTCTACAAATAGGTCCTAAAGGTAAGGCAGGATACAGTGAGAGCTCCGGCGCATGCACGTTGCGAGGACAAGCCTCTGGATACGGAGAACTTCAGTTCCACCCTTGAATACTGCGGACCACGTTCCGTCCACTTGAGACCCGTAGCAGTGCATGTCACCAGAGAAGGTGCCGCCGCTATATCTCGAATTCGTGTTGCGGGGGGAGCGTTTGAGGATTTCAAGCTTTACTCCTACGGAGTGCAGGATCAATACACCCCGCTAAGTAGAGGGTTTTCGGGTCCGGAGAAAACTATAACAGTTGCCATTGATCACGGCGATACGACATCCGCTGTGTAATCACGGCCGACGTCGTGATAAAGAGCACGACACGCTAGCCGCACGAGGACTGCAGTCACGCGCCGTTCCTATGGACCCGTGTTTGAAGATTGGCAATTTAGTGGAAGGGGCGGAACTATTACGTTTCTTGCGGATGATCTGATTCAGGGAGCGTGTTCCCTTACCGAGTCGCCATGAGACCTGAGCGTGTACGATAAGGTATAGTCAGATGCGGCCTGAAGACAACAGCCCCATACAGTGCCGTGTATTTGTTAGAGCTCCTATGAGGTACGTCAACGGGATCAGAGTAGTGACATGCGTACTTTAAAATGAAGGTATATGCAGCCCTGAAGGCTTGAGAGAACTGTTTGTCTCTCAGTCGCAGCATTCCGGTGCGCAAGTCCTTATTCTCGATAAAAGGCCATTGCAGGAAGCCATTACGCCGTCTTTACCAGGGCTTCTGGCACGGGGCCATAGATGGATCAGTACGCGATCTTTATATAGAGTACTGTTTTCGGCCTTTCATGTTACCCGGGGCTAGCTTCTCCCGAACTGGTCATCTACCCAAGGGTATACTTTATGCGCAAGAGTTCGGTGACCCGCCAGCAACCCAGGCTCGTCGCGAGACGTTTGTTGAACTTTATTCAAGTCGTGCATCAACTAATGTTATTACTCGAATTCCGGGAGGATCGGCGGGCCGATCGTAGAGATACGAGGGCGCTGCGACTTGTTGATCGGTATGCGAACTCCGAACCGCTCTGAGTAGCTTTTTAAGCTCACTCTCCGTTTAAAAGCGGAAGCCAAGTTCATACATTCCTTCTCCATACATAGCCGTCTCGGCTTTTAGGAATTACCGGTGCCGGCAAGAGGCTCACCTTGTTCTATACGAGTACTGCGACACCGCCGCGGTCCGAACCCTTTGCAGATGAATGTGTCGTGCACGTGATGGACAATCACGCACCATTGCAGTATATATAGACTCTGAATGGACGTAATTAAATAATAAGCTCAAAGGATTAGGATCCGTCAATAGACCATGTGAGCATCACTGAATTTCATCGTACCGAGGCTGAGGTCAGTAGCGCTCAACGCATACCTCCGTGGGTTAAATTTTAACTACCGGGCAGTTGTGCGTTTGTTTTACTACACGCTATTTGCGTCTCGAAATCCGATACGTTTTAGCATGGTTAAGAGTCACCCCGAGTCCGAAAACATTACGCGTACGGGGCATGGTAGTTCGCCCCTTCCCACTATTCGCTCCTTACCTTCTAGTTGCGGGGGGCTTGACGCCGTCTGGCTACGGGCTCGAACGTATGTACAGGCTGGACACTGAGACAGCCACCTGATACGCCTTTGGAAGCCGGGAGTCCTGTTCGACCACTAACCACCATAACAAAGACAAGGCCATACCGTTCGGAAGGATCACAGACGCTAATGAAGTAGACTTTAGGCGGTTCCGCGCGTACAAGATGTTGTGGCTTGCCACGTAATCACACCGAGAAGGGTTCTGCGCCGGACCAGATTACGGGTGAGAAATGGGTGGCGATTCTCGCGAGGGGACGCCGCCGGAGTGCACAAAGGAGATCTCGGTTCGGCTCCTAGCATTATTAACCTACCCTAAGTGGGCTATCGTAAGGAGAA
seq00015   ACGAAGACCTTTGGAACAGCGTGCATTATCCTCTTGAAGAGATTGCAGTCACGACCCGCCGGATCCATTAGGGCCTAACCCGCGTTGCGCTTGAAAAACCCCTTGCAGCTATATCAAAGGTAGACGCCCAATTCCGAGAGTTTAACAGCGGAGCATCCATAGGTCCGGATGTATGGGCGGAAGAGGTACCGCGGTGGCACTATCGTAGGGTCACGACCTTGCCGAGATAACTGTGAGCTACCTGGTGTAGGCGCGCCCATGATTCCGCGTAAGGAAGGGGGCTAATCAATTCGTGGCGTATCAATTAATCTTGCACGGGTGTAAGTTGTTCTACAAATAGGTCCTAAAGGTAAGGCAGGATACAGTGAGAGCTCCGGCGCATGCACGTTGCGAGGACAAGCCTCTGGATACGGAGAACTTCAGTTCCACCCTTGAATACTGCGGACCACGTTCCGTCCACTTGAGACCCGTAGCAGTGCATGTCACCAGAGAAGGTGCCGCCGCTATATCTCGAATTCGCGTTGCGGGGGGAGCGTTTGAGGATTTCAAGCTTTACTCCTACGGAGTGCAGGATCAATACACCCCGCTAAGTAGAGGGTTTTCGGGTCCGGAGAAAACTATAACAGTTGCCATTGATCACGGCGATACGACATCCGCTGTGTAATCACGGCCGACGTCGTGATAAAGAGCACGACACGCTAGCCGCACGAGGACTGCAGTCACGCGCCGTTCCTATGGACCCGTGTTTGAAGATTGGCAATTTAGTGGAAGGGGCGGAACTATTACGTTTCTTGCGGATGATCTGATTCAGGGAGCGTGTTCCCTTACCGAGTCGCCATGAGACCTGAGCGTGTACGATAAGGTATAGTCAGATGCGGCCTGAAGACAACAGCCCCATACAGTGCCGTGTATTTGTTAGAGCTCCTATGAGGTACGTCAACGGGATCAGAGTAGTGACATGCGTACTTTAAAATGAAGGTATATGCAGCCCTGAAGGCTTGAGAGAACTGTTTGTCTCTCAGTCGCAGCATTCCGGTGCGCAAGTCCTTATTCTCGATAAAAGGCCATTGCAGGAAGCCATTACGCCGTCTTTACCAGGGCTTCTGGCACGGGGCCATAGATGGATCAGTACGCGATCTTTATATAGAGTACTGTTTTCGGCCTTTCATGTTACCCGGGGCTAGCTTCTCCCGAACTGGTCATCTACCCAAGGGTATACTTTATGCGCAAGAGTTCGGTGACCCGCCAGCAACCCAGGCTCGTCGCGAGACGTTTGTTGAACTTTATTCAAGTCGTGCATCAACTAATGTTATTACTCGAATTCCGGGAGGATCGGCGGGCCGATCGTAGAGATACGAGGGCGCTGCGACTTGTTGATCGGTATGCGAACTCCGAACCGCTCTGAGTAGCTTTTTAAGCTCACTCTCCGTTTAAAAGCGGAAGCCAAGTTCATACATTCCTTCTCCATACATAGCCGTCTCGGCTTTTAGGAATTACCGGTGCCGGCAAGAGGCTCACCTTGTTCTATACGAGTACTGCGACACCGCCGCGGTCCGAACCCTTTGCAGATGAATGTGTCGTGCACGTGATGGACAATCACGCACCATTGCAGTATATATAGACTCTGAATGGACGTAATTAAATAATAAGCTCAAAGGATTAGGATCCGTCAATAGACCATGTGAGCATCACTGAATTTCATCGTACCGAGGCTGAGGTCAGTAGCGCTCAACGCATACCTCCGTGGGTTAAATTTTAACTACCGGGCAGTTGTGCGTTTGTTTTACTACACGCTATTTGCGTCTCGAAATCCGATACGTTTTAGCATGGTTAAGAGTCACCCCGAGTCCGAAAACATTACGCGTACGGGGCATGGTAGTTCGCCCCTTCCCACTATTCGCTCCTTACCTTCTAGTTGCGGGGGGCTTGACGCCGTCTGGCTACGGGCTCGAACGTATGTACAGGCTGGACACTGAGACAGCCACCTGATACGCCTTTGGAAGCCGGGAGTCCTGTTCGACCACTAACCACCATAACAAAGACAAGGCCATACCGTTCGGAAGGATCACAGACGCTAATGAAGTAGACTTTAGGCGGTTCCGCGCGTACAAGATGTTGTGGCTTGCCACGTAATCACACCGAGAAGGGTTCTGCGCCGGACCAGATTACGGGTGAGAAATGGGTGGCGATTCTCGCGAGGGGACGCCGCCGGAGTGCACAAAGGAGATCTCGGTTCGGCTCCTAGCATTATTAACCTACCCTAAGTGGGCTATCGTAAGGAGAA
seq00016   ACGAAGACCTTTGGAACAGCGTGCATTATCCTCTTGAAGAGATTGCAGTCACGACCCGCCGGATCCATTAGGGCCTAACCCGCGTTGCGCTTGAAAAACCCCTTGCAGCTATATCAAAGGTAGACGCCCAATTCCGAGAGTTTAACAGCGGAGCATCCATAGGTCCGGATGTATGGGCGGAAGAGGTACCGCGGTGGCACTATCGTAGGGTCACGACCTTGCCGAGATAACTGTGAGCTACCTGGTGTAGGCGCGCCCATGATTCCGCGTAAGGAAGGGGGCTAATCAATTCGTGGCGTATCAATTAATCTTGCACGGGTGTAAGTTGTTCTACAAATAGGTCCTAAAGGTAAGGCAGGATACAGTGAGAGCTCCGGCGCATGCACGTTGCGAGGACAAGCCTCTGGATACGGAGAACTTCAGTTCCACCCTTGAATACTGCGGACCACGTTCCGTCCACTTGAGACCCGTAGCAGTGCATGTCACCAGAGAAGGTGCCGCAGCTATATCTCGAATTCGCGTTGCGGGGGGAGCGTTTGAGGATTTCAAGCTTTACTCCTACGGAGTGCAGGATCAATACACCCCGCTAAGTAGAGGGTTTTCGGGTCCGGAGAAAACTATAACAGTTGCCATTGATCACGGCGATACGACATCCGCTGTGTAATCACGGCCGACGTCGTGATAAAGAGCACGACACGCTAGCCGCACGAGGACTGCAGTCACGCGCCGTTCCTATGGACCCGTGTTTGAAGATTGGCAATTTAGTGGAAGGGGCGGAACTATTACGTTTCTTGCGGATGATCTGATTCAGGGAGCGTGTTCCCTTACCGAGTCGCCATGAGACCTGAGCGTGTACGATAAGGTATAGTCAGATGCGGCCTGAAGACAACAGCCCCATACAGTGCCGTGTATTTGTTAGAGCTCCTATGAGGTACGTCAACGGGATCAGAGTAGTGACATGCGTACTTTAAAATGAAGGTATATGCAGCCCTGAAGGCTTGAGAGAACTGTTTGTCTCTCAGTCGCAGCATTCCGGTGCGCAAGTCCTTATTCTCGATAAAAGGCCATTGCAGGAAGCCATTACGCCGTCTTTACCAGGGCTTCTGGCACGGGGCCATAGATGGATCAGTACGCGATCTTTATATAGAGTACTGTTTTCGGCCTTTCATGTTACCCGGGGCTAGCTTCTCCCGAACTGGTCATCTACCCAAGGGTATACTTTATGCGCAAGAGTTCGGTGACCCGCCAGCAACCCAGGCTCGTCGCGAGACGTTTGTTGAACTTTATTCAAGTCGTGCATCAACTAATGTTATTACTCGAATTCCGGGAGGATCGGCGGGCCGATCGTAGAGATACGAGGGCGCTGCGACTTGTTGATCGGTATGCGAACTCCGAACCGCTCTGAGTAGCTTTTTAAGCTCACTCTCCGTTTAAAAGCGGAAGCCAAGTTCATACATTCCTTCTCCATACATAGCCGTCTCGGCTTTTAGGAATTACCGGTGCCGGCAAGAGGCTCACCTTGTTCTATACGAGTACTGCGACACCGCCGCGGTCCGAACCCTTTGCAGATGAATGTGTCGTGCACGTGATGGACAATCACGCACCATTGCAGTATATATAGACTCTGAATGGACGTAATTAAATAATAAGCTCAAAGGATTAGGATCCGTCAATAGACCATGTGAGCATCACTGAATTTCATCGTACCGAGGCTGAGGTCAGTAGCGCTCAACGCATACCTCCGTGGGTTAAATTTTAACTACCGGGCAGTTGTGCGTTTGTTTTACTACACGCTATTTGCGTCTCGAAATCCGATACGTTTTAGCATGGTTAAGAGTCACCCCGAGTCCGAAAACATTACGCGTACGGGGCATGGTAGTTCGCCCCTTCCCACTATTCGCTCCTTACCTTCTAGTTGCGGGGGGCTTGACGCCGTCTGGCTACGGGCTCGAACGTATGTACAGGCTGGACACTGAGACAGCCACCTGATACGCCTTTGGAAGCCGGGAGTCCTGTTCGACCACTAACCACCATAACAAAGACAAGGCCATACCGTTCGGAAGGATCACAGACGCTAATGAAGTAGACTTTAGGCGGTTCCGCGCGTACAAGATGTTGTGGCTTGCCACGTAATCACACCGAGAAGGGTTCTGCGCCGGACCAGATTACGGGTGAGAAATGGGTGGCGATTCTCGCGAGGGGACGCCGCCGGAGTGCACAAAGGAGATCTCGGTTCGGCTCCTAGCATTATTAACCTACCCTAAGTGGGCTATCGTAAGGAGAA
seq00017   ACGAAGACCTTTGGAACAGCGTGCATTATCCTCTTGAAGAGATTGCAGTCACGACCCGCCGGATCCATTAGGGCCTAACCCGCGTTGCGCTTGAAAAACCCCTTGCAGCTATATCAAAGGTAGACGCCCAATTCCGAGAGTTTAACAGCGGAGCATCCATAGGTCCGGATGTATGGGCGGAAGAGGTACCGCGGTGGCACTATCGTAGGGTCACGACCTTGCCGAGATAACTGTGAGCTACCTGGTGTAGGCGCGCCCATGATTCCGCGTAAGGAAGGGGGCTAATCAATTCGTGGCGTATCAATTAATCTTGCACGGGTGTAAGTTGTTCTACAAATAGGTCCTAAAGGTAAGGCAGGATACAGTGAGAGCTCCGGCGCATGCACGTTGCGAGGACAAGCCTCTGGATACGGAGAACTTCAGTTCCACCCTTGAATACTGCGGACCACGTTCCGTCCACTTGAGACCCGTAGCAGTGCATGTCACCAGAGAAGGTGCCGCCGCTATATCTCGAATTCGTGTTGCGGGGGGAGCGTTTGAGGATTTCAAGCTTTACTCCTACGGAGTGCAGGATCAATACACCCCGCTAAGTAGAGGGTTTTCGGGTCCGGAGAAAACTATAACAGTTGCCATTGATCACGGCGATACGACATCCGCTGTGTAATCACGGCCGACGTCGTGATAAAGAGCACGACACGCTAGCCGCACGAGGACTGCAGTCACGCGCCGTTCCTATGGACCCGTGTTTGAAGATTGGCAATTTAGTGGAAGGGGCGGAACTATTACGTTTCTTGCGGATGATCTGATTCAGGGAGCGTGTTCCCTTACCGAGTCGCCATGAGACCTGAGCGTGTACGATAAGGTATAGTCAGATGCGGCCTGAAGACAACAGCCCCATACAGTGCCGTGTATTTGTTAGAGCTCCTATGAGGTACGTCAACGGGATCAGAGTAGTGACATGCGTACTTTAAAATGAAGGTATATGCAGCCCTGAAGGCTTGAGAGAACTGTTTGTCTCTCAGTCGCAGCATTCCGGTGCGCAAGTCCTTATTCTCGATAAAAGGCCATTGCAGGAAGCCATTACGCCGTCTTTACCAGGGCTTCTGGCACGGGGCCATAGATGGATCAGTACGCGATCTTTATATAGAGTACTGTTTTCGGCCTTTCATGTTACCCGGGGCTAGCTTCTCCCGAACTGGTCATCTACCCAAGGGTATACTTTATGCGCAAGAGTTCGGTGACCCGCCAGCAACCCAGGCTCGTCGCGAGACGTTTGTTGAACTTTATTCAAGTCGTGCATCAACTAATGTTATTACTCGAATTCCGGGAGGATCGGCGGGCCGATCGTAGAGATACGAGGGCGCTGCGACTTGTTGATCGGTATGCGAACTCCGAACCGCTCTGAGTAGCTTTTTAAGCTCACTCTCCGTTTAAAAGCGGAAGCCAAGTTCATACATTCCTTCTCCATACATAGCCGTCTCGGCTTTTAGGAATTACCGGTGCCGGCAAGAGGCTCACCTTGTTCTATACGAGTACTGCGACACCGCCGCGGTCCGAACCCTTTGCAGATGAATGTGTCGTGCACGTGATGGACAATCACGCACCATTGCAGTATATATAGACTCTGAATGGACGTAATTAAATAATAAGCTCAAAGGATTAGGATCCGTCAATAGACCATGTGAGCATCACTGAATTTCATCGTACCGAGGCTGAGGTCAGTAGCGCTCAACGCATACCTCCGTGGGTTAAATTTTAACTACCGGGCAGTTGTGCGTTTGTTTTACTACACGCTATTTGCGTCTCGAAATCCGATACGTTTTAGCATGGTTAAGAGTCACCCCGAGTCCGAAAACATTACGCGTACGGGGCATGGTAGTTCGCCCCTTCCCACTATTCGCTCCTTACCTTCTAGTTGCGGGGGGCTTGACGCCGTCTGGCTACGGGCTCGAACGTATGTACAGGCTGGACACTGAGACAGCCACCTGATACGCCTTTGGAAGCCGGGAGTCCTGTTCGACCACTAACCACCATAACAAAGACAAGGCCATACCGTTCGGAAGGATCACAGACGCTAATGAAGTAGACTTTAGGCGGTTCCGCGCGTACAAGATGTTGTGGCTTGCCACGTAATCACACCGAGAAGGGTTCTGCGCCGGACCAGATTACGGGTGAGAAATGGGTGGCGATTCTCGCGAGGGGACGCCGCCGGAGTGCACAAAGGAGATCTCGGTTCGGCTCCTAGCATTATTAACCTACCCTAAGTGGGCTATCGTAAGGAGAA
seq00018   ACGAAGACCTTTGGAACAGCGTGCATTATCCTCTTGAAGAGATTGCAGTCACGACCCGCCGGATCCATTAGGGCCTAACCCGCGTTGCGCTTGAAAAACCCCTTGCAGCTATATCAAAGGTAGACGCCCAATTCCGAGAGTTTAACAGCGGAGCATCCATAGGTCCGGATGTATGGGCGGAAGAGGTACCGCGGTGGCACTATCGTAGGGTCACGACCTTGCCGAGATAACTGTGAGCTACCTGGTGTAGGCGCGCCCATGATTCCGCGTAAGGAAGGGGGCTAATCAATTCGTGGCGTATCAATTAATCTTGCACGGGTGTAAGTTGTTCTACAAATAGGTCCTAAAGGTAAGGCAGGATACAGTGAGAGCTCCGGCGCATGCACGTTGCGAGGACAAGCCTCTGGATACGGAGAACTTCAGTTCCACCCTTGAATACTGCGGACCACGTTCCGTCCACTTGAGACCCGTAGCAGTGCATGTCACCAGAGAAGGTGCCGCCGCTATATCTCGAATTCGTGTTGCGGGGGGAGCGTTTGAGGATTTCAAGCTTTACTCCTACGGAGTGCAGGATCAATACACCCCGCTAAGTAGAGGGTTTTCGGGTCCGGAGAAAACTATAACAGTTGCCATTGATCACGGCGATACGACATCCGCTGTGTAATCACGGCCGACGTCGTGATAAAGAGCACGACACGCTAGCCGCACGAGGACTGCAGTCACGCGCCGTTCCTATGGACCCGTGTTTGAAGATTGGCAATTTAGTGGAAGGGGCGGAACTATTACGTTTCTTGCGGATGATCTGATTCAGGGAGCGTGTTCCCTTACCGAGTCGCCATGAGACCTGAGCGTGTACGATAAGGTATAGTCAGATGCGGCCTGAAGACAACAGCCCCATACAGTGCCGTGTATTTGTTAGAGCTCCTATGAGGTACGTCAACGGGATCAGAGTAGTGACATGCGTACTTTAAAATGAAGGTATATGCAGCCCTGAAGGCTTGAGAGAACTGTTTGTCTCTCAGTCGCAGCATTCCGGTGCGCAAGTCCTTATTCTCGATAAAAGGCCATTGCAGGAAGCCATTACGCCGTCTTTACCAGGGCTTCTGGCACGGGGCCATAGATGGATCAGTACGCGATCTTTATATAGAGTACTGTTTTCGGCCTTTCATGTTACCCGGGGCTAGCTTCTCCCGAACTGGTCATCTACCCAAGGGTATACTTTATGCGCAAGAGTTCGGTGACCCGCCAGCAACCCAGGCTCGTCGCGAGACGTTTGTTGAACTTTATTCAAGTCGTGCATCAACTAATGTTATTACTCGAATTCCGGGAGGATCGGCGGGCCGATCGTAGAGATACGAGGGCGCTGCGACTTGTTGATCGGTATGCGAACTCCGAACCGCTCTGAGTAGCTTTTTAAGCTCACTCTCCGTTTAAAAGCGGAAGCCAAGTTCATACATTCCTTCTCCATACATAGCCGTCTCGGCTTTTAGGAATTACCGGTGCCGGCAAGAGGCTCACCTTGTTCTATACGAGTACTGCGACACCGCCGCGGTCCGAACCCTTTGCAGATGAATGTGTCGTGCACGTGATGGACAATCACGCACCATTGCAGTATATATAGACTCTGAATGGACGTAATTAAATAATAAGCTCAAAGGATTAGGATCCGTCAATAGACCATGTGAGCATCACTGAATTTCATCGTACCGAGGCTGAGGTCAGTAGCGCTCAACGCATACCTCCGTGGGTTAAATTTTAACTACCGGGCAGTTGTGCGTTTGTTTTACTACACGCTATTTGCGTCTCGAAATCCGATACGTTTTAGCATGGTTAAGAGTCACCCCGAGTCCGAAAACATTACGCGTACGGGGCATGGTAGTTCGCCCCTTCCCACTATTCGCTCCTTACCTTCTAGTTGCGGGGGGCTTGACGCCGTCTGGCTACGGGCTCGAACGTATGTACAGGCTGGACACTGAGACAGCCACCTGATACGCCTTTGGAAGCCGGGAGTCCTGTTCGACCACTAACCACCATAACAAAGACAAGGCCATACCGTTCGGAAGGATCACAGACGCTAATGAAGTAGACTTTAGGCGGTTCCGCGCGTACAAGATGTTGTGGCTTGCCACGTAATCACACCGAGAAGGGTTCTGCGCCGGACCAGATTACGGGTGAGAAATGGGTGGCGATTCTCGCGAGGGGACGCCGCCGGAGTGCACAAAGGAGATCTCGGTTCGGCTCCTAGCATTATTAACCTACCCTAAGTGGGCTATCGTAAGGAGAA
seq00019   ACGAAGACCTTTGGAACAGCGTGCATTATCCTCTTGAAGAGATTGCAGTCACGACCCGCCGGATCCATTAGGGCCTAACCCGCGTTGCGCTTGAAAAACCCCTTGCAGCTATATCAAAGGTAGACGCCCAATTCCGAGAGTTTAACAGCGGAGCATCCATAGGTCCGGATGTATGGGCGGAAGAGGTACCGCGGTGGCACTATCGTAGGGTCACGACCTTGCCGAGATAACTGTGAGCTACCTGGTGTAGGCGCGCCCATGATTCCGCGTAAGGAAGGGGGCTAATCAATTCGTGGCGTATCAATTAATCTTGCACGGGTGTAAGTTGTTCTACAAATAGGTCCTAAAGGTAAGGCAGGATACAGTGAGAGCTCCGGCGCATGCACGTTGCGAGGACAAGCCTCTGGATACGGAGAACTTCAGTTCCACCCTTGAATACTGCGGACCACGTTCCGTCCACTTGAGACCCGTAGCAGTGCATGTCACCAGAGAAGGTGCCGCCGCTATATCTCGAATTCGTGTTGCGGGGGGAGCGTTTGAGGATTTCAAGCTTTACTCCTACGGAGTGCAGGATCAATACACCCCGCTAAGTAGAGGGTTTTCGGGTCCGGAGAAAACTATAACAGTTGCCATTGATCACGGCGATACGACATCCGCTGTGTAATCACGGCCGACGTCGTGATAAAGAGCACGACACGCTAGCCGCACGAGGACTGCAGTCACGCGCCGTTCCTATGGACCCGTGTTTGAAGATTGGCAATTTAGTGGAAGGGGCGGAACTATTACGTTTCTTGCGGATGATCTGATTCAGGGAGCGTGTTCCCTTACCGAGTCGCCATGAGACCTGAGCGTGTACGATAAGGTATAGTCAGATGCGGCCTGAAGACAACAGCCCCATACAGTGCCGTGTATTTGTTAGAGCTCCTATGAGGTACGTCAACGGGATCAGAGTAGTGACATGCGTACTTTAAAATGAAGGTATATGCAGCCCTGAAGGCTTGAGAGAACTGTTTGTCTCTCAGTCGCAGCATTCCGGTGCGCAAGTCCTTATTCTCGATAAAAGGCCATTGCAGGAAGCCATTACGCCGTCTTTACCAGGGCTTCTGGCACGGGGCCATAGATGGATCAGTACGCGATCTTTATATAGAGTACTGTTTTCGGCCTTTCATGTTACCCGGGGCTAGCTTCTCCCGAACTGGTCATCTACCCAAGGGTATACTTTATGCGCAAGAGTTCGGTGACCCGCCAGCAACCCAGGCTCGTCGCGAGACGTTTGTTGAACTTTATTCAAGTCGTGCATCAACTAATGTTATTACTCGAATTCCGGGAGGATCGGCGGGCCGATCGTAGAGATACGAGGGCGCTGCGACTTGTTGATCGGTATGCGAACTCCGAACCGCTCTGAGTAGCTTTTTAAGCTCACTCTCCGTTTAAAAGCGGAAGCCAAGTTCATACATTCCTTCTCCATACATAGCCGTCTCGGCTTTTAGGAATTACCGGTGCCGGCAAGAGGCTCACCTTGTTCTATACGAGTACTGCGACACCGCCGCGGTCCGAACCCTTTGCAGATGAATGTGTCGTGCACGTGATGGACAATCACGCACCATTGCAGTATATATAGACTCTGAATGGACGTAATTAAATAATAAGCTCAAAGGATTAGGATCCGTCAATAGACCATGTGAGCATCACTGAATTTCATCGTACCGAGGCTGAGGTCAGTAGCGCTCAACGCATACCTCCGTGGGTTAAATTTTAACTACCGGGCAGTTGTGCGTTTGTTTTACTACACGCTATTTGCGTCTCGAAATCCGATACGTTTTAGCATGGTTAAGAGTCACCCCGAGTCCGAAAACATTACGCGTACGGGGCATGGTAGTTCGCCCCTTCCCACTATTCGCTCCTTACCTTCTAGTTGCGGGGGGCTTGACGCCGTCTGGCTACGGGCTCGAACGTATGTACAGGCGGGACACTGAGACAGCCACCTGATACGCCTTTGGAAGCCGGGAGTCCTGTTCGACCACTAACCACCATAACAAAGACAAGGCCATACCGTTCGGAAGGATCACAGACGCTAATGAAGTAGACTTTAGGCGGTTCCGCGCGTACAAGATGTTGTGGCTTGCCACGTAATCACACCGAGAAGGGTTCTGCGCCGGACCAGATTACGGGTGAGAAATGGGTGGCGATTCTCGCGAGGGGACGCCGCCGGAGTGCACAAAGGAGATCTCGGTTCGGCTCCTAGCATTATTAACCTACCCTAAGTGGGCTATCGTAAGGAGAA
seq00020   ACGAAGACCTTTGGAACAGCGTGCATTATCCTCTTGAAGAGATTGCAGTCACGACCCGCCGGATCCATTAGGGCCTAACCCGCGTTGCGCTTGAAAAACCCCTTGCAGCTATATCAAAGGTAGACGCCCAATTCCGAGAGTTTAACAGCGGAGCATCCATAGGTCCGGATGTATGGGCGGAAGAGGTACCGCGGTGGCACTATCGTAGGGTCACGACCTTGCCGAGATAACTGTGAGCTACCTGGTGTAGGCGCGCCCATGATTCCGCGTAAGGAAGGGGGCTAATCAATTCGTGGCGTATCAATTAATCTTGCACGGGTGTAAGTTGTTCTACAAATAGGTCCTAAAGGTAAGGCAGGATACAGTGAGAGCTCCGGCGCATGCACGTTGCGAGGACAAGCCTCTGGATACGGAGAACTTCAGTTCCACCCTTGAATACTGCGGACCACGTTCCGTCCACTTGAGACCCGTAGCATTGCATGTCACCAGAGAAGGTGCCGCCGCTATATCTCGAATTCGCGTTGCGGGGGGAGCGTTTGAGGATTTCAAGCTTTACTCCTACGGAGTGCAGGATCAATACACCCCGCTAAGTAGAGGGTTTTCGGGTCCGGAGAAAACTATAACAGTTGCCATTGATCACGGCGATACGACATCCGCTGTGTAATCACGGCCGACGTCGTGATAAAGAGCACGACACGCTAGCCGCACGAGGACTGCAGTCACGCGCCGTTCCTATGGACCCGTGTTTGAAGATTGGCAATTTAGTGGAAGGGGCGGAACTATTACGTTTCTTGCGGATGATCTGATTCAGGGAGCGTGTTCCCTTACCGAGTCGCCATGAGACCTGAGCGTGTACGATAAGGTATAGTCAGATGCGGCCTGAAGACAACAGCCCCATACAGTGCCGTGTATTTGTTAGAGCTCCTATGAGGTACGTCAACGGGATCAGAGTAGTGACATGCGTACTTTAAAATGAAGGTATATGCAGCCCTGAAGGCTTGAGAGAACTGTTTGTCTCTCAGTCGCAGCATTCCGGTGCGCAAGTCCTTATTCTCGATAAAAGGCCATTGCAGGAAGCCATTACGCCGTCTTTACCAGGGCTTCTGGCACGGGGCCATAGATGGATCAGTACGCGATCTTTATATAGAGTACTGTTTTCGGCCTTTCATGTTACCCGGGGCTAGCTTCTCCCGAACTGGTCATCTACCCAAGGGTATACTTTATGCGCAAGAGTTCGGTGACCCGCCAGCAACCCAGGCTCGTCGCGAGACGTTTGTTGAACTTTATTCAAGTCGTGCATCAACTAATGTTATTACTCGAATTCCGGGAGGATCGGCGGGCCGATCGTAGAGATACGAGGGCGCTGCGACTTGTTGATCGGTATGCGAACTCCGAACCGCTCTGAGTAGCTTTTTAAGCTCACTCTCCGTTTAAAAGCGGAAGCCAAGTTCATACATTCCTTCTCCATACATAGCCGTCTCGGCTTTTAGGAATTAACGGTGCCGGCAAGAGGCTCACCTTGTTCTATACGAGTACTGCGACACCGCCGCGGTCCGAACCCTTTGCAGATGAATGTGTCGTGCACGTGATGGACAATCACGCACCATTGCAGTATATATAGACTCTGAATGGACGTAATTAAATAATAAGCTCAAAGGATTAGGATCCGTCAATAGACCATGTGAGCATCACTGAATTTCATCGTACCGAGGCTGAGGTCAGTAGCGCTCAACGCATACCTCCGTGGGTTAAATTTTAACTACCGGGCAGTTGTGCGTTTGTTTTACTACACGCTATTTGCGTCTCGAAATCCGATACGTTTTAGCATGGTTAAGAGTCACCCCGAGTCCGAAAACATTACGCGTACGTGGCATGGTAGTTCGCCCCTTCCCACTATTCGCTCCTTACCTTCTAGTTGCGGGGGGCTTGACGCCGTCTGGCTACGGGCTCGAACGTATGTACAGGCTGGACACTGAGACAGCCACCTGATACGCCTTTGGAAGCCGGGAGTCCTGTTCGACCACTAACCACCATAACAAAGACAAGGCCATACCGTTCGGAAGGATCACAGACGCTAATGAAGTAGACTTTAGGCGGTTCCGCGCGTACAAGATGTTGTGGCTTGCCACGTAATCACACCGAGAAGGGTTCTGCGCCGGACCAGATTACGGGTGAGAAATGGGTGGCGATTCTCGCGAGGGGACGCCGCCGGAGTGCACAAAGGAGATCTCGGTTCGGCTCCTAGCATTATTAACCTACCCTAAGTGGGCTATCGTAAGGAGAA
seq00021   ACGAAGACCTTTGGAACAGCGTGCATTATCCTCTTGAAGAGATTGCAGTCACGACCCGCCGGATCCATTAGGGCCTAACCCGCGTTGCGCTTGAAAAACCCCTTGCAGCTATATCAAAGGTAGACGCCCAATTCCGAGAGTTTAACAGCGGAGCATCCATAGGTCCGGATGTATGGGCGGAAGAGGTACCGCGGTGGCACTATCGTAGGGTCACGACCTTGCCGAGATAACTGTGAGCTACCTGGTGTAGGCGCGCCCATGATTCCGCGTAAGGAAGGGGGCTAATCAATTCGTGGCGTATCAATTAATCTTGCACGGGTGTAAGTTGTTCTACAAATAGGTCCTAAAGGTAAGGCAGGATACAGTGAGAGCTCCGGCGCATGCACGTTGCGAGGACAAGCCTCTGGATACGGAGAACTTCAGTTCCACCCTTGAATACTGCGGACCACGTTCCGTCCACTTGAGACCCGTAGCAGTGCATGTCACCAGAGAAGGTGCCGCCGCTATATCTCGAATTCGCGTTGCGGGGGGAGCGTTTGAGGATTTCAAGCTTTACTCCTACGGAGTGCAGGATCAATACACCCCGCTAAGTAGAGGGTTTTCGGGTCCGGAGAAAACTATAACAGTTGCCATTGATCACGGCGATACGACAGCCGCTGTGTAATCACGGCCGACGTCGTGATAAAGAGCACGACACGCTAGCCGCACGAGGACTGCAGTCACGCGCCGTTCCTATGGACCCGTGTTTGAAGATTGGCAATTTAGTGGAAGGGGCGGAACTATTACGTTTCTTGCGGATGATCTGATTCAGGGAGCGTGTTCCCTTACCGAGTCGCCATGAGACCTGAGCGTGTACGATAAGGTATAGTCAGATGCGGCCTGAAGACAACAGCCCCATATAGTGCCGTGTATTTGTTAGAGCTCCTATGAGGTACGTCAACGGGATCAGAGTAGTGACATGCGTACTTTAAAATGAAGGTATATGCAGCCCTGAAGGCTTGAGAGAACTGTTTGTCTCTCAGTCGCAGCATTCCGGTGCGCAAGTCCTTATTCTCGATAAAAGGCCATTGCAGGAAGCCATTACGCCGTCTTTACCAGGGCTTCTGGCACGGGGCCATAGATGGATCAGTACGCGATCTTTATATAGAGTACTGTTTTCGGCCTTTCATGTTACCCGGGGCTAGCTTCTCCCGAACTGGTCATCTACCCAAGGGTATACTTTATGCGCAAGAGTTCGGTGACCCGCCAGCAACCCAGGCTCGTCGCGAGACGTTTGTTGAACTTTATTCAAGTCGTGCATCAACTAATGTTATTACTCGAATTCCGGGAGGATCGGCGGGCCGATCGTAGAGATACGAGGGCGCTGCGACTTGTTGATCGGTATGCGAACTCCGAACCGCTCTGAGTAGCTTTTTAAGCTCACTCTCCGTTTAAAAGCGGAAGCCAAGTTCATACATTCCTTCTCCATACATAGCCGTCTCGGCTTTTAGGAATTACCGGTGCCGGCAAGAGGCTCACCTTGTTCTATACGAGTACTGCGACACCGCCGCGGTCCGAACCCTTTGCAGATGAATGTGTCGTGCACGTGATGGACAATCACGCACCATTGCAGTATATATAGACTCTGAATGGACGTAATTAAATAATAAGCTCAAAGGATTAGGATCCGTCAATAGACCATGTGAGCATCACTGAATTTCATCGTACCGAGGCTGAGGTCAGTAGCGCTCAACGCATACCTCCGTGGGTTAAATTTTAACTACCGGGCAGTTGTGCGTTTGTTTTACTACACGCTATTTGCGTCTCGAAATCCGATACGTTTTAGCATGGTTAAGAGTCACCCCGAGTCCGAAAACATTACGCGTACGGGGCATGGTAGTTCGCCCCTTCCCACTATTCGCTCCTTACCTTCTAGTTGCGGGGGGCTTGACGCCGTCTGGCTACGGGCTCGAACGTATGTACAGGCTGGACACTGAGACAGCCACCTGATACGCCTTTGGAAGCCGGGAGTCCTGTTCGACCACTAACCACCATAACAAAGACAAGGCCATACCGTTCGGAAGGATCACAGACGCTAATGAAGTAGACTTTAGGCGGTTCCGCGCGTACAAGATGTTGTGGCTTGCCACGTAATCACACCGAGAAGGGTTCTGCGCCGGACCAGATTACGGGTGAGAAATGGGTGGCGATTCTCGCGAGGGGACGCCGCCGGAGTGCACAAAGGAGATCTCGGTTCGGCTCCTAGCATTATTAACCTACCCTAAGTGGGCTATCGTAAGGAGAA
seq00022   ACGAAGACCTTTGGAACAGCGTGCATTATCCTCTTGAAGAGATTGCAGTCACGACCCGCCGGATCCATTAGGGCCTAACCCGCGTTGCGCTTGAAAAACCCCTTGCAGCTATATCAAAGGTAGACGCCCAATTCCGAGAGTTTAACAGCGGAGCATCCATAGGTCCGGATGTATGGGCGGAAGAGGTACCGCGGTGGCACTATCGTAGGGTCACGACCTTGCCGAGATAACTGTGAGCTACCTGGTGTAGGCGCGCCCATGATTCCGCGTAAGGAAGGGGGCTAATCAATTCGTGGCGTATCAATTAATCTTGCACGGGTGTAAGTTGTTCTACAAATAGGTCCTAAAGGTAAGGCAGGATACAGTGAGAGCTCCGGCGCATGCACGTTGCGAGGACAAGCCTCTGGATACGGAGAACTTCAGTTCCACCCTTGAATACTGCGGACCACGTTCCGTCCACTTGAGACCCGTAGCAGTGCATGTCACCAGAGAAGGTGCCGCAGCTATATCTCGAATTCGCGTTGCGGGGGGAGCGTTTGAGGATTTCAAGCTTTACTCCTACGGAGTGCAGGATCAATACACCCCGCTAAGTAGAGGGTTTTCGGGTCCGGAGAAAACTATAACAGTTGCCATTGATCACGGCGATACGACATCCGCTGTGTAATCACGGCCGACGTCGTGATAAAGAGCACGACACGCTAGCCGCACGAGGACTGCAGTCACGCGCCGTTCCTATGGACCCGTGTTTGAAGATTGGCAATTTAGTGGAAGGGGCGGAACTATTACGTTTCTTGCGGATGATCTGATTCAGGGAGCGTGTTCCCTTACCGAGTCGCCATGAGACCTGAGCGTGTACGATAAGGTATAGTCAGATGCGGCCTGAAGACAACAGCCCCATACAGTGCCGTGTATTTGTTAGAGCTCCTATGAGGTACGTCAACGGGATCAGAGTAGTGACATGCGTACTTTAAAATGAAGGTATATGCAGCCCTGAAGGCTTGAGAGAACTGTTTGTCTCTCAGTCGCAGCATTCCGGTGCGCAAGTCCTTATTCTCGATAAAAGGCCATTGCAGGAAGCCATTACGCCGTCTTTACCAGGGCTTCTGGCACGGGGCCATAGATGGATCAGTACGCGATCTTTATATAGAGTACTGTTTTCGGCCTTTCATGTTACCCGGGGCTAGCTTCTCCCGAACTGGTCATCTACCCAAGGGTATACTTTATGCGCAAGAGTTCGGTGACCCGCCAGCAACCCAGGCTCGTCGCGAGACGTTTGTTGAACTTTATTCAAGTCGTGCATCAACTAATGTTATTACTCGAATTCCGGGAGGATCGGCGGGCCGATCGTAGAGATACGAGGGCGCTGCGACTTGTTGATCGGTATGCGAACTCCGAACCGCTCTGAGTAGCTTTTTAAGCTCACTCTCCGTTTAAAAGCGGAAGCCAAGTTCATACATTCCTTCTCCATACATAGCCGTCTCGGCTTTTAGGAATTACCGGTGCCGGCAAGAGGCTCACCTTGTTCTATACGAGTACTGCGACACCGCCGCGGTCCGAACCCTTTGCAGATGAATGTGTCGTGCACGTGATGGACAATCACGCACCATTGCAGTATATATAGACTCTGAATGGACGTAATTAAATAATAAGCTCAAAGGATTAGGATCCGTCAATAGACCATGTGAGCATCACTGAATTTCATCGTACCGAGGCTGAGGTCAGTAGCGCTCAACGCATACCTCCGTGGGTTAAATTTTAACTACCGGGCAGTTGTGCGTTTGTTTTACTACACGCTATTTGCGTCTCGAAATCCGATACGTTTTAGCATGGTTAAGAGTCACCCCGAGTCCGAAAACATTACGCGTACGGGGCATGGTAGTTCGCCCCTTCCCACTATTCGCTCCTTACCTTCTAGTTGCGGGGGGCTTGACGCCGTCTGGCTACGGGCTCGAACGTATGTACAGGCTGGACACTGAGACAGCCACCTGATACGCCTTTGGAAGCCGGGAGTCCTGTTCGACCACTAACCACCATAACAAAGACAAGGCCATACCGTTCGGAAGGATCACAGACGCTAATGAAGTAGACTTTAGGCGGTTCCGCGCGTACAAGATGTTGTGGCTTGCCACGTAATCACACCGAGAAGGGTTCTGCGCCGGACCAGATTACGGGTGAGAAATGGGTGGCGATTCTCGCGAGGGGACGCCGCCGGAGTGCACAAAGGAGATCTCGGTTCGGCTCCTAGCATTATTAACCTACCCTAAGTGGGCTATCGTAAGGAGAA
seq00023   ACGAAGACCTTTGGAACAGCGTGCATTATCCTCTTGAAGAGATTGCAGTCACGACCCGCCGGATCCATTAGGGCCTAACCCGCGTTGCGCTTGAAAAACCCCTTGCAGCTATATCAAAGGTAGACGCCCAATTCCGAGAGTTTAACAGCGGAGCATCCATAGGTCCGGATGTATGGGCGGAAGAGGTACCGCGGTGGCACTATCGTAGGGTCACGACCTTGCCGAGATAACTGTGAGCTACCTGGTGTAGGCGCGCCCATGATTCCGCGTAAGGAAGGGGGCTAATCAATTCGTGGCGTATCAATTAATCTTGCACGGGTGTAAGTTGTTCTACAAATAGGTCCTAAAGGTAAGGCAGGATACAGTGAGAGCTCCGGCGCATGCACGTTGCGAGGACAAGCCTCTGGATACGGAGAACTTCAGTTCCACCCTTGAATACTGCGGACCACGTTCCGTCCACTTGAGACCCGTAGCAGTGCATGTCACCAGAGAAGGTGCCGCCGCTATATCTCGAATTCGCGTTGCGGGGGGAGCGTTTGAGGATTTCAAGCTTTACTCCTACGGAGTGCAGGATCAATACACCCCGCTAAGTAGAGGGTTTTCGGGTCCGGAGAAAACTATAACAGTTGCCATTGATCACGGCGATACGACAGCCGCTGTGTAATCACGGCCGACGTCGTGATAAAGAGCACGACACGCTAGCCGCACGAGGACTGCAGTCACGCGCCGTTCCTATGGACCCGTGTTTGAAGATTGGCAATTTAGTGGAAGGGGCGGAACTATTACGTTTCTTGCGGATGATCTGATTCAGGGAGCGTGTTCCCTTACCGAGTCGCCATGAGACCTGAGCGTGTACGATAAGGTATAGTCAGATGCGGCCTGAAGACAACAGCCCCATATAGTGCCGTGTATTTGTTAGAGCTCCTATGAGGTACGTCAACGGGATCAGAGTAGTGACATGCGTACTTTAAAATGAAGGTATATGCAGCCCTGAAGGCTTGAGAGAACTGTTTGTCTCTCAGTCGCAGCATTCCGGTGCGCAAGTCCTTATTCTCGATAAAAGGCCATTGCAGGAAGCCATTACGCCGTCTTTACCAGGGCTTCTGGCACGGGGCCATAGATGGATCAGTACGCGATCTTTATATAGAGTACTGTTTTCGGCCTTTCATGTTACCCGGGGCTAGCTTCTCCCGAACTGGTCATCTACCCAAGGGTATACTTTATGCGCAAGAGTTCGGTGACCCGCCAGCAACCCAGGCTCGTCGCGAGACGTTTGTTGAACTTTATTCAAGTCGTGCATCAACTAATGTTATTACTCGAATTCCGGGAGGATCGGCGGGCCGATCGTAGAGATACGAGGGCGCTGCGACTTGTTGATCGGTATGCGAACTCCGAACCGCTCTGAGTAGCTTTTTAAGCTCACTCTCCGTTTAAAAGCGGAAGCCAAGTTCATACATTCCTTCTCCATACATAGCCGTCTCGGCTTTTAGGAATTACCGGTGCCGGCAAGAGGCTCACCTTGTTCTATACGAGTACTGCGACACCGCCGCGGTCCGAACCCTTTGCAGATGAATGTGTCGTGCACGTGATGGACAATCACGCACCATTGCAGTATATATAGACTCTGAATGGACGTAATTAAATAATAAGCTCAAAGGATTAGGATCCGTCAATAGACCATGTGAGCATCACTGAATTTCATCGTACCGAGGCTGAGGTCAGTAGCGCTCAACGCATACCTCCGTGGGTTAAATTTTAACTACCGGGCAGTTGTGCGTTTGTTTTACTACACGCTATTTGCGTCTCGAAATCCGATACGTTTTAGCATGGTTAAGAGTCACCCCGAGTCCGAAAACATTACGCGTACGGGGCATGGTAGTTCGCCCCTTCCCACTATTCGCTCCTTACCTTCTAGTTGCGGGGGGCTTGACGCCGTCTGGCTACGGGCTCGAACGTATGTACAGGCTGGACACTGAGACAGCCACCTGATACGCCTTTGGAAGCCGGGAGTCCTGTTCGACCACTAACCACCATAACAAAGACAAGGCCATACCGTTCGGAAGGATCACAGACGCTAATGAAGTAGACTTTAGGCGGTTCCGCGCGTACAAGATGTTGTGGCTTGCCACGTAATCACACCGAGAAGGGTTCTGCGCCGGACCAGATTACGGGTGAGAAATGGGTGGCGATTCTCGCGAGGGGACGCCGCCGGAGTGCACAAAGGAGATCTCGGTTCGGCTCCTAGCATTATTAACCTACCCTAAGTGGGCTATCGTAAGGAGAA
seq00024   ACGAAGACCTTTGGAACAGCGTGCATTATCCTCTTGAAGAGATTGCAGTCACGACCCGCCGGATCCATTAGGGCCTAACCCGCGTTGCGCTTGAAAAACCCCTTGCAGCTATATCAAAGGTAGACGCCCAATTCCGAGAGTTTAACAGCGGAGCATCCATAGGTCCGGATGTATGGGCGGAAGAGGTACCGCGGTGGCACTATCGTAGGGTCACGACCTTGCCGAGATAACTGTGAGCTACCTGGTGTAGGCGCGCCCATGATTCCGCGTAAGGAAGGGGGCTAATCAATTCGTGGCGTATCAATTAATCTTGCACGGGTGTAAGTTGTTCTACAAATAGGTCCTAAAGGTAAGGCAGGATACAGTGAGAGCTCCGGCGCATGCACGTTGCGAGGACAAGCCTCTGGATACGGAGAACTTCAGTTCCACCCTTGAATACTGCGGACCACGTTCCGTCCACTTGAGACCCGTAGCAGTGCATGTCACCAGAGAAGGTGCCGCAGCTATATCTCGAATTCGCGTTGCGGGGGGAGCGTTTGAGGATTTCAAGCTTTACTCCTACGGAGTGCAGGATCAATACACCCCGCTAAGTAGAGGGTTTTCGGGTCCGGAGAAAACTATAACAGTTGCCATTGATCACGGCGATACGACATCCGCTGTGTAATCACGGCCGACGTCGTGATAAAGAGCACGACACGCTAGCCGCACGAGGACTGCAGTCACGCGCCGTTCCTATGGACCCGTGTTTGAAGATTGGCAATTTAGTGGAAGGGGCGGAACTATTACGTTTCTTGCGGATGATCTGATTCAGGGAGCGTGTTCCCTTACCGAGTCGCCATGAGACCTGAGCGTGTACGATAAGGTATAGTCAGATGCGGCCTGAAGACAACAGCCCCATACAGTGCCGTGTATTTGTTAGAGCTCCTATGAGGTACGTCAACGGGATCAGAGTAGTGACATGCGTACTTTAAAATGAAGGTATATGCAGCCCTGAAGGCTTGAGAGAACTGTTTGTCTCTCAGTCGCAGCATTCCGGTGCGCAAGTCCTTATTCTCGATAAAAGGCCATTGCAGGAAGCCATTACGCCGTCTTTACCAGGGCTTCTGGCACGGGGCCATAGATGGATCAGTACGCGATCTTTATATAGAGTACTGTTTTCGGCCTTTCATGTTACCCGGGGCTAGCTTCTCCCGAACTGGTCATCTACCCAAGGGTATACTTTATGCGCAAGAGTTCGGTGACCCGCCAGCAACCCAGGCTCGTCGCGAGACGTTTGTTGAACTTTATTCAAGTCGTGCATCAACTAATGTTATTACTCGAATTCCGGGAGGATCGGCGGGCCGATCGTAGAGATACGAGGGCGCTGCGACTTGTTGATCGGTATGCGAACTCCGAACCGCTCTGAGTAGCTTTTTAAGCTCACTCTCCGTTTAAAAGCGGAAGCCAAGTTCATACATTCCTTCTCCATACATAGCCGTCTCGGCTTTTAGGAATTACCGGTGCCGGCAAGAGGCTCACCTTGTTCTATACGAGTACTGCGACACCGCCGCGGTCCGAACCCTTTGCAGATGAATGTGTCGTGCACGTGATGGACAATCAGGCACCATTGCAGTATATATAGACTCTGAATGGACGTAATTAAATAATAAGCTCAAAGGATTAGGATCCGTCAATAGACCATGTGAGCATCACTGAATTTCATCGTACCGAGGCTGAGGTCAGTAGCGCTCAACGCATACCTCCGTGGGTTAAATTTTAACTACCGGGCAGTTGTGCGTTTGTTTTACTACACGCTATTTGCGTCTCGAAATCCGATACGTTTTAGCATGGTTAAGAGTCACCCCGAGTCCGAAAACATTACGCGTACGTGGCATGGTAGTTCGCCCCTTCCCACTATTCGCTCCTTACCTTCTAGTTGCGGGGGGCTTGACGCCGTCTGGCTACGGGCTCGAACGTATGTACAGGCTGGACACTGAGACAGCCACCTGATACGCCTTTGGAAGCCGGGAGTCCTGTTCGACCACTAACCACCATAACAAAGACAAGGCCATACCGTTCGGAAGGATCACAGACGCTAATGAAGTAGACTTTAGGCGGTTCCGCGCGTACAAGATGTTGTGGCTTGCCACGTAATCACACCGAGAAGGGTTCTGCGCCGGACCAGATTACGGGTGAGAAATGGGTGGCGATTCTCGCGAGGGGACGCCGCCGGAGTGCACAAAGGAGATCTCGGTTCGGCTCCTAGCATTATTAACCTACCCTAAGTGGGCTATCGTAAGGAGAA
seq00025   ACGAAGACCTTTGGAACAGCGTGCATTATCCTCTTGAAGAGATTGCAGTCACGACCCGCCGGATCCATTAGGGCCTAACCCGCGTTGCGCTTGAAAAACCCCTTGCAGCTATATCAAAGGTAGACGCCCAATTCCGAGAGTTTAACAGCGGAGCATCCATAGGTCCGGATGTATGGGCGGAAGAGGTACCGCGGTGGCACTATCGTAGGGTCACGACCTTGCCGAGATAACTGTGAGCTACCTGGTGTAGGCGCGCCCATGATTCCGCGTAAGGAAGGGGGCTAATCAATTCGTGGCGTATCAATTAATCTTGCACGGGTGTAAGTTGTTCTACAAATAGGTCCTAAAGGTAAGGCAGGATACAGTGAGAGCTCCGGCGCATGCACGTTGCGAGGACAAGCCTCTGGATACGGAGAACTTCAGTTCCACCCTTGAATACTGCGGACCACGTTCCGTCCACTTGAGACCCGTAGCAGTGCATGTCACCAGAGAAGGTGCCGCAGCTATATCTCGAATTCGCGTTGCGGGGGGAGCGTTTGAGGATTTCAAGCTTTACTCCTACGGAGTGCAGGATCAATACACCCCGCTAAGTAGAGGGTTTTCGGGTCCGGAGAAAACTATAACAGTTGCCATTGATCACGGCGATACGACATCCGCTGTGTAATCACGGCCGACGTCGTGATAAAGAGCACGACACGCTAGCCGCACGAGGACTGCAGTCACGCGCCGTTCCTATGGACCCGTGTTTGAAGATTGGCAATTTAGTGGAAGGGGCGGAACTATTACGTTTCTTGCGGATGATCTGATTCAGGGAGCGTGTTCCCTTACCGAGTCGCCATGAGACCTGAGCGTGTACGATAAGGTATAGTCAGATGCGGCCTGAAGACAACAGCCCCATACAGTGCCGTGTATTTGTTAGAGCTCCTATGAGGTACGTCAACGGGATCAGAGTAGTGACATGCGTACTTTAAAATGAAGGTATATGCAGCCCTGAAGGCTTGAGAGAACTGTTTGTCTCTCAGTCGCAGCATTCCGGTGCGCAAGTCCTTATTCTCGATAAAAGGCCATTGCAGGAAGCCATTACGCCGTCTTTACCAGGGCTTCTGGCACGGGGCCATAGATGGATCAGTACGCGATCTTTATATAGAGTACTGTTTTCGGCCTTTCATGTTACCCGGGGCTAGCTTCTCCCGAACTGGTCATCTACCCAAGGGTATACTTTATGCGCAAGAGTTCGGTGACCCGCCAGCAACCCAGGCTCGTCGCGAGACGTTTGTTGAACTTTATTCAAGTCGTGCATCAACTAATGTTATTACTCGAATTCCGGGAGGATCGGCGGGCCGATCGTAGAGATACGAGGGCGCTGCGACTTGTTGATCGGTATGCGAACTCCGAACCGCTCTGAGTAGCTTTTTAAGCTCACTCTCCGTTTAAAAGCGGAAGCCAAGTTCATACATTCCTTCTCCATACATAGCCGTCTCGGCTTTTAGGAATTACCGGTGCCGGCAAGAGGCTCACCTTGTTCTATACGAGTACTGCGACACCGCCGCGGTCCGAACCCTTTGCAGATGAATGTGTCGTGCACGTGATGGACAATCACGCACCATTGCAGTATATATAGACTCTGAATGGACGTAATTAAATAATAAGCTCAAAGGATTAGGATCCGTCAATAGACCATGTGAGCATCACTGAATTTCATCGTACCGAGGCTGAGGTCAGTAGCGCTCAACGCATACCTCCGTGGGTTAAATTTTAACTACCGGGCAGTTGTGCGTTTGTTTTACTACACGCTATTTGCGTCTCGAAATCCGATACGTTTTAGCATGGTTAAGAGTCACCCCGAGTCCGAAAACATTACGCGTACGGGGCATGGTAGTTCGCCCCTTCCCACTATTCGCTCCTTACCTTCTAGTTGCGGGGGGCTTGACGCCGTCTGGCTACGGGCTCGAACGTATGTACAGGCTGGACACTGAGACAGCCACCTGATACGCCTTTGGAAGCCGGGAGTCCTGTTCGACCACTAACCACCATAACAAAGACAAGGCCATACCGTTCGGAAGGATCACAGACGCTAATGAAGTAGACTTTAGGCGGTTCCGCGCGTACAAGATGTTGTGGCTTGCCACGTAATCACACCGAGAAGGGTTCTGCGCCGGACCAGATTACGGGTGAGAAATGGGTGGCGATTCTCGCGAGGGGACGCCGCCGGAGTGCACAAAGGAGATCTCGGTTCGGCTCCTAGCATTATTAACCTACCCTAAGTGGGCTATCGTAAGGAGAA
seq00026   ACGAAGACCTTTGGAACAGCGTGCATTATCCTCTTGAAGAGATTGCAGTCACGACCCGCCGGATCCATTAGGGCCTAACCCGCGTTGCGCTTGAAAAACCCCTTGCAGCTATATCAAAGGTAGACGCCCAATTCCGAGAGTTTAACAGCGGAGCATCCATAGGTCCGGATGTATGGGCGGAAGAGGTACCGCGGTGGCACTATCGTAGGGTCACGACCTTGCCGAGATAACTGTGAGCTACCTGGTGTAGGCGCGCCCATGATTCCGCGTAAGGAAGGGGGCTAATCAATTCGTGGCGTATCAATTAATCTTGCACGGGTGTAAGTTGTTCTACAAATAGGTCCTAAAGGTAAGGCAGGATACAGTGAGAGCTCCGGCGCATGCACGTTGCGAGGACAAGCCTCTGGATACGGAGAACTTCAGTTCCACCCTTGAATACTGCGGACCACGTTCCGTCCACTTGAGACCCGTAGCAGTGCATGTCACCAGAGAAGGTGCCGCCGCTATATCTCGAATTCGTGTTGCGGGGGGAGCGTTTGAGGATTTCAAGCTTTACTCCTACGGAGTGCAGGATCAATACACCCCGCTAAGTAGAGGGTTTTCGGGTCCGGAGAAAACTATAACAGTTGCCATTGATCACGGCGATACGACATCCGCTGTGTAATCACGGCCGACGTCGTGATAAAGAGCACGACACGCTAGCCGCACGAGGACTGCAGTCACGCGCCGTTCCTATGGACCCGTGTTTGAAGATTGGCAATTTAGTGGAAGGGGCGGAACTATTACGTTTCTTGCGGATGATCTGATTCAGGGAGCGTGTTCCCTTACCGAGTCGCCATGAGACCTGAGCGTGTACGATAAGGTATAGTCAGATGCGGCCTGAAGACAACAGCCCCATACAGTGCCGTGTATTTGTTAGAGCTCCTATGAGGTACGTCAACGGGATCAGAGTAGTGACATGCGTACTTTAAAATGAAGGTATATGCAGCCCTGAAGGCTTGAGAGAACTGTTTGTCTCTCAGTCGCAGCATTCCGGTGCGCAAGTCCTTATTCTCGATAAAAGGCCATTGCAGGAAGCCATTACGCCGTCTTTACCAGGGCTTCTGGCACGGGGCCATAGATGGATCAGTACGCGATCTTTATATAGAGTACTGTTTTCGGCCTTTCATGTTACCCGGGGCTAGCTTCTCCCGAACTGGTCATCTACCCAAGGGTATACTTTATGCGCAAGAGTTCGGTGACCCGCCAGCAACCCAGGCTCGTCGCGAGACGTTTGTTGAACTTTATTCAAGTCGTGCATCAACTAATGTTATTACTCGAATTCCGGGAGGATCGGCGGGCCGATCGTAGAGATACGAGGGCGCTGCGACTTGTTGATCGGTATGCGAACTCCGAACCGCTCTGAGTAGCTTTTTAAGCTCACTCTCCGTTTAAAAGCGGAAGCCAAGTTCATACATTCCTTCTCCATACATAGCCGTCTCGGCTTTTAGGAATTACCGGTGCCGGCAAGAGGCTCACCTTGTTCTATACGAGTACTGCGACACCGCCGCGGTCCGAACCCTTTGCAGATGAATGTGTCGTGCACGTGATGGACAATCACGCACCATTGCAGTATATATAGACTCTGAATGGACGTAATTAAATAATAAGCTCAAAGGATTAGGATCCGTCAATAGACCATGTGAGCATCACTGAATTTCATCGTACCGAGGCTGAGGTCAGTAGCGCTCAACGCATACCTCCGTGGGTTAAATTTTAACTACCGGGCAGTTGTGCGTTTGTTTTACTACACGCTATTTGCGTCTCGAAATCCGATACGTTTTAGCATGGTTAAGAGTCACCCCGAGTCCGAAAACATTACGCGTACGGGGCATGGTAGTTCGCCCCTTCCCACTATTCGCTCCTTACCTTCTAGTTGCGGGGGGCTTGACGCCGTCTGGCTACGGGCTCGAACGTATGTACAGGCTGGACACTGAGACAGCCACCTGATACGCCTTTGGAAGCCGGGAGTCCTGTTCGACCACTAACCACCATAACAAAGACAAGGCCATACCGTTCGGAAGGATCACAGACGCTAATGAAGTAGACTTTAGGCGGTTCCGCGCGTACAAGATGTTGTGGCTTGCCACGTAATCACACCGAGAAGGGTTCTGCGCCGGACCAGATTACGGGTGAGAAATGGGTGGCGATTCTCGCGAGGGGACGCCGCCGGAGTGCACAAAGGAGATCTCGGTTCGGCTCCTAGCATTATTAACCTACCCTAAGTGGGCTATCGTAAGGAGAA
seq00027   ACGAAGACCTTTGGAACAGCGTGCATTATCCTCTTGAAGAGATTGCAGTCACGACCCGCCGGATCCATTAGGGCCTAACCCGCGTTGCGCTTGAAAAACCCCTTGCAGCTATATCAAAGGTAGACGCCCAATTCCGAGAGTTTAACAGCGGAGCATCCATAGGTCCGGATGTATGGGCGGAAGAGGTACCGCGGTGGCACTATCGTAGGGTCACGACCTTGCCGAGATAACTGTGAGCTACCTGGTGTAGGCGCGCCCATGATTCCGCGTAAGGAAGGGGGCTAATCAATTCGTGGCGTATCAATTAATCTTGCACGGGTGTAAGTTGTTCTACAAATAGGTCCTAAAGGTAAGGCAGGATACAGTGAGAGCTCCGGCGCATGCACGTTGCGAGGACAAGCCTCTGGATACGGAGAACTTCAGTTCCACCCTTGAATACTGCGGACCACGTTCCGTCCACTTGAGACCCGTAGCAGTGCATGTCACCAGAGAAGGTGCCGCAGCTATATCTCGAATTCGCGTTGCGGGGGGAGCGTTTGAGGATTTCAAGCTTTACTCCTACGGAGTGCAGGATCAATACACCCCGCTAAGTAGAGGGTTTTCGGGTCCGGAGAAAACTATAACAGTTGCCATTGATCACGGCGATACGACATCCGCTGTGTAATCACGGCCGACGTCGTGATAAAGAGCACGACACGCTAGCCGCACGAGGACTGCAGTCACGCGCCGTTCCTATGGACCCGTGTTTGAAGATTGGCAATTTAGTGGAAGGGGCGGAACTATTACGTTTCTTGCGGATGATCTGATTCAGGGAGCGTGTTCCCTTACCGAGTCGCCATGAGACCTGAGCGTGTACGATAAGGTATAGTCAGATGCGGCCTGAAGACAACAGCCCCATACAGTGCCGTGTATTTGTTAGAGCTCCTATGAGGTACGTCAACGGGATCAGAGTAGTGACATGCGTACTTTAAAATGAAGGTATATGCAGCCCTGAAGGCTTGAGAGAACTGTTTGTCTCTCAGTCGCAGCATTCCGGTGCGCAAGTCCTTATTCTCGATAAAAGGCCATTGCAGGAAGCCATTACGCCGTCTTTACCAGGGCTTCTGGCACGGGGCCATAGATGGATCAGTACGCGATCTTTATATAGAGTACTGTTTTCGGCCTTTCATGTTACCCGGGGCTAGCTTCTCCCGAACTGGTCATCTACCCAAGGGTATACTTTATGCGCAAGAGTTCGGTGACCCGCCAGCAACCCAGGCTCGTCGCGAGACGTTTGTTGAACTTTATTCAAGTCGTGCATCAACTAATGTTATTACTCGAATTCCGGGAGGATCGGCGGGCCGATCGTAGAGATACGAGGGCGCTGCGACTTGTTGATCGGTATGCGAACTCCGAACCGCTCTGAGTAGCTTTTTAAGCTCACTCTCCGTTTAAAAGCGGAAGCCAAGTTCATACATTCCTTCTCCATACATAGCCGTCTCGGCTTTTAGGAATTACCGGTGCCGGCAAGAGGCTCACCTTGTTCTATACGAGTACTGCGACACCGCCGCGGTCCGAACCCTTTGCAGATGAATGTGTCGTGCACGTGATGGACAATCACGCACCATTGCAGTATATATAGACTCTGAATGGACGTAATTAAATAATAAGCTCAAAGGATTAGGATCCGTCAATAGACCATGTGAGCATCACTGAATTTCATCGTACCGAGGCTGAGGTCAGTAGCGCTCAACGCATACCTCCGTGGGTTAAATTTTAACTACCGGGCAGTTGTGCGTTTGTTTTACTACACGCTATTTGCGTCTCGAAATCCGATACGTTTTAGCATGGTTAAGAGTCACCCCGAGTCCGAAAACATTACGCGTACGGGGCATGGTAGTTCGCCCCTTCCCACTATTCGCTCCTTACCTTCTAGTTGCGGGGGGCTTGACGCCGTCTGGCTACGGGCTCGAACGTATGTACAGGCTGGACACTGAGACAGCCACCTGATACGCCTTTGGAAGCCGGGAGTCCTGTTCGACCACTAACCACCATAACAAAGACAAGGCCATACCGTTCGGAAGGATCACAGACGCTAATGAAGTAGACTTTAGGCGGTTCCGCGCGTACAAGATGTTGTGGCTTGCCACGAAATCACACCGAGAAGGGTTCTGCGCCGGACCAGATTACGGGTGAGAAATGGGTGGCGATTCTCGCGAGGGGACGCCGCCGGAGTGCACAAAGGAGATCTCGGTTCGGCTCCTAGCATTATTAACCTACCCTAAGTGGCCTATCGTAAGGAGAA
seq00028   ACGAAGACCTTTGGAACAGCGTGCATTATCCTCTTGAAGAGATTGCAGTCACGACCCGCCGGATCCATTAGGGCCTAACCCGCGTTGCGCTTGAAAAACCCCTTGCAGCTATATCAAAGGTAGACGCCCAATTCCGAGAGTTTAACAGCGGAGCATCCATAGGTCCGGATGTATGGGCGGAAGAGGTACCGCGGTGGCACTATCGTAGGGTCACGACCTTGCCGAGATAACTGTGAGCTACCTGGTGTAGGCGCGCCCATGATTCCGCGTAAGGAAGGGGGCTAATCAATTCGTGGCGTATCAATTAATCTTGCACGGGTGTAAGTTGTTCTACAAATAGGTCCTAAAGGTAAGGCAGGATACAGTGAGAGCTCCGGCGCATGCACGTTGCGAGGACAAGCCTCTGGATACGGAGAACTTCAGTTCCACCCTTGAATACTGCGGACCACGTTCCGTCCACTTGAGACCCGTAGCAGTGCATGTCACCAGAGAAGGTGCCGCCGCTATATCTCGAATTCGCGTTGCGGGGGGAGCGTTTGAGGATTTCAAGCTTTACTCCTACGGAGTGCAGGATCAATACACCCCGCTAAGTAGAGGGTTTTCGGGTCCGGAGAAAACTATAACAGTTGCCATTGATCACGGCGATACGACAGCCGCTGTGTAATCACGGCCGACGTCGTGATAAAGAGCACGACACGCTAGCCGCACGAGGACTGCAGTCACGCGCCGTTCCTATGGACCCGTGTTTGAAGATTGGCAATTTAGTGGAAGGGGCGGAACTATTACGTTTCTTGCGGATGATCTGATTCAGGGAGCGTGTTCCCTTACCGAGTCGCCATGAGACCTGAGCGTGTACGATAAGGTATAGTCAGATGCGGCCTGAAGACAACAGCCCCATATAGTGCCGTGTATTTGTTAGAGCTCCTATGAGGTACGTCAACGGGATCAGAGTAGTGACATGCGTACTTTAAAATGAAGGTATATGCAGCCCTGAAGGCTTGAGAGAACTGTTTGTCTCTCAGTCGCAGCATTCCGGTGCGCAAGTCCTTATTCTCGATAAAAGGCCATTGCAGGAAGCCATTACGCCGTCTTTACCAGGGCTTCTGGCACGGGGCCATAGATGGATCAGTACGCGATCTTTATATAGAGTACTGTTTTCGGCCTTTCATGTTACCCGGGGCTAGCTTCTCCCGAACTGGTCATCTACCCAAGGGTATACTTTATGCGCAAGAGTTCGGTGACCCGCCAGCAACCCAGGCTCGTCGCGAGACGTTTGTTGAACTTTATTCAAGTCGTGCATCAACTAATGTTATTACTCGAATTCCGGGAGGATCGGCGGGCCGATCGTAGAGATACGAGGGCGCTGCGACTTGTTGATCGGTATGCGAACTCCGAACCGCTCTGAGTAGCTTTTTAAGCTCACTCTCCGTTTAAAAGCGGAAGCCAAGTTCATACATTCCTTCTCCATACATAGCCGTCTCGGCTTTTAGGAATTACCGGTGCCGGCAAGAGGCTCACCTTGTTCTATACGAGTACTGCGACACCGCCGCGGTCCGAACCCTTTGCAGATGAATGTGTCGTGCACGTGATGGACAATCACGCACCATTGCAGTATATATAGACTCTGAATGGACGTAATTAAATAATAAGCTCAAAGGATTAGGATCCGTCAATAGACCATGTGAGCATCACTGAATTTCATCGTACCGAGGCTGAGGTCAGTAGCGCTCAACGCATACCTCCGTGGGTTAAATTTTAACTACCGGGCAGTTGTGCGTTTGTTTTACTACACGCTATTTGCGTCTCGAAATCCGATACGTTTTAGCATGGTTAAGAGTCACCCCGAGTCCGAAAACATTACGCGTACGGGGCATGGTAGTTCGCCCCTTCCCACTATTCGCTCCTTACCTTCTAGTTGCGGGGGGCTTGACGCCGTCTGGCTACGGGCTCGAACGTATGTACAGGCTGGACACTGAGACAGCCACCTGATACGCCTTTGGAAGCCGGGAGTCCTGTTCGACCACTAACCACCATAACAAAGACAAGGCCATACCGTTCGGAAGGATCACAGACGCTAATGAAGTAGACTTTAGGCGGTTCCGCGCGTACAAGATGTTGTGGCTTGCCACGTAATCACACCGAGAAGGGTTCTGCGCCGGACCAGATTACGGGTGAGAAATGGGTGGCGATTCTCGCGAGGGGACGCCGCCGGAGTGCACAAAGGAGATCTCGGTTCGGCTCCTAGCATTATTAACCTACCCTAAGTGGGCTATCGTAAGGAGAA
seq00029   ACGAAGACCTTTGGAACAGCGTGCATTATCCTCTTGAAGAGATTGCAGTCACGACCCGCCGGATCCATTAGGGCCTAACCCGCGTTGCGCTTGAAAAACCCCTTGCAGCTATATCAAAGGTAGACGCCCAATTCCGAGAGTTTAACAGCGGAGCATCCATAGGTCCGGATGTATGGGCGGAAGAGGTACCGCGGTGGCACTATCGTAGGGTCACGACCTTGCCGAGATAACTGTGAGCTACCTGGTGTAGGCGCGCCCATGATTCCGCGTAAGGAAGGGGGCTAATCAATTCGTGGCGTATCAATTAATCTTGCACGGGTGTAAGTTGTTCTACAAATAGGTCCTAAAGGTAAGGCAGGATACAGTGAGAGCTCCGGCGCATGCACGTTGCGAGGACAAGCCTCTGGATACGGAGAACTTCAGTTCCACCCTTGAATACTGCGGACCACGTTCCGTCCACTTGAGACCCGTAGCAGTGCATGTCACCAGAGAAGGTGCCGCAGCTATATCTCGAATTCGCGTTGCGGGGGGAGCGTTTGAGGATTTCAAGCTTTACTCCTACGGAGTGCAGGATCAATACACCCCGCTAAGTAGAGGGTTTTCGGGTCCGGAGAAAACTATAACAGTTGCCATTGATCACGGCGATACGACATCCGCTGTGTAATCACGGCCGACGTCGTGATAAAGAGCACGACACGCTAGCCGCACGAGGACTGCAGTCACGCGCCGTTCCTATGGACCCGTGTTTGAAGATTGGCAATTTAGTGGAAGGGGCGGAACTATTACGTTTCTTGCGGATGATCTGATTCAGGGAGCGTGTTCCCTTACCGAGTCGCCATGAGACCTGAGCGTGTACGATAAGGTATAGTCAGATGCGGCCTGAAGACAACAGCCCCATACAGTGCCGTGTATTTGTTAGAGCTCCTATGAGGTACGTCAACGGGATCAGAGTAGTGACATGCGTACTTTAAAATGAAGGTATATGCAGCCCTGAAGGCTTGAGAGAACTGTTTGTCTCTCAGTCGCAGCATTCCGGTGCGCAAGTCCTTATTCTCGATAAAAGGCCATTGCAGGAAGCCATTACGCCGTCTTTACCAGGGCTTCTGGCACGGGGCCATAGATGGATCAGTACGCGATCTTTATATAGAGTACTGTTTTCGGCCTTTCATGTTACCCGGGGCTAGCTTCTCCCGAACTGGTCATCTACCCAAGGGTATACTTTATGCGCAAGAGTTCGGTGACCCGCCAGCAACCCAGGCTCGTCGCGAGACGTTTGTTGAACTTTATTCAAGTCGTGCATCAACTAATGTTATTACTCGAATTCCGGGAGGATCGGCGGGCCGATCGTAGAGATACGAGGGCGCTGCGACTTGTTGATCGGTATGCGAACTCCGAACCGCTCTGAGTAGCTTTTTAAGCTCACTCTCCGTTTAAAAGCGGAAGCCAAGTTCATACATTCCTTCTCCATACATAGCCGTCTCGGCTTTTAGGAATTACCGGTGCCGGCAAGAGGCTCACCTTGTTCTATACGAGTACTGCGACACCGCCGCGGTCCGAACCCTTTGCAGATGAATGTGTCGTGCACGTGATGGACAATCACGCACCATTGCAGTATATATAGACTCTGAATGGACGTAATTAAATAATAAGCTCAAAGGATTAGGATCCGTCAATAGACCATGTGAGCATCACTGAATTTCATCGTACCGAGGCTGAGGTCAGTAGCGCTCAACGCATACCTCCGTGGGTTAAATTTTAACTACCGGGCAGTTGTGCGTTTGTTTTACTACACGCTATTTGCGTCTCGAAATCCGATACGTTTTAGCATGGTTAAGAGTCACCCCGAGTCCGAAAACATTACGCGTACGGGGCATGGTAGTTCGCCCCTTCCCACTATTCGCTCCTTACCTTCTAGTTGCGGGGGGCTTGACGCCGTCTGGCTACGGGCTCGAACGTATGTACAGGCTGGACACTGAGACAGCCACCTGATACGCCTTTGGAAGCCGGGAGTCCTGTTCGACCACTAACCACCATAACAAAGACAAGGCCATACCGTTCGGAAGGATCACAGACGCTAATGAAGTAGACTTTAGGCGGTTCCGCGCGTACAAGATGTTGTGGCTTGCCACGTAATCACACCGAGAAGGGTTCTGCGCCGGACCAGATTACGGGTGAGAAATGGGTGGCGATTCTCGCGAGGGGACGCCGCCGGAGTGCACAAAGGAGATCTCGGTTCGGCTCCTAGCATTATTAACCTACCCTAAGTGGGCTATCGTAAGGAGAA
seq00030   ACGAAGACCTTTGGAACAGCGTGCATTATCCTCTTGAAGAGATTGCAGTCACGACCCGCCGGATCCATTAGGGCCTAACCCGCGTTGCGCTTGAAAAACCCCTTGCAGCTATATCAAAGGTAGACGCCCAATTCCGAGAGTTTAACAGCGGAGCATCCATAGGTCCGGATGTATGGGCGGAAGAGGTACCGCGGTGGCACTATCGTAGGGTCACGACCTTGCCGAGATAACTGTGAGCTACCTGGTGTAGGCGCGCCCATGATTCCGCGTAAGGAAGGGGGCTAATCAATTCGTGGCGTATCAATTAATCTTGCACGGGTGTAAGTTGTTCTACAAATAGGTCCTAAAGGTAAGGCAGGATACAGTGAGAGCTCCGGCGCATGCACGTTGCGAGGACAAGCCTCTGGATACGGAGAACTTCAGTTCCACCCTTGAATACTGCGGACCACGTTCCGTCCACTTGAGACCCGTAGCAGTGCATGTCACCAGAGAAGGTGCCGCCGCTATATCTCGAATTCGCGTTGCGGGGGGAGCGTTTGAGGATTTCAAGCTTTACTCCTACGGAGTGCAGGATCAATACACCCCGCTAAGTAGAGGGTTTTCGGGTCCGGAGAAAACTATAACAGTTGCCATTGATCACGGCGATACGACAGCCGCTGTGTAATCACGGCCGACGTCGTGATAAAGAGCACGACACGCTAGCCGCACGAGGACTGCAGTCACGCGCCGTTCCTATGGACCCGTGTTTGAAGATTGGCAATTTAGTGGAAGGGGCGGAACTATTACGTTTCTTGCGGATGATCTGATTCAGGGAGCGTGTTCCCTTACCGAGTCGCCATGAGACCTGAGCGTGTACGATAAGGTATAGTCAGATGCGGCCTGAAGACAACAGCCCCATATAGTGCCGTGTATTTGTTAGAGCTCCTATGAGGTACGTCAACGGGATCAGAGTAGTGACATGCGTACTTTAAAATGAAGGTATATGCAGCCCTGAAGGCTTGAGAGAACTGTTTGTCTCTCAGTCGCAGCATTCCGGTGCGCAAGTCCTTATTCTCGATAAAAGGCCATTGCAGGAAGCCATTACGCCGTCTTTACCAGGGCTTCTGGCACGGGGCCATAGATGGATCAGTACGCGATCTTTATATAGAGTACTGTTTTCGGCCTTTCATGTTACCCGGGGCTAGCTTCTCCCGAACTGGTCATCTACCCAAGGGTATACTTTATGCGCAAGAGTTCGGTGACCCGCCAGCAACCCAGGCTCGTCGCGAGACGTTTGTTGAACTTTATTCAAGTCGTGCATCAACTAATGTTATTACTCGAATTCCGGGAGGATCGGCGGGCCGATCGTAGAGATACGAGGGCGCTGCGACTTGTTGATCGGTATGCGAACTCCGAACCGCTCTGAGTAGCTTTTTAAGCTCACTCTCCGTTTAAAAGCGGAAGCCAAGTTCATACATTCCTTCTCCATACATAGCCGTCTCGGCTTTTAGGAATTACCGGTGCCGGCAAGAGGCTCACCTTGTTCTATACGAGTACTGCGACACCGCCGCGGTCCGAACCCTTTGCAGATGAATGTGTCGTGCACGTGATGGACAATCACGCACCATTGCAGTATATATAGACTCTGAATGGACGTAATTAAATAATAAGCTCAAAGGATTAGGATCCGTCAATAGACCATGTGAGCATCACTGAATTTCATCGTACCGAGGCTGAGGTCAGTAGCGCTCAACGCATACCTCCGTGGGTTAAATTTTAACTACCGGGCAGTTGTGCGTTTGTTTTACTACACGCTATTTGCGTCTCGAAATCCGATACGTTTTAGCATGGTTAAGAGTCACCCCGAGTCCGAAAACATTACGCGTACGGGGCATGGTAGTTCGCCCCTTCCCACTATTCGCTCCTTACCTTCTAGTTGCGGGGGGCTTGACGCCGTCTGGCTACGGGCTCGAACGTATGTACAGGCTGGACACTGAGACAGCCACCTGATACGCCTTTGGAAGCCGGGAGTCCTGTTCGACCACTAACCACCATAACAAAGACAAGGCCATACCGTTCGGAAGGATCACAGACGCTAATGAAGTAGACTTTAGGCGGTTCCGCGCGTACAAGATGTTGTGGCTTGCCACGTAATCACACCGAGAAGGGTTCTGCGCCGGACCAGATTACGGGTGAGAAATGGGTGGCGATTCTCGCGAGGGGACGCCGCCGGAGTGCACAAAGGAGATCTCGGTTCGGCTCCTAGCATTATTAACCTACCCTAAGTGGGCTATCGTAAGGAGAA
seq00031   ACGAAGACCTTTGGAACAGCGTGCATTATCCTCTTGAAGAGATTGCAGTCACGACCCGCCGGATCCATTAGGGCCTAACCCGCGTTGCGCTTGAAAAACCCCTTGCAGCTATATCAAAGGTAGACGCCCAATTCCGAGAGTTTAACAGCGGAGCATCCATAGGTCCGGATGTATGGGCGGAAGAGGTACCGCGGTGGCACTATCGTAGGGTCACGACCTTGCCGAGATAACTGTGAGCTACCTGGTGTAGGCGCGCCCATGATTCCGCGTAAGGAAGGGGGCTAATCAATTCGTGGCGTATCAATTAATCTTGCACGGGTGTAAGTTGTTCTACAAATAGGTCCTAAAGGTAAGGCAGGATACAGTGAGAGCTCCGGCGCATGCACGTTGCGAGGACAAGCCTCTGGATACGGAGAACTTCAGTTCCACCCTTGAATACTGCGGACCACGTTCCGTCCACTTGAGACCCGTAGCAGTGCATGTCACCAGAGAAGGTGCCGCCGCTATATCTCGAATTCGTGTTGCGGGGGGAGCGTTTGAGGATTTCAAGCTTTACTCCTACGGAGTGCAGGATCAATACACCCCGCTAAGTAGAGGGTTTTCGGGTCCGGAGAAAACTATAACAGTTGCCATTGATCACGGCGATACGACATCCGCTGTGTAATCACGGCCGACGTCGTGATAAAGAGCACGACACGCTAGCCGCACGAGGACTGCAGTCACGCGCCGTTCCTATGGACCCGTGTTTGAAGATTGGCAATTTAGTGGAAGGGGCGGAACTATTACGTTTCTTGCGGATGATCTGATTCAGGGAGCGTGTTCCCTTACCGAGTCGCCATGAGACCTGAGCGTGTACGATAAGGTATAGTCAGATGCGGCCTGAAGACAACAGCCCCATACAGTGCCGTGTATTTGTTAGAGCTCCTATGAGGTACGTCAACGGGATCAGAGTAGTGACATGCGTACTTTAAAATGAAGGTATATGCAGCCCTGAAGGCTTGAGAGAACTGTTTGTCTCTCAGTCGCAGCATTCCGGTGCGCAAGTCCTTATTCTCGATAAAAGGCCATTGCAGGAAGCCATTACGCCGTCTTTACCAGGGCTTCTGGCACGGGGCCATAGATGGATCAGTACGCGATCTTTATATAGAGTACTGTTTTCGGCCTTTCATGTTACCCGGGGCTAGCTTCTCCCGAACTGGTCATCTACCCAAGGGTATACTTTATGCGCAAGAGTTCGGTGACCCGCCAGCAACCCAGGCTCGTCGCGAGACGTTTGTTGAACTTTATTCAAGTCGTGCATCAACTAATGTTATTACTCGAATTCCGGGAGGATCGGCGGGCCGATCGTAGAGATACGAGGGCGCTGCGACTTGTTGATCGGTATGCGAACTCCGAACCGCTCTGAGTAGCTTTTTAAGCTCACTCTCCGTTTAAAAGCGGAAGCCAAGTTCATACATTCCTTCTCCATACATAGCCGTCTCGGCTTTTAGGAATTACCGGTGCCGGCAAGAGGCTCACCTTGTTCTATACGAGTACTGCGACACCGCCGCGGTCCGAACCCTTTGCAGATGAATGTGTCGTGCACGTGATGGACAATCACGCACCATTGCAGTATATATAGACTCTGAATGGACGTAATTAAATAATAAGCTCAAAGGATTAGGATCCGTCAATAGACCATGTGAGCATCACTGAATTTCATCGTACCGAGGCTGAGGTCAGTAGCGCTCAACGCATACCTCCGTGGGTTAAATTTTAACTACCGGGCAGTTGTGCGTTTGTTTTACTACACGCTATTTGCGTCTCGAAATCCGATACGTTTTAGCATGGTTAAGAGTCACCCCGAGTCCGAAAACATTACGCGTACGGGGCATGGTAGTTCGCCCCTTCCCACTATTCGCTCCTTACCTTCTAGTTGCGGGGGGCTTGACGCCGTCTGGCTACGGGCTCGAACGTATGTACAGGCTGGACACTGAGACAGCCACCTGATACGCCTTTGGAAGCCGGGAGTCCTGTTCGACCACTAACCACCATAACAAAGACAAGGCCATACCGTTCGGAAGGATCACAGACGCTAATGAAGTAGACTTTAGGCGGTTCCGCGCGTACAAGATGTTGTGGCTTGCCACGTAATCACACCGAGAAGGGTTCTGCGCCGGACCAGATTACGGGTGAGAAATGGGTGGCGATTCTCGCGAGGGGACGCCGCCGGAGTGCACAAAGGAGATCTCGGTTCGGCTCCTAGCATTATTAACCTACCCTAAGTGGGCTATCGTAAGGAGAA
seq00032   ACGAAGACCTTTGGAACAGCGTGCATTATCCTCTTGAAGAGATTGCAGTCACGACCCGCCGGATCCATTAGGGCCTAACCCGCGTTGCGCTTGAAAAACCCCTTGCAGCTATATCAAAGGTAGACGCCCAATTCCGAGAGTTTAACAGCGGAGCATCCATAGGTCCGGATGTATGGGCGGAAGAGGTACCGCGGTGGCACTATCGTAGGGTCACGACCTTGCCGAGATAACTGTGAGCTACCTGGTGTAGGCGCGCCCATGATTCCGCGTAAGGAAGGGGGCTAATCAATTCGTGGCGTATCAATTAATCTTGCACGGGTGTAAGTTGTTCTACAAATAGGTCCTAAAGGTAAGGCAGGATACAGTGAGAGCTCCGGCGCATGCACGTTGCGAGGACAAGCCTCTGGATACGGAGAACTTCAGTTCCACCCTTGAATACTGCGGACCACGTTCCGTCCACTTGAGACCCGTAGCAGTGCATGTCACCAGAGAAGGTGCCGCAGCTATATCTCGAATTCGCGTTGCGGGGGGAGCGTTTGAGGATTTCAAGCTTTACTCCTACGGAGTGCAGGATCAATACACCCCGCTAAGTAGAGGGTTTTCGGGTCCGGAGAAAACTATAACAGTTGCCATTGATCACGGCGATACGACATCCGCTGTGTAATCACGGCCGACGTCGTGATAAAGAGCACGACACGCTAGCCGCACGAGGACTGCAGTCACGCGCCGTTCCTATGGACCCGTGTTTGAAGATTGGCAATTTAGTGGAAGGGGCGGAACTATTACGTTTCTTGCGGATGATCTGATTCAGGGAGCGTGTTCCCTTACCGAGTCGCCATGAGACCTGAGCGTGTACGATAAGGTATAGTCAGATGCGGCCTGAAGACAACAGCCCCATACAGTGCCGTGTATTTGTTAGAGCTCCTATGAGGTACGTCAACGGGATCAGAGTAGTGACATGCGTACTTTAAAATGAAGGTATATGCAGCCCTGAAGGCTTGAGAGAACTGTTTGTCTCTCAGTCGCAGCATTCCGGTGCGCAAGTCCTTATTCTCGATAAAAGGCCATTGCAGGAAGCCATTACGCCGTCTTTACCAGGGCTTCTGGCACGGGGCCATAGATGGATCAGTACGCGATCTTTATATAGAGTACTGTTTTCGGCCTTTCATGTTACCCGGGGCTAGCTTCTCCCGAACTGGTCATCTACCCAAGGGTATACTTTATGCGCAAGAGTTCGGTGACCCGCCAGCAACCCAGGCTCGTCGCGAGACGTTTGTTGAACTTTATTCAAGTCGTGCATCAACTAATGTTATTACTCGAATTCCGGGAGGATCGGCGGGCCGATCGTAGAGATACGAGGGCGCTGCGACTTGTTGATCGGTATGCGAACTCCGAACCGCTCTGAGTAGCTTTTTAAGCTCACTCTCCGTTTAAAAGCGGAAGCCAAGTTCATACATTCCTTCTCCATACATAGCCGTCTCGGCTTTTAGGAATTACCGGTGCCGGCAAGAGGCTCACCTTGTTCTATACGAGTACTGCGACACCGCCGCGGTCCGAACCCTTTGCAGATGAATGTGTCGTGCACGTGATGGACAATCACGCACCATTGCAGTATATATAGACTCTGAATGGACGTAATTAAATAATAAGCTCAAAGGATTAGGATCCGTCAATAGACCATGTGAGCATCACTGAATTTCATCGTACCGAGGCTGAGGTCAGTAGCGCTCAACGCATACCTCCGTGGGTTAAATTTTAACTACCGGGCAGTTGTGCGTTTGTTTTACTACACGCTATTTGCGTCTCGAAATCCGATACGTTTTAGCATGGTTAAGAGTCACCCCGAGTCCGAAAACATTACGCGTACGGGGCATGGTAGTTCGCCCCTTCCCACTATTCGCTCCTTACCTTCTAGTTGCGGGGGGCTTGACGCCGTCTGGCTACGGGCTCGAACGTATGTACAGGCTGGACACTGAGACAGCCACCTGATACGCCTTTGGAAGCCGGGAGTCCTGTTCGACCACTAACCACCATAACAAAGACAAGGCCATACCGTTCGGAAGGATCACAGACGCTAATGAAGTAGACTTTAGGCGGTTCCGCGCGTACAAGATGTTGTGGCTTGCCACGTAATCACACCGAGAAGGGTTCTGCGCCGGACCAGATTACGGGTGAGAAATGGGTGGCGATTCTCGCGAGGGGACGCCGCCGGAGTGCACAAAGGAGATCTCGGTTCGGCTCCTAGCATTATTAACCTACCCTAAGTGGGCTATCGTAAGGAGAA
seq00033   ACGAAGACCTTTGGAACAGCGTGCATTATCCTCTTGAAGAGATTGCAGTCACGACCCGCCGGATCCATTAGGGCCTAACCCGCGTTGCGCTTGAAAAACCCCTTGCAGCTATATCAAAGGTAGACGCCCAATTCCGAGAGTTTAACAGCGGAGCATCCATAGGTCCGGATGTATGGGCGGAAGAGGTACCGCGGTGGCACTATCGTAGGGTCACGACCTTGCCGAGATAACTGTGAGCTACCTGGTGTAGGCGCGCCCATGATTCCGCGTAAGGAAGGGGGCTAATCAATTCGTGGCGTATCAATTAATCTTGCACGGGTGTAAGTTGTTCTACAAATAGGTCCTAAAGGTAAGGCAGGATACAGTGAGAGCTCCGGCGCATGCACGTTGCGAGGACAAGCCTCTGGATACGGAGAACTTCAGTTCCACCCTTGAATACTGCGGACCACGTTCCGTCCACTTGAGACCCGTAGCATTGCATGTCACCAGAGAAGGTGCCGCCGCTATATCTCGAATTCGCGTTGCGGGGGGAGCGTTTGAGGATTTCAAGCTTTACTCCTACGGAGTGCAGGATCAATACACCCCGCTAAGTAGAGGGTTTTCGGGTCCGGAGAAAACTATAACAGTTGCCATTGATCACGGCGATACGACATCCGCTGTGTAATCACGGCCGACGTCGTGATAAAGAGCACGACACGCTAGCCGCACGAGGACTGCAGTCACGCGCCGTTCCTATGGACCCGTGTTTGAAGATTGGCAATTTAGTGGAAGGGGCGGAACTATTACGTTTCTTGCGGATGATCTGATTCAGGGAGCGTGTTCCCTTACCGAGTCGCCATGAGACCTGAGCGTGTACGATAAGGTATAGTCAGATGCGGCCTGAAGACAACAGCCCCATACAGTGCCGTGTATTTGTTAGAGCTCCTATGAGGTACGTCAACGGGATCAGAGTAGTGACATGCGTACTTTAAAATGAAGGTATATGCAGCCCTGAAGGCTTGAGAGAACTGTTTGTCTCTCAGTCGCAGCATTCCGGTGCGCAAGTCCTTATTCTCGATAAAAGGCCATTGCAGGAAGCCATTACGCCGTCTTTACCAGGGCTTCTGGCACGGGGCCATAGATGGATCAGTACGCGATCTTTATATAGAGTACTGTTTTCGGCCTTTCATGTTACCCGGGGCTAGCTTCTCCCGAACTGGTCATCTACCCAAGGGTATACTTTATGCGCAAGAGTTCGGTGACCCGCCAGCAACCCAGGCTCGTCGCGAGACGTTTGTTGAACTTTATTCAAGTCGTGCATCAACTAATGTTATTACTCGAATTCCGGGAGGATCGGCGGGCCGATCGTAGAGATACGAGGGCGCTGCGACTTGTTGATCGGTATGCGAACTCCGAACCGCTCTGAGTAGCTTTTTAAGCTCACTCTCCGTTTAAAAGCGGAAGCCAAGTTCATACATTCCTTCTCCATACATAGCCGTCTCGGCTTTTAGGAATTAACGGTGCCGGCAAGAGGCTCACCTTGTTCTATACGAGTACTGCGACACCGCCGCGGTCCGAACCCTTTGCAGATGAATGTGTCGTGCACGTGATGGACAATCACGCACCATTGCAGTATATATAGACTCTGAATGGACGTAATTAAATAATAAGCTCAAAGGATTAGGATCCGTCAATAGACCATGTGAGCATCACTGAATTTCATCGTACCGAGGCTGAGGTCAGTAGCGCTCAACGCATACCTCCGTGGGTTAAATTTTAACTACCGGGCAGTTGTGCGTTTGTTTTACTACACGCTATTTGCGTCTCGAAATCCGATACGTTTTAGCATGGTTAAGAGTCACCCCGAGTCCGAAAACATTACGCGTACGTGGCATGGTAGTTCGCCCCTTCCCACTATTCGCTCCTTACCTTCTAGTTGCGGGGGGCTTGACGCCGTCTGGCTACGGGCTCGAACGTATGTACAGGCTGGACACTGAGACAGCCACCTGATACGCCTTTGGAAGCCGGGAGTCCTGTTCGACCACTAACCACCATAACAAAGACAAGGCCATACCGTTCGGAAGGATCACAGACGCTAATGAAGTAGACTTTAGGCGGTTCCGCGCGTACAAGATGTTGTGGCTTGCCACGTAATCACACCGAGAAGGGTTCTGCGCCGGACCAGATTACGGGTGAGAAATGGGTGGCGATTCTCGCGAGGGGACGCCGCCGGAGTGCACAAAGGAGATCTCGGTTCGGCTCCTAGCATTATTAACCTACCCTAAGTGGGCTATCGTAAGGAGAA
