# Supplementary material for: How Good Are Indirect Tests at Detecting Recombination in Human mtDNA?
Source: G3 (Bethesda). 2013 Jul 1;3(7):1095–104. doi: 10.1534/g3.113.006510 (PMC3704238; doi:10.1534/g3.113.006510)
Supplement: Supporting Information [file supp_g3.113.006510_FileS2.gz › SequenceData/mtDNA_ratehet&popgrowth/10/3rdbase/Infiles/10_12-new.txt]

33 2284
seq00001   GTTGATGTGTTCTCGATACCATGGCAGTTCCAGTAAAACCTCGATACAGGACCTTTCCTGAGCTGGGGTCACACCCTCGTGGTTCAGTTTCATGCCATAACACGGAACTGCGCCGTGACCCGCGTGACTGAGCTTCGAGCTTTTTACGGGTTTCGACCCGGGACGAATTTCACGCCGTCCAATAGATGTGTAACGTGCGATCCTGGGGAGCGATGGTTATACTTCGTCTCCAAACAAGATCTAACGGATCTACCACTAACGGTGCAACTAGTGGTTCCATCGCTTCAGGAAACGGATATTTTATTTGGTGTAGTTCAATAGGCTCTTTTATAAGACCCGAACTACAGTAAATGGCGCGTGCTCCTCAGTTGTTGGTCCGATGCGCAGTGTAGGCCGGTTTGCTCGCTCTGTAGCGATAGCATAGAAGCAATAGATATGCAGGTGGGGTATCGTCCAACGGAACTGGTGGGGGTAGGAGTATAGGTCACATCCAGTTATGGGAATCTCCCATGGATTTATCCCAGCGGATATTTCCGAGATTTATGTGCGCCAAGTTGCGAAGGTAAACCATCAAAGATATCGCCTGAGCATGGTCTGAACCTTTTTGGTCACCAATCGTGAATAGTGTCGCCTCGTCCCTGACAACTCGCCCATTTCGGCAGTTGCCTTTAACTCCCAACAGCATCAATTATCATTATTAGGTTAAAATTGAACGTATGCCTTTCTTGGTCTCACACACTGGACACCACGTCAAGCTTCGCAGACGGTTTGTCTTGGAGGCTTCCAGTAGACTCTGGAATAAACCCTCTTCGACGCAGAGGAGATGTAAAGGAATACAGCATAATGTCCCGGAAACTCGTCGTCATTTCCTGTAAATACCCCTTTTCCTTATCACCATGTCGTGTATTTGCCGGCCTGAAACTGTGGGGGTCCACAGGATGTCCGTGAGTACTCCATGACATCTTAGAGGTGCTGGCCTCAAATCACGGGGCTCTATAAGATAGTAATTATCAATCGATAGCTGAGCCCTTTTACTTCCGGGGTTCCGATTATAAATTAGAGAACTTAAGAGTTTAGCCACCTTACATTTCTCCCTGTGCGGCGGAGATATTTTAACACGAGAGCATAAAGATAGGGTGATCCTATGGGCAGTGCAAACGAGTCTATAAGAGCGAGCCGTCGCACCCTGACGGTTGTATCTAGTGCTAGCCTGCATCGTGACAAGTAAATCTACGGTAAATAGGATATGCATACATATCGAGGGATACCGTTTCTGGAATGGCGCGGTGGAAGCGTACGACGTTTTGCGGACCTGGCGGGGAGCAGGAGGGCTTGTAAGATCTTATGTACAAAGCTGCGGACGTCCGGGAGTTGCCCTGACATGCGGTTGGCTTTCTAAATTCTCCATTTGATTCGTGAGGACGAATACTAAACTGTCAATTAAAATGTCATCGCGGGAAGACGAAGTGGCATTAGGCATCCGGGCCGTCTTCAGGGCTCGTGTATCGGTATAACACATGTTCGTCCTAGCCGGTCCTACTTGCCATATGTCCGCACAGCGTAACGTTCGGCGACTGCAAACACGGCACCCTCACGTATCGGTTGGGCATACAGATGGGAATCGCTTCAGAGGAAATGGACTCTCGTTACAGGTCCTTATTGAATACGACAAATGGGACTGTCGGGATCGAAGCATTTGAGCTTATGGCTCAAATGGGTTATGTTGCTTGCAAAATGCCAGCTATTATTTACAGATGAGGGCACAGTGTAGGGCAAATTATTGGTAAAGCTCTGCGTGCCACGTACCGAGGTAGGGGAATTTGCATTCTAATACTATGTGTAGTGCATAGTTTCAGTGACCGGGGCAAGATGCTGCAAACAAATAAATAACAGATTTACATTCTTGCATAGCAGCTTGGTGTTTGAGGTTATAGCAGTAGATTATTAATGCCAACTGAGCCACCAGCGCGCGGAGAATTTACATTACTGTCCTGCAACATCTGACCTGGTGGGTCAGGGCGATGCCCTTTAGGAAGTCGCGCGACAATCAATGCATCGACCGGATTTTCATATACATGCCGAAAACGCAAAATTGAGTCCTCCGTTGCATATTCAGACGCTTTAGGTATGACGGCTTCCAAAACTTCAAAGGTCCATATACAGGGTCCCGAACTGGGGTTCGCCCGGAAGAAGGAGGAGCACAGAAAATGACTCACTGTATAACCATTCTCACCACTTAGCGAATGACATGGCTCGGGTGTCATTCCCAGCCTCTCTTCTGAAA
seq00002   GTTGATGTGTTCTCGATACCATGGCAGTTCCAGTAAAACCTCGATACAGGACCTTTCCTGAGCTGGGGTCACACCCTCGTGGTTCAGTTTCATGCCATAACACGGAACTGCGCCGTGACCCGCGTGACTGAGCTTCGAGCTTTTTACGGGTTTCGACCCGGGACGAATTTCACGCCGTCCAATAGATGTGTAACGTGCGATCCTGGGGAGCGATGGTTATACTTCGTCTCCAAACAAGATCTAACGGATCTACCACTAACGGTGCAACTAGTGGTTCCATCGCTTCAGGAAACGGATATTTTATTTGGTGTAGTTCAATAGGCTCTTTTATAAGACCCGAACTACAGTAAATGGCGCGTGCTCCTCAGTTGTTGGTCCGATGCGCAGTGTAGGCCGGTTTGCTCGCTCTGTAGCGATAGCATAGAAGCAATAGATATGCAGGTGGGGTATCGTCCAACGGAACTGGTGGGGGTAGGAGTATAGGTCACATCCAGTTATGGGAATCTCCCATGGATTTATCCCAGCGGATATTTCCGAGATTTATGTGCGCCAAGTTGCGAAGGTAAACCATCAAAGATATCGCCTGAGCATGGTCTGAACCTTTTTGGTCACCAATCGTGAATAGTGTCGCCTCGTCCCTGACAACTCGCCCATTTCGGCAGTTGCCTTTAACTCCCAACAGCATCAATTATCATTATTAGGTTAAAATTGAACGTATGCCTTTCTTGGTCTCACACACTGGACACCACGTCAAGCTTCGCAGACGGTTTGTCTTGGAGGCTTCCAGTAGACTCTGGAATAAACCCTCTTCGACGCAGAGGAGATGTAAAGGAATACAGCATAATGTCCCGGAAACTCGTCGTCATTTCCTGTAAATACCCCTTTTCCTTATCACCATGTCGTGTATTTGCCGGCCTGAAACTGTGGGGGTCCACAGGATGTCCGTGAGTACTCCATGACATCTTAGAGGTGCTGGCCTCAAATCACGGGGCTCTATAAGATAGTAATTATCAATCGATAGCTGAGCCCTTTTACTTCCGGGGTTCCGATTATAAATTAGAGAACTTAAGAGTTTAGCCACCTTACATTTCTCCCTGTGCGGCGGAGATATTTTAACACGAGAGCATAAAGATAGGGTGATCCTATGGGCAGTGCAAACGAGTCTATAAGAGCGAGCCGTCGCACCCTGACGGTTGTATCTAGTGCTAGCCTGCATCGTGACAAGTAAATCTACGGTAAATAGGATATGCATACATATCGAGGGATACCGTTTCTGGAATGGCGCGGTGGAAGCGTACGACGTTTTGCGGACCTGGCGGGGAGCAGGAGGGCTTGTAAGATCTTATGTACAAAGCTGCGGACGTCCGGGAGTTGCCCTGACATGCGGTTGGCTTTCTAAATTCTCCATTTGATTCGTGAGGACGAATACTAAACTGTCAATTAAAATGTCATCGCGGGAAGACGAAGTGGCATTAGGCATCCGGGCCGTCTTCAGGGCTCGTGTATCGGTATAACACATGTTCGTCCTAGCCGGTCCTACTTGCCATATGTCCGCACAGCGTAACGTTCGGCGACTGCAAACACGGCACCCTCACGTATCGGTTGGGCATACAGATGGGAATCGCTTCAGAGGAAATGGACTCTCGTTACAGGTCCTTATTGAATACGACAAATGGGACTGTCGGGATCGAAGCATTTGAGCTTATGGCTCAAATGGGTTATGTTGCTTGCAAAATGCCAGCTATTATTTACAGATGAGGGCACAGTGTAGGGCAAATTATTGGTAAAGCTCTGCGTGCCACGTACCGAGGTAGGGGAATTTGCATTCTAATACTATGTGTAGTGCATAGTTTCAGTGACCGGGGCAAGATGCTGCAAACAAATAAATAACAGATTTACATTCTTGCATAGCAGCTTGGTGTTTGAGGTTATAGCAGTAGATTATTAATGCCAACTGAGCCACCAGCGCGCGGAGAATTTACATTACTGGCCTGCAACATCTGACCTGGTGGGACAGGGCGATGCCCTTTAGGAAGTCGCGCGACAATCAATGCATCGACCGGATTTTCATATACATGCCGAAAACGCAAAATTGAGTCCTCCGTTGCATATTCAGACGCTTTAGGTATGACGGCTTCCAAAACTTCAAAGGTCCATATACAGGGTCCCGAACTGGGGTTCGCCCGGAAGAAGGAGGAGCACAGAAAATGACTCACTGTATAACCATTCTCACCACTTAGCGAATGACATGGCTCGGGTGACATTCCCAGCCTCTCTTCTGAAA
seq00003   GTTGATGTGTTCTCGATACCATGGCAGTTCCAGTAAAACCTCGATACAGGACCTTTCCTGAGCTGGGGTCACACCCTCGTGGTTCAGTTTCATGCCATAACACGGAACTGCGCCGTGACCCGCGTGACTGAGCTTCGAGCTTTTTACGGGTTTCGACCCGGGACGAATTTCACGCCGTCCAATAGATGTGTAACGTGCGATCCTGGGGAGCGATGGTTATACTTCGTCTCCAAACAAGATCTAACGGATCTACCACTAACGGTGCAACTAGTGGTTCCATCGCTTCAGGAAACGGATATTTTATTTGGTGTAGTTCAATAGGCTCTTTTATAAGACCCGAACTACAGTAAATGGCGCGTGCTCCTCAGTTGTTGGTCCGATGCGCAGTGTAGGCCGGTTTGCTCGCTCTGTAGCGATAGCATAGAAGCAATAGATATGCAGGTGGGGTATCGTCCAACGGAACTGGTGGGGGTAGGAGTATAGGTCACATCCAGTTATGGGAATCTCCCATGGATTTATCCCAGCGGATATTTCCGAGATTTATGTGCGCCAAGTTGCGAAGGTAAACCATCAAAGATATCGCCTGAGCATGGTCTGAACCTTTTTGGTCACCAATCGTGAATAGTGTCGCCTCGTCCCTGACAACTCGCCCATTTCGGCAGTTGCCTTTAACTCCCAACAGCATCAATTATCATTATTAGGTTAAAATTGAACGTATGCCTTTCTTGGTCTCACACACTGGACACCACGTCAAGCTTCGCAGACGGTTTGTCTTGGAGGCTTCCAGTAGACTCTGGAATAAACCCTCTTCGACGCAGAGGAGATGTAAAGGAATACAGCATAATGTCCCGGAAACTCGTCGTCATTTCCTGTAAATACCCCTTTTCCTTATCACCATGTCGTGTATTTGCCGGCCTGAAACTGTGGGGGTCCACAGGATGTCCGTGAGTACTCCATGACATCTTAGAGGTGCTGGCCTCAAATCACGGGGCTCTATAAGATAGTAATTATCAATCGATAGCTGAGCCCTTTTACTTCCGGGGTTCCGATTATAAATTAGAGAACTTAAGAGTTTAGCCACCTTACATTTCTCCCTGTGCGGCGGAGATATTTTAACACGAGAGCATAAAGATAGGGTGATCCTATGGGCAGTGCAAACGAGTCTATAAGAGCGAGCCGTCGCACCCTGACGGTTGTATCTAGTGCTAGCCTGCATCGTGACAAGTAAATCTACGGTAAATAGGATATGCATACATATCGAGGGATACCGTTTCTGGAATGGCGCGGTGGAAGCGTACGACGTTTTGCGGACCTGGCGGGGAGCAGGAGGGCTTGTAAGATCTTATGTACAAAGCTGCGGACGTCCGGGAGTTGCCCTGACATGCGGTTGGCTTTCTAAATTCTCCATTTGATTCGTGAGGACGAATACTAAACTGTCAATTAAAATGTCATCGCGGGAAGACGAAGTGGCATTAGGCATCCGGGCCGTCTTCAGGGCTCGTGTATCGGTATAACACATGTTCGTCCTAGCCGGTCCTACTTGCCATATGTCCGCACAGCGTAACGTTCGGCGACTGCAAACACGGCACCCTCACGTATCGGTTGGGCATACAGATGGGAATCGCTTCAGAGGAAATGGACTCTCGTTACAGGTCCTTATTGAATACGACAAATGGGACTGTCGGGATCGAAGCATTTGAGCTTATGGCTCAAATGGGTTATGTTGCTTGCAAAATGCCAGCTATTATTTACAGATGAGGGCACAGTGTAGGGCAAATTATTGGTAAAGCTCTGCGTGCCACGTACCGAGGTAGGGGAATTTGCATTCTAATACTATGTGTAGTGCATAGTTTCAGTGACCGGGGCAAGATGCTGCAAACAAATAAATAACAGATTTACATTCTTGCATAGCAGCTTGGTGTTTGAGGTTATAGCAGTAGATTATTAATGCCAACTGAGCCACCAGCGCGCGGAGAATTTACATTACTGTCCTGCAACATCTGACCTGGTGGGTCAGGGCGATGCCCTTTAGGAAGTCGCGCGACAATCAATGCATCGACCGGATTTTCATATACATGCCGAAAACGCAAAATTGAGTCCTCCGTTGCATATTCAGACGCTTTAGGTATGACGGCTTCCAAAACTTCAAAGGTCCATATACAGGGTCCCGAACTGGGGTTCGCCCGGAAGAAGGAGGAGCACAGAAAATGACTCACTGTATAACCATTCTCACCACTTAGCGAATGACATGGCTCGGGTGTCATTCCCAGCCTCTCTTCTGAAA
seq00004   GTTGATGTGTTCTCGATACCATGGCAGTTCCAGTAAAACCTCGATACAGGACCTTTCCTGAGCTGGGGTCACACCCTCGTGGTTCAGTTTCATGCCATAACACGGAACTGCGCCGTGACCCGCGTGACTGAGCTTCGAGCTTTTTACGGGTTTCGACCCGGGACGAATTTCACGCCGTCCAATAGATGTGTAACGTGCGATCCTGGGGAGCGATGGTTATACTTCGTCTCCAAACAAGATCTAACGGATCTACCACTAACGGTGCAACTAGTGGTTCCATCGCTTCTGGAAACGGATATTTTATTTGGTGTAGTTCAATAGGCTCTTTTATAAGACCCGAACTACAGTAAATGGCGCGTGCTCCTCAGTTGTTGGTCCGATGCGCAGTGTAGGCCGGTTTGCTCGCTCTGTAGCGATAGCATAGAAGCAATAGATATGCAGGTGGGGTATCGTCCAACGGAACTGGTGGGGGTAGGAGTATAGGTCACATCCAGTTATGGGAATCTCCCATGGATTTATCCCAGCGGATATTTCCGAGATTTATGTGCGCCAAGTTGCGAAGGTAAACCATCAAAGATATCGCCTGAGCATGGTCTGAACCTTTTTGGTCACCAATCGTGAATAGTGTCGCCTCGTCCCTGACAACTCGCCCATTTCGGCAGTTGCCTTTAACTCCCAACAGCATCAATTATCATTATTAGGTTAAAATTGAACGTATGCCTTTCTTGGTCTCACACACTGGACACCACGTCAAGCTTCGCAGACGGTTTGTCTTGGAGGCTTCCAGTAGACTCTGGAATAAACCCTCTTCGACGCAGAGGAGATGTAAAGGAATACAGCATAATGTCCCGGAAACTCGTCGTCATTTCCTGTAAATACCCCTTTTCCTTATCACCATGTCGTGTATTTGCCGGCCTGAAACTGTGGGGGTCCACAGGATGTCCGTGAGTACTCCATGACATCTTAGAGGTGCTGGCCTCAAATCACGGGGCTCTATAAGATAGTAATTATCAATCGATAGCTGAGCCCTTTTACTTCCGGGGTTCCGATTATAAATTAGAGAACTTAAGAGTTTAGCCACCTTACATTTCTCCCTGTGCGGCGGAGATATTTTAACACGAGAGCATAAAGATAGGGTGATCCTATGGGCAGTGCAAACGAGTCTATAAGAGCGAGCCGTCGCACCCTGACGGTTGTATCTAGTGCTAGCCTGCATCGTGACAAGTAAATCTACGGTAAATAGGATATGCATACATATCGAGGGATACCGTTTCTGGAATGGCGCGGTGGAAGCGTACGACGTTTTGCGGACCTGGCGGGGAGCAGGAGGGCTTGTAAGATCTTATGTACAAAGCTGCGGACGTCCGGGAGTTGCCCTGACATGCGGTTGGCTTTCTAAATTCTCCATTTGATTCGTGAGGACGAATACTAAACTGTCAATTAAAATGTCATCGCGGGAAGACGAAGTGGCATTAGGCATCCGGGCCGTCTTCAGGGCTCGTGTATCGGTATAACACATGTTCGTCCTAGCCGGTCCTACTTGCCATATGTCCGCACAGCGTAACGTTCGGCGACTGCAAACACGGCACCCTCACGTATCGGTTGGGCATACAGATGGGAATCGCTTCAGAGGAAATGGACTCTCGTTACAGGTCCTTATTGAATACGACAAATGGGACTGTCGGGATCGAAGCATTTGAGCTTATGGCTCAAATGGGTTATGTTGCTTGCAAAATGCCAGCTATTATTTACAGATGAGGGCACAGTGTAGGGCAAATTATTGGTAAAGCTCTGCGTGCCACGTACCGAGGTAGGGGAATTTGCATTCTAATACTATGTGTAGTGCATAGTTTCAGTGACCGGGGCAAGATGCTGCAAACAAATAAATAACAGATTTACATTCTTGCATAGCAGCTTGGTGTTTGAGGTTATAGCAGTAGATTATTAATGCCAACTGAGCCACCAGCGCGCGGAGAATTTACATTACTGTCCTGCAACATCTGACCTGGTGGGTCAGGGCGATGCCCTTTAGGAAGTCGCGCGACAATCAATGCATCGACCGGATTTTCATATACATGCCGAAAACGCAAAATTGAGTCCTCCGTTGCATATTCAGACGCTTTAGGTATGACGGCTTCCAAAACTTCAAAGGTCCATATACAGGGTCCCGAACTGGGGTTCGCCCGGAAGAAGGAGGAGCACAGAAAATGACTCACTGTATAACCATTCTCACCACTTAGCGAATGACATGGCTCGGGTGACATTCCCAGCCTCTCTTCTGAAA
seq00005   GTTGATGTGTTCTCGATACCATGGCAGTTCCAGTAAAACCTCGATACAGGACCTTTCCTGAGCTGGGGTCACACCCTCGTGGTTCAGTTTCATGCCATAACACGGAACTGCGCCGTGACCCGCGTGACTGAGCTTCGAGCTTTTTACGGGTTTCGACCCGGGACGAATTTCACGCCGTCCAATAGATGTGTAACGTGCGATCCTGGGGAGCGATGGTTATACTTCGTCTCCAAACAAGATCTAACGGATCTACCACTAACGGTGCAACTAGTGGTTCCATCGCTTCAGGAAACGGATATTTTATTTGGTGTAGTTCAATAGGCTCTTTTATAAGACCCGAACTACAGTAAATGGCGCGTGCTCCTCAGTTGTTGGTCCGATGCGCAGTGTAGGCCGGTTTGCTCGCTCTGTAGCGATAGCATAGAAGCAATAGATATGCAGGTGGGGTATCGTCCAACGGAACTGGTGGGGGTAGGAGTATAGGTCACATCCAGTTATGGGAATCTCCCATGGATTTATCCCAGCGGATATTTCCGAGATTTATGTGCGCCAAGTTGCGAAGGTAAACCATCAAAGATATCGCCTGAGCATGGTCTGAACCTTTTTGGTCACCAATCGTGAATAGTGTCGCCTCGTCCCTGACAACTCGCCCATTTCGGCAGTTGCCTTTAACTCCCAACAGCATCAATTATCATTATTAGGTTAAAATTGAACGTATGCCTTTCTTGGTCTCACACACTGGACACCACGTCAAGCTTCGCAGACGGTTTGTCTTGGAGGCTTCCAGTAGACTCTGGAATAAACCCTCTTCGACGCAGAGGAGATGTAAAGGAATACAGCATAATGTCCCGGAAACTCGTCGTCATTTCCTGTAAATACCCCTTTTCCTTATCACCATGTCGTGTATTTGCCGGCCTGAAACTGTGGGGGTCCACAGGATGTCCGTGAGTACTCCATGACATCTTAGAGGTGCTGGCCTCAAATCACGGGGCTCTATAAGATAGTAATTATCAATCGATAGCTGAGCCCTTTTACTTCCGGGGTTCCGATTATAAATTAGAGAACTTAAGAGTTTAGCCACCTTACATTTCTCCCTGTGCGGCGGAGATATTTTAACACGAGAGCATAAAGATAGGGTGATCCTATGGGCAGTGCAAACGAGTCTATAAGAGCGAGCCGTCGCACCCTGACGGTTGTATCTAGTGCTAGCCTGCATCGTGACAAGTAAATCTACGGTAAATAGGATATGCATACATATCGAGGGATACCGTTTCTGGAATGGCGCGGTGGAAGCGTACGACGTTTTGCGGACCTGGCGGGGAGCAGGAGGGCTTGTAAGATCTTATGTACAAAGCTGCGGACGTCCGGGAGTTGCCCTGACATGCGGTTGGCTTTCTAAATTCTCCATTTGATTCGTGAGGACGAATACTAAACTGTCAATTAAAATGTCATCGCGGGAAGACGAAGTGGCATTAGGCATCCGGGCCGTCTTCAGGGCTCGTGTATCGGTATAACACATGTTCGTCCTAGCCGGTCCTACTTGCCATATGTCCGCACAGCGTAACGTTCGGCGACTGCAAACACGGCACCCTCACGTATCGGTTGGGCATACAGATGGGAATCGCTTCAGAGGAAATGGACTCTCGTTACAGGTCCTTATTGAATACGACAAATGGGACTGTCGGGATCGAAGCATTTGAGCTTATGGCTCAAATGGGTTATGTTGCTTGCAAAATGCCAGCTATTATTTACAGATGAGGGCACAGTGTAGGGCAAATTATTGGTAAAGCTCTGCGTGCCACGTACCGAGGTAGGGGAATTTGCATTCTAATACTATGTGTAGTGCATAGTTTCAGTGACCGGGGCAAGATGCTGCAAACAAATAAATAACAGATTTACATTCTTGCATAGCAGCTTGGTGTTTGAGGTTATAGCAGTAGATTATTAATGCCAACTGAGCCACCAGCGCGCGGAGAATTTACATTACTGTCCTGCAACATCTGACCTGGTGGGTCAGGGCGATGCCCTTTAGGAAGTCGCGCGACAATCAATGCATCGACCGGATTTTCATATACATGCCGAAAACGCAAAATTGAGTCCTCCGTTGCATATTCAGACGCTTTAGGTATGACGGCTTCCAAAACTTCAAAGGTCCATATACAGGGTCCCGAACTGGGGTTCGCCCGGAAGAAGGAGGAGCACAGAAAATGACTCACTGTATAACCATTCTCACCACTTAGCGAATGACATGGCTCGGGTGACATTCCCAGCCTCTCTTCTGAAA
seq00006   GTTGATGTGTTCTCGATACCATGGCAGTTCCAGTAAAACCTCGATACAGGACCTTTCCTGAGCTGGGGTCACACCCTCGTGGTTCAGTTTCATGCCATAACACGGAACTGCGCCGTGACCCGCGTGACTGAGCTTCGAGCTTTTTACGGGTTTCGACCCGGGACGAATTTCACGCCGTCCAATAGATGTGTAACGTGCGATCCTGGGGAGCGATGGTTATACTTCGTCTCCAAACAAGATCTAACGGATCTACCACTAACGGTGCAACTAGTGGTTCCATCGCTTCAGGAAACGGATATTTTATTTGGTGTAGTTCAATAGGCTCTTTTATAAGACCCGAACTACAGTAAATGGCGCGTGCTCCTCAGTTGTTGGTCCGATGCGCAGTGTAGGCCGGTTTGCTCGCTCTGTAGCGATAGCATAGAAGCAATAGATATGCAGGTGGGGTATCGTCCAACGGAACTGGTGGGGGTAGGAGTATAGGTCACATCCAGTTATGGGAATCTCCCATGGATTTATCCCAGCGGATATTTCCGAGATTTATGTGCGCCAAGTTGCGAAGGTAAACCATCAAAGATATCGCCTGAGCATGGTCTGAACCTTTTTGGTCACCAATCGTGAATAGTGTCGCCTCGTCCCTGACAACTCGCCCATTTCGGCAGTTGCCTTTAACTCCCAACAGCATCAATTATCATTATTAGGTTAAAATTGAACGTATGCCTTTCTTGGTCTCACACACTGGACACCACGTCAAGCTTCGCAGACGGTTTGTCTTGGAGGCTTCCAGTAGACTCTGGAATAAACCCTCTTCGACGCAGAGGAGATGTAAAGGAATACAGCATAATGTCCCGGAAACTCGTCGTCATTTCCTGTAAATACCCCTTTTCCTTATCACCATGTCGTGTATTTGCCGGCCTGAAACTGTGGGGGTCCACAGGATGTCCGTGAGTACTCCATGACATCTTAGAGGTGCTGGCCTCAAATCACGGGGCTCTATAAGATAGTAATTATCAATCGATAGCTGAGCCCTTTTACTTCCGGGGTTCCGATTATAAATTAGAGAACTTAAGAGTTTAGCCACCTTACATTTCTCCCTGTGCGGCGGAGATATTTTAACACGAGAGCATAAAGATAGGGTGATCCTATGGGCAGTGCAAACGAGTCTATAAGAGCGAGCCGTCGCACCCTGACGGTTGTATCTAGTGCTAGCCTGCATCGTGACAAGTAAATCTACGGTAAATAGGATATGCATACATATCGAGGGATACCGTTTCTGGAATGGCGCGGTGGAAGCGTACGACGTTTTGCGGACCTGGCGGGGAGCAGGAGGGCTTGTAAGATCTTATGTACAAAGCTGCGGACGTCCGGGAGTTGCCCTGACATGCGGTTGGCTTTCTAAATTCTCCATTTGATTCGTGAGGACGAATACTAAACTGTCAATTAAAATGTCATCGCGGGAAGACGAAGTGGCATTAGGCATCCGGGCCGTCTTCAGGGCTCGTGTATCGGTATAACACATGTTCGTCCTAGCCGGTCCTACTTGCCATATGTCCGCACAGCGTAACGTTCGGCGACTGCAAACACGGCACCCTCACGTATCGGTTGGGCATACAGATGGGAATCGCTTCAGAGGAAATGGACTCTCGTTACAGGTCCTTATTGAATACGACAAATGGGACTGTCGGGATCGAAGCATTTGAGCTTATGGCTCAAATGGGTTATGTTGCTTGCAAAATGCCAGCTATTATTTACAGATGAGGGCACAGTGTAGGGCAAATTATTGGTAAAGCTCTGCGTGCCACGTACCGAGGTAGGGGAATTTGCATTCTAATACTATGTGTAGTGCATAGTTCCAGTGACCGGGGCAAGATGCTGCAAACAAATAAATAACAGATTTACATTCTTGCATAGCAGCTTGGTGTTTGAGGTTATAGCAGTAGATTATTAATGCCAACTGAGCCACCAGCGCGCGGAGAATTTACATTACTGTCCTGCAACATCTGACCTGGTGGGTCAGGGCGATGCCCTTTAGGAAGTCGCGCGACAATCAATGCATCGACCGGATTTTCATATACATGCCGAAAACGCAAAATTGAGTCCTCCGTTGCATATTCAGACGCTTTAGGTATGACGGCTTCCAAAACTTCAAAGGTCCATATACAGGGTCCCGAACTGGGGTTCGCCCGGAAGAAGGAGGAGCACAGAAAATGACTCACTGTATAACCATTCTCACCACTTAGCGAATGACATGGCTCGGGTGACATTCCCAGCCTCTCTTCTGAAA
seq00007   GTTGATGTGTTCTCGATACCATGGCAGTTCCAGTAAAACCTCGATACAGGACCTTTCCTGAGCTGGGGTCACACCCTCGTGGTTCAGTTTCATGCCATAACACGGAACTGCGCCGTGACCCGCGTGACTGAGCTTCGAGCTTTTTACGGGTTTCGACCCGGGACGAATTTCACGCCGTCCAATAGATGTGTAACGTGCGATCCTGGGGAGCGATGGTTATACTTCGTCTCCAAACAAGATCTAACGGATCTACCACTAACGGTGCAACTAGTGGTTCCATCGCTTCAGGAAACGGATATTTTATTTGGTGTAGTTCAATAGGCTCTTTTATAAGACCCGAACTACAGTAAATGGCGCGTGCTCCTCAGTTGTTGGTCCGATGCGCAGTGTAGGCCGGTTTGCTCGCTCTGTAGCGATAGCATAGAAGCAATAGATATGCAGGTGGGGTATCGTCCAACGGAACTGGTGGGGGTAGGAGTATAGGTCACATCCAGTTATGGGAATCTCCCATGGATTTATCCCAGCGGATATTTCCGAGATTTATGTGCGCCAAGTTGCGAAGGTAAACCATCAAAGATATCGCCTGAGCATGGTCTGAACCTTTTTGGTCACCAATCGTGAATAGTGTCGCCTCGTCCCTGACAACTCGCCCATTTCGGCAGTTGCCTTTAACTCCCAACAGCATCAATTATCATTATTAGGTTAAAATTGAACGTATGCCTTTCTTGGTCTCACACACTGGACACCACGTCAAGCTTCGCAGACGGTTTGTCTTGGAGGCTTCCAGTAGACTCTGGAATAAACCCTCTTCGACGCAGAGGAGATGTAAAGGAATACAGCATAATGTCCCGGAAACTCGTCGTCATTTCCTGTAAATACCCCTTTTCCTTATCACCATGTCGTGTATTTGCCGGCCTGAAACTGTGGGGGTCCACAGGATGTCCGTGAGTACTCCATGACATCTTAGAGGTGCTGGCCTCAAATCACGGGGCTCTATAAGATAGTAATTATCAATCGATAGCTGAGCCCTTTTACTTCCGGGGTTCCGATTATAAATTAGAGAACTTAAGAGTTTAGCCACCTTACATTTCTCCCTGTGCGGCGGAGATATTTTAACACGAGAGCATAAAGATAGGGTGATCCTATGGGCAGTGCAAACGAGTCTATAAGAGCGAGCCGTCGCACCCTGACGGTTGTATCTAGTGCTAGCCTGCATCGTGACAAGTAAATCTACGGTAAATAGGATATGCATACATATCGAGGGATACCGTTTCTGGAATGGCGCGGTGGAAGCGTACGACGTTTTGCGGACCTGGCGGGGAGCAGGAGGGCTTGTAAGATCTTATGTACAAAGCTGCGGACGTCCGGGAGTTGCCCTGACATGCGGTTGGCTTTCTAAATTCTCCATTTGATTCGTGAGGACGAATACTAAACTGTCAATTAAAATGTCATCGCGGGAAGACGAAGTGGCATTAGGCATCCGGGCCGTCTTCAGGGCTCGTGTATCGGTATAACACATGTTCGTCCTAGCCGGTCCTACTTGCCATATGTCCGCACAGCGTAACGTTCGGCGACTGCAAACACGGCACCCTCACGTATCGGTTGGGCATACAGATGGGAATCGCTTCAGAGGAAATGGACTCTCGTTACAGGTCCTTATTGAATACGACAAATGGGACTGTCGGGATCGAAGCATTTGAGCTTATGGCTCAAATGGGTTATGTTGCTTGCAAAATGCCAGCTATTATTTACAGATGAGGGCACAGTGTAGGGCAAATTATTGGTAAAGCTCTGCGTGCCACGTACCGAGGTAGGGGAATTTGCATTCTAATACTATGTGTAGTGCATAGTTTCAGTGACCGGGGCAAGATGCTGCAAACAAATAAATAACAGATTTACATTCTTGCATAGCAGCTTGGTGTTTGAGGTTATAGCAGTAGATTATTAATGCCAACTGAGCCACCAGCGCGCGGAGAATTTACATTACTGTCCTGCAACATCTGACCTGGTGGGTCAGGGCGATGCCCTTTAGGAAGTCGCGCGACAATCAATGCATCGACCGGATTTTCATATACATGCCGAAAACGCAAAATTGAGTCCTCCGTTGCATATTCAGACGCTTTAGGTATGACGGCTTCCAAAACTTCAAAGGTCCATATACAGGGTCCCGAACTGGGGTTCGCCCGGAAGAAGGAGGAGCACAGAAAATGACTCACTGTATAACCATTCTCACCACTTAGCGAATGACATGGCTCGGGTGACATTCCCAGCCTCTCTTCTGAAA
seq00008   GTTGATGTGTTCTCGATACCATGGCAGTTCCAGTAAAACCTCGATACAGGACCTTTCCTGAGCTGGGGTCACACCCTCGTGGTTCAGTTTCATGCCATAACACGGAACTGCGCCGTGACCCGCGTGACTGAGCTTCGAGCTTTTTACGGGTTTCGACCCGGGACGAATTTCACGCCGTCCAATAGATGTGTAACGTGCGATCCTGGGGAGCGATGGTTATACTTCGTCTCCAAACAAGATCTAACGGATCTACCACTAACGGTGCAACTAGTGGTTCCATCGCTTCAGGAAACGGATATTTTATTTGGTGTAGTTCAATAGGCTCTTTTATAAGACCCGAACTACAGTAAATGGCGCGTGCTCCTCAGTTGTTGGTCCGATGCGCAGTGTAGGCCGGTTTGCTCGCTCTGTAGCGATAGCATAGAAGCAATAGATATGCAGGTGGGGTATCGTCCAACGGAGCTGGTGGGGGTAGGAGTATAGGTCACATCCAGTTATGGGAATCTCCCATGGATTTATCCCAGCGGATATTTCCGAGATTTATGTGCGCCAAGTTGCGAAGGTAAACCATCAAAGATATCGCCTGAGCATGGTCTGAACCTTTTTGGTCACCAATCGTGAATAGTGTCGCCTCGTCCCTGACAACTCGCCCATTTCGGCAGTTGCCTTTAACTCCCAACAGCATCAATTATCATTATTAGGTTAAAATTGAACGTATGCCTTTCTTGGTCTCACACACTGGACACCACGTCAAGCTTCGCAGACGGTTTGTCTTGGAGGCTTCCAGTAGACTCTGGAATAAACCCTCTTCGACGCAGAGGAGATGTAAAGGAATACAGCATAATGTCCCGGAAACTCGTCGTCATTTCCTGTAAATACCCCTTTTCCTTATCACCATGTCGTGTATTTGCCGGCCTGAAACTGTGGGGGTCCACAGGATGTCCGTGAGTACTCCATGACATCTTAGAGGTGCTGGCCTCAAATCACGGGGCTCTATAAGATAGTAATTATCAATCGATAGCTGAGCCCTTTTACTTCCGGGGTTCCGATTATAAATTAGAGAACTTAAGAGTTTAGCCACCTTACATTTCTCCCTGTGCGGCGGAGATATTTTAACACGAGAGCATAAAGATAGGGTGATCCTATGGGCAGTGCAAACGAGTCTATAAGAGCGAGCCGTCGCACCCTGACGGTTGTATCTAGTGCTAGCCTGCATCGTGACAAGTAAATCTACGGTAAATAGGATATGCATACATATCGAGGGATACCGTTTCTGGAATGGCGCGGTGGAAGCGTACGACGTTTTGCGGACCTGGCGGGGAGCAGGAGGGCTTGTAAGATCTTATGTACAAAGCTGCGGACGTCCGGGAGTTGCCCTGACATGCGGTTGGCTTTCTAAATTCTCCATTTGATTCGTGAGGACGAATACTAAACTGTCAATTAAAATGTCATCGCGGGAAGACGAAGTGGCATTAGGCATCCGGGCCGTCTTCAGGGCTCGTGTATCGGTATAACACATGTTCGTCCTAGCCGGTCCTACTTGCCATATGTCCGCACAGCGTAACGTTCGGCGACTGCAAACACGGCACCCTCACGTATCGGTTGGGCATACAGATGGGAATCGCTTCAGAGGAAATGGACTCTCGTTACAGGTCCTTATTGAATACGACAAATGGGACTGTCGGGATCGAAGCATTTGAGCTTATGGCTCAAATGGGTTATGTTGCTTGCAAAATGCCAGCTATTATTTACAGATGAGGGCACAGTGTAGGGCAAATTATTGGTAAAGCTCTGCGTGCCACGTACCGAGGTAGGGGAATTTGCATTCTAATACTATGTGTAGTGCATAGTTTCAGTGACCGGGGCAAGATGCTGCAAACAAATAAATAACAGATTTACATTCTTGCATAGCAGCTTGGTGTTTGAGGTTATAGCAGTAGACTATTAATGCCAACTGAGCCACCAGCGCGCGGAGAATTTACATTACTGTCCTGCAACATCTGACCTGGTGGGTCAGGGCGATGCCCTTTAGGAAGTCGCGCGACAATCAATGCATCGACCGGATTTTCATATACATGCCGAAAACGCAAAATTGAGTCCTCCGTTGCATATTCAGACGCTTTAGGTATGACGGCTTCCAAAACTTCAAAGGTCCATATACAGGGTCCCGAACTGGGGTTCGCCCGGAAGAAGGAGGAGCACAGAAAATGACTCACTGTATAACCATTCTCACCACTTAGCGAATGACATGGCTCGGGTGACATTCCCAGCCTCTCTTCTGAAA
seq00009   GTTGATGTGTTCTCGATACCATGGCAGTTCCAGTAAAACCTCGATACAGGACCTTTCCTGAGCTGGGGTCACACCCTCGTGGTTCAGTTTCATGCCATAACACGGAACTGCGCCGTGACCCGCGTGACTGAGCTTCGAGCTTTTTACGGGTTTCGACCCGGGACGAATTTCACGCCGTCCAATAGATGTGTAACGTGCGATCCTGGGGAGCGATGGTTATACTTCGTCTCCAAACAAGATCTAACGGATCTACCACTAACGGTGCAACTAGTGGTTCCATCGCTTCAGGAAACGGATATTTTATTTGGTGTAGTTCAATAGGCTCTTTTATAAGACCCGAACTACAGTAAATGGCGCGTGCTCCTCAGTTGTTGGTCCGATGCGCAGTGTAGGCCGGTTTGCTCGCTCTGTAGCGATAGCATAGAAGCAATAGATATGCAGGTGGGGTATCGTCCAACGGAACTGGTGGGGGTAGGAGTATAGGTCACATCCAGTTATGGGAATCTCCCATGGATTTATCCCAGCGGATATTTCCGAGATTTATGTGCGCCAAGTTGCGAAGGTAAACCATCAAAGATATCGCCTGAGCATGGTCTGAACCTTTTTGGTCACCAATCGTGAATAGTGTCGCCTCGTCCCTGACAACTCGCCCATTTCGGCAGTTGCCTTTAACTCCCAACAGCATCAATTATCATTATTAGGTTAAAATTGAACGTATGCCTTTCTTGGTCTCACACACTGGACACCACGTCAAGCTTCGCAGACGGTTTGTCTTGGAGGCTTCCAGTAGACTCTGGAATAAACCCTCTTCGACGCAGAGGAGATGTAAAGGAATACAGCATAATGTCCCGGAAACTCGTCGTCATTTCCTGTAAATACCCCTTTTCCTTATCACCATGTCGTGTATTTGCCGGCCTGAAACTGTGGGGGTCCACAGGATGTCCGTGAGTACTCCATGACATCTTAGAGGTGCTGGCCTCAAATCACGGGGCTCTATAAGATAGTAATTATCAATCGATAGCTGAGCCCTTTTACTTCCGGGGTTCCGATTATAAATTAGAGAACTTAAGAGTTTAGCCACCTTACATTTCTCCCTGTGCGGCGGAGATATTTTAACACGAGAGCATAAAGATAGGGTGATCCTATGGGCAGTGCAAACGAGTCTATAAGAGCGAGCCGTCGCACCCTGACGGTTGTATCTAGTGCTAGCCTGCATCGTGACAAGTAAATCTACGGTAAATAGGATATGCATACATATCGAGGGATACCGTTTCTGGAATGGCGCGGTGGAAGCGTACGACGTTTTGCGGACCTGGCGGGGAGCAGGAGGGCTTGTAAGATCTTATGTACAAAGCTGCGGACGTCCGGGAGTTGCCCTGACATGCGGTTGGCTTTCTAAATTCTCCATTTGATTCGTGAGGACGAATACTAAACTGTCAATTAAAATGTCATCGCGGGAAGACGAAGTGGCATTAGGCATCCGGGCCGTCTTCAGGGCTCGTGTATCGGTATAACACATGTTCGTCCTAGCCGGTCCTACTTGCCATATGTCCGCACAGCGTAACGTTCGGCGACTGCAAACACGGCACCCTCACGTATCGGTTGGGCATACAGATGGGAATCGCTTCAGAGGAAATGGACTCTCGTTACAGGTCCTTATTGAATACGACAAATGGGACTGTCGGGATCGAAGCATTTGAGCTTATGGCTCAAATGGGTTATGTTGCTTGCAAAATGCCAGCTATTATTTACAGATGAGGGCACAGTGTAGGGCAAATTATTGGTAAAGCTCTGCGTGCCACGTACCGAGGTAGGGGAATTTGCATTCTAATACTATGTGTAGTGCATAGTTTCAGTGACCGGGGCAAGATGCTGCAAACAAATAAATAACAGATTTACATTCTTGCATAGCAGCTTGGTGTTTGAGGTTATAGCAGTAGATTATTAATGCCAACTGAGCCACCAGCGCGCGGAGAATTTACATTACTGTCCTGCAACATCTGACCTGGTGGGTCAGGGCGATGCCCTTTAGGAAGTCGCGCGACAATCAATGCATCGACCGGATTTTCATATACATGCCGAAAACGCAAAATTGAGTCCTCCGTTGCATATTCAGACGCTTTAGGTATGACGGCTTCCAAAACTTCAAAGGTCCATATACAGGGTCCCGAACTGGGGTTCGCCCGGAAGAAGGAGGAGCACAGAAAATGACTCACTGTATAACCATTCTCACCACTTAGCGAATGACATGGCTCGGGTGACATTCCCAGCCTCTCTTCTGAAA
seq00010   GTTGATGTGTTCTCGATACCATGGCAGTTCCAGTAAAACCTCGATACAGGACCTTTCCTGAGCTGGGGTCACACCCTCGTGGTTCAGTTTCATGCCATAACACGGAACTGCGCCGTGACCCGCGTGACTGAGCTTCGAGCTTTTTACGGGTTTCGACCCGGGACGAATTTCACGCCGTCCAATAGATGTGTAACGTGCGATCCTGGGGAGCGATGGTTATACTTCGTCTCCAAACAAGATCTAACGGATCTACCACTAACGGTGCAACTAGTGGTTCCATCGCTTCTGGAAACGGATATTTTATTTGGTGTAGTTCAATAGGCTCTTTTATAAGACCCGAACTACAGTAAATGGCGCGTGCTCCTCAGTTGTTGGTCCGATGCGCAGTGTAGGCCGGTTTGCTCGCTCTGTAGCGATAGCATAGAAGCAATAGATATGCAGGTGGGGTATCGTCCAACGGAACTGGTGGGGGTAGGAGTATAGGTCACATCCAGTTATGGGAATCTCCCATGGATTTATCCCAGCGGATATTTCCGAGATTTATGTGCGCCAAGTTGCGAAGGTAAACCATCAAAGATATCGCCTGAGCATGGTCTGAACCTTTTTGGTCACCAATCGTGAATAGTGTCGCCTCGTCCCTGACAACTCGCCCATTTCGGCAGTTGCCTTTAACTCCCAACAGCATCAATTATCATTATTAGGTTAAAATTGAACGTATGCCTTTCTTGGTCTCACACACTGGACACCACGTCAAGCTTCGCAGACGGTTTGTCTTGGAGGCTTCCAGTAGACTCTGGAATAAACCCTCTTCGACGCAGAGGAGATGTAAAGGAATACAGCATAATGTCCCGGAAACTCGTCGTCATTTCCTGTAAATACCCCTTTTCCTTATCACCATGTCGTGTATTTGCCGGCCTGAAACTGTGGGGGTCCACAGGATGTCCGTGAGTACTCCATGACATCTTAGAGGTGCTGGCCTCAAATCACGGGGCTCTATAAGATAGTAATTATCAATCGATAGCTGAGCCCTTTTACTTCCGGGGTTCCGATTATAAATTAGAGAACTTAAGAGTTTAGCCACCTTACATTTCTCCCTGTGCGGCGGAGATATTTTAACACGAGAGCATAAAGATAGGGTGATCCTATGGGCAGTGCAAACGAGTCTATAAGAGCGAGCCGTCGCACCCTGACGGTTGTATCTAGTGCTAGCCTGCATCGTGACAAGTAAATCTACGGTAAATAGGATATGCATACATATCGAGGGATACCGTTTCTGGAATGGCGCGGTGGAAGCGTACGACGTTTTGCGGACCTGGCGGGGAGCAGGAGGGCTTGTAAGATCTTATGTACAAAGCTGCGGACGTCCGGGAGTTGCCCTGACATGCGGTTGGCTTTCTAAATTCTCCATTTGATTCGTGAGGACGAATACTAAACTGTCAATTAAAATGTCATCGCGGGAAGACGAAGTGGCATTAGGCATCCGGGCCGTCTTCAGGGCTCGTGTATCGGTATAACACATGTTCGTCCTAGCCGGTCCTACTTGCCATATGTCCGCACAGCGTAACGTTCGGCGACTGCAAACACGGCACCCTCACGTATCGGTTGGGCATACAGATGGGAATCGCTTCAGAGGAAATGGACTCTCGTTACAGGTCCTTATTGAATACGACAAATGGGACTGTCGGGATCGAAGCATTTGAGCTTATGGCTCAAATGGGTTATGTTGCTTGCAAAATGCCAGCTATTATTTACAGATGAGGGCACAGTGTAGGGCAAATTATTGGTAAAGCTCTGCGTGCCACGTACCGAGGTAGGGGAATTTGCATTCTAATACTATGTGTAGTGCATAGTTTCAGTGACCGGGGCAAGATGCTGCAAACAAATAAATAACAGATTTACATTCTTGCATAGCAGCTTGGTGTTTGAGGTTATAGCAGTAGATTATTAATGCCAACTGAGCCACCAGCGCGCGGAGAATTTACATTACTGTCCTGCAACATCTGACCTGGTGGGTCAGGGCGATGCCCTTTAGGAAGTCGCGCGACAATCAATGCATCGACCGGATTTTCATATACATGCCGAAAACGCAAAATTGAGTCCTCCGTTGCATATTCAGACGCTTTAGGTATGACGGCTTCCAAAACTTCAAAGGTCCATATACAGGGTCCCGAACTGGGGTTCGCCCGGAAGAAGGAGGAGCACAGAAAATGACTCACTGTATAACCATTCTCACCACTTAGCGAATGACATGGCTCGGGTGACATTCCCAGCCTCTCTTCTGAAA
seq00011   GTTGATGTGTTCTCGATACCATGGCAGTTCCAGTAAAACCTCGATACAGGACCTTTCCTGAGCTGGGGTCACACCCTCGTGGTTCAGTTTCATGCCATAACACGGAACTGCGCCGTGACCCGCGTGACTGAGCTTCGAGCTTTTTACGGGTTTCGACCCGGGACGAATTTCACGCCGTCCAATAGATGTGTAACGTGCGATCCTGGGGAGCGATGGTTATACTTCGTCTCCAAACAAGATCTAACGGATCTACCACTAACGGTGCAACTAGTGGTTCCATCGCTTCAGGAAACGGATATTTTATTTGGTGTAGTTCAATAGGCTCTTTTATAAGACCCGAACTACAGTAAATGGCGCGTGCTCCTCAGTTGTTGGTCCGATGCGCAGTGTAGGCCGGTTTGCTCGCTCTGTAGCGATAGCATAGAAGCAATAGATATGCAGGTGGGGTATCGTCCAACGGAACTGGTGGGGGTAGGAGTATAGGTCACATCCAGTTATGGGAATCTCCCATGGATTTATCCCAGCGGATATTTCCGAGATTTATGTGCGCCAAGTTGCGAAGGTAAACCATCAAAGATATCGCCTGAGCATGGTCTGAACCTTTTTGGTCACCAATCGTGAATAGTGTCGCCTCGTCCCTGACAACTCGCCCATTTCGGCAGTTGCCTTTAACTCCCAACAGCATCAATTATCATTATTAGGTTAAAATTGAACGTATGCCTTTCTTGGTCTCACACACTGGACACCACGTCAAGCTTCGCAGACGGTTTGTCTTGGAGGCTTCCAGTAGACTCTGGAATAAACCCTCTTCGACGCAGAGGAGATGTAAAGGAATACAGCATAATGTCCCGGAAACTCGTCGTCATTTCCTGTAAATACCCCTTTTCCTTATCACCATGTCGTGTATTTGCCGGCCTGAAACTGTGGGGGTCCACAGGATGTCCGTGAGTACTCCATGACATCTTAGAGGTGCTGGCCTCAAATCACGGGGCTCTATAAGATAGTAATTATCAATCGATAGCTGAGCCCTTTTACTTCCGGGGTTCCGATTATAAATTAGAGAACTTAAGAGTTTAGCCACCTTACATTTCTCCCTGTGCGGCGGAGATATTTTAACACGAGAGCATAAAGATAGGGTGATCCTATGGGCAGTGCAAACGAGTCTATAAGAGCGAGCCGTCGCACCCTGACGGTTGTATCTAGTGCTAGCCTGCATCGTGACAAGTAAATCTACGGTAAATAGGATATGCATACATATCGAGGGATACCGTTTCTGGAATGGCGCGGTGGAAGCGTACGACGTTTTGCGGACCTGGCGGGGAGCAGGAGGGCTTGTAAGATCTTATGTACAAAGCTGCGGACGTCCGGGAGTTGCCCTGACATGCGGTTGGCTTTCTAAATTCTCCATTTGATTCGTGAGGACGAATACTAAACTGTCAATTAAAATGTCATCGCGGGAAGACGAAGTGGCATTAGGCATCCGGGCCGTCTTCAGGGCTCGTGTATCGGTATAACACATGTTCGTCCTAGCCGGTCCTACTTGCCATATGTCCGCACAGCGTAACGTTCGGCGACTGCAAACACGGCACCCTCACGTATCGGTTGGGCATACAGATGGGAATCGCTTCAGAGGAAATGGACTCTCGTTACAGGTCCTTATTGAATACGACAAATGGGACTGTCGGGATCGAAGCATTTGAGCTTATGGCTCAAATGGGTTATGTTGCTTGCAAAATGCCAGCTATTATTTACAGATGAGGGCACAGTGTAGGGCAAATTATTGGTAAAGCTCTGCGTGCCACGTACCGAGGTAGGGGAATTTGCATTCTAATACTATGTGTAGTGCATAGTTTCAGTGACCGGGGCAAGATGCTGCAAACAAATAAATAACAGATTTACATTCTTGCATAGCAGCTTGGTGTTTGAGGTTATAGCAGTAGATTATTAATGCCAACTGAGCCACCAGCGCGCGGAGAATTTACATTACTGTCCTGCAACATCTGACCTGGTGGGTCAGGGCGATGCCCTTTAGGAAGTCGCGCGACAATCAATGCATCGACCGGATTTTCATATACATGCCGAAAACGCAAAATTGAGTCCTCCGTTGCATATTCAGACGCTTTAGGTATGACGGCTTCCAAAACTTCAAAGGTCCATATACAGGGTCCCGAACTGGGGTTCGCCCGGAAGAAGGAGGAGCACAGAAAATGACTCACTGTATAACCATTCTCACCACTTAGCGAATGACATGGCTCGGGTGACATTCCCAGCCTCTCTTCTGAAA
seq00012   GTTGATGTGTTCTCGATACCATGGCAGTTCCAGTAAAACCTCGATACAGGACCTTTCCTGAGCTGGGGTCACACCCTCGTGGTTCAGTTTCATGCCATAACACGGAACTGCGCCGTGACCCGCGTGACTGAGCTTCGAGCTTTTTACGGGTTTCGACCCGGGACGAATTTCACGCCGTCCAATAGATGTGTAACGTGCGATCCTGGGGAGCGATGGTTATACTTCGTCTCCAAACAAGATCTAACGGATCTACCACTAACGGTGCAACTAGTGGTTCCATCGCTTCAGGAAACGGATATTTTATTTGGTGTAGTTCAATAGGCTCTTTTATAAGACCCGAACTACAGTAAATGGCGCGTGCTCCTCAGTTGTTGGTCCGATGCGCAGTGTAGGCCGGTTTGCTCGCTCTGTAGCGATAGCATAGAAGCAATAGATATGCAGGTGGGGTATCGTCCAACGGAACTGGTGGGGGTAGGAGTATAGGTCACATCCAGTTATGGGAATCTCCCATGGATTTATCCCAGCGGATATTTCCGAGATTTATGTGCGCCAAGTTGCGAAGGTAAACCATCAAAGATATCGCCTGAGCATGGTCTGAACCTTTTTGGTCACCAATCGTGAATAGTGTCGCCTCGTCCCTGACAACTCGCCCATTTCGGCAGTTGCCTTTAACTCCCAACAGCATCAATTATCATTATTAGGTTAAAATTGAACGTATGCCTTTCTTGGTCTCACACACTGGACACCACGTCAAGCTTCGCAGACGGTTTGTCTTGGAGGCTTCCAGTAGACTCTGGAATAAACCCTCTTCGACGCAGAGGAGATGTAAAGGAATACAGCATAATGTCCCGGAAACTCGTCGTCATTTCCTGTAAATACCCCTTTTCCTTATCACCATGTCGTGTATTTGCCGGCCTGAAACTGTGGGGGTCCACAGGATGTCCGTGAGTACTCCATGACATCTTAGAGGTGCTGGCCTCAAATCACGGGGCTCTATAAGATAGTAATTATCAATCGATAGCTGAGCCCTTTTACTTCCGGGGTTCCGATTATAAATTAGAGAACTTAAGAGTTTAGCCACCTTACATTTCTCCCTGTGCGGCGGAGATATTTTAACACGAGAGCATAAAGATAGGGTGATCCTATGGGCAGTGCAAACGAGTCTATAAGAGCGAGCCGTCGCACCCTGACGGTTGTATCTAGTGCTAGCCTGCATCGTGACAAGTAAATCTACGGTAAATAGGATATGCATACATATCGAGGGATACCGTTTCTGGAATGGCGCGGTGGAAGCGTACGACGTTTTGCGGACCTGGCGGGGAGCAGGAGGGCTTGTAAGATCTTATGTACAAAGCTGCGGACGTCCGGGAGTTGCCCTGACATGCGGTTGGCTTTCTAAATTCTCCATTTGATTCGTGAGGACGAATACTAAACTGTCAATTAAAATGTCATCGCGGGAAGACGAAGTGGCATTAGGCATCCGGGCCGTCTTCAGGGCTCGTGTATCGGTATAACACATGTTCGTCCTAGCCGGTCCTACTTGCCATATGTCCGCACAGCGTAACGTTCGGCGACTGCAAACACGGCACCCTCACGTATCGGTTGGGCATACAGATGGGAATCGCTTCAGAGGAAATGGACTCTCGTTACAGGTCCTTATTGAATACGACAAATGGGACTGTCGGGATCGAAGCATTTGAGCTTATGGCTCAAATGGGTTATGTTGCTTGCAAAATGCCAGCTATTATTTACAGATGAGGGCACAGTGTAGGGCAAATTATTGGTAAAGCTCTGCGTGCCACGTACCGAGGTAGGGGAATTTGCATTCTAATACTATGTGTAGTGCATAGTTTCAGTGACCGGGGCAAGATGCTGCAAACAAATAAATAACAGATTTACATTCTTGCATAGCAGCTTGGTGTTTGAGGTTATAGCAGTAGATTATTAATGCCAACTGAGCCACCAGCGCGCGGAGAATTTACATTACTGTCCTGCAACATCTGACCTGGTGGGTCAGGGCGATGCCCTTTAGGAAGTCGCGCGACAATCAATGCATCGACCGGATTTTCATATACATGCCGAAAACGCAAAATTGAGTCCTCCGTTGCATATTCAGACGCTTTAGGTATGACGGCTTCCAAAACTTCAAAGGTCCATATACAGGGTCCCGAACTGGGGTTCGCCCGGAAGAAGGAGGAGCACAGAAAATGACTCACTGTATAACCATTCTCACCACTTAGCGAATGACATGGCTCGGGTGACATTCCCAGCCTCTCTTCTGAAA
seq00013   GTTGATGTGTTCTCGATACCATGGCAGTTCCAGTAAAACCTCGATACAGGACCTTTCCTGAGCTGGGGTCACACCCTCGTGGTTCAGTTTCATGCCATAACACGGAACTGCGCCGTGACCCGCGTGACTGAGCTTCGAGCTTTTTACGGGTTTCGACCCGGGACGAATTTCACGCCGTCCAATAGATGTGTAACGTGCGATCCTGGGGAGCGATGGTTATACTTCGTCTCCAAACAAGATCTAACGGATCTACCACTAACGGTGCAACTAGTGGTTCCATCGCTTCAGGAAACGGATATTTTATTTGGTGTAGTTCAATAGGCTCTTTTATAAGACCCGAACTACAGTAAATGGCGCGTGCTCCTCAGTTGTTGGTCCGATGCGCAGTGTAGGCCGGTTTGCTCGCTCTGTAGCGATAGCATAGAAGCAATAGATATGCAGGTGGGGTATCGTCCAACGGAACTGGTGGGGGTAGGAGTATAGGTCACATCCAGTTATGGGAATCTCCCATGGATTTATCCCAGCGGATATTTCCGAGATTTATGTGCGCCAAGTTGCGAAGGTAAACCATCAAAGATATCGCCTGAGCATGGTCTGAACCTTTTTGGTCACCAATCGTGAATAGTGTCGCCTCGTCCCTGACAACTCGCCCATTTCGGCAGTTGCCTTTAACTCCCAACAGCATCAATTATCATTATTAGGTTAAAATTGAACGTATGCCTTTCTTGGTCTCACACACTGGACACCACGTCAAGCTTCGCAGACGGTTTGTCTTGGAGGCTTCCAGTAGACTCTGGAATAAACCCTCTTCGACGCAGAGGAGATGTAAAGGAATACAGCATAATGTCCCGGAAACTCGTCGTCATTTCCTGTAAATACCCCTTTTCCTTATCACCATGTCGTGTATTTGCCGGCCTGAAACTGTGGGGGTCCACAGGATGTCCGTGAGTACTCCATGACATCTTAGAGGTGCTGGCCTCAAATCACGGGGCTCTATAAGATAGTAATTATCAATCGATAGCTGAGCCCTTTTACTTCCGGGGTTCCGATTATAAATTAGAGAACTTAAGAGTTTAGCCACCTTACATTTCTCCCTGTGCGGCGGAGATATTTTAACACGAGAGCATAAAGATAGGGTGATCCTATGGGCAGTGCAAACGAGTCTATAAGAGCGAGCCGTCGCACCCTGACGGTTGTATCTAGTGCTAGCCTGCATCGTGACAAGTAAATCTACGGTAAATAGGATATGCATACATATCGAGGGATACCGTTTCTGGAATGGCGCGGTGGAAGCGTACGACGTTTTGCGGACCTGGCGGGGAGCAGGAGGGCTTGTAAGATCTTATGTACAAAGCTGCGGACGTCCGGGAGTTGCCCTGACATGCGGTTGGCTTTCTAAATTCTCCATTTGATTCGTGAGGACGAATACTAAACTGTCAATTAAAATGTCATCGCGGGAAGACGAAGTGGCATTAGGCATCCGGGCCGTCTTCAGGGCTCGTGTATCGGTATAACACATGTTCGTCCTAGCCGGTCCTACTTGCCATATGTCCGCACAGCGTAACGTTCGGCGACTGCAAACACGGCACCCTCACGTATCGGTTGGGCATACAGATGGGAATCGCTTCAGAGGAAATGGACTCTCGTTACAGGTCCTTATTGAATACGACAAATGGGACTGTCGGGATCGAAGCATTTGAGCTTATGGCTCAAATGGGTTATGTTGCTTGCAAAATGCCAGCTATTATTTACAGATGAGGGCACAGTGTAGGGCAAATTATTGGTAAAGCTCTGCGTGCCACGTACCGAGGTAGGGGAATTTGCATTCTAATACTATGTGTAGTGCATAGTTTCAGTGACCGGGGCAAGATGCTGCAAACAAATAAATAACAGATTTACATTCTTGCATAGCAGCTTGGTGTTTGAGGTTATAGCAGTAGATTATTAATGCCAACTGAGCCACCAGCGCGCGGAGAATTTACATTACTGTCCTGCAACATCTGACCTGGTGGGTCAGGGCGATGCCCTTTAGGAAGTCGCGCGACAATCAATGCATCGACCGGATTTTCATATACATGCCGAAAACGCAAAATTGAGTCCTCCGTTGCATATTCAGACGCTTTAGGTATGACGGCTTCCAAAACTTCAAAGGTCCATATACAGGGTCCCGAACTGGGGTTCGCCCGGAAGAAGGAGGAGCACAGAAAATGACTCACTGTATAACCATTCTCACCACTTAGCGAATGACATGGCTCGGGTGACATTCCCAGCCTCTCTTCTGAAA
seq00014   GTTGATGTGTTCTCGATACCATGGCAGTTCCAGTAAAACCTCGATACAGGACCTTTCCTGAGCTGGGGTCACACCCTCGTGGTTCAGTTTCATGCCATAACACGGAACTGCGCCGTGACCCGCGTGACTGAGCTTCGAGCTTTTTACGGGTTTCGACCCGGGACGAATTTCACGCCGTCCAATAGATGTGTAACGTGCGATCCTGGGGAGCGATGGTTATACTTCGTCTCCAAACAAGATCTAACGGATCTACCACTAACGGTGCAACTAGTGGTTCCATCGCTTCAGGAAACGGATATTTTATTTGGTGTAGTTCAATAGGCTCTTTTATAAGACCCGAACTACAGTAAATGGCGCGTGCTCCTCAGTTGTTGGTCCGATGCGCAGTGTAGGCCGGTTTGCTCGCTCTGTAGCGATAGCATAGAAGCAATAGATATGCAGGTGGGGTATCGTCCAACGGAACTGGTGGGGGTAGGAGTATAGGTCACATCCAGTTATGGGAATCTCCCATGGATTTATCCCAGCGGATATTTCCGAGATTTATGTGCGCCAAGTTGCGAAGGTAAACCATCAAAGATATCGCCTGAGCATGGTCTGAACCTTTTTGGTCACCAATCGTGAATAGTGTCGCCTCGTCCCTGACAACTCGCCCATTTCGGCAGTTGCCTTTAACTCCCAACAGCATCAATTATCATTATTAGGTTAAAATTGAACGTATGCCTTTCTTGGTCTCACACACTGGACACCACGTCAAGCTTCGCAGACGGTTTGTCTTGGAGGCTTCCAGTAGACTCTGGAATAAACCCTCTTCGACGCAGAGGAGATGTAAAGGAATACAGCATAATGTCCCGGAAACTCGTCGTCATTTCCTGTAAATACCCCTTTTCCTTATCACCATGTCGTGTATTTGCCGGCCTGAAACTGTGGGGGTCCACAGGATGTCCGTGAGTACTCCATGACATCTTAGAGGTGCTGGCCTCAAATCACGGGGCTCTATAAGATAGTAATTATCAATCGATAGCTGAGCCCTTTTACTTCCGGGGTTCCGATTATAAATTAGAGAACTTAAGAGTTTAGCCACCTTACATTTCTCCCTGTGCGGCGGAGATATTTTAACACGAGAGCATAAAGATAGGGTGATCCTATGGGCAGTGCAAACGAGTCTATAAGAGCGAGCCGTCGCACCCTGACGGTTGTATCTAGTGCTAGCCTGCATCGTGACAAGTAAATCTACGGTAAATAGGATATGCATACATATCGAGGGATACCGTTTCTGGAATGGCGCGGTGGAAGCGTACGACGTTTTGCGGACCTGGCGGGGAGCAGGAGGGCTTGTAAGATCTTATGTACAAAGCTGCGGACGTCCGGGAGTTGCCCTGACATGCGGTTGGCTTTCTAAATTCTCCATTTGATTCGTGAGGACGAATACTAAACTGTCAATTAAAATGTCATCGCGGGAAGACGAAGTGGCATTAGGCATCCGGGCCGTCTTCAGGGCTCGTGTATCGGTATAACACATGTTCGTCCTAGCCGGTCCTACTTGCCATATGTCCGCACAGCGTAACGTTCGGCGACTGCAAACACGGCACCCTCACGTATCGGTTGGGCATACAGATGGGAATCGCTTCAGAGGAAATGGACTCTCGTTACAGGTCCTTATTGAATACGACAAATGGGACTGTCGGGATCGAAGCATTTGAGCTTATGGCTCAAATGGGTTATGTTGCTTGCAAAATGCCAGCTATTATTTACAGATGAGGGCACAGTGTAGGGCAAATTATTGGTAAAGCTCTGCGTGCCACGTACCGAGGTAGGGGAATTTGCATTCTAATACTATGTGTAGTGCATAGTTCCAGTGACCGGGGCAAGATGCTGCAAACAAATAAATAACAGATTTACATTCTTGCATAGCAGCTTGGTGTTTGAGGTTATAGCAGTAGATTATTAATGCCAACTGAGCCACCAGCGCGCGGAGAATTTACATTACTGTCCTGCAACATCTGACCTGGTGGGTCAGGGCGATGCCCTTTAGGAAGTCGCGCGACAATCAATGCATCGACCGGATTTTCATATACATGCCGAAAACGCAAAATTGAGTCCTCCGTTGCATATTCAGACGCTTTAGGTATGACGGCTTCCAAAACTTCAAAGGTCCATATACAGGGTCCCGAACTGGGGTTCGCCCGGAAGAAGGAGGAGCACAGAAAATGACTCACTGTATAACCATTCTCACCACTTAGCGAATGACATGGCTCGGGTGACATTCCCAGCCTCTCTTCTGAAA
seq00015   GTTGATGTGTTCTCGATACCATGGCAGTTCCAGTAAAACCTCGATACAGGACCTTTCCTGAGCTGGGGTCACACCCTCGTGGTTCAGTTTCATGCCATAACACGGAACTGCGCCGTGACCCGCGTGACTGAGCTTCGAGCTTTTTACGGGTTTCGACCCGGGACGAATTTCACGCCGTCCAATAGATGTGTAACGTGCGATCCTGGGGAGCGATGGTTATACTTCGTCTCCAAACAAGATCTAACGGATCTACCACTAACGGTGCAACTAGTGGTTCCATCGCTTCAGGAAACGGATATTTTATTTGGTGTAGTTCAATAGGCTCTTTTATAAGACCCGAACTACAGTAAATGGCGCGTGCTCCTCAGTTGTTGGTCCGATGCGCAGTGTAGGCCGGTTTGCTCGCTCTGTAGCGATAGCATAGAAGCAATAGATATGCAGGTGGGGTATCGTCCAACGGAACTGGTGGGGGTAGGAGTATAGGTCACATCCAGTTATGGGAATCTCCCATGGATTTATCCCAGCGGATATTTCCGAGATTTATGTGCGCCAAGTTGCGAAGGTAAACCATCAAAGATATCGCCTGAGCATGGTCTGAACCTTTTTGGTCACCAATCGTGAATAGTGTCGCCTCGTCCCTGACAACTCGCCCATTTCGGCAGTTGCCTTTAACTCCCAACAGCATCAATTATCATTATTAGGTTAAAATTGAACGTATGCCTTTCTTGGTCTCACACACTGGACACCACGTCAAGCTTCGCAGACGGTTTGTCTTGGAGGCTTCCAGTAGACTCTGGAATAAACCCTCTTCGACGCAGAGGAGATGTAAAGGAATACAGCATAATGTCCCGGAAACTCGTCGTCATTTCCTGTAAATACCCCTTTTCCTTATCACCATGTCGTGTATTTGCCGGCCTGAAACTGTGGGGGTCCACAGGATGTCCGTGAGTACTCCATGACATCTTAGAGGTGCTGGCCTCAAATCACGGGGCTCTATAAGATAGTAATTATCAATCGATAGCTGAGCCCTTTTACTTCCGGGGTTCCGATTATAAATTAGAGAACTTAAGAGTTTAGCCACCTTACATTTCTCCCTGTGCGGCGGAGATATTTTAACACGAGAGCATAAAGATAGGGTGATCCTATGGGCAGTGCAAACGAGTCTATAAGAGCGAGCCGTCGCACCCTGACGGTTGTATCTAGTGCTAGCCTGCATCGTGACAAGTAAATCTACGGTAAATAGGATATGCATACATATCGAGGGATACCGTTTCTGGAATGGCGCGGTGGAAGCGTACGACGTTTTGCGGACCTGGCGGGGAGCAGGAGGGCTTGTAAGATCTTATGTACAAAGCTGCGGACGTCCGGGAGTTGCCCTGACATGCGGTTGGCTTTCTAAATTCTCCATTTGATTTGTGAGGACGAATACTAAACTGTCAATTAAAATGTCATCGCGGGAAGACGAAGTGGCATTAGGCATCCGGGCCGTCTTCAGGGCTCGTGTATCGGTATAACACATGTTCGTCCTAGCCGGTCCTACTTGCCATATGTCCGCACAGCGTAACGTTCGGCGACTGCAAACACGGCACCCTCACGTATCGGTTGGGCATACAGATGGGAATCGCTTCAGAGGAAATGGACTCTCGTTACAGGTCCTTATTGAATACGACAAATGGGACTGTCGGGATCGAAGCATTTGAGCTTATGGCTCAAATGGGTTATGTTGCTTGCAAAATGCCAGCTATTATTTACAGATGAGGGCACAGTGTAGGGCAAATTATTGGTAAAGCTCTGCGTGCCACGTACCGAGGTAGGGGAATTTGCATTCTAATACTATGTGTAGTGCATAGTTTCAGTGACCGGGGCAAGATGCTGCAAACAAATAAATAACAGATTTACATTCTTGCATAGCAGCTTGGTGTTTGAGGTTATAGCAGTAGATTATTAATGCCAACTGAGCCACCAGCGCGCGGAGAATTTACATTACTGTCCTGCAACATCTGACCTGGTGGGTCAGGGCGATGCCCTTTAGGAAGTCGCGCGACAATCAATGCATCGACCGGATTTTCATATACATGCCGAAAACGCAAAATTGAGTCCTCCGTTGCATATTCAGACGCTTTAGGTATGACGGCTTCCAAAACTTCAAAGGTCCATATACAGGGTCCCGAACTGGGGTTCGCCCGGAAGAAGGAGGAGCACAGAAAATGACTCACTGTATAACCATTCTCACCACTTAGCGAATGACATGGCTCGGGTGACATTCCCAGCCTCTCTTCTGAAA
seq00016   GTTGATGTGTTCTCGATACCATGGCAGTTCCAGTAAAACCTCGATACAGGACCTTTCCTGAGCTGGGGTCACACCCTCGTGGTTCAGTTTCATGCCATAACACGGAACTGCGCCGTGACCCGCGTGACTGAGCTTCGAGCTTTTTACGGGTTTCGACCCGGGACGAATTTCACGCCGTCCAATAGATGTGTAACGTGCGATCCTGGGGAGCGATGGTTATACTTCGTCTCCAAACAAGATCTAACGGATCTACCACTAACGGTGCAACTAGTGGTTCCATCGCTTCAGGAAACGGATATTTTATTTGGTGTAGTTCAATAGGCTCTTTTATAAGACCCGAACTACAGTAAATGGCGCGTGCTCCTCAGTTGTTGGTCCGATGCGCAGTGTAGGCCGGTTTGCTCGCTCTGTAGCGATAGCATAGAAGCAATAGATATGCAGGTGGGGTATCGTCCAACGGAACTGGTGGGGGTAGGAGTATAGGTCACATCCAGTTATGGGAATCTCCCATGGATTTATCCCAGCGGATATTTCCGAGATTTATGTGCGCCAAGTTGCGAAGGTAAACCATCAAAGATATCGCCTGAGCATGGTCTGAACCTTTTTGGTCACCAATCGTGAATAGTGTCGCCTCGTCCCTGACAACTCGCCCATTTCGGCAGTTGCCTTTAACTCCCAACAGCATCAATTATCATTATTAGGTTAAAATTGAACGTATGCCTTTCTTGGTCTCACACACTGGACACCACGTCAAGCTTCGCAGACGGTTTGTCTTGGAGGCTTCCAGTAGACTCTGGAATAAACCCTCTTCGACGCAGAGGAGATGTAAAGGAATACAGCATATTGTCCCGGAAACTCGTCGTCATTTCCTGTAAATACCCCTTTTCCTTATCACCATGTCGTGTATTTGCCGGCCTGAAACTGTGGGGGTCCACAGGATGTCCGTGAGTACTCCATGACATCTTAGAGGTGCTGGCCTCAAATCACGGGGCTCTATAAGATAGTAATTATCAATCGATAGCTGAGCCCTTTTACTTCCGGGGTTCCGATTATAAATTAGAGAACTTAAGAGTTTAGCCACCTTACATTTCTCCCTGTGCGGCGGAGATATTTTAACACGAGAGCATAAAGATAGGGTGATCCTATGGGCAGTGCAAACGAGTCTATAAGAGCGAGCCGTCGCACCCTGACGGTTGTATCTAGTGCTAGCCTGCATCGTGACAAGTAAATCTACGGTAAATAGGATATGCATACATATCGAGGGATACCGTTTCTGGAATGGCGCGGTGGAAGCGTACGACGTTTTGCGGACCTGGCGGGGAGCAGGAGGGCTTGTAAGATCTTATGTACAAAGCTGCGGACGTCCGGGAGTTGCCCTGACATGCGGTTGGCTTTCTAAATTCTCCATTTGATTCGTGAGGACGAATACTAAACTGTCAATTAAAATGTCATCGCGGGAAGACGAAGTGGCATTAGGCATCCGGGCCGTCTTCAGGGCTCGTGTATCGGTATAACACATGTTCGTCCTAGCCGGTCCTACTTGCCATATGTCCGCACAGCGTAACGTTCGGCGACTGCAAACACGGCACCCTCACGTATCGGTTGGGCATACAGATGGGAATCGCTTCAGAGGAAATGGACTCTCGTTACAGGTCCTTATTGAATACGACAAATGGGACTGTCGGGATCGAAGCATTTGAGCTTATGGCTCAAATGGGTTATGTTGCTTGCAAAATGCCAGCTATTATTTACAGATGAGGGCACAGTGTAGGGCAAATTATTGGTAAAGCTCTGCGTGCCACGTACCGAGGTAGGGGAATTTGCATTCTAATACTATGTGTAGTGCATAGTTTCAGTGACCGGGGCAAGATGCTGCAAACAAATAAATAACAGATTTACATTCTTGCATAGCAGCTTGGTGTTTGAGGTTATAGCAGTAGATTATTAATGCCAACTGAGCCACCAGCGCGCGGAGAATTTACATTACTGTCCTGCAACATCTGACCTGGTGGGTCAGGGCGATGCCCTTTAGGAAGTCGCGCGACAATCAATGCATCGACCGGATTTTCATATACATGCCGAAAACGCAAAATTGAGTCCTCCGTTGCATATTCAGACGCTTTAGGTATGACGGCTTCCAAAACTTCAAAGGTCCATATACAGGGTCCCGAACTGGGGTTCGCCCGGAAGAAGGAGGAGCACAGAAAATGACTCACTGTATAACCATTCTCACCACTTAGCGAATGACATGGCTCGGGTGACATTCCCAGCCTCTCTTCTGAAA
seq00017   GTTGATGTGTTCTCGATACCATGGCAGTTCCAGTAAAACCTCGATACAGGACCTTTCCTGAGCTGGGGTCACACCCTCGTGGTTCAGTTTCATGCCATAACACGGAACTGCGCCGTGACCCGCGTGACTGAGCTTCGAGCTTTTTACGGGTTTCGACCCGGGACGAATTTCACGCCGTCCAATAGATGTGTAACGTGCGATCCTGGGGAGCGATGGTTATACTTCGTCTCCAAACAAGATCTAACGGATCTACCACTAACGGTGCAACTAGTGGTTCCATCGCTTCAGGAAACGGATATTTTATTTGGTGTAGTTCAATAGGCTCTTTTATAAGACCCGAACTACAGTAAATGGCGCGTGCTCCTCAGTTGTTGGTCCGATGCGCAGTGTAGGCCGGTTTGCTCGCTCTGTAGCGATAGCATAGAAGCAATAGATATGCAGGTGGGGTATCGTCCAACGGAACTGGTGGGGGTAGGAGTATAGGTCACATCCAGTTATGGGAATCTCCCATGGATTTATCCCAGCGGATATTTCCGAGATTTATGTGCGCCAAGTTGCGAAGGTAAACCATCAAAGATATCGCCTGAGCATGGTCTGAACCTTTTTGGTCACCAATCGTGAATAGTGTCGCCTCGTCCCTGACAACTCGCCCATTTCGGCAGTTGCCTTTAACTCCCAACAGCATCAATTATCATTATTAGGTTAAAATTGAACGTATGCCTTTCTTGGTCTCACACACTGGACACCACGTCAAGCTTCGCAGACGGTTTGTCTTGGAGGCTTCCAGTAGACTCTGGAATAAACCCTCTTCGACGCAGAGGAGATGTAAAGGAATACAGCATAATGTCCCGGAAACTCGTCGTCATTTCCTGTAAATACCCCTTTTCCTTATCACCATGTCGTGTATTTGCCGGCCTGAAACTGTGGGGGTCCACAGGATGTCCGTGAGTACTCCATGACATCTTAGAGGTGCTGGCCTCAAATCACGGGGCTCTATAAGATAGTAATTATCAATCGATAGCTGAGCCCTTTTACTTCCGGGGTTCCGATTATAAATTAGAGAACTTAAGAGTTTAGCCACCTTACATTTCTCCCTGTGCGGCGGAGATATTTTAACACGAGAGCATAAAGATAGGGTGATCCTATGGGCAGTGCAAACGAGTCTATAAGAGCGAGCCGTCGCACCCTGACGGTTGTATCTAGTGCTAGCCTGCATCGTGACAAGTAAATCTACGGTAAATAGGATATGCATACATATCGAGGGATACCGTTTCTGGAATGGCGCGGTGGAAGCGTACGACGTTTTGCGGACCTGGCGGGGAGCAGGAGGGCTTGTAAGATCTTATGTACAAAGCTGCGGACGTCCGGGAGTTGCCCTGACATGCGGTTGGCTTTCTAAATTCTCCATTTGATTCGTGAGGACGAATACTAAACTGTCAATTAAAATGTCATCGCGGGAAGACGAAGTGGCATTAGGCATCCGGGCCGTCTTCAGGGCTCGTGTATCGGTATAACACATGTTCGTCCTAGCCGGTCCTACTTGCCATATGTCCGCACAGCGTAACGTTCGGCGACTGCAAACACGGCACCCTCACGTATCGGTTGGGCATACAGATGGGAATCGCTTCAGAGGAAATGGACTCTCGTTACAGGTCCTTATTGAATACGACAAATGGGACTGTCGGGATCGAAGCATTTGAGCTTATGGCTCAAATGGGTTATGTTGCTTGCAAAATGCCAGCTATTATTTACAGATGAGGGCACAGTGTAGGGCAAATTATTGGTAAAGCTCTGCGTGCCACGTACCGAGGTAGGGGAATTTGCATTCTAATACTATGTGTAGTGCATAGTTTCAGTGACCGGGGCAAGATGCTGCAAACAAATAAATAACAGATTTACATTCTTGCATAGCAGCTTGGTGTTTGAGGTTATAGCAGTAGATTATTAATGCCAACTGAGCCACCAGCGCGCGGAGAATTTACATTACTGTCCTGCAACATCTGACCTGGTGGGTCAGGGCGATGCCCTTTAGGAAGTCGCGCGACAATCAATGCATCGACCGGATTTTCATATACATGCCGAAAACGCAAAATTGAGTCCTCCGTTGCATATTCAGACGCTTTAGGTATGACGGCTTCCAAAACTTCAAAGGTCCATATACAGGGTCCCGAACTGGGGTTCGCCCGGAAGAAGGAGGAGCACAGAAAATGACTCACTGTATAACCATTCTCACCACTTAGCGAATGACATGGCTCGGGTGACATTCCCAGCCTCTCTTCTGAAA
seq00018   GTTGATGTGTTCTCGATACCATGGCAGTTCCAGTAAAACCTCGATACAGGACCTTTCCTGAGCTGGGGTCACACCCTCGTGGTTCAGTTTCATGCCATAACACGGAACTGCGCCGTGACCCGCGTGACTGAGCTTCGAGCTTTTTACGGGTTTCGACCCGGGACGAATTTCACGCCGTCCAATAGATGTGTAACGTGCGATCCTGGGGAGCGATGGTTATACTTCGTCTCCAAACAAGATCTAACGGATCTACCACTAACGGTGCAACTAGTGGTTCCATCGCTTCAGGAAACGGATATTTTATTTGGTGTAGTTCAATAGGCTCTTTTATAAGACCCGAACTACAGTAAATGGCGCGTGCTCCTCAGTTGTTGGTCCGATGCGCAGTGTAGGCCGGTTTGCTCGCTCTGTAGCGATAGCATAGAAGCAATAGATATGCAGGTGGGGTATCGTCCAACGGAACTGGTGGGGGTAGGAGTATAGGTCACATCCAGTTATGGGAATCTCCCATGGATTTATCCCAGCGGATATTTCCGAGATTTATGTGCGCCAAGTTGCGAAGGTAAACCATCAAAGATATCGCCTGAGCATGGTCTGAACCTTTTTGGTCACCAATCGTGAATAGTGTCGCCTCGTCCCTGACAACTCGCCCATTTCGGCAGTTGCCTTTAACTCCCAACAGCATCAATTATCATTATTAGGTTAAAATTGAACGTATGCCTTTCTTGGTCTCACACACTGGACACCACGTCAAGCTTCGCAGACGGTTTGTCTTGGAGGCTTCCAGTAGACTCTGGAATAAACCCTCTTCGACGCAGAGGAGATGTAAAGGAATACAGCATAATGTCCCGGAAACTCGTCGTCATTTCCTGTAAATACCCCTTTTCCTTATCACCATGTCGTGTATTTGCCGGCCTGAAACTGTGGGGGTCCACAGGATGTCCGTGAGTACTCCATGACATCTTAGAGGTGCTGGCCTCAAATCACGGGGCTCTATAAGATAGTAATTATCAATCGATAGCTGAGCCCTTTTACTTCCGGGGTTCCGATTATAAATTAGAGAACTTAAGAGTTTAGCCACCTTACATTTCTCCCTGTGCGGCGGAGATATTTTAACACGAGAGCATAAAGATAGGGTGATCCTATGGGCAGTGCAAACGAGTCTATAAGAGCGAGCCGTCGCACCCTGACGGTTGTATCTAGTGCTAGCCTGCATCGTGACAAGTAAATCTACGGTAAATAGGATATGCATACATATCGAGGGATACCGTTTCTGGAATGGCGCGGTGGAAGCGTACGACGTTTTGCGGACCTGGCGGGGAGCAGGAGGGCTTGTAAGATCTTATGTACAAAGCTGCGGACGTCCGGGAGTTGCCCTGACATGCGGTTGGCTTTCTAAATTCTCCATTTGATTCGTGAGGACGAATACTAAACTGTCAATTAAAATGTCATCGCGGGAAGACGAAGTGGCATTAGGCATCCGGGCCGTCTTCAGGGCTCGTGTATCGGTATAACACATGTTCGTCCTAGCCGGTCCTACTTGCCATATGTCCGCACAGCGTAACGTTCGGCGACTGCAAACACGGCACCCTCACGTATCGGTTGGGCATACAGATGGGAATCGCTTCAGAGGAAATGGACTCTCGTTACAGGTCCTTATTGAATACGACAAATGGGACTGTCGGGATCGAAGCATTTGAGCTTATGGCTCAAATGGGTTATGTTGCTTGCAAAATGCCAGCTATTATTTACAGATGAGGGCACAGTGTAGGGCAAATTATTGGTAAAGCTCTGCGTGCCACGTACCGAGGTAGGGGAATTTGCATTCTAATACTATGTGTAGTGCATAGTTTCAGTGACCGGGGCAAGATGCTGCAAACAAATAAATAACAGATTTACATTCTTGCATAGCAGCTTGGTGTTTGAGGTTATAGCAGTAGATTATTAATGCCAACTGAGCCACCAGCGCGCGGAGAATTTACATTACTGTCCTGCAACATCTGACCTGGTGGGTCAGGGCGATGCCCTTTAGGAAGTCGCGCGACAATCAATGCATCGACCGGATTTTCATATACATGCCGAAAACGCAAAATTGAGTCCTCCGTTGCATATTCAGACGCTTTAGGTATGACGGCTTCCAAAACTTCAAAGGTCCATATACAGGGTCCCGAACTGGGGTTCGCCCGGAAGAAGGAGGAGCACAGAAAATGACTCACTGTATAACCATTCTCACCACTTAGCGAATGACATGGCTCGGGTGACATTCCCAGCCTCTCTTCTGAAA
seq00019   GTTGATGTGTTCTCGATACCATGGCAGTTCCAGTAAAACCTCGATACAGGACCTTTCCTGAGCTGGGGTCACACCCTCGTGGTTCAGTTTCATGCCATAACACGGAACTGCGCCGTGACCCGCGTGACTGAGCTTCGAGCTTTTTACGGGTTTCGACCCGGGACGAATTTCACGCCGTCCAATAGATGTGTAACGTGCGATCCTGGGGAGCGATGGTTATACTTCGTCTCCAAACAAGATCTAACGGATCTACCACTAACGGTGCAACTAGTGGTTCCATCGCTTCAGGAAACGGATATTTTATTTGGTGTAGTTCAATAGGCTCTTTTATAAGACCCGAACTACAGTAAATGGCGCGTGCTCCTCAGTTGTTGGTCCGATGCGCAGTGTAGGCCGGTTTGCTCGCTCTGTAGCGATAGCATAGAAGCAATAGATATGCAGGTGGGGTATCGTCCAACGGAACTGGTGGGGGTAGGAGTATAGGTCACATCCAGTTATGGGAATCTCCCATGGATTTATCCCAGCGGATATTTCCGAGATTTATGTGCGCCAAGTTGCGAAGGTAAACCATCAAAGATATCGCCTGAGCATGGTCTGAACCTTTTTGGTCACCAATCGTGAATAGTGTCGCCTCGTCCCTGACAACTCGCCCATTTCGGCAGTTGCCTTTAACTCCCAACAGCATCAATTATCATTATTAGGTTAAAATTGAACGTATGCCTTTCTTGGTCTCACACACTGGACACCACGTCAAGCTTCGCAGACGGTTTGTCTTGGAGGCTTCCAGTAGACTCTGGAATAAACCCTCTTCGACGCAGAGGAGATGTAAAGGAATACAGCATAATGTCCCGGAAACTCGTCGTCATTTCCTGTAAATACCCCTTTTCCTTATCACCATGTCGTGTATTTGCCGGCCTGAAACTGTGGGGGTCCACAGGATGTCCGTGAGTACTCCATGACATCTTAGAGGTGCTGGCCTCAAATCACGGGGCTCTATAAGATAGTAATTATCAATCGATAGCTGAGCCCTTTTACTTCCGGGGTTCCGATTATAAATTAGAGAACTTAAGAGTTTAGCCACCTTACATTTCTCCCTGTGCGGCGGAGATATTTTAACACGAGAGCATAAAGATAGGGTGATCCTATGGGCAGTGCAAACGAGTCTATAAGAGCGAGCCGTCGCACCCTGACGGTTGTATCTAGTGCTAGCCTGCATCGTGACAAGTAAATCTACGGTAAATAGGATATGCATACATATCGAGGGATACCGTTTCTGGAATGGCGCGGTGGAAGCGTACGACGTTTTGCGGACCTGGCGGGGAGCAGGAGGGCTTGTAAGATCTTATGTACAAAGCTGCGGACGTCCGGGAGTTGCCCTGACATGCGGTTGGCTTTCTAAATTCTCCATTTGATTTGTGAGGACGAATACTAAACTGTCAATTAAAATGTCATCGCGGGAAGACGAAGTGGCATTAGGCATCCGGGCCGTCTTCAGGGCTCGTGTATCGGTATAACACATGTTCGTCCTAGCCGGTCCTACTTGCCATATGTCCGCACAGCGTAACGTTCGGCGACTGCAAACACGGCACCCTCACGTATCGGTTGGGCATACAGATGGGAATCGCTTCAGAGGAAATGGACTCTCGTTACAGGTCCTTATTGAATACGACAAATGGGACTGTCGGGATCGAAGCATTTGAGCTTATGGCTCAAATGGGTTATGTTGCTTGCAAAATGCCAGCTATTATTTACAGATGAGGGCACAGTGTAGGGCAAATTATTGGTAAAGCTCTGCGTGCCACGTACCGAGGTAGGGGAATTTGCATTCTAATACTATGTGTAGTGCATAGTTTCAGTGACCGGGGCAAGATGCTGCAAACAAATAAATAACAGATTTACATTCTTGCATAGCAGCTTGGTGTTTGAGGTTATAGCAGTAGATTATTAATGCCAACTGAGCCACCAGCGCGCGGAGAATTTACATTACTGTCCTGCAACATCTGACCTGGTGGGTCAGGGCGATGCCCTTTAGGAAGTCGCGCGACAATCAATGCATCGACCGGATTTTCATATACATGCCGAAAACGCAAAATTGAGTCCTCCGTTGCATATTCAGACGCTTTAGGTATGACGGCTTCCAAAACTTCAAAGGTCCATATACAGGGTCCCGAACTGGGGTTCGCCCGGAAGAAGGAGGAGCACAGAAAATGACTCACTGTATAACCATTCTCACCACTTAGCGAATGACATGGCTCGGGTGACATTCCCAGCCTCTCTTCTGAAA
seq00020   GTTGATGTGTTCTCGATACCATGGCAGTTCCAGTAAAACCTCGATACAGGACCTTTCCTGAGCTGGGGTCACACCCTCGTGGTTCAGTTTCATGCCATAACACGGAACTGCGCCGTGACCCGCGTGACTGAGCTTCGAGCTTTTTACGGGTTTCGACCCGGGACGAATTTCACGCCGTCCAATAGATGTGTAACGTGCGATCCTGGGGAGCGATGGTTATACTTCGTCTCCAAACAAGATCTAACGGATCTACCACTAACGGTGCAACTAGTGGTTCCATCGCTTCAGGAAACGGATATTTTATTTGGTGTAGTTCAATAGGCTCTTTTATAAGACCCGAACTACAGTAAATGGCGCGTGCTCCTCAGTTGTTGGTCCGATGCGCAGTGTAGGCCGGTTTGCTCGCTCTGTAGCGATAGCATAGAAGCAATAGATATGCAGGTGGGGTATCGTCCAACGGAACTGGTGGGGGTAGGAGTATAGGTCACATCCAGTTATGGGAATCTCCCATGGATTTATCCCAGCGGATATTTCCGAGATTTATGTGCGCCAAGTTGCGAAGGTAAACCATCAAAGATATCGCCTGAGCATGGTCTGAACCTTTTTGGTCACCAATCGTGAATAGTGTCGCCTCGTCCCTGACAACTCGCCCATTTCGGCAGTTGCCTTTAACTCCCAACAGCATCAATTATCATTATTAGGTTAAAATTGAACGTATGCCTTTCTTGGTCTCACACACTGGACACCACGTCAAGCTTCGCAGACGGTTTGTCTTGGAGGCTTCCAGTAGACTCTGGAATAAACCCTCTTCGACGCAGAGGAGATGTAAAGGAATACAGCATAATGTCCCGGAAACTCGTCGTCATTTCCTGTAAATACCCCTTTTCCTTATCACCATGTCGTGTATTTGCCGGCCTGAAACTGTGGGGGTCCACAGGATGTCCGTGAGTACTCCATGACATCTTAGAGGTGCTGGCCTCAAATCACGGGGCTCTATAAGATAGTAATTATCAATCGATAGCTGAGCCCTTTTACTTCCGGGGTTCCGATTATAAATTAGAGAACTTAAGAGTTTAGCCACCTTACATTTCTCCCTGTGCGGCGGAGATATTTTAACACGAGAGCATAAAGATAGGGTGATCCTATGGGCAGTGCAAACGAGTCTATAAGAGCGAGCCGTCGCACCCTGACGGTTGTATCTAGTGCTAGCCTGCATCGTGACAAGTAAATCTACGGTAAATAGGATATGCATACATATCGAGGGATACCGTTTCTGGAATGGCGCGGTGGAAGCGTACGACGTTTTGCGGACCTGGCGGGGAGCAGGAGGGCTTGTAAGATCTTATGTACAAAGCTGCGGACGTCCGGGAGTTGCCCTGACATGCGGTTGGCTTTCTAAATTCTCCATTTGATTCGTGAGTACGAATACTAAACTGTCAATTAAAATGTCATCGCGGGAAGACGAAGTGGCATTAGGCATCCGGGCCGTCTTCAGGGCTCGTGTATCGGTATAACACATGTTCGTCCTAGCCGGTCCTACTTGCCATATGTCCGCACAGCGTAACGTTCGGCGACTGCAAACACGGCACCCTCACGTATCGGTTGGGCATACAGATGGGAATCGCTTCAGAGGAAATGGACTCTCGTTACAGGTCCTTATTGAATACGACAAATGGGACTGTCGGGATCGAAGCATTTGAGCTTATGGCTCAAATGGGTTATGTTGCTTGCAAAATGCCAGCTATTATTTACAGATGAGGGCACAGTGTAGGGCAAATTATTGGTAAAGCTCTGCGTGCCACGTACCGAGGTAGGGGAATTTGCATTCTAATACTATGTGTAGTGCATAGTTTCAGTGACCGGGGCAAGATGCTGCAAACAAATAAATAACAGATTTACATTCTTGCATAGCAGCTTGGTGTTTGAGGTTATAGCAGTAGATTATTAATGCCAACTGAGCCACCAGCGCGCGGAGAATTTACATTACTGTCCTGCAACATCTGACCTGGTGGGTCAGGGCGATGCCCTTTAGGAAGTCGCGCGACAATCAATGCATCGACCGGATTTTCATATACATGCCGAAAACGCAAAATTGAGTCCTCCGTTGCATATTCAGACGCTTTAGGTATGACGGCTTCCAAAACTTCAAAGGTCCATATACAGGGTCCCGAACTGGGGTTCGCCCGGAAGAAGGAGGAGCACAGAAAATGACTCACTGTATAACCATTCTCACCACTTAGCGAATGACATGGCTCGGGTGTCATTCCCAGCCTCTCTTCTGAAA
seq00021   GTTGATGTGTTCTCGATACCATGGCAGTTCCAGTAAAACCTCGATACAGGACCTTTCCTGAGCTGGGGTCACACCCTCGTGGTTCAGTTTCATGCCATAACACGGAACTGCGCCGTGACCCGCGTGACTGAGCTTCGAGCTTTTTACGGGTTTCGACCCGGGACGAATTTCACGCCGTCCAATAGATGTGTAACGTGCGATCCTGGGGAGCGATGGTTATACTTCGTCTCCAAACAAGATCTAACGGATCTACCACTAACGGTGCAACTAGTGGTTCCATCGCTTCTGGAAACGGATATTTTATTTGGTGTAGTTCAATAGGCTCTTTTATAAGACCCGAACTACAGTAAATGGCGCGTGCTCCTCAGTTGTTGGTCCGATGCGCAGTGTAGGCCGGTTTGCTCGCTCTGTAGCGATAGCATAGAAGCAATAGATATGCAGGTGGGGTATCGTCCAACGGAACTGGTGGGGGTAGGAGTATAGGTCACATCCAGTTATGGGAATCTCCCATGGATTTATCCCAGCGGATATTTCCGAGATTTATGTGCGCCAAGTTGCGAAGGTAAACCATCAAAGATATCGCCTGAGCATGGTCTGAACCTTTTTGGTCACCAATCGTGAATAGTGTCGCCTCGTCCCTGACAACTCGCCCATTTCGGCAGTTGCCTTTAACTCCCAACAGCATCAATTATCATTATTAGGTTAAAATTGAACGTATGCCTTTCTTGGTCTCACACACTGGACACCACGTCAAGCTTCGCAGACGGTTTGTCTTGGAGGCTTCCAGTAGACTCTGGAATAAACCCTCTTCGACGCAGAGGAGATGTAAAGGAATACAGCATAATGTCCCGGAAACTCGTCGTCATTTCCTGTAAATACCCCTTTTCCTTATCACCATGTCGTGTATTTGCCGGCCTGAAACTGTGGGGGTCCACAGGATGTCCGTGAGTACTCCATGACATCTTAGAGGTGCTGGCCTCAAATCACGGGGCTCTATAAGATAGTAATTATCAATCGATAGCTGAGCCCTTTTACTTCCGGGGTTCCGATTATAAATTAGAGAACTTAAGAGTTTAGCCACCTTACATTTCTCCCTGTGCGGCGGAGATATTTTAACACGAGAGCATAAAGATAGGGTGATCCTATGGGCAGTGCAAACGAGTCTATAAGAGCGAGCCGTCGCACCCTGACGGTTGTATCTAGTGCTAGCCTGCATCGTGACAAGTAAATCTACGGTAAATAGGATATGCATACATATCGAGGGATACCGTTTCTGGAATGGCGCGGTGGAAGCGTACGACGTTTTGCGGACCTGGCGGGGAGCAGGAGGGCTTGTAAGATCTTATGTACAAAGCTGCGGACGTCCGGGAGTTGCCCTGACATGCGGTTGGCTTTCTAAATTCTCCATTTGATTCGTGAGGACGAATACTAAACTGTCAATTAAAATGTCATCGCGGGAAGACGAAGTGGCATTAGGCATCCGGGCCGTCTTCAGGGCTCGTGTATCGGTATAACACATGTTCGTCCTAGCCGGTCCTACTTGCCATATGTCCGCACAGCGTAACGTTCGGCGACTGCAAACACGGCACCCTCACGTATCGGTTGGGCATACAGATGGGAATCGCTTCAGAGGAAATGGACTCTCGTTACAGGTCCTTATTGAATACGACAAATGGGACTGTCGGGATCGAAGCATTTGAGCTTATGGCTCAAATGGGTTATGTTGCTTGCAAAATGCCAGCTATTATTTACAGATGAGGGCACAGTGTAGGGCAAATTATTGGTAAAGCTCTGCGTGCCACGTACCGAGGTAGGGGAATTTGCATTCTAATACTATGTGTAGTGCATAGTTTCAGTGACCGGGGCAAGATGCTGCAAACAAATAAATAACAGATTTACATTCTTGCATAGCAGCTTGGTGTTTGAGGTTATAGCAGTAGATTATTAATGCCAACTGAGCCACCAGCGCGCGGAGAATTTACATTACTGTCCTGCAACATCTGACCTGGTGGGTCAGGGCGATGCCCTTTAGGAAGTCGCGCGACAATCAATGCATCGACCGGATTTTCATATACATGCCGAAAACGCAAAATTGAGTCCTCCGTTGCATATTCAGACGCTTTAGGTATGACGGCTTCCAAAACTTCAAAGGTCCATATACAGGGTCCCGAACTGGGGTTCGCCCGGAAGAAGGAGGAGCACAGAAAATGACTCACTGTATAACCATTCTCACCACTTAGCGAATGACATGGCTCGGGTGACATTCCCAGCCTCTCTTCTGAAA
seq00022   GTTGATGTGTTCTCGATACCATGGCAGTTCCAGTAAAACCTCGATACAGGACCTTTCCTGAGCTGGGGTCACACCCTCGTGGTTCAGTTTCATGCCATAACACGGAACTGCGCCGTGACCCGCGTGACTGAGCTTCGAGCTTTTTACGGGTTTCGACCCGGGACGAATTTCACGCCGTCCAATAGATGTGTAACGTGCGATCCTGGGGAGCGATGGTTATACTTCGTCTCCAAACAAGATCTAACGGATCTACCACTAACGGTGCAACTAGTGGTTCCATCGCTTCAGGAAACGGATATTTTATTTGGTGTAGTTCAATAGGCTCTTTTATAAGACCCGAACTACAGTAAATGGCGCGTGCTCCTCAGTTGTTGGTCCGATGCGCAGTGTAGGCCGGTTTGCTCGCTCTGTAGCGATAGCATAGAAGCAATAGATATGCAGGTGGGGTATCGTCCAACGGAACTGGTGGGGGTAGGAGTATAGGTCACATCCAGTTATGGGAATCTCCCATGGATTTATCCCAGCGGATATTTCCGAGATTTATGTGCGCCAAGTTGCGAAGGTAAACCATCAAAGATATCGCCTGAGCATGGTCTGAACCTTTTTGGTCACCAATCGTGAATAGTGTCGCCTCGTCCCTGACAACTCGCCCATTTCGGCAGTTGCCTTTAACTCCCAACAGCATCAATTATCATTATTAGGTTAAAATTGAACGTATGCCTTTCTTGGTCTCACACACTGGACACCACGTCAAGCTTCGCAGACGGTTTGTCTTGGAGGCTTCCAGTAGACTCTGGAATAAACCCTCTTCGACGCAGAGGAGATGTAAAGGAATACAGCATAATGTCCCGGAAACTCGTCGTCATTTCCTGTAAATACCCCTTTTCCTTATCACCATGTCGTGTATTTGCCGGCCTGAAACTGTGGGGGTCCACAGGATGTCCGTGAGTACTCCATGACATCTTAGAGGTGCTGGCCTCAAATCACGGGGCTCTATAAGATAGTAATTATCAATCGATAGCTGAGCCCTTTTACTTCCGGGGTTCCGATTATAAATTAGAGAACATAAGAGTTTAGCCACCTTACATTTCTCCCTGTGCGGCGGAGATATTTTAACACGAGAGCATAAAGATAGGGTGATCCTATGGGCAGTGCAAACGAGTCTATAAGAGCGAGCCGTCGCACCCTGACGGTTGTATCTAGTGCTAGCCTGCATCGTGACAAGTAAATCTACGGTAAATAGGATATGCATACATATCGAGGGATACCGTTTCTGGAATGGCGCGGTGGAAGCGTACGACGTTTTGCGGACCTGGCGGGGAGCAGGAGGGCTTGTAAGATCTTATGTACAAAGCTGCGGACGTCCGGGAGTTGCCCTGACATGCGGTTGGCTTTCTAAATTCTCCATTTGATTCGTGAGGACGAATACTAAACTGTCAATTAAAATGTCATCGCGGGAAGACGAAGTGGCATTAGGCATCCGGGCCGTCTTCAGGGCTCGTGTATCGGTATAACACATGTTCGTCCTAGCCGGTCCTACTTGCCATATGTCCGCACAGCGTAACGTTCGGCGACTGCAAACACGGCACCCTCACGTATCGGTTGGGCATACAGATGGGAATCGCTTCAGAGGAAATGGACTCTCGTTACAGGTCCTTATTGAATACGACAAATGGGACTGTCGGGATCGAAGCATTTGAGCTTATGGCTCAAATGGGTTATGTTGCTTGCAAAATGCCAGCTATTATTTACAGATGAGGGCACAGTGTAGGGCAAATTATTGGTAAAGCTCTGCGTGCCACGTACCGAGGTAGGGGAATTTGCATTCTAATACTATGTGTAGTGCATAGTTTCAGTGACCGGGGCAAGATGCTGCAAACAAATAAATAACAGATTTACATTCTTGCATAGCAGCTTGGTGTTTGAGGTTATAGCAGTAGATTATTAATGCCAACTGAGCCACCAGCGCGCGGAGAATTTACATTACTGTCCTGCAACATCTGACCTGGTGGGTCAGGGCGATGCCCTTTAGGAAGTCGCGCGACAATCAATGCATCGACCGGATTTTCATATACATGCCGAAAACGCAAAATTGAGTCCTCCGTTGCATATTCAGACGCTTTAGGTATGACGGCTTCCAAAACTTCAAAGGTCCATATACAGGGTCCCGAACTGGGGTTCGCCCGGAAGAAGGAGGAGCACAGAAAATGACTCACTGTATAACCATTCTCACCACTTAGCGAATGACATGGCTCGGGTGACATTCCCAGCCTCTCTTCTGAAA
seq00023   GTTGATGTGTTCTCGATACCATGGCAGTTCCAGTAAAACCTCGATACAGGACCTTTCCTGAGCTGGGGTCACACCCTCGTGGTTCAGTTTCATGCCATAACACGGAACTGCGCCGTGACCCGCGTGACTGAGCTTCGAGCTTTTTACGGGTTTCGACCCGGGACGAATTTCACGCCGTCCAATAGATGTGTAACGTGCGATCCTGGGGAGCGATGGTTATACTTCGTCTCCAAACAAGATCTAACGGATCTACCACTAACGGTGCAACTAGTGGTTCCATCGCTTCAGGAAACGGATATTTTATTTGGTGTAGTTCAATAGGCTCTTTTATAAGACCCGAACTACAGTAAATGGCGCGTGCTCCTCAGTTGTTGGTCCGATGCGCAGTGTAGGCCGGTTTGCTCGCTCTGTAGCGATAGCATAGAAGCAATAGATATGCAGGTGGGGTATCGTCCAACGGAACTGGTGGGGGTAGGAGTATAGGTCACATCCAGTTATGGGAATCTCCCATGGATTTATCCCAGCGGATATTTCCGAGATTTATGTGCGCCAAGTTGCGAAGGTAAACCATCAAAGATATCGCCTGAGCATGGTCTGAACCTTTTTGGTCACCAATCGTGAATAGTGTCGCCTCGTCCCTGACAACTCGCCCATTTCGGCAGTTGCCTTTAACTCCCAACAGCATCAATTATCATTATTAGGTTAAAATTGAACGTATGCCTTTCTTGGTCTCACACACTGGACACCACGTCAAGCTTCGCAGACGGTTTGTCTTGGAGGCTTCCAGTAGACTCTGGAATAAACCCTCTTCGACGCAGAGGAGATGTAAAGGAATACAGCATAATGTCCCGGAAACTCGTCGTCATTTCCTGTAAATACCCCTTTTCCTTATCACCATGTCGTGTATTTGCCGGCCTGAAACTGTGGGGGTCCACAGGATGTCCGTGAGTACTCCATGACATCTTAGAGGTGCTGGCCTCAAATCACGGGGCTCTATAAGATAGTAATTATCAATCGATAGCTGAGCCCTTTTACTTCCGGGGTTCCGATTATAAATTAGAGAACTTAAGAGTTTAGCCACCTTACATTTCTCCCTGTGCGGCGGAGATATTTTAACACGAGAGCATAAAGATAGGGTGATCCTATGGGCAGTGCAAACGAGTCTATAAGAGCGAGCCGTCGCACCCTGACGGTTGTATCTAGTGCTAGCCTGCATCGTGACAAGTAAATCTACGGTAAATAGGATATGCATACATATCGAGGGATACCGTTTCTGGAATGGCGCGGTGGAAGCGTACGACGTTTTGCGGACCTGGCGGGGAGCAGGAGGGCTTGTAAGATCTTATGTACAAAGCTGCGGACGTCCGGGAGTTGCCCTGACATGCGGTTGGCTTTCTAAATTCTCCATTTGATTCGTGAGGACGAATACTAAACTGTCAATTAAAATGTCATCGCGGGAAGACGAAGTGGCATTAGGCATCCGGGCCGTCTTCAGGGCTCGTGTATCGGTATAACACATGTTCGTCCTAGCCGGTCCTACTTGCCATATGTCCGCACAGCGTAACGTTCGGCGACTGCAAACACGGCACCCTCACGTATCGGTTGGGCATACAGATGGGAATCGCTTCAGAGGAAATGGACTCTCGTTACAGGTCCTTATTGAATACGACAAATGGGACTGTCGGGATCGAAGCATTTGAGCTTATGGCTCAAATGGGTTATGTTGCTTGCAAAATGCCAGCTATTATTTACAGATGAGGGCACAGTGTAGGGCAAATTATTGGTAAAGCTCTGCGTGCCACGTACCGAGGTAGGGGAATTTGCATTCTAATACTATGTGTAGTGCATAGTTTCAGTGACCGGGGCAAGATGCTGCAAACAAATAAATAACAGATTTACATTCTTGCATAGCAGCTTGGTGTTTGAGGTTATAGCAGTAGATTATTAATGCCAACTGAGCCACCAGCGCGCGGAGAATTTACATTACTGTCCTGCAACATCTGACCTGGTGGGTCAGGGCGATGCCCTTTAGGAAGTCGCGCGACAATCAATGCATCGACCGGATTTTCATATACATGCCGAAAACGCAAAATTGAGTCCTCCGTTGCATATTCAGACGCTTTAGGTATGACGGCTTCCAAAACTTCAAAGGTCCATATACAGGGTCCCGAACTGGGGTTCGCCCGGAAGAAGGAGGAGCACAGAAAATGACTCACTGTATAACCATTCTCACCACTTAGCGAATGACATGGCTCGGGTGACATTCCCAGCCTCTCTTCTGAAA
seq00024   GTTGATGTGTTCTCGATACCATGGCAGTTCCAGTAAAACCTCGATACAGGACCTTTCCTGAGCTGGGGTCACACCCTCGTGGTTCAGTTTCATGCCATAACACGGAACTGCGCCGTGACCCGCGTGACTGAGCTTCGAGCTTTTTACGGGTTTCGACCCGGGACGAATTTCACGCCGTCCAATAGATGTGTAACGTGCGATCCTGGGGAGCGATGGTTATACTTCGTCTCCAAACAAGATCTAACGGATCTACCACTAACGGTGCAACTAGTGGTTCCATCGCTTCAGGAAACGGATATTTTATTTGGTGTAGTTCAATAGGCTCTTTTATAAGACCCGAACTACAGTAAATGGCGCGTGCTCCTCAGTTGTTGGTCCGATGCGCAGTGTAGGCCGGTTTGCTCGCTCTGTAGCGATAGCATAGAAGCAATAGATATGCAGGTGGGGTATCGTCCAACGGAACTGGTGGGGGTAGGAGTATAGGTCACATCCAGTTATGGGAATCTCCCATGGATTTATCCCAGCGGATATTTCCGAGATTTATGTGCGCCAAGTTGCGAAGGTAAACCATCAAAGATATCGCCTGAGCATGGTCTGAACCTTTTTGGTCACCAATCGTGAATAGTGTCGCCTCGTCCCTGACAACTCGCCCATTTCGGCAGTTGCCTTTAACTCCCAACAGCATCAATTATCATTATTAGGTTAAAATTGAACGTATGCCTTTCTTGGTCTCACACACTGGACACCACGTCAAGCTTCGCAGACGGTTTGTCTTGGAGGCTTCCAGTAGACTCTGGAATAAACCCTCTTCGACGCAGAGGAGATGTAAAGGAATACAGCATAATGTCCCGGAAACTCGTCGTCATTTCCTGTAAATACCCCTTTTCCTTATCACCATGTCGTGTATTTGCCGGCCTGAAACTGTGGGGGTCCACAGGATGTCCGTGAGTACTCCATGACATCTTAGAGGTGCTGGCCTCAAATCACGGGGCTCTATAAGATAGTAATTATCAATCGATAGCTGAGCCCTTTTACTTCCGGGGTTCCGATTATAAATTAGAGAACTTAAGAGTTTAGCCACCTTACATTTCTCCCTGTGCGGCGGAGATATTTTAACACGAGAGCATAAAGATAGGGTGATCCTATGGGCAGTGCAAACGAGTCTATAAGAGCGAGCCGTCGCACCCTGACGGTTGTATCTAGTGCTAGCCTGCATCGTGACAAGTAAATCTACGGTAAATAGGATATGCATACATATCGAGGGATACCGTTTCTGGAATGGCGCGGTGGAAGCGTACGACGTTTTGCGGACCTGGCGGGGAGCAGGAGGGCTTGTAAGATCTTATGTACAAAGCTGCGGACGTCCGGGAGTTGCCCTGACATGCGGTTGGCTTTCTAAATTCTCCATTTGATTCGTGAGGACGAATACTAAACTGTCAATTAAAATGTCATCGCGGGAAGACGAAGTGGCATTAGGCATCCGGGCCGTCTTCAGGGCTCGTGTATCGGTATAACACATGTTCGTCCTAGCCGGTCCTACTTGCCATATGTCCGCACAGCGTAACGTTCGGCGACTGCAAACACGGCACCCTCACGTATCGGTTGGGCATACAGATGGGAATCGCTTCAGAGGAAATGGACTCTCGTTACAGGTCCTTATTGAATACGACAAATGGGACTGTCGGGATCGAAGCATTTGAGCTTATGGCTCAAATGGGTTATGTTGCTTGCAAAATGCCAGCTATTATTTACAGATGAGGGCACAGTGTAGGGCAAATTATTGGTAAAGCTCTGCGTGCCACGTACCGAGGTAGGGGAATTTGCATTCTAATACTATGTGTAGTGCATAGTTCCAGTGACCGGGGCAAGATGCTGCAAACAAATAAATAACAGATTTACATTCTTGCATAGCAGCTTGGTGTTTGAGGTTATAGCAGTAGATTATTAATGCCAACTGAGCCACCAGCGCGCGGAGAATTTACATTACTGTCCTGCAACATCTGACCTGGTGGGTCAGGGCGATGCCCTTTAGGAAGTCGCGCGACAATCAATGCATCGACCGGATTTTCATATACATGCCGAAAACGCAAAATTGAGTCCTCCGTTGCATATTCAGACGCTTTAGGTATGACGGCTTCCAAAACTTCAAAGGTCCATATACAGGGTCCCGAACTGGGGTTCGCCCGGAAGAAGGAGGAGCACAGAAAATGACTCACTGTATAACCATTCTCACCACTTAGCGAATGACATGGCTCGGGTGACATTCCCAGCCTCTCTTCTGAAA
seq00025   GTTGATGTGTTCTCGATACCATGGCAGTTCCAGTAAAACCTCGATACAGGACCTTTCCTGAGCTGGGGTCACACCCTCGTGGTTCAGTTTCATGCCATAACACGGAACTGCGCCGTGACCCGCGTGACTGAGCTTCGAGCTTTTTACGGGTTTCGACCCGGGACGAATTTCACGCCGTCCAATAGATGTGTAACGTGCGATCCTGGGGAGCGATGGTTATACTTCGTCTCCAAACAAGATCTAACGGATCTACCACTAACGGTGCAACTAGTGGTTCCATCGCTTCTGGAAACGGATATTTTATTTGGTGTAGTTCAATAGGCTCTTTTATAAGACCCGAACTACAGTAAATGGCGCGTGCTCCTCAGTTGTTGGTCCGATGCGCAGTGTAGGCCGGTTTGCTCGCTCTGTAGCGATAGCATAGAAGCAATAGATATGCAGGTGGGGTATCGTCCAACGGAACTGGTGGGGGTAGGAGTATAGGTCACATCCAGTTATGGGAATCTCCCATGGATTTATCCCAGCGGATATTTCCGAGATTTATGTGCGCCAAGTTGCGAAGGTAAACCATCAAAGATATCGCCTGAGCATGGTCTGAACCTTTTTGGTCACCAATCGTGAATAGTGTCGCCTCGTCCCTGACAACTCGCCCATTTCGGCAGTTGCCTTTAACTCCCAACAGCATCAATTATCATTATTAGGTTAAAATTGAACGTATGCCTTTCTTGGTCTCACACACTGGACACCACGTCAAGCTTCGCAGACGGTTTGTCTTGGAGGCTTCCAGTAGACTCTGGAATAAACCCTCTTCGACGCAGAGGAGATGTAAAGGAATACAGCATAATGTCCCGGAAACTCGTCGTCATTTCCTGTAAATACCCCTTTTCCTTATCACCATGTCGTGTATTTGCCGGCCTGAAACTGTGGGGGTCCACAGGATGTCCGTGAGTACTCCATGACATCTTAGAGGTGCTGGCCTCAAATCACGGGGCTCTATAAGATAGTAATTATCAATCGATAGCTGAGCCCTTTTACTTCCGGGGTTCCGATTATAAATTAGAGAACTTAAGAGTTTAGCCACCTTACATTTCTCCCTGTGCGGCGGAGATATTTTAACACGAGAGCATAAAGATAGGGTGATCCTATGGGCAGTGCAAACGAGTCTATAAGAGCGAGCCGTCGCACCCTGACGGTTGTATCTAGTGCTAGCCTGCATCGTGACAAGTAAATCTACGGTAAATAGGATATGCATACATATCGAGGGATACCGTTTCTGGAATGGCGCGGTGGAAGCGTACGACGTTTTGCGGACCTGGCGGGGAGCAGGAGGGCTTGTAAGATCTTATGTACAAAGCTGCGGACGTCCGGGAGTTGCCCTGACATGCGGTTGGCTTTCTAAATTCTCCATTTGATTCGTGAGGACGAATACTAAACTGTCAATTAAAATGTCATCGCGGGAAGACGAAGTGGCATTAGGCATCCGGGCCGTCTTCAGGGCTCGTGTATCGGTATAACACATGTTCGTCCTAGCCGGTCCTACTTGCCATATGTCCGCACAGCGTAACGTTCGGCGACTGCAAACCCGGCACCCTCACGTATCGGTTGGGCATACAGATGGGAATCGCTTCAGAGGAAATGGACTCTCGTTACAGGTCCTTATTGAATACGACAAATGGGACTGTCGGGATCGAAGCATTTGAGCTTATGGCTCAAATGGGTTATGTTGCTTGCAAAATGCCAGCTATTATTTACAGATGAGGGCACAGTGTAGGGCAAATTATTGGTAAAGCTCTGCGTGCCACGTACCGAGGTAGGGGAATTTGCATTCTAATACTATGTGTAGTGCATAGTTTCAGTGACCGGGGCAAGATGCTGCAAACAAATAAATAACAGATTTACATTCTTGCATAGCAGCTTGGTGTTTGAGGTTATAGCAGTAGATTATTAATGCCAACTGAGCCACCAGCGCGCGGAGAATTTACATTACTGTCCTGCAACATCTGACCTGGTGGGTCAGGGCGATGCCCTTTAGGAAGTCGCGCGACAATCAATGCATCGACCGGATTTTCATATACATGCCGAAAACGCAAAATTGAGTCCTCCGTTGCATATTCAGACGCTTTAGGTATGACGGCTTCCAAAACTTCAAAGGTCCATATACAGGGTCCCGAACTGGGGTTCGCCCGGAAGAAGGAGGAGCACAGAAAATGACTCACTGTATAACCATTCTCACCACTTAGCGAATGACATGGCTCGGGTGACATTCCCAGCCTCTCTTCTGAAA
seq00026   GTTGATGTGTTCTCGATACCATGGCAGTTCCAGTAAAACCTCGATACAGGACCTTTCCTGAGCTGGGGTCACACCCTCGTGGTTCAGTTTCATGCCATAACACGGAACTGCGCCGTGACCCGCGTGACTGAGCTTCGAGCTTTTTACGGGTTTCGACCCGGGACGAATTTCACGCCGTCCAATAGATGTGTAACGTGCGATCCTGGGGAGCGATGGTTATACTTCGTCTCCAAACAAGATCTAACGGATCTACCACTAACGGTGCAACTAGTGGTTCCATCGCTTCAGGAAACGGATATTTTATTTGGTGTAGTTCAATAGGCTCTTTTATAAGACCCGAACTACAGTAAATGGCGCGTGCTCCTCAGTTGTTGGTCCGATGCGCAGTGTAGGCCGGTTTGCTCGCTCTGTAGCGATAGCATAGAAGCAATAGATATGCAGGTGGGGTATCGTCCAACGGAACTGGTGGGGGTAGGAGTATAGGTCACATCCAGTTATGGGAATCTCCCATGGATTTATCCCAGCGGATATTTCCGAGATTTATGTGCGCCAAGTTGCGAAGGTAAACCATCAAAGATATCGCCTGAGCATGGTCTGAACCTTTTTGGTCACCAATCGTGAATAGTGTCGCCTCGTCCCTGACAACTCGCCCATTTCGGCAGTTGCCTTTAACTCCCAACAGCATCAATTATCATTATTAGGTTAAAATTGAACGTATGCCTTTCTTGGTCTCACACACTGGACACCACGTCAAGCTTCGCAGACGGTTTGTCTTGGAGGCTTCCAGTAGACTCTGGAATAAACCCTCTTCGACGCAGAGGAGATGTAAAGGAATACAGCATAATGTCCCGGAAACTCGTCGTCATTTCCTGTAAATACCCCTTTTCCTTATCACCATGTCGTGTATTTGCCGGCCTGAAACTGTGGGGGTCCACAGGATGTCCGTGAGTACTCCATGACATCTTAGAGGTGCTGGCCTCAAATCACGGGGCTCTATAAGATAGTAATTATCAATCGATAGCTGAGCCCTTTTACTTCCGGGGTTCCGATTATAAATTAGAGAACTTAAGAGTTTAGCCACCTTACATTTCTCCCTGTGCGGCGGAGATATTTTAACACGAGAGCATAAAGATAGGGTGATCCTATGGGCAGTGCAAACGAGTCTATAAGAGCGAGCCGTCGCACCCTGACGGTTGTATCTAGTGCTAGCCTGCATCGTGACAAGTAAATCTACGGTAAATAGGATATGCATACATATCGAGGGATACCGTTTCTGGAATGGCGCGGTGGAAGCGTACGACGTTTTGCGGACCTGGCGGGGAGCAGGAGGGCTTGTAAGATCTTATGTACAAAGCTGCGGACGTCCGGGAGTTGCCCTGACATGCGGTTGGCTTTCTAAATTCTCCATTTGATTCGTGAGGACGAATACTAAACTGTCAATTAAAATGTCATCGCGGGAAGACGAAGTGGCATTAGGCATCCGGGCCGTCTTCAGGGCTCGTGTATCGGTATAACACATGTTCGTCCTAGCCGGTCCTACTTGCCATATGTCCGCACAGCGTAACGTTCGGCGACTGCAAACACGGCACCCTCACGTATCGGTTGGGCATACAGATGGGAATCGCTTCAGAGGAAATGGACTCTCGTTACAGGTCCTTATTGAATACGACAAATGGGACTGTCGGGATCGAAGCATTTGAGCTTATGGCTCAAATGGGTTATGTTGCTTGCAAAATGCCAGCTATTATTTACAGATGAGGGCACAGTGTAGGGCAAATTATTGGTAAAGCTCTGCGTGCCACGTACCGAGGTAGGGGAATTTGCATTCTAATACTATGTGTAGTGCATAGTTTCAGTGACCGGGGCAAGATGCTGCAAACAAATAAATAACAGATTTACATTCTTGCATAGCAGCTTGGTGTTTGAGGTTATAGCAGTAGATTATTAATGCCAACTGAGCCACCAGCGCGCGGAGAATTTACATTACTGTCCTGCAACATCTGACCTGGTGGGTCAGGGCGATGCCCTTTAGGAAGTCGCGCGACAATCAATGCATCGACCGGATTTTCATATACATGCCGAAAACGCAAAATTGAGTCCTCCGTTGCATATTCAGACGCTTTAGGTATGACGGCTTCCAAAACTTCAAAGGTCCATATACAGGGTCCCGAACTGGGGTTCGCCCGGAAGAAGGAGGAGCACAGAAAATGACTCACTGTATAACCATTCTCACCACTTAGCGAATGACATGGCTCGGGTGACATTCCCAGCCTCTCTTCTGAAA
seq00027   GTTGATGTGTTCTCGATACCATGGCAGTTCCAGTAAAACCTCGATACAGGACCTTTCCTGAGCTGGGGTCACACCCTCGTGGTTCAGTTTCATGCCATAACACGGAACTGCGCCGTGACCCGCGTGACTGAGCTTCGAGCTTTTTACGGGTTTCGACCCGGGACGAATTTCACGCCGTCCAATAGATGTGTAACGTGCGATCCTGGGGAGCGATGGTTATACTTCGTCTCCAAACAAGATCTAACGGATCTACCACTAACGGTGCAACTAGTGGTTCCATCGCTTCAGGAAACGGATATTTTATTTGGTGTAGTTCAATAGGCTCTTTTATAAGACCCGAACTACAGTAAATGGCGCGTGCTCCTCAGTTGTTGGTCCGATGCGCAGTGTAGGCCGGTTTGCTCGCTCTGTAGCGATAGCATAGAAGCAATAGATATGCAGGTGGGGTATCGTCCAACGGAACTGGTGGGGGTAGGAGTATAGGTCACATCCAGTTATGGGAATCTCCCATGGATTTATCCCAGCGGATATTTCCGAGATTTATGTGCGCCAAGTTGCGAAGGTAAACCATCAAAGATATCGCCTGAGCATGGTCTGAACCTTTTTGGTCACCAATCGTGAATAGTGTCGCCTCGTCCCTGACAACTCGCCCATTTCGGCAGTTGCCTTTAACTCCCAACAGCATCAATTATCATTATTAGGTTAAAATTGAACGTATGCCTTTCTTGGTCTCACACACTGGACACCACGTCAAGCTTCGCAGACGGTTTGTCTTGGAGGCTTCCAGTAGACTCTGGAATAAACCCTCTTCGACGCAGAGGAGATGTAAAGGAATACAGCATAATGTCCCGGAAACTCGTCGTCATTTCCTGTAAATACCCCTTTTCCTTATCACCATGTCGTGTATTTGCCGGCCTGAAACTGTGGGGGTCCACAGGATGTCCGTGAGTACTCCATGACATCTTAGAGGTGCTGGCCTCAAATCACGGGGCTCTATAAGATAGTAATTATCAATCGATAGCTGAGCCCTTTTACTTCCGGGGTTCCGATTATAAATTAGAGAACTTAAGAGTTTAGCCACCTTACATTTCTCCCTGTGCGGCGGAGATATTTTAACACGAGAGCATAAAGATAGGGTGATCCTATGGGCAGTGCAAACGAGTCTATAAGAGCGAGCCGTCGCACCCTGACGGTTGTATCTAGTGCTAGCCTGCATCGTGACAAGTAAATCTACGGTAAATAGGATATGCATACATATCGAGGGATACCGTTTCTGGAATGGCGCGGTGGAAGCGTACGACGTTTTGCGGACCTGGCGGGGAGCAGGAGGGCTTGTAAGATCTTATGTACAAAGCTGCGGACGTCCGGGAGTTGCCCTGACATGCGGTTGGCTTTCTAAATTCTCCATTTGATTCGTGAGGACGAATACTAAACTGTCAATTAAAATGTCATCGCGGGAAGACGAAGTGGCATTAGGCATCCGGGCCGTCTTCAGGGCTCGTGTATCGGTATAACACATGTTCGTCCTAGCCGGTCCTACTTGCCATATGTCCGCACAGCGTAACGTTCGGCGACTGCAAACACGGCACCCTCACGTATCGGTTGGGCATACAGATGGGAATCGCTTCAGAGGAAATGGACTCTCGTTACAGGTCCTTATTGAATACGACAAATGGGACTGTCGGGATCGAAGCATTTGAGCTTATGGCTCAAATGGGTTATGTTGCTTGCAAAATGCCAGCTATTATTTACAGATGAGGGCACAGTGTAGGGCAAATTATTGGTAAAGCTCTGCGTGCCACGTACCGAGGTAGGGGAATTTGCATTCTAATACTATGTGTAGTGCATAGTTTCAGTGACCGGGGCAAGATGCTGCAAACAAATAAATAACAGATTTACATTCTTGCATAGCAGCTTGGTGTTTGAGGTTATAGCAGTAGATTATTAATGCCAACTGAGCCACCAGCGCGCGGAGAATTTACATTACTGTCCTGCAACATCTGACCTGGTGGGTCAGGGCGATGCCCTTTAGGAAGTCGCGCGACAATCAATGCATCGACCGGATTTTCATATACATGCCGAAAACGCAAAATTGAGTCCTCCGTTGCATATTCAGACGCTTTAGGTATGACGGCTTCCAAAACTTCAAAGGTCCATATACAGGGTCCCGAACTGGGGTTCGCCCGGAAGAAGGAGGAGCACAGAAAATGACTCACTGTATAACCATTCTCACCACTTAGCGAATGACATGGCTCGGGTGACATTCCCAGCCTCTCTTCTGAAA
seq00028   GTTGATGTGTTCTCGATACCATGGCAGTTCCAGTAAAACCTCGATACAGGACCTTTCCTGAGCTGGGGTCACACCCTCGTGGTTCAGTTTCATGCCATAACACGGAACTGCGCCGTGACCCGCGTGACTGAGCTTCGAGCTTTTTACGGGTTTCGACCCGGGACGAATTTCACGCCGTCCAATAGATGTGTAACGTGCGATCCTGGGGAGCGATGGTTATACTTCGTCTCCAAACAAGATCTAACGGATCTACCACTAACGGTGCAACTAGTGGTTCCATCGCTTCAGGAAACGGATATTTTATTTGGTGTAGTTCAATAGGCTCTTTTATAAGACCCGAACTACAGTAAATGGCGCGTGCTCCTCAGTTGTTGGTCCGATGCGCAGTGTAGGCCGGTTTGCTCGCTCTGTAGCGATAGCATAGAAGCAATAGATATGCAGGTGGGGTATCGTCCAACGGAACTGGTGGGGGTAGGAGTATAGGTCACATCCAGTTATGGGAATCTCCCATGGATTTATCCCAGCGGATATTTCCGAGATTTATGTGCGCCAAGTTGCGAAGGTAAACCATCAAAGATATCGCCTGAGCATGGTCTGAACCTTTTTGGTCACCAATCGTGAATAGTGTCGCCTCGTCCCTGACAACTCGCCCATTTCGGCAGTTGCCTTTAACTCCCAACAGCATCAATTATCATTATTAGGTTAAAATTGAACGTATGCCTTTCTTGGTCTCACACACTGGACACCACGTCAAGCTTCGCAGACGGTTTGTCTTGGAGGCTTCCAGTAGACTCTGGAATAAACCCTCTTCGACGCAGAGGAGATGTAAAGGAATACAGCATAATGTCCCGGAAACTCGTCGTCATTTCCTGTAAATACCCCTTTTCCTTATCACCATGTCGTGTATTTGCCGGCCTGAAACTGTGGGGGTCCACAGGATGTCCGTGAGTACTCCATGACATCTTAGAGGTGCTGGCCTCAAATCACGGGGCTCTATAAGATAGTAATTATCAATCGATAGCTGAGCCCTTTTACTTCCGGGGTTCCGATTATAAATTAGAGAACTTAAGAGTTTAGCCACCTTACATTTCTCCCTGTGCGGCGGAGATATTTTAACACGAGAGCATAAAGATAGGGTGATCCTATGGGCAGTGCAAACGAGTCTATAAGAGCGAGCCGTCGCACCCTGACGGTTGTATCTAGTGCTAGCCTGCATCGTGACAAGTAAATCTACGGTAAATAGGATATGCATACATATCGAGGGATACCGTTTCTGGAATGGCGCGGTGGAAGCGTACGACGTTTTGCGGACCTGGCGGGGAGCAGGAGGGCTTGTAAGATCTTATGTACAAAGCTGCGGACGTCCGGGAGTTGCCCTGACATGCGGTTGGCTTTCTAAATTCTCCATTTGATTCGTGAGGACGAATACTAAACTGTCAATTAAAATGTCATCGCGGGAAGACGAAGTGGCATTAGGCATCCGGGCCGTCTTCAGGGCTCGTGTATCGGTATAACACATGTTCGTCCTAGCCGGTCCTACTTGCCATATGTCCGCACAGCGTAACGTTCGGCGACTGCAAACACGGCACCCTCACGTATCGGTTGGGCATACAGATGGGAATCGCTTCAGAGGAAATGGACTCTCGTTACAGGTCCTTATTGAATACGACAAATGGGACTGTCGGGATCGAAGCATTTGAGCTTATGGCTCAAATGGGTTATGTTGCTTGCAAAATGCCAGCTATTATTTACAGATGAGGGCACAGTGTAGGGCAAATTATTGGTAAAGCTCTGCGTGCCACGTACCGAGGTAGGGGAATTTGCATTCTAATACTATGTGTAGTGCATAGTTCCAGTGACCGGGGCAAGATGCTGCAAACAAATAAATAACAGATTTACATTCTTGCATAGCAGCTTGGTGTTTGAGGTTATAGCAGTAGATTATTAATGCCAACTGAGCCACCAGCGCGCGGAGAATTTACATTACTGTCCTGCAACATCTGACCTGGTGGGTCAGGGCGATGCCCTTTAGGAAGTCGCGCGACAATCAATGCATCGACCGGATTTTCATATACATGCCGAAAACGCAAAATTGAGTCCTCCGTTGCATATTCAGACGCTTTAGGTATGACGGCTTCCAAAACTTCAAAGGTCCATATACAGGGTCCCGAACTGGGGTTCGCCCGGAAGAAGGAGGAGCACAGAAAATGACTCACTGTATAACCATTCTCACCACTTAGCGAATGACATGGCTCGGGTGACATTCCCAGCCTCTCTTCTGAAA
seq00029   GTTGATGTGTTCTCGATACCATGGCAGTTCCAGTAAAACCTCGATACAGGACCTTTCCTGAGCTGGGGTCACACCCTCGTGGTTCAGTTTCATGCCATAACACGGAACTGCGCCGTGACCCGCGTGACTGAGCTTCGAGCTTTTTACGGGTTTCGACCCGGGACGAATTTCACGCCGTCCAATAGATGTGTAACGTGCGATCCTGGGGAGCGATGGTTATACTTCGTCTCCAAACAAGATCTAACGGATCTACCACTAACGGTGCAACTAGTGGTTCCATCGCTTCAGGAAACGGATATTTTATTTGGTGTAGTTCAATAGGCTCTTTTATAAGACCCGAACTACAGTAAATGGCGCGTGCTCCTCAGTTGTTGGTCCGATGCGCAGTGTAGGCCGGTTTGCTCGCTCTGTAGCGATAGCATAGAAGCAATAGATATGCAGGTGGGGTATCGTCCAACGGAACTGGTGGGGGTAGGAGTATAGGTCACATCCAGTTATGGGAATCTCCCATGGATTTATCCCAGCGGATATTTCCGAGATTTATGTGCGCCAAGTTGCGAAGGTAAACCATCAAAGATATCGCCTGAGCATGGTCTGAACCTTTTTGGTCACCAATCGTGAATAGTGTCGCCTCGTCCCTGACAACTCGCCCATTTCGGCAGTTGCCTTTAACTCCCAACAGCATCAATTATCATTATTAGGTTAAAATTGAACGTATGCCTTTCTTGGTCTCACACACTGGACACCACGTCAAGCTTCGCAGACGGTTTGTCTTGGAGGCTTCCAGTAGACTCTGGAATAAACCCTCTTCGACGCAGAGGAGATGTAAAGGAATACAGCATAATGTCCCGGAAACTCGTCGTCATTTCCTGTAAATACCCCTTTTCCTTATCACCATGTCGTGTATTTGCCGGCCTGAAACTGTGGGGGTCCACAGGATGTCCGTGAGTACTCCATGACATCTTAGAGGTGCTGGCCTCAAATCACGGGGCTCTATAAGATAGTAATTATCAATCGATAGCTGAGCCCTTTTACTTCCGGGGTTCCGATTATAAATTAGAGAACTTAAGAGTTTAGCCACCTTACATTTCTCCCTGTGCGGCGGAGATATTTTAACACGAGAGCATAAAGATAGGGTGATCCTATGGGCAGTGCAAACGAGTCTATAAGAGCGAGCCGTCGCACCCTGACGGTTGTATCTAGTGCTAGCCTGCATCGTGACAAGTAAATCTACGGTAAATAGGATATGCATACATATCGAGGGATACCGTTTCTGGAATGGCGCGGTGGAAGCGTACGACGTTTTGCGGACCTGGCGGGGAGCAGGAGGGCTTGTAAGATCTTATGTACAAAGCTGCGGACGTCCGGGAGTTGCCCTGACATGCGGTTGGCTTTCTAAATTCTCCATTTGATTCGTGAGGACGAATACTAAACTGTCAATTAAAATGTCATCGCGGGAAGACGAAGTGGCATTAGGCATCCGGGCCGTCTTCAGGGCTCGTGTATCGGTATAACACATGTTCGTCCTAGCCGGTCCTACTTGCCATATGTCCGCACAGCGTAACGTTCGGCGACTGCAAACACGGCACCCTCACGTATCGGTTGGGCATACAGATGGGAATCGCTTCAGAGGAAATGGACTCTCGTTACAGGTCCTTATTGAATACGACAAATGGGACTGTCGGGATCGAAGCATTTGAGCTTATGGCTCAAATGGGTTATGTTGCTTGCAAAATGCCAGCTATTATTTACAGATGAGGGCACAGTGTAGGGCAAATTATTGGTAAAGCTCTGCGTGCCACGTACCGAGGTAGGGGAATTTGCATTCTAATACTATGTGTAGTGCATAGTTTCAGTGACCGGGGCAAGATGCTGCAAACAAATAAATAACAGATTTACATTCTTGCATAGCAGCTTGGTGTTTGAGGTTATAGCAGTAGATTATTAATGCCAACTGAGCCACCAGCGCGCGGAGAATTTACATTACTGTCCTGCAACATCTGACCTGGTGGGTCAGGGCGATGCCCTTTAGGAAGTCGCGCGACAATCAATGCATCGACCGGATTTTCATATACATGCCGAAAACGCAAAATTGAGTCCTCCGTTGCATATTCAGACGCTTTAGGTATGACGGCTTCCAAAACTTCAAAGGTCCATATACAGGGTCCCGAACTGGGGTTCGCCCGGAAGAAGGAGGAGCACAGAAAATGACTCACTGTATAACCATTCTCACCACTTAGCGAATGACATGGCTCGGGTGTCATTCCCAGCCTCTCTTCTGAAA
seq00030   GTTGATGTGTTCTCGATACCATGGCAGTTCCAGTAAAACCTCGATACAGGACCTTTCCTGAGCTGGGGTCACACCCTCGTGGTTCAGTTTCATGCCATAACACGGAACTGCGCCGTGACCCGCGTGACTGAGCTTCGAGCTTTTTACGGGTTTCGACCCGGGACGAATTTCACGCCGTCCAATAGATGTGTAACGTGCGATCCTGGGGAGCGATGGTTATACTTCGTCTCCAAACAAGATCTAACGGATCTACCACTAACGGTGCAACTAGTGGTTCCATCGCTTCAGGAAACGGATATTTTATTTGGTGTAGTTCAATAGGCTCTTTTATAAGACCCGAACTACAGTAAATGGCGCGTGCTCCTCAGTTGTTGGTCCGATGCGCAGTGTAGGCCGGTTTGCTCGCTCTGTAGCGATAGCATAGAAGCAATAGATATGCAGGTGGGGTATCGTCCAACGGAACTGGTGGGGGTAGGAGTATAGGTCACATCCAGTTATGGGAATCTCCCATGGATTTATCCCAGCGGATATTTCCGAGATTTATGTGCGCCAAGTTGCGAAGGTAAACCATCAAAGATATCGCCTGAGCATGGTCTGAACCTTTTTGGTCACCAATCGTGAATAGTGTCGCCTCGTCCCTGACAACTCGCCCATTTCGGCAGTTGCCTTTAACTCCCAACAGCATCAATTATCATTATTAGGTTAAAATTGAACGTATGCCTTTCTTGGTCTCACACACTGGACACCACGTCAAGCTTCGCAGACGGTTTGTCTTGGAGGCTTCCAGTAGACTCTGGAATAAACCCTCTTCGACGCAGAGGAGATGTAAAGGAATACAGCATAATGTCCCGGAAACTCGTCGTCATTTCCTGTAAATACCCCTTTTCCTTATCACCATGTCGTGTATTTGCCGGCCTGAAACTGTGGGGGTCCACAGGATGTCCGTGAGTACTCCATGACATCTTAGAGGTGCTGGCCTCAAATCACGGGGCTCTATAAGATAGTAATTATCAATCGATAGCTGAGCCCTTTTACTTCCGGGGTTCCGATTATAAATTAGAGAACTTAAGAGTTTAGCCACCTTACATTTCTCCCTGTGCGGCGGAGATATTTTAACACGAGAGCATAAAGATAGGGTGATCCTATGGGCAGTGCAAACGAGTCTATAAGAGCGAGCCGTCGCACCCTGACGGTTGTATCTAGTGCTAGCCTGCATCGTGACAAGTAAATCTACGGTAAATAGGATATGCATACATATCGAGGGATACCGTTTCTGGAATGGCGCGGTGGAAGCGTACGACGTTTTGCGGACCTGGCGGGGAGCAGGAGGGCTTGTAAGATCTTATGTACAAAGCTGCGGACGTCCGGGAGTTGCCCTGACATGCGGTTGGCTTTCTAAATTCTCCATTTGATTCGTGAGGACGAATACTAAACTGTCAATTAAAATGTCATCGCGGGAAGACGAAGTGGCATTAGGCATCCGGGCCGTCTTCAGGGCTCGTGTATCGGTATAACACATGTTCGTCCTAGCCGGTCCTACTTGCCATATGTCCGCACAGCGTAACGTTCGGCGACTGCAAACACGGCACCCTCACGTATCGGTTGGGCATACAGATGGGAATCGCTTCAGAGGAAATGGACTCTCGTTACAGGTCCTTATTGAATACGACAAATGGGACTGTCGGGATCGAAGCATTTGAGCTTATGGCTCAAATGGGTTATGTTGCTTGCAAAATGCCAGCTATTATTTACAGATGAGGGCACAGTGTAGGGCAAATTATTGGTAAAGCTCTGCGTGCCACGTACCGAGGTAGGGGAATTTGCATTCTAATACTATGTGTAGTGCATAGTTTCAGTGACCGGGGCAAGATGCTGCAAACAAATAAATAACAGATTTACATTCTTGCATAGCAGCTTGGTGTTTGAGGTTATAGCAGTAGATTATTAATGCCAACTGAGCCACCAGCGCGCGGAGAATTTACATTACTGGCCTGCAACATCTGACCTGGTGGGACAGGGCGATGCCCTTTAGGAAGTCGCGCGACAATCAATGCATCGACCGGATTTTCATATACATGCCGAAAACGCAAAATTGAGTCCTCCGTTGCATATTCAGACGCTTTAGGTATGACGGCTTCCAAAACTTCAAAGGTCCATATACAGGGTCCCGAACTGGGGTTCGCCCGGAAGAAGGAGGAGCACAGAAAATGACTCACTGTATAACCATTCTCACCACTTAGCGAATGACATGGCTCGGGTGACATTCCCAGCCTCTCTTCTGAAA
seq00031   GTTGATGTGTTCTCGATACCATGGCAGTTCCAGTAAAACCTCGATACAGGACCTTTCCTGAGCTGGGGTCACACCCTCGTGGTTCAGTTTCATGCCATAACACGGAACTGCGCCGTGACCCGCGTGACTGAGCTTCGAGCTTTTTACGGGTTTCGACCCGGGACGAATTTCACGCCGTCCAATAGATGTGTAACGTGCGATCCTGGGGAGCGATGGTTATACTTCGTCTCCAAACAAGATCTAACGGATCTACCACTAACGGTGCAACTAGTGGTTCCATCGCTTCAGGAAACGGATATTTTATTTGGTGTAGTTCAATAGGCTCTTTTATAAGACCCGAACTACAGTAAATGGCGCGTGCTCCTCAGTTGTTGGTCCGATGCGCAGTGTAGGCCGGTTTGCTCGCTCTGTAGCGATAGCATAGAAGCAATAGATATGCAGGTGGGGTATCGTCCAACGGAACTGGTGGGGGTAGGAGTATAGGTCACATCCAGTTATGGGAATCTCCCATGGATTTATCCCAGCGGATATTTCCGAGATTTATGTGCGCCAAGTTGCGAAGGTAAACCATCAAAGATATCGCCTGAGCATGGTCTGAACCTTTTTGGTCACCAATCGTGAATAGTGTCGCCTCGTCCCTGACAACTCGCCCATTTCGGCAGTTGCCTTTAACTCCCAACAGCATCAATTATCATTATTAGGTTAAAATTGAACGTATGCCTTTCTTGGTCTCACACACTGGACACCACGTCAAGCTTCGCAGACGGTTTGTCTTGGAGGCTTCCAGTAGACTCTGGAATAAACCCTCTTCGACGCAGAGGAGATGTAAAGGAATACAGCATAATGTCCCGGAAACTCGTCGTCATTTCCTGTAAATACCCCTTTTCCTTATCACCATGTCGTGTATTTGCCGGCCTGAAACTGTGGGGGTCCACAGGATGTCCGTGAGTACTCCATGACATCTTAGAGGTGCTGGCCTCAAATCACGGGGCTCTATAAGATAGTAATTATCAATCGATAGCTGAGCCCTTTTACTTCCGGGGTTCCGATTATAAATTAGAGAACTTAAGAGTTTAGCCACCTTACATTTCTCCCTGTGCGGCGGAGATATTTTAACACGAGAGCATAAAGATAGGGTGATCCTATGGGCAGTGCAAACGAGTCTATAAGAGCGAGCCGTCGCACCCTGACGGTTGTATCTAGTGCTAGCCTGCATCGTGACAAGTAAATCTACGGTAAATAGGATATGCATACATATCGAGGGATACCGTTTCTGGAATGGCGCGGTGGAAGCGTACGACGTTTTGCGGACCTGGCGGGGAGCAGGAGGGCTTGTAAGATCTTATGTACAAAGCTGCGGACGTCCGGGAGTTGCCCTGACATGCGGTTGGCTTTCTAAATTCTCCATTTGATTCGTGAGGACGAATACTAAACTGTCAATTAAAATGTCATCGCGGGAAGACGAAGTGGCATTAGGCATCCGGGCCGTCTTCAGGGCTCGTGTATCGGTATAACACATGTTCGTCCTAGCCGGTCCTACTTGCCATATGTCCGCACAGCGTAACGTTCGGCGACTGCAAACACGGCACCCTCACGTATCGGTTGGGCATACAGATGGGAATCGCTTCAGAGGAAATGGACTCTCGTTACAGGTCCTTATTGAATACGACAAATGGGACTGTCGGGATCGAAGCATTTGAGCTTATGGCTCAAATGGGTTATGTTGCTTGCAAAATGCCAGCTATTATTTACAGATGAGGGCACAGTGTAGGGCAAATTATTGGTAAAGCTCTGCGTGCCACGTACCGAGGTAGGGGAATTTGCATTCTAATACTATGTGTAGTGCATAGTTTCAGTGACCGGGGCAAGATGCTGCAAACAAATAAATAACAGATTTACATTCTTGCATAGCAGCTTGGTGTTTGAGGTTATAGCAGTAGATTATTAATGCCAACTGAGCCACCAGCGCGCGGAGAATTTACATTACTGTCCTGCAACATCTGACCTGGTGGGTCAGGGCGATGCCCTTTAGGAAGTCGCGCGACAATCAATGCATCGACCGGATTTTCATATACATGCCGAAAACGCAAAATTGAGTCCTCCGTTGCATATTCAGACGCTTTAGGTATGACGGCTTCCAAAACTTCAAAGGTCCATATACAGGGTCCCGAACTGGGGTTCGCCCGGAAGAAGGAGGAGCACAGAAAATGACTCACTGTATAACCATTCTCACCACTTAGCGAATGACATGGCTCGGGTGACATTCCCAGCCTCTCTTCTGAAA
seq00032   GTTGATGTGTTCTCGATACCATGGCAGTTCCAGTAAAACCTCGATACAGGACCTTTCCTGAGCTGGGGTCACACCCTCGTGGTTCAGTTTCATGCCATAACACGGAACTGCGCCGTGACCCGCGTGACTGAGCTTCGAGCTTTTTACGGGTTTCGACCCGGGACGAATTTCACGCCGTCCAATAGATGTGTAACGTGCGATCCTGGGGAGCGATGGTTATACTTCGTCTCCAAACAAGATCTAACGGATCTACCACTAACGGTGCAACTAGTGGTTCCATCGCTTCTGGAAACGGATATTTTATTTGGTGTAGTTCAATAGGCTCTTTTATAAGACCCGAACTACAGTAAATGGCGCGTGCTCCTCAGTTGTTGGTCCGATGCGCAGTGTAGGCCGGTTTGCTCGCTCTGTAGCGATAGCATAGAAGCAATAGATATGCAGGTGGGGTATCGTCCAACGGAACTGGTGGGGGTAGGAGTATAGGTCACATCCAGTTATGGGAATCTCCCATGGATTTATCCCAGCGGATATTTCCGAGATTTATGTGCGCCAAGTTGCGAAGGTAAACCATCAAAGATATCGCCTGAGCATGGTCTGAACCTTTTTGGTCACCAATCGTGAATAGTGTCGCCTCGTCCCTGACAACTCGCCCATTTCGGCAGTTGCCTTTAACTCCCAACAGCATCAATTATCATTATTAGGTTAAAATTGAACGTATGCCTTTCTTGGTCTCACACACTGGACACCACGTCAAGCTTCGCAGACGGTTTGTCTTGGAGGCTTCCAGTAGACTCTGGAATAAACCCTCTTCGACGCAGAGGAGATGTAAAGGAATACAGCATAATGTCCCGGAAACTCGTCGTCATTTCCTGTAAATACCCCTTTTCCTTATCACCATGTCGTGTATTTGCCGGCCTGAAACTGTGGGGGTCCACAGGATGTCCGTGAGTACTCCATGACATCTTAGAGGTGCTGGCCTCAAATCACGGGGCTCTATAAGATAGTAATTATCAATCGATAGCTGAGCCCTTTTACTTCCGGGGTTCCGATTATAAATTAGAGAACTTAAGAGTTTAGCCACCTTACATTTCTCCCTGTGCGGCGGAGATATTTTAACACGAGAGCATAAAGATAGGGTGATCCTATGGGCAGTGCAAACGAGTCTATAAGAGCGAGCCGTCGCACCCTGACGGTTGTATCTAGTGCTAGCCTGCATCGTGACAAGTAAATCTACGGTAAATAGGATATGCATACATATCGAGGGATACCGTTTCTGGAATGGCGCGGTGGAAGCGTACGACGTTTTGCGGACCTGGCGGGGAGCAGGAGGGCTTGTAAGATCTTATGTACAAAGCTGCGGACGTCCGGGAGTTGCCCTGACATGCGGTTGGCTTTCTAAATTCTCCATTTGATTCGTGAGGACGAATACTAAACTGTCAATTAAAATGTCATCGCGGGAAGACGAAGTGGCATTAGGCATCCGGGCCGTCTTCAGGGCTCGTGTATCGGTATAACACATGTTCGTCCTAGCCGGTCCTACTTGCCATATGTCCGCACAGCGTAACGTTCGGCGACTGCAAACACGGCACCCTCACGTATCGGTTGGGCATACAGATGGGAATCGCTTCAGAGGAAATGGACTCTCGTTACAGGTCCTTATTGAATACGACAAATGGGACTGTCGGGATCGAAGCATTTGAGCTTATGGCTCAAATGGGTTATGTTGCTTGCAAAATGCCAGCTATTATTTACAGATGAGGGCACAGTGTAGGGCAAATTATTGGTAAAGCTCTGCGTGCCACGTACCGAGGTAGGGGAATTTGCATTCTAATACTATGTGTAGTGCATAGTTTCAGTGACCGGGGCAAGATGCTGCAAACAAATAAATAACAGATTTACATTCTTGCATAGCAGCTTGGTGTTTGAGGTTATAGCAGTAGATTATTAATGCCAACTGAGCCACCAGCGCGCGGAGAATTTACATTACTGTCCTGCAACATCTGACCTGGTGGGTCAGGGCGATGCCCTTTAGGAAGTCGCGCGACAATCAATGCATCGACCGGATTTTCATATACATGCCGAAAACGCAAAATTGAGTCCTCCGTTGCATATTCAGACGCTTTAGGTATGACGGCTTCCAAAACTTCAAAGGTCCATATACAGGGTCCCGAACTGGGGTTCGCCCGGAAGAAGGAGGAGCACAGAAAATGACTCACTGTATAACCATTCTCACCACTTAGCGAATGACATGGCTCGGGTGACATTCCCAGCCTCTCTTCTGAAA
seq00033   GTTGATGTGTTCTCGATACCATGGCAGTTCCAGTAAAACCTCGATACAGGACCTTTCCTGAGCTGGGGTCACACCCTCGTGGTTCAGTTTCATGCCATAACACGGAACTGCGCCGTGACCCGCGTGACTGAGCTTCGAGCTTTTTACGGGTTTCGACCCGGGACGAATTTCACGCCGTCCAATAGATGTGTAACGTGCGATCCTGGGGAGCGATGGTTATACTTCGTCTCCAAACAAGATCTAACGGATCTACCACTAACGGTGCAACTAGTGGTTCCATCGCTTCAGGAAACGGATATTTTATTTGGTGTAGTTCAATAGGCTCTTTTATAAGACCCGAACTACAGTAAATGGCGCGTGCTCCTCAGTTGTTGGTCCGATGCGCAGTGTAGGCCGGTTTGCTCGCTCTGTAGCGATAGCATAGAAGCAATAGATATGCAGGTGGGGTATCGTCCAACGGAACTGGTGGGGGTAGGAGTATAGGTCACATCCAGTTATGGGAATCTCCCATGGATTTATCCCAGCGGATATTTCCGAGATTTATGTGCGCCAAGTTGCGAAGGTAAACCATCAAAGATATCGCCTGAGCATGGTCTGAACCTTTTTGGTCACCAATCGTGAATAGTGTCGCCTCGTCCCTGACAACTCGCCCATTTCGGCAGTTGCCTTTAACTCCCAACAGCATCAATTATCATTATTAGGTTAAAATTGAACGTATGCCTTTCTTGGTCTCACACACTGGACACCACGTCAAGCTTCGCAGACGGTTTGTCTTGGAGGCTTCCAGTAGACTCTGGAATAAACCCTCTTCGACGCAGAGGAGATGTAAAGGAATACAGCATAATGTCCCGGAAACTCGTCGTCATTTCCTGTAAATACCCCTTTTCCTTATCACCATGTCGTGTATTTGCCGGCCTGAAACTGTGGGGGTCCACAGGATGTCCGTGAGTACTCCATGACATCTTAGAGGTGCTGGCCTCAAATCACGGGGCTCTATAAGATAGTAATTATCAATCGATAGCTGAGCCCTTTTACTTCCGGGGTTCCGATTATAAATTAGAGAACTTAAGAGTTTAGCCACCTTACATTTCTCCCTGTGCGGCGGAGATATTTTAACACGAGAGCATAAAGATAGGGTGATCCTATGGGCAGTGCAAACGAGTCTATAAGAGCGAGCCGTCGCACCCTGACGGTTGTATCTAGTGCTAGCCTGCATCGTGACAAGTAAATCTACGGTAAATAGGATATGCATACATATCGAGGGATACCGTTTCTGGAATGGCGCGGTGGAAGCGTACGACGTTTTGCGGACCTGGCGGGGAGCAGGAGGGCTTGTAAGATCTTATGTACAAAGCTGCGGACGTCCGGGAGTTGCCCTGACATGCGGTTGGCTTTCTAAATTCTCCATTTGATTCGTGAGGACGAATACTAAACTGTCAATTAAAATGTCATCGCGGGAAGACGAAGTGGCATTAGGCATCCGGGCCGTCTTCAGGGCTCGTGTATCGGTATAACACATGTTCGTCCTAGCCGGTCCTACTTGCCATATGTCCGCACAGCGTAACGTTCGGCGACTGCAAACACGGCACCCTCACGTATCGGTTGGGCATACAGATGGGAATCGCTTCAGAGGAAATGGACTCTCGTTACAGGTCCTTATTGAATACGACAAATGGGACTGTCGGGATCGAAGCATTTGAGCTTATGGCTCAAATGGGTTATGTTGCTTGCAAAATGCCAGCTATTATTTACAGATGAGGGCACAGTGTAGGGCAAATTATTGGTAAAGCTCTGCGTGCCACGTACCGAGGTAGGGGAATTTGCATTCTAATACTATGTGTAGTGCATAGTTTCAGTGACCGGGGCAAGATGCTGCAAACAAATAAATAACAGATTTACATTCTTGCATAGCAGCTTGGTGTTTGAGGTTATAGCAGTAGATTATTAATGCCAACTGAGCCACCAGCGCGCGGAGAATTTACATTACTGGCCTGCAACATCTGACCTGGTGGGACAGGGCGATGCCCTTTAGGAAGTCGCGCGACAATCAATGCATCGACCGGATTTTCATATACATGCCGAAAACGCAAAATTGAGTCCTCCGTTGCATATTCAGACGCTTTAGGTATGACGGCTTCCAAAACTTCAAAGGTCCATATACAGGGTCCCGAACTGGGGTTCGCCCGGAAGAAGGAGGAGCACAGAAAATGACTCACTGTATAACCATTCTCACCACTTAGCGAATGACATGGCTCGGGTGACATTCCCAGCCTCTCTTCTGAAA
