# Supplementary material for: How Good Are Indirect Tests at Detecting Recombination in Human mtDNA?
Source: G3 (Bethesda). 2013 Jul 1;3(7):1095–104. doi: 10.1534/g3.113.006510 (PMC3704238; doi:10.1534/g3.113.006510)
Supplement: Supporting Information [file supp_g3.113.006510_FileS2.gz › SequenceData/mtDNA_ratehet&popgrowth/10/3rdbase/Infiles/10_13-new.txt]

33 2284
seq00001   CATATGCTGACTTGTGGATACAACCAGTCAATTGCCTCGGTTCTGACGTTCCACCTTGCACTATGCACCCAAGCCGAACTGGACGCAGCCTTGTCTCCTCATTCGAATCAAGTGCCTGCTTTGACAACACCCTCTTATCCAGCAGAGTGGATGCTGTTTGATTCATTTGGATGTCCTCAGCAACAAAACGGCGTCATCTATGCGTGGCTGAGGCTTTACAGCGGGAAGTTCGCAGCTGCAGCCTGTTGTTTCTTATAATTCGTAACGCGCCGCAGCCAATAGCTTTGCCGCCGCCAAGGTTCGCATGAGCTAGCCTCTGACTCTGTAGTAACAACCGTGTCCAGAAGATCCGGGGATTCAGCATTGTACGGCGAGTCTCACTATGTGACCCGCAGGATGTTTCGCCGTCTTACTATGCTGGTGGACTGCATGGGCAATAATGGCGCCGGTGAGAAAGTTCCAAGGAATACGAAGGACACGATACCTACATTGGAGGGTCAAAGTGAGCTCAATACTTCATAGTCCGCATGATGAACGTGATATTATACGTAGCCTGGTAACCAAGTCCTTTTGTCCGGGTCAGAGAGATTCTAGTACAAATTTGTACGCTTTACTTGAGGCCCGTACCATCACCTTTCGGTGGTTGGACGCATGCCCGAGTATTCGCCTGAGTTACTAAGCGCAGAGGAGGTTGTAGGGTAGACCCATCCACCGTTGGGACGAAGTTGAATACCATGCTTTAGGAAACTGTTGGAGCCAGTCAGCCCTTCGACTTCCGTGCACACGCAAGGCAATTTGAAAGGTAGTTCAAGACCAAACCTGACTTCGCCCCCTGCCCCCTCGTGGGATCTTAAATCCATAGAATGTGCAAGGTTCCTTATAAAAAAAAGGCTCGGTAGATGCTCTCCGCGTCGGCGGGTGGCCTGCGTGTGGCGCCCTAGTCTGTTGCGTACATCCTGGAATATTAAGCTACGGAAGAGCGTTTTTCCATTAACGTGGTTTAGAGCGGTGGAACACGTCCTCATCTGGGACTCTGGGCTAGGACTGGCAGCCATGACTAAGGCATGACCGGTGCAACATAACATGACAGTAATCTCCACTACGAGCATACTGTATCTTGTAGACTCTAATCCTCCCAGTTATATATGCAGTTGAGTCTTGTTGCCCTATTACTCTAGCATATTGCCACTAACGGTCATTTTCGGATGACGGCCCGTTTTGCCGTCGAGGTGAGGGGACTATAGCCTTTGATGCTTAAGGCTAGAGTGTGCGTTTGATAGTGGCGACCTGTCTAGTCTTCCGCTTCCTTGTCACCACGCTGCTGCTTCTAGTGACTTATACTCGACCATTTCCCGTGTCCAGGTGCAGAAGTGGCCTCACGCTCCGGCCTGGTTCGGCCAAAATTTAGGACCCGTCGGGCCCCTATATCTAAGTCACAAATATGGGTCGTTCTTACAAATTGGGAGGCGTTTTCAGAACAAAAGTACCGCTATCCCGTAAGGGCGGAAGACTCGAAACCCTTAAGACCTATCGCCACGCATCGCTGGATCAACGCATGTTGGACCAAAGCAGAATGTTGTACCTGCATAACACTGCCCCTTTCATGTCAATTTTAGTCATACGTTATGGTTTCGCGGTCTCGGTTGGGCCTGGTATTGAAGGACGCGCGTTTCCACTGCGTGTGTCCGACGCTACCTTGTTCGCACTTTCAGCTGACTTGAACGAAGTAATGGTAAGGATGCCGCTCCGCTGCGAAAGCTCACTATGTGTTAACCCCGGTCGCCTGTGATCAGTTTGATACGGTGGGTTAATCGCCTACCCGTGTGACACTGACAACTTCACCAGTGTAGGTGCCGGGGCACATCCACAATGTGGGTCAAAGTCGTGACGAGTCACTTAACGATTTCGCAGAAAGATCGCGAAATCGTGAACGGCTATTAAGATCTGTCCCGGTCTGTAATACACGTTTTTATTCCGAAACATTGTAAGGACGTACAAGTGGACGCCAATAAGCAGAGTGGTGTTAGACACACCCACTCGTTGGTGTTCAATGTAGTCGCCCCAGGGCAGAAATCAATTAATCGTCTTGCCAAGGAGCAGCAAGGTAGCACATTCGGACCCAGCTGTGGAGCCTACATTCGCGTACTCTTGCAGATGAATTCAATCAGCCGTGTATTGATCACTGAAAACCCCGAACCACTAGGGCTGATGTTTGAAGCTTGACTCGGGATTCACTAGTATCGTGCCTATATGTCTGTCTTGGGCATGGTTCCGATACATCAGA
seq00002   CATATGCTGACTTGTGGATACAACCAGTCAATTGCCTCGGTTCTGACGTTCCACCTTGCACTATGCACCCAAGCCGAACTGGACGCAGCCTTGTCTCCTCATTCGAATCAAGTGCCTGCTTTGACAACACCCTCTTATCCAGCAGAGTGGATGCTGTTTGATTCATTTGGATGTCCTCAGCAACAAAACGGCGTCATCTATGCGTGGCTGAGGCTTTACAGCGGGAAGTTCGCAGCTGCAGCCTGTTGTTTCTTATAATTCGTAACGCGCCGCAGCCAATAGCTTTGCCGCCGCCAAGGTTCGCATGAGCTAGCCTCTGACTCTGTAGTAACAACCGTGTCCAGAAGATCCGTGGATTCAGCATTGTACGGCGAGTCTCACTATGTGACCCGCAGGATGTTTCTCCGTCTTACTATGCTGGTGGACTGCATGGGCAATAATGGCGCCGGTGAGAAAGTTCCAAGGAATACGAAGGACACGATACCTACATTGGAGGGTCAAAGTGAGCTCAATACTTCATAGTCCGCATGATGAACGTGATATTATACGTAGCCTGGTAACCAAGTCCTTTTGTCCGGGTCAGAGAGATTCTAGTACAAATTTGTACGCTTTACTTGAGGCCCGTACCATCACCTTTCGGTGGTTGGACGCATGCCCGAGTATTCGCCTGAGTTACTAAGCGCAGAGGAGGTTGTAGGGTAGACCCATCCACCGTTGGGACGAAGTTGAATACCATGCTTTAGGAAACTGTTGGAGCCAGTCAGCCCTTCGACTTCCGTGCACACGCAAGGCAATTTGAAAGGTAGTTCAAGACCAAACCTGACTTCGCCCCCTGCCCCCTCGTGGGATCTTAAATCCATAGAATGTGCAAGGTTCCTTATAAAAAAAAGGCTCGGTAGATGCTCTCCGCGTCGGCGGGTGGCCTGCGTGTGGCGCCCTAGTCTGTTGCGTACATCCTGGAATATTAAGCTACGGAAGAGCGTTTTTCCATTAACGTGGTTTAGAGCGGTGGAACACGTCCTCATCTGGGACTCTGGGCTAGGACTGGCAGCCATGACGAAGGCATGACCGGTGCAACATAACATGACAGTAATCTCCACTACGAGCATACTGTATCTTGTAGACTCTAATCCTCCCAGTTATATATGCAGTTGAGTCTTGTTGCCCTATTACTCTAGCATATTGCCACTAACGGTCATTTTCGGATGACGGCCCGTTTTGCCGTCGAGGTGAGGGGACTATAGCCTTTGATGCTTAAGGCTAGAGTGTGCGTTTGATAGTGGCGACCTGTCTAGTCTTCCGCTTCCTTGTCACCACGCTGCTGCTTCTAGTGACTTATACTCGACCATTTCCCGTGTCCAGGTGCAGAAGTGGCCTCACGCTCCGGCCTGGTTCGGCCCAAATTTAGGACCCGTCGGGCCCCTATATCTAAGTCACAAATATGGGTCGTTCTTACAAATTGGGAGGCGTTTTCAGAACAAAAGTACCGCTATCCCGTAAGGGCGGAAGACTCGAAACCCTTAAGACCTATCGCCACGCATCGCTGGATCAACGCATGTTGGACCAAAGCAGAATGTTGTACCTGCATAACACTGCCCCTTTCATGTCAATTTTAGTCATACGTTATGGTTTCGCGGTCTCGGTTGGGCCTGGTATTGAAGGACGCGCGTTTCCACTGCGTGTGTCCGACGCTACCTTGTTCGCACTTTCAGCTGACTTGAACGAAGTAATGGTAAGGATGCCGCTCCGCTGCGAAAGCTCACTATGTGTTAACCCCGGTCGCCTGTGATCAGTTTGATACGGTGGGTTAATCGCCTACCCGTGTGACACTGACAACTTCACCAGTGTAGGTGCCGGGGCACATCCACAATGTGGGTCAAAGTCGTGACGAGTCACTTAACGATTTCGCAGAAAGATCGCGAAATCGTGAACGGCTATTAATATCTGTCCCGGTCTGTAATACACGTTTTTATTCCGAAACATTGTAAGGACGTACAAGTGGACGCCAATAAGCAGAGTGGTGTTAGACACACCCACTCGTTGGTGTTCAATGTAGTCGCCCCAGGGCAGAAATCAATTAATCGTCTTGCCAAGGAGCAGCAAGGTAGCACATTCGGACCCAGCTGTGGAGCCTACATTCGCGTACTCTTGCAGATGAATTCAATCAGCCGTGTATTGATCACTGAAAACCCCGAACCACTAGGGCTGATGTTTGAAGCTTGACTCGGGATTCACTAGTATCGTGCCTATATGTCTGTCTTGGGCATGGTTCCGATACATCAGA
seq00003   CATATGCTGACTTGTGGATACAACCAGTCAATTGCCTCGGTTCTGACGTTCCACCTTGCACTATGCACCCAAGCCGAACTGGACGCAGCCTTGTCTCCTCATTCGAATCAAGTGCCTGCTTTGACAACACCCTCTTATCCAGCAGAGTGGATGCTGTTTGATTCATTTGGATGTCCTCAGCAACAAAACGGCGTCATCTATGCGTGGCTGAGGCTTTACAGCGGGAAGGTCGCAGCTGCAGCCTGTTGTTTCTTATAATTCGTAACGCGCCGCAGCCAATAGCTTTGCCGCCGCCAAGGTTCGCATGAGCTAGCCTCTGACTCTGTAGTAACAACCGTGTCCAGAAGATCCGTGGATTCAGCATTGTACGGCGAGTCTCACTATGTGACCCGCAGGATGTTTCTCCGTCTTACTATGCTGGTGGACTGCATGGGCAATAATGGCGCCGGTGAGAAAGTTCCAAGGAATACGAAGGACACGATACCTACATTGGAGGGTCAAAGTGAGCTCAATACTTCATAGTCCGCATGATGAACGTGATATTATACGTAGCCTGGTAACCAAGTCCTTTTGTCCGGGTCAGAGAGATTCTAGTACAAATTTGTACGCTTTACTTGAGGCCCGTACCATCACCTTTCGGTGGTTGGACGCATGCCCGAGTATTCGCCTGAGTTACTAAGCGCAGAGGAGGTTGTAGGGTAGACCCATCCACCGTTGGGACGAAGTTGAATACCATGCTTTAGGAAACTGTTGGAGCCAGTCAGCCCTTCGACTTCCGTGCACACGCAAGGCAATTTGAAAGGTAGTTCAAGACCAAACCTGACTTCGCCCCCTGCCCCCTCGTGGGATCTTAAATCCATAGAATGTGCAAGGTTCCTTATAAAAAAAAGGCTCGGTAGATGCTCTCCGCGTCGGCGGGTGGCCTGCGTGTGGCGCCCTAGTCTGTTGCGTACATCCTGGAATATTAAGCTACGGAAGAGCGTTTTTCCATTAACGTGGTTTAGAGCGGTGGAACACGTCCTCATCTGGGACTCTGGGCTAGGACTGGCAGCCATGACGAAGGCATGACCGGTGCAACATAACATGACAGTAATCTCCACTACGAGCATACTGTATCTTGTAGACTCTAATCCTCCCAGTTATATATGCAGTTGAGTCTTGTTGCCCTATTACTCTAGCATATTGCCACTAACGGTCATTTTCGGATGACGGCCCGTTTTGCCGTCGAGGTGAGGGGACTATAGCCTTTGATGCTTAAGGCTAGAGTGTGCGTTTGATAGTGGCGACCTGTCTAGTCTTCCGCTTCCTTGTCACCACGCTGCTGCTTCTAGTGACTTATACTCGACCATTTCCCGTGTCCAGGTGCAGAAGTGGCCTCACGCTCCGGCCTGGTTCGGCCAAAATTTAGGACCCGTCGGGCCCCTATATCTAAGTCACAAATATGGGTCGTTCTTACAAATTGGGAGGCGTTTTCAGAACAAAAGTACCGCTATCCCGTAAGGGCGGAAGACTCGAAACCCTTAAGACCTATCGCCACGCATCGCTGGATCAACGCATGTTGGACCAAAGCAGAATGTTGTACCTGCATAACACTGCCCCTTTCATGTCAATTTTAGTCATACGTTATGGTTTCGCGGTCTCGGTTGGGCCTGGTATTGAAGGACGCGCGTTTCCACTGCGTGTGTCCGACGCTACCTTGTTCGCACTTTCAGCTGACTTGAACGAAGTAATGGTAAGGATGCCGCTCCGCTGCGAAAGCTCACTATGTGTTAACCCCGGTCGCCTGTGATCAGTTTGATACGGTGGGTTAATCGCCTACCCGTGTGACACTGACAACTTCACCAGTGTAGGTGCCGGGGCACATCCACAATGTGGGTCAAAGTCGTGACGAGTCACTTAACGATTTCGCAGAAAGATCGCGAAATCGTGAACGGCTATTAAGATCTGTCCCGGTCTGTAATACACGTTTTTATTCCGAAACATTGTAAGGACGTACAAGTGGACGCCAATAAGCAGAGTGGTGTTAGACACACCCACTCGTTGGTGTTCAATGTAGTCGCCCCAGGGCAGAAATCAATTAATCGTCTTGCCAAGGAGCAGCAAGGTAGCACATTCGGACCCAGCTGTGGAGCCTACATTCGCGTACTCTTGCAGATGAATTCAATCAGCCGTGTATTGATCACTGAAAACCCCGAACCACTAGGGCTGATGTTTGAAGCTTGACTCGGGATTCACTAGTATCGTGCCTATATGTCTGTCTTGGGCATGGTTCCGATACATCAGA
seq00004   CATATGCTGACTTGTGGATACAACCAGTCAATTGCCTCGGTTCTGACGTTCCACCTTGCACTATGCACCCAAGCCGAACTGGACGCAGCCTTGTCTCCTCATTCGAATCAAGTGCCTGCTTTGACAACACCCTCTTATCCAGCAGAGTGGATGCTGTTTGATTCATTTGGATGTCCTCAGCAACAAAACGGCGTCATCTATGCGTGGCTGAGGCTTTACAGCGGGAAGGTCGCAGCTGCAGCCTGTTGTTTCTTATAATTCGTAACGCGCCGCAGCCAATAGCTTTGCCGCCGCCAAGGTTCGCATGAGCTAGCCTCTGACTCTGTAGTAACAACCGTGTCCAGAAGATCCGTGGATTCAGCATTGTACGGCGAGTCTCACTATGTGACCCGCAGGATGTTTCTCCGTCTTACTATGCTGGTGGACTGCATGGGCAATAATGGCGCCGGTGAGAAAGTTCCAAGGAATACGAAGGACACGATACCTACATTGGAGGGTCAAAGTGAGCTCAATACTTCATAGTCCGCATGATGAACGTGATATTATACGTAGCCTGGTAACCAAGTCCTTTTGTCCGGGTCAGAGAGATTCTAGTACAAATTTGTACGCTTTACTTGAGGCCCGTACCATCACCTTTCGGTGGTTGGACGCATGCCCGAGTATTCGCCTGAGTTACTAAGCGCAGAGGAGGTTGTAGGGTAGACCCATCCACCGTTGGGACGAAGTTGAATACCATGCTTTAGGAAACTGTTGGAGCCAGTCAGCCCTTCGACTTCCGTGCACACGCAAGGCAATTTGAAAGGTAGTTCAAGACCAAACCTGACTTCGCCCCCTGCCCCCTCGTGGGATCTTAAATCCATAGAATGTGCAAGGTTCCTTATAAAAAAAAGGCTCGGTAGATGCTCTCCGCGTCGGCGGGTGGCCTGCGTGTGGCGCCCTAGTCTGTTGCGTACATCCTGGAATATTAAGCTACGGAAGAGCGTTTTTCCATTAACGTGGTTTAGAGCGGTGGAACACGTCCTCATCTGGGACTCTGGGCTAGGACTGGCAGCCATGACGAAGGCATGACCGGTGCAACATAACATGACAGTAATCTCCACTACGAGCATACTGTATCTTGTAGACTCTAATCCTCCCAGTTATATATGCAGTTGAGTCTTGTTGCCCTATTACTCTAGCATATTGCCACTAACGGTCATTTTCGGATGACGGCCCGTTTTGCCGTCGAGGTGAGGGGACTATAGCCTTTGATGCTTAAGGCTAGAGTGTGCGTTTGATAGTGGCGACCTGTCTAGTCTTCCGCTTCCTTGTCACCACGCTGCTGCTTCTAGTGACTTATACTCGACCATTTCCCGTGTCCAGGTGCAGAAGTGGCCTCACGCTCCGGCCTGGTTCGGCCAAAATTTAGGACCCGTCGGGCCCCTATATCTAAGTCACAAATATGGGTCGTTCTTACAAATTGGGAGGCGTTTTCAGAACAAAAGTACCGCTATCCCGTAAGGGCGGAAGACTCGAAACCCTTAAGACCTATCGCCACGCATCGCTGGATCAACGCATGTTGGACCAAAGCAGAATGTTGTACCTGCATAACACTGCCCCTTTCATGTCAATTTTAGTCATACGTTATGGTTTCGCGGTCTCGGTTGGGCCTGGTATTGAAGGACGCGCGTTTCCACTGCGTGTGTCCGACGCTACCTTGTTCGCACTTTCAGCTGACTTGAACGAAGTAATGGTAAGGATGCCGCTCCGCTGCGAAAGCTCACTATGTGTTAACCCCGGTCGCCTGTGATCAGTTTGATACGGTGGGTTAATCGCCTACCCGTGTGACACTGACAACTTCACCAGTGTAGGTGCCGGGGCACATCCACAATGTGGGTCAAAGTCGTGACGAGTCACTTAACGATTTCGCAGAAAGATCGCGAAATCGTGAACGGCTATTAAGATCTGTCCCGGTCTGTAATACACGTTTTTATTCCGAAACATTGTAAGGACGTACAAGTGGACGCCAATAAGCAGAGTGGTGTTAGACACACCCACTCGTTGGTGTTCAATGTAGTCGCCCCAGGGCAGAAATCAATTAATCGTCTTGCCAAGGAGCAGCAAGGTAGCACATTCGGACCCAGCTGTGGAGCCTACATTCGCGTACTCTTGCAGATGAATTCAATCAGCCGTGTATTGATCACTGAAAACCCCGAACCACTAGGGCTGATGTTTGAAGCTTGACTCGGGATTCACTAGTATCGTGCCTATATGTCTGTCTTGGGCATGGTTCCGATACATCAGA
seq00005   CATATGCTGACTTGTGGATACAACCAGTCAATTGCCTCGGTTCTGACGTTCCACCTTGCACTATGCACCCAAGCCGAACTGGACGCAGCCTTGTCTCCTCATTCGAATCAAGTGCCTGCTTTGACAACACCCTCTTATCCAGCAGAGTGGATGCTGTTTGATTCATTTGGATGTCCTCAGCAACAAAACGGCGTCATCTATGCGTGGCTGAGGCTTTACAGCGGGAAGGTCGCAGCTGCAGCCTGTTGTTTCTTATAATTCGTAACGCGCCGCAGCCAATAGCTTTGCCGCCGCCAAGGTTCGCATGAGCTAGCCTCTGACTCTGTAGTAACAACCGTGTCCAGAAGATCCGTGGATTCAGCATTGTACGGCGAGTCTCACTATGTGACCCGCAGGATGTTTCTCCGTCTTACTATGCTGGTGGACTGCATGGGCAATAATGGCGCCGGTGAGAAAGTTCCAAGGAATACGAAGGACACGATACCTACATTGGAGGGTCAAAGTGAGCTCAATACTTCATAGTCCGCATGATGAACGTGATATTATACGTAGCCTGGTAACCAAGTCCTTTTGTCCGGGTCAGAGAGATTCTAGTACAAATTTGTACGCTTTACTTGAGGCCCGTACCATCACCTTTCGGTGGTTGGACGCATGCCCGAGTATTCGCCTGAGTTACTAAGCGCAGAGGAGGTTGTAGGGTAGACCCATCCACCGTTGGGACGAAGTTGAATACCATGCTTTAGGAAACTGTTGGAGCCAGTCAGCCCTTCGACTTCCGTGCACACGCAAGGCAATTTGAAAGGTAGTTCAAGACCAAACCTGACTTCGCCCCCTGCCCCCTCGTGGGATCTTAAATCCATAGAATGTGCAAGGTTCCTTATAAAAAAAAGGCTCGGTAGATGCTCTCCGCGTCGGCGGGTGGCCTGCGTGTGGCGCCCTAGTCTGTTGCGTACATCCTGGAATATTAAGCTACGGAAGAGCGTTTTTCCATTAACGTGGTTTAGAGCGGTGGAACACGTCCTCATCTGGGACTCTGGGCTAGGACTGGCAGCCATGACGAAGGCATGACCGGTGCAACATAACATGACAGTAATCTCCACTACGAGCATACTGTATCTTGTAGACTCTAATCCTCCCAGTTATATATGCAGTTGAGTCTTGTTGCCCTATTACTCTAGCATATTGCCACTAACGGTCATTTTCGGATGACGGCCCGTTTTGCCGTCGAGGTGAGGGGACTATAGCCTTTGATGCTTAAGGCTAGAGTGTGCGTTTGATAGTGGCGACCTGTCTAGTCTTCCGCTTCCTTGTCACCACGCTGCTGCTTCTAGTGACTTATACTCGACCATTTCCCGTGTCCAGGTGCAGAAGTGGCCTCACGCTCCGGCCTGGTTCGGCCCAAATTTAGGACCCGTCGGGCCCCTATATCTAAGTCACAAATATGGGTCGTTCTTACAAATTGGGAGGCGTTTTCAGAACAAAAGTACCGCTATCCCGTAAGGGCGGAAGACTCGAAACCCTTAAGACCTATCGCCACGCATCGCTGGATCAACGCATGTTGGACCAAAGCAGAATGTTGTACCTGCATAACACTGCCCCTTTCATGTCAATTTTAGTCATACGTTATGGTTTCGCGGTCTCGGTTGGGCCTGGTATTGAAGGACGCGCGTTTCCACTGCGTGTGTCCGACGCTACCTTGTTCGCACTTTCAGCTGACTTGAACGAAGTAATGGTAAGGATGCCGCTCCGCTGCGAAAGCTCACTATGTGTTAACCCCGGTCGCCTGTGATCAGTTTGATACGGTGGGTTAATCGCCTACCCGTGTGACACTGACAACTTCACCAGTGTAGGTGCCGGGGCACATCCACAATGTGGGTCAAAGTCGTGACGAGTCACTTAACGATTTCGCAGAAAGATCGCGAAATCGTGAACGGCTATTAATATCTGTCCCGGTCTGTAATACACGTTTTTATTCCGAAACATTGTAAGGACGTACAAGTGGACGCCAATAAGCAGAGTGGTGTTAGACACACCCACTCGTTGGTGTTCAATGTAGTCGCCCCAGGGCAGAAATCAATTAATCGTCTTGCCAAGGAGCAGCAAGGTAGCACATTCGGACCCAGCTGTGGAGCCTACATTCGCGTACTCTTGCAGATGAATTCAATCAGCCGTGTATTGATCACTGAAAACCCCGAACCACTAGGGCTGATGTTTGAAGCTTGACTCGGGATTCACTAGTATCGTGCCTATATGTCTGTCTTGGGCATGGTTCCGATACATCAGA
seq00006   CATATGCTGACTTGTGGATACAACCAGTCAATTGCCTCGGTTCTGACGTTCCACCTTGCACTATGCACCCAAGCCGAACTGGACGCAGCCTTGTCTCCTCATTCGAATCAAGTGCCTGCTTTGACAACACCCTCTTATCCAGCAGAGTGGATGCTGTTTGATTCATTTGGATGTCCTCAGCAACAAAACGGCGTCATCTATGCGTGGCTGAGGCTTTACAGCGGGAAGGTCGCAGCTGCAGCCTGTTGTTTCTTATAATTCGTAACGCGCCGCAGCCAATAGCTTTGCCGCCGCCAAGGTTCGCATGAGCTAGCCTCTGACTCTGTAGTAACAACCGTGTCCAGAAGATCCGTGGATTCAGCATTGTACGGCGAGTCTCACTATGTGACCCGCAGGATGTTTCTCCGTCTTACTATGCTGGTGGACTGCATGGGCAATAATGGCGCCGGTGAGAAAGTTCCAAGGAATACGAAGGACACGATACCTACATTGGAGGGTCAAAGTGAGCTCAATACTTCATAGTCCGCATGATGAACGTGATATTATACGTAGCCTGGTAACCAAGTCCTTTTGTCCGGGTCAGAGAGATTCTAGTACAAATTTGTACGCTTTACTTGAGGCCCGTACCATCACCTTTCGGTGGTTGGACGCATGCCCGAGTATTCGCCTGAGTTACTAAGCGCAGAGGAGGTTGTAGGGTAGACCCATCCACCGTTGGGACGAAGTTGAATACCATGCTTTAGGAAACTGTTGGAGCCAGTCAGCCCTTCGACTTCCGTGCACACGCAAGGCAATTTGAAAGGTAGTTCAAGACCAAACCTGACTTCGCCCCCTGCCCCCTCGTGGGATCTTAAATCCATAGAATGTGCAAGGTTCCTTATAAAAAAAAGGCTCGGTAGATGCTCTCCGCGTCGGCGGGTGGCCTGCGTGTGGCGCCCTAGTCTGTTGCGTACATCCTGGAATATTAAGCTACGGAAGAGCGTTTTTCCATTAACGTGGTTTAGAGCGGTGGAACACGTCCTCATCTGGGACTCTGGGCTAGGACTGGCAGCCATGACGAAGGCATGACCGGTGCAACATAACATGACAGTAATCTCCACTACGAGCATACTGTATCTTGTAGACTCTAATCCTCCCAGTTATATATGCAGTTGAGTCTTGTTGCCCTATTACTCTAGCATATTGCCACTAACGGTCATTTTCGGATGACGGCCCGTTTTGCCGTCGAGGTGAGGGGACTATAGCCTTTGATGCTTAAGGCTAGAGTGTGCGTTTGATAGTGGCGACCTGTCTAGTCTTCCGCTTCCTTGTCACCACGCTGCTGCTTCTAGTGACTTATACTCGACCATTTCCCGTGTCCAGGTGCAGAAGTGGCCTCACGCTCCGGCCTGGTTCGGCCAAAATTTAGGACCCGTCGGGCCCCTATATCTAAGTCACAAATATGGGTCGTTCTTACAAATTGGGAGGCGTTTTCAGAACAAAAGTACCGCTATCCCGTAAGGGCGGAAGACTCGAAACCCTTAAGACCTATCGCCACGCATCGCTGGATCAACGCATGTTGGACCAAAGCAGAATGTTGTACCTGCATAACACTGCCCCTTTCATGTCAATTTTAGTCATACGTTATGGTTTCGCGGTCTCGGTTGGGCCTGGTATTGAAGGACGCGCGTTTCCACTGCGTGTGTCCGACGCTACCTTGTTCGCACTTTCAGCTGACTTGAACGAAGTAATGGTAAGGATGCCGCTCCGCTGCGAAAGCTCACTATGTGTTAACCCCGGTCGCCTGTGATCAGTTTGATACGGTGGGTTAATCGCCTACCCGTGTGACACTGACAACTTCACCAGTGTAGGTGCCGGGGCACATCCACAATGTGGGTCAAAGTCGTGACGAGTCACTTAACGATTTCGCAGAAAGATCGCGAAATCGTGAACGGCTATTAAGATCTGTCCCGGTCTGTAATACACGTTTTTATTCCGAAACATTGTAAGGACGTACAAGTGGACGCCAATAAGCAGAGTGGTGTTAGACACACCCACTCGTTGGTGTTCAATGTAGTCGCCCCAGGGCAGAAATCAATTAATCGTCTTGCCAAGGAGCAGCAAGGTAGCACATTCGGACCCAGCTGTGGAGCCTACATTCGCGTACTCTTGCAGATGAATTCAATCAGCCGTGTATTGATCACTGAAAACCCCGAACCACTAGGGCTGATGTTTGAAGCTTGACTCGGGATTCACTAGTATCGTGCCTATATGTCTGTCTTGGGCATGGTTCCGATACATCAGA
seq00007   CATATGCTGACTTGTGGATACAACCAGTCAATTGCCTCGGTTCTGACGTTCCACCTTGCACTATGCACCCAAGCCGAACTGGACGCAGCCTTGTCTCCTCATTCGAATCAAGTGCCTGCTTTGACAACACCCTCTTATCCAGCAGAGTGGATGCTGTTTGATTCATTTGGATGTCCTCAGCAACAAAACGGCGTCATCTATGCGTGGCTGAGGCTTTACAGCGGGAAGTTCGCAGCTGCAGCCTGTTGTTTCTTATAATTCGTAACGCGCCGCAGCCAATAGCTTTGCCGCCGCCAAGGTTCGCATGAGCTAGCCTCTGACTCTGTAGTAACAACCGTGTCCAGAAGATCCGGGGATTCAGCATTGTACGGCGAGTCTCACTATGTGACCCGCAGGATGTTTCGCCGTCTTACTATGCTGGTGGACTGCATGGGCAATAATGGCGCCGGTGAGAAAGTTCCAAGGAATACGAAGGACACGATACCTACATTGGAGGGTCAAAGTGAGCTCAATACTTCATAGTCCGCATGATGAACGTGATATTATACGTAGCCTGGTAACCAAGTCCTTTTGTCCGGGTCAGAGAGATTCTAGTACAAATTTGTACGCTTTACTTGAGGCCCGTACCATCACCTTTCGGTGGTTGGACGCATGCCCGAGTATTCGCCTGAGTTACTAAGCGCAGAGGAGGTTGTAGGGTAGACCCATCCACCGTTGGGACGAAGTTGAATACCATGCTTTAGGAAACTGTTGGAGCCAGTCAGCCCTTCGACTTCCGTGCACACGCAAGGCAATTTGAAAGGTAGTTCAAGACCAAACCTGACTTCGCCCCCTGCCCCCTCGTGGGATCTTAAATCCATAGAATGTGCAAGGTTCCTTATAAAAAAAAGGCTCGGTAGATGCTCTCCGCGTCGGCGGGTGGCCTGCGTGTGGCGCCCTAGTCTGTTGCGTACATCCTGGAATATTAAGCTACGGAAGAGCGTTTTTCCATTAACGTGGTTTAGAGCGGTGGAACACGTCCTCATCTGGGACTCTGGGCTAGGACTGGCAGCCATGACTAAGGCATGACCGGTGCAACATAACATGACAGTAATCTCCACTACGAGCATACTGTATCTTGTAGACTCTAATCCTCCCAGTTATATATGCAGTTGAGTCTTGTTGCCCTATTACTCTAGCATATTGCCACTAACGGTCATTTTCGGATGACGGCCCGTTTTGCCGTCGAGGTGAGGGGACTATAGCCTTTGATGCTTAAGGCTAGAGTGTGCGTTTGATAGTGGCGACCTGTCTAGTCTTCCGCTTCCTTGTCACCACGCTGCTGCTTCTAGTGACTTATACTCGACCATTTCCCGTGTCCAGGTGCAGAAGTGGCCTCACGCTCCGGCCTGGTTCGGCCAAAATTTAGGACCCGTCGGGCCCCTATATCTAAGTCACAAATATGGGTCGTTCTTACAAATTGGGAGGCGTTTTCAGAACAAAAGTACCGCTATCCCGTAAGGGCGGAAGACTCGAAACCCTTAAGACCTATCGCCACGCATCGCTGGATCAACGCATGTTGGACCAAAGCAGAATGTTGTACCTGCATAACACTGCCCCTTTCATGTCAATTTTAGTCATACGTTATGGTTTCGCGGTCTCGGTTGGGCCTGGTATTGAAGGACGCGCGTTTCCACTGCGTGTGTCCGACGCTACCTTGTTCGCACTTTCAGCTGACTTGAACGAAGTAATGGTAAGGATGCCGCTCCGCTGCGAAAGCTCACTATGTGTTAACCCCGGTCGCCTGTGATCAGTTTGATACGGTGGGTTAATCGCCTACCCGTGTGACACTGACAACTTCACCAGTGTAGGTGCCGGGGCACATCCACAATGTGGGTCAAAGTCGTGACGAGTCACTTAACGATTTCGCAGAAAGATCGCGAAATCGTGAACGGCTATTAAGATCTGTCCCGGTCTGTAATACACGTTTTTATTCCGAAACATTGTAAGGACGTACAAGTGGACGCCAATAAGCAGAGTGGTGTTAGACACACCCACTCGTTGGTGTTCAATGTAGTCGCCCCAGGGCAGAAATCAATTAATCGTCTTGCCAAGGAGCAGCAAGGTAGCACATTCGGACCCAGCTGTGGAGCCTACATTCGCGTACTCTTGCAGATGAATTCAATCAGCCGTGTATTGATCACTGAAAACCCCGAACCACTAGGGCTGATGTTTGAAGCTTGACTCGGGATTCACTAGTATCGTGCCTATATGTCTGTCTTGGGCATGGTTCCGATACATCAGA
seq00008   CATATGCTGACTTGTGGATACAACCAGTCAATTGCCTCGGTTCTGACGTTCCACCTTGCACTATGCACCCAAGCCGAACTGGACGCAGCCTTGTCTCCTCATTCGAATCAAGTGCCTGCTTTGACAACACCCTCTTATCCAGCAGAGTGGATGCTGTTTGATTCATTTGGATGTCCTCAGCAACAAAACGGCGTCATCTATGCGTGGCTGAGGCTTTACAGCGGGAAGGTCGCAGCTGCAGCCTGTTGTTTCTTATAATTCGTAACGCGCCGCAGCCAATAGCTTTGCCGCCGCCAAGGTTCGCATGAGCTAGCCTCTGACTCTGTAGTAACAACCGTGTCCAGAAGATCCGTGGATTCAGCATTGTACGGCGAGTCTCACTATGTGACCCGCAGGATGTTTCTCCGTCTTACTATGCTGGTGGACTGCATGGGCAATAATGGCGCCGGTGAGAAAGTTCCAAGGAATACGAAGGACACGATACCTACATTGGAGGGTCAAAGTGAGCTCAATACTTCATAGTCCGCATGATGAACGTGATATTATACGTAGCCTGGTAACCAAGTCCTTTTGTCCGGGTCAGAGAGATTCTAGTACAAATTTGTACGCTTTACTTGAGGCCCGTACCATCACCTTTCGGTGGTTGGACGCATGCCCGAGTATTCGCCTGAGTTACTAAGCGCAGAGGAGGTTGTAGGGTAGACCCATCCACCGTTGGGACGAAGTTGAATACCATGCTTTAGGAAACTGTTGGAGCCAGTCAGCCCTTCGACTTCCGTGCACACGCAAGGCAATTTGAAAGGTAGTTCAAGACCAAACCTGACTTCGCCCCCTGCCCCCTCGTGGGATCTTAAATCCATAGAATGTGCAAGGTTCCTTATAAAAAAAAGGCTCGGTAGATGCTCTCCGCGTCGGCGGGTGGCCTGCGTGTGGCGCCCTAGTCTGTTGCGTACATCCTGGAATATTAAGCTACGGAAGAGCGTTTTTCCATTAACGTGGTTTAGAGCGGTGGAACACGTCCTCATCTGGGACTCTGGGCTAGGACTGGCAGCCATGACGAAGGCATGACCGGTGCAACATAACATGACAGTAATCTCCACTACGAGCATACTGTATCTTGTAGACTCTAATCCTCCCAGTTATATATGCAGTTGAGTCTTGTTGCCCTATTACTCTAGCATATTGCCACTAACGGTCATTTTCGGATGACGGCCCGTTTTGCCGTCGAGGTGAGGGGACTATAGCCTTTGATGCTTAAGGCTAGAGTGTGCGTTTGATAGTGGCGACCTGTCTAGTCTTCCGCTTCCTTGTCACCACGCTGCTGCTTCTAGTGACTTATACTCGACCATTTCCCGTGTCCAGGTGCAGAAGTGGCCTCACGCTCCGGCCTGGTTCGGCCAAAATTTAGGACCCGTCGGGCCCCTATATCTAAGTCACAAATATGGGTCGTTCTTACAAATTGGGAGGCGTTTTCAGAACAAAAGTACCGCTATCCCGTAAGGGCGGAAGACTCGAAACCCTTAAGACCTATCGCCACGCATCGCTGGATCAACGCATGTTGGACCAAAGCAGAATGTTGTACCTGCATAACACTGCCCCTTTCATGTCAATTTTAGTCATACGTTATGGTTTCGCGGTCTCGGTTGGGCCTGGTATTGAAGGACGCGCGTTTCCACTGCGTGTGTCCGACGCTACCTTGTTCGCACTTTCAGCTGACTTGAACGAAGTAATGGTAAGGATGCCGCTCCGCTGCGAAAGCTCACTATGTGTTAACCCCGGTCGCCTGTGATCAGTTTGATACGGTGGGTTAATCGCCTACCCGTGTGACACTGACAACTTCACCAGTGTAGGTGCCGGGGCACATCCACAATGTGGGTCAAAGTCGTGACGAGTCACTTAACGATTTCGCAGAAAGATCGCGAAATCGTGAACGGCTATTAAGATCTGTCCCGGTCTGTAATACACGTTTTTATTCCGAAACATTGTAAGGACGTACAAGTGGACGCCAATAAGCAGAGTGGTGTTAGACACACCCACTCGTTGGTGTTCAATGTAGTCGCCCCAGGGCAGAAATCAATTAATCGTCTTGCCAAGGAGCAGCAAGGTAGCACATTCGGACCCAGCTGTGGATCCTACATTCGCGTACTCTTGCAGATGAATTCAATCAGCCGTGTATTGATCACTGAAAACCCCGAACCACTAGGGCTGATGTTTGAAGCTTGACTCGGGATTCACTAGTATCGTGCCTATATGTCTGTCTTGGGCATGGTTCCGATACATCAGA
seq00009   CATATGCTGACTTGTGGATACAACCAGTCAATTGCCTCGGTTCTGACGTTCCACCTTGCACTATGCACCCAAGCCGAACTGGACGCAGCCTTGTCTCCTCATTCGAATCAAGTGCCTGCTTTGACAACACCCTCTTATCCAGCAGAGTGGATGCTGTTTGATTCATTTGGATGTCCTCAGCAACAAAACGGCGTCATCTATGCGTGGCTGAGGCTTTACAGCGGGAAGTTCGCAGCTGCAGCCTGTTGTTTCTTATAATTCGTAACGCGCCGCAGCCAATAGCTTTGCCGCCGCCAAGGTTCGCATGAGCTAGCCTCTGACTCTGTAGTAACAACCGTGTCCAGAAGATCCGTGGATTCAGCATTGTACGGCGAGTCTCACTATGTGACCCGCAGGATGTTTCTCCGTCTTACTATGCTGGTGGACTGCATGGGCAATAATGGCGCCGGTGAGAAAGTTCCAAGGAATACGAAGGACACGATACCTACATTGGAGGGTCAAAGTGAGCTCAATACTTCATAGTCCGCATGATGAACGTGATATTATACGTAGCCTGGTAACCAAGTCCTTTTGTCCGGGTCAGAGAGATTCTAGTACAAATTTGTACGCTTTACTTGAGGCCCGTACCATCACCTTTCGGTGGTTGGACGCATGCCCGAGTATTCGCCTGAGTTACTAAGCGCAGAGGAGGTTGTAGGGTAGACCCATCCACCGTTGGGACGAAGTTGAATACCATGCTTTAGGAAACTGTTGGAGCCAGTCAGCCCTTCGACTTCCGTGCACACGCAAGGCAATTTGAAAGGTAGTTCAAGACCAAACCTGACTTCGCCCCCTGCCCCCTCGTGTGATCTTAAATCCATAGAATGTGCAAGGTTCCTTATAAAAAAAAGGCTCGGTAGATGCTCTCCGCGTCGGCGGGTGGCCTGCGTGTGGCGCCCTAGTCTGTTGCGTACATCCTGGAATATTAAGCTACGGAAGAGCGTTTTTCCATTAACGTGGTTTAGAGCGGTGGAACACGTCCTCATCTGGGACTCTGGGCTAGGACTGGCAGCCATGACGAAGGCATGACCGGTGCAACATAACATGACAGTAATCTCCACTACGAGCATACTGTATCTTGTAGACTCTAATCCTCCCAGTTATATATGCAGTTGAGTCTTGTTGCCCTATTACTCTAGCATATTGCCACTAACGGTCATTTTCGGATGACGGCCCGTTTTGCCGTCGAGGTGAGGGGACTATAGCCTTTGATGCTTAAGGCTAGAGTGTGCGTTTGATAGTGGCGACCTGTCTAGTCTTCCGCTTCCTTGTCACCACGCTGCTGCTTCTAGTGACTTATACTCGACCATTTCCCGTGTCCAGGTGCAGAAGTGGCCTCACGCTCCGGCCTGGTTCGGCCAAAATTTAGGACCCGTCGGGCCCCTATATCTAAGTCACAAATATGGGTCGTTCTTACAAATTGGGAGGCGTTTTCAGAACAAAAGTACCGCTATCCCGTAAGGGCGGAAGACTCGAAACCCTTAAGACCTATCGCCACGCATCGCTGGATCAACGCATGTTGGACCAAAGCAGAATGTTGTACCTGCATAACACTGCCCCTTTCATGTCAATTTTAGTCATACGTTATGGTTTCGCGGTCTCGGTTGGGCCTGGTATTGAAGGACGCGCGTTTCCACTGCGTGTGTCCGACGCTACCTTGTTCGCACTTTCAGCTGACTTGAACGAAGTAATGGTAAGGATGCCGCTCCGCTGCGAAAGCTCACTATGTGTTAACCCCGGTCGCCTGTGATCAGTTTGATACGGTGGGTTAATCGCCTACCCGTGTGACACTGACAACTTCACCAGTGTAGGTGCCGGGGCACATCCACAATGTGGGTCAAAGTCGTGACGAGTCACTTAACGATTTCGCAGAAAGATCGCGAAATCGTGAACGGCTATTAAGATCTGTCCCGGTCTGTAATACACGTTTTTATTCCGAAACATTGTAAGGACGTACAAGTGGACGCCAATAAGCAGAGTGGTGTTAGACACACCCACTCGTTGGTGTTCAATGTAGTCGCCCCAGGGCAGAAATCAATTAATCGTCTTACCAAGGAGCAGCAAGGTAGCACATTCGGACCCAGCTGTGGAGCCTACATTCGCGTACTCTTGCAGATGAATTCAATCAGCCGTGTATTGATCACTGAAAACCCCGAACCACTAGGGCTGATGTTTGAAGCTTGACTCGGGATTCACTAGTATCGTGCCTATATGTCTGTCTTGGGCATGGTTCCGATACATCAGA
seq00010   CATATGCTGACTTGTGGATACAACCAGTCAATTGCCTCGGTTCTGACGTTCCACCTTGCACTATGCACCCAAGCCGAACTGGACGCAGCCTTGTCGCCTCATTCGAATCAAGTGCCTGCTTTGACAACACCCTCTTATCCAGCAGAGTGGATGCTGTTTGATTCATTTGGATGTCCTCAGCAACAAAACGGCGTCATCTATGCGTGGCTGAGGCTTTACAGCGGGAAGGTCGCAGCTGCAGCCTGTTGTTTCTTATAATTCGTAACGCGCCGCAGCCAATAGCTTTGCCGCCGCCAAGGTTCGCATGAGCTAGCCTCTGACTCTGTAGTAACAACCGTGTCCAGAAGATCCGTGGATTCAGCATTGTACGGCGAGTCTCACTATGTGACCCGCAGGATGTTTCGCCGTCTTACTATGCTGGTGGACTGCATGGGCAATAATGGCGCCGGTGAGAAAGTTCCAAGGAATACGAAGGACACGATACCTACATTGGAGGGTCAAAGTGAGCTCAATACTTCATAGTCCGCATGATGAACGTGATATTATACGTAGCCTGGTAACCAAGTCCTTTTGTCCGGGTCAGAGAGATTCTAGTACAAATTTGTACGCTTTACTTGAGGCCCGTACCATCACCTTTCGGTGGTTGGACGCATGCCCGAGTATTCGCCTGAGTTACTAAGCGCAGAGGAGGTTGTAGGGTAGACCCATCCACCGTTGGGACGAAGTTGAATACCATGCTTTAGGAAACTGTTGGAGCCAGTCAGCCCTTCGACTTCCGTGCACACGCAAGGCAATTTGAAAGGTAGTTCAAGACCAAACCTGACTTCGCCCCCTGCCCCCTCGTGTGATCTTAAATCCATAGAATGTGCAAGGTTCCTTATAAAAAAAAGGCTCGGTAGATGCTCTCCGCGTCGGCGGGTGGCCTGCGTGTGGCGCCCTAGTCTGTTGCGTACATCCTGGAATATTAAGCTACGGAAGAGCGTTTTTCCATTAACGTGGTTTAGAGCGGTGGAACACGTCCTCATCTGGGACTCTGGGCTAGGACTGGCAGCCATGACGAAGGCATGACCGGTGCAACATAACATGACAGTAATCTCCACTACGAGCATACTGTATCTTGTAGACTCTAATCCTCCCAGTTATATATGCAGTTGAGTCTTGTTGCCCTATTACTCTAGCATATTGCCACTAACGGTCATTTTCGGATGACGGCCCGTTTTGCCGTCGAGGTGAGGGGACTATAGCCTTTGATGCTTAAGGCTAGAGTGTGCGTTTGATAGTGGCGACCTGTCTAGTCTTCCGCTTCCTTGTCACCACGCTGCTGCTTCTAGTGACTTATACTCGACCATTTCCCGTGTCCAGGTGCAGAAGTGGCCTCACGCTCCGGCCTGGTTCGGCCAAAATTTAGGACCCGTCGGGCCCCTATATCTAAGTCACAAATATGGGTCGTTCTTACAAATTGGGAGGCGTTTTCAGAACAAAAGTACCGCTATCCCGTAAGGGCGGAAGACTCGAAACCCTTAAGACCTATCGCCACGCATCGCTGGATCAACGCATGTTGGACCAAAGCAGAATGTTGTACCTGCATAACACTGCCCCTTTCATGTCAATTTTAGTCATACGTTATGGTTTCGCGGTCTCGGTTGGGCCTGGTATTGAAGGACGCGCGTTTCCACTGCGTGTGTCCGACGCTACCTTGTTCGCACTTTCAGCTGACTTGAACGAAGTAATGGTAAGGATGCCGCTCCGCTGCGAAAGCTCACTATGTGTTAACCCCGGTCGCCTGTGATCAGTTTGATACGGTGGGTTAATCGCCTACCCGTGTGACACTGACAACTTCACCAGTGTAGGTGCCGGGGCACATCCACAATGTGGGTCAAAGTCGTGACGAGTCACTTAACGATTTCGCAGAAAGATCGCGAAATCGTGAACGGCTATTAAGATCTGTCCCGGTCTGTAATACACGTTTTTATTCCGAAACATTGTAAGGACGTACAAGTGGACGCCAATAAGCAGAGTGGTGTTAGACACACCCACTCGTTGGTGTTCAATGTAGTCGCCCCAGGGCAGAAATCAATTAATCGTCTTGCCAAGGAGCAGCAAGGTAGCACATTCGGACCCAGCTGTGGATCCTACATTCGCGTACTCTTGCAGATGAATTCAATCAGCCGTGTATTGATCACTGAAAACCCCGAACCACTAGGGCTGATGTTTGAAGCTTGACTCGGGATTCACTAGTATCGTGCCTATATGTCTGTCTTGGGCATGGTTCCGATACATCAGA
seq00011   CATATGCTGACTTGTGGATACAACCAGTCAATTGCCTCGGTTCTGACGTTCCACCTTGCACTATGCACCCAAGCCGAACTGGACGCAGCCTTGTCTCCTCATTCGAATCAAGTGCCTGCTTTGACAACACCCTCTTATCCAGCAGAGTGGATGCTGTTTGATTCATTTGGATGTCCTCAGCAACAAAACGGCGTCATCTATGCGTGGCTGAGGCTTTACAGCGGGAAGGTCGCAGCTGCAGCCTGTTGTTTCTTATAATTCGTAACGCGCCGCAGCCAATAGCTTTGCCGCCGCCAAGGTTCGCATGAGCTAGCCTCTGACTCTGTAGTAACAACCGTGTCCAGAAGATCCGTGGATTCAGCATTGTACGGCGAGTCTCACTATGTGACCCGCAGGATGTTTCTCCGTCTTACTATGCTGGTGGACTGCATGGGCAATAATGGCGCCGGTGAGAAAGTTCCAAGGAATACGAAGGACACGATACCTACATTGGAGGGTCAAAGTGAGCTCAATACTTCATAGTCCGCATGATGAACGTGATATTATACGTAGCCTGGTAACCAAGTCCTTTTGTCCGGGTCAGAGAGATTCTAGTACAAATTTGTACGCTTTACTTGAGGCCCGTACCATCACCTTTCGGTGGTTGGACGCATGCCCGAGTATTCGCCTGAGTTACTAAGCGCAGAGGAGGTTGTAGGGTAGACCCATCCACCGTTGGGACGAAGTTGAATACCATGCTTTAGGAAACTGTTGGAGCCAGTCAGCCCTTCGACTTCCGTGCACACGCAAGGCAATTTGAAAGGTAGTTCAAGACCAAACCTGACTTCGCCCCCTGCCCCCTCGTGGGATCTTAAATCCATAGAATGTGCAAGGTTCCTTATAAAAAAAAGGCTCGGTAGATGCTCTCCGCGTCGGCGGGTGGCCTGCGTGTGGCGCCCTAGTCTGTTGCGTACATCCTGGAATATTAAGCTACGGAAGAGCGTTTTTCCATTAACGTGGTTTAGAGCGGTGGAACACGTCCTCATCTGGGACTCTGGGCTAGGACTGGCAGCCATGACGAAGGCATGACCGGTGCAACATAACATGACAGTAATCTCCACTACGAGCATACTGTATCTTGTAGACTCTAATCCTCCCAGTTATATATGCAGTTGAGTCTTGTTGCCCTATTACTCTAGCATATTGCCACTAACGGTCATTTTCGGATGACGGCCCGTTTTGCCGTCGAGGTGAGGGGACTATAGCCTTTGATGCTTAAGGCTAGAGTGTGCGTTTGATAGTGGCGACCTGTCTAGTCTTCCGCTTCCTTGTCACCACGCTGCTGCTTCTAGTGACTTATACTCGACCATTTCCCGTGTCCAGGTGCAGAAGTGGCCTCACGCTCCGGCCTGGTTCGGCCAAAATTTAGGACCCGTCGGGCCCCTATATCTAAGTCACAAATATGGGTCGTTCTTACAAATTGGGAGGCGTTTTCAGAACAAAAGTACCGCTATCCCGTAAGGGCGGAAGACTCGAAACCCTTAAGACCTATCGCCACGCATCGCTGGATCAACGCATGTTGGACCAAAGCAGAATGTTGTACCTGCATAACACTGCCCCTTTCATGTCAATTTTAGTCATACGTTATGGTTTCGCGGTCTCGGTTGGGCCTGGTATTGAAGGACGCGCGTTTCCACTGCGTGTGTCCGACGCTACCTTGTTCGCACTTTCAGCTGACTTGAACGAAGTAATGGTAAGGATGCCGCTCCGCTGCGAAAGCTCACTATGTGTTAACCCCGGTCGCCTGTGATCAGTTTGATACGGTGGGTTAATCGCCTACCCGTGTGACACTGACAACTTCACCAGTGTAGGTGCCGGGGCACATCCACAATGTGGGTCAAAGTCGTGACGAGTCACTTAACGATTTCGCAGAAAGATCGCGAAATCGTGAACGGCTATTAAGATCTGTCCCGGTCTGTAATACACGTTTTTATTCCGAAACATTGTAAGGACGTACAAGTGGACGCCAATAAGCAGAGTGGTGTTAGACACACCCACTCGTTGGTGTTCAATGTAGTCGCCCCAGGGCAGAAATCAATTAATCGTCTTGCCAAGGAGCAGCAAGGTAGCACATTCGGACCCAGCTGTGGAGCCTACATTCGCGTACTCTTGCAGATGAATTCAATCAGCCGTGTATTGATCACTGAAAACCCCGAACCACTAGGGCTGATGTTTGAAGCTTGACTCGGGATTCACTAGTATCGTGCCTATATGTCTGTCTTGGGCATGGTTCCGATACATCAGA
seq00012   CATATGCTGACTTGTGGATACAACCAGTCAATTGCCTCGGTTCTGACGTTCCACCTTGCACTATGCACCCAAGCCGAACTGGACGCAGCCTTGTCTCCTCATTCGAATCAAGTGCCTGCTTTGACAACACCCTCTTATCCAGCAGAGTGGATGCTGTTTGATTCATTTGGATGTCCTCAGCAACAAAACGGCGTCATCTATGCGTGGCTGAGGCTTTACAGCGGGAAGTTCGCAGCTGCAGCCTGTTGTTTCTTATAATTCGTAACGCGCCGCAGCCAATAGCTTTGCCGCCGCCAAGGTTCGCATGAGCTAGCCTCTGACTCTGTAGTAACAACCGTGTCCAGAAGATCCGGGGATTCAGCATTGTACGGCGAGTCTCACTATGTGACCCGCAGGATGTTTCGCCGTCTTACTATGCTGGTGGACTGCATGGGCAATAATGGCGCCGGTGAGAAAGTTCCAAGGAATACGAAGGACACGATACCTACATTGGAGGGTCAAAGTGAGCTCAATACTTCATAGTCCGCATGATGAACGTGATATTATACGTAGCCTGGTAACCAAGTCCTTTTGTCCGGGTCAGAGAGATTCTAGTACAAATTTGTACGCTTTACTTGAGGCCCGTACCATCACCTTTCGGTGGTTGGACGCATGCCCGAGTATTCGCCTGAGTTACTAAGCGCAGAGGAGGTTGTAGGGTAGACCCATCCACCGTTGGGACGAAGTTGAATACCATGCTTTAGGAAACTGTTGGAGCCAGTCAGCCCTTCGACTTCCGTGCACACGCAAGGCAATTTGAAAGGTAGTTCAAGACCAAACCTGACTTCGCCCCCTGCCCCCTCGTGGGATCTTAAATCCATAGAATGTGCAAGGTTCCTTATAAAAAAAAGGCTCGGTAGATGCTCTCCGCGTCGGCGGGTGGCCTGCGTGTGGCGCCCTAGTCTGTTGCGTACATCCTGGAATATTAAGCTACGGAAGAGCGTTTTTCCATTAACGTGGTTTAGAGCGGTGGAACACGTCCTCATCTGGGACTCTGGGCTAGGACTGGCAGCCATGACTAAGGCATGACCGGTGCAACATAACATGACAGTAATCTCCACTACGAGCATACTGTATCTTGTAGACTCTAATCCTCCCAGTTATATATGCAGTTGAGTCTTGTTGCCCTATTACTCTAGCATATTGCCACTAACGGTCATTTTCGGATGACGGCCCGTTTTGCCGTCGAGGTGAGGGGACTATAGCCTTTGATGCTTAAGGCTAGAGTGTGCGTTTGATAGTGGCGACCTGTCTAGTCTTCCGCTTCCTTGTCACCACGCTGCTGCTTCTAGTGACTTATACTCGACCATTTCCCGTGTCCAGGTGCAGAAGTGGCCTCACGCTCCGGCCTGGTTCGGCCAAAATTTAGGACCCGTCGGGCCCCTATATCTAAGTCACAAATATGGGTCGTTCTTACAAATTGGGAGGCGTTTTCAGAACAAAAGTACCGCTATCCCGTAAGGGCGGAAGACTCGAAACCCTTAAGACCTATCGCCACGCATCGCTGGATCAACGCATGTTGGACCAAAGCAGAATGTTGTACCTGCATAACACTGCCCCTTTCATGTCAATTTTAGTCATACGTTATGGTTTCGCGGTCTCGGTTGGGCCTGGTATTGAAGGACGCGCGTTTCCACTGCGTGTGTCCGACGCTACCTTGTTCGCACTTTCAGCTGACTTGAACGAAGTAATGGTAAGGATGCCGCTCCGCTGCGAAAGCTCACTATGTGTTAACCCCGGTCGCCTGTGATCAGTTTGATACGGTGGGTTAATCGCCTACCCGTGTGACACTGACAACTTCACCAGTGTAGGTGCCGGGGCACATCCACAATGTGGGTCAAAGTCGTGACGAGTCACTTAACGATTTCGCAGAAAGATCGCGAAATCGTGAACGGCTATTAAGATCTGTCCCGGTCTGTAATACACGTTTTTATTCCGAAACATTGTAAGGACGTACAAGTGGACGCCAATAAGCAGAGTGGTGTTAGACACACCCACTCGTTGGTGTTCAATGTAGTCGCCCCAGGGCAGAAATCAATTAATCGTCTTGCCAAGGAGCAGCAAGGTAGCACATTCGGACCCAGCTGTGGAGCCTACATTCGCGTACTCTTGCAGATGAATTCAATCAGCCGTGTATTGATCACTGAAAACCCCGAACCACTAGGGCTGATGTTTGAAGCTTGACTCGGGATTCACTAGTATCGTGCCTATATGTCTGTCTTGGGCATGGTTCCGATACATCAGA
seq00013   CATATGCTGACTTGTGGATACAACCAGTCAATTGCCTCGGTTCTGACGTTCCACCTTGCACTATGCACCCAAGCCGAACTGGACGCAGCCTTGTCTCCTCATTCGAATCAAGTGCCTGCTTTGACAACACCCTCTTATCCAGCAGAGTGGATGCTGTTTGATTCATTTGGATGTCCTCAGCAACAAAACGGCGTCATCTATGCGTGGCTGAGGCTTTACAGCGGGAAGTTCGCAGCTGCAGCCTGTTGTTTCTTATAATTCGTAACGCGCCGCAGCCAATAGCTTTGCCGCCGCCAAGGTTCGCATGAGCTAGCCTCTGACTCTGTAGTAACAACCGTGTCCAGAAGATCCGGGGATTCAGCATTGTACGGCGAGTCTCACTATGTGACCCGCAGGATGTTTCGCCGTCTTACTATGCTGGTGGACTGCATGGGCAATAATGGCGCCGGTGAGAAAGTTCCAAGGAATACGAAGGACACGATACCTACATTGGAGGGTCAAAGTGAGCTCAATACTTCATAGTCCGCATGATGAACGTGATATTATACGTAGCCTGGTAACCAAGTCCTTTTGTCCGGGTCAGAGAGATTCTAGTACAAATTTGTACGCTTTACTTGAGGCCCGTACCATCACCTTTCGGTGGTTGGACGCATGCCCGAGTATTCGCCTGAGTTACTAAGCGCAGAGGAGGTTGTAGGGTAGACCCATCCACCGTTGGGACGAAGTTGAATACCATGCTTTAGGAAACTGTTGGAGCCAGTCAGCCCTTCGACTTCCGTGCACACGCAAGGCAATTTGAAAGGTAGTTCAAGACCAAACCTGACTTCGCCCCCTGCCCCCTCGTGGGATCTTAAATCCATAGAATGTGCAAGGTTCCTTATAAAAAAAAGGCTCGGTAGATGCTCTCCGCGTCGGCGGGTGGCCTGCGTGTGGCGCCCTAGTCTGTTGCGTACATCCTGGAATATTAAGCTACGGAAGAGCGTTTTTCCATTAACGTGGTTTAGAGCGGTGGAACACGTCCTCATCTGGGACTCTGGGCTAGGACTGGCAGCCATGACGAAGGCATGACCGGTGCAACATAACATGACAGTAATCTCCACTACGAGCATACTGTATCTTGTAGACTCTAATCCTCCCAGTTATATATGCAGTTGAGTCTTGTTGCCCTATTACTCTAGCATATTGCCACTAACGGTCATTTTCGGATGACGGCCCGTTTTGCCGTCGAGGTGAGGGGACTATAGCCTTTGATGCTTAAGGCTAGAGTGTGCGTTTGATAGTGGCGACCTGTCTAGTCTTCCGCTTCCATGTCACCACGCTGCTGCTTCTAGTGACTTATACTCGACCATTTCCCGTGTCCAGGTGCAGAAGTGGCCTCACGCTCCGGCCTGGTTCGGCCAAAATTTAGGACCCGTCGGGCCCCTATATCTAAGTCACAAATATGGGTCGTTCTTACAAATTGGGAGGCGTTTTCAGAACAAAAGTACCGCTATCCCGTAAGGGCGGAAGACTCGAAACCCTTAAGACCTATCGCCACGCATCGCTGGATCAACGCATGTTGGACCAAAGCAGAATGTTGTACCTGCATAACACTGCCCCTTTCATGTCAATTTTAGTCATACGTTATGGTTTCGCGGTCTCGGTTGGGCCTGGTATTGAAGGACGCGCGTTTCCACTGCGTGTGTCCGACGCTACCTTGTTCGCACTTTCAGCTGACTTGAACGAAGTAATGGTAAGGATGCCGCTCCGCTGCGAAAGCTCACTATGTGTTAACCCCGGTCGCCTGTGATCAGTTTGATACGGTGGGTTAATCGCCTACCCGTGTGACACTGACAACTTCACCAGTGTAGGTGCCGGGGCACATCCACAATGTGGGTCAAAGTCGTGACGAGTCACTTAACGATTTCGCAGAAAGATCGCGAAATCGTGAACGGCTATTAAGATCTGTCCCGGTCTGTAATACACGTTTTTATTCCGAAACATTGTAAGGACGTACAAGTGGACGCCTATAAGCAGAGTGGTGTTAGACACACCCACTCGTTGGTGTTCAATGTAGTCGCCCCAGGGCAGAAATCAATTAATCGTCTTGCCAAGGAGCAGCAAGGTAGCACATTCGGACCCAGCTGTGGAGCCTACATTCGCGTACTCTTGCAGATGAATTCAATCAGCCGTGTATTGATCACTGAAAACCCCGAACCACTAGGGCTGATGTTTGAAGCTTGACTCGGGATTCACTAGTATCGTGCCTATATGTCTGTCTTGGGCATGGTTCCGATACATCAGA
seq00014   CATATGCTGACTTGTGGATACAACCAGTCAATTGCCTCGGTTCTGACGTTCCACCTTGCACTATGCACCCAAGCCGAACTGGACGCAGCCTTGTCTCCTCATTCGAATCAAGTGCCTGCTTTGACAACACCCTCTTATCCAGCAGAGTGGATGCTGTTTGATTCATTTGGATGTCCTCAGCAACAAAACGGCGTCATCTATGCGTGGCTGAGGCTTTACAGCGGGAAGGTCGCAGCTGCAGCCTGTTGTTTCTTATAATTCGTAACGCGCCGCAGCCAATAGCTTTGCGGCCGCCAAGGTTCGCATGAGCTAGCCTCTGACTCTGTAGTAACAACCGTGTCCAGAAGATCCGTGGATTCAGCATTGTACGGCGAGTCTCACTATGTGACCCGCAGGATGTTTCTCCGTCTTACTATGCTGGTGGACTGCATGGGCAATAATGGCGCCGGTGAGAAAGTTCCAAGGAATACGAAGGACACGATACCTACATTGGAGGGTCAAAGTGAGCTCAATACTTCATAGTCCGCATGATGAACGTGATATTATACGTAGCCTGGTAACCAAGTCCTTTTGTCCGGGTCAGAGAGATTCTAGTACAAATTTGTACGCTTTACTTGAGGCCCGTACCATCACCTTTCGGTGGTTGGACGCATGCCCGAGTATTCGCCTGAGTTACTAAGCGCAGAGGAGGTTGTAGGGTAGACCCATCCACCGTTGGGACGAAGTTGAATACCATGCTTTAGGAAACTGTTGGAGCCAGTCAGCCCTTCGACTTCCGTGCACACGCAAGGCAATTTGAAAGGTAGTTCAAGACCAAACCTGACTTCGCCCCCTGCCCCCTCGTGTGATCTTAAATCCATAGAATGTGCAAGGTTCCTTATAAAAAAAAGGCTCGGTAGATGCTCTCCGCGTCGGCGGGTGGCCTGCGTGTGGCGCCCTAGTCTGTTGCGTACATCCTGGAATATTAAGCTACGGAAGAGCGTTTTTCCATTAACGTGGTTTAGAGCGGTGGAACACGTCCTCATCTGGGACTCTGGGCTAGGACTGGCAGCCATGACGAAGGCATGACCGGTGCAACATAACATGACAGTAATCTCCACTACGAGCATACTGTATCTTGTAGACTCTAATCCTCCCAGTTATATATGCAGTTGAGTCTTGTTGCACTATTACTCTAGCATATTGCCACTAACGGTCATTTTCGGATGACGGCCCGTTTTGCCGTCGAGGTGAGGGGACTATAGCCTTTGATGCTTAAGGCTAGAGTGTGCGTTTGATAGTGGCGACCTGTCTAGTCTTCCGCTTCCTTGTCACCACGCTGCTGCTTCTAGTGACTTATACTCGACCATTTCCCGTGTCCAGGTGCAGAAGTGGCCTCACGCTCCGGCCTGGTTCGGCCAAAATTTAGGACCCGTCGGGCCCCTATATCTAAGTCACAAATATGGGTCGTTCTTACAAATTGGGAGGCGTTTTCAGAACAAAAGTACCGCTATCCCGTAAGGGCGGAAGACTCGAAACCCTTTAGACCTATCGCCACGCATCGCTGGATCAACGCATGTTGGACCAAAGCAGAATGTTGTACCTGCATAACACTGCCCCTTTCATGTCAATTTTAGTCATACGTTATGGTTTCGCGGTCTCGGTTGGGCCTGGTATTGAAGGACGCGCGTTTCCACTGCGTGTGTCCGACGCTACCTTGTTCGCACTTTCAGCTGACTTGAACGAAGTAATGGTAAGGATGCCGCTCCGCTGCGAAAGCTCACTATGTGTTAACCCCGGTCGCCTGTGATCAGTTTGATACGGTGGGTTAATCGCCTACCCGTGTGACACTGACAACTTCACCAGTGTAGGTGCCGGGGCACATCCACAATGTGGGTCAAAGTCGTGACGAGTCACTTAACGATTTCGCAGAAAGATCGCGAAATCGTGAACGGCTATTAAGATCTGTCCCGGTCTGTAATACACGTTTTTATTCCGAAACATTGTAAGGACGTACAAGTGGACGCCAATAAGCAGAGTGGTGTTAGACACACCCACTCGTTGGTGTTCAATGTAGTCGCCCCAGGGCAGAAATCAATTAATCGTCTTGCCAAGGAGCAGCAAGGTAGCACATTCGGACCCAGCTGTGGAGCCTACATTCGCGTACTCTTGCAGATGAATTCAATCAGCCGTGTATTGATCACTGAAAACCCCGAACCACTAGGGCTGATGTTTGAAGCTTGACTCGGGATTCACTAGTATCGTGCCTATATGTCTGTCTTGGGCATGGTTCCGATACATCAGA
seq00015   CATATGCTGACTTGTGGATACAACCAGTCAATTGCCTCGGTTCTGACGTTCCACCTTGCACTATGCACCCAAGCCGAACTGGACGCAGCCTTGTCTCCTCATTCGAATCAAGTGCCTGCTTTGACAACACCCTCTTATCCAGCAGAGTGGATGCTGTTTGATTCATTTGGATGTCCTCAGCAACAAAACGGCGTCATCTATGCGTGGCTGAGGCTTTACAGCGGGAAGGTCGCAGCTGCAGCCTGTTGTTTCTTATAATTCGTAACGCGCCGCAGCCAATAGCTTTGCGGCCGCCAAGGTTCGCATGAGCTAGCCTCTGACTCTGTAGTAACAACCGTGTCCAGAAGATCCGTGGATTCAGCATTGTACGGCGAGTCTCACTATGTGACCCGCAGGATGTTTCTCCGTCTTACTATGCTGGTGGACTGCATGGGCAATAATGGCGCCGGTGAGAAAGTTCCAAGGAATACGAAGGACACGATACCTACATTGGAGGGTCAAAGTGAGCTCAATACTTCATAGTCCGCATGATGAACGTGATATTATACGTAGCCTGGTAACCAAGTCCTTTTGTCCGGGTCAGAGAGATTCTAGTACAAATTTGTACGCTTTACTTGAGGCCCGTACCATCACCTTTCGGTGGTTGGACGCATGCCCGAGTATTCGCCTGAGTTACTAAGCGCAGAGGAGGTTGTAGGGTAGACCCATCCACCGTTGGGACGAAGTTGAATACCATGCTTTAGGAAACTGTTGGAGCCAGTCAGCCCTTCGACTTCCGTGCACACGCAAGGCAATTTGAAAGGTAGTTCAAGACCAAACCTGACTTCGCCCCCTGCCCCCTCGTGTGATCTTAAATCCATAGAATGTGCAAGGTTCCTTATAAAAAAAAGGCTCGGTAGATGCTCTCCGCGTCGGCGGGTGGCCTGCGTGTGGCGCCCTAGTCTGTTGCGTACATCCTGGAATATTAAGCTACGGAAGAGCGTTTTTCCATTAACGTGGTTTAGAGCGGTGGAACACGTCCTCATCTGGGACTCTGGGCTAGGACTGGCAGCCATGACGAAGGCATGACCGGTGCAACATAACATGACAGTAATCTCCACTACGAGCATACTGTATCTTGTAGACTCTAATCCTCCCAGTTATATATGCAGTTGAGTCTTGTTGCACTATTACTCTAGCATATTGCCACTAACGGTCATTTTCGGATGACGGCCCGTTTTGCCGTCGAGGTGAGGGGACTATAGCCTTTGATGCTTAAGGCTAGAGTGTGCGTTTGATAGTGGCGACCTGTCTAGTCTTCCGCTTCCTTGTCACCACGCTGCTGCTTCTAGTGACTTATACTCGACCATTTCCCGTGTCCAGGTGCAGAAGTGGCCTCACGCTCCGGCCTGGTTCGGCCAAAATTTAGGACCCGTCGGGCCCCTATATCTAAGTCACAAATATGGGTCGTTCTTACAAATTGGGAGGCGTTTTCAGAACAAAAGTACCGCTATCCCGTAAGGGCGGAAGACTCGAAACCCTTTAGACCTATCGCCACGCATCGCTGGATCAACGCATGTTGGACCAAAGCAGAATGTTGTACCTGCATAACACTGCCCCTTTCATGTCAATTTTAGTCATACGTTATGGTTTCGCGGTCTCGGTTGGGCCTGGTATTGAAGGACGCGCGTTTCCACTGCGTGTGTCCGACGCTACCTTGTTCGCACTTTCAGCTGACTTGAACGAAGTAATGGTAAGGATGCCGCTCCGCTGCGAAAGCTCACTATGTGTTAACCCCGGTCGCCTGTGATCAGTTTGATACGGTGGGTTAATCGCCTACCCGTGTGACACTGACAACTTCACCAGTGTAGGTGCCGGGGCACATCCACAATGTGGGTCAAAGTCGTGACGAGTCACTTAACGATTTCGCAGAAAGATCGCGAAATCGTGAACGGCTATTAAGATCTGTCCCGGTCTGTAATACACGTTTTTATTCCGAAACATTGTAAGGACGTACAAGTGGACGCCAATAAGCAGAGTGGTGTTAGACACACCCACTCGTTGGTGTTCAATGTAGTCGCCCCAGGGCAGAAATCAATTAATCGTCTTGCCAAGGAGCAGCAAGGTAGCACATTCGGACCCAGCTGTGGAGCCTACATTCGCGTACTCTTGCAGATGAATTCAATCAGCCGTGTATTGATCACTGAAAACCCCGAACCACTAGGGCTGATGTTTGAAGCTTGACTCGGGATTCACTAGTATCGTGCCTATATGTCTGTCTTGGGCATGGTTCCGATACATCAGA
seq00016   CATATGCTGACTTGTGGATACAACCAGTCAATTGCCTCGGTTCTGACGTTCCACCTTGCACTATGCACCCAAGCCGAACTGGACGCAGCCTTGTCTCCTCATTCGAATCAAGTGCCTGCTTTGACAACACCCTCTTATCCAGCAGAGTGGATGCTGTTTGATTCATTTGGATGTCCTCAGCAACAAAACGGCGTCATCTATGCGTGGCTGAGGCTTTACAGCGGGAAGTTCGCAGCTGCAGCCTGTTGTTTCTTATAATTCGTAACGCGCCGCAGCCAATAGCTTTGCCGCCGCCAAGGTTCGCATGAGCTAGCCTCTGACTCTGTAGTAACAACCGTGTCCAGAAGATCCGTGGATTCAGCATTGTACGGCGAGTCTCACTATGTGACCCGCAGGATGTTTCTCCGTCTTACTATGCTGGTGGACTGCATGGGCAATAATGGCGCCGGTGAGAAAGTTCCAAGGAATACGAAGGACACGATACCTACATTGGAGGGTCAAAGTGAGCTCAATACTTCATAGTCCGCATGATGAACGTGATATTATACGTAGCCTGGTAACCAAGTCCTTTTGTCCGGGTCAGAGAGATTCTAGTACAAATTTGTACGCTTTACTTGAGGCCCGTACCATCACCTTTCGGTGGTTGGACGCATGCCCGAGTATTCGCCTGAGTTACTAAGCGCAGAGGAGGTTGTAGGGTAGACCCATCCACCGTTGGGACGAAGTTGAATACCATGCTTTAGGAAACTGTTGGAGCCAGTCAGCCCTTCGACTTCCGTGCACACGCAAGGCAATTTGAAGGGTAGTTCAAGACCAAACCTGACTTCGCCCCCTGCCCCCTCGTGTGATCTTAAATCCATAGAATGTGCAAGGTTCCTTATAAAAAAAAGGCTCGGTAGATGCTCTCCGCGTCGGCGGGTGGCCTGCGTGTGGCGCCCTAGTCTGTTGCGTACATCCTGGAATATTAAGCTACGGAAGAGCGTTTTTCCATTAACGTGGTTTAGAGCGGTGGAACACGTCCTCATCTGGGACTCTGGGCTAGGACTGGCAGCCATGACGAAGGCATGACCGGTGCAACATAACATGACAGTAATCTCCACTACGAGCATACTGTATCTTGTAGACTCTAATCCTCCCAGTTATATATGCAGTTGAGTCTTGTTGCCCTATTACTCTAGCATATTGCCACTAACGGTCATTTTCGGATGACGGCCCGTTTTGCCGTCGAGGTGAGGGGACTATAGCCTTTGATGCTTAAGGCTAGAGTGTGCGTTTGATAGTGGCGACCTGTCTAGTCTTCCGCTTCCTTGTCACCACGCTGCTGCTTCTAGTGACTTATACTCGACCATTTCCCGTGTCCAGGTGCAGAAGTGGCCTCACGCTCCGGCCTGGTTCGGCCCAAATTTAGGACCCGTCGGGCCCCTATATCTAAGTCACAAATATGGGTCGTTCTTACAAATTGGGAGGCGTTTTCAGAACAAAAGTACCGCTATCCCGTAAGGGCGGAAGACTCGAAACCCTTAAGACCTATCGCCACGCATCGCTGGATCAACGCATGTTGGACCAAAGCAGAATGTTGTACCTGCATAACACTGCCCCTTTCATGTCAATTTTAGTCATACGTTATGGTTTCGCGGTCTCGGTTGGGCCTGGTATTGAAGGACGCGCGTTTCCACTGCGTGTGTCCGACGCTACCTTGTTCGCACTTTCAGCTGACTTGAACGAAGTAATGGTAAGGATGCCGCTCCGCTGCGAAAGCTCACTATGTGTTAACCCCGGTCGCCTGTGATCAGTTTGATACGGTGGGTTAATCGCCTACCCGTGTGACACTGACAACTTCACCAGTGTAGGTGCCGGGGCACATCCACAATGTGGGTCAAAGTCGTGACGAGTCACTTAACGATTTCGCAGAAAGATCGCGAAATCGTGAACGGCTATTAAGATCTGTCCCGGTCTGTAATACACGTTTTTATTCCGAAACATTGTAAGGACGTACAAGTGGACGCCAATAAGCAGAGTGGTGTTAGACACACCCACTCGTTGGTGTTCAATGTAGTCGCCCCAGGGCAGAAATCAATTAATCGTCTTGCCAAGGAGCAGCAAGGTAGCACATTCGGACCCAGCTGTGGAGCCTACATTCGCGTACTCTTGCAGATGAATTCAATCAGCCGTGTATTGATCACTGAAAACCCCGAACCACTAGGGCTGATGTTTGAAGCTTGACTCGGGATTCACTAGTATCGTGCCTATATGTCTGTCTTGGGCATGGTTCCGATACATCAGA
seq00017   CATATGCTGACTTGTGGATACAACCAGTCAATTGCCTCGGTTCTGACGTTCCACCTTGCACTATGCACCCAAGCCGAACTGGACGCAGCCTTGTCTCCTCATTCGAATCAAGTGCCTGCTTTGACAACACCCTCTTATCCAGCAGAGTGGATGCTGTTTGATTCATTTGGATGTCCTCAGCAACAAAACGGCGTCATCTATGCGTGGCTGAGGCTTTACAGCGGGAAGGTCGCAGCTGCAGCCTGTTGTTTCTTATAATTCGTAACGCGCCGCAGCCAATAGCTTTGCCGCCGCCAAGGTTCGCATGAGCTAGCCTCTGACTCTGTAGTAACAACCGTGTCCAGAAGATCCGTGGATTCAGCATTGTACGGCGAGTCTCACTATGTGACCCGCAGGATGTTTCTCCGTCTTACTATGCTGGTGGACTGCATGGGCAATAATGGCGCCGGTGAGAAAGTTCCAAGGAATACGAAGGACACGATACCTACATTGGAGGGTCAAAGTGAGCTCAATACTTCATAGTCCGCATGATGAACGTGATATTATACGTAGCCTGGTAACCAAGTCCTTTTGTCCGGGTCAGAGAGATTCTAGTACAAATTTGTACGCTTTACTTGAGGCCCGTACCATCACCTTTCGGTGGTTGGACGCATGCCCGAGTATTCGCCTGAGTTACTAAGCGCAGAGGAGGTTGTAGGGTAGACCCATCCACCGTTGGGACGAAGTTGAATACCATGCTTTAGGAAACTGTTGGAGCCAGTCAGCCCTTCGACTTCCGTGCACACGCAAGGCAATTTGAAAGGTAGTTCAAGACCAAACCTGACTTCGCCCCCTGCCCCCTCGTGGGATCTTAAATCCATAGAATGTGCAAGGTTCCTTATAAAAAAAAGGCTCGGTAGATGCTCTCCGCGTCGGCGGGTGGCCTGCGTGTGGCGCCCTAGTCTGTTGCGTACATCCTGGAATATTAAGCTACGGAAGAGCGTTTTTCCATTAACGTGGTTTAGAGCGGTGGAACACGTCCTCATCTGGGACTCTGGGCTAGGACTGGCAGCCATGACGAAGGCATGACCGGTGCAACATAACATGACAGTAATCTCCACTACGAGCATACTGTATCTTGTAGACTCTAATCCTCCCAGTTATATATGCAGTTGAGTCTTGTTGCCCTATTACTCTAGCATATTGCCACTAACGGTCATTTTCGGATGACGGCCCGTTTTGCCGTCGAGGTGAGGGGACTATAGCCTTTGATGCTTAAGGCTAGAGTGTGCGTTTGATAGTGGCGACCTGTCTAGTCTTCCGCTTCCTTGTCACCACGCTGCTGCTTCTAGTGACTTATACTCGACCATTTCCCGTGTCCAGGTGCAGAAGTGGCCTCACGCTCCGGCCTGGTTCGGCCCAAATTTAGGACCCGTCGGGCCCCTATATCTAAGTCACAAATATGGGTCGTTCTTACAAATTGGGAGGCGTTTTCAGAACAAAAGTACCGCTATCCCGTAAGGGCGGAAGACTCGAAACCCTTAAGACCTATCGCCACGCATCGCTGGATCAACGCATGTTGGACCAAAGCAGAATGTTGTACCTGCATAACACTGCCCCTTTCATGTCAATTTTAGTCATACGTTATGGTTTCGCGGTCTCGGTTGGGCCTGGTATTGAAGGACGCGCGTTTCCACTGCGTGTGTCCGACGCTACCTTGTTCGCACTTTCAGCTGACTTGAACGAAGTAATGGTAAGGATGCCGCTCCGCTGCGAAAGCTCACTATGTGTTAACCCCGGTCGCCTGTGATCAGTTTGATACGGTGGGTTAATCGCCTACCCGTGTGACACTGACAACTTCACCAGTGTAGGTGCCGGGGCACATCCACAATGTGGGTCAAAGTCGTGACGAGTCACTTAACGATTTCGCAGAAAGATCGCGAAATCGTGAACGGCTATTAATATCTGTCCCGGTCTGTAATACACGTTTTTATTCCGAAACATTGTAAGGACGTACAAGTGGACGCCAATAAGCAGAGTGGTGTTAGACACACCCACTCGTTGGTGTTCAATGTAGTCGCCCCAGGGCAGAAATCAATTAATCGTCTTGCCAAGGAGCAGCAAGGTAGCACATTCGGACCCAGCTGTGGAGCCTACATTCGCGTACTCTTGCAGATGAATTCAATCAGCCGTGTATTGATCACTGAAAACCCCGAACCACTAGGGCTGATGTTTGAAGCTTGACTCGGGATTCACTAGTATCGTGCCTATATGTCTGTCTTGGGCATGGTTCCGATACATCAGA
seq00018   CATATGCTGACTTGTGGATACAACCAGTCAATTGCCTCGGTTCTGACGTTCCACCTTGCACTATGCACCCAAGCCGAACTGGACGCAGCCTTGTCTCCTCATTCGAATCAAGTGCCTGCTTTGACAACACCCTCTTATCCAGCAGAGTGGATGCTGTTTGATTCATTTGGATGTCCTCAGCAACAAAACGGCGTCATCTATGCGTGGCTGAGGCTTTACAGCGGGAAGTTCGCAGCTGCAGCCTGTTGTTTCTTATAATTCGTAACGCGCCGCAGCCAATAGCTTTGCCGCCGCCAAGGTTCGCATGAGCTAGCCTCTGACTCTGTAGTAACAACCGTGTCCAGAAGATCCGGGGATTCAGCATTGTACGGCGAGTCTCACTATGTGACCCGCAGGATGTTTCGCCGTCTTACTATGCTGGTGGACTGCATGGGCAATAATGGCGCCGGTGAGAAAGTTCCAAGGAATACGAAGGACACGATACCTACATTGGAGGGTCAAAGTGAGCTCAATACTTCATAGTCCGCATGATGAACGTGATATTATACGTAGCCTGGTAACCAAGTCCTTTTGTCCGGGTCAGAGAGATTCTAGTACAAATTTGTACGCTTTACTTGAGGCCCGTACCATCACCTTTCGGTGGTTGGACGCATGCCCGAGTATTCGCCTGAGTTACTAAGCGCAGAGGAGGTTGTAGGGTAGACCCATCCACCGTTGGGACGAAGTTGAATACCATGCTTTAGGAAACTGTTGGAGCCAGTCAGCCCTTCGACTTCCGTGCACACGCAAGGCAATTTGAAAGGTAGTTCAAGACCAAACCTGACTTCGCCCCCTGCCCCCTCGTGGGATCTTAAATCCATAGAATGTGCAAGGTTCCTTATAAAAAAAAGGCTCGGTAGATGCTCTCCGCGTCGGCGGGTGGCCTGCGTGTGGCGCCCTAGTCTGTTGCGTACATCCTGGAATATTAAGCTACGGAAGAGCGTTTTTCCATTAACGTGGTTTAGAGCGGTGGAACACGTCCTCATCTGGGACTCTGGGCTAGGACTGGCAGCCATGACTAAGGCATGACCGGTGCAACATAACATGACAGTAATCTCCACTACGAGCATACTGTATCTTGTAGACTCTAATCCTCCCAGTTATATATGCAGTTGAGTCTTGTTGCCCTATTACTCTAGCATATTGCCACTAACGGTCATTTTCGGATGACGGCCCGTTTTGCCGTCGAGGTGAGGGGACTATAGCCTTTGATGCTTAAGGCTAGAGTGTGCGTTTGATAGTGGCGACCTGTCTAGTCTTCCGCTTCCTTGTCACCACGCTGCTGCTTCTAGTGACTTATACTCGACCATTTCCCGTGTCCAGGTGCAGAAGTGGCCTCACGCTCCGGCCTGGTTCGGCCAAAATTTAGGACCCGTCGGGCCCCTATATCTAAGTCACAAATATGGGTCGTTCTTACAAATTGGGAGGCGTTTTCAGAACAAAAGTACCGCTATCCCGTAAGGGCGGAAGACTCGAAACCCTTAAGACCTATCGCCACGCATCGCTGGATCAACGCATGTTGGACCAAAGCAGAATGTTGTACCTGCATAACACTGCCCCTTTCATGTCAATTTTAGTCATACGTTATGGTTTCGCGGTCTCGGTTGGGCCTGGTATTGAAGGACGCGCGTTTCCACTGCGTGTGTCCGACGCTACCTTGTTCGCACTTTCAGCTGACTTGAACGAAGTAATGGTAAGGATGCCGCTCCGCTGCGAAAGCTCACTATGTGTTAACCCCGGTCGCCTGTGATCAGTTTGATACGGTGGGTTAATCGCCTACCCGTGTGACACTGACAACTTCACCAGTGTAGGTGCCGGGGCACATCCACAATGTGGGTCAAAGTCGTGACGAGTCACTTAACGATTTCGCAGAAAGATCGCGAAATCGTGAACGGCTATTAAGATCTGTCCCGGTCTGTAATACACGTTTTTATTCCGAAACATTGTAAGGACGTACAAGTGGACGCCAATAAGCAGAGTGGTGTTAGACACACCCACTCGTTGGTGTTCAATGTAGTCGCCCCAGGGCAGAAATCAATTAATCGTCTTGCCAAGGAGCAGCAAGGTAGCACATTCGGACCCAGCTGTGGAGCCTACATTCGCGTACTCTTGCAGATGAATTCAATCAGCCGTGTATTGATCACTGAAAACCCCGAACCACTAGGGCTGATGTTTGAAGCTTGACTCGGGATTCACTAGTATCGTGCCTATATGTCTGTCTTGGGCATGGTTCCGATACATCAGA
seq00019   CATATGCTGACTTGTGGATACAACCAGTCAATTGCCTCGGTTCTGACGTTCCACCTTGCACTATGCACCCAAGCCGAACTGGACGCAGCCTTGTCTCCTCATTCGAATCAAGTGCCTGCTTTGACAACACCCTCTTATCCAGCAGAGTGGATGCTGTTTGATTCATTTGGATGTCCTCAGCAACAAAACGGCGTCATCTATGCGTGGCTGAGGCTTTACAGCGGGAAGGTCGCAGCTGCAGCCTGTTGTTTCTTATAATTCGTAACGCGCCGCAGCCAATAGCTTTGCGGCCGCCAAGGTTCGCATGAGCTAGCCTCTGACTCTGTAGTAACAACCGTGTCCAGAAGATCCGTGGATTCAGCATTGTACGGCGAGTCTCACTATGTGACCCGCAGGATGTTTCTCCGTCTTACTATGCTGGTGGACTGCATGGGCAATAATGGCGCCGGTGAGAAAGTTCCAAGGAATACGAAGGACACGATACCTACATTGGAGGGTCAAAGTGAGCTCAATACTTCATAGTCCGCATGATGAACGTGATATTATACGTAGCCTGGTAACCAAGTCCTTTTGTCCGGGTCAGAGAGATTCTAGTACAAATTTGTACGCTTTACTTGAGGCCCGTACCATCACCTTTCGGTGGTTGGACGCATGCCCGAGTATTCGCCTGAGTTACTAAGCGCAGAGGAGGTTGTAGGGTAGACCCATCCACCGTTGGGACGAAGTTGAATACCATGCTTTAGGAAACTGTTGGAGCCAGTCAGCCCTTCGACTTCCGTGCACACGCAAGGCAATTTGAAAGGTAGTTCAAGACCAAACCTGACTTCGCCCCCTGCCCCCTCGTGTGATCTTAAATCCATAGAATGTGCAAGGTTCCTTATAAAAAAAAGGCTCGGTAGATGCTCTCCGCGTCGGCGGGTGGCCTGCGTGTGGCGCCCTAGTCTGTTGCGTACATCCTGGAATATTAAGCTACGGAAGAGCGTTTTTCCATTAACGTGGTTTAGAGCGGTGGAACACGTCCTCATCTGGGACTCTGGGCTAGGACTGGCAGCCATGACGAAGGCATGACCGGTGCAACATAACATGACAGTAATCTCCACTACGAGCATACTGTATCTTGTAGACTCTAATCCTCCCAGTTATATATGCAGTTGAGTCTTGTTGCACTATTACTCTAGCATATTGCCACTAACGGTCATTTTCGGATGACGGCCCGTTTTGCCGTCGAGGTGAGGGGACTATAGCCTTTGATGCTTAAGGCTAGAGTGTGCGTTTGATAGTGGCGACCTGTCTAGTCTTCCGCTTCCTTGTCACCACGCTGCTGCTTCTAGTGACTTATACTCGACCATTTCCCGTGTCCAGGTGCAGAAGTGGCCTCACGCTCCGGCCTGGTTCGGCCAAAATTTAGGACCCGTCGGGCCCCTATATCTAAGTCACAAATATGGGTCGTTCTTACAAATTGGGAGGCGTTTTCAGAACAAAAGTACCGCTATCCCGTAAGGGCGGAAGACTCGAAACCCTTAAGACCTATCGCCACGCATCGCTGGATCAACGCATGTTGGACCAAAGCAGAATGTTGTACCTGCATAACACTGCCCCTTTCATGTCAATTTTAGTCATACGTTATGGTTTCGCGGTCTCGGTTGGGCCTGGTATTGAAGGACGCGCGTTTCCACTGCGTGTGTCCGACGCTACCTTGTTCGCACTTTCAGCTGACTTGAACGAAGTAATGGTAAGGATGCCGCTCCGCTGCGAAAGCTCACTATGTGTTAACCCCGGTCGCCTGTGATCAGTTTGATACGGTGGGTTAATCGCCTACCCGTGTGACACTGACAACTTCACCAGTGTAGGTGCCGGGGCACATCCACAATGTGGGTCAAAGTCGTGACGAGTCACTTAACGATTTCGCAGAAAGATCGCGAAATCGTGAACGGCTATTAAGATCTGTCCCGGTCTGTAATACACGTTTTTATTCCGAAACATTGTAAGGACGTACAAGTGGACGCCAATAAGCAGAGTGGTGTTAGACACACCCACTCGTTGGTGTTCAATGTAGTCGCCCCAGGGCAGAAATCAATTAATCGTCTTGCCAAGGAGCAGCAAGGTAGCACATTCGGACCCAGCTGTGGAGCCTACATTCGCGTACTCTTGCAGATGAATTCAATCAGCCGTGTATTGATCACTGAAAACCCCGAACCACTAGGGCTGATGTTTGAAGCTTGACTCGGGATTCACTAGTATCGTGCCTATATGTCTGTCTTGGGCATGGTTCCGATACATCAGA
seq00020   CATATGCTGACTTGTGGATACAACCAGTCAATTGCCTCGGTTCTGACGTTCCACCTTGCACTATGCACCCAAGCCGAACTGGACGCAGCCTTGTCTCCTCATTCGAATCAAGTGCCTGCTTTGACAACACCCTCTTATCCAGCAGAGTGGATGCTGTTTGATTCATTTGGATGTCCTCAGCAACAAAACGGCGTCATCTATGCGTGGCTGAGGCTTTACAGCGGGAAGTTCGCAGCTGCAGCCTGTTGTTTCTTATAATTCGTAACGCGCCGCAGCCAATAGCTTTGCCGCCGCCAAGGTTCGCATGAGCTAGCCTCTGACTCTGTAGTAACAACCGTGTCCAGAAGATCCGGGGATTCAGCATTGTACGGCGAGTCTCACTATGTGACCCGCAGGATGTTTCGCCGTCTTACTATGCTGGTGGACTGCATGGGCAATAATGGCGCCGGTGAGAAAGTTCCAAGGAATACGAAGGACACGATACCTACATTGGAGGGTCAAAGTGAGCTCAATACTTCATAGTCCGCATGATGAACGTGATATTATACGTAGCCTGGTAACCAAGTCCTTTTGTCCGGGTCAGAGAGATTCTAGTACAAATTTGTACGCTTTACTTGAGGCCCGTACCATCACCTTTCGGTGGTTGGACGCATGCCCGAGTATTCGCCTGAGTTACTAAGCGCAGAGGAGGTTGTAGGGTAGACCCATCCACCGTTGGGACGAAGTTGAATACCATGCTTTAGGAAACTGTTGGAGCCAGTCAGCCCTTCGACTTCCGTGCACACGCAAGGCAATTTGAAAGGTAGTTCAAGACCAAACCTGACTTCGCCCCCTGCCCCCTCGTGGGATCTTAAATCCATAGAATGTGCAAGGTTCCTTATAAAAAAAAGGCTCGGTAGATGCTCTCCGCGTCGGCGGGTGGCCTGCGTGTGGCGCCCTAGTCTGTTGCGTACATCCTGGAATATTAAGCTACGGAAGAGCGTTTTTCCATTAACGTGGTTTAGAGCGGTGGAACACGTCCTCATCTGGGACTCTGGGCTAGGACTGGCAGCCATGACTAAGGCATGACCGGTGCAACATAACATGACAGTAATCTCCACTACGAGCATACTGTATCTTGTAGACTCTAATCCTCCCAGTTATATATGCAGTTGAGTCTTGTTGCCCTATTACTCTAGCATATTGCCACTAACGGTCATTTTCGGATGACGGCCCGTTTTGCCGTCGAGGTGAGGGGACTATAGCCTTTGATGCTTAAGGCTAGAGTGTGCGTTTGATAGTGGCGACCTGTCTAGTCTTCCGCTTCCTTGTCACCACGCTGCTGCTTCTAGTGACTTATACTCGACCATTTCCCGTGTCCAGGTGCAGAAGTGGCCTCACGCTCCGGCCTGGTTCGGCCAAAATTTAGGACCCGTCGGGCCCCTATATCTAAGTCACAAATATGGGTCGTTCTTACAAATTGGGAGGCGTTTTCAGAACAAAAGTACCGCTATCCCGTAAGGGCGGAAGACTCGAAACCCTTAAGACCTATCGCCACGCATCGCTGGATCAACGCATGTTGGACCAAAGCAGAATGTTGTACCTGCATAACACTGCCCCTTTCATGTCAATTTTAGTCATACGTTATGGTTTCGCGGTCTCGGTTGGGCCTGGTATTGAAGGACGCGCGTTTCCACTGCGTGTGTCCGACGCTACCTTGTTCGCACTTTCAGCTGACTTGAACGAAGTAATGGTAAGGATGCCGCTCCGCTGCGAAAGCTCACTATGTGTTAACCCCGGTCGCCTGTGATCAGTTTGATACGGTGGGTTAATCGCCTACCCGTGTGACACTGACAACTTCACCAGTGTAGGTGCCGGGGCACATCCACAATGTGGGTCAAAGTCGTGACGAGTCACTTAACGATTTCGCAGAAAGATCGCGAAATCGTGAACGGCTATTAAGATCTGTCCCGGTCTGTAATACACGTTTTTATTCCGAAACATTGTAAGGACGTACAAGTGGACGCCAATAAGCAGAGTGGTGTTAGACACACCCACTCGTTGGTGTTCAATGTAGTCGCCCCAGGGCAGAAATCAATTAATCGTCTTGCCAAGGAGCAGCAAGGTAGCACATTCGGACCCAGCTGTGGAGCCTACATTCGCGTACTCTTGCAGATGAATTCAATCAGCCGTGTATTGATCACTGAAAACCCCGAACCACTAGGGCTGATGTTTGAAGCTTGACTCGGGATTCACTAGTATCGTGCCTATATGTCTGTCTTGGGCATGGTTCCGATACATCAGA
seq00021   CATATGCTGACTTGTGGATACAACCAGTCAATTGCCTCGGTTCTGACGTTCCACCTTGCACTATGCACCCAAGCCGAACTGGACGCAGCCTTGTCTCCTCATTCGAATCAAGTGCCTGCTTTGACAACACCCTCTTATCCAGCAGAGTGGATGCTGTTTGATTCATTTGGATGTCCTCAGCAACAAAACGGCGTCATCTATGCGTGGCTGAGGCTTTACAGCGGGAAGGTCGCAGCTGCAGCCTGTTGTTTCTTATAATTCGTAACGCGCCGCAGCCAATAGCTTTGCCGCCGCCAAGGTTCGCATGAGCTAGCCTCTGACTCTGTAGTAACAACCGTGTCCAGAAGATCCGTGGATTCAGCATTGTACGGCGAGTCTCACTATGTGACCCGCAGGATGTTTCTCCGTCTTACTATGCTGGTGGACTGCATGGGCAATAATGGCGCCGGTGAGATAGTTCCAAGGAATACGAAGGACACGATACCTACATTGGAGGGTCAAAGTGAGCTCAATACTTCATAGTCCGCATGATGAACGTGATATTATACGTAGCCTGGTAACCAAGTCCTTTTGTCCGGGTCAGAGAGATTCTAGTACAAATTTGTACGCTTTACTTGAGGCCCGTACCATCACCTTTCGGTGGTTGGACGCATGCCCGAGTATTCGCCTGAGTTACTAAGCGCAGAGGAGGTTGTAGGGTAGACCCATCCACCGTTGGGACGAAGTTGAATACCATGCTTTAGGAAACTGTTGGAGCCAGTCAGCCCTTCGACTTCCGTGCACACGCAAGGCAATTTGAAAGGTAGTTCAAGACCAAACCTGACTTCGCCCCCTGCCCCCTCGTGGGATCTTAAATCCATAGAATGTGCAAGGTTCCTTATAAAAAAAAGGCTCGGTAGATGCTCTCCGCGTCGGCGGGTGGCCTGCGTGTGGCGCCCTAGTCTGTTGCGTACATCCTGGAATATTAAGCTACGGAAGAGCGTTTTTCCATTAACGTGGTTTAGAGCGGTGGAACACGTCCTCATCTGGGACTCTGGGCTAGGACTGGCAGCCATGACGAAGGCATGACCGGTGCAACATAACATGACAGTAATCTCCACTACGAGCATACTGTATCTTGTAGACTCTAATCCTCCCAGTTATATATGCAGTTGAGTCTTGTTGCCCTATTACTCTAGCATATTGCCACTAACGGTCATTTTCGGATGACGGCCCGTTTTGCCGTCGAGGTGAGGGGACTATAGCCTTTGATGCTTAAGGCTAGAGTGTGCGTTTGATAGTGGCGACCTGTCTAGTCTTCCGCTTCCTTGTCACCACGCTGCTGCTTCTAGTGACTTATACTCGACCATTTCCCGTGTCCAGGTGCAGAAGTGGCCTCACGCTCCGGCCTGGTTCGGCCAAAATTTAGGACCCGTCGGGCCCCTATATCTAAGTCACAAATATGGGTCGTTCTTACAAATTGGGAGGCGTTTTCAGAACAAAAGTACCGCTATCCCGTAAGGGCGGAAGACTCGAAACCCTTAAGACCTATCGCCACGCATCGCTGGATCAACGCATGTTGGACCAAAGCAGAATGTTGTACCTGCATAACACTGCCCCTTTCATGTCAATTTTAGTCATACGTTATGGTTTCGCGGTCTCGGTTGGGCCTGGTATTGAAGGACGCGCGTTTCCACTGCGTGTGTCCGACGCTACCTTGTTCGCACTTTCAGCTGACTTGAACGAAGTAATGGTAAGGATGCCGCTCCGCTGCGAAAGCTCACTATGTGTTAACCCCGGTCGCCTGTGATCAGTTTGATACGGTGGGTTAATCGCCTACCCGTGTGACACTGACAACTTCACCAGTGTAGGTGCCGGGGCACATCCACAATGTGGGTCAAAGTCGTGACGAGTCACTTAACGATTTCGCAGAAAGATCGCGAAATCGTGAACGGCTATTAAGATCTGTCCCGGTCTGTAATACACGTTTTTATTCCGAAACATTGTAAGGACGTACAAGTGGACGCCTATAAGCAGAGTGGTGTTAGACACACCCACTCGTTGGTGTTCAATGTAGTCGCCCCAGGGCAGAAATCAATTAATCGTCTTGCCAAGGAGCAGCAAGGTAGCACATTCGGACCCAGCTGTGGAGCCTACATTCGCGTACTCTTGCAGATGAATTCAATCAGCCGTGTATTGATCACTGAAAACCCCGAACCACTAGGGCTGATGTTTGAAGCTTGACTCGGGATTCACTAGTATCGTGCCTATATGTCTGTCTTGGGCATGGTTCCGATACATCAGA
seq00022   CATATGCTGACTTGTGGATACAACCAGTCAATTGCCTCGGTTCTGACGTTCCACCTTGCACTATGCACCCAAGCCGAACTGGACGCAGCCTTGTCGCCTCATTCGAATCAAGTGCCTGCTTTGACAACACCCTCTTATCCAGCAGAGTGGATGCTGTTTGATTCATTTGGATGTCCTCAGCAACAAAACGGCGTCATCTATGCGTGGCTGAGGCTTTACAGCGGGAAGGTCGCAGCTGCAGCCTGTTGTTTCTTATAATTCGTAACGCGCCGCAGCCAATAGCTTTGCCGCCGCCAAGGTTCGCATGAGCTAGCCTCTGACTCTGTAGTAACAACCGTGTCCAGAAGATCCGTGGATTCAGCATTGTACGGCGAGTCTCACTATGTGACCCGCAGGATGTTTCGCCGTCTTACTATGCTGGTGGACTGCATGGGCAATAATGGCGCCGGTGAGAAAGTTCCAAGGAATACGAAGGACACGATACCTACATTGGAGGGTCAAAGTGAGCTCAATACTTCATAGTCCGCATGATGAACGTGATATTATACGTAGCCTGGTAACCAAGTCCTTTTGTCCGGGTCAGAGAGATTCTAGTACAAATTTGTACGCTTTACTTGAGGCCCGTACCATCACCTTTCGGTGGTTGGACGCATGCCCGAGTATTCGCCTGAGTTACTAAGCGCAGAGGAGGTTGTAGGGTAGACCCATCCACCGTTGGGACGAAGTTGAATACCATGCTTTAGGAAACTGTTGGAGCCAGTCAGCCCTTCGACTTCCGTGCACACGCAAGGCAATTTGAAAGGTAGTTCAAGACCAAACCTGACTTCGCCCCCTGCCCCCTCGTGTGATCTTAAATCCATAGAATGTGCAAGGTTCCTTATAAAAAAAAGGCTCGGTAGATGCTCTCCGCGTCGGCGGGTGGCCTGCGTGTGGCGCCCTAGTCTGTTGCGTACATCCTGGAATATTAAGCTACGGAAGAGCGTTTTTCCATTAACGTGGTTTAGAGCGGTGGAACACGTCCTCATCTGGGACTCTGGGCTAGGACTGGCAGCCATGACGAAGGCATGACCGGTGCAACATAACATGACAGTAATCTCCACTACGAGCATACTGTATCTTGTAGACTCTAATCCTCCCAGTTATATATGCAGTTGAGTCTTGTTGCCCTATTACTCTAGCATATTGCCACTAACGGTCATTTTCGGATGACGGCCCGTTTTGCCGTCGAGGTGAGGGGACTATAGCCTTTGATGCTTAAGGCTAGAGTGTGCGTTTGATAGTGGCGACCTGTCTAGTCTTCCGCTTCCTTGTCACCACGCTGCTGCTTCTAGTGACTTATACTCGACCATTTCCCGTGTCCAGGTGCAGAAGTGGCCTCACGCTCCGGCCTGGTTCGGCCAAAATTTAGGACCCGTCGGGCCCCTATATCTAAGTCACAAATATGGGTCGTTCTTACAAATTGGGAGGCGTTTTCAGAACAAAAGTACCGCTATCCCGTAAGGGCGGAAGACTCGAAACCCTTAAGACCTATCGCCACGCATCGCTGGATCAACGCATGTTGGACCAAAGCAGAATGTTGTACCTGCATAACACTGCCCCTTTCATGTCAATTTTAGTCATACGTTATGGTTTCGCGGTCTCGGTTGGGCCTGGTATTGAAGGACGCGCGTTTCCACTGCGTGTGTCCGACGCTACCTTGTTCGCACTTTCAGCTGACTTGAACGAAGTAATGGTAAGGATGCCGCTCCGCTGCGAAAGCTCACTATGTGTTAACCCCGGTCGCCTGTGATCAGTTTGATACGGTGGGTTAATCGCCTACCCGTGTGACACTGACAACTTCACCAGTGTAGGTGCCGGGGCACATCCACAATGTGGGTCAAAGTCGTGACGAGTCACTTAACGATTTCGCAGAAAGATCGCGAAATCGTGAACGGCTATTAAGATCTGTCCCGGTCTGTAATACACGTTTTTATTCCGAAACATTGTAAGGACGTACAAGTGGACGCCAATAAGCAGAGTGGTGTTAGACACACCCACTCGTTGGTGTTCAATGTAGTCGCCCCAGGGCAGAAATCAATTAATCGTCTTGCCAAGGAGCAGCAAGGTAGCACATTCGGACCCAGCTGTGGATCCTACATTCGCGTACTCTTGCAGATGAATTCAATCAGCCGTGTATTGATCACTGAAAACCCCGAACCACTAGGGCTGATGTTTGAAGCTTGACTCGGGATTCACTAGTATCGTGCCTATATGTCTGTCTTGGGCATGGTTCCGATACATCAGA
seq00023   CATATGCTGACTTGTGGATACAACCAGTCAATTGCCTCGGTTCTGACGTTCCACCTTGCACTATGCACCCAAGCCGAACTGGACGCAGCCTTGTCTCCTCATTCGAATCAAGTGCCTGCTTTGACAACACCCTCTTATCCAGCAGAGTGGATGCTGTTTGATTCATTTGGATGTCCTCAGCAACAAAACGGCGTCATCTATGCGTGGCTGAGGCTTTACAGCGGGAAGTTCGCAGCTGCAGCCTGTTGTTTCTTATAATTCGTAACGCGCCGCAGCCAATAGCTTTGCCGCCGCCAAGGTTCGCATGAGCTAGCCTCTGACTCTGTAGTAACAACCGTGTCCAGAAGATCCGGGGATTCAGCATTGTACGGCGAGTCTCACTATGTGACCCGCAGGATGTTTCGCCGTCTTACTATGCTGGTGGACTGCATGGGCAATAATGGCGCCGGTGAGAAAGTTCCAAGGAATACGAAGGACACGATACCTACATTGGAGGGTCAAAGTGAGCTCAATACTTCATAGTCCGCATGATGAACGTGATATTATACGTAGCCTGGTAACCAAGTCCTTTTGTCCGGGTCAGAGAGATTCTAGTACAAATTTGTACGCTTTACTTGAGGCCCGTACCATCACCTTTCGGTGGTTGGACGCATGCCCGAGTATTCGCCTGAGTTACTAAGCGCAGAGGAGGTTGTAGGGTAGACCCATCCACCGTTGGGACGAAGTTGAATACCATGCTTTAGGAAACTGTTGGAGCCAGTCAGCCCTTCGACTTCCGTGCACACGCAAGGCAATTTGAAAGGTAGTTCAAGACCAAACCTGACTTCGCCCCCTGCCCCCTCGTGGGATCTTAAATCCATAGAATGTGCAAGGTTCCTTATAAAAAAAAGGCTCGGTAGATGCTCTCCGCGTCGGCGGGTGGCCTGCGTGTGGCGCCCTAGTCTGTTGCGTACATCCTGGAATATTAAGCTACGGAAGAGCGTTTTTCCATTAACGTGGTTTAGAGCGGTGGAACACGTCCTCATCTGGGACTCTGGGCTAGGACTGGCAGCCATGACTAAGGCATGACCGGTGCAACATAACATGACAGTAATCTCCACTACGAGCATACTGTATCTTGTAGACTCTAATCCTCCCAGTTATATATGCAGTTGAGTCTTGTTGCCCTATTACTCTAGCATATTGCCACTAACGGTCATTTTCGGATGACGGCCCGTTTTGCCGTCGAGGTGAGGGGACTATAGCCTTTGATGCTTAAGGCTAGAGTGTGCGTTTGATAGTGGCGACCTGTCTAGTCTTCCGCTTCCTTGTCACCACGCTGCTGCTTCTAGTGACTTATACTCGACCATTTCCCGTGTCCAGGTGCAGAAGTGGCCTCACGCTCCGGCCTGGTTCGGCCAAAATTTAGGACCCGTCGGGCCCCTATATCTAAGTCACAAATATGGGTCGTTCTTACAAATTGGGAGGCGTTTTCAGAACAAAAGTACCGCTATCCCGTAAGGGCGGAAGACTCGAAACCCTTAAGACCTATCGCCACGCATCGCTGGATCAACGCATGTTGGACCAAAGCAGAATGTTGTACCTGCATAACACTGCCCCTTTCATGTCAATTTTAGTCATACGTTATGGTTTCGCGGTCTCGGTTGGGCCTGGTATTGAAGGACGCGCGTTTCCACTGCGTGTGTCCGACGCTACCTTGTTCGCACTTTCAGCTGACTTGAACGAAGTAATGGTAAGGATGCCGCTCCGCTGCGAAAGCTCACTATGTGTTAACCCCGGTCGCCTGTGATCAGTTTGATACGGTGGGTTAATCGCCTACCCGTGTGACACTGACAACTTCACCAGTGTAGGTGCCGGGGCACATCCACAATGTGGGTCAAAGTCGTGACGAGTCACTTAACGATTTCGCAGAAAGATCGCGAAATCGTGAACGGCTATTAAGATCTGTCCCGGTCTGTAATACACGTTTTTATTCCGAAACATTGTAAGGACGTACAAGTGGACGCCAATAAGCAGAGTGGTGTTAGACACACCCACTCGTTGGTGTTCAATGTAGTCGCCCCAGGGCAGAAATCAATTAATCGTCTTGCCAAGGAGCAGCAAGGTAGCACATTCGGACCCAGCTGTGGAGCCTACATTCGCGTACTCTTGCAGATGAATTCAATCAGCCGTGTATTGATCACTGAAAACCCCGAACCACTAGGGCTGATGTTTGAAGCTTGACTCGGGATTCACTAGTATCGTGCCTATATGTCTGTCTTGGGCATGGTTCCGATACATCAGA
seq00024   CATATGCTGACTTGTGGATACAACCAGTCAATTGCCTCGGTTCTGACGTTCCACCTTGCACTATGCACCCAAGCCGAACTGGACGCAGCCTTGTCTCCTCATTCGAATCAAGTGCCTGCTTTGACAACACCCTCTTATCCAGCAGAGTGGATGCTGTTTGATTCATTTGGATGTCCTCAGCAACAAAACGGCGTCATCTATGCGTGGCTGAGGCTTTACAGCGGGAAGGTCGCAGCTGCAGCCTGTTGTTTCTTATAATTCGTAACGCGCCGCAGCCAATAGCTTTGCGGCCGCCAAGGTTCGCATGAGCTAGCCTCTGACTCTGTAGTAACAACCGTGTCCAGAAGATCCGGGGATTCAGCATTGTACGGCGAGTCTCACTATGTGACCCGCAGGATGTTTCGCCGTCTTACTATGCTGGTGGACTGCATGGGCAATAATGGCGCCGGTGAGAAAGTTCCAAGGAATACGAAGGACACGATACCTACATTGGAGGGTCAAAGTGAGCTCAATACTTCATAGTCCGCATGATGAACGTGATATTATACGTAGCCTGGTAACCAAGTCCTTTTGTCCGGGTCAGAGAGATTCTAGTACAAATTTGTACGCTTTACTTGAGGCCCGTACCATCACCTTTCGGTGGTTGGACGCATGCCCGAGTATTCGCCTGAGTTACTAAGCGCAGAGGAGGTTGTAGGGTAGACCCATCCACCGTTGGGACGAAGTTGAATACCATGCTTTAGGAAACTGTTGGAGCCAGTCAGCCCTTCGACTTCCGTGCACACGCAAGGCAATTTGAAAGGTAGTTCAAGACCAAACCTGACTTCGCCCCCTGCCCCCTCGTGGGATCTTAAATCCATAGAATGTGCAAGGTTCCTTATAAAAAAAAGGCTCGGTAGATGCTCTCCGCGTCGGCGGGTGGCCTGCGTGTGGCGCCCTAGTCTGTTGCGTACATCCTGGAATATTAAGCTACGGAAGAGCGTTTTTCCATTAACGTGGTTTAGAGCGGTGGAACACGTCCTCATCTGGGACTCTGGGCTAGGACTGGCAGCCATGACGAAGGCATGACCGGTGCAACATAACATGACAGTAATCTCCACTACGAGCATACTGTATCTTGTAGACTCTAATCCTCCCAGTTATATATGCAGTTGAGTCTTGTTGCCCTATTACTCTAGCATATTGCCACTAACGGTCATTTTCGGATGACGGCCCGTTTTGCCGTCGAGGTGAGGGGACTATAGCCTTTGATGCTTAAGGCTAGAGTGTGCGTTTGATAGTGGCGACCTGTCTAGTCTTCCGCTTCCTTGTCACCACGCTGCTGCTTCTAGTGACTTATACTCGACCATTTCCCGTGTCCAGGTGCAGAAGTGGCCTCACGCTCCGGCCTGGTTCGGCCAAAATTTAGGACCCGTCGGGCCCCTATATCTAAGTCACAAATATGGGTCGTTCTTACAAATTGGGAGGCGTTTTCAGAACAAAAGTACCGCTATCCCGTAAGGGCGGAAGACTCGAAACCCTTAAGACCTATCGCCACGCATCGCTGGATCAACGCATGTTGGACCAAAGCAGAATGTTGTACCTGCATAACACTGCCCCTTTCATGTCAATTTTAGTCATACGTTATGGTTTCGCGGTCTCGGTTGGGCCTGGTATTGAAGGACGCGCGTTTCCACTGCGTGTGTCCGACGCTACCTTGTTCGCACTTTCAGCTGACTTGAACGAAGTAATGGTAAGGATGCCGCTCCGCTGCGAAAGCTCACTATGTGTTAACCCCGGTCGCCTGTGATCAGTTTGATACGGTGGGTTAATCGCCTACCCGTGTGACACTGACAACTTCACCAGTGTAGGTGCCGGGGCACATCCACAATGTGGGTCAAAGTCGTGACGAGTCACTTAACGATTTCGCAGAAAGATCGCGAAATCGTGAACGGCTATTAAGATCTGTCCCGGTCTGTAATACACGTTTTTATTCCGAAACATTGTAAGGACGTACAAGTGGACGCCAATAAGCAGAGTGGTGTTAGACACACCCACTCGTTGGTGTTCAATGTAGTCGCCCCAGGGCAGAAATCAATTAATCGTCTTGCCAAGGAGCAGCAAGGTAGCACATTCGGACCCAGCTGTGGAGCCTACATTCGCGTACTCTTGCAGATGAATTCAATCAGCCGTGTATTGATCACTGAAAACCCCGAACCACTAGGGCTGATGTTTGAAGCTTGACTCGGGATTCACTAGTATCGTGCCTATATGTCTGTCTTGGGCATGGTTCCGATACATCAGA
seq00025   CATATGCTGACTTGTGGATACAACCAGTCAATTGCCTCGGTTCTGACGTTCCACCTTGCACTATGCACCCAAGCCGAACTGGACGCAGCCTTGTCTCCTCATTCGAATCAAGTGCCTGCTTTGACAACACCCTCTTATCCAGCAGAGTGGATGCTGTTTGATTCATTTGGATGTCCTCAGCAACAAAACGGCGTCATCTATGCGTGGCTGAGGCTTTACAGCGGGAAGTTCGCAGCTGCAGCCTGTTGTTTCTTATAATTCGTAACGCGCCGCAGCCAATAGCTTTGCCGCCGCCAAGGTTCGCATGAGCTAGCCTCTGACTCTGTAGTAACAACCGTGTCCAGAAGATCCGTGGATTCAGCATTGTACGGCGAGTCTCACTATGTGACCCGCAGGATGTTTCTCCGTCTTACTATGCTGGTGGACTGCATGGGCAATAATGGCGCCGGTGAGAAAGTTCCAAGGAATACGAAGGACACGATACCTACATTGGAGGGTCAAAGTGAGCTCAATACTTCATAGTCCGCATGATGAACGTGATATTATACGTAGCCTGGTAACCAAGTCCTTTTGTCCGGGTCAGAGAGATTCTAGTACAAATTTGTACGCTTTACTTGAGGCCCGTACCATCACCTTTCGGTGGTTGGACGCATGCCCGAGTATTCGCCTGAGTTACTAAGCGCAGAGGAGGTTGTAGGGTAGACCCATCCACCGTTGGGACGAAGTTGAATACCATGCTTTAGGAAACTGTTGGAGCCAGTCAGCCCTTCGACTTCCGTGCACACGCAAGGCAATTTGAAAGGTAGTTCAAGACCAAACCTGACTTCGCCCCCTGCCCCCTCGTGTGATCTTAAATCCATAGAATGTGCAAGGTTCCTTATAAAAAAAAGGCTCGGTAGATGCTCTCCGCGTCGGCGGGTGGCCTGCGTGTGGCGCCCTAGTCTGTTGCGTACATCCTGGAATATTAAGCTACGGAAGAGCGTTTTTCCATTAACGTGGTTTAGAGCGGTGGAACACGTCCTCATCTGGGACTCTGGGCTAGGACTGGCAGCCATGACGAAGGCATGACCGGTGCAACATAACATGACAGTAATCTCCACTACGAGCATACTGTATCTTGTAGACTCTAATCCTCCCAGTTATATATGCAGTTGAGTCTTGTTGCCCTATTACTCTAGCATATTGCCACTAACGGTCATTTTCGGATGACGGCCCGTTTTGCCGTCGAGGTGAGGGGACTATAGCCTTTGATGCTTAAGGCTAGAGTGTGCGTTTGATAGTGGCGACCTGTCTAGTCTTCCGCTTCCTTGTCACCACGCTGCTGCTTCTAGTGACTTATACTCGACCATTTCCCGTGTCCAGGTGCAGAAGTGGCCTCACGCTCCGGCCTGGTTCGGCCAAAATTTAGGACCCGTCGGGCCCCTATATCTAAGTCACAAATATGGGTCGTTCTTACAAATTGGGAGGCGTTTTCAGAACAAAAGTACCGCTATCCCGTAAGGGCGGAAGACTCGAAACCCTTAAGACCTATCGCCACGCATCGCTGGATCAACGCATGTTGGACCAAAGCAGAATGTTGTACCTGCATAACACTGCCCCTTTCATGTCAATTTTAGTCATACGTTATGGTTTCGCGGTCTCGGTTGGGCCTGGTATTGAAGGACGCGCGTTTCCACTGCGTGTGTCCGACGCTACCTTGTTCGCACTTTCAGCTGACTTGAACGAAGTAATGGTAAGGATGCCGCTCCGCTGCGAAAGCTCACTATGTGTTAACCCCGGTCGCCTGTGATCAGTTTGATACGGTGGGTTAATCGCCTACCCGTGTGACACTGACAACTTCACCAGTGTAGGTGCCGGGGCACATCCACAATGTGGGTCAAAGTCGTGACGAGTCACTTAACGATTTCGCAGAAAGATCGCGAAATCGTGAACGGCTATTAAGATCTGTCCCGGTCTGTAATACACGTTTTTATTCCGAAACATTGTAAGGACGTACAAGTGGACGCCAATAAGCAGAGTGGTGTTAGACACACCCACTCGTTGGTGTTCAATGTAGTCGCCCCAGGGCAGAAATCAATTAATCGTCTTACCAAGGAGCAGCAAGGTAGCACATTCGGACCCAGCTGTGGAGCCTACATTCGCGTACTCTTGCAGATGAATTCAATCAGCCGTGTATTGATCACTGAAAACCCCGAACCACTAGGGCTGATGTTTGAAGCTTGACTCGGGATTCACTAGTATCGTGCCTATATGTCTGTCTTGGGCATGGTTCCGATACATCAGA
seq00026   CATATGCTGACTTGTGGATACAACCAGTCAATTGCCTCGGTTCTGACGTTCCACCTTGCACTATGCACCCAAGCCGAACTGGACGCAGCCTTGTCTCCTCATTCGAATCAAGTGCCTGCTTTGACAACACCCTCTTATCCAGCAGAGTGGATGCTGTTTGATTCATTTGGATGTCCTCAGCAACAAAACGGCGTCATCTATGCGTGGCTGAGGCTTTACAGCGGGAAGGTCGCAGCTGCAGCCTGTTGTTTCTTATAATTCGTAACGCGCCGCAGCCAATAGCTTTGCCGCCGCCAAGGTTCGCATGAGCTAGCCTCTGACTCTGTAGTAACAACCGTGTCCAGAAGATCCGTGGATTCAGCATTGTACGGCGAGTCTCACTATGTGACCCGCAGGATGTTTCTCCGTCTTACTATGCTGGTGGACTGCATGGGCAATAATGGCGCCGGTGAGAAAGTTCCAAGGAATACGAAGGACACGATACCTACATTGGAGGGTCAAAGTGAGCTCAATACTTCATAGTCCGCATGATGAACGTGATATTATACGTAGCCTGGTAACCAAGTCCTTTTGTCCGGGTCAGAGAGATTCTAGTACAAATTTGTACGCTTTACTTGAGGCCCGTACCATCACCTTTCGGTGGTTGGACGCATGCCCGAGTATTCGCCTGAGTTACTAAGCGCAGAGGAGGTTGTAGGGTAGACCCATCCACCGTTGGGACGAAGTTGAATACCATGCTTTAGGAAACTGTTGGAGCCAGTCAGCCCTTCGACTTCCGTGCACACGCAAGGCAATTTGAAAGGTAGTTCAAGACCAAACCTGACTTCGCCCCCTGCCCCCTCGTGGGATCTTAAATCCATAGAATGTGCAAGGTTCCTTATAAAAAAAAGGCTCGGTAGATGCTCTCCGCGTCGGCGGGTGGCCTGCGTGTGGCGCCCTAGTCTGTTGCGTACATCCTGGAATATTAAGCTACGGAAGAGCGTTTTTCCATTAACGTGGTTTAGAGCGGTGGAACACGTCCTCATCTGGGACTCTGGGCTAGGACTGGCAGCCATGACGAAGGCATGACCGGTGCAACATAACATGACAGTAATCTCCACTACGAGCATACTGTATCTTGTAGACTCTAATCCTCCCAGTTATATATGCAGTTGAGTCTTGTTGCCCTATTACTCTAGCATATTGCCACTAACGGTCATTTTCGGATGACGGCCCGTTTTGCCGTCGAGGTGAGGGGACTATAGCCTTTGATGCTTAAGGCTAGAGTGTGCGTTTGATAGTGGCGACCTGTCTAGTCTTCCGCTTCCTTGTCACCACGCTGCTGCTTCTAGTGACTTATACTCGACCATTTCCCGTGTCCAGGTGCAGAAGTGGCCTCACGCTCCGGCCTGGTTCGGCCAAAATTTAGGACCCGTCGGGCCCCTATATCTAAGTCACAAATATGGGTCGTTCTTACAAATTGGGAGGCGTTTTCAGAACAAAAGTACCGCTATCCCGTAAGGGCGGAAGACTCGAAACCCTTAAGACCTATCGCCACGCATCGCTGGATCAACGCATGTTGGACCAAAGCAGAATGTTGTACCTGCATAACACTGCCCCTTTCATGTCAATTTTAGTCATACGTTATGGTTTCGCGGTCTCGGTTGGGCCTGGTATTGAAGGACGCGCGTTTCCACTGCGTGTGTCCGACGCTACCTTGTTCGCACTTTCAGCTGACTTGAACGAAGTAATGGTAAGGATGCCGCTCCGCTGCGAAAGCTCACTATGTGTTAACCCCGGTCGCCTGTGATCAGTTTGATACGGTGGGTTAATCGCCTACCCGTGTGACACTGACAACTTCACCAGTGTAGGTGCCGGGGCACATCCACAATGTGGGTCAAAGTCGTGACGAGTCACTTAACGATTTCGCAGAAAGATCGCGAAATCGTGAACGGCTATTAAGATCTGTCCCGGTCTGTAATACACGTTTTTATTCCGAAACATTGTAAGGACGTACAAGTGGACGCCAATAAGCAGAGTGGTGTTAGACACACCCACTCGTTGGTGTTCAATGTAGTCGCCCCAGGGCAGAAATCAATTAATCGTCTTGCCAAGGAGCAGCAAGGTAGCACATTCGGACCCAGCTGTGGATCCTACATTCGCGTACTCTTGCAGATGAATTCAATCAGCCGTGTATTGATCACTGAAAACCCCGAACCACTAGGGCTGATGTTTGAAGCTTGACTCGGGATTCACTAGTATCGTGCCTATATGTCTGTCTTGGGCATGGTTCCGATACATCAGA
seq00027   CATATGCTGACTTGTGGATACAACCAGTCAATTGCCTCGGTTCTGACGTTCCACCTTGCACTATGCACCCAAGCCGAACTGGACGCAGCCTTGTCTCCTCATTCGAATCAAGTGCCTGCTTTGACAACACCCTCTTATCCAGCAGAGTGGATGCTGTTTGATTCATTTGGATGTCCTCAGCAACAAAACGGCGTCATCTATGCGTGGCTGAGGCTTTACAGCGGGAAGGTCGCAGCTGCAGCCTGTTGTTTCTTATAATTCGTAACGCGCCGCAGCCAATAGCTTTGCCGCCGCCAAGGTTCGCATGAGCTAGCCTCTGACTCTGTAGTAACAACCGTGTCCAGAAGATCCGTGGATTCAGCATTGTACGGCGAGTCTCACTATGTGACCCGCAGGATGTTTCTCCGTCTTACTATGCTGGTGGACTGCATGGGCAATAATGGCGCCGGTGAGAAAGTTCCAAGGAATACGAAGGACACGATACCTACATTGGAGGGTCAAAGTGAGCTCAATACTTCATAGTCCGCATGATGAACGTGATATTATACGTAGCCTGGTAACCAAGTCCTTTTGTCCGGGTCAGAGAGATTCTAGTACAAATTTGTACGCTTTACTTGAGGCCCGTACCATCACCTTTCGGTGGTTGGACGCATGCCCGAGTATTCGCCTGAGTTACTAAGCGCAGAGGAGGTTGTAGGGTAGACCCATCCACCGTTGGGACGAAGTTGAATACCATGCTTTAGGAAACTGTTGGAGCCAGTCAGCCCTTCGACTTCCGTGCACACGCAAGGCAATTTGAAAGGTAGTTCAAGACCAAACCTGACTTCGCCCCCTGCCCCCTCGTGGGATCTTAAATCCATAGAATGTGCAAGGTTCCTTATAAAAAAAAGGCTCGGTAGATGCTCTCCGCGTCGGCGGGTGGCCTGCGTGTGGCGCCCTAGTCTGTTGCGTACATCCTGGAATATTAAGCTACGGAAGAGCGTTTTTCCATTAACGTGGTTTAGAGCGGTGGAACACGTCCTCATCTGGGACTCTGGGCTAGGACTGGCAGCCATGACGAAGGCATGACCGGTGCAACATAACATGACAGTAATCTCCACTACGAGCATACTGTATCTTGTAGACTCTAATCCTCCCAGTTATATATGCAGTTGAGTCTTGTTGCCCTATTACTCTAGCATATTGCCACTAACGGTCATTTTCGGATGACGGCCCGTTTTGCCGTCGAGGTGAGGGGACTATAGCCTTTGATGCTTAAGGCTAGAGTGTGCGTTTGATAGTGGCGACCTGTCTAGTCTTCCGCTTCCTTGTCACCACGCTGCTGCTTCTAGTGACTTATACTCGACCATTTCCCGTGTCCAGGTGCAGAAGTGGCCTCACGCTCCGGCCTGGTTCGGCCCAAATTTAGGACCCGTCGGGCCCCTATATCTAAGTCACAAATATGGGTCGTTCTTACAAATTGGGAGGCGTTTTCAGAACAAAAGTACCGCTATCCCGTAAGGGCGGAAGACTCGAAACCCTTAAGACCTATCGCCACGCATCGCTGGATCAACGCATGTTGGACCAAAGCAGAATGTTGTACCTGCATAACACTGCCCCTTTCATGTCAATTTTAGTCATACGTTATGGTTTCGCGGTCTCGGTTGGGCCTGGTATTGAAGGACGCGCGTTTCCACTGCGTGTGTCCGACGCTACCTTGTTCGCACTTTCAGCTGACTTGAACGAAGTAATGGTAAGGATGCCGCTCCGCTGCGAAAGCTCACTATGTGTTAACCCCGGTCGCCTGTGATCAGTTTGATACGGTGGGTTAATCGCCTACCCGTGTGACACTGACAACTTCACCAGTGTAGGTGCCGGGGCACATCCACAATGTGGGTCAAAGTCGTGACGAGTCACTTAACGATTTCGCAGAAAGATCGCGAAATCGTGAACGGCTATTAATATCTGTCCCGGTCTGTAATACACGTTTTTATTCCGAAACATTGTAAGGACGTACAAGTGGACGCCAATAAGCAGAGTGGTGTTAGACACACCCACTCGTTGGTGTTCAATGTAGTCGCCCCAGGGCAGAAATCAATTAATCGTCTTGCCAAGGAGCAGCAAGGTAGCACATTCGGACCCAGCTGTGGAGCCTACATTCGCGTACTCTTGCAGATGAATTCAATCAGCCGTGTATTGATCACTGAAAACCCCGAACCACTAGGGCTGATGTTTGAAGCTTGACTCGGGATTCACTAGTATCGTGCCTATATGTCTGTCTTGGGCATGGTTCCGATACATCAGA
seq00028   CATATGCTGACTTGTGGATACAACCAGTCAATTGCCTCGGTTCTGACGTTCCACCTTGCACTATGCACCCAAGCCGAACTGGACGCAGCCTTGTCTCCTCATTCGAATCAAGTGCCTGCTTTGACAACACCCTCTTATCCAGCAGAGTGGATGCTGTTTGATTCATTTGGATGTCCTCAGCAACAAAACGGCGTCATCTATGCGTGGCTGAGGCTTTACAGCGGGAAGTTCGCAGCTGCAGCCTGTTGTTTCTTATAATTCGTAACGCGCCGCAGCCAATAGCTTTGCCGCCGCCAAGGTTCGCATGAGCTAGCCTCTGACTCTGTAGTAACAACCGTGTCCAGAAGATCCGGGGATTCAGCATTGTACGGCGAGTCTCACTATGTGACCCGCAGGATGTTTCGCCGTCTTACTATGCTGGTGGACTGCATGGGCAATAATGGCGCCGGTGAGAAAGTTCCAAGGAATACGAAGGACACGATACCTACATTGGAGGGTCAAAGTGAGCTCAATACTTCATAGTCCGCATGATGAACGTGATATTATACGTAGCCTGGTAACCAAGTCCTTTTGTCCGGGTCAGAGAGATTCTAGTACAAATTTGTACGCTTTACTTGAGGCCCGTACCATCACCTTTCGGTGGTTGGACGCATGCCCGAGTATTCGCCTGAGTTACTAAGCGCAGAGGAGGTTGTAGGGTAGACCCATCCACCGTTGGGACGAAGTTGAATACCATGCTTTAGGAAACTGTTGGAGCCAGTCAGCCCTTCGACTTCCGTGCACACGCAAGGCAATTTGAAAGGTAGTTCAAGACCAAACCTGACTTCGCCCCCTGCCCCCTCGTGGGATCTTAAATCCATAGAATGTGCAAGGTTCCTTATAAAAAAAAGGCTCGGTAGATGCTCTCCGCGTCGGCGGGTGGCCTGCGTGTGGCGCCCTAGTCTGTTGCGTACATCCTGGAATATTAAGCTACGGAAGAGCGTTTTTCCATTAACGTGGTTTAGAGCGGTGGAACACGTCCTCATCTGGGACTCTGGGCTAGGACTGGCAGCCATGACTAAGGCATGACCGGTGCAACATAACATGACAGTAATCTCCACTACGAGCATACTGTATCTTGTAGACTCTAATCCTCCCAGTTATATATGCAGTTGAGTCTTGTTGCCCTATTACTCTAGCATATTGCCACTAACGGTCATTTTCGGATGACGGCCCGTTTTGCCGTCGAGGTGAGGGGACTATAGCCTTTGATGCTTAAGGCTAGAGTGTGCGTTTGATAGTGGCGACCTGTCTAGTCTTCCGCTTCCTTGTCACCACGCTGCTGCTTCTAGTGACTTATACTCGACCATTTCCCGTGTCCAGGTGCAGAAGTGGCCTCACGCTCCGGCCTGGTTCGGCCAAAATTTAGGACCCGTCGGGCCCCTATATCTAAGTCACAAATATGGGTCGTTCTTACAAATTGGGAGGCGTTTTCAGAACAAAAGTACCGCTATCCCGTAAGGGCGGAAGACTCGAAACCCTTAAGACCTATCGCCACGCATCGCTGGATCAACGCATGTTGGACCAAAGCAGAATGTTGTACCTGCATAACACTGCCCCTTTCATGTCAATTTTAGTCATACGTTATGGTTTCGCGGTCTCGGTTGGGCCTGGTATTGAAGGACGCGCGTTTCCACTGCGTGTGTCCGACGCTACCTTGTTCGCACTTTCAGCTGACTTGAACGAAGTAATGGTAAGGATGCCGCTCCGCTGCGAAAGCTCACTATGTGTTAACCCCGGTCGCCTGTGATCAGTTTGATACGGTGGGTTAATCGCCTACCCGTGTGACACTGACAACTTCACCAGTGTAGGTGCCGGGGCACATCCACAATGTGGGTCAAAGTCGTGACGAGTCACTTAACGATTTCGCAGAAAGATCGCGAAATCGTGAACGGCTATTAAGATCTGTCCCGGTCTGTAATACACGTTTTTATTCCGAAACATTGTAAGGACGTACAAGTGGACGCCAATAAGCAGAGTGGTGTTAGACACACCCACTCGTTGGTGTTCAATGTAGTCGCCCCAGGGCAGAAATCAATTAATCGTCTTGCCAAGGAGCAGCAAGGTAGCACATTCGGACCCAGCTGTGGAGCCTACATTCGCGTACTCTTGCAGATGAATTCAATCAGCCGTGTATTGATCACTGAAAACCCCGAACCACTAGGGCTGATGTTTGAAGCTTGACTCGGGATTCACTAGTATCGTGCCTATATGTCTGTCTTGGGCATGGTTCCGATACATCAGA
seq00029   CATATGCTGACTTGTGGATACAACCAGTCAATTGCCTCGGTTCTGACGTTCCACCTTGCACTATGCACCCAAGCCGAACTGGACGCAGCCTTGTCTCCTCATTCGAATCAAGTGCCTGCTTTGACAACACCCTCTTATCCAGCAGAGTGGATGCTGTTTGATTCATTTGGATGTCCTCAGCAACAAAACGGCGTCATCTATGCGTGGCTGAGGCTTTACAGCGGGAAGGTCGCAGCTGCAGCCTGTTGTTTCTTATAATTCGTAACGCGCCGCAGCCAATAGCTTTGCCGCCGCCAAGGTTCGCATGAGCTAGCCTCTGACTCTGTAGTAACAACCGTGTCCAGAAGATCCGTGGATTCAGCATTGTACGGCGAGTCTCACTATGTGACCCGCAGGATGTTTCTCCGTCTTACTATGCTGGTGGACTGCATGGGCAATAATGGCGCCGGTGAGAAAGTTCCAAGGAATACGAAGGACACGATACCTACATTGGAGGGTCAAAGTGAGCTCAATACTTCATAGTCCGCATGATGAACGTGATATTATACGTAGCCTGGTAACCAAGTCCTTTTGTCCGGGTCAGAGAGATTCTAGTACAAATTTGTACGCTTTACTTGAGGCCCGTACCATCACCTTTCGGTGGTTGGACGCATGCCCGAGTATTCGCCTGAGTTACTAAGCGCAGAGGAGGTTGTAGGGTAGACCCATCCACCGTTGGGACGAAGTTGAATACCATGCTTTAGGAAACTGTTGGAGCCAGTCAGCCCTTCGACTTCCGTGCACACGCAAGGCAATTTGAAAGGTAGTTCAAGACCAAACCTGACTTCGCCCCCTGCCCCCTCGTGGGATCTTAAATCCATAGAATGTGCAAGGTTCCTTATAAAAAAAAGGCTCGGTAGATGCTCTCCGCGTCGGCGGGTGGCCTGCGTGTGGCGCCCTAGTCTGTTGCGTACATCCTGGAATATTAAGCTACGGAAGAGCGTTTTTCCATTAACGTGGTTTAGAGCGGTGGAACACGTCCTCATCTGGGACTCTGGGCTAGGACTGGCAGCCATGACGAAGGCATGACCGGTGCAACATAACATGACAGTAATCTCCACTACGAGCATACTGTATCTTGTAGACTCTAATCCTCCCAGTTATATATGCAGTTGAGTCTTGTTGCCCTATTACTCTAGCATATTGCCACTAACGGTCATTTTCGGATGACGGCCCGTTTTGCCGTCGAGGTGAGGGGACTATAGCCTTTGATGCTTAAGGCTAGAGTGTGCGTTTGATAGTGGCGACCTGTCTAGTCTTCCGCTTCCTTGTCACCACGCTGCTGCTTCTAGTGACTTATACTCGACCATTTCCCGTGTCCAGGTGCAGAAGTGGCCTCACGCTCCGGCCTGGTTCGGCCAAAATTTAGGACCCGTCGGGCCCCTATATCTAAGTCACAAATATGGGTCGTTCTTACAAATTGGGAGGCGTTTTCAGAACAAAAGTACCGCTATCCCGTAAGGGCGGAAGACTCGAAACCCTTAAGACCTATCGCCACGCATCGCTGGATCAACGCATGTTGGACCAAAGCAGAATGTTGTACCTGCATAACACTGCCCCTTTCATGTCAATTTTAGTCATACGTTATGGTTTCGCGGTCTCGGTTGGGCCTGGTATTGAAGGACGCGCGTTTCCACTGCGTGTGTCCGACGCTACCTTGTTCGCACTTTCAGCTGACTTGAACGAAGTAATGGTAAGGATGCCGCTCCGCTGCGAAAGCTCACTATGTGTTAACCCCGGTCGCCTGTGATCAGTTTGATACGGTGGGTTAATCGCCTACCCGTGTGACACTGACAACTTCACCAGTGTAGGTGCCGGGGCACATCCACAATGTGGGTCAAAGTCGTGACGAGTCACTTAACGATTTCGCAGAAAGATCGCGAAATCGTGAACGGCTATTAAGATCTGTCCCGGTCTGTAATACACGTTTTTATTCCGAAACATTGTAAGGACGTACAAGTGGACGCCAATAAGCAGAGTGGTGTTAGACACACCCACTCGTTGGTGTTCAATGTAGTCGCCCCAGGGCAGAAATCAATTAATCGTCTTGCCAAGGAGCAGCAAGGTAGCACATTCGGACCCAGCTGTGGATCCTACATTCGCGTACTCTTGCAGATGAATTCAATCAGCCGTGTATTGATCACTGAAAACCCCGAACCACTAGGGCTGATGTTTGAAGCTTGACTCGGGATTCACTAGTATCGTGCCTATATGTCTGTCTTGGGCATGGTTCCGATACATCAGA
seq00030   CATATGCTGACTTGTGGATACAACCAGTCAATTGCCTCGGTTCTGACGTTCCACCTTGCACTATGCACCCAAGCCGAACTGGACGCAGCCTTGTCTCCTCATTCGAATCAAGTGCCTGCTTTGACAACACCCTCTTATCCAGCAGAGTGGATGCTGTTTGATTCATTTGGATGTCCTCAGCAACAAAACGGCGTCATCTATGCGTGGCTGAGGCTTTACAGCGGGAAGTTCGCAGCTGCAGCCTGTTGTTTCTTATAATTCGTAACGCGCCGCAGCCAATAGCTTTGCCGCCGCCAAGGTTCGCATGAGCTAGCCTCTGACTCTGTAGTAACAACCGTGTCCAGAAGATCCGGGGATTCAGCATTGTACGGCGAGTCTCACTATGTGACCCGCAGGATGTTTCGCCGTCTTACTATGCTGGTGGACTGCATGGGCAATAATGGCGCCGGTGAGAAAGTTCCAAGGAATACGAAGGACACGATACCTACATTGGAGGGTCAAAGTGAGCTCAATACTTCATAGTCCGCATGATGAACGTGATATTATACGTAGCCTGGTAACCAAGTCCTTTTGTCCGGGTCAGAGAGATTCTAGTACAAATTTGTACGCTTTACTTGAGGCCCGTACCATCACCTTTCGGTGGTTGGACGCATGCCCGAGTATTCGCCTGAGTTACTAAGCGCAGAGGAGGTTGTAGGGTAGACCCATCCACCGTTGGGACGAAGTTGAATACCATGCTTTAGGAAACTGTTGGAGCCAGTCAGCCCTTCGACTTCCGTGCACACGCAAGGCAATTTGAAAGGTAGTTCAAGACCAAACCTGACTTCGCCCCCTGCCCCCTCGTGGGATCTTAAATCCATAGAATGTGCAAGGTTCCTTATAAAAAAAAGGCTCGGTAGATGCTCTCCGCGTCGGCGGGTGGCCTGCGTGTGGCGCCCTAGTCTGTTGCGTACATCCTGGAATATTAAGCTACGGAAGAGCGTTTTTCCATTAACGTGGTTTAGAGCGGTGGAACACGTCCTCATCTGGGACTCTGGGCTAGGACTGGCAGCCATGACTAAGGCATGACCGGTGCAACATAACATGACAGTAATCTCCACTACGAGCATACTGTATCTTGTAGACTCTAATCCTCCCAGTTATATATGCAGTTGAGTCTTGTTGCCCTATTACTCTAGCATATTGCCACTAACGGTCATTTTCGGATGACGGCCCGTTTTGCCGTCGAGGTGAGGGGACTATAGCCTTTGATGCTTAAGGCTAGAGTGTGCGTTTGATAGTGGCGACCTGTCTAGTCTTCCGCTTCCTTGTCACCACGCTGCTGCTTCTAGTGACTTATACTCGACCATTTCCCGTGTCCAGGTGCAGAAGTGGCCTCACGCTCCGGCCTGGTTCGGCCAAAATTTAGGACCCGTCGGGCCCCTATATCTAAGTCACAAATATGGGTCGTTCTTACAAATTGGGAGGCGTTTTCAGAACAAAAGTACCGCTATCCCGTAAGGGCGGAAGACTCGAAACCCTTAAGACCTATCGCCACGCATCGCTGGATCAACGCATGTTGGACCAAAGCAGAATGTTGTACCTGCATAACACTGCCCCTTTCATGTCAATTTTAGTCATACGTTATGGTTTCGCGGTCTCGGTTGGGCCTGGTATTGAAGGACGCGCGTTTCCACTGCGTGTGTCCGACGCTACCTTGTTCGCACTTTCAGCTGACTTGAACGAAGTAATGGTAAGGATGCCGCTCCGCTGCGAAAGCTCACTATGTGTTAACCCCGGTCGCCTGTGATCAGTTTGATACGGTGGGTTAATCGCCTACCCGTGTGACACTGACAACTTCACCAGTGTAGGTGCCGGGGCACATCCACAATGTGGGTCAAAGTCGTGACGAGTCACTTAACGATTTCGCAGAAAGATCGCGAAATCGTGAACGGCTATTAAGATCTGTCCCGGTCTGTAATACACGTTTTTATTCCGAAACATTGTAAGGACGTACAAGTGGACGCCAATAAGCAGAGTGGTGTTAGACACACCCACTCGTTGGTGTTCAATGTAGTCGCCCCAGGGCAGAAATCAATTAATCGTCTTGCCAAGGAGCAGCAAGGTAGCACATTCGGACCCAGCTGTGGAGCCTACATTCGCGTACTCTTGCAGATGAATTCAATCAGCCGTGTATTGATCACTGAAAACCCCGAACCACTAGGGCTGATGTTTGAAGCTTGACTCGGGATTCACTAGTATCGTGCCTATATGTCTGTCTTGGGCATGGTTCCGATACATCAGA
seq00031   CATATGCTGACTTGTGGATACAACCAGTCAATTGCCTCGGTTCTGACGTTCCACCTTGCACTATGCACCCAAGCCGAACTGGACGCAGCCTTGTCTCCTCATTCGAATCAAGTGCCTGCTTTGACAACACCCTCTTATCCAGCAGAGTGGATGCTGTTTGATTCATTTGGATGTCCTCAGCAACAAAACGGCGTCATCTATGCGTGGCTGAGGCTTTACAGCGGGAAGGTCGCAGCTGCAGCCTGTTGTTTCTTATAATTCGTAACGCGCCGCAGCCAATAGCTTTGCCGCCGCCAAGGTTCGCATGAGCTAGCCTCTGACTCTGTAGTAACAACCGTGTCCAGAAGATCCGTGGATTCAGCATTGTACGGCGAGTCTCACTATGTGACCCGCAGGATGTTTCTCCGTCTTACTATGCTGGTGGACTGCATGGGCAATAATGGCGCCGGTGAGAAAGTTCCAAGGAATACGAAGGACACGATACCTACATTGGAGGGTCAAAGTGAGCTCAATACTTCATAGTCCGCATGATGAACGTGATATTATACGTAGCCTGGTAACCAAGTCCTTTTGTCCGGGTCAGAGAGATTCTAGTACAAATTTGTACGCTTTACTTGAGGCCCGTACCATCACCTTTCGGTGGTTGGACGCATGCCCGAGTATTCGCCTGAGTTACTAAGCGCAGAGGAGGTTGTAGGGTAGACCCATCCACCGTTGGGACGAAGTTGAATACCATGCTTTAGGAAACTGTTGGAGCCAGTCAGCCCTTCGACTTCCGTGCACACGCAAGGCAATTTGAAAGGTAGTTCAAGACCAAACCTGACTTCGCCCCCTGCCCCCTCGTGGGATCTTAAATCCATAGAATGTGCAAGGTTCCTTATAAAAAAAAGGCTCGGTAGATGCTCTCCGCGTCGGCGGGTGGCCTGCGTGTGGCGCCCTAGTCTGTTGCGTACATCCTGGAATATTAAGCTACGGAAGAGCGTTTTTCCATTAACGTGGTTTAGAGCGGTGGAACACGTCCTCATCTGGGACTCTGGGCTAGGACTGGCAGCCATGACGAAGGCATGACCGGTGCAACATAACATGACAGTAATCTCCACTACGAGCATACTGTATCTTGTAGACTCTAATCCTCCCAGTTATATATGCAGTTGAGTCTTGTTGCCCTATTACTCTAGCATATTGCCACTAACGGTCATTTTCGGATGACGGCCCGTTTTGCCGTCGAGGTGAGGGGACTATAGCCTTTGATGCTTAAGGCTAGAGTGTGCGTTTGATAGTGGCGACCTGTCTAGTCTTCCGCTTCCTTGTCACCACGCTGCTGCTTCTAGTGACTTATACTCGACCATTTCCCGTGTCCAGGTGCAGAAGTGGCCTCACGCTCCGGCCTGGTTCGGCCAAAATTTAGGACCCGTCGGGCCCCTATATCTAAGTCACAAATATGGGTCGTTCTTACAAATTGGGAGGCGTTTTCAGAACAAAAGTACCGCTATCCCGTAAGGGCGGAAGACTCGAAACCCTTAAGACCTATCGCCACGCATCGCTGGATCAACGCATGTTGGACCAAAGCAGAATGTTGTACCTGCATAACACTGCCCCTTTCATGTCAATTTTAGTCATACGTTATGGTTTCGCGGTCTCGGTTGGGCCTGGTATTGAAGGACGCGCGTTTCCACTGCGTGTGTCCGACGCTACCTTGTTCGCACTTTCAGCTGACTTGAACGAAGTAATGGTAAGGATGCCGCTCCGCTGCGAAAGCTCACTATGTGTTAACCCCGGTCGCCTGTGATCAGTTTGATACGGTGGGTTAATCGCCTACCCGTGTGACACTGACAACTTCACCAGTGTAGGTGCCGGGGCACATCCACAATGTGGGTCAAAGTCGTGACGAGTCACTTAACGATTTCGCAGAAAGATCGCGAAATCGTGAACGGCTATTAAGATCTGTCCCGGTCTGTAATACACGTTTTTATTCCGAAACATTGTAAGGACGTACAAGTGGACGCCAATAAGCAGAGTGGTGTTAGACACACCCACTCGTTGGTGTTCAATGTAGTCGCCCCAGGGCAGAAATCAATTAATCGTCTTGCCAAGGAGCAGCAAGGTAGCACATTCGGACCCAGCTGTGGAGCCTACATTCGCGTACTCTTGCAGATGAATTCAATCAGCCGTGTATTGATCACTGAAAACCCCGAACCACTAGGGCTGATGTTTGAAGCTTGACTCGGGATTCACTAGTATCGTGCCTATATGTCTGTCTTGGGCATGGTTCCGATACATCAGA
seq00032   CATATGCTGACTTGTGGATACAACCAGTCAATTGCCTCGGTTCTGACGTTCCACCTTGCACTATGCACCCAAGCCGAACTGGACGCAGCCTTGTCTCCTCATTCGAATCAAGTGCCTGCTTTGACAACACCCTCTTATCCAGCAGAGTGGATGCTGTTTGATTCATTTGGATGTCCTCAGCAACAAAACGGCGTCATCTATGCGTGGCTGAGGCTTTACAGCGGGAAGGTCGCAGCTGCAGCCTGTTGTTTCTTATAATTCGTAACGCGCCGCAGCCAATAGCTTTGCCGCCGCCAAGGTTCGCATGAGCTAGCCTCTGACTCTGTAGTAACAACCGTGTCCAGAAGATCCGTGGATTCAGCATTGTACGGCGAGTCTCACTATGTGACCCGCAGGATGTTTCTCCGTCTTACTATGCTGGTGGACTGCATGGGCAATAATGGCGCCGGTGAGAAAGTTCCAAGGAATACGAAGGACACGATACCTACATTGGAGGGTCAAAGTGAGCTCAATACTTCATAGTCCGCATGATGAACGTGATATTATACGTAGCCTGGTAACCAAGTCCTTTTGTCCGGGTCAGAGAGATTCTAGTACAAATTTGTACGCTTTACTTGAGGCCCGTACCATCACCTTTCGGTGGTTGGACGCATGCCCGAGTATTCGCCTGAGTTACTAAGCGCAGAGGAGGTTGTAGGGTAGACCCATCCACCGTTGGGACGAAGTTGAATACCATGCTTTAGGAAACTGTTGGAGCCAGTCAGCCCTTCGACTTCCGTGCACACGCAAGGCAATTTGAAAGGTAGTTCAAGACCAAACCTGACTTCGCCCCCTGCCCCCTCGTGGGATCTTAAATCCATAGAATGTGCAAGGTTCCTTATAAAAAAAAGGCTCGGTAGATGCTCTCCGCGTCGGCGGGTGGCCTGCGTGTGGCGCCCTAGTCTGTTGCGTACATCCTGGAATATTAAGCTACGGAAGAGCGTTTTTCCATTAACGTGGTTTAGAGCGGTGGAACACGTCCTCATCTGGGACTCTGGGCTAGGACTGGCAGCCATGACGAAGGCATGACCGGTGCAACATAACATGACAGTAATCTCCACTACGAGCATACTGTATCTTGTAGACTCTAATCCTCCCAGTTATATATGCAGTTGAGTCTTGTTGCCCTATTACTCTAGCATATTGCCACTAACGGTCATTTTCGGATGACGGCCCGTTTTGCCGTCGAGGTGAGGGGACTATAGCCTTTGATGCTTAAGGCTAGAGTGTGCGTTTGATAGTGGCGACCTGTCTAGTCTTCCGCTTCCTTGTCACCACGCTGCTGCTTCTAGTGACTTATACTCGACCATTTCCCGTGTCCAGGTGCAGAAGTGGCCTCACGCTCCGGCCTGGTTCGGCCCAAATTTAGGACCCGTCGGGCCCCTATATCTAAGTCACAAATATGGGTCGTTCTTACAAATTGGGAGGCGTTTTCAGAACAAAAGTACCGCTATCCCGTAAGGGCGGAAGACTCGAAACCCTTAAGACCTATCGCCACGCATCGCTGGATCAACGCATGTTGGACCAAAGCAGAATGTTGTACCTGCATAACACTGCCCCTTTCATGTCAATTTTAGTCATACGTTATGGTTTCGCGGTCTCGGTTGGGCCTGGTATTGAAGGACGCGCGTTTCCACTGCGTGTGTCCGACGCTACCTTGTTCGCACTTTCAGCTGACTTGAACGAAGTAATGGTAAGGATGCCGCTCCGCTGCGAAAGCTCACTATGTGTTAACCCCGGTCGCCTGTGATCAGTTTGATACGGTGGGTTAATCGCCTACCCGTGTGACACTGACAACTTCACCAGTGTAGGTGCCGGGGCACATCCACAATGTGGGTCAAAGTCGTGACGAGTCACTTAACGATTTCGCAGAAAGATCGCGAAATCGTGAACGGCTATTAATATCTGTCCCGGTCTGTAATACACGTTTTTATTCCGAAACATTGTAAGGACGTACAAGTGGACGCCAATAAGCAGAGTGGTGTTAGACACACCCACTCGTTGGTGTTCAATGTAGTCGCCCCAGGGCAGAAATCAATTAATCGTCTTGCCAAGGAGCAGCAAGGTAGCACATTCGGACCCAGCTGTGGAGCCTACATTCGCGTACTCTTGCAGATGAATTCAATCAGCCGTGTATTGATCACTGAAAACCCCGAACCACTAGGGCTGATGTTTGAAGCTTGACTCGGGATTCACTAGTATCGTGCCTATATGTCTGTCTTGGGCATGGTTCCGATACATCAGA
seq00033   CATATGCTGACTTGTGGATACAACCAGTCAATTGCCTCGGTTCTGACGTTCCACCTTGCACTATGCACCCAAGCCGAACTGGACGCAGCCTTGTCTCCTCATTCGAATCAAGTGCCTGCTTTGACAACACCCTCTTATCCAGCAGAGTGGATGCTGTTTGATTCATTTGGATGTCCTCAGCAACAAAACGGCGTCATCTATGCGTGGCTGAGGCTTTACAGCGGGAAGTTCGCAGCTGCAGCCTGTTGTTTCTTATAATTCGTAACGCGCCGCAGCCAATAGCTTTGCCGCCGCCAAGGTTCGCATGAGCTAGCCTCTGACTCTGTAGTAACAACCGTGTCCAGAAGATCCGGGGATTCAGCATTGTACGGCGAGTCTCACTATGTGACCCGCAGGATGTTTCGCCGTCTTACTATGCTGGTGGACTGCATGGGCAATAATGGCGCCGGTGAGAAAGTTCCAAGGAATACGAAGGACACGATACCTACATTGGAGGGTCAAAGTGAGCTCAATACTTCATAGTCCGCATGATGAACGTGATATTATACGTAGCCTGGTAACCAAGTCCTTTTGTCCGGGTCAGAGAGATTCTAGTACAAATTTGTACGCTTTACTTGAGGCCCGTACCATCACCTTTCGGTGGTTGGACGCATGCCCGAGTATTCGCCTGAGTTACTAAGCGCAGAGGAGGTTGTAGGGTAGACCCATCCACCGTTGGGACGAAGTTGAATACCATGCTTTAGGAAACTGTTGGAGCCAGTCAGCCCTTCGACTTCCGTGCACACGCAAGGCAATTTGAAAGGTAGTTCAAGACCAAACCTGACTTCGCCCCCTGCCCCCTCGTGGGATCTTAAATCCATAGAATGTGCAAGGTTCCTTATAAAAAAAAGGCTCGGTAGATGCTCTCCGCGTCGGCGGGTGGCCTGCGTGTGGCGCCCTAGTCTGTTGCGTACATCCTGGAATATTAAGCTACGGAAGAGCGTTTTTCCATTAACGTGGTTTAGAGCGGTGGAACACGTCCTCATCTGGGACTCTGGGCTAGGACTGGCAGCCATGACGAAGGCATGACCGGTGCAACATAACATGACAGTAATCTCCACTACGAGCATACTGTATCTTGTAGACTCTAATCCTCCCAGTTATATATGCAGTTGAGTCTTGTTGCCCTATTACTCTAGCATATTGCCACTAACGGTCATTTTCGGATGACGGCCCGTTTTGCCGTCGAGGTGAGGGGACTATAGCCTTTGATGCTTAAGGCTAGAGTGTGCGTTTGATAGTGGCGACCTGTCTAGTCTTCCGCTTCCTTGTCACCACGCTGCTGCTTCTAGTGACTTATACTCGACCATTTCCCGTGTCCAGGTGCAGAAGTGGCCTCACGCTCCGGCCTGGTTCGGCCAAAATTTAGGACCCGTCGGGCCCCTATATCTAAGTCACAAATATGGGTCGTTCTTACAAATTGGGAGGCGTTTTCAGAACAAAAGTACCGCTATCCCGTAAGGGCGGAAGACTCGAAACCCTTAAGACCTATCGCCACGCATCGCTGGATCAACGCATGTTGGACCAAAGCAGAATGTTGTACCTGCATAACACTGCCCCTTTCATGTCAATTTTAGTCATACGTTATGGTTTCGCGGTCTCGGTTGGGCCTGGTATTGAAGGACGCGCGTTTCCACTGCGTGTGTCCGACGCTACCTTGTTCGCACTTTCAGCTGACTTGAACGAAGTAATGGTAAGGATGCCGCTCCGCTGCGAAAGCTCACTATGTGTTAACCCCGGTCGCCTGTGATCAGTTTGATACGGTGGGTTAATCGCCTACCCGTGTGACACTGACAACTTCACCAGTGTAGGTGCCGGGGCACATCCACAATGTGGGTCAAAGTCGTGACGAGTCACTTAACGATTTCGCAGAAAGATCGCGAAATCGTGAACGGCTATTAAGATCTGTCCCGGTCTGTAATACACGTTTTTATTCCGAAACATTGTAAGGACGTACAAGTGGACGCCTATAAGCAGAGTGGTGTTAGACACACCCACTCGTTGGTGTTCAATGTAGTCGCCCCAGGGCAGAAATCAATTAATCGTCTTGCCAAGGAGCAGCAAGGTAGCACATTCGGACCCAGCTGTGGAGCCTACATTCGCGTACTCTTGCAGATGAATTCAATCAGCCGTGTATTGATCACTGAAAACCCCGAACCACTAGGGCTGATGTTTGAAGCTTGACTCGGGATTCACTAGTATCGTGCCTATATGTCTGTCTTGGGCATGGTTCCGATACATCAGA
