# Supplementary material for: How Good Are Indirect Tests at Detecting Recombination in Human mtDNA?
Source: G3 (Bethesda). 2013 Jul 1;3(7):1095–104. doi: 10.1534/g3.113.006510 (PMC3704238; doi:10.1534/g3.113.006510)
Supplement: Supporting Information [file supp_g3.113.006510_FileS2.gz › SequenceData/mtDNA_ratehet&popgrowth/10/3rdbase/Infiles/10_14-new.txt]

33 2284
seq00001   GGTAACCGGTTCAGATACACTAGAATATCGAGCTTGGTCTACGGGCGCACCGAAGAATTAAAGTGGCCGACTTAACTTATCAAAGTCCAACGATGAGAGCCGTCGACGCTCACAGTCGACCTAGGATCTTTCCTGCTTTTCCGTCGGCAGAATTCAGTCCCAACCACGACGTCCCGGTATGCGCCACTATCGGCGACTTAGAGACAGACACATGTCGATGTTGGATGGTGGGATCACTTCAGACTTCGTGGGAAGGTTAAGGACCAATAGTCTAGCGTTGGAATGCGTTATCGTCCGCGCGGAAGTCTATAGATCCTACAAACACCCCCGGAATAGCGTTCTATATCCCGCTAGCTTGGGTTATTACGCAAGTGTGCAGAACATGCGTATAATCACGCGCATTACAGGATGTGAAGGTCCTCGGTCTATCCCACTGTGATAGGCTTGGGAGCAGTAACAAGGGTCTCACTTGACGTACTAATTGATCAACTACAAGGACCCTGCGAATAAGCCTCGGCAACTAAACTTCACTTCGTGGAGCCTGACAATTAGTAACCAGATTGGGAGCTGCCTTTATCATACGGAAGAGCGCACGGGTAACTGCCGGAGGTGTCGTCAGGTTCAAGAGGCGTCCGCGAAGTAGAGAACTAAGTACCTGAACAGGCCAAAACATACAGGGAGTGTAACTTATCATCTAATTCCGGGTAATCACCATATCCGTATCGTTGAAATGTGTGTCAATCCATCCGAGGTCCCCAATCATATATCTAAAGCATACCAACCACCGGAACCCTTTGAAACGAGAACTGACAATGTGTCGAATGGTATCTTGCGATTTACCCAGGCCACTATAAGTATGTAATGCATTGGTATTGCTTTCGGACTTGCCCTGTACCTTGTACTCTCAAGGGGGTCGAGCTGTCGGGCACTTCGCTATTCGTACACCGGCTGTCGACTCCGCCCTGGCATGACGCCATTTGTGAAATGGCCCGGCCATCTACCCGCGTTAATTTCCCTTGGGTTTTAAATTCGATTGGATTACGGCATCCAGTGTACTCTCACACGACATGACGTCTCCTATTGTCGGCTTGCAACCAGGACTGCCAGTGTACCTAATTAGGAGAATCCGAACCGTATGTATGCTACTTATGTGAGCCGAAACACGAGTCTTTAAATTCATTAGCGGGTACTTGGCTGTGTCAACATTGGCTTTGGTGCATGATGAGGTGGCATAGGCTTGCACAAGCCACCCACTGCTACCTGCACTCCAGTACTCATCGGATCGAGAGCAGGTGGTAATATTGAGGGTCAGCCATAATGCTCGCCACGGTGTTGTTAACAGCGCCCCGTCCCCACCCCTGTCGCGCTCCTCTTTTAACGAAGGCGCTGAAGTTATTGCTGCGTAAAGTGTCCTTACAAGTCGAATATTGCAGGACTATGCGTGGTGAATCCCTAGCTTGCGGTTAAGAAGAGTTTCGGCTTCTCAGAGTTTCGGACTGATGCCCGATTACCTACTAACTAAGTGGTAAGATAAGGTTACTAGTAGCCGTGCACCAATCCGCAAAATTGGTTCTGAGCATGTTGTATACGATTACAAACTGTCACGTGCTCTAAAGAATGGCTCGAGCGTTCATGTGAGGTACGGGCAGGCCACAATCAAGTGTGGCGGCCGATGTTAACGCATTCCTTAGCGGCCTCCTTGGATGTTGTGTATAACAAAACCGTCGAGCCGTAAGGACTGATATAAGCGCGATGCGTGATAAGGCGCGGCTCAGCATTCTTAGAGGCGTAACACCCAAAACCGTCGAAGCACCAGCGGTTGAGCTGCTTATGAGTTGAGTTATGTCTACCCAAAGTATTGCCAGGCCGTTTTCGGACTAAACCTCAGTGTGAGTCAGTCGTAGGTAGTTACGCTACGGGGGTATGAGCCCCAACGCCGATACCACCACCAGCTTTACAGAGGATAGGGTCCTGATAATAAAGCACTCTAGAGCCGCAGGTGTCCCGTTCGTTCAGGCTCCTGAGCCCCCTCTTCCGATATACGTGAAGTGATGTTCAGATGAATATAGAGAGGTCCAGGTTCGAGGAATTTCATGATTGGTGCAATAGAGCTCAACCGGATCGACCCGGCCCGCAAGGCGGCAAACTGTCACGTGCCCTGAGGAACACCGGAAGTTTTCGGGGAGTCGGGCCTCTGCGTCCATCCTCATGAAAAGGGGAGCGTTACAGGGGTCCTTGATTATGTCGGGACTGAAGGCACTTTGCGAATGTTTCCTGGGAGGTA
seq00002   GGTAACCGGTTCAGATACACTAGAATATCGAGCTTGGTCTACGGGCGCACCGAAGAATTAAAGTGGCCGACTTAACTTATCAAAGTCCAACGATGAGAGCCGTCGACGCTCACAGTCGACCTAGGATCTTTCCTGCTTTTCCGTCGGCAGAATTCAGTCCCAACCACGACGTCCCGGTATGCGCCACTATCGGCGACTTAGAGACAGACACATGTCGATGTTGGATGGTGGGATCACTTCAGACTTCGTGGGAAGGTTAAGGACCAATAGTCTAGCGTTGGAATGCGTTATCGTCCGCGCGGAAGTCTATAGATCCTACAAACACCCCCGGAATAGCGTTCTATATCCCGCTAGCTTGGGTTATTACGCAAGTGTGCAGAACATGCGTATAATCACGCGCATTACAGGATGTGAAGGTCCTCGGTCTATCCCACTGTGATAGGCTTGGGAGCAGTAACAAGGGTCTCACTTGACGTACTAATTGATCAACTACAAGGACCCTGCGAATAAGCCTCGGCAACTAAACTTCACTTCGTGGAGCCTGACAATTAGTAACCAGATTGGGAGCTGCCTTTATCATACGGAAGAGCGCACGGGTAACTGCCGGAGGTGTCGTCAGGTTCAAGAGGCGTCCGCGAAGTAGAGAACTAAGTACCTGAACAGGCCAAAACATACAGGGAGTGTAACTTATCATCTAATTCCGGGTAATCACCATATCCGTATCGTTGAAATGTGTGTCAATCCATCCGAGGTCCCCAATCATATATCTAAAGCATACCAACCACCGGAACCCTTTGAAACGAGAACTGACAATGTGTCGAATGGTATCTTGCGATTTACCCAGGCCACTATAAGTATGTAATGCATTGGTATTGCTTTCGGACTTGCCCTGTACCTTGTACTCTCAAGGGGGTCGAGCTGTCGGGCACTTCGCTATTCGTACACCGGCTGTCGACTCCGCCCTGGCATGACGCCATTTGTGAAATGGCCCGGCCATCTACCCGCGTTAATTTCCCTTGGGTTTTAAATTCGATTGGATTACGGCATCCGGTGTACTCTCACACGACATGACGTCTCCTATTGTCGGCTTGCAACCAGGACTGCCAGTGTACCTAATTAGGAGAATCCGAACCGTATGTATGCTACTTATGTGAGCCGAAACACGAGTCTTTAAATTCATTAGCGGGTACTTGGCTGTGTCAACATTGGCTTTGGTGCATGATGAGGTGGCATAGGCTTGCACAAGCCACCCACTGCTACCTGCACTCCAGTACTCATCGGATCGAGAGCAGGTGGTAATATTGAGGGTCAGCCATAATGCTCGCCACGGTGTTGTTAACAGCGCCCCGTCCCCACCCCTGTCGCGCTCCTCTTTTAACGAAGGCGCTGAAGTTATTGCTGCGTAAAGTGTCCTTACAAGTCGAATATTGCAGGACTATGCGTGGTGAATCCCTAGCTTGCGGTTAAGAAGAGTTTCGGCTTCTCAGAGTTTCGGACTGATGCCCGATTACCTACTAACTAAGTGGTAAGATAAGGTTACTAGTAGCCGTGCACCAATCCGCAAAATTGGTTCTGAGCATGTTGTATACGATTACAAACTGTCACGTGCTCTAAAGAATGGCTCGAGCGTTCATGTGAGGTACGGGCAGGCCACAATCAAGTGTGGCGGCCGATGTTAACGCATTCCTTAGCGGCCTCCTTGGATGTTGTGTATAACAAAACCGTCGAGCCGAAAGGACTGATATAAGCGCGATGCGTGATAAGGCGCGGCTCAGCATTCTTAGAGGCGTAACACCCAAAACCGTCGAAGCACCAGCGGTTGAGCTGCTTATGAGTTGAGTTATGTCTACCCAAAGTATTGCCAGGCCGTATTCGGACTAAACCTCAGTGTGAGTCAGTCGTAGGTAGTTACGCTACGGGGGTATGAGCCCCAACGCCGATACCACCACCAGCTTTACAGAGGATAGGGTCCTGATAATAAAGCACTCTAGAGCCGCAGGTGTCCCGTTCGTTCAGACTCCTGAGCCCCCTCTTCCGATATACGTGAAGTGATGTTCAGATGAATATAGAGAGGTCCAGGTTCGAGGAATTTCATGATTGGTGCAATAGAGCTCAACCGGATCGACCCGGCCCGCAAGGCGGCAAACTGTCACGTGCCCTGAGGAACACCGGAAGTTTTCGGGGAGTCGGGCCTCTGCGTCCATCCTCATGAAAAGGGGAGCGTTACAGGGGTCCTTGATTATGTCGGGACTGAAGGCACTTTGCGAATGTTTCCTGGGAGGTA
seq00003   GGTAACCGGTTCAGATACACTAGAATATCGAGCTTGGTCTACGGGCGCACCGAAGAATTAAAGTGGCCGACTTAACTTATCAAAGTCCAACGATGAGAGCCGTCGACGCTCACAGTCGACCTAGGATCTTTCCTGCTTTTCCGTCGGCAGAATTCAGTCCCAACCACGACGTCCCGGTATGCGCCACTATCGGCGACTTAGAGACAGACACATGTCGATGTTGGATGGTGGGATCACTTCAGACTTCGTGGGAAGGTTAAGGACCAATAGTCTAGCGTTGGAATGCGTTATCGTCCGCGCGGAAGTCTATAGATCCTACAAACACCCCCGGAATAGCGTTCTATATCCCGCTAGCTTGGGTTATTACGCAAGTGTGCAGAACATGCGTATAATCACGCGCATTACAGGATGTGAAGGTCCTCGGTCTATCCCACTGTGATAGGCTTGGGAGCAGTAACAAGGGTCTCACTTGACGTACTAATTGATCAACTACAAGGACCCTGCGAATAAGCCTCGGCAACTAAACTTCACTTCGTGGAGCCTGACAATTAGTAACCAGATTGGGAGCTGCCTTTATCATACGGAAGAGCGCACGGGTAACTGCCGGAGGTGTCGTCAGGTTCAAGAGGCGTCCGCGAAGTAGAGAACTAAGTACCTGAACAGGCCAAAACATACAGGGAGTGTAACTTATCATCTAATTCCGGGTAATCACCATATCCGTATCGTTGAAATGTGTGTCAATCCATCCGAGGTCCCCAATCATATATCTAAAGCATACCAACCACCGGAACCCTTTGAAACGAGAACTGACAATGTGTCGAATGGTATCTTGCGATTTACCCAGGCCACTATAAGTATGTAATGCATTGGTATTGCTTTCGGACTTGCCCTGTACCTTGTACTCTCAAGGGGGTCGAGCTGTCGGGCACTTCGCTATTCGTACACCGGCTGTCGACTCCGCCCTGGCATGACGCCATTTGTGAAATGGCCCGGCCATCTACCCGCGTTAATTTCCCTTGGGTTTTAAATTCGATTGGATTACGGCATCCAGTGTACTCTCACACGACATGACGTCTCCTATTGTCGGCTTGCAACCAGGACTGCCAGTGTACCTAATTAGGAGAATCCGAACCGTATGTATGCTACTTATGTGAGCCGAAACACGAGTCTTTAAATTCATTAGCGGGTACTTGGCTGTGTCAACATTGGCTTTGGTGCATGATGAGGTGGCATAGGCTTGCACAAGCCACCCACTGCTACCTGCACTCCAGTACTCATCGGATCGAGAGCAGGTGGTAATATTGAGGGTCAGCCATAATGCTCGCCACGGTGTTGTTAACAGCGCCCCGTCCCCACCCCTGTCGCGCTCCTCTTTTAACGAAGGCGCTGAAGTTATTGCTGCGTAAAGTGTCCTTACAAGTCGAATATGGCAGGACTATGCGTGGTGAATCCCTAGCTTGCGGTTAAGAAGAGTTTCGGCTTCTCAGAGTTTCGGACTGATGCCCGATTACCTACTAACTAAGTGGTAAGATAAGGTTACTAGTAGCCGTGCACCAATCCGCAAAATTGGTTCTGAGCATGTTGTATACGATTACAAACTGTCACGTGCTCTAAAGAATGGCTCGAGCGTTCATGTGAGGTACGGGCAGGCCACAATCAAGTGTGGCGGCCGATGTTAACGCATTCCTTAGCGGCCTCCTTGGATGTTGTGTATAACAAAACCGTCGAGCCGTAAGGACTGCTATAAGCGCGATGCGTGATAAGGCGCGGCTCAGCATTCTTAGAGGCGTAACACCCAAAACCGTCGAAGCACCAGCGGTTGAGCTGCTTATGAGTTGAGTTATGTCTACCCAAAGTATTGCCAGGCCGTTTTCGGACTAAACCTCAGTGTGAGTCAGTCGTAGGTAGTTACGCTACGGGGGTATGAGCCCCAACGCCGATACCACCACCAGCTTTACAGAGGATAGGGTCCTGATAATAAAGCACTCTAGAGCCGCAGGTGTCCCGTTCGTTCAGGCTCCTGAGCCCCCTCTTCCGATATACGTGAAGTGATGTTCAGATGAATATAGAGAGGTCCAGGTTCGAGGAATTTCATGATTGGTGCAATAGAGCTCAACCGGATCGACCCGGCCCGCAAGGCGGCAAACTGTCACGTGCCCTGAGGAACACCGGAAGTTTTCGGGGAGTCGGGCCTCTGCGTCCATCCTCATGAAAAGGGGAGCGTTACAGGGGTCCTTGATTATGTCGGGACTGAAGGCACTTTGCGAATGTTTCCTGGGAGGTA
seq00004   GGTAACCGGTTCAGATACACTAGAATATCGAGCTTGGTCTACGGGCGCACCGAAGAATTAAAGTGGCCGACTTAACTTATCAAAGTCCAACGATGAGAGCCGTCGACGCTCACAGTCGACCTAGGATCTTTCCTGCTTTTCCGTCGGCAGAATTCAGTCCCAACCACGACGTCCCGGTATGCGCCACTATCGGCGACTTAGAGACAGACACATGTCGATGTTGGATGGTGGGATCACTTCAGACTTCGTGGGAAGGTTAAGGACCAATAGTCTAGCGTTGGAATGCGTTATCGTCCGCGCGGAAGTCTATAGATCCTACAAACACCCCCGGAATAGCGTTCTATATCCCGCTAGCTTGGGTTATTACGCAAGTGTGCAGAACATGCGTATAATCACGCGCATTACAGGATGTGAAGGTCCTCGGTCTATCCCACTGTGATAGGCTTGGGAGCAGTAACAAGGGTCTCACTTGACGTACTAATTGATCAACTACAAGGACCCTGCGAATAAGCCTCGGCAACTAAACTTCACTTCGTGGAGCCTGACAATTAGTAACCAGATTGGGAGCTGCCTTTATCATACGGAAGAGCGCACGGGTAACTGCCGGAGGTGTCGTCAGGTTCAAGAGGCGTCCGCGAAGTAGAGAACTAAGTACCTGAACAGGCCAAAACATACAGGGAGTGTAACTTATCATCTAATTCCGGGTAATCACCATATCCGTATCGTTGAAATGTGTGTCAATCCATCCGAGGTCCCCAATCATATATCTAAAGCATACCAACCACCGGAACCCTTTGAAACGAGAACTGACAATGTGTCGAATGGTATCTTGCGATTTACCCAGGCCACTATAAGTATGTAATGCATTGGTATTGCTTTCGGACTTGCCCTGTACCTTGTACTCTCAAGGGGGTCGAGCTGTCGGGCACTTCGCTATTCGTACACCGGCTGTCGACTCCGCCCTGGCATGACGCCATTTGTGAAATGGCCCGGCCATCTACCCGCGTTAATTTCCCTTGGGTTTTAAATTCGATTGGATTACGGCATCCGGTGTACTCTCACACGACATGACGTCTCCTATTGTCGGCTTGCAACCAGGACTGCCAGTGTACCTAATTAGGAGAATCCGAACCGTATGTATGCTACTTATGTGAGCCGAAACACGAGTCTTTAAATTCATTAGCGGGTACTTGGCTGTGTCAACATTGGCTTTGGTGCATGATGAGGTGGCATAGGCTTGCACAAGCCACCCACTGCTACCTGCACTCCAGTACTCATCGGATCGAGAGCAGGTGGTAATATTGAGGGTCAGCCATAATGCTCGCCACGGTGTTGTTAACAGCGCCCCGTCCCCACCCCTGTCGCGCTCCTCTTTTAACGAAGGCGCTGAAGTTATTGCTGCGTAAAGTGTCCTTACAAGTCGAATATTGCAGGACTATGCGTGGTGAATCCCTAGCTTGCGGTTAAGAAGAGTTTCGGCTTCTCAGAGTTTCGGACTGATGCCCGATTACCTACTAACTAAGTGGTAAGATAAGGTTACTAGTAGCCGTGCACCAATCCGCAAAATTGGTTCTGAGCATGTTGTATACGATTACAAACTGTCACGTGCTCTAAAGAATGGCTCGAGCGTTCATGTGAGGTACGGGCAGGCCACAATCAAGTGTGGCGGCCGATGTTAACGCATTCCTTAGCGGCCTCCTTGGATGTTGTGTATAACAAAACCGTCGAGCCGAAAGGACTGATATAAGCGCGATGCGTGATAAGGCGCGGCTCAGCATTCTTAGAGGCGTAACACCCAAAACCGTCGAAGCACCAGCGGTTGAGCTGCTTATGAGTTGAGTTATGTCTACCCAAAGTATTGCCAGGCCGTATTCGGACTAAACCTCAGTGTGAGTCAGTCGTAGGTAGTTACGCTACGGGGGTATGAGCCCCAACGCCGATACCACCACCAGCTTTACAGAGGATAGGGTCCTGATAATAAAGCACTCTAGAGCCGCAGGTGTCCCGTTCGTTCAGACTCCTGAGCCCCCTCTTCCGATATACGTGAAGTGATGTTCAGATGAATATAGAGAGGTCCAGGTTCGAGGAATTTCATGATTGGTGCAATAGAGCTCAACCGGATCGACCCGGCCCGCAAGGCGGCAAACTGTCACGTGCCCTGAGGAACACCGGAAGTTTTCGGGGAGTCGGGCCTCTGCGTCCATCCTCATGAAAAGGGGAGCGTTACAGGGGTCCTTGATTATGTCGGGACTGAAGGCACTTTGCGAATGTTTCCTGGGAGGTA
seq00005   GGTAACCGGTTCAGATACACTAGAATATCGAGCTTGGTCTACGGGCGCACCGAAGAATTAAAGTGGCCGACTTAACTTATCAAAGTCCAACGATGAGAGCCGTCGACGCTCACAGTCGACCTAGGATCTTTCCTGCTTTTCCGTCGGCAGAATTCAGTCCCAACCACGACGTCCCGGTATGCGCCACTATCGGCGACTTAGAGACAGACACATGTCGATGTTGGATGGTGGGATCACTTCAGACTTCGTGGGAAGGTTAAGGACCAATAGTCTAGCGTTGGAATGCGTTATCGTCCGCGCGGAAGTCTATAGATCCTACAAACACCCCCGGAATAGCGTTCTATATCCCGCTAGCTTGGGTTATTACGCAAGTGTGCAGAACATGCGTATAATCACGCGCATTACAGGATGTGAAGGTCCTCGGTCTATCCCACTGTGATAGGCTTGGGAGCAGTAACAAGGGTCTCACTTGACGTACTAATTGATCAACTACAAGGACCCTGCGAATAAGCCTCGGCAACTAAACTTCACTTCGTGGAGCCTGACAATTAGTAACCAGATTGGGAGCTGCCTTTATCATACGGAAGAGCGCACGGGTAACTGCCGGAGGTGTCGTCAGGTTCAAGAGGCGTCCGCGAAGTAGAGAACTAAGTACCTGAACAGGCCAAAACATACAGGGAGTGTAACTTATCATCTAATTCCGGGTAATCACCATATCCGTATCGTTGAAATGTGTGTCAATCCATCCGAGGTCCCCAATCATATATCTAAAGCATACCAACCACCGGAACCCTTTGAAACGAGAACTGACAATGTGTCGAATGGTATCTTGCGATTTACCCAGGCCACTATAAGTATGTAATGCATTGGTATTGCTTTCGGACTTGCCCTGTACCTTGTACTCTCAAGGGGGTCGAGCTGTCGGGCACTTCGCTATTCGTACACCGGCTGTCGACTCCGCCCTGGCATGACGCCATTTGTGAAATGGCCCGGCCATCTACCCGCGTTAATTTCCCTTGGGTTTTAAATTCGATTGGATTACGGCATCCGGTGTACTCTCACACGACATGACGTCTCCTATTGTCGGCTTGCAACCAGGACTGCCAGTGTACCTAATTAGGAGAATCCGAACCGTATGTATGCTACTTATGTGAGCCGAAACACGAGTCTTTAAATTCATTAGCGGGTACTTGGCTGTGTCAACATTGGCTTTGGTGCATGATGAGGTGGCATAGGCTTGCACAAGCCACCCACTGCTACCTGCACTCCAGTACTCATCGGATCGAGAGCAGGTGGTAATATTGAGGGTCAGCCATAATGCTCGCCACGGTGTTGTTAACAGCGCCCCGTCCCCACCCCTGTCGCGCTCCTCTTTTAACGAAGGCGCTGAAGTTATTGCTGCGTAAAGTGTCCTTACAAGTCGAATATTGCAGGACTATGCGTGGTGAATCCCTAGCTTGCGGTTAAGAAGAGTTTCGGCTTCTCAGAGTTTCGGACTGATGCCCGATTACCTACTAACTAAGTGGTAAGATAAGGTTACTAGTAGCCGTGCACCAATCCGCAAAATTGGTTCTGAGCATGTTGTATACGATTACAAACTGTCACGTGCTCTAAAGAATGGCTCGAGCGTTCATGTGAGGTACGGGCAGGCCACAATCAAGTGTGGCGGCCGATGTTAACGCATTCCTTAGCGGCCTCCTTGGATGTTGTGTATAACAAAACCGTCGAGCCGTAAGGACTGATATAAGCGCGATGCGTGATAAGGCGCGGCTCAGCATTCTTAGAGGCGTAACACCCAAAACCGTCGAAGCACCAGCGGTTGAGCTGCTTATGAGTTGAGTTATGTCTACCCAAAGTGTTGCCAGGCCGTTTTCGGACTAAACCTCAGTGTGAGTCAGTCGTAGGTAGTTACGCTACGGGGGTATGAGCCCCAACGCCGATACCACCACCAGCTTTACAGAGGATAGGGTCCTGATAATAAAGCACTCTAGAGCCGCAGGTGTCCCGTTCGTTCAGGCTCCTGAGCCCCCTCTTCCGATATACGTGAAGTGATGTTCAGATGAATATAGAGAGGTCCAGGTTCGAGGAATTTCATGATTGGTGCAATAGAGCTCAACCGGATCGACCCGGCCCGCAAGGCGGCAAACTGTCACGTGCCCTGAGGAACACCGGAAGTTTTCGGGGAGTCGGGCCTCTGCGTCCATCCTCATGAAAAGGGGAGCGTTACAGGGGTCCTTGATTATGTCGGGACTGAAGGCACTTTGCGAATGTTTCCTGGGAGGTA
seq00006   GGTAACCGGTTCAGATACACTAGAATATCGAGCTTGGTCTACGGGCGCACCGAAGAATTAAAGTGGCCGACTTAACTTATCAAAGTCCAACGATGAGAGCCGTCGACGCTCACAGTCGACCTAGGATCTTTCCTGCTTTTCCGTCGGCAGAATTCAGTCCCAACCACGACGTCCCGGTATGCGCCACTATCGGCGACTTAGAGACAGACACATGTCGATGTTGGATGGTGGGATCACTTCAGACTTCGTGGGAAGGTTAAGGACCAATAGTCTAGCGTTGGAATGCGTTATCGTCCGCGCGGAAGTCTATAGATCCTACAAACACCCCCGGAATAGCGTTCTATATCCCGCTAGCTTGGGTTATTACGCAAGTGTGCAGAACATGCGTATAATCACGCGCATTACAGGATGTGAAGGTCCTCGGTCTATCCCACTGTGATAGGCTTGGGAGCAGTAACAAGGGTCTCACTTGACGTACTAATTGATCAACTACAAGGACCCTGCGAATAAGCCTCGGCAACTAAACTTCACTTCGTGGAGCCTGACAATTAGTAACCAGATTGGGAGCTGCCTTTATCATACGGAAGAGCGCACGGGTAACTGCCGGAGGTGTCGTCAGGTTCAAGAGGCGTCCGCGAAGTAGAGAACTAAGTACCTGAACAGGCCAAAACATACAGGGAGTGTAACTTATCATCTAATTCCGGGTAATCACCATATCCGTATCGTTGAAATGTGTGTCAATCCATCCGAGGTCCCCAATCATATATCTAAAGCATACCAACCACCGGAACCCTTTGAAACGAGAACTGACAATGTGTCGAATGGTATCTTGCGATTTACCCAGGCCACTATAAGTATGTAATGCATTGGTATTGCTTTCGGACTTGCCCTGTACCTTGTACTCTCAAGGGGGTCGAGCTGTCGGGCACTTCGCTATTCGTACACCGGCTGTCGACTCCGCCCTGGCATGACGCCATTTGTGAAATGGCCCGGCCATCTACCCGCGTTAATTTCCCTTGGGTTTTAAATTCGATTGGATTACGGCATCCGGTGTACTCTCACACGACATGACGTCTCCTATTGTCGGCTTGCAACCAGGACTGCCAGTGTACCTAATTAGGAGAATCCGAACCGTATGTATGCTACTTATGTGAGCCGAAACACGAGTCTTTAAATTCATTAGCGGGTACTTGGCTGTGTCAACATTGGCTTTGGTGCATGATGAGGTGGCATAGGCTTGCACAAGCCACCCACTGCTACCTGCACTCCAGTACTCATCGGATCGAGAGCAGGTGGTAATATTGAGGGTCAGCCATAATGCTCGCCACGGTGTTGTTAACAGCGCCCCGTCCCCACCCCTGTCGCGCTCCTCTTTTAACGAAGGCGCTGAAGTTATTGCTGCGTAAAGTGTCCTTACAAGTCGAATATTGCAGGACTATGCGTGGTGAATCCCTAGCTTGCGGTTAAGAAGAGTTTCGGCTTCTCAGAGTTTCGGACTGATGCCCGATTACCTACTAACTAAGTGGTAAGATAAGGTTACTAGTAGCCGTGCACCAATCCGCAAAATTGGTTCTGAGCATGTTGTATACGATTACAAACTGTCACGTGCTCTAAAGAATGGCTCGAGCGTTCATGTGAGGTACGGGCAGGCCACAATCAAGTGTGGCGGCCGATGTTAACGCATTCCTTAGCGGCCTCCTTGGATGTTGTGTATAACAAAACCGTCGAGCCGAAAGGACTGATATAAGCGCGATGCGTGATAAGGCGCGGCTCAGCATTCTTAGAGGCGTAACACCCAAAACCGTCGAAGCACCAGCGGTTGAGCTGCTTATGAGTTGAGTTATGTCTACCCAAAGTATTGCCAGGCCGTATTCGGACTAAACCTCAGTGTGAGTCAGTCGTAGGTAGTTACGCTACGGGGGTATGAGCCCCAACGCCGATACCACCACCAGCTTTACAGAGGATAGGGTCCTGATAATAAAGCACTCTAGAGCCGCAGGTGTCCCGTTCGTTCAGACTCCTGAGCCCCCTCTTCCGATATACGTGAAGTGATGTTCAGATGAATATAGAGAGGTCCAGGTTCGAGGAATTTCATGATTGGTGCAATAGAGCTCAACCGGATCGACCCGGCCCGCAAGGCGGCAAACTGTCACGTGCCCTGAGGAACACCGGAAGTTTTCGGGGAGTCGGGCCTCTGCGTCCATCCTCATGAAAAGGGGAGCGTTACAGGGGTCCTTGATTATGTCGGGACTGAAGGCACTTTGCGAATGTTTCCTGGGAGGTA
seq00007   GGTAACCGGTTCAGATACACTAGAATATCGAGCTTGGTCTACGGGCGCACCTAAGAATTAAAGTGGCCGACTTAACTTATCAAAGTCCAACGATGAGAGCCGTCGACGCTCACAGTCGACCTAGGATCTTTCCTGCTTTTCCGTCGGCAGAATTCAGTCCCAACCACGACGTCCCGGTATGCGCCACTATCGGCGACTTAGAGACAGACACATGTCGATGTTGGATGGTGGGATCACTTCAGACTTCGTGGGAAGGTTAAGGACCAATAGTCTAGCGTTGGAATGCGTTATCGTCCGCGCGGAAGTCTATAGATCCTACAAACACCCCCGGAATAGCGTTCTATATCCCGCTAGCTTGGGTTATTACGCAAGTGTGCAGAACATGCGTATAATCACGCGCATTACAGGATGTGAAGGTCCTCGGTCTATCCCACTGTGATAGGCTTGGGAGCAGTAACAAGGGTCTCACTTGACGTACTAATTGATCAACTACAAGGACCCTGCGAATAAGCCTCGGCAACTAAACTTCACTTCGTGGAGCCTGACAATTAGTAACCAGATTGGGAGCTGCCTTTATCATACGGAAGAGCGCACGGGTAACTGCCGGAGGTGTCGTCAGGTTCAAGAGGCGTCCGCGAAGTAGAGAACTAAGTACCTGAACAGGCCAAAACATACAGGGAGTGTAACTTATCATCTAATTCCGGGTAATCACCATATCCGTATCGTTGAAATGTGTGTCAATCCATCCGAGGTCCCCAATCATATATCTAAAGCATACCAACCACCGGAACCCTTTGAAACGAGAACTGACAATGTGTCGAATGGTATCTTGCGATTTACCCAGGCCACTATAAGTATGTAATGCATTGGTATTGCTTTCGGACTTGCCCTGTACCTTGTACTCTCAAGGGGGTCGAGCTGTCGGGCACTTCGCTATTCGTACACCGGCTGTCGACTCCGCCCTGGCATGACGCCATTTGTGAAATGGCCCGGCCATCTACCCGCGTTAATTTCCCTTGGGTTTTAAATTCGATTGGATTACGGCATCCGGTGTACTCTCACACGACATGACGTCTCCTATTGTCGGCTTGCAACCAGGACTGCCAGTGTACCTAATTAGGAGAATCCGAACCGTATGTATGCTACTTATGTGAGCCGAAACACGAGTCTTTAAATTCATTAGCGGGTACTTGGCTGTGTCAACATTGGCTTTGGTGCATGATGAGGTGGCATAGGCTTGCACAAGCCACCCACTGCTACCTGCACTCCAGTACTCATCGGATCGAGAGCAGGTGGTAATATTGAGGGTCAGCCATAATGCTCGCCACGGTGTTGTTAACAGCGCCCCGTCCCCACCCCTGTCGCGCTCCTCTTTTAACGAAGGCGCTGAAGTTATTGCTGCGTAAAGTGTCCTTACAAGTCGAATATTGCAGGACTATGCGTGGTGAATCCCTAGCTTGCGGTTAAGAAGAGTTTCGGCTTCTCAGAGTTTCGGACTGATGCCCGATTACCTACTAACTAAGTGGTAAGATAAGGTTACTAGTAGCCGTGCACCAATCCGCAAAATTGGTTCTGAGCATGTTGTATACGATTACAAACTGTCACGTGCTCTAAAGAATGGCTCGAGCGTTCATGTGAGGTACGGGCAGGCCACAATCAAGTGTGGCGGCCGATGTTAACGCATTCCTTAGCGGCCTCCTTGGATGTTGTGTATAACAAAACCGTCGAGCCGAAAGGACTGATATAAGCGCGATGCGTGATAAGGCGCGGCTCAGCATTCTTAGAGGCGTAACACCCAAAACCGTCGAAGCACCAGCGGTTGAGCTGCTTATGAGTTGAGTTATGTCTACCCAAAGTATTGCCAGGCCGTATTCGGACTAAACCTCAGTGTGAGTCAGTCGTAGGTAGTTACGCTACGGGGGTATGAGCCCCAACGCCGATACCACCACCAGCTTTACAGAGGATAGGGTCCTGATAATAAAGCACTCTAGAGCCGCAGGTGTCCCGTTCGTTCAGACTCCTGAGCCCCCTCTTCCGATATACGTGAAGTGATGTTCAGATGAATATAGAGAGGTCCAGGTTCGAGGAATTTCATGATTGGTGCAATAGAGCTCAACCGGATCGACCCGGCCCGCAAGGCGGCAAACTGTCACGTGCCCTGAGGAACACCGGAAGTTTTCGGGGAGTCGGGCCTCTGCGTCCATCCTCATGAAAAGGGGAGCGTTACAGGGGTCCTTGATTATGTCGGGACTGAAGGCACTTTGCGAATGTTTCCTGGGAGGTA
seq00008   GGTAACCGGTTCAGATACACTAGAATATCGAGCTTGGTCTACGGGCGCACCTAAGAATTAAAGTGGCCGACTTAACTTATCAAAGTCCAACGATGAGAGCCGTCGACGCTCACAGTCGACCTAGGATCTTTCCTGCTTTTCCGTCGGCAGAATTCAGTCCCAACCACGACGTCCCGGTATGCGCCACTATCGGCGACTTAGAGACAGACACATGTCGATGTTGGATGGTGGGATCACTTCAGACTTCGTGGGAAGGTTAAGGACCAATAGTCTAGCGTTGGAATGCGTTATCGTCCGCGCGGAAGTCTATAGATCCTACAAACACCCCCGGAATAGCGTTCTATATCCCGCTAGCTTGGGTTATTACGCAAGTGTGCAGAACATGCGTATAATCACGCGCATTACAGGATGTGAAGGTCCTCGGTCTATCCCACTGTGATAGGCTTGGGAGCAGTAACAAGGGTCTCACTTGACGTACTAATTGATCAACTACAAGGACCCTGCGAATAAGCCTCGGCAACTAAACTTCACTTCGTGGAGCCTGACAATTAGTAACCAGATTGGGAGCTGCCTTTATCATACGGAAGAGCGCACGGGTAACTGCCGGAGGTGTCGTCAGGTTCAAGAGGCGTCCGCGAAGTAGAGAACTAAGTACCTGAACAGGCCAAAACATACAGGGAGTGTAACTTATCATCTAATTCCGGGTAATCACCATATCCGTATCGTTGAAATGTGTGTCAATCCATCCGAGGTCCCCAATCATATATCTAAAGCATACCAACCACCGGAACCCTTTGAAACGAGAACTGACAATGTGTCGAATGGTATCTTGCGATTTACCCAGGCCACTATAAGTATGTAATGCATTGGTATTGCTTTCGGACTTGCCCTGTACCTTGTACTCTCAAGGGGGTCGAGCTGTCGGGCACTTCGCTATTCGTACACCGGCTGTCGACTCCGCCCTGGCATGACGCCATTTGTGAAATGGCCCGGCCATCTACCCGCGTTAATTTCCCTTGGGTTTTAAATTCGATTGGATTACGGCATCCGGTGTACTCTCACACGACATGACGTCTCCTATTGTCGGCTTGCAACCAGGACTGCCAGTGTACCTAATTAGGAGAATCCGAACCGTATGTATGCTACTTATGTGAGCCGAAACACGAGTCTTTAAATTCATTAGCGGGTACTTGGCTGTGTCAACATTGGCTTTGGTGCATGATGAGGTGGCATAGGCTTGCACAAGCCACCCACTGCTACCTGCACTCCAGTACTCATCGGATCGAGAGCAGGTGGTAATATTGAGGGTCAGCCATAATGCTCGCCACGGTGTTGTTAACAGCGCCCCGTCCCCACCCCTGTCGCGCTCCTCTTTTAACGAAGGCGCTGAAGTTATTGCTGCGTAAAGTGTCCTTACAAGTCGAATATTGCAGGACTATGCGTGGTGAATCCCTAGCTTGCGGTTAAGAAGAGTTTCGGCTTCTCAGAGTTTCGGACTGATGCCCGATTACCTACTAACTAAGTGGTAAGATAAGGTTACTAGTAGCCGTGCACCAATCCGCAAAATTGGTTCTGAGCATGTTGTATACGATTACAAACTGTCACGTGCTCTAAAGAATGGCTCGAGCGTTCATGTGAGGTACGGGCAGGCCACAATCAAGTGTGGCGGCCGATGTTAACGCATTCCTTAGCGGCCTCCTTGGATGTTGTGTATAACAAAACCGTCGAGCCGAAAGGACTGATATAAGCGCGATGCGTGATAAGGCGCGGCTCAGCATTCTTAGAGGCGTAACACCCAAAACCGTCGAAGCACCAGCGGTTGAGCTGCTTATGAGTTGAGTTATGTCTACCCAAAGTATTGCCAGGCCGTATTCGGACTAAACCTCAGTGTGAGTCAGTCGTAGGTAGTTACGCTACGGGGGTATGAGCCCCAACGCCGATACCACCACCAGCTTTACAGAGGATAGGGTCCTGATAATAAAGCACTCTAGAGCCGCAGGTGTCCCGTTCGTTCAGACTCCTGAGCCCCCTCTTCCGATATACGTGAAGTGATGTTCAGATGAATATAGAGAGGTCCAGGTTCGAGGAATTTCATGATTGGTGCAATAGAGCTCAACCGGATCGACCCGGCCCGCAAGGCGGCAAACTGTCACGTGCCCTGAGGAACACCGGAAGTTTTCGGGGAGTCGGGCCTCTGCGTCCATCCTCATGAAAAGGGGAGCGTTACAGGGGTCCTTGATTATGTCGGGACTGAAGGCACTTTGCGAATGTTTCCTGGGAGGTA
seq00009   GGTAACCGGTTCAGATACACTAGAATATCGAGCTTGGTCTACGGGCGCACCTAAGAATTAAAGTGGCCGACTTAACTTATCAAAGTCCAACGATGAGAGCCGTCGACGCTCACAGTCGACCTAGGATCTTTCCTGCTTTTCCGTCGGCAGAATTCAGTCCCAACCACGACGTCCCGGTATGCGCCACTATCGGCGACTTAGAGACAGACACATGTCGATGTTGGATGGTGGGATCACTTCAGACTTCGTGGGAAGGTTAAGGACCAATAGTCTAGCGTTGGAATGCGTTATCGTCCGCGCGGAAGTCTATAGATCCTACAAACACCCCCGGAATAGCGTTCTATATCCCGCTAGCTTGGGTTATTACGCAAGTGTGCAGAACATGCGTATAATCACGCGCATTACAGGATGTGAAGGTCCTCGGTCTATCCCACTGTGATAGGCTTGGGAGCAGTAACAAGGGTCTCACTTGACGTACTAATTGATCAACTACAAGGACCCTGCGAATAAGCCTCGGCAACTAAACTTCACTTCGTGGAGCCTGACAATTAGTAACCAGATTGGGAGCTGCCTTTATCATACGGAAGAGCGCACGGGTAACTGCCGGAGGTGTCGTCAGGTTCAAGAGGCGTCCGCGAAGTAGAGAACTAAGTACCTGAACAGGCCAAAACATACAGGGAGTGTAACTTATCATCTAATTCCGGGTAATCACCATATCCGTATCGTTGAAATGTGTGTCAATCCATCCGAGGTCCCCAATCATATATCTAAAGCATACCAACCACCGGAACCCTTTGAAACGAGAACTGACAATGTGTCGAATGGTATCTTGCGATTTACCCAGGCCACTATAAGTATGTAATGCATTGGTATTGCTTTCGGACTTGCCCTGTACCTTGTACTCTCAAGGGGGTCGAGCTGTCGGGCACTTCGCTATTCGTACACCGGCTGTCGACTCCGCCCTGGCATGACGCCATTTGTGAAATGGCCCGGCCATCTACCCGCGTTAATTTCCCTTGGGTTTTAAATTCGATTGGATTACGGCATCCGGTGTACTCTCACACGACATGACGTCTCCTATTGTCGGCTTGCAACCAGGACTGCCAGTGTACCTAATTAGGAGAATCCGAACCGTATGTATGCTACTTATGTGAGCCGAAACACGAGTCTTTAAATTCATTAGCGGGTACTTGGCTGTGTCAACATTGGCTTTGGTGCATGATGAGGTGGCATAGGCTTGCACAAGCCACCCACTGCTACCTGCACTCCAGTACTCATCGGATCGAGAGCAGGTGGTAATATTGAGGGTCAGCCATAATGCTCGCCACGGTGTTGTTAACAGCGCCCCGTCCCCACCCCTGTCGCGCTCCTCTTTTAACGAAGGCGCTGAAGTTATTGCTGCGTAAAGTGTCCTTACAAGTCGAATATTGCAGGACTATGCGTGGTGAATCCCTAGCTTGCGGTTAAGAAGAGTTTCGGCTTCTCAGAGTTTCGGACTGATGCCCGATTACCTACTAACTAAGTGGTAAGATAAGGTTACTAGTAGCCGTGCACCAATCCGCAAAATTGGTTCTGAGCATGTTGTATACGATTACAAACTGTCACGTGCTCTAAAGAATGGCTCGAGCGTTCATGTGAGGTACGGGCAGGCCACAATCAAGTGTGGCGGCCGATGTTAACGCATTCCTTAGCGGCCTCCTTGGATGTTGTGTATAACAAAACCGTCGAGCCGTAAGGACTGATATAAGCGCGATGCGTGATAAGGCGCGGCTCAGCATTCTTAGAGGCGTAACACCCAAAACCGTCGAAGCACCAGCGGTTGAGCTGCTTATGAGTTGAGTTATGTCTACCCAAAGTATTGCCAGGCCGTTTTCGGACTAAACCTCAGTGTGAGTCAGTCGTAGGTAGTTACGCTACGGGGGTATGAGCCCCAACGCCGATACCACCACCAGCTTTACAGAGGATAGGGTCCTGATAATAAAGCACTCTAGAGCCGCAGGTGTCCCGTTCGTTCAGGCTCCTGAGCCCCCTCTTCCGATATACGTGAAGTGATGTTCAGATGAATATAGAGAGGTCCAGGTTCGAGGAATTTCATGATTGGTGCAATAGAGCTCAACCGGATCGACCCGGCCCGCAAGGCGGCAAACTGTCACGTGCCCTGAGGAACACCGGAAGTTTTCGGGGAGTCGGGCCTCTGCGTCCATCCTCATGAAAAGGGGAGCGTTACAGGGGTCCTTGATTATGTCGGGACTGAAGGCACTTTGCGAATGTTTCCTGGGAGGTA
seq00010   GGTAACCGGTTCAGATACACTAGAATATCGAGCTTGGTCTACGGGCGCACCGAAGAATTAAAGTGGCCGACTTAACTTATCAAAGTCCAACGATGAGAGCCGTCGACGCTCACAGTCGACCTAGGATCTTTCCTGCTTTTCCGTCGGCAGAATTCAGTCCCAACCACGACGTCCCGGTATGCGCCACTATCGGCGACTTAGAGACAGACACATGTCGATGTTGGATGGTGGGATCACTTCAGACTTCGTGGGAAGGTTAAGGACCAATAGTCTAGCGTTGGAATGCGTTATCGTCCGCGCGGAAGTCTATAGATCCTACAAACACCCCCGGAATAGCGTTCTATATCCCGCTAGCTTGGGTTATTACGCAAGTGTGCAGAACATGCGTATAATCACGCGCATTACAGGATGTGAAGGTCCTCGGTCTATCCCACTGTGATAGGCTTGGGAGCAGTAACAAGGGTCTCACTTGACGTACTAATTGATCAACTACAAGGACCCTGCGAATAAGCCTCGGCAACTAAACTTCACTTCGTGGAGCCTGACAATTAGTAACCAGATTGGGAGCTGCCTTTATCATACGGAAGAGCGCACGGGTAACTGCCGGAGGTGTCGTCAGGTTCAAGAGGCGTCCGCGAAGTAGAGAACTAAGTACCTGAACAGGCCAAAACATACAGGGAGTGTAACTTATCATCTAATTCCGGGTAATCACCATATCCGTATCGTTGAAATGTGTGTCAATCCATCCGAGGTCCCCAATCATATATCTAAAGCATACCAACCACCGGAACCCTTTGAAACGAGAACTGACAATGTGTCGAATGGTATCTTGCGATTTACCCAGGCCACTATAAGTATGTAATGCATTGGTATTGCTTTCGGACTTGCCCTGTACCTTGTACTCTCAAGGGGGTCGAGCTGTCGGGCACTTCGCTATTCGTACACCGGCTGTCGACTCCGCCCTGGCATGACGCCATTTGTGAAATGGCCCGGCCATCTACCCGCGTTAATTTCCCTTGGGTTTTAAATTCGATTGGATTACGGCATCCGGTGTACTCTCACACGACATGACGTCTCCTATTGTCGGCTTGCAACCAGGACTGCCAGTGTACCTAATTAGGAGAATCCGAACCGTATGTATGCTACTTATGTGAGCCGAAACACGAGTCTTTAAATTCATTAGCGGGTACTTGGCTGTGTCAACATTGGCTTTGGTGCATGATGAGGTGGCATAGGCTTGCACAAGCCACCCACTGCTACCTGCACTCCAGTACTCATCGGATCGAGAGCAGGTGGTAATATTGAGGGTCAGCCATAATGCTCGCCACGGTGTTGTTAACAGCGCCCCGTCCCCACCCCTGTCGCGCTCCTCTTTTAACGAAGGCGCTGAAGTTATTGCTGCGTAAAGTGTCCTTACAAGTCGAATATTGCAGGACTATGCGTGGTGAATCCCTAGCTTGCGGTTAAGAAGAGTTTCGGCTTCTCAGAGTTTCGGACTGATGCCCGATTACCTACTAACTAAGTGGTAAGATAAGGTTACTAGTAGCCGTGCACCAATCCGCAAAATTGGTTCTGAGCATGTTGTATACGATTACAAACTGTCACGTGCTCTAAAGAATGGCTCGAGCGTTCATGTGAGGTACGGGCAGGCCACAATCAAGTGTGGCGGCCGATGTTAACGCATTCCTTAGCGGCCTCCTTGGATGTTGTGTATAACAAAACCGTCGAGCCGAAAGGACTGATATAAGCGCGATGCGTGATAAGGCGCGGCTCAGCATTCTTAGAGGCGTAACACCCAAAACCGTCGAAGCACCAGCGGTTGAGCTGCTTATGAGTTGAGTTATGTCTACCCAAAGTATTGCCAGGCCGTATTCGGACTAAACCTCAGTGTGAGTCAGTCGTAGGTAGTTACGCTACGGGGGTATGAGCCCCAACGCCGATACCACCACCAGCTTTACAGAGGATAGGGTCCTGATAATAAAGCACTCTAGAGCCGCAGGTGTCCCGTTCGTTCAGACTCCTGAGCCCCCTCTTCCGATATACGTGAAGTGATGTTCAGATGAATATAGAGAGGTCCAGGTTCGAGGAATTTCATGATTGGTGCAATAGAGCTCAACCGGATCGACCCGGCCCGCAAGGCGGCAAACTGTCACGTGCCCTGAGGAACACCGGAAGTTTTCGGGGAGTCGGGCCTCTGCGTCCATCCTCATGAAAAGGGGAGCGTTACAGGGGTCCTTGATTATGTCGGGACTGAAGGCACTCTGCGAATGTTTCCTGGGAGGTA
seq00011   GGTAACCGGTTCAGATACACTAGAATATCGAGCTTGGTCTACGGGCGCACCTAAGAATTAAAGTGGCCGACTTAACTTATCAAAGTCCAACGATGAGAGCCGTCGACGCTCACAGTCGACCTAGGATCTTTCCTGCTTTTCCGTCGGCAGAATTCAGTCCCAACCACGACGTCCCGGTATGCGCCACTATCGGCGACTTAGAGACAGACACATGTCGATGTTGGATGGTGGGATCACTTCAGACTTCGTGGGAAGGTTAAGGACCAATAGTCTAGCGTTGGAATGCGTTATCGTCCGCGCGGAAGTCTATAGATCCTACAAACACCCCCGGAATAGCGTTCTATATCCCGCTAGCTTGGGTTATTACGCAAGTGTGCAGAACATGCGTATAATCACGCGCATTACAGGATGTGAAGGTCCTCGGTCTATCCCACTGTGATAGGCTTGGGAGCAGTAACAAGGGTCTCACTTGACGTACTAATTGATCAACTACAAGGACCCTGCGAATAAGCCTCGGCAACTAAACTTCACTTCGTGGAGCCTGACAATTAGTAACCAGATTGGGAGCTGCCTTTATCATACGGAAGAGCGCACGGGTAACTGCCGGAGGTGTCGTCAGGTTCAAGAGGCGTCCGCGAAGTAGAGAACTAAGTACCTGAACAGGCCAAAACATACAGGGAGTGTAACTTATCATCTAATTCCGGGTAATCACCATATCCGTATCGTTGAAATGTGTGTCAATCCATCCGAGGTCCCCAATCATATATCTAAAGCATACCAACCACCGGAACCCTTTGAAACGAGAACTGACAATGTGTCGAATGGTATCTTGCGATTTACCCAGGCCACTATAAGTATGTAATGCATTGGTATTGCTTTCGGACTTGCCCTGTACCTTGTACTCTCAAGGGGGTCGAGCTGTCGGGCACTTCGCTATTCGTACACCGGCTGTCGACTCCGCCCTGGCATGACGCCATTTGTGAAATGGCCCGGCCATCTACCCGCGTTAATTTCCCTTGGGTTTTAAATTCGATTGGATTACGGCATCCGGTGTACTCTCACACGACATGACGTCTCCTATTGTCGGCTTGCAACCAGGACTGCCAGTGTACCTAATTAGGAGAATCCGAACCGTATGTATGCTACTTATGTGAGCCGAAACACGAGTCTTTAAATTCATTAGCGGGTACTTGGCTGTGTCAACATTGGCTTTGGTGCATGATGAGGTGGCATAGGCTTGCACAAGCCACCCACTGCTACCTGCACTCCAGTACTCATCGGATCGAGAGCAGGTGGTAATATTGAGGGTCAGCCATAATGCTCGCCACGGTGTTGTTAACAGCGCCCCGTCCCCACCCCTGTCGCGCTCCTCTTTTAACGAAGGCGCTGAAGTTATTGCTGCGTAAAGTGTCCTTACAAGTCGAATATTGCAGGACTATGCGTGGTGAATCCCTAGCTTGCGGTTAAGAAGAGTTTCGGCTTCTCAGAGTTTCGGACTGATGCCCGATTACCTACTAACTAAGTGGTAAGATAAGGTTACTAGTAGCCGTGCACCAATCCGCAAAATTGGTTCTGAGCATGTTGTATACGATTACAAACTGTCACGTGCTCTAAAGAATGGCTCGAGCGTTCATGTGAGGTACGGGCAGGCCACAATCAAGTGTGGCGGCCGATGTTAACGCATTCCTTAGCGGCCTCCTTGGATGTTGTGTATAACAAAACCGTCGAGCCGTAAGGACTGATATAAGCGCGATGCGTGATAAGGCGCGGCTCAGCATTCTTAGAGGCGTAACACCCAAAACCGTCGAAGCACCAGCGGTTGAGCTGCTTATGAGTTGAGTTATGTCTACCCAAAGTATTGCCAGGCCGTTTTCGGACTAAACCTCAGTGTGAGTCAGTCGTAGGTAGTTACGCTACGGGGGTATGAGCCCCAACGCCGATACCACCACCAGCTTTACAGAGGATAGGGTCCTGATAATAAAGCACTCTAGAGCCGCAGGTGTCCCGTTCGTTCAGGCTCCTGAGCCCCCTCTTCCGATATACGTGAAGTGATGTTCAGATGAATATAGAGAGGTCCAGGTTCGAGGAATTTCATGATTGGTGCAATAGAGCTCAACCGGATCGACCCGGCCCGCAAGGCGGCAAACTGTCACGTGCCCTGAGGAACACCGGAAGTTTTCGGGGAGTCGGGCCTCTGCGTCCATCCTCATGAAAAGGGGAGCGTTACAGGGGTCCTTGATTATGTCGGGACTGAAGGCACTTTGCGAATGTTTCCTGGGAGGTA
seq00012   GGTAACCGGTTCAGATACACTAGAATATCGAGCTTGGTCTACGGGCGCACCTAAGAATTAAAGTGGCCGACTTAACTTATCAAAGTCCAACGATGAGAGCCGTCGACGCTCACAGTCGACCTAGGATCTTTCCTGCTTTTCCGTCGGCAGAATTCAGTCCCAACCACGACGTCCCGGTATGCGCCACTATCGGCGACTTAGAGACAGACACATGTCGATGTTGGATGGTGGGATCACTTCAGACTTCGTGGGAAGGTTAAGGACCAATAGTCTAGCGTTGGAATGCGTTATCGTCCGCGCGGAAGTCTATAGATCCTACAAACACCCCCGGAATAGCGTTCTATATCCCGCTAGCTTGGGTTATTACGCAAGTGTGCAGAACATGCGTATAATCACGCGCATTACAGGATGTGAAGGTCCTCGGTCTATCCCACTGTGATAGGCTTGGGAGCAGTAACAAGGGTCTCACTTGACGTACTAATTGATCAACTACAAGGACCCTGCGAATAAGCCTCGGCAACTAAACTTCACTTCGTGGAGCCTGACAATTAGTAACCAGATTGGGAGCTGCCTTTATCATACGGAAGAGCGCACGGGTAACTGCCGGAGGTGTCGTCAGGTTCAAGAGGCGTCCGCGAAGTAGAGAACTAAGTACCTGAACAGGCCAAAACATACAGGGAGTGTAACTTATCATCTAATTCCGGGTAATCACCATATCCGTATCGTTGAAATGTGTGTCAATCCATCCGAGGTCCCCAATCATATATCTAAAGCATACCAACCACCGGAACCCTTTGAAACGAGAACTGACAATGTGTCGAATGGTATCTTGCGATTTACCCAGGCCACTATAAGTATGTAATGCATTGGTATTGCTTTCGGACTTGCCCTGTACCTTGTACTCTCAAGGGGGTCGAGCTGTCGGGCACTTCGCTATTCGTACACCGGCTGTCGACTCCGCCCTGGCATGACGCCATTTGTGAAATGGCCCGGCCATCTACCCGCGTTAATTTCCCTTGGGTTTTAAATTCGATTGGATTACGGCATCCGGTGTACTCTCACACGACATGACGTCTCCTATTGTCGGCTTGCAACCAGGACTGCCAGTGTACCTAATTAGGAGAATCCGAACCGTATGTATGCTACTTATGTGAGCCGAAACACGAGTCTTTAAATTCATTAGCGGGTACTTGGCTGTGTCAACATTGGCTTTGGTGCATGATGAGGTGGCATAGGCTTGCACAAGCCACCCACTGCTACCTGCACTCCAGTACTCATCGGATCGAGAGCAGGTGGTAATATTGAGGGTCAGCCATAATGCTCGCCACGGTGTTGTTAACAGCGCCCCGTCCCCACCCCTGTCGCGCTCCTCTTTTAACGAAGGCGCTGAAGTTATTGCTGCGTAAAGTGTCCTTACAAGTCGAATATTGCAGGACTATGCGTGGTGAATCCCTAGCTTGCGGTTAAGAAGAGTTTCGGCTTCTCAGAGTTTCGGACTGATGCCCGATTACCTACTAACTAAGTGGTAAGATAAGGTTACTAGTAGCCGTGCACCAATCCGCAAAATTGGTTCTGAGCATGTTGTATACGATTACAAACTGTCACGTGCTCTAAAGAATGGCTCGAGCGTTCATGTGAGGTACGGGCAGGCCACAATCAAGTGTGGCGGCCGATGTTAACGCATTCCTTAGCGGCCTCCTTGGATGTTGTGTATAACAAAACCGTCGAGCCGTAAGGACTGATATAAGCGCGATGCGTGATAAGGCGCGGCTCAGCATTCTTAGAGGCGTAACACCCAAAACCGTCGAAGCACCAGCGGTTGAGCTGCTTATGAGTTGAGTTATGTCTACCCAAAGTATTGCCAGGCCGTTTTCGGACTAAACCTCAGTGTGAGTCAGTCGTAGGTAGTTACGCTACGGGGGTATGAGCCCCAACGCCGATACCACCACCAGCTTTACAGAGGATAGGGTCCTGATAATAAAGCACTCTAGAGCCGCAGGTGTCCCGTTCGTTCAGGCTCCTGAGCCCCCTCTTCCGATATACGTGAAGTGATGTTCAGATGAATATAGAGAGGTCCAGGTTCGAGGAATTTCATGATTGGTGCAATAGAGCTCAACCGGATCGACCCGGCCCGCAAGGCGGCAAACTGTCACGTGCCCTGAGGAACACCGGAAGTTTTCGGGGAGTCGGGCCTCTGAGTCCATCCTCATGAAAAGGGGAGCGTTACAGGGGTCCTTGATTATGTCGGGACTGAAGGCACTTTGCGAATGTTTCCTGGGAGGTA
seq00013   GGTAACCGGTTCAGATACACTAGAATATCGAGCTTGGTCTACGGGCGCACCGAAGAATTAAAGTGGCCGACTTAACTTATCAAAGTCCAACGATGAGAGCCGTCGACGCTCACAGTCGACCTAGGATCTTTCCTGCTTTTCCGTCGGCAGAATTCAGTCCCAACCACGACGTCCCGGTATGCGCCACTATCGGCGACTTAGAGACAGACACATGTCGATGTTGGATGGTGGGATCACTTCAGACTTCGTGGGAAGGTTAAGGACCAATAGTCTAGCGTTGGAATGCGTTATCGTCCGCGCGGAAGTCTATAGATCCTACAAACACCCCCGGAATAGCGTTCTATATCCCGCTAGCTTGGGTTATTACGCAAGTGTGCAGAACATGCGTATAATCACGCGCATTACAGGATGTGAAGGTCCTCGGTCTATCCCACTGTGATAGGCTTGGGAGCAGTAACAAGGGTCTCACTTGACGTACTAATTGATCAACTACAAGGACCCTGCGAATAAGCCTCGGCAACTAAACTTCACTTCGTGGAGCCTGACAATTAGTAACCAGATTGGGAGCTGCCTTTATCATACGGAAGAGCGCACGGGTAACTGCCGGAGGTGTCGTCAGGTTCAAGAGGCGTCCGCGAAGTAGAGAACTAAGTACCTGAACAGGCCAAAACATACAGGGAGTGTAACTTATCATCTAATTCCGGGTAATCACCATATCCGTATCGTTGAAATGTGTGTCAATCCATCCGAGGTCCCCAATCATATATCTAAAGCATACCAACCACCGGAACCCTTTGAAACGAGAACTGACAATGTGTCGAATGGTATCTTGCGATTTACCCAGGCCACTATAAGTATGTAATGCATTGGTATTGCTTTCGGACTTGCCCTGTACCTTGTACTCTCAAGGGGGTCGAGCTGTCGGGCACTTCGCTATTCGTACACCGGCTGTCGACTCCGCCCTGGCATGACGCCATTTGTGAAATGGCCCGGCCATCTACCCGCGTTAATTTCCCTTGGGTTTTAAATTCGATTGGATTACGGCATCCGGTGTACTCTCACACGACATGACGTCTCCTATTGTCGGCTTGCAACCAGGACTGCCAGTGTACCTAATTAGGAGAATCCGAACCGTATGTATGCTACTTATGTGAGCCGAAACACGAGTCTTTAAATTCATTAGCGGGTACTTGGCTGTGTCAACATTGGCTTTGGTGCATGATGAGGTGGCATAGGCTTGCACAAGCCACCCACTGCTACCTGCACTCCAGTACTCATCGGATCGAGAGCAGGTGGTAATATTGAGGGTCAGCCATAATGCTCGCCACGGTGTTGTTAACAGCGCCCCGTCCCCACCCCTGTCGCGCTCCTCTTTTAACGAAGGCGCTGAAGTTATTGCTGCGTAAAGTGTCCTTACAAGTCGAATATTGCAGGACTATGCGTGGTGAATCCCTAGCTTGCGGTTAAGAAGAGTTTCGGCTTCTCAGAGTTTCGGACTGATGCCCGATTACCTACTAACTAAGTGGTAAGATAAGGTTACTAGTAGCCGTGCACCAATCCGCAAAATTGGTTCTGAGCATGTTGTATACGATTACAAACTGTCACGTGCTCTAAAGAATGGCTCGAGCGTTCATGTGAGGTACGGGCAGGCCACAATCAAGTGTGGCGGCCGATGTTAACGCATTCCTTAGCGGCCTCCTTGGATGTTGTGTATAACAAAACCGTCGAGCCGAAAGGACTGATATAAGCGCGATGCGTGATAAGGCGCGGCTCAGCATTCTTAGAGGCGTAACACCCAAAACCGTCGAAGCACCAGCGGTTGAGCTGCTTATGAGTTGAGTTATGTCTACCCAAAGTATTGCCAGGCCGTATTCGGACTAAACCTCAGTGTGAGTCAGTCGTAGGTAGTTACGCTACGGGGGTATGAGCCCCAACGCCGATACCACCACCAGCTTTACAGAGGATAGGGTCCTGATAATAAAGCACTCTAGAGCCGCAGGTGTCCCGTTCGTTCAGACTCCTGAGCCCCCTCTTCCGATATACGTGAAGTGATGTTCAGATGAATATAGAGAGGTCCAGGTTCGAGGAATTTCATGATTGGTGCAATAGAGCTCAACCGGATCGACCCGGCCCGCAAGGCGGCAAACTGTCACGTGCCCTGAGGAACACCGGAAGTTTTCGGGGAGTCGGGCCTCTGCGTCCATCCTCATGAAAAGGGGAGCGTTACAGGGGTCCTTGATTATGTCGGGACTGAAGGCACTTTGCGAATGTTTCCTGGGAGGTA
seq00014   GGTAACCGGTTCAGATACACTAGAATATCGAGCTTGGTCTACGGGCGCACCTAAGAATTAAAGTGGCCGACTTAACTTATCAAAGTCCAACGATGAGAGCCGTCGACGCTCACAGTCGACCTAGGATCTTTCCTGCTTTTCCGTCGGCAGAATTCAGTCCCAACCACGACGTCCCGGTATGCGCCACTATCGGCGACTTAGAGACAGACACATGTCGATGTTGGATGGTGGGATCACTTCAGACTTCGTGGGAAGGTTAAGGACCAATAGTCTAGCGTTGGAATGCGTTATCGTCCGCGCGGAAGTCTATAGATCCTACAAACACCCCCGGAATAGCGTTCTATATCCCGCTAGCTTGGGTTATTACGCAAGTGTGCAGAACATGCGTATAATCACGCGCATTACAGGATGTGAAGGTCCTCGGTCTATCCCACTGTGATAGGCTTGGGAGCAGTAACAAGGGTCTCACTTGACGTACTAATTGATCAACTACAAGGACCCTGCGAATAAGCCTCGGCAACTAAACTTCACTTCGTGGAGCCTGACAATTAGTAACCAGATTGGGAGCTGCCTTTATCATACGGAAGAGCGCACGGGTAACTGCCGGAGGTGTCGTCAGGTTCAAGAGGCGTCCGCGAAGTAGAGAACTAAGTACCTGAACAGGCCAAAACATACAGGGAGTGTAACTTATCATCTAATTCCGGGTAATCACCATATCCGTATCGTTGAAATGTGTGTCAATCCATCCGAGGTCCCCAATCATATATCTAAAGCATACCAACCACCGGAACCCTTTGAAACGAGAACTGACAATGTGTCGAATGGTATCTTGCGATTTACCCAGGCCACTATAAGTATGTAATGCATTGGTATTGCTTTCGGACTTGCCCTGTACCTTGTACTCTCAAGGGGGTCGAGCTGTCGGGCACTTCGCTATTCGTACACCGGCTGTCGACTCCGCCCTGGCATGACGCCATTTGTGAAATGGCCCGGCCATCTACCCGCGTTAATTTCCCTTGGGTTTTAAATTCGATTGGATTACGGCATCCGGTGTACTCTCACACGACATGACGTCTCCTATTGTCGGCTTGCAACCAGGACTGCCAGTGTACCTAATTAGGAGAATCCGAACCGTATGTATGCTACTTATGTGAGCCGAAACACGAGTCTTTAAATTCATTAGCGGGTACTTGGCTGTGTCAACATTGGCTTTGGTGCATGATGAGGTGGCATAGGCTTGCACAAGCCACCCACTGCTACCTGCACTCCAGTACTCATCGGATCGAGAGCAGGTGGTAATATTGAGGGTCAGCCATAATGCTCGCCACGGTGTTGTTAACAGCGCCCCGTCCCCACCCCTGTCGCGCTCCTCTTTTAACGAAGGCGCTGAAGTTATTGCTGCGTAAAGTGTCCTTACAAGTCGAATATTGCAGGACTATGCGTGGTGAATCCCTAGCTTGCGGTTAAGAAGAGTTTCGGCTTCTCAGAGTTTCGGACTGATGCCCGATTACCTACTAACTAAGTGGTAAGATAAGGTTACTAGTAGCCGTGCACCAATCCGCAAAATTGGTTCTGAGCATGTTGTATACGATTACAAACTGTCACGTGCTCTAAAGAATGGCTCGAGCGTTCATGTGAGGTACGGGCAGGCCACAATCAAGTGTGGCGGCCGATGTTAACGCATTCCTTAGCGGCCTCCTTGGATGTTGTGTATAACAAAACCGTCGAGCCGTAAGGACTGATATAAGCGCGATGCGTGATAAGGCGCGGCTCAGCATTCTTAGAGGCGTAACACCCAAAACCGTCGAAGCACCAGCGGTTGAGCTGCTTATGAGTTGAGTTATGTCTACCCAAAGTATTGCCAGGCCGTTTTCGGACTAAACCTCAGTGTGAGTCAGTCGTAGGTAGTTACGCTACGGGGGTATGAGCCCCAACGCCGATACCACCACCAGCTTTACAGAGGATAGGGTCCTGATAATAAAGCACTCTAGAGCCGCAGGTGTCCCGTTCGTTCAGGCTCCTGAGCCCCCTCTTCCGATATACGTGAAGTGATGTTCAGATGAATATAGAGAGGTCCAGGTTCGAGGAATTTCATGATTGGTGCAATAGAGCTCAACCGGATCGACCCGGCCCGCAAGGCGGCAAACTGTCACGTGCCCTGAGGAACACCGGAAGTTTTCGGGGAGTCGGGCCTCTGCGTCCATCCTCATGAAAAGGGGAGCGTTACAGGGGTCCTTGATTATGTCGGGACTGAAGGCACTTTGCGAATGTTTCCTGGGAGGTA
seq00015   GGTAACCGGTTCAGATACACTAGAATATCGAGCTTGGTCTACGGGCGCACCTAAGAATTAAAGTGGCCGACTTAACTTATCAAAGTCCAACGATGAGAGCCGTCGACGCTCACAGTCGACCTAGGATCTTTCCTGCTTTTCCGTCGGCAGAATTCAGTCCCAACCACGACGTCCCGGTATGCGCCACTATCGGCGACTTAGAGACAGACACATGTCGATGTTGGATGGTGGGATCACTTCAGACTTCGTGGGAAGGTTAAGGACCAATAGTCTAGCGTTGGAATGCGTTATCGTCCGCGCGGAAGTCTATAGATCCTACAAACACCCCCGGAATAGCGTTCTATATCCCGCTAGCTTGGGTTATTACGCAAGTGTGCAGAACATGCGTATAATCACGCGCATTACAGGATGTGAAGGTCCTCGGTCTATCCCACTGTGATAGGCTTGGGAGCAGTAACAAGGGTCTCACTTGACGTACTAATTGATCAACTACAAGGACCCTGCGAATAAGCCTCGGCAACTAAACTTCACTTCGTGGAGCCTGACAATTAGTAACCAGATTGGGAGCTGCCTTTATCATACGGAAGAGCGCACGGGTAACTGCCGGAGGTGTCGTCAGGTTCAAGAGGCGTCCGCGAAGTAGAGAACTAAGTACCTGAACAGGCCAAAACATACAGGGAGTGTAACTTATCATCTAATTCCGGGTAATCACCATATCCGTATCGTTGAAATGTGTGTCAATCCATCCGAGGTCCCCAATCATATATCTAAAGCATACCAACCACCGGAACCCTTTGAAACGAGAACTGACAATGTGTCGAATGGTATCTTGCGATTTACCCAGGCCACTATAAGTATGTAATGCATTGGTATTGCTTTCGGACTTGCCCTGTACCTTGTACTCTCAAGGGGGTCGAGCTGTCGGGCACTTCGCTATTCGTACACCGGCTGTCGACTCCGCCCTGGCATGACGCCATTTGTGAAATGGCCCGGCCATCTACCCGCGTTAATTTCCCTTGGGTTTTAAATTCGATTGGATTACGGCATCCGGTGTACTCTCACACGACATGACGTCTCCTATTGTCGGCTTGCAACCAGGACTGCCAGTGTACCTAATTAGGAGAATCCGAACCGTATGTATGCTACTTATGTGAGCCGAAACACGAGTCTTTAAATTCATTAGCGGGTACTTGGCTGTGTCAACATTGGCTTTGGTGCATGATGAGGTGGCATAGGCTTGCACAAGCCACCCACTGCTACCTGCACTCCAGTACTCATCGGATCGAGAGCAGGTGGTAATATTGAGGGTCAGCCATAATGCTCGCCACGGTGTTGTTAACAGCGCCCCGTCCCCACCCCTGTCGCGCTCCTCTTTTAACGAAGGCGCTGAAGTTATTGCTGCGTAAAGTGTCCTTACAAGTCGAATATTGCAGGACTATGCGTGGTGAATCCCTAGCTTGCGGTTAAGAAGAGTTTCGGCTTCTCAGAGTTTCGGACTGATGCCCGATTACCTACTAACTAAGTGGTAAGATAAGGTTACTAGTAGCCGTGCACCAATCCGCAAAATTGGTTCTGAGCATGTTGTATACGATTACAAACTGTCACGTGCTCTAAAGAATGGCTCGAGCGTTCATGTGAGGTACGGGCAGGCCACAATCAAGTGTGGCGGCCGATGTTAACGCATTCCTTAGCGGCCTCCTTGGATGTTGTGTATAACAAAACCGTCGAGCCGTAAGGACTGATATAAGCGCGATGCGTGATAAGGCGCGGCTCAGCATTCTTAGAGGCGTAACACCCAAAACCGTCGAAGCACCAGCGGTTGAGCTGCTTATGAGTTGAGTTATGTCTACCCAAAGTATTGCCAGGCCGTTTTCGGACTAAACCTCAGTGTGAGTCAGTCGTAGGTAGTTACGCTACGGGGGTATGAGCCCCAACGCCGATACCACCACCAGCTTTACAGAGGATAGGGTCCTGATAATAAAGCACTCTAGAGCCGCAGGTGTCCCGTTCGTTCAGGCTCCTGAGCCCCCTCTTCCGATATACGTGAAGTGATGTTCAGATGAATATAGAGAGGTCCAGGTTCGAGGAATTTCATGATTGGTGCAATAGAGCTCAACCGGATCGACCCGGCCCGCAAGGCGGCAAACTGTCACGTGCCCTGAGGAACACCGGAAGTTTTCGGGGAGTCGGGCCTCTGCGTCCATCCTCATGAAAAGGGGAGCGTTACAGGGGTCCTTGATTATGTCGGGACTGAAGGCACTTTGCGAATGTTTCCTGGGAGGTA
seq00016   GGTAACCGGTTCAGATACACTAGAATATCGAGCTTGGTCTACGGGCGCACCGAAGAATTAAAGTGGCCGACTTAACTTATCAAAGTCCAACGATGAGAGCCGTCGACGCTCACAGTCGACCTAGGATCTTTCCTGCTTTTCCGTCGGCAGAATTCAGTCCCAACCACGACGTCCCGGTATGCGCCACTATCGGCGACTTAGAGACAGACACATGTCGATGTTGGATGGTGGGATCACTTCAGACTTCGTGGGAAGGTTAAGGACCAATAGTCTAGCGTTGGAATGCGTTATCGTCCGCGCGGAAGTCTATAGATCCTACAAACACCCCCGGAATAGCGTTCTATATCCCGCTAGCTTGGGTTATTACGCAAGTGTGCAGAACATGCGTATAATCACGCGCATTACAGGATGTGAAGGTCCTCGGTCTATCCCACTGTGATAGGCTTGGGAGCAGTAACAAGGGTCTCACTTGACGTACTAATTGATCAACTACAAGGACCCTGCGAATAAGCCTCGGCAACTAAACTTCACTTCGTGGAGCCTGACAATTAGTAACCAGATTGGGAGCTGCCTTTATCATACGGAAGAGCGCACGGGTAACTGCCGGAGGTGTCGTCAGGTTCAAGAGGCGTCCGCGAAGTAGAGAACTAAGTACCTGAACAGGCCAAAACATACAGGGAGTGTAACTTATCATCTAATTCCGGGTAATCACCATATCCGTATCGTTGAAATGTGTGTCAATCCATCCGAGGTCCCCAATCATATATCTAAAGCATACCAACCACCGGAACCCTTTGAAACGAGAACTGACAATGTGTCGAATGGTATCTTGCGATTTACCCAGGCCACTATAAGTATGTAATGCATTGGTATTGCTTTCGGACTTGCCCTGTACCTTGTACTCTCAAGGGGGTCGAGCTGTCGGGCACTTCGCTATTCGTACACCGGCTGTCGACTCCGCCCTGGCATGACGCCATTTGTGAAATGGCCCGGCCATCTACCCGCGTTAATTTCCCTTGGGTTTTAAATTCGATTGGATTACGGCATCCAGTGTACTCTCACACGACATGACGTCTCCTATTGTCGGCTTGCAACCAGGACTGCCAGTGTACCTAATTAGGAGAATCCGAACCGTATGTATGCTACTTATGTGAGCCGAAACACGAGTCTTTAAATTCATTAGCGGGTACTTGGCTGTGTCAACATTGGCTTTGGTGCATGATGAGGTGGCATAGGCTTGCACAAGCCACCCACTGCTACCTGCACTCCAGTACTCATCGGATCGAGAGCAGGTGGTAATATTGAGGGTCAGCCATAATGCTCGCCACGGTGTTGTTAACAGCGCCCCGTCCCCACCCCTGTCGCGCTCCTCTTTTAACGAAGGCGCTGAAGTTATTGCTGCGTAAAGTGTCCTTACAAGTCGAATATTGCAGGACTATGCGTGGTGAATCCCTAGCTTGCGGTTAAGAAGAGTTTCGGCTTCTCAGAGTTTCGGACTGATGCCCGATTACCTACTAACTAAGTGGTAAGATAAGGTTACTAGTAGCCGTGCACCAATCCGCAAAATTGGTTCTGAGCATGTTGTATACGATTACAAACTGTCACGTGCTCTAAAGAATGGCTCGAGCGTTCATGTGAGGTACGGGCAGGCCACAATCAAGTGTGGCGGCCGATGTTAACGCATTCCTTAGCGGCCTCCTTGGATGTTGTGTATAACAAAACCGTCGAGCCGTAAGGACTGATATAAGCGCGATGCGTGATAAGGCGCGGCTCAGCATTCTTAGAGGCGTAACACCCAAAACCGTCGAAGCACCAGCGGTTGAGCTGCTTATGAGTTGAGTTATGTCTACCCAAAGTATTGCCAGGCCGTTTTCGGACTAAACCTCAGTGTGAGTCAGTCGTAGGTAGTTACGCTACGGGGGTATGAGCCCCAACGCCGATACCACCACCAGCTTTACAGAGGATAGGGTCCTGATAATAAAGCACTCTAGAGCCGCAGGTGTCCCGTTCGTTCAGGCTCCTGAGCCCCCTCTTCCGATATACGTGAAGTGATGTTCAGATGAATATAGAGAGGTCCAGGTTCGAGGAATTTCATGATTGGTGCAATAGAGCTCAACCGGATCGACCCGGCCCGCAAGGCGGCAAACTGTCACGTGCCCTGAGGAACACCGGAAGTTTTCGGGGAGTCGGGCCTCTGCGTCCATCCTCATGAAAAGGGGAGCGTTACAGGGGTCCTTGATTATGTCGGGACTGAAGGCACTTTGCGAATGTTTCCTGGGAGGTA
seq00017   GGTAACCGGTTCAGATACACTAGAATATCGAGCTTGGTCTACGGGCGCACCGAAGAATTAAAGTGGCCGACTTAACTTATCAAAGTCCAACGATGAGAGCCGTCGACGCTCACAGTCGACCTAGGATCTTTCCTGCTTTTCCGTCGGCAGAATTCAGTCCCAACCACGACGTCCCGGTATGCGCCACTATCGGCGACTTAGAGACAGACACATGTCGATGTTGGATGGTGGGATCACTTCAGACTTCGTGGGAAGGTTAAGGACCAATAGTCTAGCGTTGGAATGCGTTATCGTCCGCGCGGAAGTCTATAGATCCTACAAACACCCCCGGAATAGCGTTCTATATCCCGCTAGCTTGGGTTATTACGCAAGTGTGCAGAACATGCGTATAATCACGCGCATTACAGGATGTGAAGGTCCTCGGTCTATCCCACTGTGATAGGCTTGGGAGCAGTAACAAGGGTCTCACTTGACGTACTAATTGATCAACTACAAGGACCCTGCGAATAAGCCTCGGCAACTAAACTTCACTTCGTGGAGCCTGACAATTAGTAACCAGATTGGGAGCTGCCTTTATCATACGGAAGAGCGCACGGGTAACTGCCGGAGGTGTCGTCAGGTTCAAGAGGCGTCCGCGAAGTAGAGAACTAAGTACCTGAACAGGCCAAAACATACAGGGAGTGTAACTTATCATCTAATTCCGGGTAATCACCATATCCGTATCGTTGAAATGTGTGTCAATCCATCCGAGGTCCCCAATCATATATCTAAAGCATACCAACCACCGGAACCCTTTGAAACGAGAACTGACAATGTGTCGAATGGTATCTTGCGATTTACCCAGGCCACTATAAGTATGTAATGCATTGGTATTGCTTTCGGACTTGCCCTGTACCTTGTACTCTCAAGGGGGTCGAGCTGTCGGGCACTTCGCTATTCGTACACCGGCTGTCGACTCCGCCCTGGCATGACGCCATTTGTGAAATGGCCCGGCCATCTACCCGCGTTAATTTCCCTTGGGTTTTAAATTCGATTGGATTACGGCATCCAGTGTACTCTCACACGACATGACGTCTCCTATTGTCGGCTTGCAACCAGGACTGCCAGTGTACCTAATTAGGAGAATCCGAACCGTATGTATGCTACTTATGTGAGCCGAAACACGAGTCTTTAAATTCATTAGCGGGTACTTGGCTGTGTCAACATTGGCTTTGGTGCATGATGAGGTGGCATAGGCTTGCACAAGCCACCCACTGCTACCTGCACTCCAGTACTCATCGGATCGAGAGCAGGTGGTAATATTGAGGGTCAGCCATAATGCTCGCCACGGTGTTGTTAACAGCGCCCCGTCCCCACCCCTGTCGCGCTCCTCTTTTAACGAAGGCGCTGAAGTTATTGCTGCGTAAAGTGTCCTTACAAGTCGAATATTGCAGGACTATGCGTGGTGAATCCCTAGCTTGCGGTTAAGAAGAGTTTCGGCTTCTCAGAGTTTCGGACTGATGCCCGATTACCTACTAACTAAGTGGTAAGATAAGGTTACTAGTAGCCGTGCACCAATCCGCAAAATTGGTTCTGAGCATGTTGTATACGATTACAAACTGTCACGTGCTCTAAAGAATGGCTCGAGCGTTCATGTGAGGTACGGGCAGGCCACAATCAAGTGTGGCGGCCGATGTTAACGCATTCCTTAGCGGCCTCCTTGGATGTTGTGTATAACAAAACCGTCGAGCCGTAAGGACTGATATAAGCGCGATGCGTGATAAGGCGCGGCTCAGCATTCTTAGAGGCGTAACACCCAAAACCGTCGAAGCACCAGCGGTTGAGCTGCTTATGAGTTGAGTTATGTCTACCCAAAGTATTGCCAGGCCGTTTTCGGACTAAACCTCAGTGTGAGTCAGTCGTAGGTAGTTACGCTACGGGGGTATGAGCCCCAACGCCGATACCACCACCAGCTTTACAGAGGATAGGGTCCTGATAATAAAGCACTCTAGAGCCGCAGGTGTCCCGTTCGTTCAGGCTCCTGAGCCCCCTCTTCCGATATACGTGAAGTGATGTTCAGATGAATATAGAGAGGTCCAGGTTCGAGGAATTTCATGATTGGTGCAATAGAGCTCAACCGGATCGACCCGGCCCGCAAGGCGGCAAACTGTCACGTGCCCTGAGGAACACCGGAAGTTTTCGGGGAGTCGGGCCTCTGCGTCCATCCTCATGAAAAGGGGAGCGTTACAGGGGTCCTTGATTATGTCGGGACTGAAGGCACTTTGCGAATGTTTCCTGGGAGGTA
seq00018   GGTAACCGGTTCAGATACACTAGAATATCGAGCTTGGTCTACGGGCGCACCTAAGAATTAAAGTGGCCGACTTAACTTATCAAAGTCCAACGATGAGAGCCGTCGACGCTCACAGTCGACCTAGGATCTTTCCTGCTTTTCCGTCGGCAGAATTCAGTCCCAACCACGACGTCCCGGTATGCGCCACTATCGGCGACTTAGAGACAGACACATGTCGATGTTGGATGGTGGGATCACTTCAGACTTCGTGGGAAGGTTAAGGACCAATAGTCTAGCGTTGGAATGCGTTATCGTCCGCGCGGAAGTCTATAGATCCTACAAACACCCCCGGAATAGCGTTCTATATCCCGCTAGCTTGGGTTATTACGCAAGTGTGCAGAACATGCGTATAATCACGCGCATTACAGGATGTGAAGGTCCTCGGTCTATCCCACTGTGATAGGCTTGGGAGCAGTAACAAGGGTCTCACTTGACGTACTAATTGATCAACTACAAGGACCCTGCGAATAAGCCTCGGCAACTAAACTTCACTTCGTGGAGCCTGACAATTAGTAACCAGATTGGGAGCTGCCTTTATCATACGGAAGAGCGCACGGGTAACTGCCGGAGGTGTCGTCAGGTTCAAGAGGCGTCCGCGAAGTAGAGAACTAAGTACCTGAACAGGCCAAAACATACAGGGAGTGTAACTTATCATCTAATTCCGGGTAATCACCATATCCGTATCGTTGAAATGTGTGTCAATCCATCCGAGGTCCCCAATCATATATCTAAAGCATACCAACCACCGGAACCCTTTGAAACGAGAACTGACAATGTGTCGAATGGTATCTTGCGATTTACCCAGGCCACTATAAGTATGTAATGCATTGGTATTGCTTTCGGACTTGCCCTGTACCTTGTACTCTCAAGGGGGTCGAGCTGTCGGGCACTTCGCTATTCGTACACCGGCTGTCGACTCCGCCCTGGCATGACGCCATTTGTGAAATGGCCCGGCCATCTACCCGCGTTAATTTCCCTTGGGTTTTAAATTCGATTGGATTACGGCATCCGGTGTACTCTCACACGACATGACGTCTCCTATTGTCGGCTTGCAACCAGGACTGCCAGTGTACCTAATTAGGAGAATCCGAACCGTATGTATGCTACTTATGTGAGCCGAAACACGAGTCTTTAAATTCATTAGCGGGTACTTGGCTGTGTCAACATTGGCTTTGGTGCATGATGAGGTGGCATAGGCTTGCACAAGCCACCCACTGCTACCTGCACTCCAGTACTCATCGGATCGAGAGCAGGTGGTAATATTGAGGGTCAGCCATAATGCTCGCCACGGTGTTGTTAACAGCGCCCCGTCCCCACCCCTGTCGCGCTCCTCTTTTAACGAAGGCGCTGAAGTTATTGCTGCGTAAAGTGTCCTTACAAGTCGAATATTGCAGGACTATGCGTGGTGAATCCCTAGCTTGCGGTTAAGAAGAGTTTCGGCTTCTCAGAGTTTCGGACTGATGCCCGATTACCTACTAACTAAGTGGTAAGATAAGGTTACTAGTAGCCGTGCACCAATCCGCAAAATTGGTTCTGAGCATGTTGTATACGATTACAAACTGTCACGTGCTCTAAAGAATGGCTCGAGCGTTCATGTGAGGTACGGGCAGGCCACAATCAAGTGTGGCGGCCGATGTTAACGCATTCCTTAGCGGCCTCCTTGGATGTTGTGTATAACAAAACCGTCGAGCCGAAAGGACTGATATAAGCGCGATGCGTGATAAGGCGCGGCTCAGCATTCTTAGAGGCGTAACACCCAAAACCGTCGAAGCACCAGCGGTTGAGCTGCTTATGAGTTGAGTTATGTCTACCCAAAGTATTGCCAGGCCGTATTCGGACTAAACCTCAGTGTGAGTCAGTCGTAGGTAGTTACGCTACGGGGGTATGAGCCCCAACGCCGATACCACCACCAGCTTTACAGAGGATAGGGTCCTGATAATAAAGCACTCTAGAGCCGCAGGTGTCCCGTTCGTTCAGGCTCCTGAGCCCCCTCTTCCGATATACGTGAAGTGATGTTCAGATGAATATAGAGAGGTCCAGGTTCGAGGAATTTCATGATTGGTGCAATAGAGCTCAACCGGATCGACCCGGCCCGCAAGGCGGCAAACTGTCACGTGCCCTGAGGAACACCGGAAGTTTTCGGGGAGTCGGGCCTCTGCGTCCATCCTCATGAAAAGGGGAGCGTTACAGGGGTCCTTGATTATGTCGGGACTGAAGGCACTTTGCGAATGTTTCCTGGGAGGTA
seq00019   GGTAACCGGTTCAGATACACTAGAATATCGAGCTTGGTCTACGGGCGCACCTAAGAATTAAAGTGGCCGACTTAACTTATCAAAGTCCAACGATGAGAGCCGTCGACGCTCACAGTCGACCTAGGATCTTTCCTGCTTTTCCGTCGGCAGAATTCAGTCCCAACCACGACGTCCCGGTATGCGCCACTATCGGCGACTTAGAGACAGACACATGTCGATGTTGGATGGTGGGATCACTTCAGACTTCGTGGGAAGGTTAAGGACCAATAGTCTAGCGTTGGAATGCGTTATCGTCCGCGCGGAAGTCTATAGATCCTACAAACACCCCCGGAATAGCGTTCTATATCCCGCTAGCTTGGGTTATTACGCAAGTGTGCAGAACATGCGTATAATCACGCGCATTACAGGATGTGAAGGTCCTCGGTCTATCCCACTGTGATAGGCTTGGGAGCAGTAACAAGGGTCTCACTTGACGTACTAATTGATCAACTACAAGGACCCTGCGAATAAGCCTCGGCAACTAAACTTCACTTCGTGGAGCCTGACAATTAGTAACCAGATTGGGAGCTGCCTTTATCATACGGAAGAGCGCACGGGTAACTGCCGGAGGTGTCGTCAGGTTCAAGAGGCGTCCGCGAAGTAGAGAACTAAGTACCTGAACAGGCCAAAACATACAGGGAGTGTAACTTATCATCTAATTCCGGGTAATCACCATATCCGTATCGTTGAAATGTGTGTCAATCCATCCGAGGTCCCCAATCATATATCTAAAGCATACCAACCACCGGAACCCTTTGAAACGAGAACTGACAATGTGTCGAATGGTATCTTGCGATTTACCCAGGCCACTATAAGTATGTAATGCATTGGTATTGCTTTCGGACTTGCCCTGTACCTTGTACTCTCAAGGGGGTCGAGCTGTCGGGCACTTCGCTATTCGTACACCGGCTGTCGACTCCGCCCTGGCATGACGCCATTTGTGAAATGGCCCGGCCATCTACCCGCGTTAATTTCCCTTGGGTTTTAAATTCGATTGGATTACGGCATCCGGTGTACTCTCACACGACATGACGTCTCCTATTGTCGGCTTGCAACCAGGACTGCCAGTGTACCTAATTAGGAGAATCCGAACCGTATGTATGCTACTTATGTGAGCCGAAACACGAGTCTTTAAATTCATTAGCGGGTACTTGGCTGTGTCAACATTGGCTTTGGTGCATGATGAGGTGGCATAGGCTTGCACAAGCCACCCACTGCTACCTGCACTCCAGTACTCATCGGATCGAGAGCAGGTGGTAATATTGAGGGTCAGCCATAATGCTCGCCACGGTGTTGTTAACAGCGCCCCGTCCCCACCCCTGTCGCGCTCCTCTTTTAACGAAGGCGCTGAAGTTATTGCTGCGTAAAGTGTCCTTACAAGTCGAATATTGCAGGACTATGCGTGGTGAATCCCTAGCTTGCGGTTAAGAAGAGTTTCGGCTTCTCAGAGTTTCGGACTGATGCCCGATTACCTACTAACTAAGTGGTAAGATAAGGTTACTAGTAGCCGTGCACCAATCCGCAAAATTGGTTCTGAGCATGTTGTATACGATTACAAACTGTCACGTGCTCTAAAGAATGGCTCGAGCGTTCATGTGAGGTACGGGCAGGCCACAATCAAGTGTGGCGGCCGATGTTAACGCATTCCTTAGCGGCCTCCTTGGATGTTGTGTATAACAAAACCGTCGAGCCGTAAGGACTGATATAAGCGCGATGCGTGATAAGGCGCGGCTCAGCATTCTTAGAGGCGTAACACCCAAAACCGTCGAAGCACCAGCGGTTGAGCTGCTTATGAGTTGAGTTATGTCTACCCAAAGTATTGCCAGGCCGTTTTCGGACTAAACCTCAGTGTGAGTCAGTCGTAGGTAGTTACGCTACGGGGGTATGAGCCCCAACGCCGATACCACCACCAGCTTTACAGAGGATAGGGTCCTGATAATAAAGCACTCTAGAGCCGCAGGTGTCCCGTTCGTTCAGGCTCCTGAGCCCCCTCTTCCGATATACGTGAAGTGATGTTCAGATGAATATAGAGAGGTCCAGGTTCGAGGAATTTCATGATTGGTGCAATAGAGCTCAACCGGATCGACCCGGCCCGCAAGGCGGCAAACTGTCACGTGCCCTGAGGAACACCGGAAGTTTTCGGGGAGTCGGGCCTCTGCGTCCATCCTCATGAAAAGGGGAGCGTTACAGGGGTCCTTGATTATGTCGGGACTGAAGGCACTTTGCGAATGTTTCCTGGGAGGTA
seq00020   GGTAACCGGTTCAGATACACTAGAATATCGAGCTTGGTCTACGGGCGCACCTAAGAATTAAAGTGGCCGACTTAACTTATCAAAGTCCAACGATGAGAGCCGTCGACGCTCACAGTCGACCTAGGATCTTTCCTGCTTTTCCGTCGGCAGAATTCAGTCCCAACCACGACGTCCCGGTATGCGCCACTATCGGCGACTTAGAGACAGACACATGTCGATGTTGGATGGTGGGATCACTTCAGACTTCGTGGGAAGGTTAAGGACCAATAGTCTAGCGTTGGAATGCGTTATCGTCCGCGCGGAAGTCTATAGATCCTACAAACACCCCCGGAATAGCGTTCTATATCCCGCTAGCTTGGGTTATTACGCAAGTGTGCAGAACATGCGTATAATCACGCGCATTACAGGATGTGAAGGTCCTCGGTCTATCCCACTGTGATAGGCTTGGGAGCAGTAACAAGGGTCTCACTTGACGTACTAATTGATCAACTACAAGGACCCTGCGAATAAGCCTCGGCAACTAAACTTCACTTCGTGGAGCCTGACAATTAGTAACCAGATTGGGAGCTGCCTTTATCATACGGAAGAGCGCACGGGTAACTGCCGGAGGTGTCGTCAGGTTCAAGAGGCGTCCGCGAAGTAGAGAACTAAGTACCTGAACAGGCCAAAACATACAGGGAGTGTAACTTATCATCTAATTCCGGGTAATCACCATATCCGTATCGTTGAAATGTGTGTCAATCCATCCGAGGTCCCCAATCATATATCTAAAGCATACCAACCACCGGAACCCTTTGAAACGAGAACTGACAATGTGTCGAATGGTATCTTGCGATTTACCCAGGCCACTATAAGTATGTAATGCATTGGTATTGCTTTCGGACTTGCCCTGTACCTTGTACTCTCAAGGGGGTCGAGCTGTCGGGCACTTCGCTATTCGTACACCGGCTGTCGACTCCGCCCTGGCATGACGCCATTTGTGAAATGGCCCGGCCATCTACCCGCGTTAATTTCCCTTGGGTTTTAAATTCGATTGGATTACGGCATCCGGTGTACTCTCACACGACATGACGTCTCCTATTGTCGGCTTGCAACCAGGACTGCCAGTGTACCTAATTAGGAGAATCCGAACCGTATGTATGCTACTTATGTGAGCCGAAACACGAGTCTTTAAATTCATTAGCGGGTACTTGGCTGTGTCAACATTGGCTTTGGTGCATGATGAGGTGGCATAGGCTTGCACAAGCCACCCACTGCTACCTGCACTCCAGTACTCATCGGATCGAGAGCAGGTGGTAATATTGAGGGTCAGCCATAATGCTCGCCACGGTGTTGTTAACAGCGCCCCGTCCCCACCCCTGTCGCGCTCCTCTTTTAACGAAGGCGCTGAAGTTATTGCTGCGTAAAGTGTCCTTACAAGTCGAATATTGCAGGACTATGCGTGGTGAATCCCTAGCTTGCGGTTAAGAAGAGTTTCGGCTTCTCAGAGTTTCGGACTGATGCCCGATTACCTACTAACTAAGTGGTAAGATAAGGTTACTAGTAGCCGTGCACCAATCCGCAAAATTGGTTCTGAGCATGTTGTATACGATTACAAACTGTCACGTGCTCTAAAGAATGGCTCGAGCGTTCATGTGAGGTACGGGCAGGCCACAATCAAGTGTGGCGGCCGATGTTAACGCATTCCTTAGCGGCCTCCTTGGATGTTGTGTATAACAAAACCGTCGAGCCGTAAGGACTGATATAAGCGCGATGCGTGATAAGGCGCGGCTCAGCATTCTTAGAGGCGTAACACCCAAAACCGTCGAAGCACCAGCGGTTGAGCTGCTTATGAGTTGAGTTATGTCTACCCAAAGTATTGCCAGGCCGTTTTCGGACTAAACCTCAGTGTGAGTCAGTCGTAGGTAGTTACGCTACGGGGGTATGAGCCCCAACGCCGATACCACCACCAGCTTTACAGAGGATAGGGTCCTGATAATAAAGCACTCTAGAGCCGCAGGTGTCCCGTTCGTTCAGGCTCCTGAGCCCCCTCTTCCGATATACGTGAAGTGATGTTCAGATGAATATAGAGAGGTCCAGGTTCGAGGAATTTCATGATTGGTGCAATAGAGCTCAACCGGATCGACCCGGCCCGCAAGGCGGCAAACTGTCACGTGCCCTGAGGAACACCGGAAGTTTTCGGGGAGTCGGGCCTCTGCGTCCATCCTCATGAAAAGGGGAGCGTTACAGGGGTCCTTGATTATGTCGGGACTGAAGGCACTTTGCGAATGTTTCCTGGGAGGTA
seq00021   GGTAACCGGTTCAGATACACTAGAATATCGAGCTTGGTCTACGGGCGCACCTAAGAATTAAAGTGGCCGACTTAACTTATCAAAGTCCAACGATGAGAGCCGTCGACGCTCACAGTCGACCTAGGATCTTTCCTGCTTTTCCGTCGGCAGAATTCAGTCCCAACCACGACGTCCCGGTATGCGCCACTATCGGCGACTTAGAGACAGACACATGTCGATGTTGGATGGTGGGATCACTTCAGACTTCGTGGGAAGGTTAAGGACCAATAGTCTAGCGTTGGAATGCGTTATCGTCCGCGCGGAAGTCTATAGATCCTACAAACACCCCCGGAATAGCGTTCTATATCCCGCTAGCTTGGGTTATTACGCAAGTGTGCAGAACATGCGTATAATCACGCGCATTACAGGATGTGAAGGTCCTCGGTCTATCCCACTGTGATAGGCTTGGGAGCAGTAACAAGGGTCTCACTTGACGTACTAATTGATCAACTACAAGGACCCTGCGAATAAGCCTCGGCAACTAAACTTCACTTCGTGGAGCCTGACAATTAGTAACCAGATTGGGAGCTGCCTTTATCATACGGAAGAGCGCACGGGTAACTGCCGGAGGTGTCGTCAGGTTCAAGAGGCGTCCGCGAAGTAGAGAACTAAGTACCTGAACAGGCCAAAACATACAGGGAGTGTAACTTATCATCTAATTCCGGGTAATCACCATATCCGTATCGTTGAAATGTGTGTCAATCCATCCGAGGTCCCCAATCATATATCTAAAGCATACCAACCACCGGAACCCTTTGAAACGAGAACTGACAATGTGTCGAATGGTATCTTGCGATTTACCCAGGCCACTATAAGTATGTAATGCATTGGTATTGCTTTCGGACTTGCCCTGTACCTTGTACTCTCAAGGGGGTCGAGCTGTCGGGCACTTCGCTATTCGTACACCGGCTGTCGACTCCGCCCTGGCATGACGCCATTTGTGAAATGGCCCGGCCATCTACCCGCGTTAATTTCCCTTGGGTTTTAAATTCGATTGGATTACGGCATCCGGTGTACTCTCACACGACATGACGTCTCCTATTGTCGGCTTGCAACCAGGACTGCCAGTGTACCTAATTAGGAGAATCCGAACCGTATGTATGCTACTTATGTGAGCCGAAACACGAGTCTTTAAATTCATTAGCGGGTACTTGGCTGTGTCAACATTGGCTTTGGTGCATGATGAGGTGGCATAGGCTTGCACAAGCCACCCACTGCTACCTGCACTCCAGTACTCATCGGATCGAGAGCAGGTGGTAATATTGAGGGTCAGCCATAATGCTCGCCACGGTGTTGTTAACAGCGCCCCGTCCCCACCCCTGTCGCGCTCCTCTTTTAACGAAGGCGCTGAAGTTATTGCTGCGTAAAGTGTCCTTACAAGTCGAATATTGCAGGACTATGCGTGGTGAATCCCTAGCTTGCGGTTAAGAAGAGTTTCGGCTTCTCAGAGTTTCGGACTGATGCCCGATTACCTACTAACTAAGTGGTAAGATAAGGTTACTAGTAGCCGTGCACCAATCCGCAAAATTGGTTCTGAGCATGTTGTATACGATTACAAACTGTCACGTGCTCTAAAGAATGGCTCGAGCGTTCATGTGAGGTACGGGCAGGCCACAATCAAGTGTGGCGGCCGATGTTAACGCATTCCTTAGCGGCCTCCTTGGATGTTGTGTATAACAAAACCGTCGAGCCGAAAGGACTGATATAAGCGCGATGCGTGATAAGGCGCGGCTCAGCATTCTTAGAGGCGTAACACCCAAAACCGTCGAAGCACCAGCGGTTGAGCTGCTTATGAGTTGAGTTATGTCTACCCAAAGTATTGCCAGGCCGTATTCGGACTAAACCTCAGTGTGAGTCAGTCGTAGGTAGTTACGCTACGGGGGTATGAGCCCCAACGCCGATACCACCACCAGCTTTACAGAGGATAGGGTCCTGATAATAAAGCACTCTAGAGCCGCAGGTGTCCCGTTCGTTCAGACTCCTGAGCCCCCTCTTCCGATATACGTGAAGTGATGTTCAGATGAATATAGAGAGGTCCAGGTTCGAGGAATTTCATGATTGGTGCAATAGAGCTCAACCGGATCGACCCGGCCCGCAAGGCGGCAAACTGTCACGTGCCCTGAGGAACACCGGAAGTTTTCGGGGAGTCGGGCCTCTGCGTCCATCCTCATGAAAAGGGGAGCGTTACAGGGGTCCTTGATTATGTCGGGACTGAAGGCACTTTGCGAATGTTTCCTGGGAGGTA
seq00022   GGTAACCGGTTCAGATACACTAGAATATCGAGCTTGGTCTACGGGCGCACCTAAGAATTAAAGTGGCCGACTTAACTTATCAAAGTCCAACGATGAGAGCCGTCGACGCTCACAGTCGACCTAGGATCTTTCCTGCTTTTCCGTCGGCAGAATTCAGTCCCAACCACGACGTCCCGGTATGCGCCACTATCGGCGACTTAGAGACAGACACATGTCGATGTTGGATGGTGGGATCACTTCAGACTTCGTGGGAAGGTTAAGGACCAATAGTCTAGCGTTGGAATGCGTTATCGTCCGCGCGGAAGTCTATAGATCCTACAAACACCCCCGGAATAGCGTTCTATATCCCGCTAGCTTGGGTTATTACGCAAGTGTGCAGAACATGCGTATAATCACGCGCATTACAGGATGTGAAGGTCCTCGGTCTATCCCACTGTGATAGGCTTGGGAGCAGTAACAAGGGTCTCACTTGACGTACTAATTGATCAACTACAAGGACCCTGCGAATAAGCCTCGGCAACTAAACTTCACTTCGTGGAGCCTGACAATTAGTAACCAGATTGGGAGCTGCCTTTATCATACGGAAGAGCGCACGGGTAACTGCCGGAGGTGTCGTCAGGTTCAAGAGGCGTCCGCGAAGTAGAGAACTAAGTACCTGAACAGGCCAAAACATACAGGGAGTGTAACTTATCATCTAATTCCGGGTAATCACCATATCCGTATCGTTGAAATGTGTGTCAATCCATCCGAGGTCCCCAATCATATATCTAAAGCATACCAACCACCGGAACCCTTTGAAACGAGAACTGACAATGTGTCGAATGGTATCTTGCGATTTACCCAGGCCACTATAAGTATGTAATGCATTGGTATTGCTTTCGGACTTGCCCTGTACCTTGTACTCTCAAGGGGGTCGAGCTGTCGGGCACTTCGCTATTCGTACACCGGCTGTCGACTCCGCCCTGGCATGACGCCATTTGTGAAATGGCCCGGCCATCTACCCGCGTTAATTTCCCTTGGGTTTTAAATTCGATTGGATTACGGCATCCGGTGTACTCTCACACGACATGACGTCTCCTATTGTCGGCTTGCAACCAGGACTGCCAGTGTACCTAATTAGGAGAATCCGAACCGTATGTATGCTACTTATGTGAGGCGAAACACGAGTCTTTAAATTCATTAGCGGGTACTTGGCTGTGTCAACATTGGCTTTGGTGCATGATGAGGTGGCATAGGCTTGCACAAGCCACCCACTGCTACCTGCACTCCAGTACTCATCGGATCGAGAGCAGGTGGTAATATTGAGGGTCAGCCATAATGCTCGCCACGGTGTTGTTAACAGCGCCCCGTCCCCACCCCTGTCGCGCTCCTCTTTTAACGAAGGCGCTGAAGTTATTGCTGCGTAAAGTGTCCTTACAAGTCGAATATTGCAGGACTATGCGTGGTGAATCCCTAGCTTGCGGTTAAGAAGAGTTTCGGCTTCTCAGAGTTTCGGACTGATGCCCGATTACCTACTAACTAAGTGGTAAGATAAGGTTACTAGTAGCCGTGCACCAATCCGCAAAATTGGTTCTGAGCATGTTGTATACGATTACAAACTGTCACGTGCTCTAAAGAATGGCTCGAGCGTTCATGTGAGGTACGGGCAGGCCACAATCAAGTGTGGCGGCCGATGTTAACGCATTCCTTAGCGGCCTCCTTGGATGTTGTGTATAACAAAACCGTCGAGCCGTAAGGACTGATATAAGCGCGATGCGTGATAAGGCGCGGCTCAGCATTCTTAGAGGCGTAACACCCAAAACCGTCGAAGCACCAGCGGTTGAGCTGCTTATGAGTTGAGTTATGTCTACCCAAAGTATTGCCAGGCCGTATTCGGACTAAACCTCAGTGTGAGTCAGTCGTAGGTAGTTACGCTACGGGGGTATGAGCCCCAACGCCGATACCACCACCAGCTTTACAGAGGATAGGGTCCTGATAATAAAGCACTCTAGAGCCGCAGGTGTCCCGTTCGTTCAGACTCCTGAGCCCCCTCTTCCGATATACGTGAAGTGATGTTCAGATGAATATAGAGAGGTCCAGGTTCGAGGAATTTCATGATTGGTGCAATAGAGCTCAACCGGATCGACCCGGCCCGCAAGGCGGCAAACTGTCACGTGCCCTGAGGAACACCGGAAGTTTTCGGGGAGTCGGGCCTCTGCGTCCATCCTCATGAAAAGGGGAGCGTTACAGGGGTCCTTGATTATGTCGGGACTGAAGGCACTTTGCGAATGTTTCCTGGGAGGTA
seq00023   GGTAACCGGTTCAGATACACTAGAATATCGAGCTTGGTCTACGGGCGCACCTAAGAATTAAAGTGGCCGACTTAACTTATCAAAGTCCAACGATGAGAGCCGTCGACGCTCACAGTCGACCTAGGATCTTTCCTGCTTTTCCGTCGGCAGAATTCAGTCCCAACCACGACGTCCCGGTATGCGCCACTATCGGCGACTTAGAGACAGACACATGTCGATGTTGGATGGTGGGATCACTTCAGACTTCGTGGGAAGGTTAAGGACCAATAGTCTAGCGTTGGAATGCGTTATCGTCCGCGCGGAAGTCTATAGATCCTACAAACACCCCCGGAATAGCGTTCTATATCCCGCTAGCTTGGGTTATTACGCAAGTGTGCAGAACATGCGTATAATCACGCGCATTACAGGATGTGAAGGTCCTCGGTCTATCCCACTGTGATAGGCTTGGGAGCAGTAACAAGGGTCTCACTTGACGTACTAATTGATCAACTACAAGGACCCTGCGAATAAGCCTCGGCAACTAAACTTCACTTCGTGGAGCCTGACAATTAGTAACCAGATTGGGAGCTGCCTTTATCATACGGAAGAGCGCACGGGTAACTGCCGGAGGTGTCGTCAGGTTCAAGAGGCGTCCGCGAAGTAGAGAACTAAGTACCTGAACAGGCCAAAACATACAGGGAGTGTAACTTATCATCTAATTCCGGGTAATCACCATATCCGTATCGTTGAAATGTGTGTCAATCCATCCGAGGTCCCCAATCATATATCTAAAGCATACCAACCACCGGAACCCTTTGAAACGAGAACTGACAATGTGTCGAATGGTATCTTGCGATTTACCCAGGCCACTATAAGTATGTAATGCATTGGTATTGCTTTCGGACTTGCCCTGTACCTTGTACTCTCAAGGGGGTCGAGCTGTCGGGCACTTCGCTATTCGTACACCGGCTGTCGACTCCGCCCTGGCATGACGCCATTTGTGAAATGGCCCGGCCATCTACCCGCGTTAATTTCCCTTGGGTTTTAAATTCGATTGGATTACGGCATCCGGTGTACTCTCACACGACATGACGTCTCCTATTGTCGGCTTGCAACCAGGACTGCCAGTGTACCTAATTAGGAGAATCCGAACCGTATGTATGCTACTTATGTGAGCCGAAACACGAGTCTTTAAATTCATTAGCGGGTACTTGGCTGTGTCAACATTGGCTTTGGTGCATGATGAGGTGGCATAGGCTTGCACAAGCCACCCACTGCTACCTGCACTCCAGTACTCATCGGATCGAGAGCAGGTGGTAATATTGAGGGTCAGCCATAATGCTCGCCACGGTGTTGTTAACAGCGCCCCGTCCCCACCCCTGTCGCGCTCCTCTTTTAACGAAGGCGCTGAAGTTATTGCTGCGTAAAGTGTCCTTACAAGTCGAATATTGCAGGACTATGCGTGGTGAATCCCTAGCTTGCGGTTAAGAAGAGTTTCGGCTTCTCAGAGTTTCGGACTGATGCCCGATTACCTACTAACTAAGTGGTAAGATAAGGTTACTAGTAGCCGTGCACCAATCCGCAAAATTGGTTCTGAGCATGTTGTATACGATTACAAACTGTCACGTGCTCTAAAGAATGGCTCGAGCGTTCATGTGAGGTACGGGCAGGCCACAATCAAGTGTGGCGGCCGATGTTAACGCATTCCTTAGCGGCCTCCTTGGATGTTGTGTATAACAAAACCGTCGAGCCGAAAGGACTGATATAAGCGCGATGCGTGATAAGGCGCGGCTCAGCATTCTTAGAGGCGTAACACCCAAAACCGTCGAAGCACCAGCGGTTGAGCTGCTTATGAGTTGAGTTATGTCTACCCAAAGTATTGCCAGGCCGTATTCGGACTAAACCTCAGTGTGAGTCAGTCGTAGGTAGTTACGCTACGGGGGTATGAGCCCCAACGCCGATACCACCACCAGCTTTACAGAGGATAGGGTCCTGATAATAAAGCACTCTAGAGCCGCAGGTGTCCCGTTCGTTCAGACTCCTGAGCCCCCTCTTCCGATATACGTGAAGTGATGTTCAGATGAATATAGAGAGGTCCAGGTTCGAGGAATTTCATGATTGGTGCAATAGAGCTCAACCGGATCGACCCGGCCCGCAAGGCGGCAAACTGTCACGTGCCCTGAGGAACACCGGAAGTTTTCGGGGAGTCGGGCCTCTGCGTCCATCCTCATGAAAAGGGGAGCGTTACAGGGGTCCTTGATTATGTCGGGACTGAAGGCACTTTGCGAATGTTTCCTGGGAGGTA
seq00024   GGTAACCGGTTCAGATACACTAGAATATCGAGCTTGGTCTACGGGCGCACCTAAGAATTAAAGTGGCCGACTTAACTTATCAAAGTCCAACGATGAGAGCCGTCGACGCTCACAGTCGACCTAGGATCTTTCCTGCTTTTCCGTCGGCAGAATTCAGTCCCAACCACGACGTCCCGGTATGCGCCACTATCGGCGACTTAGAGACAGACACATGTCGATGTTGGATGGTGGGATCACTTCAGACTTCGTGGGAAGGTTAAGGACCAATAGTCTAGCGTTGGAATGCGTTATCGTCCGCGCGGAAGTCTATAGATCCTACAAACACCCCCGGAATAGCGTTCTATATCCCGCTAGCTTGGGTTATTACGCAAGTGTGCAGAACATGCGTATAATCACGCGCATTACAGGATGTGAAGGTCCTCGGTCTATCCCACTGTGATAGGCTTGGGAGCAGTAACAAGGGTCTCACTTGACGTACTAATTGATCAACTACAAGGACCCTGCGAATAAGCCTCGGCAACTAAACTTCACTTCGTGGAGCCTGACAATTAGTAACCAGATTGGGAGCTGCCTTTATCATACGGAAGAGCGCACGGGTAACTGCCGGAGGTGTCGTCAGGTTCAAGAGGCGTCCGCGAAGTAGAGAACTAAGTACCTGAACAGGCCAAAACATACAGGGAGTGTAACTTATCATCTAATTCCGGGTAATCACCATATCCGTATCGTTGAAATGTGTGTCAATCCATCCGAGGTCCCCAATCATATATCTAAAGCATACCAACCACCGGAACCCTTTGAAACGAGAACTGACAATGTGTCGAATGGTATCTTGCGATTTACCCAGGCCACTATAAGTATGTAATGCATTGGTATTGCTTTCGGACTTGCCCTGTACCTTGTACTCTCAAGGGGGTCGAGCTGTCGGGCACTTCGCTATTCGTACACCGGCTGTCGACTCCGCCCTGGCATGACGCCATTTGTGAAATGGCCCGGCCATCTACCCGCGTTAATTTCCCTTGGGTTTTAAATTCGATTGGATTACGGCATCCGGTGTACTCTCACACGACATGACGTCTCCTATTGTCGGCTTGCAACCAGGACTGCCAGTGTACCTAATTAGGAGAATCCGAACCGTATGTATGCTACTTATGTGAGCCGAAACACGAGTCTTTAAATTCATTAGCGGGTACTTGGCTGTGTCAACATTGGCTTTGGTGCATGATGAGGTGGCATAGGCTTGCACAAGCCACCCACTGCTACCTGCACTCCAGTACTCATCGGATCGAGAGCAGGTGGTAATATTGAGGGTCAGCCATAATGCTCGCCACGGTGTTGTTAACAGCGCCCCGTCCCCACCCCTGTCGCGCTCCTCTTTTAACGAAGGCGCTGAAGTTATTGCTGCGTAAAGTGTCCTTACAAGTCGAATATTGCAGGACTATGCGTGGTGAATCCCTAGCTTGCGGTTAAGAAGAGTTTCGGCTTCTCAGAGTTTCGGACTGATGCCCGATTACCTACTAACTAAGTGGTAAGATAAGGTTACTAGTAGCCGTGCACCAATCCGCAAAATTGGTTCTGAGCATGTTGTATACGATTACAAACTGTCACGTGCTCTAAAGAATGGCTCGAGCGTTCATGTGAGGTACGGGCAGGCCACAATCAAGTGTGGCGGCCGATGTTAACGCATTCCTTAGCGGCCTCCTTGGATGTTGTGTATAACAAAACCGTCGAGCCGTAAGGACTGATATAAGCGCGATGCGTGATAAGGCGCGGCTCAGCATTCTTAGAGGCGTAACACCCAAAACCGTCGAAGCACCAGCGGTTGAGCTGCTTATGAGTTGAGTTATGTCTACCCAAAGTATTGCCAGGCCGTTTTCGGACTAAACCTCAGTGTGAGTCAGTCGTAGGTAGTTACGCTACGGGGGTATGAGCCCCAACGCCGATACCACCACCAGCTTTACAGAGGATAGGGTCCTGATAATAAAGCACTCTAGAGCCGCAGGTGTCCCGTTCGTTCAGGCTCCTGAGCCCCCTCTTCCGATATACGTGAAGTGATGTTCAGATGAATATAGAGAGGTCCAGGTTCGAGGAATTTCATGATTGGTGCAATAGAGCTCAACCGGATCGACCCGGCCCGCAAGGCGGCAAACTGTCACGTGCCCTGAGGAACACCGGAAGTTTTCGGGGAGTCGGGCCTCTGAGTCCATCCTCATGAAAAGGGGAGCGTTACAGGGGTCCTTGATTATGTCGGGACTGAAGGCACTTTGCGAATGTTTCCTGGGAGGTA
seq00025   GGTAACCGGTTCAGATACACTAGAATATCGAGCTTGGTCTACGGGCGCACCGAAGAATTAAAGTGGCCGACTTAACTTATCAAAGTCCAACGATGAGAGCCGTCGACGCTCACAGTCGACCTAGGATCTTTCCTGCTTTTCCGTCGGCAGAATTCAGTCCCAACCACGACGTCCCGGTATGCGCCACTATCGGCGACTTAGAGACAGACACATGTCGATGTTGGATGGTGGGATCACTTCAGACTTCGTGGGAAGGTTAAGGACCAATAGTCTAGCGTTGGAATGCGTTATCGTCCGCGCGGAAGTCTATAGATCCTACAAACACCCCCGGAATAGCGTTCTATATCCCGCTAGCTTGGGTTATTACGCAAGTGTGCAGAACATGCGTATAATCACGCGCATTACAGGATGTGAAGGTCCTCGGTCTATCCCACTGTGATAGGCTTGGGAGCAGTAACAAGGGTCTCACTTGACGTACTAATTGATCAACTACAAGGACCCTGCGAATAAGCCTCGGCAACTAAACTTCACTTCGTGGAGCCTGACAATTAGTAACCAGATTGGGAGCTGCCTTTATCATACGGAAGAGCGCACGGGTAACTGCCGGAGGTGTCGTCAGGTTCAAGAGGCGTCCGCGAAGTAGAGAACTAAGTACCTGAACAGGCCAAAACATACAGGGAGTGTAACTTATCATCTAATTCCGGGTAATCACCATATCCGTATCGTTGAAATGTGTGTCAATCCATCCGAGGTCCCCAATCATATATCTAAAGCATACCAACCACCGGAACCCTTTGAAACGAGAACTGACAATGTGTCGAATGGTATCTTGCGATTTACCCAGGCCACTATAAGTATGTAATGCATTGGTATTGCTTTCGGACTTGCCCTGTACCTTGTACTCTCAAGGGGGTCGAGCTGTCGGGCACTTCGCTATTCGTACACCGGCTGTCGACTCCGCCCTGGCATGACGCCATTTGTGAAATGGCCCGGCCATCTACCCGCGTTAATTTCCCTTGGGTTTTAAATTCGATTGGATTACGGCATCCGGTGTACTCTCACACGACATGACGTCTCCTATTGTCGGCTTGCAACCAGGACTGCCAGTGTACCTAATTAGGAGAATCCGAACCGTATGTATGCTACTTATGTGAGCCGAAACACGAGTCTTTAAATTCATTAGCGGGTACTTGGCTGTGTCAACATTGGCTTTGGTGCATGATGAGGTGGCATAGGCTTGCACAAGCCACCCACTGCTACCTGCACTCCAGTACTCATCGGATCGAGAGCAGGTGGTAATATTGAGGGTCAGCCATAATGCTCGCCACGGTGTTGTTAACAGCGCCCCGTCCCCACCCCTGTCGCGCTCCTCTTTTAACGAAGGCGCTGAAGTTATTGCTGCGTAAAGTGTCCTTACAAGTCGAATATTGCAGGACTATGCGTGGTGAATCCCTAGCTTGCGGTTAAGAAGAGTTTCGGCTTCTCAGAGTTTCGGACTGATGCCCGATTACCTACTAACTAAGTGGTAAGATAAGGTTACTAGTAGCCGTGCACCAATCCGCAAAATTGGTTCTGAGCATGTTGTATACGATTACAAACTGTCACGTGCTCTAAAGAATGGCTCGAGCGTTCATGTGAGGTACGGGCAGGCCACAATCAAGTGTGGCGGCCGATGTTAACGCATTCCTTAGCGGCCTCCTTGGATGTTGTGTATAACAAAACCGTCGAGCCGTAAGGACTGATATAAGCGCGATGCGTGATAAGGCGCGGCTCAGCATTCTTAGAGGCGTAACACCCAAAACCGTCGAAGCACCAGCGGTTGAGCTGCTTATGAGTTGAGTTATGTCTACCCAAAGTATTGCCAGGCCGTATTCGGACTAAACCTCAGTGTGAGTCAGTCGTAGGTAGTTACGCTACGGGGGTATGAGCCCCAACGCCGATACCACCACCAGCTTTACAGAGGATAGGGTCCTGATAATAAAGCACTCTAGAGCCGCAGGTGTCCCGTTCGTTCAGACTCCTGAGCCCCCTCTTCCGATATACGTGAAGTGATGTTCAGATGAATATAGAGAGGTCCAGGTTCGAGGAATTTCATGATTGGTGCAATAGAGCTCAACCGGATCGACCCGGCCCGCAAGGCGGCAAACTGTCACGTGCCCTGAGGAACACCGGAAGTTTTCGGGGAGTCGGGCCTCTGCGTCCATCCTCATGAAAAGGGGAGCGTTACAGGGGTCCTTGATTATGTCGGGACTGAAGGCACTTTGCGAATGTTTCCTGGGAGGTA
seq00026   GGTAACCGGTTCAGATACACTAGAATATCGAGCTTGGTCTACGGGCGCACCTAAGAATTAAAGTGGCCGACTTAACTTATCAAAGTCCAACGATGAGAGCCGTCGACGCTCACAGTCGACCTAGGATCTTTCCTGCTTTTCCGTCGGCAGAATTCAGTCCCAACCACGACGTCCCGGTATGCGCCACTATCGGCGACTTAGAGACAGACACATGTCGATGTTGGATGGTGGGATCACTTCAGACTTCGTGGGAAGGTTAAGGACCAATAGTCTAGCGTTGGAATGCGTTATCGTCCGCGCGGAAGTCTATAGATCCTACAAACACCCCCGGAATAGCGTTCTATATCCCGCTAGCTTGGGTTATTACGCAAGTGTGCAGAACATGCGTATAATCACGCGCATTACAGGATGTGAAGGTCCTCGGTCTATCCCACTGTGATAGGCTTGGGAGCAGTAACAAGGGTCTCACTTGACTTACTAATTGATCAACTACAAGGACCCTGCGAATAAGCCTCGGCAACTAAACTTCACTTCGTGGAGCCTGACAATTAGTAACCAGATTGGGAGCTGCCTTTATCATACGGAAGAGCGCACGGGTAACTGCCGGAGGTGTCGTCAGGTTCAAGAGGCGTCCGCGAAGTAGAGAACTAAGTACCTGAACAGGCCAAAACATACAGGGAGTGTAACTTATCATCTAATTCCGGGTAATCACCATATCCGTATCGTTGAAATGTGTGTCAATCCATCCGAGGTCCCCAATCATATATCTAAAGCATACCAACCACCGGAACCCTTTGAAACGAGAACTGACAATGTGTCGAATGGTATCTTGCGATTTACCCAGGCCACTATAAGTATGTAATGCATTGGTATTGCTTTCGGACTTGCCCTGTACCTTGTACTCTCAAGGGGGTCGAGCTGTCGGGCACTTCGCTATTCGTACACCGGCTGTCGACTCCGCCCTGGCATGACGCCATTTGTGAAATGGCCCGGCCATCTACCCGCGTTAATTTCCCTTGGGTTTTAAATTCGATTGGATTACGGCATCCGGTGTACTCTCACACGACATGACGTCTCCTATTGTCGGCTTGCAACCAGGACTGCCAGTGTACCTAATTAGGAGAATCCGAACCGTATGTATGCTACTTATGTGAGCCGAAACACGAGTCTTTAAATTCATTAGCGGGTACTTGGCTGTGTCAACATTGGCTTTGGTGCATGATGAGGTGGCATAGGCTTGCACAAGCCACCCACTGCTACCTGCACTCCAGTACTCATCGGATCGAGAGCAGGTGGTAATATTGAGGGTCAGCCATAATGCTCGCCACGGTGTTGTTAACAGCGCCCCGTCCCCACCCCTGTCGCGCTCCTCTTTTAACGAAGGCGCTGAAGTTATTGCTGCGTAAAGTGTCCTTACAAGTCGAATATTGCAGGACTATGCGTGGTGAATCCCTAGCTTGCGGTTAAGAAGAGTTTCGGCTTCTCAGAGTTTCGGACTGATGCCCGATTACCTACTAACTAAGTGGTAAGATAAGGTTACTAGTAGCCGTGCACCAATCCGCAAAATTGGTTCTGAGCATGTTGTATACGATTACAAACTGTCACGTGCTCTAAAGAATGGCTCGAGCGTTCATGTGAGGTACGGGCAGGCCACAATCAAGTGTGGCGGCCGATGTTAACGCATTCCTTAGCGGCCTCCTTGGATGTTGTGTATAACAAAACCGTCGAGCCGTAAGGACTGATATAAGCGCGATGCGTGATAAGGCGCGGCTCAGCATTCTTAGAGGCGTAACACCCAAAACCGTCGAAGCACCAGCGGTTGAGCTGCTTATGAGTTGAGTTATGTCTACCCAAAGTATTGCCAGGCCGTTTTCGGACTAAACCTCAGTGTGAGTCAGTCGTAGGTAGTTACGCTACGGGGGTATGAGCCCCAACGCCGATACCACCACCAGCTTTACAGAGGATAGGGTCCTGATAATAAAGCACTCTAGAGCCGCAGGTGTCCCGTTCGTTCAGGCTCCTGAGCCCCCTCTTCCGATATACGTGAAGTGATGTTCAGATGAATATAGAGAGGTCCAGGTTCGAGGAATTTCATGATTGGTGCAATAGAGCTCAACCGGATCGACCCGGCCCGCAAGGCGGCAAACTGTCACGTGCCCTGAGGAACACCGGAAGTTTTCGGGGAGTCGGGCCTCTGCGTCCATCCTCATGAAAAGGGGAGCGTTACAGGGGTCCTTGATTATGTCGGGACTGAAGGCACTTTGCGAATGTTTCCTGGGAGGTA
seq00027   GGTAACCGGTTCAGATACACTAGAATATCGAGCTTGGTCTACGGGCGCACCGAAGAATTAAAGTGGCCGACTTAACTTATCAAAGTCCAACGATGAGAGCCGTCGACGCTCACAGTCGACCTAGGATCTTTCCTGCTTTTCCGTCGGCAGAATTCAGTCCCAACCACGACGTCCCGGTATGCGCCACTATCGGCGACTTAGAGACAGACACATGTCGATGTTGGATGGTGGGATCACTTCAGACTTCGTGGGAAGGTTAAGGACCAATAGTCTAGCGTTGGAATGCGTTATCGTCCGCGCGGAAGTCTATAGATCCTACAAACACCCCCGGAATAGCGTTCTATATCCCGCTAGCTTGGGTTATTACGCAAGTGTGCAGAACATGCGTATAATCACGCGCATTACAGGATGTGAAGGTCCTCGGTCTATCCCACTGTGATAGGCTTGGGAGCAGTAACAAGGGTCTCACTTGACGTACTAATTGATCAACTACAAGGACCCTGCGAATAAGCCTCGGCAACTAAACTTCACTTCGTGGAGCCTGACAATTAGTAACCAGATTGGGAGCTGCCTTTATCATACGGAAGAGCGCACGGGTAACTGCCGGAGGTGTCGTCAGGTTCAAGAGGCGTCCGCGAAGTAGAGAACTAAGTACCTGAACAGGCCAAAACATACAGGGAGTGTAACTTATCATCTAATTCCGGGTAATCACCATATCCGTATCGTTGAAATGTGTGTCAATCCATCCGAGGTCCCCAATCATATATCTAAAGCATACCAACCACCGGAACCCTTTGAAACGAGAACTGACAATGTGTCGAATGGTATCTTGCGATTTACCCAGGCCACTATAAGTATGTAATGCATTGGTATTGCTTTCGGACTTGCCCTGTACCTTGTACTCTCAAGGGGGTCGAGCTGTCGGGCACTTCGCTATTCGTACACCGGCTGTCGACTCCGCCCTGGCATGACGCCATTTGTGAAATGGCCCGGCCATCTACCCGCGTTAATTTCCCTTGGGTTTTAAATTCGATTGGATTACGGCATCCGGTGTACTCTCACACGACATGACGTCTCCTATTGTCGGCTTGCAACCAGGACTGCCAGTGTACCTAATTAGGAGAATCCGAACCGTATGTATGCTACTTATGTGAGCCGAAACACGAGTCTTTAAATTCATTAGCGGGTACTTGGCTGTGTCAACATTGGCTTTGGTGCATGATGAGGTGGCATAGGCTTGCACAAGCCACCCACTGCTACCTGCACTCCAGTACTCATCGGATCGAGAGCAGGTGGTAATATTGAGGGTCAGCCATAATGCTCGCCACGGTGTTGTTAACAGCGCCCCGTCCCCACCCCTGTCGCGCTCCTCTTTTAACGAAGGCGCTGAAGTTATTGCTGCGTAAAGTGTCCTTACAAGTCGAATATTGCAGGACTATGCGTGGTGAATCCCTAGCTTGCGGTTAAGAAGAGTTTCGGCTTCTCAGAGTTTCGGACTGATGCCCGATTACCTACTAACTAAGTGGTAAGATAAGGTTACTAGTAGCCGTGCACCAATCCGCAAAATTGGTTCTGAGCATGTTGTATACGATTACAAACTGTCACGTGCTCTAAAGAATGGCTCGAGCGTTCATGTGAGGTACGGGCAGGCCACAATCAAGTGTGGCGGCCGATGTTAACGCATTCCTTAGCGGCCTCCTTGGATGTTGTGTATAACAAAACCGTCGAGCCGTAAGGACTGATATAAGCGCGATGCGTGATAAGGCGCGGCTCAGCATTCTTAGAGGCGTAACACCCAAAACCGTCGAAGCACCAGCGGTTGAGCTGCTTATGAGTTGAGTTATGTCTACCCAAAGTATTGCCAGGCCGTATTCGGACTAAACCTCAGTGTGAGTCAGTCGTAGGTAGTTACGCTACGGGGGTATGAGCCCCAACGCCGATACCACCACCAGCTTTACAGAGGATAGGGTCCTGATAATAAAGCACTCTAGAGCCGCAGGTGTCCCGTTCGTTCAGACTCCTGAGCCCCCTCTTCCGATATACGTGAAGTGATGTTCAGATGCATATAGAGAGGTCCAGGTTCGAGGAATTTCATGATTGGTGCAATAGAGCTCAACCGGATCGACCCGGCCCGCAAGGCGGCAAACTGTCACGTGCCCTGAGGAACACCGGAAGTTTTCGGGGAGTCGGGCCTCTGCGTCCATCCTCATGAAAAGGGGAGCGTTACAGGGGTCCTTGATTATGTCGGGACTGAAGGCACTTTGCGAATGTTTCCTGGGAGGTA
seq00028   GGTAACCGGTTCAGATACACTAGAATATCGAGCTTGGTCTACGGGCGCACCGAAGAATTAAAGTGGCCGACTTAACTTATCAAAGTCCAACGATGAGAGCCGTCGACGCTCACAGTCGACCTAGGATCTTTCCTGCTTTTCCGTCGGCAGAATTCAGTCCCAACCACGACGTCCCGGTATGCGCCACTATCGGCGACTTAGAGACAGACACATGTCGATGTTGGATGGTGGGATCACTTCAGACTTCGTGGGAAGGTTAAGGACCAATAGTCTAGCGTTGGAATGCGTTATCGTCCGCGCGGAAGTCTATAGATCCTACAAACACCCCCGGAATAGCGTTCTATATCCCGCTAGCTTGGGTTATTACGCAAGTGTGCAGAACATGCGTATAATCACGCGCATTACAGGATGTGAAGGTCCTCGGTCTATCCCACTGTGATAGGCTTGGGAGCAGTAACAAGGGTCTCACTTGACGTACTAATTGATCAACTACAAGGACCCTGCGAATAAGCCTCGGCAACTAAACTTCACTTCGTGGAGCCTGACAATTAGTAACCAGATTGGGAGCTGCCTTTATCATACGGAAGAGCGCACGGGTAACTGCCGGAGGTGTCGTCAGGTTCAAGAGGCGTCCGCGAAGTAGAGAACTAAGTACCTGAACAGGCCAAAACATACAGGGAGTGTAACTTATCATCTAATTCCGGGTAATCACCATATCCGTATCGTTGAAATGTGTGTCAATCCATCCGAGGTCCCCAATCATATATCTAAAGCATACCAACCACCGGAACCCTTTGAAACGAGAACTGACAATGTGTCGAATGGTATCTTGCGATTTACCCAGGCCACTATAAGTATGTAATGCATTGGTATTGCTTTCGGACTTGCCCTGTACCTTGTACTCTCAAGGGGGTCGAGCTGTCGGGCACTTCGCTATTCGTACACCGGCTGTCGACTCCGCCCTGGCATGACGCCATTTGTGAAATGGCCCGGCCATCTACCCGCGTTAATTTCCCTTGGGTTTTAAATTCGATTGGATTACGGCATCCGGTGTACTCTCACACGACATGACGTCTCCTATTGTCGGCTTGCAACCAGGACTGCCAGTGTACCTAATTAGGAGAATCCGAACCGTATGTATGCTACTTATGTGAGCCGAAACACGAGTCTTTAAATTCATTAGCGGGTACTTGGCTGTGTCAACATTGGCTTTGGTGCATGATGAGGTGGCATAGGCTTGCACAAGCCACCCACTGCTACCTGCACTCCAGTACTCATCGGATCGAGAGCAGGTGGTAATATTGAGGGTCAGCCATAATGCTCGCCACGGTGTTGTTAACAGCGCCCCGTCCCCACCCCTGTCGCGCTCCTCTTTTAACGAAGGCGCTGAAGTTATTGCTGCGTAAAGTGTCCTTACAAGTCGAATATTGCAGGACTATGCGTGGTGAATCCCTAGCTTGCGGTTAAGAAGAGTTTCGGCTTCTCAGAGTTTCGGACTGATGCCCGATTACCTACTAACTAAGTGGTAAGATAAGGTTACTAGTAGCCGTGCACCAATCCGCAAAATTGGTTCTGAGCATGTTGTATACGATTACAAACTGTCACGTGCTCTAAAGAATGGCTCGAGCGTTCATGTGAGGTACGGGCAGGCCACAATCAAGTGTGGCGGCCGATGTTAACGCATTCCTTAGCGGCCTCCTTGGATGTTGTGTATAACAAAACCGTCGAGCCGAAAGGACTGATATAAGCGCGATGCGTGATAAGGCGCGGCTCAGCATTCTTAGAGGCGTAACACCCAAAACCGTCGAAGCACCAGCGGTTGAGCTGCTTATGAGTTGAGTTATGTCTACCCAAAGTATTGCCAGGCCGTATTCGGACTAAACCTCAGTGTGAGTCAGTCGTAGGTAGTTACGCTACGGGGGTATGAGCCCCAACGCCGATACCACCACCAGCTTTACAGAGGATAGGGTCCTGATAATAAAGCACTCTAGAGCCGCAGGTGTCCCGTTCGTTCAGACTCCTGAGCCCCCTCTTCCGATATACGTGAAGTGATGTTCAGATGAATATAGAGAGGTCCAGGTTCGAGGAATTTCATGATTGGTGCAATAGAGCTCAACCGGATCGACCCGGCCCGCAAGGCGGCAAACTGTCACGTGCCCTGAGGAACACCGGAAGTTTTCGGGGAGTCGGGCCTCTGCGTCCATCCTCATGAAAAGGGGAGCGTTACAGGGGTCCTTGATTATGTCGGGACTGAAGGCACTTTGCGAATGTTTCCTGGGAGGTA
seq00029   GGTAACCGGTTCAGATACACTAGAATATCGAGCTTGGTCTACGGGCGCACCTAAGAATTAAAGTGGCCGACTTAACTTATCAAAGTCCAACGATGAGAGCCGTCGACGCTCACAGTCGACCTAGGATCTTTCCTGCTTTTCCGTCGGCAGAATTCAGTCCCAACCACGACGTCCCGGTATGCGCCACTATCGGCGACTTAGAGACAGACACATGTCGATGTTGGATGGTGGGATCACTTCAGACTTCGTGGGAAGGTTAAGGACCAATAGTCTAGCGTTGGAATGCGTTATCGTCCGCGCGGAAGTCTATAGATCCTACAAACACCCCCGGAATAGCGTTCTATATCCCGCTAGCTTGGGTTATTACGCAAGTGTGCAGAACATGCGTATAATCACGCGCATTACAGGATGTGAAGGTCCTCGGTCTATCCCACTGTGATAGGCTTGGGAGCAGTAACAAGGGTCTCACTTGACGTACTAATTGATCAACTACAAGGACCCTGCGAATAAGCCTCGGCAACTAAACTTCACTTCGTGGAGCCTGACAATTAGTAACCAGATTGGGAGCTGCCTTTATCATACGGAAGAGCGCACGGGTAACTGCCGGAGGTGTCGTCAGGTTCAAGAGGCGTCCGCGAAGTAGAGAACTAAGTACCTGAACAGGCCAAAACATACAGGGAGTGTAACTTATCATCTAATTCCGGGTAATCACCATATCCGTATCGTTGAAATGTGTGTCAATCCATCCGAGGTCCCCAATCATATATCTAAAGCATACCAACCACCGGAACCCTTTGAAACGAGAACTGACAATGTGTCGAATGGTATCTTGCGATTTACCCAGGCCACTATAAGTATGTAATGCATTGGTATTGCTTTCGGACTTGCCCTGTACCTTGTACTCTCAAGGGGGTCGAGCTGTCGGGCACTTCGCTATTCGTACACCGGCTGTCGACTCCGCCCTGGCATGACGCCATTTGTGAAATGGCCCGGCCATCTACCCGCGTTAATTTCCCTTGGGTTTTAAATTCGATTGGATTACGGCATCCGGTGTACTCTCACACGACATGACGTCTCCTATTGTCGGCTTGCAACCAGGACTGCCAGTGTACCTAATTAGGAGAATCCGAACCGTATGTATGCTACTTATGTGAGCCGAAACACGAGTCTTTAAATTCATTAGCGGGTACTTGGCTGTGTCAACATTGGCTTTGGTGCATGATGAGGTGGCATAGGCTTGCACAAGCCACCCACTGCTACCTGCACTCCAGTACTCATCGGATCGAGAGCAGGTGGTAATATTGAGGGTCAGCCATAATGCTCGCCACGGTGTTGTTAACAGCGCCCCGTCCCCACCCCTGTCGCGCTCCTCTTTTAACGAAGGCGCTGAAGTTATTGCTGCGTAAAGTGTCCTTACAAGTCGAATATTGCAGGACTATGCGTGGTGAATCCCTAGCTTGCGGTTAAGAAGAGTTTCGGCTTCTCAGAGTTTCGGACTGATGCCCGATTACCTACTAACTAAGTGGTAAGATAAGGTTACTAGTAGCCGTGCACCAATCCGCAAAATTGGTTCTGAGCATGTTGTATACGATTACAAACTGTCACGTGCTCTAAAGAATGGCTCGAGCGTTCATGTGAGGTACGGGCAGGCCACAATCAAGTGTGGCGGCCGATGTTAACGCATTCCTTAGCGGCCTCCTTGGATGTTGTGTATAACAAAACCGTCGAGCCGAAAGGACTGATATAAGCGCGATGCGTGATAAGGCGCGGCTCAGCATTCTTAGAGGCGTAACACCCAAAACCGTCGAAGCACCAGCGGTTGAGCTGCTTATGAGTTGAGTTATGTCTACCCAAAGTATTGCCAGGCCGTTTTCGGACTAAACCTCAGTGTGAGTCAGTCGTAGGTAGTTACGCTACGGGGGTATGAGCCCCAACGCCGATACCACCACCAGCTTTACAGAGGATAGGGTCCTGATAATAAAGCACTCTAGAGCCGCAGGTGTCCCGTTCGTTCAGACTCCTGAGCCCCCTCTTCCGATATACGTGAAGTGATGTTCAGATGAATATAGAGAGGTCCAGGTTCGAGGAATTTCATGATTGGTGCAATAGAGCTCAACCGGATCGACCCGGCCCGCAAGGCGGCAAACTGTCACGTGCCCTGAGGAACACCGGAAGTTTTCGGGGAGTCGGGCCTCTGCGTCCATCCTCATGAAAAGGGGAGCGTTACAGGGGTCCTTGATTATGTCGGGACTGAAGGCACTTTGCGAATGTTTCCTGGGAGGTA
seq00030   GGTAACCGGTTCAGATACACTAGAATATCGAGCTTGGTCTACGGGCGCACCTAAGAATTAAAGTGGCCGACTTAACTTATCAAAGTCCAACGATGAGAGCCGTCGACGCTCACAGTCGACCTAGGATCTTTCCTGCTTTTCCGTCGGCAGAATTCAGTCCCAACCACGACGTCCCGGTATGCGCCACTATCGGCGACTTAGAGACAGACACATGTCGATGTTGGATGGTGGGATCACTTCAGACTTCGTGGGAAGGTTAAGGACCAATAGTCTAGCGTTGGAATGCGTTATCGTCCGCGCGGAAGTCTATAGATCCTACAAACACCCCCGGAATAGCGTTCTATATCCCGCTAGCTTGGGTTATTACGCAAGTGTGCAGAACATGCGTATAATCACGCGCATTACAGGATGTGAAGGTCCTCGGTCTATCCCACTGTGATAGGCTTGGGAGCAGTAACAAGGGTCTCACTTGACGTACTAATTGATCAACTACAAGGACCCTGCGAATAAGCCTCGGCAACTAAACTTCACTTCGTGGAGCCTGACAATTAGTAACCAGATTGGGAGCTGCCTTTATCATACGGAAGAGCGCACGGGTAACTGCCGGAGGTGTCGTCAGGTTCAAGAGGCGTCCGCGAAGTAGAGAACTAAGTACCTGAACAGGCCAAAACATACAGGGAGTGTAACTTATCATCTAATTCCGGGTAATCACCATATCCGTATCGTTGAAATGTGTGTCAATCCATCCGAGGTCCCCAATCATATATCTAAAGCATACCAACCACCGGAACCCTTTGAAACGAGAACTGACAATGTGTCGAATGGTATCTTGCGATTTACCCAGGCCACTATAAGTATGTAATGCATTGGTATTGCTTTCGGACTTGCCCTGTACCTTGTACTCTCAAGGGGGTCGAGCTGTCGGGCACTTCGCTATTCGTACACCGGCTGTCGACTCCGCCCTGGCATGACGCCATTTGTGAAATGGCCCGGCCATCTACCCGCGTTAATTTCCCTTGGGTTTTAAATTCGATTGGATTACGGCATCCGGTGTACTCTCACACGACATGACGTCTCCTATTGTCGGCTTGCAACCAGGACTGCCAGTGTACCTAATTAGGAGAATCCGAACCGTATGTATGCTACTTATGTGAGCCGAAACACGAGTCTTTAAATTCATTAGCGGGTACTTGGCTGTGTCAACATTGGCTTTGGTGCATGATGAGGTGGCATAGGCTTGCACAAGCCACCCACTGCTACCTGCACTCCAGTACTCATCGGATCGAGAGCAGGTGGTAATATTGAGGGTCAGCCATAATGCTCGCCACGGTGTTGTTAACAGCGCCCCGTCCCCACCCCTGTCGCGCTCCTCTTTTAACGAAGGCGCTGAAGTTATTGCTGCGTAAAGTGTCCTTACAAGTCGAATATTGCAGGACTATGCGTGGTGAATCCCTAGCTTGCGGTTAAGAAGAGTTTCGGCTTCTCAGAGTTTCGGACTGATGCCCGATTACCTACTAACTAAGTGGTAAGATAAGGTTACTAGTAGCCGTGCACCAATCCGCAAAATTGGTTCTGAGCATGTTGTATACGATTACAAACTGTCACGTGCTCTAAAGAATGGCTCGAGCGTTCATGTGAGGTACGGGCAGGCCACAATCAAGTGTGGCGGCCGATGTTAACGCATTCCTTAGCGGCCTCCTTGGATGTTGTGTATAACAAAACCGTCGAGCCGTAAGGACTGATATAAGCGCGATGCGTGATAAGGCGCGGCTCAGCATTCTTAGAGGCGTAACACCCAAAACCGTCGAAGCACCAGCGGTTGAGCTGCTTATGAGTTGAGTTATGTCTACCCAAAGTATTGCCAGGCCGTTTTCGGACTAAACCTCAGTGTGAGTCAGTCGTAGGTAGTTACGCTACGGGGGTATGAGCCCCAACGCCGATACCACCACCAGCTTTACAGAGGATAGGGTCCTGATAATAAAGCACTCTAGAGCCGCAGGTGTCCCGTTCGTTCAGGCTCCTGAGCCCCCTCTTCCGATATACGTGAAGTGATGTTCAGATGAATATAGAGAGGTCCAGGTTCGAGGAATTTCATGATTGGTGCAATAGAGCTCAACCGGATCGACCCGGCCCGCAAGGCGGCAAACTGTCACGTGCCCTGAGGAACACCGGAAGTTTTCGGGGAGTCGGGCCTCTGCGTCCATCCTCATGAAAAGGGGAGCGTTACAGGGGTCCTTGATTATGTCGGGACTGAAGGCACTTTGCGAATGTTTCCTGGGAGGTA
seq00031   GGTAACCGGTTCAGATACACTAGAATATCGAGCTTGGTCTACGGGCGCACCGAAGAATTAAAGTGGCCGACTTAACTTATCAAAGTCCAACGATGAGAGCCGTCGACGCTCACAGTCGACCTAGGATCTTTCCTGCTTTTCCGTCGGCAGAATTCAGTCCCAACCACGACGTCCCGGTATGCGCCACTATCGGCGACTTAGAGACAGACACATGTCGATGTTGGATGGTGGGATCACTTCAGACTTCGTGGGAAGGTTAAGGACCAATAGTCTAGCGTTGGAATGCGTTATCGTCCGCGCGGAAGTCTATAGATCCTACAAACACCCCCGGAATAGCGTTCTATATCCCGCTAGCTTGGGTTATTACGCAAGTGTGCAGAACATGCGTATAATCACGCGCATTACAGGATGTGAAGGTCCTCGGTCTATCCCACTGTGATAGGCTTGGGAGCAGTAACAAGGGTCTCACTTGACGTACTAATTGATCAACTACAAGGACCCTGCGAATAAGCCTCGGCAACTAAACTTCACTTCGTGGAGCCTGACAATTAGTAACCAGATTGGGAGCTGCCTTTATCATACGGAAGAGCGCACGGGTAACTGCCGGAGGTGTCGTCAGGTTCAAGAGGCGTCCGCGAAGTAGAGAACTAAGTACCTGAACAGGCCAAAACATACAGGGAGTGTAACTTATCATCTAATTCCGGGTAATCACCATATCCGTATCGTTGAAATGTGTGTCAATCCATCCGAGGTCCCCAATCATATATCTAAAGCATACCAACCACCGGAACCCTTTGAAACGAGAACTGACAATGTGTCGAATGGTATCTTGCGATTTACCCAGGCCACTATAAGTATGTAATGCATTGGTATTGCTTTCGGACTTGCCCTGTACCTTGTACTCTCAAGGGGGTCGAGCTGTCGGGCACTTCGCTATTCGTACACCGGCTGTCGACTCCGCCCTGGCATGACGCCATTTGTGAAATGGCCCGGCCATCTACCCGCGTTAATTTCCCTTGGGTTTTAAATTCGATTGGATTACGGCATCCAGTGTACTCTCACACGACATGACGTCTCCTATTGTCGGCTTGCAACCAGGACTGCCAGTGTACCTAATTAGGAGAATCCGAACCGTATGTATGCTACTTATGTGAGCCGAAACACGAGTCTTTAAATTCATTAGCGGGTACTTGGCTGTGTCAACATTGGCTTTGGTGCATGATGAGGTGGCATAGGCTTGCACAAGCCACCCACTGCTACCTGCACTCCAGTACTCATCGGATCGAGAGCAGGTGGTAATATTGAGGGTCAGCCATAATGCTCGCCACGGTGTTGTTAACAGCGCCCCGTCCCCACCCCTGTCGCGCTCCTCTTTTAACGAAGGCGCTGAAGTTATTGCTGCGTAAAGTGTCCTTACAAGTCGAATATTGCAGGACTATGCGTGGTGAATCCCTAGCTTGCGGTTAAGAAGAGTTTCGGCTTCTCAGAGTTTCGGACTGATGCCCGATTACCTACTAACTAAGTGGTAAGATAAGGTTACTAGTAGCCGTGCACCAATCCGCAAAATTGGTTCTGAGCATGTTGTATACGATTACAAACTGTCACGTGCTCTAAAGAATGGCTCGAGCGTTCATGTGAGGTACGGGCAGGCCACAATCAAGTGTGGCGGCCGATGTTAACGCATTCCTTAGCGGCCTCCTTGGATGTTGTGTATAACAAAACCGTCGAGCCGTAAGGACTGATATAAGCGCGATGCGTGATAAGGCGCGGCTCAGCATTCTTAGAGGCGTAACACCCAAAACCGTCGAAGCACCAGCGGTTGAGCTGCTTATGAGTTGAGTTATGTCTACCCAAAGTATTGCCAGGCCGTTTTCGGACTAAACCTCAGTGTGAGTCAGTCGTAGGTAGTTACGCTACGGGGGTATGAGCCCCAACGCCGATACCACCACCAGCTTTACAGAGGATAGGGTCCTGATAATAAAGCACTCTAGAGCCGCAGGTGTCCCGTTCGTTCAGGCTCCTGAGCCCCCTCTTCCGATATACGTGAAGTGATGTTCAGATGAATATAGAGAGGTCCAGGTTCGAGGAATTTCATGATTGGTGCAATAGAGCTCAACCGGATCGACCCGGCCCGCAAGGCGGCAAACTGTCACGTGCCCTGAGGAACACCGGAAGTTTTCGGGGAGTCGGGCCTCTGCGTCCATCCTCATGAAAAGGGGAGCGTTACAGGGGTCCTTGATTATGTCGGGACTGAAGGCACTTTGCGAATGTTTCCTGGGAGGTA
seq00032   GGTAACCGGTTCAGATACACTAGAATATCGAGCTTGGTCTACGGGCGCACCGAAGAATTAAAGTGGCCGACTTAACTTATCAAAGTCCAACGATGAGAGCCGTCGACGCTCACAGTCGACCTAGGATCTTTCCTGCTTTTCCGTCGGCAGAATTCAGTCCCAACCACGACGTCCCGGTATGCGCCACTATCGGCGACTTAGAGACAGACACATGTCGATGTTGGATGGTGGGATCACTTCAGACTTCGTGGGAAGGTTAAGGACCAATAGTCTAGCGTTGGAATGCGTTATCGTCCGCGCGGAAGTCTATAGATCCTACAAACACCCCCGGAATAGCGTTCTATATCCCGCTAGCTTGGGTTATTACGCAAGTGTGCAGAACATGCGTATAATCACGCGCATTACAGGATGTGAAGGTCCTCGGTCTATCCCACTGTGATAGGCTTGGGAGCAGTAACAAGGGTCTCACTTGACGTACTAATTGATCAACTACAAGGACCCTGCGAATAAGCCTCGGCAACTAAACTTCACTTCGTGGAGCCTGACAATTAGTAACCAGATTGGGAGCTGCCTTTATCATACGGAAGAGCGCACGGGTAACTGCCGGAGGTGTCGTCAGGTTCAAGAGGCGTCCGCGAAGTAGAGAACTAAGTACCTGAACAGGCCAAAACATACAGGGAGTGTAACTTATCATCTAATTCCGGGTAATCACCATATCCGTATCGTTGAAATGTGTGTCAATCCATCCGAGGTCCCCAATCATATATCTAAAGCATACCAACCACCGGAACCCTTTGAAACGAGAACTGACAATGTGTCGAATGGTATCTTGCGATTTACCCAGGCCACTATAAGTATGTAATGCATTGGTATTGCTTTCGGACTTGCCCTGTACCTTGTACTCTCAAGGGGGTCGAGCTGTCGGGCACTTCGCTATTCGTACACCGGCTGTCGACTCCGCCCTGGCATGACGCCATTTGTGAAATGGCCCGGCCATCTACCCGCGTTAATTTCCCTTGGGTTTTAAATTCGATTGGATTACGGCATCCAGTGTACTCTCACACGACATGACGTCTCCTATTGTCGGCTTGCAACCAGGACTGCCAGTGTACCTAATTAGGAGAATCCGAACCGTATGTATGCTACTTATGTGAGCCGAAACACGAGTCTTTAAATTCATTAGCGGGTACTTGGCTGTGTCAACATTGGCTTTGGTGCATGATGAGGTGGCATAGGCTTGCACAAGCCACCCACTGCTACCTGCACTCCAGTACTCATCGGATCGAGAGCAGGTGGTAATATTGAGGGTCAGCCATAATGCTCGCCACGGTGTTGTTAACAGCGCCCCGTCCCCACCCCTGTCGCGCTCCTCTTTTAACGAAGGCGCTGAAGTTATTGCTGCGTAAAGTGTCCTTACAAGTCGAATATTGCAGGACTATGCGTGGTGAATCCCTAGCTTGCGGTTAAGAAGAGTTTCGGCTTCTCAGAGTTTCGGACTGATGCCCGATTACCTACTAACTAAGTGGTAAGATAAGGTTACTAGTAGCCGTGCACCAATCCGCAAAATTGGTTCTGAGCATGTTGTATACGATTACAAACTGTCACGTGCTCTAAAGAATGGCTCGAGCGTTCATGTGAGGTACGGGCAGGCCACAATCAAGTGTGGCGGCCGATGTTAACGCATTCCTTAGCGGCCTCCTTGGATGTTGTGTATAACAAAACCGTCGAGCCGTAAGGACTGATATAAGCGCGATGCGTGATAAGGCGCGGCTCAGCATTCTTAGAGGCGTAACACCCAAAACCGTCGAAGCACCAGCGGTTGAGCTGCTTATGAGTTGAGTTATGTCTACCCAAAGTATTGCCAGGCCGTTTTCGGACTAAACCTCAGTGTGAGTCAGTCGTAGGTAGTTACGCTACGGGGGTATGAGCCCCAACGCCGATACCACCACCAGCTTTACAGAGGATAGGGTCCTGATAATAAAGCACTCTAGAGCCGCAGGTGTCCCGTTCGTTCAGGCTCCTGAGCCCCCTCTTCCGATATACGTGAAGTGATGTTCAGATGAATATAGAGAGGTCCAGGTTCGAGGAATTTCATGATTGGTGCAATAGAGCTCAACCGGATCGACCCGGCCCGCAAGGCGGCAAACTGTCACGTGCCCTGAGGAACACCGGAAGTTTTCGGGGAGTCGGGCCTCTGCGTCCATCCTCATGAAAAGGGGAGCGTTACAGGGGTCCTTGATTATGTCGGGACTGAAGGCACTTTGCGAATGTTTCCTGGGAGGTA
seq00033   GGTAACCGGTTCAGATACACTAGAATATCGAGCTTGGTCTACGGGCGCACCTAAGAATTAAAGTGGCCGACTTAACTTATCAAAGTCCAACGATGAGAGCCGTCGACGCTCACAGTCGACCTAGGATCTTTCCTGCTTTTCCGTCGGCAGAATTCAGTCCCAACCACGACGTCCCGGTATGCGCCACTATCGGCGACTTAGAGACAGACACATGTCGATGTTGGATGGTGGGATCACTTCAGACTTCGTGGGAAGGTTAAGGACCAATAGTCTAGCGTTGGAATGCGTTATCGTCCGCGCGGAAGTCTATAGATCCTACAAACACCCCCGGAATAGCGTTCTATATCCCGCTAGCTTGGGTTATTACGCAAGTGTGCAGAACATGCGTATAATCACGCGCATTACAGGATGTGAAGGTCCTCGGTCTATCCCACTGTGATAGGCTTGGGAGCAGTAACAAGGGTCTCACTTGACGTACTAATTGATCAACTACAAGGACCCTGCGAATAAGCCTCGGCAACTAAACTTCACTTCGTGGAGCCTGACAATTAGTAACCAGATTGGGAGCTGCCTTTATCATACGGAAGAGCGCACGGGTAACTGCCGGAGGTGTCGTCAGGTTCAAGAGGCGTCCGCGAAGTAGAGAACTAAGTACCTGAACAGGCCAAAACATACAGGGAGTGTAACTTATCATCTAATTCCGGGTAATCACCATATCCGTATCGTTGAAATGTGTGTCAATCCATCCGAGGTCCCCAATCATATATCTAAAGCATACCAACCACCGGAACCCTTTGAAACGAGAACTGACAATGTGTCGAATGGTATCTTGCGATTTACCCAGGCCACTATAAGTATGTAATGCATTGGTATTGCTTTCGGACTTGCCCTGTACCTTGTACTCTCAAGGGGGTCGAGCTGTCGGGCACTTCGCTATTCGTACACCGGCTGTCGACTCCGCCCTGGCATGACGCCATTTGTGAAATGGCCCGGCCATCTACCCGCGTTAATTTCCCTTGGGTTTTAAATTCGATTGGATTACGGCATCCGGTGTACTCTCACACGACATGACGTCTCCTATTGTCGGCTTGCAACCAGGACTGCCAGTGTACCTAATTAGGAGAATCCGAACCGTATGTATGCTACTTATGTGAGCCGAAACACGAGTCTTTAAATTCATTAGCGGGTACTTGGCTGTGTCAACATTGGCTTTGGTGCATGATGAGGTGGCATAGGCTTGCACAAGCCACCCACTGCTACCTGCACTCCAGTACTCATCGGATCGAGAGCAGGTGGTAATATTGAGGGTCAGCCATAATGCTCGCCACGGTGTTGTTAACAGCGCCCCGTCCCCACCCCTGTCGCGCTCCTCTTTTAACGAAGGCGCTGAAGTTATTGCTGCGTAAAGTGTCCTTACAAGTCGAATATTGCAGGACTATGCGTGGTGAATCCCTAGCTTGCGGTTAAGAAGAGTTTCGGCTTCTCAGAGTTTCGGACTGATGCCCGATTACCTACTAACTAAGTGGTAAGATAAGGTTACTAGTAGCCGTGCACCAATCCGCAAAATTGGTTCTGAGCATGTTGTATACGATTACAAACTGTCACGTGCTCTAAAGAATGGCTCGAGCGTTCATGTGAGGTACGGGCAGGCCACAATCAAGTGTGGCGGCCGATGTTAACGCATTCCTTAGCGGCCTCCTTGGATGTTGTGTATAACAAAACCGTCGAGCCGTAAGGACTGATATAAGCGCGATGCGTGATAAGGCGCGGCTCAGCATTCTTAGAGGCGTAACACCCAAAACCGTCGAAGCACCAGCGGTTGAGCTGCTTATGAGTTGAGTTATGTCTACCCAAAGTATTGCCAGGCCGTTTTCGGACTAAACCTCAGTGTGAGTCAGTCGTAGGTAGTTACGCTACGGGGGTATGAGCCCCAACGCCGATACCACCACCAGCTTTACAGAGGATAGGGTCCTGATAATAAAGCACTCTAGAGCCGCAGGTGTCCCGTTCGTTCAGGCTCCTGAGCCCCCTCTTCCGATATACGTGAAGTGATGTTCAGATGAATATAGAGAGGTCCAGGTTCGAGGAATTTCATGATTGGTGCAATAGAGCTCAACCGGATCGACCCGGCCCGCAAGGCGGCAAACTGTCACGTGCCCTGAGGAACACCGGAAGTTTTCGGGGAGTCGGGCCTCTGCGTCCATCCTCATGAAAAGGGGAGCGTTACAGGGGTCCTTGATTATGTCGGGACTGAAGGCACTTTGCGAATGTTTCCTGGGAGGTA
