# Supplementary material for: How Good Are Indirect Tests at Detecting Recombination in Human mtDNA?
Source: G3 (Bethesda). 2013 Jul 1;3(7):1095–104. doi: 10.1534/g3.113.006510 (PMC3704238; doi:10.1534/g3.113.006510)
Supplement: Supporting Information [file supp_g3.113.006510_FileS2.gz › SequenceData/mtDNA_ratehet&popgrowth/10/3rdbase/Infiles/10_15-new.txt]

33 2284
seq00001   TGACCATGCTCGCCAGTCTAGAGTTACCGGTACTGGGTCGGATGAGCCCACACCTCCCGGGTTCGTAGTTACCAAGGGGGTAGCTGGTTAGGGGTTCGCTCAAGTATTGCTTTCCCTAGCCACGGTTATGCTATAATCTTCACACTTCCATCGCTTGTGCCGTGTGGATTAGATGCGTGCTGATTGTATCTGGTTTTAACCTACAGCTTTGCCTTAAGCAGGACCAAGGTATACACAGCTTATACATGCGCGATTCGTTCAAGCACAGATCTGATACATTAACAACAGGTAAAATGATCAAGATCGGGTCGTAGGGCACCGCCCCCGCCGCTTGAGCGCTTCGGCCAGCCTCCCTCGACAAGAAGAGGACACAGACGCTGCGCTTACGCGGACGCTTGAGTCCCGCCTACTCGACTAGAGTTTAGCTTTAGCGCGTCTACCAATCATAGGCAGCCCCGCTGTCGCGATCCTGCTATAAATTTGATCTAGATAACTCCTTTAACAAGAACGTGGAACGGACCATCAGAGGGGAGCCCGGCTCCAAGAGCAACATCTGCGATTCCCAGTTTCTACCTTTACACCTAGCGGAATATAAGTCCGGGAATTGATCGAGTTGTGCCTCTTGTAATACCTGTGAAGCAAGCGGTGTGGAAAGATTCCTCAGCGTTACCGTAGTGGTTTGACACGGTACACTACACATTCGGCACCAGGTTAGAATCACATGGATCGTCGCTCGATCCTTATATGTGATGTACTACCAGGAGGAATTATTCCTGTAAGTCCACACCTGTTGCCCTTAACTTCAGTTAGCGTGTTTTCGGTGCAAACATTATAGGTCTCGCGTATTCGGCATGATACCGTGTCGGCCAAGCCACTTGGCTGATAACACGGTCGATTACCCTCACCTGTCACTCGTGCTAGCCTTGCTCCTAGCGAACATGTCGTACTAGGTAAACCTGTTGCGGGCTCAGTCAACACTGACTTGCATTCCTAGACGCAGCGCGGCATGCGCGAACCATGGCAGTTTCGGGTCTCCGGGAATGCTCCGGCCGACTCGCTGGCAACCACAGCAGCAAGGTGAGGGCAGAGGCAACTAATGGCCTATAGACAAGATGTGTGAACTCCCCTTGGTCCCCACACTCCGATGCTCTCATTGTGAGCGGTCGTATCGATTGGCGAGCGTACAAATCACTATAGCCGCATAACGGATCGACCGAATCGAAACATGGTTTTACCTGGCGTTAGCAGGAAGCAGAGTGGGTTGCAATCAAGATCCAGTTGCACTTCTATTCTGACGGGGAGAGTCCTCCACGCCTTACAGTGGACAAGATCTAGCACTACGACCGCTAGGGCATATCGGTCTGTCGTAAACTTTTGGCGTGAGCATGTCTAAATGACACGAGACTCGTGCGGACAAATAGGGCCTTGGTGCTCCTTAAGACCAGGCACGATAGGAGTTGCTAAGCTACTGTGCCCAACTGCAATACACTCTGAGCGGGTGTCGTAATAAGTCCGAACACCCCATACTCATCTTCTGCGACTGTCTCCCGATTATAGACCTTGAGCGATGTAGAGTCAATGTCGCCTAGCTACGTTGTCGTGCAACGTGAGATCAATTCGCAACTACGTAGCTCAATTCCTCTTGAAGCGCACGAACCCGTGCAACACGTATCAGCACACCGAAGTCTCCGATCTTCCCCATTGACTACGCAAATCCTGATATAGTCCGTGAGTTGACTATAACGGGGAGTACGATGAAGAATAAAGTCAAGGGGTCACCTCGTCTGCGTTAACACTATGACGTCTCACCTAATAACAACTTGGGGATTAGCAATAGCGCTCAAAGGCTTCGGGAGATGTTCGTACGCAATCTATTCCATGGACTCTCCCGAGGTTGATGCAAACTGGGTGGATACTGACGGCCGCGCGTGGTAACTTGACACTCCGCACATAGGGAAAGTTTCACCAGATGCTATATTTTGAGTTAATGACCTAGGCATCACAATGCTTGGGCCTTCCCGATTTGAATTCAACGCCTACAACGACTCTGGCCTCCAAATGTATTGCCATGCAGAAAACAGCGTCGCGCAGCTCATGCGCATAAGATGATCTTTTACCGATTAGATTAGTTCTCGAAACGGTCTAAAAATGTGAGGCGCACTAAATTCTTTTTCGAGCTATAAGATCTTCTGAATTCATTAACATCATCGGAAACAGTAATCCCTGAGTGGTCGTGCTAAGTTACCCAATTTTGGCGGTAGGTTCCAGGGCCTACCCCGATACC
seq00002   TGACCATGCTCGCCAGTCTAGAGTTACCGGTACTGGGTCGGATGAGCCCACACCTCCCGGGTTCGTAGTTACCAAGGGGGTAGCTGGTTAGGGGTTCGCTCAAGTATTGCTTTCCCTAGCCACGGTTATGCTATAATCTTCACACTTCCATCGCTTGTGCCGTGTGGATTAGATGCGTGCTGATTGTATCTGGTTTTAACCTACAGCTTTGCCTTAAGCAGGACCAAGGTATACACAGCTTATACATGCGCGATTCGTTCAAGCACAGATCTGATACATTAACAACAGGTAAAATGATCAAGATCGGGTCGTAGGGCACCGCCCCCGCCGCTTGAGCGCTTCGGCCAGCCTCCCTCGACAAGAAGAGGACACAGACGCTGCGCTTACGCGGACGCTTGAGTCCCGCCTACTCGACTAGAGTTTAGCTTTAGCGCGTCTACCAATCATAGGCAGCCCCGCTGTCGCGATCCTGCTATAAATTTGATCTAGATAACTCCTTTAACAAGAACGTGGAACGGACCATCAGAGGGGAGCCCGGCTCCAAGAGCAACATCTGCGATTCCCAGTTTCTACCTTTACACCTAGCGGAATATAAGTCCGGGAATTGATCGAGTTGTGCCTCTTGTAATACCTGTGAAGCAAGCGGTGTGGAAAGATTCCTCAGCGTTACCGTAGTGGTTTGACACGGTACACTACACATTCGGCACCAGGTTAGAATCACATGGATCGTCGCTCGATCCTTATATGTGATGTACTACCAGGAGGAATTATTCCTGTAAGTCCACACCTGTTGCCCTTAACTTCAGTTAGCGTGTTTTCGGTGCAAACATTATAGGTCTCGCGTATTCGGCATGATACCGTGTCGGCCAAGCCACTTGGCTGATAACACGGTCGATTACCCTCACCTGTCACTCGTGCTAGCCTTGCTCCTAGCGAACATGTCGTACTAGGTAAACCTGTTGCGGGCTCAGTCAACACTGACTTGCATTCCTAGACGCAGCGCGGCATGCGCGAACCATGGCAGTTTCGGGTCTCCGGGAATGCTCCGGCCGACTCGCTGGCAACCACAGCAGCAAGGTGAGGGCAGAGGCAACTAATGGCCTATAGACAAGATGTGTGAACTCCCCTTGGTCCCCACACTCCGATGCTCTCATTGTGAGCGGTCGTATCGATTGGCGAGCGTACAAATCACTATAGCCGCATAACGGATCGACCGAATCGAAACATGGTTTTACCTGGCGTTAGCAGGAAGCAGAGTGGGTTGCAATCAAGATCCAGTTGCACTTCTATTCTGACGGGGAGAGTCCTCCACGCCTTACAGTGGACAAGATCTAGCACTACGACCGCTAGGGCATATCGGTCTGTCGTAAACTTTTGGCGTGAGCATGTCTAAATGACACGAGACTCGTGCGGACAAATAGGGCCTTGGTGCTCCTTAAGACCAGGCACGATAGGAGTTGCTAAGCTACTGTGCCCAACTGCAATACACTCTGAGCGGGTGTCGTAATAAGTCCGAACACCCCATACTCATCTTCTGCGACTGTCTCCCGATTATAGACCTTGAGCGATGTAGAGCCAATGTCGCCTAGCTACGTTGTCGTGCAACGTGAGATCAATTCGCAACTACGTAGCTCAATTCCTCTTGAAGCGCACGAACCCGTGCAACACGTATCAGCACACCGAAGTCTCCGATCTTCCCCATTGACTACGCAAATCCTGATATAGTCCGTGAGTTGACTATAACGGGGAGTACGATGAAGAATAAAGTCAAGGGGTCACCTCGTCTGCGTTAACACTATGACGTCTCACCTAATAACAACTTGGGGATTAGCAATAGCGCTCAAAGGCTTCGGGAGATGTTCGTACGCAATCTATTCCATGGACTCTCCCGAGGTTGATGCAAACTGGGTGGATACTGACGGCCGCGCGTGGTAACTTGACACTCCGCACATAGGGAAAGTTTCACCAGATGCTATATTTTGAGTTAATGACCTAGGCATCACAATGCTTGGGCCTTCCCGATTTGAATTCAACGCCTACAACGACTCTGGCCTCCAAATGTATTGCCATGCAGAAAACAGCGTCGCGCAGCTCATGCGCATAAGATGATCTTTTACCGATTAGATTAGTTCTCGAAACGGTCTAAAAATGTGAGGCGCACTAAATTCTTTTTCGAGCTATAAGATCTTCTGAATTCATTAACATCATCGGAAACAGTAATCCCTGAGTGGTCGTGCTAAGTTACCCAATTTTGGCGGTAGGTTCCAGGGCCTACCCCGATACC
seq00003   TGACCATGCTCGCCAGTCTAGAGTTACCGGTACTGGGTCGGATGAGCCCACACCTCCCGGGTTCGTAGTTACCAAGGGGGTAGCTGGTTAGGGGTTCGCTCAAGTATTGCTTTCCCTAGCCACGGTTATGCTATAATCTTCACACTTCCATCGCTTGTGCCGTGTGGATTAGATGCGTGCTGATTGTATCTGGTTTTAACCTACAGCTTTGCCTTAAGCAGGACCAAGGTATACACAGCTTATACATGCGCGATTCGTTCAAGCACAGATCTGATACATTAACAACAGGTAAAATGATCAAGATCGGGTCGTAGGGCACCGCCCCCGCCGCTTGAGCGCTTCGGCCAGCCTCCCTCGACAAGAAGAGGACACAGACGCTGCGCTTACGCGGACGCTTGAGTCCCGCCTACTCGACTAGAGTTTAGCTTTAGCGCGTCTACCAATCATAGGCAGCCCCGCTGTCGCGATCCTGCTATAAATTTGATCTAGATAACTCCTTTAACAAGAACGTGGAACGGACCATCAGAGGGGAGCCCGGCTCCAAGAGCAACATCTGCGATTCCCAGTTTCTACCTTTACACCTAGCGGAATATAAGTCCGGGAATTGATCGAGTTGTGCCTCTTGTAATACCTGTGAAGCAAGCGGTGTGGAAAGATTCCTCAGCGTTACCGTAGTGGTTTGACACGGTACACTACACATTCGGCACCAGGTTAGAATCACATGGATCGTCGCTCGATCCTTATATGTGATGTACTACCAGGAGGAATTATTCCTGTAAGTCCACACCTGTTGCCCTTAACTTCAGTTAGCGTGTTTTCGGTGCAAACATTATAGGTCTCGCGTATTCGGCATGATACCGTGTCGGCCAAGCCACTTGGCTGATAACACGGTCGATTACCCTCACCTGTCACTCGTGCTAGCCTTGCTCCTAGCGAACATGTCGTACTAGGTAAACCTGTTGCGGGCTCAGTCAACACTGACTTGCATTCCTAGACGCAGCGCGGCATGCGCGAACCATGGCAGTTTCGGGTCTCCGGGAATGCTCCGGCCGACTCGCTGGCAACCACAGCAGCAAGGTGAGGGCAGAGGCAACTAATGGCCTATAGACAAGATGTGTGAACTCCCCTTGGTCCCCACACTCCGATGCTCTCATTGTGAGCGGACGTATCGATTGGCGAGCGTACAAATCACTATAGCCGCATAACGGATCGACCGAATCGAAACATGGTTTTACCTGGCGTTAGCAGGAAGCAGAGTGGGTTGCAATCAAGATCCAGTTGCACTTCTATTCTGACGGGGAGAGTCCTCCACGCCTTACAGTGGACAAGATCTAGCACTACGACCGCTAGGGCATATCGGTCTGTCGTAAACTTTTGGCGTGAGCATGTCTAAATGACACGAGACTCGTGCGGACAAATAGGGCCTTGGTGCTCCTTAAGACCAGGCACGATAGGAGTTGCTAAGCTACTGTGCCCAACTGCAATACACTCTGAGCGGGTGTCGTAATAAGTCCGAACACCCCATACTCATCTTCTGCGACTGTCTCCCGATTATAGACCTTGAGCGATGTAGAGTCAATGTCGCCTAGCTACGTTGTCGTGCAACGTGAGATCAATTCGCAACTACGTAGCTCAATTCCTCTTGAAGCGCACGAACCCGTGCAACACGTATCAGCACACCGAAGTCTCCGATCTTCCCCATTGACTACGCAAATCCTGATATAGTCCGTGAGTTGACTATAACGGGGAGTACGATGAAGAATAAAGTCAAGGGGTCACCTCGTCTGCGTTAACACTATGACGTCTCACCTAATAACAACTTGGGGATTAGCAATAGCGCTCAAAGGCTTCGGGAGATGTTCGTACGCAATCTATTCCATGGACTCTCCCGAGGTTGATGCAAACTGGGTGGATACTGACGGCCGCGCGTGGTAACTTGACACTCCGCACATAGGGAAAGTTTCACCAGATGCTATATTTTGAGTTAATGACCTAGGCATCACAATGCTTGGGCCTTCCCGATTTGAATTCAACGCCTACAACGACTCTGGCCTCCAAATGTATTGCCATGCAGAAAACAGCGTCGCGCAGCTCATGCGCATAAGATGATCTTTTACCGATTAGATTAGTTCTCGAAACGGTCTAAAAATGTGAGGCGCACTAAATTCTTTTTCGAGCTATAAGATCTTCTGAATTCATTAACATCATCGGAAACAGTAATCCCTGAGTGGTCGTGCTAAGTTACCCAATTTTGGCGGTAGGTTCCAGGGCCTACCCCGATACC
seq00004   TGACCATGCTCGCCAGTCTAGAGTTACCGGTACTGGGTCGGATGAGCCCACACCTCCCGGGTTCGTAGTTACCAAGGGGGTAGCTGGTTAGGGGTTCGCTCAAGTATTGCTTTCCCTAGCCACGGTTATGCTATAATCTTCACACTTCCATCGCTTGTGCCGTGTGGATTAGATGCGTGCTGATTGTATCTGGTTTTAACCTACAGCTTTGCCTTAAGCAGGACCAAGGTATACACAGCTTATACATGCGCGATTCGTTCAAGCACAGATCTGATACATTAACAACAGGTAAAATGATCAAGATCGGGTCGTAGGGCACCGCCCCCGCCGCTTGAGCGCTTCGGCCAGCCTCCCTCGACAAGAAGAGGACACAGACGCTGCGCTTACGCGGACGCTTGAGTCCCGCCTACTCGACTAGAGTTTAGCTTTAGCGCGTCTACCAATCATAGGCAGCCCCGCTGTCGCGATCCTGCTATAAATTTGATCTAGATAACTCCTTTAACAAGAACGTGGAACGGACCATCAGAGGGGAGCCCGGCTCCAAGAGCAACATCTGCGATTCCCAGTTTCTACCTTTACACCTAGCGGAATATAAGTCCGGGAATTGATCGAGTTGTGCCTCTTGTAATACCTGTGAAGCAAGCGGTGTGGAAAGATTCCTCAGCGTTACCGTAGTGGTTTGACACGGTACACTACACATTCGGCACCAGGTTAGAATCACATGGATCGTCGCTCGATCCTTATATGTGATGTACTACCAGGAGGAATTATTCCTGTAAGTCCACACCTGTTGCCCTTAACTTCAGTTAGCGTGTTTTCGGTGCAAACATTATAGGTCTCGCGTATTCGGCATGATACCGTGTCGGCCAAGCCACTTGGCTGATAACACGGTCGATTACCCTCACCTGTCACTCGTGCTAGCCTTGCTCCTAGCGAACATGTCGTACTAGGTAAACCTGTTGCGGGCTCAGTCAACACTGACTTGCATTCCTAGACGCAGCGCGGCATGCGCGAACCATGGCAGTTTCGGGTCTCCGGGAATGCTCCGGCCGACTCGCTGGCAACCACAGCAGCAAGGTGAGGGCAGAGGCAACTAATGGCCTATAGACAAGATGTGTGAACTCCCCTTGGTCCCCACACTCCGATGCTCTCATTGTGAGCGGTCGTATCGATTGGCGAGCGTACAAATCACTATAGCCGCATAACGGATCGACCGAATCGAAACATGGTTTTACCTGGCGTTAGCAGGAAGCAGAGTGGGTTGCAATCAAGATCCAGTTGCACTTCTATTCTGACGGGGAGAGTCCTCCACGCCTTACAGTGGACAAGATCTAGCACTACGACCGCTAGGGCATATCGGTCTGTCGTAAACTTTTGGCGTGAGCATGTCTAAATGACACGAGACTCGTGCGGACAAATAGGGCCTTGGTGCTCCTTAAGACCAGGCACGATAGGAGTTGCTAAGCTACTGTGCCCAACTGCAATACACTCTGAGCGGGTGTCGTAATAAGTCCGAACACCCCATACTCATCTTCTGCGACTGTCTCCCGATTATAGACCTTGAGCGATGTAGAGTCAATGTCGCCTAGCTACGTTGTCGTGCAACGTGAGATCAATTCGCAACTACGTAGCTCAATTCCTCTTGAAGCGCACGAACCCGTGCAACACGTATCAGCACACCGAAGTCTCCGATCTTCCCCATTGACTACGCAAATCCTGATATAGTCCGTGAGTTGACTATAACGGGGAGTACGATGAAGAATAAAGTCAAGGGGTCACCTCGTCTGCGTTAACACTATGACGTCTCACCTAATAACAACTTGGGGATTAGCAATAGCGCTCAAAGGCTTCGGGAGATGTTCGTACGCAATCTATTCCATGGACTCTCCCGAGGTTGATGCAAACTGGGTGGATACTGACGGCCGCGCGTGGTAACTTGACACTCCGCACATAGGGAAAGTTTCACCAGATGCTATATTTTGAGTTAATGACCTAGGCATCACAATGCTTGGGCCTTCCCGATTTGAATTCAACGCCTACAACGACTCTGGCCTCCAAATGTATTGCCATGCAGAAAACAGCGTCGCGCAGCTCATGCGCATAAGATGATCTTTTACCGATTAGATTAGTTCTCGAAACGGTCTAAAAATGTGAGGCGCACTAAATTCTTTTTCGAGCTATAAGATCTTCTGAATTCATTAACATCATCGGAAACAGTAATCCCTGAGTGGTCGTGCTAAGTTACCCAATTTTGGCGGTAGGTTCCAGGGCCTACCCCGATACC
seq00005   TGACCATGCTCGCCAGTCTAGAGTTACCGGTACTGGGTCGGATGAGCCCACACCTCCCGGGTTCGTAGTTACCAAGGGGGTAGCTGGTTAGGGGTTCGCTCAAGTATTGCTTTCCCTAGCCACGGTTATGCTATAATCTTCACACTTCCATCGCTTGTGCCGTGTGGATTAGATGCGTGCTGATTGTATCTGGTTTTAACCTACAGCTTTGCCTTAAGCAGGACCAAGGTATACACAGCTTATACATGCGCGATTCGTTCAAGCACAGATCTGATACATTAACAACAGGTAAAATGATCAAGATCGGGTCGTAGGGCACCGCCCCCGCCGCTTGAGCGCTTCGGCCAGCCTCCCTCGACAAGAAGAGGACACAGACGCTGCGCTTACGCGGACGCTTGAGTCCCGCCTACTCGACTAGAGTTTAGCTTTAGCGCGTCTACCAATCATAGGCAGCCCCGCTGTCGCGATCCTGCTATAAATTTGATCTAGATAACTCCTTTAACAAGAACGTGGAACGGACCATCAGAGGGGAGCCCGGCTCCAAGAGCAACATCTGCGATTCCCAGTTTCTACCTTTACACCTAGCGGAATATAAGTCCGGGAATTGATCGAGTTGTGCCTCTTGTAATACCTGTGAAGCAAGCGGTGTGGAAAGATTCCTCAGCGTTACCGTAGTGGTTTGACACGGTACACTACACATTCGGCACCAGGTTAGAATCACATGGATCGTCGCTCGATCCTTATATGTGATGTACTACCAGGAGGAATTATTCCTGTAAGTCCACACCTGTTGCCCTTAACTTCAGTTAGCGTGTTTTCGGTGCAAACATTATAGGTCTCGCGTATTCGGCATGATACCGTGTCGGCCAAGCCACTTGGCTGATAACACGGTCGATTACCCTCACCTGTCACTCGTGCTAGCCTTGCTCCTAGCGAACATGTCGTACTAGGTAAACCTGTTGCGGGCTCAGTCAACACTGACTTGCATTCCTAGACGCAGCGCGGCATGCGCGAACCATGGCAGTTTCGGGTCTCCGGGAATGCTCCGGCCGACTCGCTGGCAACCACAGCAGCAAGGTGAGGGCAGAGGCAACTAATGGCCTATAGACAAGATGTGTGAACTCCCCTTGGTCCCCACACTCCGATGCTCTCATTGTGAGCGGACGTATCGATTGGCGAGCGTACAAATCACTATAGCCGCATAACGGATCGACCGAATCGAAACATGGTTTTACCTGGCGTTAGCAGGAAGCAGAGTGGGTTGCAATCAAGATCCAGTTGCACTTCTATTCTGACGGGGAGAGTCCTCCACGCCTTACAGTGGACAAGATCTAGCACTACGACCGCTAGGGCATATCGGTCTGTCGTAAACTTTTGGCGTGAGCATGTCTAAATGACACGAGACTCGTGCGGACAAATAGGGCCTTGGTGCTCCTTAAGACCAGGCACGATAGGAGTTGCTAAGCTACTGTGCCCAACTGCAATACACTCTGAGCGGGTGTCGTAATAAGTCCGAACACCCCATACTCATCTTCTGCGACTGTCTCCCGATTATAGACCTTGAGCGATGTAGAGTCAATGTCGCCTAGCTACGTTGTCGTGCAACGTGAGATCAATTCGCAACTACGTAGCTCAATTCCTCTTGAAGCGCACGAACCCGTGCAACACGTATCAGCACACCGAAGTCTCCGATCTTCCCCATTGACTACGCAAATCCTGATATAGTCCGTGAGTTGACTATAACGGGGAGTACGATGAAGAATAAAGTCAAGGGGTCACCTCGTCTGCGTTAACACTATGACGTCTCACCTAATAACAACTTGGGGATTAGCAATAGCGCTCAAAGGCTTCGGGAGATGTTCGTACGCAATCTATTCCATGGACTCTCCCGAGGTTGATGCAAACTGGGTGGATACTGACGGCCGCGCGTGGTAACTTGACACTCCGCACATAGGGAAAGTTTCACCAGATGCTATATTTTGGGTTAATGACCTAGGCATCACAATGCTTGGGCCTTCCCGATTTGAATTCAACGCCTACAACGACTCTGGCCTCCAAATGTATTGCCATGCAGAAAACAGCGTCGCGCAGCTCATGCGCATAAGATGATCTTTTACCGATTAGATTAGTTCTCGAAACGGTCTAAAAATGTGAGGCGCACTAAATTCTTTTTCGAGCTATAAGATCTTCTGAATTCATTAACATCATCGGAAACAGTAATCCCTGAGTGGTCGTGCTAAGTTACCCAATTTTGGCGGTAGGTTCCAGGGCCTACCCCGATACC
seq00006   TGACCATGCTCGCCAGTCTAGAGTTACCGGTACTGGGTCGGATGAGCCCACACCTCCCGGGTTCGTAGTTACCAAGGGGGTAGCTGGTTAGGGGTTCGCTCAAGTATTGCTTTCCCTAGCCACGGTTATGCTATAATCTTCACACTTCCATCGCTTGTGCCGTGTGGATTAGATGCGTGCTGATTGTATCTGGTTTTAACCTACAGCTTTGCCTTAAGCAGGACCAAGGTATACACAGCTTATACATGCGCGATTCGTTCAAGCACAGATCTGATACATTAACAACAGGTAAAATGATCAAGATCGGGTCGTAGGGCACCGCCCCCGCCGCTTGAGCGCTTCGGCCAGCCTCCCTCGACAAGAAGAGGACACAGACGCTGCGCTTACGCGGACGCTTGAGTCCCGCCTACTCGACTAGAGTTTAGCTTTAGCGCGTCTACCAATCATAGGCAGCCCCGCTGTCGCGATCCTGCTATAAATTTGATCTAGATAACTCCTTTAACAAGAACGTGGAACGGACCATCAGAGGGGAGCCCGGCTCCAAGAGCAACATCTGCGATTCCCAGTTTCTACCTTTACACCTAGCGGAATATAAGTCCGGGAATTGATCGAGTTGTGCCTCTTGTAATACCTGTGAAGCAAGCGGTGTGGAAAGATTCCTCAGCGTTACCGTAGTGGTTTGACACGGTACACTACACATTCGGCACCAGGTTAGAATCACATGGATCGTCGCTCGATCCTTATATGTGATGTACTACCAGGAGGAATTATTCCTGTAAGTCCACACCTGTTGCCCTTAACTTCAGTTAGCGTGTTTTCGGTGCAAACATTATAGGTCTCGCGTATTCGGCATGATACCGTGTCGGCCAAGCCACTTGGCTGATAACACGGTCGATTACCCTCACCTGTCACTCGTGCTAGCCTTGCTCCTAGCGAACATGTCGTACTAGGTAAACCTGTTGCGGGCTCAGTCAACACTGACTTGCATTCCTAGACGCAGCGCGGCATGCGCGAACCATGGCAGTTTCGGGTCTCCGGGAATGCTCCGGCCGACTCGCTGGCAACCACAGCAGCAAGGTGAGGGCAGAGGCAACTAATGGCCTATAGACAAGATGTGTGAACTCCCCTTGGTCCCCACACTCCGATGCTCTCATTGTGAGCGGACGTATCGATTGGCGAGCGTACAAATCACTATAGCCGCATAACGGATCGACCGAATCGAAACATGGTTTTACCTGGCGTTAGCAGGAAGCAGAGTGGGTTGCAATCAAGATCCAGTTGCACTTCTATTCTGACGGGGAGAGTCCTCCACGCCTTACAGTGGACAAGATCTAGCACTACGACCGCTAGGGCATATCGGTCTGTCGTAAACTTTTGGCGTGAGCATGTCTAAATGACACGAGACTCGTGCGGACAAATAGGGCCTTGGTGCTCCTTAAGACCAGGCACGATAGGAGTTGCTAAGCTACTGTGCCCAACTGCAATACACTCTGAGCGGGTGTCGTAATAAGTCCGAACACCCCATACTCATCTTCTGCGACTGTCTCCCGATTATAGACCTTGAGCGATGTAGAGTCAATGTCGCCTAGCTACGTTGTCGTGCAACGTGAGATCAATTCGCAACTACGTAGCTCAATTCCTCTTGAAGCGCACGAACCCGTGCAACACGTATCAGCACACCGAAGTCTCCGATCTTCCCCATTGACTACGCAAATCCTGATATAGTCCGTGAGTTGACTATAACGGGGAGTACGATGAAAAATAAAGTCAAGGGGTCACCTCGTCTGCGTTAACACTATGACGTCTCACCTAATAACAACTTGGGGATTAGCAATAGCGCTCAAAGGCTTCGGGAGATGTTCGTACGCAATCTATTCCATGGACTCTCCCGAGGTTGATGCAAACTGGGTGGATACTGACGGCCGCGCGTGGTAACTTGACACTCCGCACATAGGGAAAGTTTCACCAGATGCTATATTTTGAGTTAATGACCTAGGCATCACAATGCTTGGGCCTTCCCGATTTGAATTCAACGCCTACAACGACTCTGGCCTCCAAATGTATTGCCATGCAGAAAACAGCGTCGCGCAGCTCATGCGCATAAGATGATCTTTTACCGATTAGATTAGTTCTCGAAACGGTCTAAAAATGTGAGGCGCACTAAATTCTTTTTCGAGCTATAAGATCTTCTGAATTCATTAACATCATCGGAAACAGTAATCCCTGAGTGGTCGTGCTAAGTTACCCAATTTTGGCGGTAGGTTCCAGGGCCTACCCCGATACC
seq00007   TGACCATGCTCGCCAGTCTAGAGTTACCGGTACTGGGTCGGATGAGCCCACACCTCCCGGGTTCGTAGTTACCAAGGGGGTAGCTGGTTAGGGGTTCGCTCAAGTATTGCTTTCCCTAGCCACGGTTATGCTATAATCTTCACACTTCCATCGCTTGTGCCGTGTGGATTAGATGCGTGCTGATTGTATCTGGTTTTAACCTACAGCTTTGCCTTAAGCAGGACCAAGGTATACACAGCTTATACATGCGCGATTCGTTCAAGCACAGATCTGATACATTAACAACAGGTAAAATGATCAAGATCGGGTCGTAGGGCACCGCCCCCGCCGCTTGAGCGCTTCGGCCAGCCTCCCTCGACAAGAAGAGGACACAGACGCTGCGCTTACGCGGACGCTTGAGTCCCGCCTACTCGACTAGAGTTTAGCTTTAGCGCGTCTACCAATCATAGGCAGCCCCGCTGTCGCGATCCTGCTATAAATTTGATCTAGATAACTCCTTTAACAAGAACGTGGAACGGACCATCAGAGGGGAGCCCGGCTCCAAGAGCAACATCTGCGATTCCCAGTTTCTACCTTTACACCTAGCGGAATATAAGTCCGGGAATTGATCGAGTTGTGCCTCTTGTAATACCTGTGAAGCAAGCGGTGTGGAAAGATTCCTCAGCGTTACCGTAGTGGTTTGACACGGTACACTACACATTCGGCACCAGGTTAGAATCACATGGATCGTCGCTCGATCCTTATATGTGATGTACTACCAGGAGGAATTATTCCTGTAAGTCCACACCTGTTGCCCTTAACTTCAGTTAGCGTGTTTTCGGTGCAAACATTATAGGTCTCGCGTATTCGGCATGATACCGTGTCGGCCAAGCCACTTGGCTGATAACACGGTCGATTACCCTCACCTGTCACTCGTGCTAGCCTTGCTCCTAGCGAACATGTCGTACTAGGTAAACCTGTTGCGGGCTCAGTCAACACTGACTTGCATTCCTAGACGCAGCGCGGCATGCGCGAACCATGGCAGTTTCGGGTCTCCGGGAATGCTCCGGCCGACTCGCTGGCAACCACAGCAGCAAGGTGAGGGCAGAGGCAACTAATGGCCTATAGACAAGATGTGTGAACTCCCCTTGGTCCCCACACTCCGATGCTCTCATTGTGAGCGGACGTATCGATTGGCGAGCGTACAAATCACTATAGCCGCATAACGGATCGACCGAATCGAAACATGGTTTTACCTGGCGTTAGCAGGAAGCAGAGTGGGTTGCAATCAAGATCCAGTTGCACTTCTATTCTGACGGGGAGAGTCCTCCACGCCTTACAGTGGACAAGATCTAGCACTACGACCGCTAGGGCATATCGGTCTGTCGTAAACTTTTGGCGTGAGCATGTCTAAATGACACGAGACTCGTGCGGACAAATAGGGCCTTGGTGCTCCTTAAGACCAGGCACGATAGGAGTTGCTAAGCTACTGTGCCCAACTGCAATACACTCTGAGCGGGTGTCGTAATAAGTCCGAACACCCCATACTCATCTTCTGCGACTGTCTCCCGATTATAGACCTTGAGCGATGTAGAGTCAATGTCGCCTAGCTACGTTGTCGTGCAACGTGAGATCAATTCGCAACTACGTAGCTCAATTCCTCTTGAAGCGCACGAACCCGTGCAACACGTATCAGCACACCGAAGTCTCCGATCTTCCCCATTGACTACGCAAATCCTGATATAGTCCGTGAGTTGACTATAACGGGGAGTACGATGAAGAATAAAGTCAAGGGGTCACCTCGTCTGCGTTAACACTATGACGTCTCACCTAATAACAACTTGGGGATTAGCAATAGCGCTCAAAGGCTTCGGGAGATGTTCGTACGCAATCTATTCCATGGACTCTCCCGAGGTTGATGCAAACTGGGTGGATACTGACGGCCGCGCGTGGTAACTTGACACTCCGCACATAGGGAAAGTTTCACCAGATGCTATATTTTGAGTTAATGACCTAGGCATCACAATGCTTGGGCCTTCCCGATTTGAATTCAACGCCTACAACGACTCTGGCCTCCAAATGTATTGCCATGCAGAAAACAGCGTCGCGCAGCTCATGCGCATAAGATGATCCTTTACCGATTAGATTAGTTCTCGAAACGGTCTAAAAATGTGAGGCGCACTAAATTCTTTTTCGAGCTATAAGATCTTCTGAATTCATTAACATCATCGGAAACAGTAATCCCTGAGTGGTCGTGCTAAGTTACCCAATTTTGGCGGTAGGTTCCAGGGCCTACCCCGATACC
seq00008   TGACCATGCTCGCCAGTCTAGAGTTACCGGTACTGGGTCGGATGAGCCCACACCTCCCGGGTTCGTAGTTACCAAGGGGGTAGCTGGTTAGGGGTTCGCTCAAGTATTGCTTTCCCTAGCCACGGTTATGCTATAATCTTCACACTTCCATCGCTTGTGCCGTGTGGATTAGATGCGTGCTGATTGTATCTGGTTTTAACCTACAGCTTTGCCTTAAGCAGGACCAAGGTATACACAGCTTATACATGCGCGATTCGTTCAAGCACAGATCTGATACATTAACAACAGGTAAAATGATCAAGATCGGGTCGTAGGGCACCGCCCCCGCCGCTTGAGCGCTTCGGCCAGCCTCCCTCGACAAGAAGAGGACACAGACGCTGCGCTTACGCGGACGCTTGAGTCCCGCCTACTCGACTAGAGTTTAGCTTTAGCGCGTCTACCAATCATAGGCAGCCCCGCTGTCGCGATCCTGCTATAAATTTGATCTAGATAACTCCTTTAACAAGAACGTGGAACGGACCATCAGAGGGGAGCCCGGCTCCAAGAGCAACATCTGCGATTCCCAGTTTCTACCTTTACACCTAGCGGAATATAAGTCCGGGAATTGATCGAGTTGTGCCTCTTGTAATACCTGTGAAGCAAGCGGTGTGGAAAGATTCCTCAGCGTTACCGTAGTGGTTTGACACGGTACACTACACATTCGGCACCAGGTTAGAATCACATGGATCGTCGCTCGATCCTTATATGTGATGTACTACCAGGAGGAATTATTCCTGTAAGTCCACACCTGTTGCCCTTAACTTCAGTTAGCGTGTTTTCGGTGCAAACATTATAGGTCTCGCGTATTCGGCATGATACCGTGTCGGCCAAGCCACTTGGCTGATAACACGGTCGATTACCCTCACCTGTCACTCGTGCTAGCCTTGCTCCTAGCGAACATGTCGTACTAGGTAAACCTGTTGCGGGCTCAGTCAACACTGACTTGCATTCCTAGACGCAGCGCGGCATGCGCGAACCATGGCAGTTTCGGGTCTCCGGGAATGCTCCGGCCGACTCGCTGGCAACCACAGCAGCAAGGTGAGGGCAGAGGCAACTAATGGCCTATAGACAAGATGTGTGAACTCCCCTTGGTCCCCACACTCCGATGCTCTCATTGTGAGCGGACGTATCGATTGGCGAGCGTACAAATCACTATAGCCGCATAACGGATCGACCGAATCGAAACATGGTTTTACCTGGCGTTAGCAGGAAGCAGAGTGGGTTGCAATCAAGATCCAGTTGCACTTCTATTCTGACGGGGAGAGTCCTCCACGCCTTACAGTGGACAAGATCTAGCACTACGACCGCTAGGGCATATCGGTCTGTCGTAAACTTTTGGCGTGAGCATGTCTAAATGACACGAGACTCGTGCGGACAAATAGGGCCTTGGTGCTCCTTAAGACCAGGCACGATAGGAGTTGCTAAGCTACTGTGCCCAACTGCAATACACTCTGAGCGGGTGTCGTAATAAGTCCGAACACCCCATACTCATCTTCTGCGACTGTCTCCCGATTATAGACCTTGAGCGATGTAGAGTCAATGTCGCCTAGCTACGTTGTCGTGCAACGTGAGATCAATTCGCAACTACGTAGCTCAATTCCTCTTGAAGCGCACGAACCCGTGCAACACGTATCAGCACACCGAAGTCTCCGATCTTCCCCATTGACTACGCAAATCCTGATATAGTCCGTGAGTTGACTATAACGGGGAGTACGATGAAGAATAAAGTCAAGGGGTCACCTCGTCTGCGTTAACACTATGACGTCTCACCTAATAACAACTTGGGGATTAGCAATAGCGCTCAAAGGCTTCGGGAGATGTTCGTACGCAATCTATTCCATGGACTCTCCCGAGGTTGATGCAAACTGGGTGGATACTGACGGCCGCGCGTGGTAACTTGACACTCCGCACATAGGGAAAGTTTCACCAGATGCTATATTTTGAGTTAATGACCTAGGCATCACAATGCTTGGGCCTTCCCGATTTGAATTCAACGCCTACAACGACTCTGGCCTCCAAATGTATTGCCATGCAGAAAACAGCGTCGCGCAGCTCATGCGCATAAGATGATCTTTTACCGATTAGATTAGTTCTCGAAACGGTCTAAAAATGTGAGGCGCACTAAATTCTTTTTCGAGCTATAAGATCTTCTGAATTCATTAACATCATCGGAAACAGTAATCCCTGAGTGGTCGTGCTAAGTTACCCAATTTTGGCGGTAGGTTCCAGGGCCTACCCCGATACC
seq00009   TGACCATGCTCGCCAGTCTAGAGTTACCGGTACTGGGTCGGATGAGCCCACACCTCCCGGGTTCGTAGTTACCAAGGGGGTAGCTGGTTAGGGGTTCGCTCAAGTATTGCTTTCCCTAGCCACGGTTATGCTATAATCTTCACACTTCCATCGCTTGTGCCGTGTGGATTAGATGCGTGCTGATTGTATCTGGTTTTAACCTACAGCTTTGCCTTAAGCAGGACCAAGGTATACACAGCTTATACATGCGCGATTCGTTCAAGCACAGATCTGATACATTAACAACAGGTAAAATGATCAAGATCGGGTCGTAGGGCACCGCCCCCGCCGCTTGAGCGCTTCGGCCAGCCTCCCTCGACAAGAAGAGGACACAGACGCTGCGCTTACGCGGACGCTTGAGTCCCGCCTACTCGACTAGAGTTTAGCTTTAGCGCGTCTACCAATCATAGGCAGCCCCGCTGTCGCGATCCTGCTATAAATTTGATCTAGATAACTCCTTTAACAAGAACGTGGAACGGACCATCAGAGGGGAGCCCGGCTCCAAGAGCAACATCTGCGATTCCCAGTTTCTACCTTTACACCTAGCGGAATATAAGTCCGGGAATTGATCGAGTTGTGCCTCTTGTAATACCTGTGAAGCAAGCGGTGTGGAAAGATTCCTCAGCGTTACCGTAGTGGTTTGACACGGTACACTACACATTCGGCACCAGGTTAGAATCACATGGATCGTCGCTCGATCCTTATATGTGATGTACTACCAGGAGGAATTATTCCTGTAAGTCCACACCTGTTGCCCTTAACTTCAGTTAGCGTGTTTTCGGTGCAAACATTATAGGTCTCGCGTATTCGGCATGATACCGTGTCGGCCAAGCCACTTGGCTGATAACACGGTCGATTACCCTCACCTGTCACTCGTGCTAGCCTTGCTCCTAGCGAACATGTCGTACTAGGTAAACCTGTTGCGGGCTCAGTCAACACTGACTTGCATTCCTAGACGCAGCGCGGCATGCGCGAACCATGGCAGTTTCGGGTCTCCGGGAATGCTCCGGCCGACTCGCTGGCAACCACAGCAGCAAGGTGAGGGCAGAGGCAACTAATGGCCTATAGACAAGATGTGTGAACTCCCCTTGGTCCCCACACTCCGATGCTCTCATTGTGAGCGGACGTATCGATTGGCGAGCGTACAAATCACTATAGCCGCATAACGGATCGACCGAATCGAAACACGGTTTTACCTGGCGTTAGCAGGAAGCAGAGTGGGTTGCAATCAAGATCCAGTTGCACTTCTATTCTGACGGGGAGAGTCCTCCACGCCTTACAGTGGACAAGATCTAGCACTACGACCGCTAGGGCATATCGGTCTGTCGTAAACTTTTGGCGTGAGCATGTCTAAATGACACGAGACTCGTGCGGACAAATAGGGCCTTGGTGCTCCTTAAGACCAGGCACGATAGGAGTTGCTAAGCTACTGTGCCCAACTGCAATACACTCTGAGCGGGTGTCGTAATAAGTCCGAACACCCCATACTCATCTTCTGCGACTGTCTCCCGATTATAGACCTTGAGCGATGTAGAGTCAATGTCGCCTAGCTACGTTGTCGTGCAACGTGAGATCAATTCGCAACTACGTAGCTCAATTCCTCTTGAAGCGCACGAACCCGTGCAACACGTATCAGCACACCGAAGTCTCCGATCTTCCCCATTGACTACGCAAATCCTGATATAGTCCGTGAGTTGACTATAACGGGGAGTACGATGAAGAATAAAGTCAAGGGGTCACCTCGTCTGCGTTAACACTATGACGTCTCACCTAATAACAACTTGGGGATTAGCAATAGCGCTCAAAGGCTTCGGGAGATGTTCGTACGCAATCTATTCCATGGACTCTCCCGAGGTTGATGCAAACTGGGTGGATACTGACGGCCGCGCGTGGTAACTTGACACTCCGCACATAGGGAAAGTTTCACCAGATGCTATATTTTGAGTTAATGACCTAGGCATCACAATGCTTGGGCCTTCCCGATTTGAATTCAACGCCTACAACGACTCTGGCCTCCAAATGTATTGCCATGCAGAAAACAGCGTCGCGCAGCTCATGCGCATAAGATGATCTTTTACCGATTAGATTAGTTCTCGAAACGGTCTAAAAATGTGAGGCGCACTAAATTCTTTTTCGAGCTATAAGATCTTCTGAATTCATTAACATCATCGGAAACAGTAATCCCTGAGTGGTCGTGCTAAGTTACCCAATTTTGGCGGTAGGTTCCAGGGCCTACCCCGATACC
seq00010   TGACCATGCTCGCCAGTCTAGAGTTACCGGTACTGGGTCGGATGAGCCCACACCTCCCGGGTTCGTAGTTACCAAGGGGGTAGCTGGTTAGGGGTTCGCTCAAGTATTGCTTTCCCTAGCCACGGTTATGCTATAATCTTCACACTTCCATCGCTTGTGCCGTGTGGATTAGATGCGTGCTGATTGTATCTGGTTTTAACCTACAGCTTTGCCTTAAGCAGGACCAAGGTATACACAGCTTATACATGCGCGATTCGTTCAAGCACAGATCTGATACATTAACAACAGGTAAAATGATCAAGATCGGGTCGTAGGGCACCGCCCCCGCCGCTTGAGCGCTTCGGCCAGCCTCCCTCGACAAGAAGAGGACACAGACGCTGCGCTTACGCGGACGCTTGAGTCCCGCCTACTCGACTAGAGTTTAGCTTTAGCGCGTCTACCAATCATAGGCAGCCCCGCTGTCGCGATCCTGCTATAAATTTGATCTAGATAACTCCTTTAACAAGAACGTGGAACGGACCATCAGAGGGGAGCCCGGCTCCAAGAGCAACATCTGCGATTCCCAGTTTCTACCTTTACACCTAGCGGAATATAAGTCCGGGAATTGATCGAGTTGTGCCTCTTGTAATACCTGTGAAGCAAGCGGTGTGGAAAGATTCCTCAGCGTTACCGTAGTGGTTTGACACGGTACACTACACATTCGGCACCAGGTTAGAATCACATGGATCGTCGCTCGATCCTTATATGTGATGTACTACCAGGAGGAATTATTCCTGTAAGTCCACACCTGTTGCCCTTAACTTCAGTTAGCGTGTTTTCGGTGCAAACATTATAGGTCTCGCGTATTCGGCATGATACCGTGTCGGCCAAGCCACTTGGCTGATAACACGGTCGATTACCCTCACCTGTCACTCGTGCTAGCCTTGCTCCTAGCGAACATGTCGTACTAGGTAAACCTGTTGCGGGCTCAGTCAACACTGACTTGCATTCCTAGACGCAGCGCGGCATGCGCGAACCATGGCAGTTTCGGGTCTCCGGGAATGCTCCGGCCGACTCGCTGGCAACCACAGCAGCAAGGTGAGGGCAGAGGCAACTAATGGCCTATAGACAAGATGTGTGAACTCCCCTTGGTCCCCACACTCCGATGCTCTCATTGTGAGCGGACGTATCGATTGGCGAGCGTACAAATCACTATAGCCGCATAACGGATCGACCGAATCGAAACATGGTTTTACCTGGCGTTAGCAGGAAGCAGAGTGGGTTGCAATCAAGATCCAGTTGCACTTCTATTCTGACGGGGAGAGTCCTCCACGCCTTACAGTGGACAAGATCTAGCACTACGACCGCTAGGGCATATCGGTCTGTCGTAAACTTTTGGCGTGAGCATGTCTAAATGACACGAGACTCGTGCGGACAAATAGGGCCTTGGTGCTCCTTAAGACCAGGCACGATAGGAGTTGCTAAGCTACTGTGCCCAACTGCAATACACTCTGAGCGGGTGTCGTAATAAGTCCGAACACCCCATACTCATCTTCTGCGACTGTCTCCCGATTATAGACCTTGAGCGATGTAGAGTCAATGTCGCCTAGCTACGTTGTCGTGCAACGTGAGATCAATTCGCAACTACGTAGCTCAATTCCTCTTGAAGCGCACGAACCCGTGCAACACGTATCAGCACACCGAAGTCTCCGATCTTCCCCATTGACTACGCAAATCCTGATATAGTCCGTGAGTTGACTATAACGGGGAGTACGATGAAAAATAAAGTCAAGGGGTCACCTCGTCTGCGTTAACACTATGACGTCTCACCTAATAACAACTTGGGGATTAGCAATAGCGCTCAAAGGCTTCGGGAGATGTTCGTACGCAATCTATTCCATGGACTCTCCCGAGGTTGATGCAAACTGGGTGGATACTGACGGCCGCGCGTGGTAACTTGACACTCCGCACATAGGGAAAGTTTCACCAGATGCTATATTTTGAGTTAATGACCTAGGCATCACAATGCTTGGGCCTTCCCGATTTGAATTCAACGCCTACAACGACTCTGGCCTCCAAATGTATTGCCATGCAGAAAACAGCGTCGCGCAGCTCATGCGCATAAGATGATCTTTTACCGATTAGATTAGTTCTCGAAACGGTCTAAAAATGTGAGGCGCACTAAATTCTTTTTCGAGCTATAAGATCTTCTGAATTCATTAACATCATCGGAAACAGTAATCCCTGAGTGGTCGTGCTAAGTTACCCAATTTTGGCGGTAGGTTCCAGGGCCTACCCCGATACC
seq00011   TGACCATGCTCGCCAGTCTAGAGTTACCGGTACTGGGTCGGATGAGCCCACACCTCCCGGGTTCGTAGTTACCAAGGGGGTAGCTGGTTAGGGGTTCGCTCAAGTATTGCTTTCCCTAGCCACGGTTATGCTATAATCTTCACACTTCCATCGCTTGTGCCGTGTGGATTAGATGCGTGCTGATTGTATCTGGTTTTAACCTACAGCTTTGCCTTAAGCAGGACCAAGGTATACACAGCTTATACATGCGCGATTCGTTCAAGCACAGATCTGATACATTAACAACAGGTAAAATGATCAAGATCGGGTCGTAGGGCACCGCCCCCGCCGCTTGAGCGCTTCGGCCAGCCTCCCTCGACAAGAAGAGGACACAGACGCTGCGCTTACGCGGACGCTTGAGTCCCGCCTACTCGACTAGAGTTTAGCTTTAGCGCGTCTACCAATCATAGGCAGCCCCGCTGTCGCGATCCTGCTATAAATTTGATCTAGATAACTCCTTTAACAAGAACGTGGAACGGACCATCAGAGGGGAGCCCGGCTCCAAGAGCAACATCTGCGATTCCCAGTTTCTACCTTTACACCTAGCGGAATATAAGTCCGGGAATTGATCGAGTTGTGCCTCTTGTAATACCTGTGAAGCAAGCGGTGTGGAAAGATTCCTCAGCGTTACCGTAGTGGTTTGACACGGTACACTACACATTCGGCACCAGGTTAGAATCACATGGATCGTCGCTCGATCCTTATATGTGATGTACTACCAGGAGGAATTATTCCTGTAAGTCCACACCTGTTGCCCTTAACTTCAGTTAGCGTGTTTTCGGTGCAAACATTATAGGTCTCGCGTATTCGGCATGATACCGTGTCGGCCAAGCCACTTGGCTGATAACACGGTCGATTACCCTCACCTGTCACTCGTGCTAGCCTTGCTCCTAGCGAACATGTCGTACTAGGTAAACCTGTTGCGGGCTCAGTCAACACTGACTTGCATTCCTAGACGCAGCGCGGCATGCGCGAACCATGGCAGTTTCGGGTCTCCGGGAATGCTCCGGCCGACTCGCTGGCAACCACAGCAGCAAGGTGAGGGCAGAGGCAACTAATGGCCTATAGACAAGATGTGTGAACTCCCCTTGGTCCCCACACTCCGATGCTCTCATTGTGAGCGGACGTATCGATTGGCGAGCGTACAAATCACTATAGCCGCATAACGGATCGACCGAATCGAAACATGGTTTTACCTGGCGTTAGCAGGAAGCAGAGTGGGTTGCAATCAAGATCCAGTTGCACTTCTATTCTGACGGGGAGAGTCCTCCACGCCTTACAGTGGACAAGATCTAGCACTACGACCGCTAGGGCATATCGGTCTGTCGTAAACTTTTGGCGTGAGCATGTCTAAATGACACGAGACTCGTGCGGACAAATAGGGCCTTGGTGCTCCTTAAGACCAGGCACGATAGGAGTTGCTAAGCTACTGTGCCCAACTGCAATACACTCTGAGCGGGTGTCGTAATAAGTCCGAACACCCCATACTCATCTTCTGCGACTGTCTCCCGATTATAGACCTTGAGCGATGTAGAGTCAATGTCGCCTAGCTACGTTGTCGTGCAACGTGAGATCAATTCGCAACTACGTAGCTCAATTCCTCTTGAAGCGCACGAACCCGTGCAACACGTATCAGCACACCGAAGTCTCCGATCTTCCCCATTGACTACGCAAATCCTGATATAGTCCGTGAGTTGACTATAACGGGGAGTACGATGAAAAATAAAGTCAAGGGGTCACCTCGTCTGCGTTAACACTATGACGTCTCACCTAATAACAACTTGGGGATTAGCAATAGCGCTCAAAGGCTTCGGGAGATGTTCGTACGCAATCTATTCCATGGACTCTCCCGAGGTTGATGCAAACTGGGTGGATACTGACGGCCGCGCGTGGTAACTTGACACTCCGCACATAGGGAAAGTTTCACCAGATGCTATATTTTGAGTTAATGACCTAGGCATCACAATGCTTGGGCCTTCCCGATTTGAATTCAACGCCTACAACGACTCTGGCCTCCAAATGTATTGCCATGCAGAAAACAGCGTCGCGCAGCTCATGCGCATAAGATGATCTTTTACCGATTAGATTAGTTCTCGAAACGGTCTAAAAATGTGAGGCGCACTAAATTCTTTTTCGAGCTATAAGATCTTCTGAATTCATTAACATCATCGGAAACAGTAATCCCTGAGTGGTCGTGCTAAGTTACCCAATTTTGGCGGTAGGTTCCAGGGCCTACCCCGATACC
seq00012   TGACCATGCTCGCCAGTCTAGAGTTACCGGTACTGGGTCGGATGAGCCCACACCTCCCGGGTTCGTAGTTACCAAGGGGGTAGCTGGTTAGGGGTTCGCTCAAGTATTGCTTTCCCTAGCCACGGTTATGCTATAATCTTCACACTTCCATCGCTTGTGCCGTGTGGATTAGATGCGTGCTGATTGTATCTGGTTTTAACCTACAGCTTTGCCTTAAGCAGGACCAAGGTATACACAGCTTATACATGCGCGATTCGTTCAAGCACAGATCTGATACATTAACAACAGGTAAAATGATCAAGATCGGGTCGTAGGGCACCGCCCCCGCCGCTTGAGCGCTTCGGCCAGCCTCCCTCGACAAGAAGAGGACACAGACGCTGCGCTTACGCGGACGCTTGAGTCCCGCCTACTCGACTAGAGTTTAGCTTTAGCGCGTCTACCAATCATAGGCAGCCCCGCTGTCGCGATCCTGCTATAAATTTGATCTAGATAACTCCTTTAACAAGAACGTGGAACGGACCATCAGAGGGGAGCCCGGCTCCAAGAGCAACATCTGCGATTCCCAGTTTCTACCTTTACACCTAGCGGAATATAAGTCCGGGAATTGATCGAGTTGTGCCTCTTGTAATACCTGTGAAGCAAGCGGTGTGGAAAGATTCCTCAGCGTTACCGTAGTGGTTTGACACGGTACACTACACATTCGGCACCAGGTTAGAATCACATGGATCGTCGCTCGATCCTTATATGTGATGTACTACCAGGAGGAATTATTCCTGTAAGTCCACACCTGTTGCCCTTAACTTCAGTTAGCGTGTTTTCGGTGCAAACATTATAGGTCTCGCGTATTCGGCATGATACCGTGTCGGCCAAGCCACTTGGCTGATAACACGGTCGATTACCCTCACCTGTCACTCGTGCTAGCCTTGCTCCTAGCGAACATGTCGTACTAGGTAAACCTGTTGCGGGCTCAGTCAACACTGACTTGCATTCCTAGACGCAGCGCGGCATGCGCGAACCATGGCAGTTTCGGGTCTCCGGGAATGCTCCGGCCGACTCGCTGGCAACCACAGCAGCAAGGTGAGGGCAGAGGCAACTAATGGCCTATAGACAAGATGTGTGAACTCCCCTTGGTCCCCACACTCCGATGCTCTCATTGTGAGCGGACGTATCGATTGGCGAGCGTACAAATCACTATAGCCGCATAACGGATCGACCGAATCGAAACATGGTTTTACCTGGCGTTAGCAGGAAGCAGAGTGGGTTGCAATCAAGATCCAGTTGCACTTCTATTCTGACGGGGAGAGTCCTCCACGCCTTACAGTGGACAAGATCTAGCACTACGACCGCTAGGGCATATCGGTCTGTCGTAAACTTTTGGCGTGAGCATGTCTAAATGACACGAGACTCGTGCGGACAAATAGGGCCTTGGTGCTCCTTAAGACCAGGCACGATAGGAGTTGCTAAGCTACTGTGCCCAACTGCAATACACTCTGAGCGGGTGTCGTAATAAGTCCGAACACCCCATACTCATCTTCTGCGACTGTCTCCCGATTATAGACCTTGAGCGATGTAGAGTCAATGTCGCCTAGCTACGTTGTCGTGCAACGTGAGATCAATTCGCAACTACGTAGCTCAATTCCTCTTGAAGCGCACGAACCCGTGCAACACGTATCAGCACACCGAAGTCTCCGATCTTCCCCATTGACTACGCAAATCCTGATATAGTCCGTGAGTTGACTATAACGGGGAGTACGATGAAGAATAAAGTCAAGGGGTCACCTCGTCTGCGTTAACACTATGACGTCTCACCTAATAACAACTTGGGGATTAGCAATAGCGCTCAAAGGCTTCGGGAGATGTTCGTACGCAATCTATTCCATGGACTCTCCCGAGGTTGATGCAAACTGGGTGGATACTGACGGCCGCGCGTGGTAACTTGACACTCCGCACATAGGGAAAGTTTCACCAGATGCTATATTTTGAGTTAATGACCTAGGCATCACAATGCTTGGGCCTTCCCGATTTGAATTCAACGCCTACAACGACTCTGGCCTCCAAATGTATTGCCATGCAGAAAACAGCGTCGCGCAGCTCATGCGCATAAGATGATCTTTTACCGATTAGATTAGTTCTCGAAACGGTCTAAAAATGTGAGGCGCACTAAATTCTTTTTCGAGCTATAAGATCTTCTGAATTCATTAACATCATCGGAAACAGTAATCCCTGAGTGGTCGTGCTAAGTTACCCAATTTTGGCGGTAGGTTCCAGGGCCTACCCCGATACC
seq00013   TGACCATGCTCGCCAGTCTAGAGTTACCGGTACTGGGTCGGATGAGCCCACACCTCCCGGGTTCGTAGTTACCAAGGGGGTAGCTGGTTAGGGGTTCGCTCAAGTATTGCTTTCCCTAGCCACGGTTATGCTATAATCTTCACACTTCCATCGCTTGTGCCGTGTGGATTAGATGCGTGCTGATTGTATCTGGTTTTAACCTACAGCTTTGCCTTAAGCAGGACCAAGGTATACACAGCTTATACATGCGCGATTCGTTCAAGCACAGATCTGATACATTAACAACAGGTAAAATGATCAAGATCGGGTCGTAGGGCACCGCCCCCGCCGCTTGAGCGCTTCGGCCAGCCTCCCTCGACAAGAAGAGGACACAGACGCTGCGCTTACGCGGACGCTTGAGTCCCGCCTACTCGACTAGAGTTTAGCTTTAGCGCGTCTACCAATCATAGGCAGCCCCGCTGTCGCGATCCTGCTATAAATTTGATCTAGATAACTCCTTTAACAAGAACGTGGAACGGACCATCAGAGGGGAGCCCGGCTCCAAGAGCAACATCTGCGATTCCCAGTTTCTACCTTTACACCTAGCGGAATATAAGTCCGGGAATTGATCGAGTTGTGCCTCTTGTAATACCTGTGAAGCAAGCGGTGTGGAAAGATTCCTCAGCGTTACCGTAGTGGTTTGACACGGTACACTACACATTCGGCACCAGGTTAGAATCACATGGATCGTCGCTCGATCCTTATATGTGATGTACTACCAGGAGGAATTATTCCTGTAAGTCCACACCTGTTGCCCTTAACTTCAGTTAGCGTGTTTTCGGTGCAAACATTATAGGTCTCGCGTATTCGGCATGATACCGTGTCGGCCAAGCCACTTGGCTGATAACACGGTCGATTACCCTCACCTGTCACTCGTGCTAGCCTTGCTCCTAGCGAACATGTCGTACTAGGTAAACCTGTTGCGGGCTCAGTCAACACTGACTTGCATTCCTAGACGCAGCGCGGCATGCGCGAACCATGGCAGTTTCGGGTCTCCGGGAATGCTCCGGCCGACTCGCTGGCAACCACAGCAGCAAGGTGAGGGCAGAGGCAACTAATGGCCTATAGACAAGATGTGTGAACTCCCCTTGGTCCCCACACTCCGATGCTCTCATTGTGAGCGGACGTATCGATTGGCGAGCGTACAAATCACTATAGCCGCATAACGGATCGACCGAATCGAAACATGGTTTTACCTGGCGTTAGCAGGAAGCAGAGTGGGTTGCAATCAAGATCCAGTTGCACTTCTATTCTGACGGGGAGAGTCCTCCACGCCTTACAGTGGACAAGATCTAGCACTACGACCGCTAGGGCATATCGGTCTGTCGTAAACTTTTGGCGTGAGCATGTCTAAATGACACGAGACTCGTGCGGACAAATAGGGCCTTGGTGCTCCTTAAGACCAGGCACGATAGGAGTTGCTAAGCTACTGTGCCCAACTGCAATACACTCTGAGCGGGTGTCGTAATAAGTCCGAACACCCCATACTCATCTTCTGCGACTGTCTCCCGATTATAGACCTTGAGCGATGTAGAGTCAATGTCGCCTAGCTACGTTGTCGTGCAACGTGAGATCAATTCGCAACTACGTAGCTCAATTCCTCTTGAAGCGCACGAACCCGTGCAACACGTATCAGCACACCGAAGTCTCCGATCTTCCCCATTGACTACGCAAATCCTGATATAGTCCGTGAGTTGACTATAACGGGGAGTACGATGAAGAATAAAGTCAAGGGGTCACCTCGTCTGCGTTAACACTATGACGTCTCACCTAATAACAACTTGGGGATTAGCAATAGCGCTCAAAGGCTTCGGGAGATGTTCGTACGCAATCTATTCCATGGACTCTCCCGAGGTTGATGCAAACTGGGTGGATACTGACGGCCGCGCGTGGTAACTTGACACTCCGCACATAGGGAAAGTTTCACCAGATGCTATATTTTGAGTTAATGACCTAGGCATCACAATGCTTGGGCCTTCCCGATTTGAATTCAACGCCTACAACGACTCTGGCCTCCAAATGTATTGCCATGCAGAAAACAGCGTCGCGCAGCTCATGCGCATAAGATGATCTTTTACCGATTAGATTAGTTCTCGAAACGGTCTAAAAATGTGAGGCGCACTAAATTCTTTTTCGAGCTATAAGATCTTCTGAATTCATTAACATCATCGGAAACAGTAATCCCTGAGTGGTCGTGCTAAGTTACCCAATTTTGGCGGTAGGTTCCAGGGCCTACCCCGATACC
seq00014   TGACCATGCTCGCCAGTCTAGAGTTACCGGTACTGGGTCGGATGAGCCCACACCTCCCGGGTTCGTAGTTACCAAGGGGGTAGCTGGTTAGGGGTTCGCTCAAGTATTGCTTTCCCTAGCCACGGTTATGCTATAATCTTCACACTTCCATCGCTTGTGCCGTGTGGATTAGATGCGTGCTGATTGTATCTGGTTTTAACCTACAGCTTTGCCTTAAGCAGGACCAAGGTATACACAGCTTATACATGCGCGATTCGTTCAAGCACAGATCTGATACATTAACAACAGGTAAAATGATCAAGATCGGGTCGTAGGGCACCGCCCCCGCCGCTTGAGCGCTTCGGCCAGCCTCCCTCGACAAGAAGAGGACACAGACGCTGCGCTTACGCGGACGCTTGAGTCCCGCCTACTCGACTAGAGTTTAGCTTTAGCGCGTCTACCAATCATAGGCAGCCCCGCTGTCGCGATCCTGCTATAAATTTGATCTAGATAACTCCTTTAACAAGAACGTGGAACGGACCATCAGAGGGGAGCCCGGCTCCAAGAGCAACATCTGCGATTCCCAGTTTCTACCTTTACACCTAGCGGAATATAAGTCCGGGAATTGATCGAGTTGTGCCTCTTGTAATACCTGTGAAGCAAGCGGTGTGGAAAGATTCCTCAGCGTTACCGTAGTGGTTTGACACGGTACACTACACATTCGGCACCAGGTTAGAATCACATGGATCGTCGCTCGATCCTTATATGTGATGTACTACCAGGAGGAATTATTCCTGTAAGTCCACACCTGTTGCCCTTAACTTCAGTTAGCGTGTTTTCGGTGCAAACATTATAGGTCTCGCGTATTCGGCATGATACCGTGTCGGCCAAGCCACTTGGCTGATAACACGGTCGATTACCCTCACCTGTCACTCGTGCTAGCCTTGCTCCTAGCGAACATGTCGTACTAGGTAAACCTGTTGCGGGCTCAGTCAACACTGACTTGCATTCCTAGACGCAGCGCGGCATGCGCGAACCATGGCAGTTTCGGGTCTCCGGGAATGCTCCGGCCGACTCGCTGGCAACCACAGCAGCAAGGTGAGGGCAGAGGCAACTAATGGCCTATAGACAAGATGTGTGAACTCCCCTTGGTCCCCACACTCCGATGCTCTCATTGTGAGCGGTCGTATCGATTGGCGAGCGCACAAATCACTATAGCCGCATAACGGATCGACCGAATCGAAACATGGTTTTACCTGGCGTTAGCAGGAAGCAGAGTGGGTTGCAATCAAGATCCAGTTGCACTTCTATTCTGACGGGGAGAGTCCTCCACGCCTTACAGTGGACAAGATCTAGCACTACGACCGCTAGGGCATATCGGTCTGTCGTAAACTTTTGGCGTGAGCATGTCTAAATGACACGAGACTCGTGCGGACAAATAGGGCCTTGGTGCTCCTTAAGACCAGGCACGATAGGAGTTGCTAAGCTACTGTGCCCAACTGCAATACACTCTGAGCGGGTGTCGTAATAAGTCCGAACACCCCATACTCATCTTCTGCGACTGTCTCCCGATTATAGACCTTGAGCGATGTAGAGTCAATGTCGCCTAGCTACGTTGTCGTGCAACGTGAGATCAATTCGCAACTACGTAGCTCAATTCCTCTTGAAGCGCACGAACCCGTGCAACACGTATCAGCACACCGAAGTCTCCGATCTTCCCCATTGACTACGCAAATCCTGATATAGTCCGTGAGTTGACTATAACGGGGAGTACGATGAAGAATAAAGTCAAGGGGTCACCTCGTCTGCGTTAACACTATGACGTCTCACCTAATAACAACTTGGGGATTAGCAATAGCGCTCAAAGGCTTCGGGAGATGTTCGTACGCAATCTATTCCATGGACTCTCCCGAGGTTGATGCAAACTGGGTGGATACTGACGGCCGCGCGTGGTAACTTGACACTCCGCACATAGGGAAAGTTTCACCAGATGCTATATTTTGAGTTAATGACCTAGGCATCACAATGCTTGGGCCTTCCCGATTTGAATTCAACGCCTACAACGACTCTGGCCTCCAAATGTATTGCCATGCAGAAAACAGCGTCGCGCAGCTCATGCGCATAAGATGATCTTTTACCGATTAGATTAGTTCTCGAAACGGTCTAAAAATGTGAGGCGCACTAAATTCTTTTTCGAGCTATAAGATCTTCTGAATTCATTAACATCATCGGAAACAGTAATCCCTGAGTGGTCGTGCTAAGTTACCCAATTTTGGCGGTAGGTTCCAGGGCCTACCCCGATACC
seq00015   TGACCATGCTCGCCAGTCTAGAGTTACCGGTACTGGGTCGGATGAGCCCACACCTCCCGGGTTCGTAGTTACCAAGGGGGTAGCTGGTTAGGGGTTCGCTCAAGTATTGCTTTCCCTAGCCACGGTTATGCTATAATCTTCACACTTCCATCGCTTGTGCCGTGTGGATTAGATGCGTGCTGATTGTATCTGGTTTTAACCTACAGCTTTGCCTTAAGCAGGACCAAGGTATACACAGCTTATACATGCGCGATTCGTTCAAGCACAGATCTGATACATTAACAACAGGTAAAATGATCAAGATCGGGTCGTAGGGCACCGCCCCCGCCGCTTGAGCGCTTCGGCCAGCCTCCCTCGACAAGAAGAGGACACAGACGCTGCGCTTACGCGGACGCTTGAGTCCCGCCTACTCGACTAGAGTTTAGCTTTAGCGCGTCTACCAATCATAGGCAGCCCCGCTGTCGCGATCCTGCTATAAATTTGATCTAGATAACTCCTTTAACAAGAACGTGGAACGGACCATCAGAGGGGAGCCCGGCTCCAAGAGCAACATCTGCGATTCCCAGTTTCTACCTTTACACCTAGCGGAATATAAGTCCGGGAATTGATCGAGTTGTGCCTCTTGTAATACCTGTGAAGCAAGCGGTGTGGAAAGATTCCTCAGCGTTACCGTAGTGGTTTGACACGGTACACTACACATTCGGCACCAGGTTAGAATCACATGGATCGTCGCTCGATCCTTATATGTGATGTACTACCAGGAGGAATTATTCCTGTAAGTCCACACCTGTTGCCCTTAACTTCAGTTAGCGTGTTTTCGGTGCAAACATTATAGGTCTCGCGTATTCGGCATGATACCGTGTCGGCCAAGCCACTTGGCTGATAACACGGTCGATTACCCTCACCTGTCACTCGTGCTAGCCTTGCTCCTAGCGAACATGTCGTACTAGGTAAACCTGTTGCGGGCTCAGTCAACACTGACTTGCATTCCTAGACGCAGCGCGGCATGCGCGAACCATGGCAGTTTCGGGTCTCCGGGAATGCTCCGGCCGACTCGCTGGCAACCACAGCAGCAAGGTGAGGGCAGAGGCAACTAATGGCCTATAGACAAGATGTGTGAACTCCCCTTGGTCCCCACACTCCGATGCTCTCATTGTGAGCGGACGTATCGATTGGCGAGCGTACAAATCACTATAGCCGCATAACGGATCGACCGAATCGAAACATGGTTTTACCTGGCGTTAGCAGGAAGCAGAGTGGGTTGCAATCAAGATCCAGTTGCACTTCTATTCTGACGGGGAGAGTCCTCCACGCCTTACAGTGGACAAGATCTAGCACTACGACCGCTAGGGCATATCGGTCTGTCGTAAACTTTTGGCGTGAGCATGTCTAAATGACACGAGACTCGTGCGGACAAATAGGGCCTTGGTGCTCCTTAAGACCAGGCACGATAGGAGTTGCTAAGCTACTGTGCCCAACTGCAATACACTCTGAGCGGGTGTCGTAATAAGTCCGAACACCCCATACTCATCTTCTGCGACTGTCTCCCGATTATAGACCTTGAGCGATGTAGAGTCAATGTCGCCTAGCTACGTTGTCGTGCAACGTGAGATCAATTCGCAACTACGTAGCTCAATTCCTCTTGAAGCGCACGAACCCGTGCAACACGTATCAGCACACCGAAGTCTCCGATCTTCCCCATTGACTACGCAAATCCTGATATAGTCCGTGAGTTGACTATAACGGGGAGTACGATGAAGAATAAAGTCAAGGGGTCACCTCGTCTGCGTTAACACTATGACGTCTCACCTAATAACAACTTGGGGATTAGCAATAGCGCTCAAAGGCTTCGGGAGATGTTCGTACGCAATCTATTCCATGGACTCTCCCGAGGTTGATGCAAACTGGGTGGATACTGACGGCCGCGCGTGGTAACTTGACACTCCGCACATAGGGAAAGTTTCACCAGATGCTATATTTTGAGTTAATGACCTAGGCATCACAATGCTTGGGCCTTCCCGATTTGAATTCAACGCCTACAACGACTCTGGCCTCCAAATGTATTGCCATGCAGAAAACAGCGTCGCGCAGCTCATGCGCATAAGATGATCTTTTACCGATTAGATTAGTTCTCGAAACGGTCTAAAAATGTGAGGCGCACTAAATTCTTTTTCGAGCTATAAGATCTTCTGAATTCATTAACATCATCGGAAACAGTAATCCCTGAGTGGTCGTGCTAAGTTACCCAATTTTGGCGGTAGGTTCCAGGGCCTACCCCGATACC
seq00016   TGACCATGCTCGCCAGTCTAGAGTTACCGGTACTGGGTCGGATGAGCCCACACCTCCCGGGTTCGTAGTTACCAAGGGGGTAGCTGGTTAGGGGTTCGCTCAAGTATTGCTTTCCCTAGCCACGGTTATGCTATAATCTTCACACTTCCATCGCTTGTGCCGTGTGGATTAGATGCGTGCTGATTGTATCTGGTTTTAACCTACAGCTTTGCCTTAAGCAGGACCAAGGTATACACAGCTTATACATGCGCGATTCGTTCAAGCACAGATCTGATACATTAACAACAGGTAAAATGATCAAGATCGGGTCGTAGGGCACCGCCCCCGCCGCTTGAGCGCTTCGGCCAGCCTCCCTCGACAAGAAGAGGACACAGACGCTGCGCTTACGCGGACGCTTGAGTCCCGCCTACTCGACTAGAGTTTAGCTTTAGCGCGTCTACCAATCATAGGCAGCCCCGCTGTCGCGATCCTGCTATAAATTTGATCTAGATAACTCCTTTAACAAGAACGTGGAACGGACCATCAGAGGGGAGCCCGGCTCCAAGAGCAACATCTGCGATTCCCAGTTTCTACCTTTACACCTAGCGGAATATAAGTCCGGGAATTGATCGAGTTGTGCCTCTTGTAATACCTGTGAAGCAAGCGGTGTGGAAAGATTCCTCAGCGTTACCGTAGTGGTTTGACACGGTACACTACACATTCGGCACCAGGTTAGAATCACATGGATCGTCGCTCGATCCTTATATGTGATGTACTACCAGGAGGAATTATTCCTGTAAGTCCACACCTGTTGCCCTTAACTTCAGTTAGCGTGTTTTCGGTGCAAACATTATAGGTCTCGCGTATTCGGCATGATACCGTGTCGGCCAAGCCACTTGGCTGATAACACGGTCGATTACCCTCACCTGTCACTCGTGCTAGCCTTGCTCCTAGCGAACATGTCGTACTAGGTAAACCTGTTGCGGGCTCAGTCAACACTGACTTGCATTCCTAGACGCAGCGCGGCATGCGCGAACCATGGCAGTTTCGGGTCTCCGGGAATGCTCCGGCCGACTCGCTGGCAACCACAGCAGCAAGGTGAGGGCAGAGGCAACTAATGGCCTATAGACAAGATGTGTGAACTCCCCTTGGTCCCCACACTCCGATGCTCTCATTGTGAGCGGTCGTATCGATTGGCGAGCGTACAAATCACTATAGCCGCATAACGGATCGACCGAATCGAAACATGGTTTTACCTGGCGTTAGCAGGAAGCAGAGTGGGTTGCAATCAAGATCCAGTTGCACTTCTATTCTGACGGGGAGAGTCCTCCACGCCTTACAGTGGACAAGATCTAGCACTACGACCGCTAGGGCATATCGGTCTGTCGTAAACTTTTGGCGTGAGCATGTCTAAATGACACGAGACTCGTGCGGACAAATAGGGCCTTGGTGCTCCTTAAGACCAGGCACGATAGGAGTTGCTAAGCTACTGTGCCCAACTGCAATACACTCTGAGCGGGTGTCGTAATAAGTCCGAACACCCCATACTCATCTTCTGCGACTGTCTCCCGATTATAGACCTTGAGCGATGTAGAGTCAATGTCGCCTAGCTACGTTGTCGTGCAACGTGAGATCAATTCGCAACTACGTAGCTCAATTCCTCTTGAAGCGCACGAACCCGTGCAACACGTATCAGCACACCGAAGTCTCCGATCTTCCCCATTGACTACGCAAATCCTGATATAGTCCGTGAGTTGACTATAACGGGGAGTACGATGAAGAATAAAGTCAAGGGGTCACCTCGTCTGCGTTAACACTATGACGTCTCACCTAATAACAACTTGGGGATTAGCAATAGCGCTCAAAGGCTTCGGGAGATGTTCGTACGCAATCTATTCCATGGACTCTCCCGAGGTTGATGCAAACTGGGTGGATACTGACGGCCGCGCGTGGTAACTTGACACTCCGCACATAGGGAAAGTTTCACCAGATGCTATATTTTGAGTTAATGACCTAGGCATCACAATGCTTGGGCCTTCCCGATTTGAATTCAACGCCTACAACGACTCTGGCCTCCAAATGTATTGCCATGCAGAAAACAGCGTCGCGCAGCTCATGCGCATAAGATGATCTTTTACCGATTAGATTAGTTCTCGAAACGGTCTAAAAATGTGAGGCGCACTAAATTCTTTTTCGAGCTATAAGATCTTCTGAATTCATTAACATCATCGGAAACAGTAATCCCTGAGGGGTCGTGCTAAGTTACCCAATTTTGGCGGTAGGTTCCAGGGCCTACCCCGATACC
seq00017   TGACCATGCTCGCCAGTCTAGAGTTACCGGTACTGGGTCGGATGAGCCCACACCTCCCGGGTTCGTAGTTACCAAGGGGGTAGCTGGTTAGGGGTTCGCTCAAGTATTGCTTTCCCTAGCCACGGTTATGCTATAATCTTCACACTTCCATCGCTTGTGCCGTGTGGATTAGATGCGTGCTGATTGTATCTGGTTTTAACCTACAGCTTTGCCTTAAGCAGGACCAAGGTATACACAGCTTATACATGCGCGATTCGTTCAAGCACAGATCTGATACATTAACAACAGGTAAAGTGATCAAGATCGGGTCGTAGGGCACCGCCCCCGCCGCTTGAGCGCTTCGGCCAGCCTCCCTCGACAAGAAGAGGACACAGACGCTGCGCTTACGCGGACGCTTGAGTCCCGCCTACTCGACTAGAGTTTAGCTTTAGCGCGTCTACCAATCATAGGCAGCCCCGCTGTCGCGATCCTGCTATAAATTTGATCTAGATAACTCCTTTAACAAGAACGTGGAACGGACCATCAGAGGGGAGCCCGGCTCCAAGAGCAACATCTGCGATTCCCAGTTTCTACCTTTACACCTAGCGGAATATAAGTCCGGGAATTGATCGAGTTGTGCCTCTTGTAATACCTGTGAAGCAAGCGGTGTGGAAAGATTCCTCAGCGTTACCGTAGTGGTTTGACACGGTACACTACACATTCGGCACCAGGTTAGAATCACATGGATCGTCGCTCGATCCTTATATGTGATGTACTACCAGGAGGAATTATTCCTGTAAGTCCACACCTGTTGCCCTTAACTTCAGTTAGCGTGTTTTCGGTGCAAACATTATAGGTCTCGCGTATTCGGCATGATACCGTGTCGGCCAAGCCACTTGGCTGATAACACGGTCGATTACCCTCACCTGTCACTCGTGCTAGCCTTGCTCCTAGCGAACATGTCGTACTAGGTAAACCTGTTGCGGGCTCAGTCAACACTGACTTGCATTCCTAGACGCAGCGCGGCATGCGCGAACCATGGCAGTTTCGGGTCTCCGGGAATGCTCCGGCCGACTCGCTGGCAACCACAGCAGCAAGGTGAGGGCAGAGGCAACTAATGGCCTATAGACAAGATGTGTGAACTCCCCTTGGTCCCCACACTCCGATGCTCTCATTGTGAGCGGTCGTATCGATTGGCGAGCGTACAAATCACTATAGCCGCATAACGGATCGACCGAATCGAAACATGGTTTTACCTGGCGTTAGCAGGAAGCAGAGTGGGTTGCAATCAAGATCCAGTTGCACTTCTATTCTGACGGGGAGAGTCCTCCACGCCTTACAGTGGACAAGATCTAGCACTACGACCGCTAGGGCATATCGGTCTGTCGTAAACTTTTGGCGTGAGCATGTCTAAATGACACGAGACTCGTGCGGACAAATAGGGCCTTGGTGCTCCTTAAGACCAGGCACGATAGGAGTTGCTAAGCTACTGTGCCCAACTGCAATACACTCTGAGCGGGTGTCGTAATAAGTCCGAACACCCCATACTCATCTTCTGCGACTGTCTCCCGATTATAGACCTTGAGCGATGTAGAGTCAATGTCGCCTAGCTACGTTGTCGTGCAACGTGAGATCAATTCGCAACTACGTAGCTCAATTCCTCTTGAAGCGCACGAACCCGTGCAACACGTATCAGCACACCGAAGTCTCCGATCTTCCCCATTGACTACGCAAATCCTGATATAGTCCGTGAGTTGACTATAACGGGGAGTACGATGAAGAATAAAGTCAAGGGGTCACCTCGTCTGCGTTAACACTATGACGTCTCACCTAATAACAACTTGGGGATTAGCAATAGCGCTCAAAGGCTTCGGGAGATGTTCGTACGCAATCTATTCCATGGACTCTCCCGAGGTTGATGCAAACTGGGTGGATACTGACGGCCGCGCGTGGTAACTTGACACTCCGCACATAGGGAAAGTTTCACCAGATGCTATATTTTGAGTTAATGACCTAGGCATCACAATGCTTGGGCCTTCCCGATTTGAATTCAACGCCTACAACGACTCTGGCCTCCAAATGTATTGCCATGCAGAAAACAGCGTCGCGCAGCTCATGCGCATAAGATGATCTTTTACCGATTAGATTAGTTCTCGAAACGGTCTAAAAATGTGAGGCGCACTAAATTCTTTTTCGAGCTATAAGATCTTCTGAATTCATTAACATCATCGGAAACAGTAATCCCTGAGGGGTCGTGCTAAGTTACCCAATTTTGGCGGTAGGTTCCAGGGCCTACCCCGATACC
seq00018   TGACCATGCTCGCCAGTCTAGAGTTACCGGTACTGGGTCGGATGAGCCCACACCTCCCGGGTTCGTAGTTACCAAGGGGGTAGCTGGTTAGGGGTTCGCTCAAGTATTGCTTTCCCTAGCCACGGTTATGCTATAATCTTCACACTTCCATCGCTTGTGCCGTGTGGATTAGATGCGTGCTGATTGTATCTGGTTTTAACCTACAGCTTTGCCTTAAGCAGGACCAAGGTATACACAGCTTATACATGCGCGATTCGTTCAAGCACAGATCTGATACATTAACAACAGGTAAAATGATCAAGATCGGGTCGTAGGGCACCGCCCCCGCCGCTTGAGCGCTTCGGCCAGCCTCCCTCGACAAGAAGAGGACACAGACGCTGCGCTTACGCGGACGCTTGAGTCCCGCCTACTCGACTAGAGTTTAGCTTTAGCGCGTCTACCAATCATAGGCAGCCCCGCTGTCGCGATCCTGCTATAAATTTGATCTAGATAACTCCTTTAACAAGAACGTGGAACGGACCATCAGAGGGGAGCCCGGCTCCAAGAGCAACATCTGCGATTCCCAGTTTCTACCTTTACACCTAGCGGAATATAAGTCCGGGAATTGATCGAGTTGTGCCTCTTGTAATACCTGTGAAGCAAGCGGTGTGGAAAGATTCCTCAGCGTTACCGTAGTGGTTTGACACGGTACACTACACATTCGGCACCAGGTTAGAATCACATGGATCGTCGCTCGATCCTTATATGTGATGTACTACCAGGAGGAATTATTCCTGTAAGTCCACACCTGTTGCCCTTAACTTCAGTTAGCGTGTTTTCGGTGCAAACATTATAGGTCTCGCGTATTCGGCATGATACCGTGTCGGCCAAGCCACTTGGCTGATAACACGGTCGATTACCCTCACCTGTCACTCGTGCTAGCCTTGCTCCTAGCGAACATGTCGTACTAGGTAAACCTGTTGCGGGCTCAGTCAACACTGACTTGCATTCCTAGACGCAGCGCGGCATGCGCGAACCATGGCAGTTTCGGGTCTCCGGGAATGCTCCGGCCGACTCGCTGGCAACCACAGCAGCAAGGTGAGGGCAGAGGCAACTAATGGCCTATAGACAAGATGTGTGAACTCCCCTTGGTCCCCACACTCCGATGCTCTCATTGTGAGCGGACGTATCGATTGGCGAGCGTACAAATCACTATAGCCGCATAACGGATCGACCGAATCGAAACATGGTTTTACCTGGCGTTAGCAGGAAGCAGAGTGGGTTGCAATCAAGATCCAGTTGCACTTCTATTCTGACGGGGAGAGTCCTCCACGCCTTACAGTGGACAAGATCTAGCACTACGACCGCTAGGGCATATCGGTCTGTCGTAAACTTTTGGCGTGAGCATGTCTAAATGACACGAGACTCGTGCGGACAAATAGGGCCTTGGTGCTCCTTAAGACCAGGCACGATAGGAGTTGCTAAGCTACTGTGCCCAACTGCAATACACTCTGAGCGGGTGTCGTAATAAGTCCGAACACCCCATACTCATCTTCTGCGACTGTCTCCCGATTATAGACCTTGAGCGATGTAGAGTCAATGTCGCCTAGCTACGTTGTCGTGCAACGTGAGATCAATTCGCAACTACGTAGCTCAATTCCTCTTGAAGCGCACGAACCCGTGCAACACGTATCAGCACACCGAAGTCTCCGATCTTCCCCATTGACTACGCAAATCCTGATATAGTCCGTGAGTTGACTATAACGGGGAGTACGATGAAGAATAAAGTCAAGGGGTCACCTCGTCTGCGTTAACACTATGACGTCTCACCTAATAACAACTTGGGGATTAGCAATAGCGCTCAAAGGCTTCGGGAGATGTTCGTACGCAATCTATTCCATGGACTCTCCCGAGGTTGATGCAAACTGGGTGGATACTGACGGCCGCGCGTGGTAACTTGACACTCCGCACATAGGGAAAGTTTCACCAGATGCTATATTTTGAGTTAATGACCTAGGCATCACAATGCTTGGGCCTTCCCGATTTGAATTCAACGCCTACAACGACTCTGGCCTCCAAATGTATTGCCATGCAGAAAACAGCGTCGCGCAGCTCATGCGCATAAGATGATCTTTTACCGATTAGATTAGTTCTCGAAACGGTCTAAAAATGTGAGGCGCACTAAATTCTTTTTCGAGCTATAAGATCTTCTGAATTCATTAACATCATCGGAAACAGTAATCCCTGAGTGGTCGTGCTAAGTTACCCAATTTTGGCGGTAGGTTCCAGGGCCTACCCCGATACC
seq00019   TGACCATGCTCGCCAGTCTAGAGTTACCGGTACTGGGTCGGATGAGCCCACACCTCCCGGGTTCGTAGTTACCAAGGGGGTAGCTGGTTAGGGGTTCGCTCAAGTATTGCTTTCCCTAGCCACGGTTATGCTATAATCTTCACACTTCCATCGCTTGTGCCGTGTGGATTAGATGCGTGCTGATTGTATCTGGTTTTAACCTACAGCTTTGCCTTAAGCAGGACCAAGGTATACACAGCTTATACATGCGCGATTCGTTCAAGCACAGATCTGATACATTAACAACAGGTAAAATGATCAAGATCGGGTCGTAGGGCACCGCCCCCGCCGCTTGAGCGCTTCGGCCAGCCTCCCTCGACAAGAAGAGGACACAGACGCTGCGCTTACGCGGACGCTTGAGTCCCGCCTACTCGACTAGAGTTTAGCTTTAGCGCGTCTACCAATCATAGGCAGCCCCGCTGTCGCGATCCTGCTATAAATTTGATCTAGATAACTCCTTTAACAAGAACGTGGAACGGACCATCAGAGGGGAGCCCGGCTCCAAGAGCAACATCTGCGATTCCCAGTTTCTACCTTTACACCTAGCGGAATATAAGTCCGGGAATTGATCGAGTTGTGCCTCTTGTAATACCTGTGAAGCAAGCGGTGTGGAAAGATTCCTCAGCGTTACCGTAGTGGTTTGACACGGTACACTACACATTCGGCACCAGGTTAGAATCACATGGATCGTCGCTCGATCCTTATATGTGATGTACTACCAGGAGGAATTATTCCTGTAAGTCCACACCTGTTGCCCTTAACTTCAGTTAGCGTGTTTTCGGTGCAAACATTATAGGTCTCGCGTATTCGGCATGATACCGTGTCGGCCAAGCCACTTGGCTGATAACACGGTCGATTACCCTCACCTGTCACTCGTGCTAGCCTTGCTCCTAGCGAACATGTCGTACTAGGTAAACCTGTTGCGGGCTCAGTCAACACTGACTTGCATTCCTAGACGCAGCGCGGCATGCGCGAACCATGGCAGTTTCGGGTCTCCGGGAATGCTCCGGCCGACTCGCTGGCAACCACAGCAGCAAGGTGAGGGCAGAGGCAACTAATGGCCTATAGACAAGATGTGTGAACTCCCCTTGGTCCCCACACTCCGATGCTCTCATTGTGAGCGGACGTATCGATTGGCGAGCGTACAAATCACTATAGCCGCATAACGGATCGACCGAATCGAAACATGGTTTTACCTGGCGTTAGCAGGAAGCAGAGTGGGTTGCAATCAAGATCCAGTTGCACTTCTATTCTGACGGGGAGAGTCCTCCACGCCTTACAGTGGACAAGATCTATCACTACGACCGCTAGGGCATATCGGTCTGTCGTAAACTTTTGGCGTGAGCATGTCTAAATGACACGAGACTCGTGCGGACAAATAGGGCCTTGGTGCTCCTTAAGACCAGGCACGATAGGAGTTGCTAAGCTACTGTGCCCAACTGCAATACACTCTGAGCGGGTGTCGTAATAAGTCCGAACACCCCATACTCATCTTCTGCGACTGTCTCCCGATTATAGACCTTGAGCGATGTAGAGTCAATGTCGCCTAGCTACGTTGTCGTGCAACGTGAGATCAATTCGCAACTACGTAGCTCAATTCCTCTTGAAGCGCACGAACCCGTGCAACACGTATCAGCACACCGAAGTCTCCGATCTTCCCCATTGACTACGCAAATCCTGATATAGTCCGTGAGTTGACTATAACGGGGAGTACGATGAAGAATAAAGTCAAGGGGTCACCTCGTCTGCGTTAACACTATGACGTCTCACCTAATAACAACTTGGGGATTAGCAATAGCGCTCAAAGGCTTCGGGAGATGTTCGTACGCAATCTATTCCATGGACTCTCCCGAGGTTGATGCAAACTGGGTGGATACTGACGGCCGCGCGTGGTAACTTGACACTCCGCACATAGGGAAAGTTTCACCAGATGCTATATTTTGAGTTAATGACCTAGGCATCACAATGCTTGGGCCTTCCCGATTTGAATTCAACGCCTACAACGACTCTGGCCTCCAAATGTATTGCCATGCAGAAAACAGCGTCGCGCAGCTCATGCGCATAAGATGATCTTTTACCGATTAGATTAGTTCTCGAAACGGTCTAAAAATGTGAGGCGCACTAAATTCTTTTTCGAGCTATAAGATCTTCTGAATTCATTAACATCATCGGAAACAGTAATCCCTGAGTGGTCGTGCTAAGTTACCCAATTTTGGCGGTAGGTTCCAGGGCCTACCCCGATACC
seq00020   TGACCATGCTCGCCAGTCTAGAGTTACCGGTACTGGGTCGGATGAGCCCACACCTCCCGGGTTCGTAGTTACCAAGGGGGTAGCTGGTTAGGGGTTCGCTCAAGTATTGCTTTCCCTAGCCACGGTTATGCTATAATCTTCACACTTCCATCGCTTGTGCCGTGTGGATTAGATGCGTGCTGATTGTATCTGGTTTTAACCTACAGCTTTGCCTTAAGCAGGACCAAGGTATACACAGCTTATACATGCGCGATTCGTTCAAGCACAGATCTGATACATTAACAACAGGTAAAGTGATCAAGATCGGGTCGTAGGGCACCGCCCCCGCCGCTTGAGCGCTTCGGCCAGCCTCCCTCGACAAGAAGAGGACACAGACGCTGCGCTTACGCGGACGCTTGAGTCCCGCCTACTCGACTAGAGTTTAGCTTTAGCGCGTCTACCAATCATAGGCAGCCCCGCTGTCGCGATCCTGCTATAAATTTGATCTAGATAACTCCTTTAACAAGAACGTGGAACGGACCATCAGAGGGGAGCCCGGCTCCAAGAGCAACATCTGCGATTCCCAGTTTCTACCTTTACACCTAGCGGAATATAAGTCCGGGAATTGATCGAGTTGTGCCTCTTGTAATACCTGTGAAGCAAGCGGTGTGGAAAGATTCCTCAGCGTTACCGTAGTGGTTTGACACGGTACACTACACATTCGGCACCAGGTTAGAATCACATGGATCGTCGCTCGATCCTTATATGTGATGTACTACCAGGAGGAATTATTCCTGTAAGTCCACACCTGTTGCCCTTAACTTCAGTTAGCGTGTTTTCGGTGCAAACATTATAGGTCTCGCGTATTCGGCATGATACCGTGTCGGCCAAGCCACTTGGCTGATAACACGGTCGATTACCCTCACCTGTCACTCGTGCTAGCCTTGCTCCTAGCGAACATGTCGTACTAGGTAAACCTGTTGCGGGCTCAGTCAACACTGACTTGCATTCCTAGACGCAGCGCGGCATGCGCGAACCATGGCAGTTTCGGGTCTCCGGGAATGCTCCGGCCGACTCGCTGGCAACCACAGCAGCAAGGTGAGGGCAGAGGCAACTAATGGCCTATAGACAAGATGTGTGAACTCCCCTTGGTCCCCACACTCCGATGCTCTCATTGTGAGCGGTCGTATCGATTGGCGAGCGTACAAATCACTATAGCCGCATAACGGATCGACCGAATCGAAACATGGTTTTACCTGGCGTTAGCAGGAAGCAGAGTGGGTTGCAATCAAGATCCAGTTGCACTTCTATTCTGACGGGGAGAGTCCTCCACGCCTTACAGTGGACAAGATCTAGCACTACGACCGCTAGGGCATATCGGTCTGTCGTAAACTTTTGGCGTGAGCATGTCTAAATGACACGAGACTCGTGCGGACAAATAGGGCCTTGGTGCTCCTTAAGACCAGGCACGATAGGAGTTGCTAAGCTACTGTGCCCAACTGCAATACACTCTGAGCGGGTGTCGTAATAAGTCCGAACACCCCATACTCATCTTCTGCGACTGTCTCCCGATTATAGACCTTGAGCGATGTAGAGTCAATGTCGCCTAGCTACGTTGTCGTGCAACGTGAGATCAATTCGCAACTACGTAGCTCAATTCCTCTTGAAGCGCACGAACCCGTGCAACACGTATCAGCACACCGAAGTCTCCGATCTTCCCCATTGACTACGCAAATCCTGATATAGTCCGTGAGTTGACTATAACGGGGAGTACGATGAAGAATAAAGTCAAGGGGTCACCTCGTCTGCGTTAACACTATGACGTCTCACCTAATAACAACTTGGGGATTAGCAATAGCGCTCAAAGGCTTCGGGAGATGTTCGTACGCAATCTATTCCATGGACTCTCCCGAGGTTGATGCAAACTGGGTGGATACTGACGGCCGCGCGTGGTAACTTGACACTCCGCACATAGGGAAAGTTTCACCAGATGCTATATTTTGAGTTAATGACCTAGGCATCACAATGCTTGGGCCTTCCCGATTTGAATTCAACGCCTACAACGACTCTGGCCTCCAAATGTATTGCCATGCAGAAAACAGCGTCGCGCAGCTCATGCGCATAAGATGATCTTTTACCGATTAGATTAGTTCTCGAAACGGTCTAAAAATGTGAGGCGCACTAAATTCTTTTTCGAGCTATAAGATCTTCTGAATTCATTAACATCATCGGAAACAGTAATCCCTGAGGGGTCGTGCTAAGTTACCCAATTTTGGCGGTAGGTTCCAGGGCCTACCCCGATACC
seq00021   TGACCATGCTCGCCAGTCTAGAGTTACCGGTACTGGGTCGGATGAGCCCACACCTCCCGGGTTCGTAGTTACCAAGGGGGTAGCTGGTTAGGGGTTCGCTCAAGTATTGCTTTCCCTAGCCACGGTTATGCTATAATCTTCACACTTCCATCGCTTGTGCCGTGTGGATTAGATGCGTGCTGATTGTATCTGGTTTTAACCTACAGCTTTGCCTTAAGCAGGACCAAGGTATACACAGCTTATACATGCGCGATTCGTTCAAGCACAGATCTGATACATTAACAACAGGTAAAATGATCAAGATCGGGTCGTAGGGCACCGCCCCCGCCGCTTGAGCGCTTCGGCCAGCCTCCCTCGACAAGAAGAGGACACAGACGCTGCGCTTACGCGGACGCTTGAGTCCCGCCTACTCGACTAGAGTTTAGCTTTAGCGCGTCTACCAATCATAGGCAGCCCCGCTGTCGCGATCCTGCTATAAATTTGATCTAGATAACTCCTTTAACAAGAACGTGGAACGGACCATCAGAGGGGAGCCCGGCTCCAAGAGCAACATCTGCGATTCCCAGTTTCTACCTTTACACCTAGCGGAATATAAGTCCGGGAATTGATCGAGTTGTGCCTCTTGTAATACCTGTGAAGCAAGCGGTGTGGAAAGATTCCTCAGCGTTACCGTAGTGGTTTGACACGGTACACTACACATTCGGCACCAGGTTAGAATCACATGGATCGTCGCTCGATCCTTATATGTGATGTACTACCAGGAGGAATTATTCCTGTAAGTCCACACCTGTTGCCCTTAACTTCAGTTAGCGTGTTTTCGGTGCAAACATTATAGGTCTCGCGTATTCGGCATGATACCGTGTCGGCCAAGCCACTTGGCTGATAACACGGTCGATTACCCTCACCTGTCACTCGTGCTAGCCTTGCTCCTAGCGAACATGTCGTACTAGGTAAACCTGTTGCGGGCTCAGTCAACACTGACTTGCATTCCTAGACGCAGCGCGGCATGCGCGAACCATGGCAGTTTCGGGTCTCCGGGAATGCTCCGGCCGACTCGCTGGCAACCACAGCAGCAAGGTGAGGGCAGAGGCAACTAATGGCCTATAGACAAGATGTGTGAACTCCCCTTGGTCCCCACACTCCGATGCTCTCATTGTGAGCGGACGTATCGATTGGCGAGCGTACAAATCACTATAGCCGCATAACGGATCGACCGAATCGAAACATGGTTTTACCTGGCGTTAGCAGGAAGCAGAGTGGGTTGCAATCAAGATCCAGTTGCACTTCTATTCTGACGGGGAGAGTCCTCCACGCCTTACAGTGGACAAGATCTAGCACTACGACCGCTAGGGCATATCGGTCTGTCGTAAACTTTTGGCGTGAGCATGTCTAAATGACACGAGACTCGTGCGGACAAATAGGGCCTTGGTGCTCCTTAAGACCAGGCACGATAGGAGTTGCTAAGCTACTGTGCCCAACTGCAATACACTCTGAGCGGGTGTCGTAATAAGTCCGAACACCCCATACTCATCTTCTGCGACTGTCTCCCGATTATAGACCTTGAGCGATGTAGAGTCAATGTCGCCTAGCTACGTTGTCGTGCAACGTGAGATCAATTCGCAACTACGTAGCTCAATTCCTCTTGAAGCGCACGAACCCGTGCAACACGTATCAGCACACCGAAGTCTCCGATCTTCCCCATTGACTACGCAAATCCTGATATAGTCCGTGAGTTGACTATAACGGGGAGTACGATGAAGAATAAAGTCAAGGGGTCACCTCGTCTGCGTTAACACTATGACGTCTCACCTAATAACAACTTGGGGATTAGCAATAGCGCTCAAAGGCTTCGGGAGATGTTCGTACGCAATCTATTCCATGGACTCTCCCGAGGTTGATGCAAACTGGGTGGATACTGACGGCCGCGCGTGGTAACTTGACACTCCGCACATAGGGAAAGTTTCACCAGATGCTATATTTTGAGTTAATGACCTAGGCATCACAATGCTTGGGCCTTCCCGATTTGAATTCAACGCCTACAACGACTCTGGCCTCCAAATGTATTGCCATGCAGAAAACAGCGTCGCGCAGCTCATGCGCATAAGATGATCTTTTACCGATTAGATTAGTTCTCGAAACGGTCTAAAAATGTGAGGCGCACTAAATTCTTTTTCGAGCTATAAGATCTTCTGAATTCATTAACATCATCGGAAACAGTAATCCCTGAGGGGTCGTGCTAAGTTACCCAATTTTGGCGGTAGGTTCCAGGGCCTACCCCGATACC
seq00022   TGACCATGCTCGCCAGTCTAGAGTTACCGGTACTGGGTCGGATGAGCCCACACCTCCCGGGTTCGTAGTTACCAAGGGGGTAGCTGGTTAGGGGTTCGCTCAAGTATTGCTTTCCCTAGCCACGGTTATGCTATAATCTTCACACTTCCATCGCTTGTGCCGTGTGGATTAGATGCGTGCTGATTGTATCTGGTTTTAACCTACAGCTTTGCCTTAAGCAGGACCAAGGTATACACAGCTTATACATGCGCGATTCGTTCAAGCACAGATCTGATACATTAACAACAGGTAAAATGATCAAGATCGGGTCGTAGGGCACCGCCCCCGCCGCTTGAGCGCTTCGGCCAGCCTCCCTCGACAAGAAGAGGACACAGACGCTGCGCTTACGCGGACGCTTGAGTCCCGCCTACTCGACTAGAGTTTAGCTTTAGCGCGTCTACCAATCATAGGCAGCCCCGCTGTCGCGATCCTGCTATAAATTTGATCTAGATAACTCCTTTAACAAGAACGTGGAACGGACCATCAGAGGGGAGCCCGGCTCCAAGAGCAACATCTGCGATTCCCAGTTTCTACCTTTACACCTAGCGGAATATAAGTCCGGGAATTGATCGAGTTGTGCCTCTTGTAATACCTGTGAAGCAAGCGGTGTGGAAAGATTCCTCAGCGTTACCGTAGTGGTTTGACACGGTACACTACACATTCGGCACCAGGTTAGAATCACATGGATCGTCGCTCGATCCTTATATGTGATGTACTACCAGGAGGAATTATTCCTGTAAGTCCACACCTGTTGCCCTTAACTTCAGTTAGCGTGTTTTCGGTGCAAACATTATAGGTCTCGCGTATTCGGCATGATACCGTGTCGGCCAAGCCACTTGGCTGATAACACGGTCGATTACCCTCACCTGTCACTCGTGCTAGCCTTGCTCCTAGCGAACATGTCGTACTAGGTAAACCTGTTGCGGGCTCAGTCAACACTGACTTGCATTCCTAGACGCAGCGCGGCATGCGCGAACCATGGCAGTTTCGGGTCTCCGGGAATGCTCCGGCCGACTCGCTGGCAACCACAGCAGCAAGGTGAGGGCAGAGGCAACTAATGGCCTATAGACAAGATGTGTGAACTCCCCTTGGTCCCCACACTCCGATGCTCTCATTGTGAGCGGTCGTATCGATTGGCGAGCGTACAAATCACTATAGCCGCATAACGGATCGACCGAATCGAAACATGGTTTTACCTGGCGTTAGCAGGAAGCAGAGTGGGTTGCAATCAAGATCCAGTTGCACTTCTATTCTGACGGGGAGAGTCCTCCACGCCTTACAGTGGACAAGATCTAGCACTACGACCGCTAGGGCATATCGGTCTGTCGTAAACTTTTGGCGTGAGCATGTCTAAATGACACGAGACTCGTGCGGACAAATAGGGCCTTGGTGCTCCTTAAGACCAGGCACGATAGGAGTTGCTAAGCTACTGTGCCCAACTGCAATACACTCTGAGCGGGTGTCGTAATAAGTCCGAACACCCCATACTCATCTTCTGCGACTGTCTCCCGATTATAGACCTTGAGCGATGTAGAGTCAATGTCGCCTAGCTACGTTGTCGTGCAACGTGAGATCAATTCGCAACTACGTAGCTCAATTCCTCTTGAAGCGCACGAACCCGTGCAACACGTATCAGCACACCGAAGTCTCCGATCTTCCCCATTGACTACGCAAATCCTGATATAGTCCGTGAGTTGACTATAACGGGGAGTACGATGAAGAATAAAGTCAAGGGGTCACCTCGTCTGCGTTAACACTATGACGTCTCACCTAATAACAACTTGGGGATTAGCAATAGCGCTCAAAGGCTTCGGGAGATGTTCGTACGCAATCTATTCCATGGACTCTCCCGAGGTTGATGCAAACTGGGTGGATACTGACGGCCGCGCGTGGTAACTTGACACTCCGCACATAGGGAAAGTTTCACCAGATGCTATATTTTGAGTTAATGACCTAGGCATCACAATGCTTGGGCCTTCCCGATTTGAATTCAACGCCTACAACGACTCTGGCCTCCAAATGTATTGCCATGCAGAAAACAGCGTCGCGCAGCTCATGCGCATAAGATGATCTTTTACCGATTAGATTAGTTCTCGAAACGGTCTAAAAATGTGAGGCGCACTAAATTCTTTTTCGAGCTATAAGATCTTCTGAATTCATTAACATCATCGGAAACAGTAATCCCTGAGTGGTCGTGCTAAGTTACCCAATTTTGGCGGTAGGTTCCAGGGCCTACCCCGATACC
seq00023   TGACCATGCTCGCCAGTCTAGAGTTACCGGTACTGGGTCGGATGAGCCCACACCTCCCGGGTTCGTAGTTACCAAGGGGGTAGCTGGTTAGGGGTTCGCTCAAGTATTGCTTTCCCTAGCCACGGTTATGCTATAATCTTCACACTTCCATCGCTTGTGCCGTGTGGATTAGATGCGTGCTGATTGTATCTGGTTTTAACCTACAGCTTTGCCTTAAGCAGGACCAAGGTATACACAGCTTATACATGCGCGATTCGTTCAAGCACAGATCTGATACATTAACAACAGGTAAAATGATCAAGATCGGGTCGTAGGGCACCGCCCCCGCCGCTTGAGCGCTTCGGCCAGCCTCCCTCGACAAGAAGAGGACACAGACGCTGCGCTTACGCGGACGCTTGAGTCCCGCCTACTCGACTAGAGTTTAGCTTTAGCGCGTCTACCAATCATAGGCAGCCCCGCTGTCGCGATCCTGCTATAAATTTGATCTAGATAACTCCTTTAACAAGAACGTGGAACGGACCATCAGAGGGGAGCCCGGCTCCAAGAGCAACATCTGCGATTCCCAGTTTCTACCTTTACACCTAGCGGAATATAAGTCCGGGAATTGATCGAGTTGTGCCTCTTGTAATACCTGTGAAGCAAGCGGTGTGGAAAGATTCCTCAGCGTTACCGTAGTGGTTTGACACGGTACACTACACATTCGGCACCAGGTTAGAATCACATGGATCGTCGCTCGATCCTTATATGTGATGTACTACCAGGAGGAATTATTCCTGTAAGTCCACACCTGTTGCCCTTAACTTCAGTTAGCGTGTTTTCGGTGCAAACATTATAGGTCTCGCGTATTCGGCATGATACCGTGTCGGCCAAGCCACTTGGCTGATAACACGGTCGATTACCCTCACCTGTCACTCGTGCTAGCCTTGCTCCTAGCGAACATGTCGTACTAGGTAAACCTGTTGCGGGCTCAGTCAACACTGACTTGCATTCCTAGACGCAGCGCGGCATGCGCGAACCATGGCAGTTTCGGGTCTCCGGGAATGCTCCGGCCGACTCGCTGGCAACCACAGCAGCAAGGTGAGGGCAGAGGCAACTAATGGCCTATAGACAAGATGTGTGAACTCCCCTTGGTCCCCACACTCCGATGCTCTCATTGTGAGCGGACGTATCGATTGGCGAGCGTACAAATCACTATAGCCGCATAACGGATCGACCGAATCGAAACATGGTTTTACCTGGCGTTAGCAGGAAGCAGAGTGGGTTGCAATCAAGATCCAGTTGCACTTCTATTCTGACGGGGAGAGTCCTCCACGCCTTACAGTGGACAAGATCTATCACTACGACCGCTAGGGCATATCGGTCTGTCGTAAACTTTTGGCGTGAGCATGTCTAAATGACACGAGACTCGTGCGGACAAATAGGGCCTTGGTGCTCCTTAAGACCAGGCACGATAGGAGTTGCTAAGCTACTGTGCCCAACTGCAATACACTCTGAGCGGGTGTCGTAATAAGTCCGAACACCCCATACTCATCTTCTGCGACTGTCTCCCGATTATAGACCTTGAGCGATGTAGAGTCAATGTCGCCTAGCTACGTTGTCGTGCAACGTGAGATCAATTCGCAACTACGTAGCTCAATTCCTCTTGAAGCGCACGAACCCGTGCAACACGTATCAGCACACCGAAGTCTCCGATCTTCCCCATTGACTACGCAAATCCTGATATAGTCCGTGAGTTGACTATAACGGGGAGTACGATGAAGAATAAAGTCAAGGGGTCACCTCGTCTGCGTTAACACTATGACGTCTCACCTAATAACAACTTGGGGATTAGCAATAGCGCTCAAAGGCTTCGGGAGATGTTCGTACGCAATCTATTCCATGGACTCTCCCGAGGTTGATGCAAACTGGGTGGATACTGACGGCCGCGCGTGGTAACTTGACACTCCGCACATAGGGAAAGTTTCACCAGATGCTATATTTTGAGTTAATGACCTAGGCATCACAATGCTTGGGCCTTCCCGATTTGAATTCAACGCCTACAACGACTCTGGCCTCCAAATGTATTGCCATGCAGAAAACAGCGTCGCGCAGCTCATGCGCATAAGATGATCTTTTACCGATTAGATTAGTTCTCGAAACGGTCTAAAAATGTGAGGCGCACTAAATTCTTTTTCGAGCTATAAGATCTTCTGAATTCATTAACATCATCGGAAACAGTAATCCCTGAGTGGTCGTGCTAAGTTACCCAATTTTGGCGGTAGGTTCCAGGGCCTACCCCGATACC
seq00024   TGACCATGCTCGCCAGTCTAGAGTTACCGGTACTGGGTCGGATGAGCCCACACCTCCCGGGTTCGTAGTTACCAAGGGGGTAGCTGGTTAGGGGTTCGCTCAAGTATTGCTTTCCCTAGCCACGGTTATGCTATAATCTTCACACTTCCATCGCTTGTGCCGTGTGGATTAGATGCGTGCTGATTGTATCTGGTTTTAACCTACAGCTTTGCCTTAAGCAGGACCAAGGTATACACAGCTTATACATGCGCGATTCGTTCAAGCACAGATCTGATACATTAACAACAGGTAAAATGATCAAGATCGGGTCGTAGGGCACCGCCCCCGCCGCTTGAGCGCTTCGGCCAGCCTCCCTCGACAAGAAGAGGACACAGACGCTGCGCTTACGCGGACGCTTGAGTCCCGCCTACTCGACTAGAGTTTAGCTTTAGCGCGTCTACCAATCATAGGCAGCCCCGCTGTCGCGATCCTGCTATAAATTTGATCTAGATAACTCCTTTAACAAGAACGTGGAACGGACCATCAGAGGGGAGCCCGGCTCCAAGAGCAACATCTGCGATTCCCAGTTTCTACCTTTACACCTAGCGGAATATAAGTCCGGGAATTGATCGAGTTGTGCCTCTTGTAATACCTGTGAAGCAAGCGGTGTGGAAAGATTCCTCAGCGTTACCGTAGTGGTTTGACACGGTACACTACACATTCGGCACCAGGTTAGAATCACATGGATCGTCGCTCGATCCTTATATGTGATGTACTACCAGGAGGAATTATTCCTGTAAGTCCACACCTGTTGCCCTTAACTTCAGTTAGCGTGTTTTCGGTGCAAACATTATAGGTCTCGCGTATTCGGCATGATACCGTGTCGGCCAAGCCACTTGGCTGATAACACGGTCGATTACCCTCACCTGTCACTCGTGCTAGCCTTGCTCCTAGCGAACATGTCGTACTAGGTAAACCTGTTGCGGGCTCAGTCAACACTGACTTGCATTCCTAGACGCAGCGCGGCATGCGCGAACCATGGCAGTTTCGGGTCTCCGGGAATGCTCCGGCCGACTCGCTGGCAACCACAGCAGCAAGGTGAGGGCAGAGGCAACTAATGGCCTATAGACAAGATGTGTGAACTCCCCTTGGTCCCCACACTCCGATGCTCTCATTGTGAGCGGACGTATCGATTGGCGAGCGTACAAATCACTATAGCCGCATAACGGATCGACCGAATCGAAACACGGTTTTACCTGGCGTTAGCAGGAAGCAGAGTGGGTTGCAATCAAGATCCAGTTGCACTTCTATTCTGACGGGGAGAGTCCTCCACGCCTTACAGTGGACAAGATCTAGCACTACGACCGCTAGGGCATATCGGTCTGTCGTAAACTTTTGGCGTGAGCATGTCTAAATGACACGAGACTCGTGCGGACAAATAGGGCCTTGGTGCTCCTTAAGACCAGGCACGATAGGAGTTGCTAAGCTACTGTGCCCAACTGCAATACACTCTGAGCGGGTGTCGTAATAAGTCCGAACACCCCATACTCATCTTCTGCGACTGTCTCCCGATTATAGACCTTGAGCGATGTAGAGTCAATGTCGCCTAGCTACGTTGTCGTGCAACGTGAGATCAATTCGCAACTACGTAGCTCAATTCCTCTTGAAGCGCACGAACCCGTGCAACACGTATCAGCACACCGAAGTCTCCGATCTTCCCCATTGACTACGCAAATCCTGATATAGTCCGTGAGTTGACTATAACGGGGAGTACGATGAAGAATAAAGTCAAGGGGTCACCTCGTCTGCGTTAACACTATGACGTCTCACCTAATAACAACTTGGGGATTAGCAATAGCGCTCAAAGGCTTCGGGAGATGTTCGTACGCAATCTATTCCATGGACTCTCCCGAGGTTGATGCAAACTGGGTGGATACTGACGGCCGCGCGTGGTAACTTGACACTCCGCACATAGGGAAAGTTTCACCAGATGCTATATTTTGAGTTAATGACCTAGGCATCACAATGCTTGGGCCTTCCCGATTTGAATTCAACGCCTACAACGACTCTGGCCTCCAAATGTATTGCCATGCAGAAAACAGCGTCGCGCAGCTCATGCGCATAAGATGATCTTTTACCGATTAGATTAGTTCTCGAAACGGTCTAAAAATGTGAGGCGCACTAAATTCTTTTTCGAGCTATAAGATCTTCTGAATTCATTAACATCATCGGAAACAGTAATCCCTGAGTGGTCGTGCTAAGTTACCCAATTTTGGCGGTAGGTTCCAGGGCCTACCCCGATACC
seq00025   TGACCATGCTCGCCAGTCTAGAGTTACCGGTACTGGGTCGGATGAGCCCACACCTCCCGGGTTCGTAGTTACCAAGGGGGTAGCTGGTTAGGGGTTCGCTCAAGTATTGCTTTCCCTAGCCACGGTTATGCTATAATCTTCACACTTCCATCGCTTGTGCCGTGTGGATTAGATGCGTGCTGATTGTATCTGGTTTTAACCTACAGCTTTGCCTTAAGCAGGACCAAGGTATACACAGCTTATACATGCGCGATTCGTTCAAGCACAGATCTGATACATTAACAACAGGTAAAATGATCAAGATCGGGTCGTAGGGCACCGCCCCCGCCGCTTGAGCGCTTCGGCCAGCCTCCCTCGACAAGAAGAGGACACAGACGCTGCGCTTACGCGGACGCTTGAGTCCCGCCTACTCGACTAGAGTTTAGCTTTAGCGCGTCTACCAATCATAGGCAGCCCCGCTGTCGCGATCCTGCTATAAATTTGATCTAGATAACTCCTTTAACAAGAACGTGGAACGGACCATCAGAGGGGAGCCCGGCTCCAAGAGCAACATCTGCGATTCCCAGTTTCTACCTTTACACCTAGCGGAATATAAGTCCGGGAATTGATCGAGTTGTGCCTCTTGTAATACCTGTGAAGCAAGCGGTGTGGAAAGATTCCTCAGCGTTACCGTAGTGGTTTGACACGGTACACTACACATTCGGCACCAGGTTAGAATCACATGGATCGTCGCTCGATCCTTATATGTGATGTACTACCAGGAGGAATTATTCCTGTAAGTCCACACCTGTTGCCCTTAACTTCAGTTAGCGTGTTTTCGGTGCAAACATTATAGGTCTCGCGTATTCGGCATGATACCGTGTCGGCCAAGCCACTTGGCTGATAACACGGTCGATTACCCTCACCTGTCACTCGTGCTAGCCTTGCTCCTAGCGAACATGTCGTACTAGGTAAACCTGTTGCGGGCTCAGTCAACACTGACTTGCATTCCTAGACGCAGCGCGGCATGCGCGAACCATGGCAGTTTCGGGTCTCCGGGAATGCTCCGGCCGACTCGCTGGCAACCACAGCAGCAAGGTGAGGGCAGAGGCAACTAATGGCCTATAGACAAGATGTGTGAACTCCCCTTGGTCCCCACACTCCGATGCTCTCATTGTGAGCGGTCGTATCGATTGGCGAGCGTACAAATCACTATAGCCGCATAACGGATCGACCGAATCGAAACATGGTTTTACCTGGCGTTAGCAGGAAGCAGAGTGGGTTGCAATCAAGATCCAGTTGCACTTCTATTCTGACGGGGAGAGTCCTCCACGCCTTACAGTGGACAAGATCTAGCACTACGACCGCTAGGGCATATCGGTCTGTCGTAAACTTTTGGCGTGAGCATGTCTAAATGACACGAGACTCGTGCGGACAAATAGGGCCTTGGTGCTCCTTAAGACCAGGCACGATAGGAGTTGCTAAGCTACTGTGCCCAACTGCAATACACTCTGAGCGGGTGTCGTAATAAGTCCGAACACCCCATACTCATCTTCTGCGACTGTCTCCCGATTATAGACCTTGAGCGATGTAGAGTCAATGTCGCCTAGCTACGTTGTCGTGCAACGTGAGATCAATTCGCAACTACGTAGCTCAATTCCTCTTGAAGCGCACGAACCCGTGCAACACGTATCAGCACACCGAAGTCTCCGATCTTCCCCATTGACTACGCAAATCCTGATATAGTCCGTGAGTTGACTATAACGGGGAGTACGATGAAGAATAAAGTCAAGGGGTCACCTCGTCTGCGTTAACACTATGACGTCTCACCTAATAACAACTTGGGGATTAGCAATAGCGCTCAAAGGCTTCGGGAGATGTTCGTACGCAATCTATTCCATGGACTCTCCCGAGGTTGATGCAAACTGGGTGGATACTGACGGCCGCGCGTGGTAACTTGACACTCCGCACATAGGGAAAGTTTCACCAGATGCTATATTTTGAGTTAATGACCTAGGCATCACAATGCTTGGGCCTTCCCGATTTGAATTCAACGCCTACAACGACTCTGGCCTCCAAATGTATTGCCATGCAGAAAACAGCGTCGCGCAGCTCATGCGCATAAGATGATCTTTTACCGATTAGATTAGTTCTCGAAACGGTCTAAAAATGTGAGGCGCACTAAATTCTTTTTCGAGCTATAAGATCTTCTGAATTCATTAACATCATCGGAAACAGTAATCCCTGAGGGGTCGTGCTAAGTTACCCAATTTTGGCGGTAGGTTCCAGGGCCTACCCCGATACC
seq00026   TGACCATGCTCGCCAGTCTAGAGTTACCGGTACTGGGTCGGATGAGCCCACACCTCCCGGGTTCGTAGTTACCAAGGGGGTAGCTGGTTAGGGGTTCGCTCAAGTATTGCTTTCCCTAGCCACGGTTATGCTATAATCTTCACACTTCCATCGCTTGTGCCGTGTGGATTAGATGCGTGCTGATTGTATCTGGTTTTAACCTACAGCTTTGCCTTAAGCAGGACCAAGGTATACACAGCTTATACATGCGCGATTCGTTCAAGCACAGATCTGATACATTAACAACAGGTAAAATGATCAAGATCGGGTCGTAGGGCACCGCCCCCGCCGCTTGAGCGCTTCGGCCAGCCTCCCTCGACAAGAAGAGGACACAGACGCTGCGCTTACGCGGACGCTTGAGTCCCGCCTACTCGACTAGAGTTTAGCTTTAGCGCGTCTACCAATCATAGGCAGCCCCGCTGTCGCGATCCTGCTATAAATTTGATCTAGATAACTCCTTTAACAAGAACGTGGAACGGACCATCAGAGGGGAGCCCGGCTCCAAGAGCAACATCTGCGATTCCCAGTTTCTACCTTTACACCTAGCGGAATATAAGTCCGGGAATTGATCGAGTTGTGCCTCTTGTAATACCTGTGAAGCAAGCGGTGTGGAAAGATTCCTCAGCGTTACCGTAGTGGTTTGACACGGTACACTACACATTCGGCACCAGGTTAGAATCACATGGATCGTCGCTCGATCCTTATATGTGATGTACTACCAGGAGGAATTATTCCTGTAAGTCCACACCTGTTGCCCTTAACTTCAGTTAGCGTGTTTTCGGTGCAAACATTATAGGTCTCGCGTATTCGGCATGATACCGTGTCGGCCAAGCCACTTGGCTGATAACACGGTCGATTACCCTCACCTGTCACTCGTGCTAGCCTTGCTCCTAGCGAACATGTCGTACTAGGTAAACCTGTTGCGGGCTCAGTCAACACTGACTTGCATTCCTAGACGCAGCGCGGCATGCGCGAACCATGGCAGTTTCGGGTCTCCGGGAATGCTCCGGCCGACTCGCTGGCAACCACAGCAGCAAGGTGAGGGCAGAGGCAACTAATGGCCTATAGACAAGATGTGTGAACTCCCCTTGGTCCCCACACTCCGATGCTCTCATTGTGAGCGGTCGTATCGATTGGCGAGCGTACAAATCACTATAGCCGCATAACGGATCGACCGAATCGAAACATGGTTTTACCTGGCGTTAGCAGGAAGCAGAGTGGGTTGCAATCAAGATCCAGTTGCACTTCTATTCTGACGGGGAGAGTCCTCCACGCCTTACAGTGGACAAGATCTAGCACTACGACCGCTAGGGCATATCGGTCTGTCGTAAACTTTTGGCGTGAGCATGTCTAAATGACACGAGACTCGTGCGGACAAATAGGGCCTTGGTGCTCCTTAAGACCAGGCACGATAGGAGTTGCTAAGCTACTGTGCCCAACTGCAATACACTCTGAGCGGGTGTCGTAATAAGTCCGAACACCCCATACTCATCTTCTGCGACTGTCTCCCGATTATAGACCTTGAGCGATGTAGAGTCAATGTCGCCTAGCTACGTTGTCGTGCAACGTGAGATCAATTCGCAACTACGTAGCTCAATTCCTCTTGAAGCGCACGAACCCGTGCAACACGTATCAGCACACCGAAGTCTCCGATCTTCCCCATTGACTACGCAAATCCTGATATAGTCCGTGAGTTGACTATAACGGGGAGTACGATGAAGAATAAAGTCAAGGGGTCACCTCGTCTGCGTTAACACTATGACGTCTCACCTAATAACAACTTGGGGATTAGCAATAGCGCTCAAAGGCTTCGGGAGATGTTCGTACGCAATCTATTCCATGGACTCTCCCGAGGTTGATGCAAACTGGGTGGATACTGACGGCCGCGCGTGGTAACTTGACACTCCGCACATAGGGAAAGTTTCACCAGATGCTATATTTTGAGTTAATGACCTAGGCATCACAATGCTTGGGCCTTCCCGATTTGAATTCAACGCCTACAACGACTCTGGCCTCCAAATGTATTGCCATGCAGAAAACAGCGTCGCGCAGCTCATGCGCATAAGATGATCTTTTACCGATTAGATTAGTTCTCGAAACGGTCTAAAAATGTGAGGCGCACTAAATTCTTTTTCGAGCTATAAGATCTTCTGAATTCATTAACATCATCGGAAACAGTAATCCCTGAGGGGTCGTGCTAAGTTACCCAATTTTGGCGGTAGGTTCCAGGGCCTACCCCGATACC
seq00027   TGACCATGCTCGCCAGTCTAGAGTTACCGGTACTGGGTCGGATGAGCCCACACCTCCCGGGTTCGTAGTTACCAAGGGGGTAGCTGGTTAGGGGTTCGCTCAAGTATTGCTTTCCCTAGCCACGGTTATGCTATAATCTTCACACTTCCATCGCTTGTGCCGTGTGGATTAGATGCGTGCTGATTGTATCTGGTTTTAACCTACAGCTTTGCCTTAAGCAGGACCAAGGTATACACAGCTTATACATGCGCGATTCGTTCAAGCACAGATCTGATACATTAACAACAGGTAAAATGATCAAGATCGGGTCGTAGGGCACCGCCCCCGCCGCTTGAGCGCTTCGGCCAGCCTCCCTCGACAAGAAGAGGACACAGACGCTGCGCTTACGCGGACGCTTGAGTCCCGCCTACTCGACTAGAGTTTAGCTTTAGCGCGTCTACCAATCATAGGCAGCCCCGCTGTCGCGATCCTGCTATAAATTTGATCTAGATAACTCCTTTAACAAGAACGTGGAACGGACCATCAGAGGGGAGCCCGGCTCCAAGAGCAACATCTGCGATTCCCAGTTTCTACCTTTACACCTAGCGGAATATAAGTCCGGGAATTGATCGAGTTGTGCCTCTTGTAATACCTGTGAAGCAAGCGGTGTGGAAAGATTCCTCAGCGTTACCGTAGTGGTTTGACACGGTACACTACACATTCGGCACCAGGTTAGAATCACATGGATCGTCGCTCGATCCTTATATGTGATGTACTACCAGGAGGAATTATTCCTGTAAGTCCACACCTGTTGCCCTTAACTTCAGTTAGCGTGTTTTCGGTGCAAACATTATAGGTCTCGCGTATTCGGCATGATACCGTGTCGGCCAAGCCACTTGGCTGATAACACGGTCGATTACCCTCACCTGTCACTCGTGCTAGCCTTGCTCCTAGCGAACATGTCGTACTAGGTAAACCTGTTGCGGGCTCAGTCAACACTGACTTGCATTCCTAGACGCAGCGCGGCATGCGCGAACCATGGCAGTTTCGGGTCTCCGGGAATGCTCCGGCCGACTCGCTGGCAACCACAGCAGCAAGGTGAGGGCAGAGGCAACTAATGGCCTATAGACAAGATGTGTGAACTCCCCTTGGTCCCCACACTCCGATGCTCTCATTGTGAGCGGACGTATCGATTGGCGAGCGTACAAATCACTATAGCCGCATAACGGATCGACCGAATCGAAACATGGTTTTACCTGGCGTTAGCAGGAAGCAGAGTGGGTTGCAATCAAGATCCAGTTGCACTTCTATTCTGACGGGGAGAGTCCTCCACGCCTTACAGTGGACAAGATCTATCACTACGACCGCTAGGGCATATCGGTCTGTCGTAAACTTTTGGCGTGAGCATGTCTAAATGACACGAGACTCGTGCGGACAAATAGGGCCTTGGTGCTCCTTAAGACCAGGCACGATAGGAGTTGCTAAGCTACTGTGCCCAACTGCAATACACTCTGAGCGGGTGTCGTAATAAGTCCGAACACCCCATACTCATCTTCTGCGACTGTCTCCCGATTATAGACCTTGAGCGATGTAGAGTCAATGTCGCCTAGCTACGTTGTCGTGCAACGTGAGATCAATTCGCAACTACGTAGCTCAATTCCTCTTGAAGCGCACGAACCCGTGCAACACGTATCAGCACACCGAAGTCTCCGATCTTCCCCATTGACTACGCAAATCCTGATATAGTCCGTGAGTTGACTATAACGGGGAGTACGATGAAGAATAAAGTCAAGGGGTCACCTCGTCTGCGTTAACACTATGACGTCTCACCTAATAACAACTTGGGGATTAGCAATAGCGCTCAAAGGCTTCGGGAGATGTTCGTACGCAATCTATTCCATGGACTCTCCCGAGGTTGATGCAAACTGGGTGGATACTGACGGCCGCGCGTGGTAACTTGACACTCCGCACATAGGGAAAGTTTCACCAGATGCTATATTTTGAGTTAATGACCTAGGCATCACAATGCTTGGGCCTTCCCGATTTGAATTCAACGCCTACAACGACTCTGGCCTCCAAATGTATTGCCATGCAGAAAACAGCGTCGCGCAGCTCATGCGCATAAGATGATCTTTTACCGATTAGATTAGTTCTCGAAACGGTCTAAAAATGTGAGGCGCACTAAATTCTTTTTCGAGCTATAAGATCTTCTGAATTCATTAACATCATCGGAAACAGTAATCCCTGAGTGGTCGTGCTAAGTTACCCAATTTTGGCGGTAGGTTCCAGGGCCTACCCCGATACC
seq00028   TGACCATGCTCGCCAGTCTAGAGTTACCGGTACTGGGTCGGATGAGCCCACACCTCCCGGGTTCGTAGTTACCAAGGGGGTAGCTGGTTAGGGGTTCGCTCAAGTATTGCTTTCCCTAGCCACGGTTATGCTATAATCTTCACACTTCCATCGCTTGTGCCGTGTGGATTAGATGCGTGCTGATTGTATCTGGTTTTAACCTACAGCTTTGCCTTAAGCAGGACCAAGGTATACACAGCTTATACATGCGCGATTCGTTCAAGCACAGATCTGATACATTAACAACAGGTAAAATGATCAAGATCGGGTCGTAGGGCACCGCCCCCGCCGCTTGAGCGCTTCGGCCAGCCTCCCTCGACAAGAAGAGGACACAGACGCTGCGCTTACGCGGACGCTTGAGTCCCGCCTACTCGACTAGAGTTTAGCTTTAGCGCGTCTACCAATCATAGGCAGCCCCGCTGTCGCGATCCTGCTATAAATTTGATCTAGATAACTCCTTTAACAAGAACGTGGAACGGACCATCAGAGGGGAGCCCGGCTCCAAGAGCAACATCTGCGATTCCCAGTTTCTACCTTTACACCTAGCGGAATATAAGTCCGGGAATTGATCGAGTTGTGCCTCTTGTAATACCTGTGAAGCAAGCGGTGTGGAAAGATTCCTCAGCGTTACCGTAGTGGTTTGACACGGTACACTACACATTCGGCACCAGGTTAGAATCACATGGATCGTCGCTCGATCCTTATATGTGATGTACTACCAGGAGGAATTATTCCTGTAAGTCCACACCTGTTGCCCTTAACTTCAGTTAGCGTGTTTTCGGTGCAAACATTATAGGTCTCGCGTATTCGGCATGATACCGTGTCGGCCAAGCCACTTGGCTGATAACACGGTCGATTACCCTCACCTGTCACTCGTGCTAGCCTTGCTCCTAGCGAACATGTCGTACTAGGTAAACCTGTTGCGGGCTCAGTCAACACTGACTTGCATTCCTAGACGCAGCGCGGCATGCGCGAACCATGGCAGTTTCGGGTCTCCGGGAATGCTCCGGCCGACTCGCTGGCAACCACAGCAGCAAGGTGAGGGCAGAGGCAACTAATGGCCTATAGACAAGATGTGTGAACTCCCCTTGGTCCCCACACTCCGATGCTCTCATTGTGAGCGGTCGTATCGATTGGCGAGCGTACAAATCACTATAGCCGCATAACGGATCGACCGAATCGAAACATGGTTTTACCTGGCGTTAGCAGGAAGCAGAGTGGGTTGCAATCAAGATCCAGTTGCACTTCTATTCTGACGGGGAGAGTCCTCCACGCCTTACAGTGGACAAGATCTAGCACTACGACCGCTAGGGCATATCGGTCTGTCGTAAACTTTTGGCGTGAGCATGTCTAAATGACACGAGACTCGTGCGGACAAATAGGGCCTTGGTGCTCCTTAAGACCAGGCACGATAGGAGTTGCTAAGCTACTGTGCCCAACTGCAATACACTCTGAGCGGGTGTCGTAATAAGTCCGAACACCCCATACTCATCTTCTGCGACTGTCTCCCGATTATAGACCTTGAGCGATGTAGAGTCAATGTCGCCTAGCTACGTTGTCGTGCAACGTGAGATCAATTCGCAACTACGTAGCTCAATTCCTCTTGAAGCGCACGAACCCGTGCAACACGTATCAGCACACCGAAGTCTCCGATCTTCCCCATTGACTACGCAAATCCTGATATAGTCCGTGAGTTGACTATAACGGGGAGTACGATGAAGAATAAAGTCAAGGGGTCACCTCGTCTGCGTTAACACTATGACGTCTCACCTAATAACAACTTGGGGATTAGCAATAGCGCTCAAAGGCTTCGGGAGATGTTCGTACGCAATCTATTCCATGGACTCTCCCGAGGTTGATGCAAACTGGGTGGATACTGACGGCCGCGCGTGGTAACTTGACACTCCGCACATAGGGAAAGTTTCACCAGATGCTATATTTTGAGTTAATGACCTAGGCATCACAATGCTTGGGCCTTCCCGATTTGAATTCAACGCCTACAACGACTCTGGCCTCCAAATGTATTGCCATGCAGAAAACAGCGTCGCGCAGCTCATGCGCATAAGATGATCTTTTACCGATTAGATTAGTTCTCGAAACGGTCTAAAAATGTGAGGCGCACTAAATTCTTTTTCGAGCTATAAGATCTTCTGAATTCATTAACATCATCGGAAACAGTAATCCCTGAGTGGTCGTGCTAAGTTACCCAATTTTGGCGGTAGGTTCCAGGGCCTACCCCGATACC
seq00029   TGACCATGCTCGCCAGTCTAGAGTTACCGGTACTGGGTCGGATGAGCCCACACCTCCCGGGTTCGTAGTTACCAAGGGGGTAGCTGGTTAGGGGTTCGCTCAAGTATTGCTTTCCCTAGCCACGGTTATGCTATAATCTTCACACTTCCATCGCTTGTGCCGTGTGGATTAGATGCGTGCTGATTGTATCTGGTTTTAACCTACAGCTTTGCCTTAAGCAGGACCAAGGTATACACAGCTTATACATGCGCGATTCGTTCAAGCACAGATCTGATACATTAACAACAGGTAAAATGATCAAGATCGGGTCGTAGGGCACCGCCCCCGCCGCTTGAGCGCTTCGGCCAGCCTCCCTCGACAAGAAGAGGACACAGACGCTGCGCTTACGCGGACGCTTGAGTCCCGCCTACTCGACTAGAGTTTAGCTTTAGCGCGTCTACCAATCATAGGCAGCCCCGCTGTCGCGATCCTGCTATAAATTTGATCTAGATAACTCCTTTAACAAGAACGTGGAACGGACCATCAGAGGGGAGCCCGGCTCCAAGAGCAACATCTGCGATTCCCAGTTTCTACCTTTACACCTAGCGGAATATAAGTCCGGGAATTGATCGAGTTGTGCCTCTTGTAATACCTGTGAAGCAAGCGGTGTGGAAAGATTCCTCAGCGTTACCGTAGTGGTTTGACACGGTACACTACACATTCGGCACCAGGTTAGAATCACATGGATCGTCGCTCGATCCTTATATGTGATGTACTACCAGGAGGAATTATTCCTGTAAGTCCACACCTGTTGCCCTTAACTTCAGTTAGCGTGTTTTCGGTGCAAACATTATAGGTCTCGCGTATTCGGCATGATACCGTGTCGGCCAAGCCACTTGGCTGATAACACGGTCGATTACCCTCACCTGTCACTCGTGCTAGCCTTGCTCCTAGCGAACATGTCGTACTAGGTAAACCTGTTGCGGGCTCAGTCAACACTGACTTGCATTCCTAGACGCAGCGCGGCATGCGCGAACCATGGCAGTTTCGGGTCTCCGGGAATGCTCCGGCCGACTCGCTGGCAACCACAGCAGCAAGGTGAGGGCAGAGGCAACTAATGGCCTATAGACAAGATGTGTGAACTCCCCTTGGTCCCCACACTCCGATGCTCTCATTGTGAGCGGTCGTATCGATTGGCGAGCGTACAAATCACTATAGCCGCATAACGGATCGACCGAATCGAAACATGGTTTTACCTGGCGTTAGCAGGAAGCAGAGTGGGTTGCAATCAAGATCCAGTTGCACTTCTATTCTGACGGGGAGAGTCCTCCACGCCTTACAGTGGACAAGATCTAGCACTACGACCGCTAGGGCATATCGGTCTGTCGTAAACTTTTGGCGTGAGCATGTCTAAATGACACGAGACTCGTGCGGACAAATAGGGCCTTGGTGCTCCTTAAGACCAGGCACGATAGGAGTTGCTAAGCTACTGTGCCCAACTGCAATACACTCTGAGCGGGTGTCGTAATAAGTCCGAACACCCCATACTCATCTTCTGCGACTGTCTCCCGATTATAGACCTTGAGCGATGTAGAGTCAATGTCGCCTAGCTACGTTGTCGTGCAACGTGAGATCAATTCGCAACTACGTAGCTCAATTCCTCTTGAAGCGCACGAACCCGTGCAACACGTATCAGCACACCGAAGTCTCCGATCTTCCCCATTGACTACGCAAATCCTGATATAGTCCGTGAGTTGACTATAACGGGGAGTACGATGAAGAATAAAGTCAAGGGGTCACCTCGTCTGCGTTAACACTATGACGTCTCACCTAATAACAACTTGGGGATTAGCAATAGCGCTCAAAGGCTTCGGGAGATGTTCGTACGCAATCTATTCCATGGACTCTCCCGAGGTTGATGCAAACTGGGTGGATACTGACGGCCGCGCGTGGTAACTTGACACTCCGCACATAGGGAAAGTTTCACCAGATGCTATATTTTGAGTTAATGACCTAGGCATCACAATGCTTGGGCCTTCCCGATTTGAATTCAACGCCTACAACGACTCTGGCCTCCAAATGTATTGCCATGCAGAAAACAGCGTCGCGCAGCTCATGCGCATAAGATGATCTTTTACCGATTAGATTAGTTCTCGAAACGGTCTAAAAATGTGAGGCGCACTAAATTCTTTTTCGAGCTATAAGATCTTCTGAATTCATTAACATCATCGGAAACAGTAATCCCTGAGTGGTCGTGCTAAGTTACCCAATTTTGGCGGTAGGTTCCAGGGCCTACCCCGATACC
seq00030   TGACCATGCTCGCCAGTCTAGAGTTACCGGTACTGGGTCGGATGAGCCCACACCTCCCGGGTTCGTAGTTACCAAGGGGGTAGCTGGTTAGGGGTTCGCTCAAGTATTGCTTTCCCTAGCCACGGTTATGCTATAATCTTCACACTTCCATCGCTTGTGCCGTGTGGATTAGATGCGTGCTGATTGTATCTGGTTTTAACCTACAGCTTTGCCTTAAGCAGGACCAAGGTATACACAGCTTATACATGCGCGATTCGTTCAAGCACAGATCTGATACATTAACAACAGGTAAAATGATCAAGATCGGGTCGTAGGGCACCGCCCCCGCCGCTTGAGCGCTTCGGCCAGCCTCCCTCGACAAGAAGAGGACACAGACGCTGCGCTTACGCGGACGCTTGAGTCCCGCCTACTCGACTAGAGTTTAGCTTTAGCGCGTCTACCAATCATAGGCAGCCCCGCTGTCGCGATCCTGCTATAAATTTGATCTAGATAACTCCTTTAACAAGAACGTGGAACGGACCATCAGAGGGGAGCCCGGCTCCAAGAGCAACATCTGCGATTCCCAGTTTCTACCTTTACACCTAGCGGAATATAAGTCCGGGAATTGATCGAGTTGTGCCTCTTGTAATACCTGTGAAGCAAGCGGTGTGGAAAGATTCCTCAGCGTTACCGTAGTGGTTTGACACGGTACACTACACATTCGGCACCAGGTTAGAATCACATGGATCGTCGCTCGATCCTTATATGTGATGTACTACCAGGAGGAATTATTCCTGTAAGTCCACACCTGTTGCCCTTAACTTCAGTTAGCGTGTTTTCGGTGCAAACATTATAGGTCTCGCGTATTCGGCATGATACCGTGTCGGCCAAGCCACTTGGCTGATAACACGGTCGATTACCCTCACCTGTCACTCGTGCTAGCCTTGCTCCTAGCGAACATGTCGTACTAGGTAAACCTGTTGCGGGCTCAGTCAACACTGACTTGCATTCCTAGACGCAGCGCGGCATGCGCGAACCATGGCAGTTTCGGGTCTCCGGGAATGCTCCGGCCGACTCGCTGGCAACCACAGCAGCAAGGTGAGGGCAGAGGCAACTAATGGCCTATAGACAAGATGTGTGAACTCCCCTTGGTCCCCACACTCCGATGCTCTCATTGTGAGCGGACGTATCGATTGGCGAGCGTACAAATCACTATAGCCGCATAACGGATCGACCGAATCGAAACATGGTTTTACCTGGCGTTAGCAGGAAGCAGAGTGGGTTGCAATCAAGATCCAGTTGCACTTCTATTCTGACGGGGAGAGTCCTCCACGCCTTACAGTGGACAAGATCTAGCACTACGACCGCTAGGGCATATCGGTCTGTCGTAAACTTTTGGCGTGAGCATGTCTAAATGACACGAGACTCGTGCGGACAAATAGGGCCTTGGTGCTCCTTAAGACCAGGCACGATAGGAGTTGCTAAGCTACTGTGCCCAACTGCAATACACTCTGAGCGGGTGTCGTAATAAGTCCGAACACCCCATACTCATCTTCTGCGACTGTCTCCCGATTATAGACCTTGAGCGATGTAGAGTCAATGTCGCCTAGCTACGTTGTCGTGCAACGTGAGATCAATTCGCAACTACGTAGCTCAATTCCTCTTGAAGCGCACGAACCCGTGCAACACGTATCAGCACACCGAAGTCTCCGATCTTCCCCATTGACTACGCAAATCCTGATATAGTCCGTGAGTTGACTATAACGGGGAGTACGATGAAGAATAAAGTCAAGGGGTCACCTCGTCTGCGTTAACACTATGACGTCTCACCTAATAACAACTTGGGGATTAGCAATAGCGCTCAAAGGCTTCGGGAGATGTTCGTACGCAATCTATTCCATGGACTCTCCCGAGGTTGATGCAAACTGGGTGGATACTGACGGCCGCGCGTGGTAACTTGACACTCCGCACATAGGGAAAGTTTCACCAGATGCTATATTTTGAGTTAATGACCTAGGCATCACAATGCTTGGGCCTTCCCGATTTGAATTCAACGCCTACAACGACTCTGGCCTCCAAATGTATTGCCATGCAGAAAACAGCGTCGCGCAGCTCATGCGCATAAGATGATCTTTTACCGATTAGATTAGTTCTCGAAACGGTCTAAAAATGTGAGGCGCACTAAATTCTTTTTCGAGCTATAAGATCTTCTGAATTCATTAACATCATCGGAAACAGTAATCCCTGAGTGGTCGTGCTAAGTTACCCAATTTTGGCGGTAGGTTCCAGGGCCTACCCCGATACC
seq00031   TGACCATGCTCGCCAGTCTAGAGTTACCGGTACTGGGTCGGATGAGCCCACACCTCCCGGGTTCGTAGTTACCAAGGGGGTAGCTGGTTAGGGGTTCGCTCAAGTATTGCTTTCCCTAGCCACGGTTATGCTATAATCTTCACACTTCCATCGCTTGTGCCGTGTGGATTAGATGCGTGCTGATTGTATCTGGTTTTAACCTACAGCTTTGCCTTAAGCAGGACCAAGGTATACACAGCTTATACATGCGCGATTCGTTCAAGCACAGATCTGATACATTAACAACAGGTAAAATGATCAAGATCGGGTCGTAGGGCACCGCCCCCGCCGCTTGAGCGCTTCGGCCAGCCTCCCTCGACAAGAAGAGGACACAGACGCTGCGCTTACGCGGACGCTTGAGTCCCGCCTACTCGACTAGAGTTTAGCTTTAGCGCGTCTACCAATCATAGGCAGCCCCGCTGTCGCGATCCTGCTATAAATTTGATCTAGATAACTCCTTTAACAAGAACGTGGAACGGACCATCAGAGGGGAGCCCGGCTCCAAGAGCAACATCTGCGATTCCCAGTTTCTACCTTTACACCTAGCGGAATATAAGTCCGGGAATTGATCGAGTTGTGCCTCTTGTAATACCTGTGAAGCAAGCGGTGTGGAAAGATTCCTCAGCGTTACCGTAGTGGTTTGACACGGTACACTACACATTCGGCACCAGGTTAGAATCACATGGATCGTCGCTCGATCCTTATATGTGATGTACTACCAGGAGGAATTATTCCTGTAAGTCCACACCTGTTGCCCTTAACTTCAGTTAGCGTGTTTTCGGTGCAAACATTATAGGTCTCGCGTATTCGGCATGATACCGTGTCGGCCAAGCCACTTGGCTGATAACACGGTCGATTACCCTCACCTGTCACTCGTGCTAGCCTTGCTCCTAGCGAACATGTCGTACTAGGTAAACCTGTTGCGGGCTCAGTCAACACTGACTTGCATTCCTAGACGCAGCGCGGCATGCGCGAACCATGGCAGTTTCGGGTCTCCGGGAATGCTCCGGCCGACTCGCTGGCAACCACAGCAGCAAGGTGAGGGCAGAGGCAACTAATGGCCTATAGACAAGATGTGTGAACTCCCCTTGGTCCCCACACTCCGATGCTCTCATTGTGAGCGGACGTATCGATTGGCGAGCGTACAAATCACTATAGCCGCATAACGGATCGACCGAATCGAAACATGGTTTTACCTGGCGTTAGCAGGAAGCAGAGTGGGTTGCAATCAAGATCCAGTTGCACTTCTATTCTGACGGGGAGAGTCCTCCACGCCTTACAGTGGACAAGATCTAGCACTACGACCGCTAGGGCATATCGGTCTGTCGTAAACTTTTGGCGTGAGCATGTCTAAATGACACGAGACTCGTGCGGACAAATAGGGCCTTGGTGCTCCTTAAGACCAGGCACGATAGGAGTTGCTAAGCTACTGTGCCCAACTGCAATACACTCTGAGCGGGTGTCGTAATAAGTCCGAACACCCCATACTCATCTTCTGCGACTGTCTCCCGATTATAGACCTTGAGCGATGTAGAGTCAATGTCGCCTAGCTACGTTGTCGTGCAACGTGAGATCAATTCGCAACTACGTAGCTCAATTCCTCTTGAAGCGCACGAACCCGTGCAACACGTATCAGCACACCGAAGTCTCCGATCTTCCCCATTGACTACGCAAATCCTGATATAGTCCGTGAGTTGACTATAACGGGGAGTACGATGAAAAATAAAGTCAAGGGGTCACCTCGTCTGCGTTAACACTATGACGTCTCACCTAATAACAACTTGGGGATTAGCAATAGCGCTCAAAGGCTTCGGGAGATGTTCGTACGCAATCTATTCCATGGACTCTCCCGAGGTTGATGCAAACTGGGTGGATACTGACGGCCGCGCGTGGTAACTTGACACTCCGCACATAGGGAAAGTTTCACCAGATGCTATATTTTGAGTTAATGACCTAGGCATCACAATGCTTGGGCCTTCCCGATTTGAATTCAACGCCTACAACGACTCTGGCCTCCAAATGTATTGCCATGCAGAAAACAGCGTCGCGCAGCTCATGCGCATAAGATGATCTTTTACCGATTAGATTAGTTCTCGAAACGGTCTAAAAATGTGAGGCGCACTAAATTCTTTTTCGAGCTATAAGATCTTCTGAATTCATTAACATCATCGGAAACAGTAATCCCTGAGTGGTCGTGCTAAGTTACCCAATTTTGGCGGTAGGTTCCAGGGCCTACCCCGATACC
seq00032   TGACCATGCTCGCCAGTCTAGAGTTACCGGTACTGGGTCGGATGAGCCCACACCTCCCGGGTTCGTAGTTACCAAGGGGGTAGCTGGTTAGGGGTTCGCTCAAGTATTGCTTTCCCTAGCCACGGTTATGCTATAATCTTCACACTTCCATCGCTTGTGCCGTGTGGATTAGATGCGTGCTGATTGTATCTGGTTTTAACCTACAGCTTTGCCTTAAGCAGGACCAAGGTATACACAGCTTATACATGCGCGATTCGTTCAAGCACAGATCTGATACATTAACAACAGGTAAAATGATCAAGATCGGGTCGTAGGGCACCGCCCCCGCCGCTTGAGCGCTTCGGCCAGCCTCCCTCGACAAGAAGAGGACACAGACGCTGCGCTTACGCGGACGCTTGAGTCCCGCCTACTCGACTAGAGTTTAGCTTTAGCGCGTCTACCAATCATAGGCAGCCCCGCTGTCGCGATCCTGCTATAAATTTGATCTAGATAACTCCTTTAACAAGAACGTGGAACGGACCATCAGAGGGGAGCCCGGCTCCAAGAGCAACATCTGCGATTCCCAGTTTCTACCTTTACACCTAGCGGAATATAAGTCCGGGAATTGATCGAGTTGTGCCTCTTGTAATACCTGTGAAGCAAGCGGTGTGGAAAGATTCCTCAGCGTTACCGTAGTGGTTTGACACGGTACACTACACATTCGGCACCAGGTTAGAATCACATGGATCGTCGCTCGATCCTTATATGTGATGTACTACCAGGAGGAATTATTCCTGTAAGTCCACACCTGTTGCCCTTAACTTCAGTTAGCGTGTTTTCGGTGCAAACATTATAGGTCTCGCGTATTCGGCATGATACCGTGTCGGCCAAGCCACTTGGCTGATAACACGGTCGATTACCCTCACCTGTCACTCGTGCTAGCCTTGCTCCTAGCGAACATGTCGTACTAGGTAAACCTGTTGCGGGCTCAGTCAACACTGACTTGCATTCCTAGACGCAGCGCGGCATGCGCGAACCATGGCAGTTTCGGGTCTCCGGGAATGCTCCGGCCGACTCGCTGGCAACCACAGCAGCAAGGTGAGGGCAGAGGCAACTAATGGCCTATAGACAAGATGTGTGAACTCCCCTTGGTCCCCACACTCCGATGCTCTCATTGTGAGCGGACGTATCGATTGGCGAGCGTACAAATCACTATAGCCGCATAACGGATCGACCGAATCGAAACATGGTTTTACCTGGCGTTAGCAGGAAGCAGAGTGGGTTGCAATCAAGATCCAGTTGCACTTCTATTCTGACGGGGAGAGTCCTCCACGCCTTACAGTGGACAAGATCTAGCACTACGACCGCTAGGGCATATCGGTCTGTCGTAAACTTTTGGCGTGAGCATGTCTAAATGACACGAGACTCGTGCGGACAAATAGGGCCTTGGTGCTCCTTAAGACCAGGCACGATAGGAGTTGCTAAGCTACTGTGCCCAACTGCAATACACTCTGAGCGGGTGTCGTAATAAGTCCGAACACCCCATACTCATCTTCTGCGACTGTCTCCCGATTATAGACCTTGAGCGATGTAGAGTCAATGTCGCCTAGCTACGTTGTCGTGCAACGTGAGATCAATTCGCAACTACGTAGCTCAATTCCTCTTGAAGCGCACGAACCCGTGCAACACGTATCAGCACACCGAAGTCTCCGATCTTCCCCATTGACTACGCAAATCCTGATATAGTCCGTGAGTTGACGATAACGGGGAGTACGATGAAGAATAAAGTCAAGGGGTCACCTCGTCTGCGTTAACACTATGACGTCTCACCTAATAACAACTTGGGGATTAGCAATAGCGCTCAAAGGCTTCGGGAGATGTTCGTACGCAATCTATTCCATGGACTCTCCCGAGGTTGATGCAAACTGGGTGGATACTGACGGCCGCGCGTGGTAACTTGACACTCCGCACATAGGGAAAGTTTCACCAGATGCTATATTTTGAGTTAATGACCTAGGCATCACAATGCTTGGGCCTTCCCGATTTGAATTCAACGCCTACAACGACTCTGGCCTCCAAATGTATTGCCATGCAGAAAACAGCGTCGCGCAGCTCATGCGCATAAGATGATCTTTTACCGATTAGATTAGTTCTCGAAACGGTCTAAAAATGTGAGGCGCACTAAATTCTTTTTCGAGCTATAAGATCTTCTGAATTCATTAACATCATCGGAAACAGTAATCCCTGAGTGGTCGTGCTAAGTTACCCAATTTTGGCGGTAGGTTCCAGGGCCTACCCCGATACC
seq00033   TGACCATGCTCGCCAGTCTAGAGTTACCGGTACTGGGTCGGATGAGCCCACACCTCCCGGGTTCGTAGTTACCAAGGGGGTAGCTGGTTAGGGGTTCGCTCAAGTATTGCTTTCCCTAGCCACGGTTATGCTATAATCTTCACACTTCCATCGCTTGTGCCGTGTGGATTAGATGCGTGCTGATTGTATCTGGTTTTAACCTACAGCTTTGCCTTAAGCAGGACCAAGGTATACACAGCTTATACATGCGCGATTCGTTCAAGCACAGATCTGATACATTAACAACAGGTAAAATGATCAAGATCGGGTCGTAGGGCACCGCCCCCGCCGCTTGAGCGCTTCGGCCAGCCTCCCTCGACAAGAAGAGGACACAGACGCTGCGCTTACGCGGACGCTTGAGTCCCGCCTACTCGACTAGAGTTTAGCTTTAGCGCGTCTACCAATCATAGGCAGCCCCGCTGTCGCGATCCTGCTATAAATTTGATCTAGATAACTCCTTTAACAAGAACGTGGAACGGACCATCAGAGGGGAGCCCGGCTCCAAGAGCAACATCTGCGATTCCCAGTTTCTACCTTTACACCTAGCGGAATATAAGTCCGGGAATTGATCGAGTTGTGCCTCTTGTAATACCTGTGAAGCAAGCGGTGTGGAAAGATTCCTCAGCGTTACCGTAGTGGTTTGACACGGTACACTACACATTCGGCACCAGGTTAGAATCACATGGATCGTCGCTCGATCCTTATATGTGATGTACTACCAGGAGGAATTATTCCTGTAAGTCCACACCTGTTGCCCTTAACTTCAGTTAGCGTGTTTTCGGTGCAAACATTATAGGTCTCGCGTATTCGGCATGATACCGTGTCGGCCAAGCCACTTGGCTGATAACACGGTCGATTACCCTCACCTGTCACTCGTGCTAGCCTTGCTCCTAGCGAACATGTCGTACTAGGTAAACCTGTTGCGGGCTCAGTCAACACTGACTTGCATTCCTAGACGCAGCGCGGCATGCGCGAACCATGGCAGTTTCGGGTCTCCGGGAATGCTCCGGCCGACTCGCTGGCAACCACAGCAGCAAGGTGAGGGCAGAGGCAACTAATGGCCTATAGACAAGATGTGTGAACTCCCCTTGGTCCCCACACTCCGATGCTCTCATTGTGAGCGGTCGTATCGATTGGCGAGCGTACAAATCACTATAGCCGCATAACGGATCGACCGAATCGAAACATGGTTTTACCTGGCGTTAGCAGGAAGCAGAGTGGGTTGCAATCAAGATCCAGTTGCACTTCTATTCTGACGGGGAGAGTCCTCCACGCCTTACAGTGGACAAGATCTAGCACTACGACCGCTAGGGCATATCGGTCTGTCGTAAACTTTTGGCGTGAGCATGTCTAAATGACACGAGACTCGTGCGGACAAATAGGGCCTTGGTGCTCCTTAAGACCAGGCACGATAGGAGTTGCTAAGCTACTGTGCCCAACTGCAATACACTCTGAGCGGGTGTCGTAATAAGTCCGAACACCCCATACTCATCTTCTGCGACTGTCTCCCGATTATAGACCTTGAGCGATGTAGAGTCAATGTCGCCTAGCTACGTTGTCGTGCAACGTGAGATCAATTCGCAACTACGTAGCTCAATTCCTCTTGAAGCGCACGAACCCGTGCAACACGTATCAGCACACCGAAGTCTCCGATCTTCCCCATTGACTACGCAAATCCTGATATAGTCCGTGAGTTGACTATAACGGGGAGTACGATGAAGAATAAAGTCAAGGGGTCACCTCGTCTGCGTTAACACTATGACGTCTCACCTAATAACAACTTGGGGATTAGCAATAGCGCTCAAAGGCTTCGGGAGATGTTCGTACGCAATCTATTCCATGGACTCTCCCGAGGTTGATGCAAACTGGGTGGATACTGACGGCCGCGCGTGGTAACTTGACACTCCGCACATAGGGAAAGTTTCACCAGATGCTATATTTTGAGTTAATGACCTAGGCATCACAATGCTTGGGCCTTCCCGATTTGAATTCAACGCCTACAACGACTCTGGCCTCCAAATGTATTGCCATGCAGAAAACAGCGTCGCGCAGCTCATGCGCATAAGATGATCTTTTACCGATTAGATTAGTTCTCGAAACGGTCTAAAAATGTGAGGCGCACTAAATTCTTTTTCGAGCTATAAGATCTTCTGAATTCATTAACATCATCGGAAACAGTAATCCCTGAGGGGTCGTGCTAAGTTACCCAATTTTGGCGGTAGGTTCCAGGGCCTACCCCGATACC
