# Supplementary material for: How Good Are Indirect Tests at Detecting Recombination in Human mtDNA?
Source: G3 (Bethesda). 2013 Jul 1;3(7):1095–104. doi: 10.1534/g3.113.006510 (PMC3704238; doi:10.1534/g3.113.006510)
Supplement: Supporting Information [file supp_g3.113.006510_FileS2.gz › SequenceData/mtDNA_ratehet&popgrowth/10/3rdbase/Infiles/10_16-new.txt]

33 2284
seq00001   TCCTCTAGGGTGTCACCCGAAGCCGCTGGGAACCTTAGGCACTCCAAGGAATGACCTCAAGTAGCCGGTTGCCCTTGGCGCGCAACGACTTGAATTGCGACGAAACTTATAAATAGACACCCATGGCGAGCCTCACGCAATGATAATCACCGGTTTTTGAAGACGGTAGGCATCACCTTTAATGAGCTAATCCTCGCAGATGCCTTCCCTCCAACCGTTAAACTATTTGGGATGAAGTCAGTTGGTCTAATGGTTTCCCCGCTCCTAACAAGATCACGGGTTGCGCCCCACGGGCTGCATCTGGCTTGGGTATACGATGCAAACTTCGTAGGGCGCCTTGTATGGGGTCCCCCTTACCTGAACCTATTTGAGCGACACTTATATCCAAGTATCACAGCGCCCGTGAGCCTTACTTCCTTCATGCGTGAATAGAATGCCATTGGCGAGGCCGAACTGCTCGGCATTGTTATAGGAAATTCTGCCGACAGATCTGATATTCCCTGAGTAACAGGGCGATCGAAATCCCCAGGTTGACAACGGCAGTGTACCGCTCAGTGCAATGTAATGCGTATACAACACGGGACATCCGTTCGGCTCGGCTATAAGACTCTGGTGCCAATTTTGGTCTAAGCCATGCCGCTACCGTTCTTCTGTCACTTTGAGTGATCCGGACGTCGCTCTGATGACCTGTTTACCGAACCGTTACCCCAGGGTATCAATCATTCTACACTTACAGCCCGGCTCGCGTGGAAACTCATGATGAGTTATAGCCGAGACCTGTGAAATATAAGGCTATCATAAAATCGTTTTTGCGGTGGGCGACTTCCCGCGCTCTTTTTGTTAGTGTTTTCCCGTGGCGGCTCGGATAAAATCCGTAACCAGGCACCTAAGTTATTACTTGCCCACTGTCCTTAACTCAGTGGCGTAGTTATATATGGCGATCTAATTTCATAAAAAGTCAGAACATTCATCCTCCGTATAGTTCACGCCAACTAAATTACTGGTACTCGCGACAGAATTGCGGTTACTCAGTAAACATCTCGCTGCCCCGTGCACTATAACTTGACCTAAACAGTAGGCGGTCGTTACGAGTGGGACGACTCGTTGAAAACCGCGCCATGAAGAACCTAAGCACTCGTTTAAACATTTGAGGAACGAGTACAAGCAGGACTAGTCCTGGTCCCGTCGCTATCGTCGCTGTAATCGTGCTTTACAGACAATTAAGCCTCGGGCAAACTATCAGAGCGACCGGATATGAGACCGAATCGTATTACAATCGAGACCAGATACAAAGAGGCACGTTAGGGCACACGATGCCTGTTGGAAGCTGGTCCTCGAAAACATCTATTGTTCTCGTACTGAGGGGCGGAAGCAGAGTTCCAATATATCTTCACCAGACCCCTGGGGCTACTAGTAGCGGACTTAAGTTTGATAGATCCCCCGGGACAGCCCGCTTGAATTGGTATAAAAAAAACGTCGACTTATTCGAGGCTTCGTGGTAAAGCGGCGCGGTCGTAGTATGGAGGAGTGCAACGTTCACGATGTTATTATACGAAGACTCTCAGTATAATAAAAAATTCTGGGGGCCTCGTGTGCCCCACACGAGCTTAACGCGGCGATTTTTCGTCCGCGTGGTACCAATCCTCTGAAGTGCAAATTCCGCCATTCCCTCCTGCCATCTGGTGCTAATGGGACTTAACATCGTCTGGGGCTTGGAAATACCAGAATGTCAACTTCCCCTAGAAACCGGATAACTGAAAGTGTGTAGACCGTCTAATGTCCAGAAATCAACGGTTCGCGCGCACTACTCTGTGACCTGGATTGCTTGTGCAGTGCCCTTCGAACTGTGTCTGCAATAACCAAGTCAAAATGCCTTGGGACGGGTAGTGCAGTGAATCTGCCTTAATTCGGTTAAGTAGCCGTAGGCATTATATAGCAAGCAGCAGGCGAGTACCGCACCATGCCTTTGTCATGTTCCTTCCCACAACCGCCGGTGGAGAATGCTCCTCGGGACGAAGCGACCATAACGCGCGGTGTGGATCCTATAACCTTCAGCACAGGTAAGGCTGTGAAAACCATGAATCAAATGTTCGTGTTCCTAACGGAGTTTGTAAGAGACCGGGGCTATATGTACGGAGCACAGCAGTGCCTGAGCGAGGAGCATAGCCCCTATGACCTCGTAAACTGTCATTGAGAATAGAATCTAGTACTATAAACGGGCACACACATTTAGGTCCTATGACGACTCGGAGGAATGGGTACCAAAGAATTATTGAAGAGGATA
seq00002   TCCTCTAGGGTGTCACCCGAAGCCGCTGGGAACCTTAGGCACTCCAAGGAATGACCTCAAGTAGCCGGTTGCCCTTGGCGCGCAACGACTTGAATTGCGACGAAACTTATAAATAGACACCCATGGCGAGCCTCACGCAATGATAATCACCGGTTTTTGAAGACGGTAGGCATCACCTTTAATGAGCTAATCCTCGCAGATGCCTTCCCTCCAACCGTTAAACTATTTGGGATGAAGTCAGTTGGTCTAATGGTTTCCCCGCTCCTAACAAGATCACGGGTTGCGCCCCACGGGCTGCATCTGGCTTGGGTATACGATGCAAACTTCGTAGGGCGCCTTGTATGGGGTCCCCCTTACCTGAACCTATTTGAGCGACACTTATATCCAAGTATCACAGCGCCCGTGAGCCTTACTTCCTTCATGCGTGAATAGAATGCCATTGGCGAGGCCGAACTGCTCGGCATTGTTATAGGAAATTCTGCCGACAGATCTGATATTCCCTGAGTAACAGGGCGATCGAAATCCCCAGGTTGACAACGGCAGTGTACCGCTCAGTGCAATGTAATGCGTATACAACACGGGACATCCGTTCGGCTCGGCTATAAGACTCTGGTGCCAATTTTGGTCTAAGCCATGCCGCTACCGTTCTTCTGTCACTTTGAGTGATCCGGACGTCGCTCTGATGACATGTTTACCGAACCGTTACCCCAGGGTATCAATCATTCTACACTTACAGCCCGGCTCGCGTGGAAACTCATGATGAGTTATAGCCGAGACCTGTGAAATATAAGGCTATCATAAAATCGTTTTTGCGGTGGGCGACTTCCCGCGCTCTTTTTGTTAGTGTTTTCCCGTGGCGGCTCGGATAAAATCCGTAACCAGGCACCTAAGTTATTACTTGCCCACTGTCCTTAACTCAGTGGCGTAGTTATATATGGCGATCTAATTTCATAAAAAGTCAGAACATTCATCCTCCGTATAGTTCACGCCAACTAAATTACTGGTACTCGCGACAGAATTGCGGTTACTCAGTAAACATCTCGCTGCCCCGTGCACTATAACTTGACCTAAACAGTAGGCGGTCGTTACGAGTGGGACGACTCGTTGAAAACCGCGCCATGAAGAACCTAAGCACTCGTTTAAACATTTGAGGAACGAGTACAAGCAGGACTAGTCCTGGTCCCGTCGCTATCGTCGCTGTAATCGTGCTTTACAGACAATTAAGCCTCGGGCAAACTATCAGAGCGACCGGATATGAGACCGAATCGTATTACAATCGAGACCAGATACAAAGAGGCACGTTAGGGCACACGATGCCTGTTGGAAGCTGGTCCTCGAAAACATCTATTGTTCTCGTACTGAGGGGCGGAAGCAGAGTTCCAATATATCTTCACCAGACCCCTGGGGCTACTAGTAGCGGACTTAAGTTTGATAGATCCCCCGGGACAGCCCGCTTGAATTGGTATAAAAAAAACGTCGACTTATTCGAGGCTTCGTGGTAAAGCGGCGCGGTCGTAGTATGGAGGAGTGCAACGTTCACGATGTTATTAAACGAAGACTCTCAGTATAATAAAAAATTCTGGGGGCCTCGTGTGCCCCACACGAGCTTAACGCGGCGATTTTTCGTCCGCGTGGTACCAATCCTCTGAAGTGCAAATTCCGCCATTCCCTCCTGCCATCTGGTGCTAATGGGACTTAACATCGTCTGGGGCTTGGAAATACCAGAATGTCAACTTCCCCTAGAAACCGGATAACTGAAAGTGTGTAGACCGTCTAATGTCCAGAAATCAACGGTTCGCGCGCACTACTCTGTGACCTGGATTGCTTGTGCAGTGCCCTTCGAACTGTGTCTGCAATAACCAAGTCAAAATGCCTTGGGACGGGTAGTGCAGTGAATCTGCCTTAATTCGGTTAAGTAGCCGTAGGCATTATATAGCAAGCAGCAGGCGAGTACCGCACCATGCCTTTGTCATGTTCCTTCCCACAACCGCCGGTGGAGAATGCTCCTCGGGACGAAGCGACCATAACGCGCGGTGTGGATCCTATAACCTTCAGCACAGGTAAGGCTGTGAAAACCATGAATCAAATGTTCGTGTTCCTAACGGAGTTTGTAAGAGACCGGGGCTATATGTACGGAGCACAGCAGTGCCTGAGCGAGGAGCATAGCCCCTATGACCTCGTAAACTGTCATTGAGAATAGAATCTAGTACTATAAACGGGCACACACATTTAGGTCCTATGACGACTCGGAGGAATGGGTACCAAAGAATTATTGAAGAGGATA
seq00003   TCCTCTAGGGTGTCACCCGAAGCCGCTGGGAACCTTAGGCACTCCAAGGAATGACCTCAAGTAGCCGGTTGCCCTTGGCGCGCAACGACTTGAATTGCGACGAAACTTATAAATAGACACCCATGGCGAGCCTCACGCAATGATAATCACCGGTTTTTGAAGACGGTAGGCATCACCTTTAATGAGCTAATCCTCGCAGATGCCTTCCCTCCAACCGTTAAACTATTTGGGATGAAGTCAGTTGGTCTAATGGTTTCCCCGCTCCTAACAAGATCACGGGTTGCGCCCCACGGGCTGCATCTGGCTTGGGTATACGATGCAAACTTCGTAGGGCGCCTTGTATGGGGTCCCCCTTACCTGAACCTATTTGAGCGACACTTATATCCAAGTATCACAGCGCCCGTGAGCCTTACTTCCTTCATGCGTGAATAGAATGCCATTGGCGAGGCCGAACTGCTCGGCATTGTTATAGGAAATTCTGCCGACAGATCTGATATTCCCTGAGTAACAGGGCGATCGAAATCCCCAGGTTGACAACGGCAGTGTACCGCTCAGTGCAATGTAATGCGTATACAACACGGGACATCCGTTCGGCTCGGCTATAAGACTCTGGTGCCAATTTTGGTCTAAGCCATGCCGCTACCGTTCTTCTGTCACTTTGAGTGATCCGGACGTCGCTCTGATGACCTGTTTACCGAACCGTTACCCCAGGGTATCAATCATTCTACACTTACAGCCCGGCTCGCGTGGAAACTCATGATGAGTTATAGCCGAGACCTGTGAAATATAAGGCTATCATAAAATCGTTTTTGCGGTGGGCGACTTCCCGCGCTCTTTTTGTTAGTGTTTTCCCGTGGCGGCTCGGATAAAATCCGTAACCAGGCACCTAAGTTATTACTTGCCCACTGTCCTTAACTCAGTGGCGTAGTTATATATGGCGATCTAATTTCATAAAAAGTCAGAACATTCATCCTCCGTATAGTTCACGCCAACTAAATTACTGGTACTCGCGACAGAATTGCGGTTACTCAGTAAACATCTCGCTGCCCCGTGCACTATAACTTGACCTAAACAGTAGGCGGTCGTTACGAGTGGGACGACTCGTTGAAAACCGCGCCATGAAGAACCTAAGCACTCGTTTAAACATTTGAGGAACGAGTACAAGCAGGACTAGTCCTGGTCCCGTCGCTATCGTCGCTGTAATCGTGCTTTACAGACAATTAAGCCTCGGGCAAACTATCAGAGCGACCGGATATGAGACCGAATCGTATTACAATCGAGACCAGATACAAAGAGGCACGTTAGGGCACACGATGCCTGTTGGAAGCTGGTCCTCGAAAACATCTATTGTTCTCGTACTGAGGGGCGGAAGCAGAGTTCCAATATATCTTCACCAGACCCCTGGGGCTACTAGTAGCGGACTTAAGTTTGATAGATCCCCCGGGACAGCCCGCTTGAATTGGTATAAAAAAAACGTCGACTTATTCGAGGCTTCGTGGTAAAGCGGCGCGGTCGTAGTATGGAGGAGTGCAACGTTCACGATGTTATTATACGAAGACTCTCAGTATAATAAAAAATTCTGGGGGCCTCGTGTGCCCCACACGAGCTTAACGCGGCGATTTTTCGTCCGCGTGGTACCAATCCTCTGAAGTGCAAATTCCGCCATTCCCTCCTGCCATCTGGTGCTAATGGGACTTAACATCGTCTGGGGCTTGGAAATACCAGAATGTCAACTTCCCCTAGAAACCGGATAACTGAAAGTGTGTAGACCGTCTAATGTCCAGAAATCAACGGTTCGCGCGCACTACTCTGTGACCTGGATTGCTTGTGCAGTGCCCTTCGAACTGTGTCTGCAATAACCAAGTCAAAATGCCTTGGGACGGGTAGTGCAGTGAATCTGCCTTAATTCGGTTAAGTAGCCGTAGGCATTATATAGCAAGCAGCAGGCGAGTACCGCACCATGCCTTTGTCATGTTCCTTCCCACAACCGCCGGTGGAGAATGCTCCTCGGGACGAAGCGACCATAACGCGCGGTGTGGATCCTATAACCTTCAGCACAGGTAAGGCTGTGAAAACCATGAATCAAATGTTCGTGTTCCTAACGGAGTTTGTAAGAGACCGGGGCTATATGTACGGAGCACAGCAGTGCCTGAGCGAGGAGCATAGCCCCTATGACCTCGTAAACTGTCATTGAGAATAGAATCTAGTACTATAAACGGGCACACACATTTAGGTCCTATGACGACTCGGAGGAATGGGTACCAAAGAATTATTGAAGAGGATA
seq00004   TCCTCTAGGGTGTCACCCGAAGCCGCTGGGAACCTTAGGCACTCCAAGGAATGACCTCAAGTAGCCGGTTGCCCTTGGCGCGCAACGACTTGAATTGCGACGAAACTTATAAATAGACACCCATGGCGAGCCTCACGCAATGATAATCACCGGTTTTTGAAGACGGTAGGCATCACCTTTAATGAGCTAATCCTCGCAGATGCCTTCCCTCCAACCGTTAAACTATTTGGGATGAAGTCAGTTGGTCTAATGGTTTCCCCGCTCCTAACAAGATCACGGGTTGCGCCCCACGGGCTGCATCTGGCTTGGGTATACGATGCAAACTTCGTAGGGCGCCTTGTATGGGGTCCCCCTTACCTGAACCTATTTGAGCGACACTTATATCCAAGTATCACAGCGCCCGTGAGCCTTACTTCCTTCATGCGTGAATAGAATGCCATTGGCGAGGCCGAACTGCTCGGCATTGTTATAGGAAATTCTGCCGACAGATCTGATATTCCCTGAGTAACAGGGCGATCGAAATCCCCAGGTTGACAACGGCAGTGTACCGCTCAGTGCAATGTAATGCGTATACAACACGGGACATCCGTTCGGCTCGGCTATAAGACTCTGGTGCCAATTTTGGTCTAAGCCATGCCGCTACCGTTCTTCTGTCACTTTGAGTGATCCGGACGTCGCTCTGATGACATGTTTACCGAACCGTTACCCCAGGGTATCAATCATTCTACACTTACAGCCCGGCTCGCGTGGAAACTCATGATGAGTTATAGCCGAGACCTGTGAAATATAAGGCTATCATAAAATCGTTTTTGCGGTGGGCGACTTCCCGCGCTCTTTTTGTTAGTGTTTTCCCGTGGCGGCTCGGATAAAATCCGTAACCAGGCACCTAAGTTATTACTTGCCCACTGTCCTTAACTCAGTGGCGTAGTTATATATGGCGATCTAATTTCATAAAAAGTCAGAACATTCATCCTCCGTATAGTTCACGCCAACTAAATTACTGGTACTCGCGACAGAATTGCGGTTACTCAGTAAACATCTCGCTGCCCCGTGCACTATAACTTGACCTAAACAGTAGGCGGTCGTTACGAGTGGGACGACTCGTTGAAAACCGCGCCATGAAGAACCTAAGCACTCGTTTAAACATTTGAGGAACGAGTACAAGCAGGACTAGTCCTGGTCCCGTCGCTATCGTCGCTGTAATCGTGCTTTACAGACAATTAAGCCTCGGGCAAACTATCAGAGCGACCGGATATGAGACCGAATCGTATTACAATCGAGACCAGATACAAAGAGGCACGTTAGGGCACACGATGCCTGTTGGAAGCTGGTCCTCGAAAACATCTATTGTTCTCGTACTGAGGGGCGGAAGCAGAGTTCCAATATATCTTCACCAGACCCCTGGGGCTACTAGTAGCGGACTTAAGTTTGATAGATCCCCCGGGACAGCCCGCTTGAATTGGTATAAAAAAAACGTCGACTTATTCGAGGCTTCGTGGTAAAGCCGCGCGGTCGTAGTATGGAGGAGTGCAACGTTCACGATGTTATTATACGAAGACTCTCAGTATAATAAAAAATTCTGGGGGCCTCGTGTGCCCCACACGAGCTTAACGCGGCGATTTTTCGTCCGCGTGGTACCAATCCTCTGAAGTGCAAATTCCGCCATTCCCTCCTGCCATCTGGTGCTAATGGGACTTAACATCGTCTGGGGCTTGGAAATACCAGAATGTCAACTTCCCCTAGAAACCGGATAACTGAAAGTGTGTAGACCGTCTAATGTCCAGAAATCAACGGTTCGCGCGCACTACTCTGTGACCTGGATTGCTTGTGCAGTGCCCTTCGAACTGTGTCTGCAATAACCAAGTCAAAATGCCTTGGGACGGGTAGTGCAGTGAATCTGCCTTAATTCGGTTAAGTAGCCGTAGGCATTATATAGCAAGCAGCAGGCGAGTACCGCACCATGCCTTTGTCATGTTCCTTCCCACAACCGCCGGTGGAGAATGCTCCTCGGGACGAAGCGACCATAACGCGCGGTGTGGATCCTATAACCTTCAGCACAGGTAAGGCTGTGAAAACCATGAATCAAATGTTCGTGTTCCTAACGGAGTTTGTAAGAGACCGGGGCTATATGTACGGAGCACAGCAGTGCCTGAGCGAGGAGCATAGCCCCTATGACCTCGTAAACTGTCATTGAGAATAGAATCTAGTACTATAAACGGGCACACACATTTAGGTCCTATGACGACTCGGAGGAATGGGTACCAAAGAATTATTGAAGAGGATA
seq00005   TCCTCTAGGGTGTCACCCGAAGCCGCTGGGAACCTTAGGCACTCCAAGGAATGACCTCAAGTAGCCGGTTGCCCTTGGCGCGCAACGACTTGAATTGCGACGAAACTTATAAATAGACACCCATGGCGAGCCTCACGCAATGATAATCACCGGTTTTTGAAGACGGTAGGCATCACCTTTAATGAGCTAATCCTCGCAGATGCCTTCCCTCCAACCGTTAAACTATTTGGGATGAAGTCAGTTGGTCTAATGGTTTCCCCGCTCCTAACAAGATCACGGGTTGCGCCCCACGGGCTGCATCTGGCTTGGGTATACGATGCAAACTTCGTAGGGCGCCTTGTATGGGGTCCCCCTTACCTGAACCTATTTGAGCGACACTTATATCCAAGTATCACAGCGCCCGTGAGCCTTACTTCCTTCATGCGTGAATAGAATGCCATTGGCGAGGCCGAACTGCTCGGCATTGTTATAGGAAATTCTGCCGACAGATCTGATATTCCCTGAGTAACAGGGCGATCGAAATCCCCAGGTTGACAACGGCAGTGTACCGCTCAGTGCAATGTAATGCGTATACAACACGGGACATCCGTTCGGCTCGGCTATAAGACTCTGGTGCCAATTTTGGTCTAAGCCATGCCGCTACCGTTCTTCTGTCACTTTGAGTGATCCGGACGTCGCTCTGATGACATGTTTACCGAACCGTTACCCCAGGGTATCAATCATTCTACACTTACAGCCCGGCTCGCGTGGAAACTCATGATGAGTTATAGCCGAGACCTGTGAAATATAAGGCTATCATAAAATCGTTTTTGCGGTGGGCGACTTCCCGCGCTCTTTTTGTTAGTGTTTTCCCGTGGCGGCTCGGATAAAATCCGTAACCAGGCACCTAAGTTATTACTTGCCCACTGTCCTTAACTCAGTGGCGTAGTTATATATGGCGATCTAATTTCATAAAAAGTCAGAACATTCATCCTCCGTATAGTTCACGCCAACTAAATTACTGGTACTCGCGACAGAATTGCGGTTACTCAGTAAACATCTCGCTGCCCCGTGCACTATAACTTGACCTAAACAGTAGGCGGTCGTTACGAGTGGGACGACTCGTTGAAAACCGCGCCATGAAGAACCTAAGCACTCGTTTAAACATTTGAGGAACGAGTACAAGCAGGACTAGTCCTGGTCCCGTCGCTATCGTCGCTGTAATCGTGCTTTACAGACAATTAAGCCTCGGGCAAACTATCAGAGCGACCGGATATGAGACCGAATCGTATTACAATCGAGACCAGATACAAAGAGGCACGTTAGGGCACACGATGCCTGTTGGAAGCTGGTCCTCGAAAACATCTATTGTTCTCGTACTGAGGGGCGGAAGCAGAGTTCCAATATATCTTCACCAGACCCCTGGGGCTACTAGTAGCGGACTTAAGTTTGATAGATCCCCCGGGACAGCCCGCTTGAATTGGTATAAAAAAAACGTCGACTTATTCGAGGCTTCGTGGTAAAGCCGCGCGGTCGTAGTATGGAGGAGTGCAACGTTCACGATGTTATTATACGAAGACTCTCAGTATAATAAAAAATTCTGGGGGCCTCGTGTGCCCCACACGAGCTTAACGCGGCGATTTTTCGTCCGCGTGGTACCAATCCTCTGAAGTGCAAATTCCGCCATTCCCTCCTGCCATCTGGTGCTAATGGGACTTAACATCGTCTGGGGCTTGGAAATACCAGAATGTCAACTTCCCCTAGAAACCGGATAACTGAAAGTGTGTAGACCGTCTAATGTCCAGAAATCAACGGTTCGCGCGCACTACTCTGTGACCTGGATTGCTTGTGCAGTGCCCTTCGAACTGTGTCTGCAATAACCAAGTCAAAATGCCTTGGGACGGGTAGTGCAGTGAATCTGCCTTAATTCGGTTAAGTAGCCGTAGGCATTATATAGCAAGCAGCAGGCGAGTACCGCACCATGCCTTTGTCATGTTCCTTCCCACAACCGCCGGTGGAGAATGCTCCTCGGGACGAAGCGACCATAACGCGCGGTGTGGATCCTATAACCTTCAGCACAGGTAAGGCTGTGAAAACCATGAATCAAATGTTCGTGTTCCTAACGGAGTTTGTAAGAGACCGGGGCTATATGTACGGAGCACAGCAGTGCCTGAGCGAGGAGCATAGCCCCTATGACCTCGTAAACTGTCATTGAGAATAGAATCTAGTACTATAAACGGGCACACACATTTAGGTCCTATGACGACTCGGAGGAATGGGTACCAAAGAATTATTGAAGAGGATA
seq00006   TCCTCTAGGGTGTCACCCGAAGCCGCTGGGAACCTTAGGCACTCCAAGGAATGACCTCAAGTAGCCGGTTGCCCTTGGCGCGCAACGACTTGAATTGCGACGAAACTTATAAATAGACACCCATGGCGAGCCTCACGCAATGATAATCACCGGTTTTTGAAGACGGTAGGCATCACCTTTAATGAGCTAATCCTCGCAGATGCCTTCCCTCCAACCGTTAAACTATTTGGGATGAAGTCAGTTGGTCTAATGGTTTCCCCGCTCCTAACAAGATCACGGGTTGCGCCCCACGGGCTGCATCTGGCTTGGGTATACGATGCAAACTTCGTAGGGCGCCTTGTATGGGGTCCCCCTTACCTGAACCTATTTGAGCGACACTTATATCCAAGTATCACAGCGCCCGTGAGCCTTACTTCCTTCATGCGTGAATAGAATGCCATTGGCGAGGCCGAACTGCTCGGCATTGTTATAGGAAATTCTGCCGACAGATCTGATATTCCCTGAGTAACAGGGCGATCGAAATCCCCAGGTTGACAACGGCAGTGTACCGCTCAGTGCAATGTAATGCGTATACAACACGGGACATCCGTTCGGCTCGGCTATAAGACTCTGGTGCCAATTTTGGTCTAAGCCATGCCGCTACCGTTCTTCTGTCACTTTGAGTGATCCGGACGTCGCTCTGATGACATGTTTACCGAACCGTTACCCCAGGGTATCAATCATTCTACACTTACAGCCCGGCTCGCGTGGAAACTCATGATGAGTTATAGCCGAGACCTGTGAAATATAAGGCTATCATAAAATCGTTTTTGCGGTGGGCGACTTCCCGCGCTCTTTTTGTTAGTGTTTTCCCGTGGCGGCTCGGATAAAATCCGTAACCAGGCACCTAAGTTATTACTTGCCCACTGTCCTTAACTCAGTGGCGTAGTTATATATGGCGATCTAATTTCATAAAAAGTCAGAACATTCATCCTCCGTATAGTTCACGCCAACTAAATTACTGGTACTCGCGACAGAATTGCGGTTACTCAGTAAACATCTCGCTGCCCCGTGCACTATAACTTGACCTAAACAGTAGGCGGTCGTTACGAGTGGGACGACTCGTTGAAAACCGCGCCATGAAGAACCTAAGCACTCGTTTAAACATTTGAGGAACGAGTACAAGCAGGACTAGTCCTGGTCCCGTCGCTATCGTCGCTGTAATCGTGCTTTACAGACAATTAAGCCTCGGGCAAACTATCAGAGCGACCGGATATGAGACCGAATCGTATTACAATCGAGACCAGATACAAAGAGGCACGTTAGGGCACACGATGCCTGTTGGAAGCTGGTCCTCGAAAACATCTATTGTTCTCGTACTGAGGGGCGGAAGCAGAGTTCCAATATATCTTCACCAGACCCCTGGGGCTACTAGTAGCGGACTTAAGTTTGATAGATCCCCCGGGACAGCCCGCTTGAATTGGTATAAAAAAAACGTCGACTTATTCGAGGCTTCGTGGTAAAGCGGCGCGGTCGTAGTATGGAGGAGTGCAACGTTCACGATGTTATTATACGAAGACTCTCAGTATAATAAAAAATTCTGGGGGCCTCGTGTGCCCCACACGAGCTTAACGCGGCGATTTTTCGTCCGCGTGGTACCAATCCTCTGAAGTGCAAATTCCGCCATTCCCTCCTGCCATCTGGTGCTAATGGGACTTAACATCGTCTGGGGCTTGGAAATACCAGAATGTCAACTTCCCCTAGAAACCGGATAACTGAAAGTGTGTAGACCGTCTAATGTCCAGAAATCAACGGTTCGCGCGCACTACTCTGTGACCTGGATTGCTTGTGCAGTGCCCTTCGAACTGTGTCTGCAATAACCAAGTCAAAATGCCTTGGGACGGGTAGTGCAGTGAATCTGCCTTAATTCGGTTAAGTAGCCGTAGGCATTATATAGCAAGCAGCAGGCGAGTACCGCACCATGCCTTTGTCATGTTCCTTCCCACAACCGCCGGTGGAGAATGCTCCTCGGGACGAAGCGACCATAACGCGCGGTGTGGATCCTATAACCTTCAGCACAGGTAAGGCTGTGAAAACCATGAATCAAATGTTCGTGTTCCTAACGGAGTTTGTAAGAGACCGGGGCTATATGTACGGAGCACAGCAGTGCCTGAGCGAGGAGCATAGCCCCTATGACCTCGTAAACTGTCATTGAGAATAGAATCTAGTACTATAAACGGGCACACACATTTAGGTCCTATGACGACTCGGAGGAATGGGTACCAAAGAATTATTGAAGAGGATA
seq00007   TCCTCTAGGGTGTCACCCGAAGCCGCTGGGAACCTTAGGCACTCCAAGGAATGACCTCAAGTAGCCGGTTGCCCTTGGCGCGCAACGACTTGAATTGCGACGAAACTTATAAATAGACACCCATGGCGAGCCTCACGCAATGATAATCACCGGTTTTTGAAGACGGTAGGCATCACCTTTAATGAGCTAATCCTCGCAGATGCCTTCCCTCCAACCGTTAAACTATTTGGGATGAAGTCAGTTGGTCTAATGGTTTCCCCGCTCCTAACAAGATCACGGGTTGCGCCCCACGGGCTGCATCTGGCTTGGGTATACGATGCAAACTTCGTAGGGCGCCTTGTATGGGGTCCCCCTTACCTGAACCTATTTGAGCGACACTTATATCCAAGTATCACAGCGCCCGTGAGCCTTACTTCCTTCATGCGTGAATAGAATGCCATTGGCGAGGCCGAACTGCTCGGCATTGTTATAGGAAATTCTGCCGACAGATCTGATATTCCCTGAGTAACAGGGCGATCGAAATCCCCAGGTTGACAACGGCAGTGTACCGCTCAGTGCAATGTAATGCGTATACAACACGGGACATCCGTTCGGCTCGGCTATAAGACTCTGGTGCCAATTTTGGTCTAAGCCATGCCGCTACCGTTCTTCTGTCACTTTGAGTGATCCGGACGTCGCTCTGATGACATGTTTACCGAACCGTTACCCCAGGGTATCAATCATTCTACACTTACAGCCCGGCTCGCGTGGAAACTCATGATGAGTTATAGCCGAGACCTGTGAAATATAAGGCTATCATAAAATCGTTTTTGCGGTGGGCGACTTCCCGCGCTCTTTTTGTTAGTGTTTTCCCGTGGCGGCTCGGATAAAATCCGTAACCAGGCACCTAAGTTATTACTTGCCCACTGTCCTTAACTCAGTGGCGTAGTTATATATGGCGATCTAATTTCATAAAAAGTCAGAACATTCATCCTCCGTATAGTTCACGCCAACTAAATTACTGGTACTCGCGACAGAATTGCGGTTACTCAGTAAACATCTCGCTGCCCCGTGCACTATAACTTGACCTAAACAGTAGGCGGTCGTTACGAGTGGGACGACTCGTTGAAAACCGCGCCATGAAGAACCTAAGCACTCGTTTAAACATTTGAGGAACGAGTACAAGCAGGACTAGTCCTGGTCCCGTCGCTATCGTCGCTGTAATCGTGCTTTACAGACAATTAAGCCTCGGGCAAACTATCAGAGCGACCGGATATGAGACCGAATCGTATTACAATCGAGACCAGATACAAAGAGGCACGTTAGGGCACACGATGCCTGTTGGAAGCTGGTCCTCGAAAACATCTATTGTTCTCATACTGAGGGGCGGAAGCAGAGTTCCAATATATCTTCACCAGACCCCTGGGGCTACTAGTAGCGGACTTAAGTTTGATAGATCCCCCGGGACAGCCCGCTTGAATTGGTATAAAAAAAACGTCGACTTATTCGAGGCTTCGTGGTAAAGCGGCGCGGTCGTAGTATGGAGGAGTGCAACGTTCACGATGTTATTATACGAAGACTCTCAGTATAATAAAAAATTCTGGGGGCCTCGTGTGCCCCACACGAGCTTAACGCGGCGATTTTTCGTCCGCGTGGTACCAATCCTCTGAAGTGCAAATTCCGCCATTCCCTCCTGCCATCTGGTGCTAATGGGACTTAACATCGTCTGGGGCTTGGAAATACCAGAATGTCAACTTCCCCTAGAAACCGGATAACTGAAAGTGTGTAGACCGTCTAATGTCCAGAAATCAACGGTTCGCGCGCACTACTCTGTGACCTGGATTGCTTGTGCAGTGCCCTTCGAACTGTGTCTGCAATAACCAAGTCAAAATGCCTTGGGACGGGTAGTGCAGTGAATCTGCCTTAATTCGGTTAAGTAGCCGTAGGCATTATATAGCAAGCAGCAGGCGAGTACCGCACCATGCCTTTGTCATGTTCCTTCCCACAACCGCCGGTGGAGAATGCTCCTCGGGACGAAGCGACCATAACGCGCGGTGTGGATCCTATAACCTTCAGCACAGGTAAGGCTGTGAAAACCATGAATCAAATGTTCGTGTTCCTAACGGAGTTTGTAAGAGACCGGGGCTATATGTACGGAGCACAGCAGTGCCTGAGCGAGGAGCATAGCCCCTATGACCTCGTAAACTGTCATTGAGAATAGAATCTAGTACTATAAACGGGCACACACATTTAGGTCCTATGACGACTCGGAGGAATGGGTACCAAAGAATTATTGAAGAGGATA
seq00008   TCCTCTAGGGTGTCACCCGAAGCCGCTGGGAACCTTAGGCACTCCAAGGAATGACCTCAAGTAGCCGGTTGCCCTTGGCGCGCAACGACTTGAATTGCGACGAAACTTATAAATAGACACCCATGGCGAGCCTCACGCAATGATAATCACCGGTTTTTGAAGACGGTAGGCATCACCTTTAATGAGCTAATCCTCGCAGATGCCTTCCCTCCAACCGTTAAACTATTTGGGATGAAGTCAGTTGGTCTAATGGTTTCCCCGCTCCTAACAAGATCACGGGTTGCGCCCCACGGGCTGCATCTGGCTTGGGTATACGATGCAAACTTCGTAGGGCGCCTTGTATGGGGTCCCCCTTACCTGAACCTATTTGAGCGACACTTATATCCAAGTATCACAGCGCCCGTGAGCCTTACTTCCTTCATGCGTGAATAGAATGCCATTGGCGAGGCCGAACTGCTCGGCATTGTTATAGGAAATTCTGCCGACAGATCTGATATTCCCTGAGTAACAGGGCGATCGAAATCCCCAGGTTGACAACGGCAGTGTACCGCTCAGTGCAATGTAATGCGTATACAACACGGGACATCCGTTCGGCTCGGCTATAAGACTCTGGTGCCAATTTTGGTCTAAGCCATGCCGCTACCGTTCTTCTGTCACTTTGAGTGATCCGGACGTCGCTCTGATGACCTGTTTACCGAACCGTTACCCCAGGGTATCAATCATTCTACACTTACAGCCCGGCTCGCGTGGAAACTCATGATGAGTTATAGCCGAGACCTGTGAAATATAAGGCTATCATAAAATCGTTTTTGCGGTGGGCGACTTCCCGCGCTCTTTTTGTTAGTGTTTTCCCGTGGCGGCTCGGATAAAATCCGTAACCAGGCACCTAAGTTATTACTTGCCCACTGTCCTTAACTCAGTGGCGTAGTTATATATGGCGATCTAATTTCATAAAAAGTCAGAACATTCATCCTCCGTATAGTTCACGCCAACTAAATTACTGGTACTCGCGACAGAATTGCGGTTACTCAGTAAACATCTCGCTGCCCCGTGCACTATAACTTGACCTAAACAGTAGGCGGTCGTTACGAGTGGGACGACTCGTTGAAAACCGCGCCATGAAGAACCTAAGCACTCGTTTAAACATTTGAGGAACGAGTACAAGCAGGACTAGTCCTGGTCCCGTCGCTATCGTCGCTGTAATCGTGCTTTACAGACAATTAAGCCTCGGGCAAACTATCAGAGCGACCGGATATGAGACCGAATCGTATTACAATCGAGACCAGATACAAAGAGGCACGTTAGGGCACACGATGCCTGTTGGAAGCTGGTCCTCGAAAACATCTATTGTTCTCGTACTGAGGGGCGGAAGCAGAGTTCCAATATATCTTCACCAGACCCCTGGGGCTACTAGTAGCGGACTTAAGTTTGATAGATCCCCCGGGACAGCCCGCTTGAATTGGTATAAAAAAAACGTCGACTTATTCGAGGCTTCGTGGTAAAGCGGCGCGGTCGTAGTATGGAGGAGTGCAACGTTCACGATGTTATTATACGAAGACTCTCAGTATAATAAAAAATTCTGGGGGCCTCGTGTGCCCCACACGAGCTTAACGCGGCGATTTTTCGTCCGCGTGGTACCAATCCTCTGAAGTGCAAATTCCGCCATTCCCTCCTGCCATCTGGTGCTAATGGGACTTAACATCGTCTGGGGCTTGGAAATACCAGAATGTCAACTTCCCCTAGAAACCGGATAACTGAAAGTGTGTAGACCGTCTAATGTCCAGAAATCAACGGTTCGCGCGCACTACTCTGTGACCTGGATTGCTTGTGCAGTGCCCTTCGAACTGTGTCTGCAATAACCAAGTCAAAATGCCTTGGGACGGGTAGTGCAGTGAATCTGCCTTAATTCGGTTAAGTAGCCGTAGGCATTATATAGCAAGCAGCAGGCGAGTACCGCACCATGCCTTTGTCATGTTCCTTCCCACAACCGCCGGTGGAGAATGCTCCTCGGGACGAAGCGACCATAACGCGCGGTGTGGATCCTATAACCTTCAGCACAGGTAAGGCTGTGAAAACCATGAATCAAATGTTCGTGTTCCTAACGGAGTTTGTAAGAGACCGGGGCTATATGTACGGAGCACAGCAGTGCCTGAGCGAGGAGCATAGCCCCTATGACCTCGTAAACTGTCATTGAGAATAGAATCTAGTACTATAAACGGGCACACACATTTAGGTCCTATGACGACTCGGAGGAATGGGTACCAAAGAATTATTGAAGAGGATA
seq00009   TCCTCTAGGGTGTCACCCGAAGCCGCTGGGAACCTTAGGCACTCCAAGGAATGACCTCAAGTAGCCGGTTGCCCTTGGCGCGCAACGACTTGAATTGCGACGAAACTTATAAATAGACACCCATGGCGAGCCTCACGCAATGATAATCACCGGTTTTTGAAGACGGTAGGCATCACCTTTAATGAGCTAATCCTCGCAGATGCCTTCCCTCCAACCGTTAAACTATTTGGGATGAAGTCAGTTGGTCTAATGGTTTCCCCGCTCCTAACAAGATCACGGGTTGCGCCCCACGGGCTGCATCTGGCTTGGGTATACGATGCAAACTTCGTAGGGCGCCTTGTATGGGGTCCCCCTTACCTGAACCTATTTGAGCGACACTTATATCCAAGTATCACAGCGCCCGTGAGCCTTACTTCCTTCATGCGTGAATAGAATGCCATTGGCGAGGCCGAACTGCTCGGCATTGTTATAGGAAATTCTGCCGACAGATCTGATATTCCCTGAGTAACAGGGCGATCGAAATCCCCAGGTTGACAACGGCAGTGTACCGCTCAGTGCAATGTAATGCGTATACAACACGGGACATCCGTTCGGCTCGGCTATAAGACTCTGGTGCCAATTTTGGTCTAAGCCATGCCGCTACCGTTCTTCTGTCACTTTGAGTGATCCGGACGTCGCTCTGATGACATGTTTACCGAACCGTTACCCCAGGGTATCAATCATTCTACACTTACAGCCCGGCTCGCGTGGAAACTCATGATGAGTTATAGCCGAGACCTGTGAAATATAAGGCTATCATAAAATCGTTTTTGCGGTGGGCGACTTCCCGCGCTCTTTTTGTTAGTGTTTTCCCGTGGCGGCTCGGATAAAATCCGTAACCAGGCACCTAAGTTATTACTTGCCCACTGTCCTTAACTCAGTGGCGTAGTTATATATGGCGATCTAATTTCATAAAAAGTCAGAACATTCATCCTCCGTATAGTTCACGCCAACTAAATTACTGGTACTCGCGACAGAATTGCGGTTACTCAGTAAACATCTCGCTGCCCCGTGCACTATAACTTGACCTAAACAGTAGGCGGTCGTTACGAGTGGGACGACTCGTTGAAAACCGCGCCATGAAGAACCTAAGCACTCGTTTAAACATTTGAGGAACGAGTACAAGCAGGACTAGTCCTGGTCCCGTCGCTATCGTCGCTGTAATCGTGCTTTACAGACAATTAAGCCTCGGGCAAACTATCAGAGCGACCGGATATGAGACCGAATCGTATTACAATCGAGACCAGATACAAAGAGGCACGTTAGGGCACACGATGCCTGTTGGAAGCTGGTCCTCGAAAACATCTATTGTTCTCGTACTGAGGGGCGGAAGCAGAGTTCCAATATATCTTCACCAGACCCCTGGGGCTACTAGTAGCGGACTTAAGTTTGATAGATCCCCCGGGACAGCCCGCTTGAATTGGTATAAAAAAAACGTCGACTTATTCGAGGCTTCGTGGTAAAGCGGCGCGGTCGTAGTATGGAGGAGTGCAACGTTCACGATGTTATTATACGAAGACTCTCAGTATAATAAAAAATTCTGGGGGCCTCGTGTGCCCCACACGAGCTTAACGCGGCGATTTTTCGTCCGCGTGGTACCAATCCTCTGAAGTGCAAATTCCGCCATTCCCTCCTGCCATCTGGTGCTAATGGGACTTAACATCGTCTGGGGCTTGGAAATACCAGAATGTCAACTTCCCCTAGAAACCGGATAACTGAAAGTGTGTAGACCGTCTAATGTCCAGAAATCAACGGTTCGCGCGCACTACTCTGTGACCTGGATTGCTTGTGCAGTGCCCTTCGAACTGTGTCTGCAATAACCAAGTCAAAATGCCTTGGGACGGGTAGTGCAGTGAATCTGCCTTAATTCGGTTAAGTAGCCGTAGGCATTATATAGCAAGCAGCAGGCGAGTACCGCACCATGCCTTTGTCATGTTCCTTCCCACAACCGCCGGTGGAGAATGCTCCTCGGGACGAAGCGACCATAACGCGCGGTGTGGATCCTATAACCTTCAGCACAGGTAAGGCTGTGAAAACCATGAATCAAATGTTCGTGTTCCTAACGGAGTTTGTAAGAGACCGGGGCTATATGTACGGAGCACAGCAGTGCCTGAGCGAGGAGCATAGCCCCTATGACCTCGTAAACTGTCATTGAGAATAGAATCTAGTACTATAAACGGGCACACACATTTAGGTCCTATGACGACTCGGAGGAATGGGTACCAAAGAATTATTGAAGAGGATA
seq00010   TCCTCTAGGGTGTCACCCGAAGCCGCTGGGAACCTTAGGCACTCCAAGGAATGACCTCAAGTAGCCGGTTGCCCTTGGCGCGCAACGACTTGAATTGCGACGAAACTTATAAATAGACACCCATGGCGAGCCTCACGCAATGATAATCACCGGTTTTTGAAGACGGTAGGCATCACCTTTAATGAGCTAATCCTCGCAGATGCCTTCCCTCCAACCGTTAAACTATTTGGGATGAAGTCAGTTGGTCTAATGGTTTCCCCGCTCCTAACAAGATCACGGGTTGCGCCCCACGGGCTGCATCTGGCTTGGGTATACGATGCAAACTTCGTAGGGCGCCTTGTATGGGGTCCCCCTTACCTGAACCTATTTGAGCGACACTTATATCCAAGTATCACAGCGCCCGTGAGCCTTACTTCCTTCATGCGTGAATAGAATGCCATTGGCGAGGCCGAACTGCTCGGCATTGTTATAGGAAATTCTGCCGACAGATCTGATATTCCCTGAGTAACAGGGCGATCGAAATCCCCAGGTTGACAACGGCAGTGTACCGCTCAGTGCAATGTAATGCGTATACAACACGGGACATCCGTTCGGCTCGGCTATAAGACTCTGGTGCCAATTTTGGTCTAAGCCATGCCGCTACCGTTCTTCTGTCACTTTGAGTGATCCGGACGTCGCTCTGATGACATGTTTACCGAACCGTTACCCCAGGGTATCAATCATTCTACACTTACAGCCCGGCTCGCGTGGAAACTCATGATGAGTTATAGCCGAGACCTGTGAAATATAAGGCTATCATAAAATCGTTTTTGCGGTGGGCGACTTCCCGCGCTCTTTTTGTTAGTGTTTTCCCGTGGCGGCTCGGATAAAATCCGTAACCAGGCACCTAAGTTATTACTTGCCCACTGTCCTTAACTCAGTGGCGTAGTTATATATGGCGATCTAATTTCATAAAAAGTCAGAACATTCATCCTCCGTATAGTTCACGCCAACTAAATTACTGGTACTCGCGACAGAATTGCGGTTACTCAGTAAACATCTCGCTGCCCCGTGCACTATAACTTGACCTAAACAGTAGGCGGTCGTTACGAGTGGGACGACTCGTTGAAAACCGCGCCATGAAGAACCTAAGCACTCGTTTAAACATTTGAGGAACGAGTACAAGCAGGACTAGTCCTGGTCCCGTCGCTATCGTCGCTGTAATCGTGCTTTACAGACAATTAAGCCTCGGGCAAACTATCAGAGCGACCGGATATGAGACCGAATCGTATTACAATCGAGACCAGATACAAAGAGGCACGTTAGGGCACACGATGCCTGTTGGAAGCTGGTCCTCGAAAACATCTATTGTTCTCGTACTGAGGGGCGGAAGCAGAGTTCCAATATATCTTCACCAGACCCCTGGGGCTACTAGTAGCGGACTTAAGTTTGATAGATCCCCCGGGACAGCCCGCTTGAATTGGTATAAAAAAAACGTCGACTTATTCGAGGCTTCGTGGTAAAGCGGCGCGGTCGTAGTATGGAGGAGTGCAACGTTCACGATGTTATTATACGAAGACTCTCAGTATAATAAAAAATTCTGGGGGCCTCGTGTGCCCCACACGAGCTTAACGCGGCGATTTTTCGTCCGCGTGGTACCAATCCTCTGAAGTGCAAATTCCGCCATTCCCTCCTGCCATCTGGTGCTAATGGGACTTAACATCGTCTGGGGCTTGGAAATACCAGAATGTCAACTTCCCCTAGAAACCGGATAACTGAAAGTGTGTAGACCGTCTAATGTCCAGAAATCAACGGTTCGCGCGCACTACTCTGTGACCTGGATTGCTTGTGCAGTGCCCTTCGAACTGTGTCTGCAATAACCAAGTCAAAATGCCTTGGGACGGGTAGTGCAGTGAATCTGCCTTAATTCGGTTAAGTAGCCGTAGGCATTATATAGCAAGCAGCAGGCGAGTACCGCACCATGCCTTTGTCATGTTCCTTCCCACAACCGCCGGTGGAGAATGCTCCTCGGGACGAAGCGACCATAACGCGCGGTGTGGATCCTATAACCTTCAGCACAGGTAAGGCTGTGAAAACCATGAATCAAATGTTCGTGTTCCTAACGGAGTTTGTAAGAGACCGGGGCTATATGTACGGAGCACAGCAGTGCCTGAGCGAGGAGCATAGCCCCTATGACCTCGTAAACTGTCATTGAGAATAGAATCTAGTACTATAAACGGGCACACACATTTAGGTCCTATGACGACTCGGAGGAATGGGTACCAAAGAATTATTGAAGAGGATA
seq00011   TCCTCTAGGGTGTCACCCGAAGCCGCTGGGAACCTTAGGCACTCCAAGGAATGACCTCAAGTAGCCGGTTGCCCTTGGCGCGCAACGACTTGAATTGCGACGAAACTTATAAATAGACACCCATGGCGAGCCTCACGCAATGATAATCACCGGTTTTTGAAGACGGTAGGCATCACCTTTAATGAGCTAATCCTCGCAGATGCCTTCCCTCCAACCGTTAAACTATTTGGGATGAAGTCAGTTGGTCTAATGGTTTCCCCGCTCCTAACAAGATCACGGGTTGCGCCCCACGGGCTGCATCTGGCTTGGGTATACGATGCAAACTTCGTAGGGCGCCTTGTATGGGGTCCCCCTTACCTGAACCTATTTGAGCGACACTTATATCCAAGTATCACAGCGCCCGTGAGCCTTACTTCCTTCATGCGTGAATAGAATGCCATTGGCGAGGCCGAACTGCTCGGCATTGTTATAGGAAATTCTGCCGACAGATCTGATATTCCCTGAGTAACAGGGCGATCGAAATCCCCAGGTTGACAACGGCAGTGTACCGCTCAGTGCAATGTAATGCGTATACAACACGGGACATCCGTTCGGCTCGGCTATAAGACTCTGGTGCCAATTTTGGTCTAAGCCATGCCGCTACCGTTCTTCTGTCACTTTGAGTGATCCGGACGTCGCTCTGATGACATGTTTACCGAACCGTTACCCCAGGGTATCAATCATTCTACACTTACAGCCCGGCTCGCGTGGAAACTCATGATGAGTTATAGCCGAGACCTGTGAAATATAAGGCTATCATAAAATCGTTTTTGCGGTGGGCGACTTCCCGCGCTCTTTTTGTTAGTGTTTTCCCGTGGCGGCTCGGATAAAATCCGTAACCAGGCACCTAAGTTATTACTTGCCCACTGTCCTTAACTCAGTGGCGTAGTTATATATGGCGATCTAATTTCATAAAAAGTCAGAACATTCATCCTCCGTATAGTTCACGCCAACTAAATTACTGGTACTCGCGACAGAATTGCGGTTACTCAGTAAACATCTCGCTGCCCCGTGCACTATAACTTGACCTAAACAGTAGGCGGTCGTTACGAGTGGGACGACTCGTTGAAAACCGCGCCATGAAGAACCTAAGCACTCGTTTAAACATTTGAGGAACGAGTACAAGCAGGACTAGTCCTGGTCCCGTCGCTATCGTCGCTGTAATCGTGCTTTACAGACAATTAAGCCTCGGGCAAACTATCAGAGCGACCGGATATGAGACCGAATCGTATTACAATCGAGACCAGATACAAAGAGGCACGTTAGGGCACACGATGCCTGTTGGAAGCTGGTCCTCGAAAACATCTATTGTTCTCATACTGAGGGGCGGAAGCAGAGTTCCAATATATCTTCACCAGACCCCTGGGGCTACTAGTAGCGGACTTAAGTTTGATAGATCCCCCGGGACAGCCCGCTTGAATTGGTATAAAAAAAACGTCGACTTATTCGAGGCTTCGTGGTAAAGCGGCGCGGTCGTAGTATGGAGGAGTGCAACGTTCACGATGTTATTATACGAAGACTCTCAGTATAATAAAAAATTCTGGGGGCCTCGTGTGCCCCACACGAGCTTAACGCGGCGATTTTTCGTCCGCGTGGTACCAATCCTCTGAAGTGCAAATTCCGCCATTCCCTCCTGCCATCTGGTGCTAATGGGACTTAACATCGTCTGGGGCTTGGAAATACCAGAATGTCAACTTCCCCTAGAAACCGGATAACTGAAAGTGTGTAGACCGTCTAATGTCCAGAAATCAACGGTTCGCGCGCACTACTCTGTGACCTGGATTGCTTGTGCAGTGCCCTTCGAACTGTGTCTGCAATAACCAAGTCAAAATGCCTTGGGACGGGTAGTGCAGTGAATCTGCCTTAATTCGGTTAAGTAGCCGTAGGCATTATATAGCAAGCAGCAGGCGAGTACCGCACCATGCCTTTGTCATGTTCCTTCCCACAACCGCCGGTGGAGAATGCTCCTCGGGACGAAGCGACCATAACGCGCGGTGTGGATCCTATAACCTTCAGCACAGGTAAGGCTGTGAAAACCATGAATCAAATGTTCGTGTTCCTAACGGAGTTTGTAAGAGACCGGGGCTATATGTACGGAGCACAGCAGTGCCTGAGCGAGGAGCATAGCCCCTATGACCTCGTAAACTGTCATTGAGAATAGAATCTAGTACTATAAACGGGCACACACATTTAGGTCCTATGACGACTCGGAGGAATGGGTACCAAAGAATTATTGAAGAGGATA
seq00012   TCCTCTAGGGTGTCACCCGAAGCCGCTGGGAACCTTAGGCACTCCAAGGAATGACCTCAAGTAGCCGGTTGCCCTTGGCGCGCAACGACTTGAATTGCGACGAAACTTATAAATAGACACCCATGGCGAGCCTCACGCAATGATAATCACCGGTTTTTGAAGACGGTAGGCATCACCTTTAATGAGCTAATCCTCGCAGATGCCTTCCCTCCAACCGTTAAACTATTTGGGATGAAGTCAGTTGGTCTAATGGTTTCCCCGCTCCTAACAAGATCACGGGTTGCGCCCCACGGGCTGCATCTGGCTTGGGTATACGATGCAAACTTCGTAGGGCGCCTTGTATGGGGTCCCCCTTACCTGAACCTATTTGAGCGACACTTATATCCAAGTATCACAGCGCCCGTGAGCCTTACTTCCTTCATGCGTGAATAGAATGCCATTGGCGAGGCCGAACTGCTCGGCATTGTTATAGGAAATTCTGCCGACAGATCTGATATTCCCTGAGTAACAGGGCGATCGAAATCCCCAGGTTGACAACGGCAGTGTACCGCTCAGTGCAATGTAATGCGTATACAACACGGGACATCCGTTCGGCTCGGCTATAAGACTCTGGTGCCAATTTTGGTCTAAGCCATGCCGCTACCGTTCTTCTGTCACTTTGAGTGATCCGGACGTCGCTCTGATGACCTGTTTACCGAACCGTTACCCCAGGGTATCAATCATTCTACACTTACAGCCCGGCTCGCGTGGAAACTCATGATGAGTTATAGCCGAGACCTGTGAAATATAAGGCTATCATAAAATCGTTTTTGCGGTGGGCGACTTCCCGCGCTCTTTTTGTTAGTGTTTTCCCGTGGCGGCTCGGATAAAATCCGTAACCAGGCACCTAAGTTATTACTTGCCCACTGTCCTTAACTCAGTGGCGTAGTTATATATGGCGATCTAATTTCATAAAAAGTCAGAACATTCATCCTCCGTATAGTTCACGCCAACTAAATTACTGGTACTCGCGACAGAATTGCGGTTACTCAGTAAACATCTCGCTGCCCCGTGCACTATAACTTGACCTAAACAGTAGGCGGTCGTTACGAGTGGGACGACTCGTTGAAAACCGCGCCATGAAGAACCTAAGCACTCGTTTAAACATTTGAGGAACGAGTACAAGCAGGACTAGTCCTGGTCCCGTCGCTATCGTCGCTGTAATCGTGCTTTACAGACAATTAAGCCTCGGGCAAACTATCAGAGCGACCGGATATGAGACCGAATCGTATTACAATCGAGACCAGATACAAAGAGGCACGTTAGGGCACACGATGCCTGTTGGAAGCTGGTCCTCGAAAACATCTATTGTTCTCGTACTGAGGGGCGGAAGCAGAGTTCCAATATATCTTCACCAGACCCCTGGGGCTACTAGTAGCGGACTTAAGTTTGATAGATCCCCCGGGACAGCCCGCTTGAATTGGTATAAAAAAAACGTCGACTTATTCGAGGCTTCGTGGTAAAGCGGCGCGGTCGTAGTATGGAGGAGTGCAACGTTCACGATGTTATTATACGAAGACTCTCAGTATAATAAAAAATTCTGGGGGCCTCGTGTGCCCCACACGAGCTTAACGCGGCGATTTTTCGTCCGCGTGGTACCAATCCTCTGAAGTGCAAATTCCGCCATTCCCTCCTGCCATCTGGTGCTAATGGGACTTAACATCGTCTGGGGCTTGGAAATACCAGAATGTCAACTTCCCCTAGAAACCGGATAACTGAAAGTGTGTAGACCGTCTAATGTCCAGAAATCAACGGTTCGCGCGCACTACTCTGTGACCTGGATTGCTTGTGCAGTGCCCTTCGAACTGTGTCTGCAATAACCAAGTCAAAATGCCTTGGGACGGGTAGTGCAGTGAATCTGCCTTAATTCGGTTAAGTAGCCGTAGGCATTATATAGCAAGCAGCAGGCGAGTACCGCACCATGCCTTTGTCATGTTCCTTCCCACAACCGCCGGTGGAGAATGCTCCTCGGGACGAAGCGACCATAACGCGCGGTGTGGATCCTATAACCTTCAGCACAGGTAAGGCTGTGAAAACCATGAATCAAATGTTCGTGTTCCTAACGGAGTTTGTAAGAGACCGGGGCTATATGTACGGAGCACAGCAGTGCCTGAGCGAGGAGCATAGCCCCTATGACCTCGTAAACTGTCATTGAGAATAGAATCTAGTACTATAAACGGGCACACACATTTAGGTCCTATGACGACTCGGAGGAATGGGTACCAAAGAATTATTGAAGAGGATA
seq00013   TCCTCTAGGGTGTCACCCGAAGCCGCTGGGAACCTTAGGCACTCCAAGGAATGACCTCAAGTAGCCGGTTGCCCTTGGCGCGCAACGACTTGAATTGCGACGAAACTTATAAATAGACACCCATGGCGAGCCTCACGCAATGATAATCACCGGTTTTTGAAGACGGTAGGCATCACCTTTAATGAGCTAATCCTCGCAGATGCCTTCCCTCCAACCGTTAAACTATTTGGGATGAAGTCAGTTGGTCTAATGGTTTCCCCGCTCCTAACAAGATCACGGGTTGCGCCCCACGGGCTGCATCTGGCTTGGGTATACGATGCAAACTTCGTAGGGCGCCTTGTATGGGGTCCCCCTTACCTGAACCTATTTGAGCGACACTTATATCCAAGTATCACAGCGCCCGTGAGCCTTACTTCCTTCATGCGTGAATAGAATGCCATTGGCGAGGCCGAACTGCTCGGCATTGTTATAGGAAATTCTGCCGACAGATCTGATATTCCCTGAGTAACAGGGCGATCGAAATCCCCAGGTTGACAACGGCAGTGTACCGCTCAGTGCAATGTAATGCGTATACAACACGGGACATCCGTTCGGCTCGGCTATAAGACTCTGGTGCCAATTTTGGTCTAAGCCATGCCGCTACCGTTCTTCTGTCACTTTGAGTGATCCGGACGTCGCTCTGATGACATGTTTACCGAACCGTTACCCCAGGGTATCAATCATTCTACACTTACAGCCCGGCTCGCGTGGAAACTCATGATGAGTTATAGCCGAGACCTGTGAAATATAAGGCTATCATAAAATCGTTTTTGCGGTGGGCGACTTCCCGCGCTCTTTTTGTTAGTGTTTTCCCGTGGCGGCTCGGATAAAATCCGTAACCAGGCACCTAAGTTATTACTTGCCCACTGTCCTTAACTCAGTGGCGTAGTTATATATGGCGATCTAATTTCATAAAAAGTCAGAACATTCATCCTCCGTATAGTTCACGCCAACTAAATTACTGGTACTCGCGACAGAATTGCGGTTACTCAGTAAACATCTCGCTGCCCCGTGCACTATAACTTGACCTAAACAGTAGGCGGTCGTTACGAGTGGGACGACTCGTTGAAAACCGCGCCATGAAGAACCTAAGCACTCGTTTAAACATTTGAGGAACGAGTACAAGCAGGACTAGTCCTGGTCCCGTCGCTATCGTCGCTGTAATCGTGCTTTACAGACAATTAAGCCTCGGGCAAACTATCAGAGCGACCGGATATGAGACCGAATCGTATTACAATCGAGACCAGATACAAAGAGGCACGTTAGGGCACACGATGCCTGTTGGAAGCTGGTCCTCGAAAACATCTATTGTTCTCGTACTGAGGGGCGGAAGCAGAGTTCCAATATATCTTCACCAGACCCCTGGGGCTACTAGTAGCGGACTTAAGTTTGATAGATCCCCCGGGACAGCCCGCTTGAATTGGTATAAAAAAAACGTCGACTTATTCGAGGCTTCGTGGTAAAGCCGCGCGGTCGTAGTATGGAGGAGTGCAACGTTCACGATGTTATTATACGAAGACTCTCAGTATAATAAAAAATTCTGGGGGCCTCGTGTGCCCCACACGAGCTTAACGCGGCGATTTTTCGTCCGCGTGGTACCAATCCTCTGAAGTGCAAATTCCGCCATTCCCTCCTGCCATCTGGTGCTAATGGGACTTAACATCGTCTGGGGCTTGGAAATACCAGAATGTCAACTTCCCCTAGAAACCGGATAACTGAAAGTGTGTAGACCGTCTAATGTCCAGAAATCAACGGTTCGCGCGCACTACTCTGTGACCTGGATTGCTTGTGCAGTGCCCTTCGAACTGTGTCTGCAATAACCAAGTCAAAATGCCTTGGGACGGGTAGTGCAGTGAATCTGCCTTAATTCGGTTAAGTAGCCGTAGGCATTATATAGCAAGCAGCAGGCGAGTACCGCACCATGCCTTTGTCATGTTCCTTCCCACAACCGCCGGTGGAGAATGCTCCTCGGGACGAAGCGACCATAACGCGCGGTGTGGATCCTATAACCTTCAGCACAGGTAAGGCTGTGAAAACCATGAATCAAATGTTCGTGTTCCTAACGGAGTTTGTAAGAGACCGGGGCTATATGTACGGAGCACAGCAGTGCCTGAGCGAGGAGCATAGCCCCTATGACCTCGTAAACTGTCATTGAGAATAGAATCTAGTACTATAAACGGGCACACACATTTAGGTCCTATGACGACTCGGAGGAATGGGTACCAAAGAATTATTGAAGAGGATA
seq00014   TCCTCTAGGGTGTCACCCGAAGCCGCTGGGAACCTTAGGCACTCCAAGGAATGACCTCAAGTAGCCGGTTGCCCTTGGCGCGCAACGACTTGAATTGCGACGAAACTTATAAATAGACACCCATGGCGAGCCTCACGCAATGATAATCACCGGTTTTTGAAGACGGTAGGCATCACCTTTAATGAGCTAATCCTCGCAGATGCCTTCCCTCCAACCGTTAAACTATTTGGGATGAAGTCAGTTGGTCTAATGGTTTCCCCGCTCCTAACAAGATCACGGGTTGCGCCCCACGGGCTGCATCTGGCTTGGGTATACGATGCAAACTTCGTAGGGCGCCTTGTATGGGGTCCCCCTTACCTGAACCTATTTGAGCGACACTTATATCCAAGTATCACAGCGCCCGTGAGCCTTACTTCCTTCATGCGTGAATAGAATGCCATTGGCGAGGCCGAACTGCTCGGCATTGTTATAGGAAATTCTGCCGACAGATCTGATATTCCCTGAGTAACAGGGCGATCGAAATCCCCAGGTTGACAACGGCAGTGTACCGCTCAGTGCAATGTAATGCGTATACAACACGGGACATCCGTTCGGCTCGGCTATAAGACTCTGGTGCCAATTTTGGTCTAAGCCATGCCGCTACCGTTCTTCTGTCACTTTGAGTGATCCGGACGTCGCTCTGATGACATGTTTACCGAACCGTTACCCCAGGGTATCAATCATTCTACACTTACAGCCCGGCTCGCGTGGAAACTCATGATGAGTTATAGCCGAGACCTGTGAAATATAAGGCTATCATAAAATCGTTTTTGCGGTGGGCGACTTCCCGCGCTCTTTTTGTTAGTGTTTTCCCGTGGCGGCTCGGATAAAATCCGTAACCAGGCACCTAAGTTATTACTTGCCCACTGTCCTTAACTCAGTGGCGTAGTTATATATGGCGATCTAATTTCATAAAAAGTCAGAACATTCATCCTCCGTATAGTTCACGCCAACTAAATTACTGGTACTCGCGACAGAATTGCGGTTACTCAGTAAACATCTCGCTGCCCCGTGCACTATAACTTGACCTAAACAGTAGGCGGTCGTTACGAGTGGGACGACTCGTTGAAAACCGCGCCATGAAGAACCTAAGCACTCGTTTAAACATTTGAGGAACGAGTACAAGCAGGACTAGTCCTGGTCCCGTCGCTATCGTCGCTGTAATCGTGCTTTACAGACAATTAAGCCTCGGGCAAACTATCAGAGCGACCGGATATGAGACCGAATCGTATTACAATCGAGACCAGATACAAAGAGGCACGTTAGGGCACACGATGCCTGTTGGAAGCTGGTCCTCGAAAACATCTATTGTTCTCATACTGAGGGGCGGAAGCAGAGTTCCAATATATCTTCACCAGACCCCTGGGGCTACTAGTAGCGGACTTAAGTTTGATAGATCCCCCGGGACAGCCCGCTTGAATTGGTATAAAAAAAACGTCGACTTATTCGAGGCTTCGTGGTAAAGCGGCGCGGTCGTAGTATGGAGGAGTGCAACGTTCACGATGTTATTATACGAAGACTCTCAGTATAATAAAAAATTCTGGGGGCCTCGTGTGCCCCACACGAGCTTAACGCGGCGATTTTTCGTCCGCGTGGTACCAATCCTCTGAAGTGCAAATTCCGCCATTCCCTCCTGCCATCTGGTGCTAATGGGACTTAACATCGTCTGGGGCTTGGAAATACCAGAATGTCAACTTCCCCTAGAAACCGGATAACTGAAAGTGTGTAGACCGTCTAATGTCCAGAAATCAACGGTTCGCGCGCACTACTCTGTGACCTGGATTGCTTGTGCAGTGCCCTTCGAACTGTGTCTGCAATAACCAAGTCAAAATGCCTTGGGACGGGTAGTGCAGTGAATCTGCCTTAATTCGGTTAAGTAGCCGTAGGCATTATATAGCAAGCAGCAGGCGAGTACCGCACCATGCCTTTGTCATGTTCCTTCCCACAACCGCCGGTGGAGAATGCTCCTCGGGACGAAGCGACCATAACGCGCGGTGTGGATCCTATAACCTTCAGCACAGGTAAGGCTGTGAAAACCATGAATCAAATGTTCGTGTTCCTAACGGAGTTTGTAAGAGACCGGGGCTATATGTACGGAGCACAGCAGTGCCTGAGCGAGGAGCATAGCCCCTATGACCTCGTAAACTGTCATTGAGAATAGAATCTAGTACTATAAACGGGCACACACATTTAGGTCCTATGACGACTCGGAGGAATGGGTACCAAAGAATTATTGAAGAGGATA
seq00015   TCCTCTAGGGTGTCACCCGAAGCCGCTGGGAACCTTAGGCACTCCAAGGAATGACCTCAAGTAGCCGGTTGCCCTTGGCGCGCAACGACTTGAATTGCGACGAAACTTATAAATAGACACCCATGGCGAGCCTCACGCAATGATAATCACCGGTTTTTGAAGACGGTAGGCATCACCTTTAATGAGCTAATCCTCGCAGATGCCTTCCCTCCAACCGTTAAACTATTTGGGATGAAGTCAGTTGGTCTAATGGTTTCCCCGCTCCTAACAAGATCACGGGTTGCGCCCCACGGGCTGCATCTGGCTTGGGTATACGATGCAAACTTCGTAGGGCGCCTTGTATGGGGTCCCCCTTACCTGAACCTATTTGAGCGACACTTATATCCAAGTATCACAGCGCCCGTGAGCCTTACTTCCTTCATGCGTGAATAGAATGCCATTGGCGAGGCCGAACTGCTCGGCATTGTTATAGGAAATTCTGCCGACAGATCTGATATTCCCTGAGTAACAGGGCGATCGAAATCCCCAGGTTGACAACGGCAGTGTACCGCTCAGTGCAATGTAATGCGTATACAACACGGGACATCCGTTCGGCTCGGCTATAAGACTCTGGTGCCAATTTTGGTCTAAGCCATGCCGCTACCGTTCTTCTGTCACTTTGAGTGATCCGGACGTCGCTCTGATGACATGTTTACCGAACCGTTACCCCAGGGTATCAATCATTCTACACTTACAGCCCGGCTCGCGTGGAAACTCATGATGAGTTATAGCCGAGACCTGTGAAATATAAGGCTATCATAAAATCGTTTTTGCGGTGGGCGACTTCCCGCGCTCTTTTTGTTAGTGTTTTCCCGTGGCGGCTCGGATAAAATCCGTAACCAGGCACCTAAGTTATTACTTGCCCACTGTCCTTAACTCAGTGGCGTAGTTATATATGGCGATCTAATTTCATAAAAAGTCAGAACATTCATCCTCCGTATAGTTCACGCCAACTAAATTACTGGTACTCGCGACAGAATTGCGGTTACTCAGTAAACATCTCGCTGCCCCGTGCACTATAACTTGACCTAAACAGTAGGCGGTCGTTACGAGTGGGACGACTCGTTGAAAACCGCGCCATGAAGAACCTAAGCACTCGTTTAAACATTTGAGGAACGAGTACAAGCAGGACTAGTCCTGGTCCCGTCGCTATCGTCGCTGTAATCGTGCTTTACAGACAATTAAGCCTCGGGCAAACTATCAGAGCGACCGGATATGAGACCGAATCGTATTACAATCGAGACCAGATACAAAGAGGCACGTTAGGGCACACGATGCCTGTTGGAAGCTGGTCCTCGAAAACATCTATTGTTCTCATACTGAGGGGCGGAAGCAGAGTTCCAATATATCTTCACCAGACCCCTGGGGCTACTAGTAGCGGACTTAAGTTTGATAGATCCCCCGGGACAGCCCGCTTGAATTGGTATAAAAAAAACGTCGACTTATTCGAGGCTTCGTGGTAAAGCGGCGCGGTCGTAGTATGGAGGAGTGCAACGTTCACGATGTTATTATACGAAGACTCTCAGTATAATAAAAAATTCTGGGGGCCTCGTGTGCCCCACACGAGCTTAACGCGGCGATTTTTCGTCCGCGTGGTACCAATCCTCTGAAGTGCAAATTCCGCCATTCCCTCCTGCCATCTGGTGCTAATGGGACTTAACATCGTCTGGGGCTTGGAAATACCAGAATGTCAACTTCCCCTAGAAACCGGATAACTGAAAGTGTGTAGACCGTCTAATGTCCAGAAATCAACGGTTCGCGCGCACTACTCTGTGACCTGGATTGCTTGTGCAGTGCCCTTCGAACTGTGTCTGCAATAACCAAGTCAAAATGCCTTGGGACGGGTAGTGCAGTGAATCTGCCTTAATTCGGTTAAGTAGCCGTAGGCATTATATAGCAAGCAGCAGGCGAGTACCGCACCATGCCTTTGTCATGTTCCTTCCCACAACCGCCGGTGGAGAATGCTCCTCGGGACGAAGCGACCATAACGCGCGGTGTGGATCCTATAACCTTCAGCACAGGTAAGGCTGTGAAAACCATGAATCAAATGTTCGTGTTCCTAACGGAGTTTGTAAGAGACCGGGGCTATATGTACGGAGCACAGCAGTGCCTGAGCGAGGAGCATAGCCCCTATGACCTCGTAAACTGTCATTGAGAATAGAATCTAGTACTATAAACGGGCACACACATTTAGGTCCTATGACGACTCGGAGGAATGGGTACCAAAGAATTATTGAAGAGGATA
seq00016   TCCTCTAGGGTGTCACCCGAAGCCGCTGGGAACCTTAGGCACTCCAAGGAATGACCTCAAGTAGCCGGTTGCCCTTGGCGCGCAACGACTTGAATTGCGACGAAACTTATAAATAGACACCCATGGCGAGCCTCACGCAATGATAATCACCGGTTTTTGAAGACGGTAGGCATCACCTTTAATGAGCTAATCCTCGCAGATGCCTTCCCTCCAACCGTTAAACTATTTGGGATGAAGTCAGTTGGTCTAATGGTTTCCCCGCTCCTAACAAGATCACGGGTTGCGCCCCACGGGCTGCATCTGGCTTGGGTATACGATGCAAACTTCGTAGGGCGCCTTGTATGGGGTCCCCCTTACCTGAACCTATTTGAGCGACACTTATATCCAAGTATCACAGCGCCCGTGAGCCTTACTTCCTTCATGCGTGAATAGAATGCCATTGGCGAGGCCGAACTGCTCGGCATTGTTATAGGAAATTCTGCCGACAGATCTGATATTCCCTGAGTAACAGGGCGATCGAAATCCCCAGGTTGACAACGGCAGTGTACCGCTCAGTGCAATGTAATGCGTATACAACACGGGACATCCGTTCGGCTCGGCTATAAGACTCTGGTGCCAATTTTGGTCTAAGCCATGCCGCTACCGTTCTTCTGTCACTTTGAGTGATCCGGACGTCGCTCTGATGACATGTTTACCGAACCGTTACCCCAGGGTATCAATCATTCTACACTTACAGCCCGGCTCGCGTGGAAACTCATGATGAGTTATAGCCGAGACCTGTGAAATATAAGGCTATCATAAAATCGTTTTTGCGGTGGGCGACTTCCCGCGCTCTTTTTGTTAGTGTTTTCCCGTGGCGGCTCGGATAAAATCCGTAACCAGGCACCTAAGTTATTACTTGCCCACTGTCCTTAACTCAGTGGCGTAGTTATATATGGCGATCTAATTTCATAAAAAGTCAGAACATTCATCCTCCGTATAGTTCACGCCAACTAAATTACTGGTACTCGCGACAGAATTGCGGTTACTCAGTAAACATCTCGCTGCCCCGTGCACTATAACTTGACCTAAACAGTAGGCGGTCGTTACGAGTGGGACGACTCGTTGAAAACCGCGCCATGAAGAACCTAAGCACTCGTTTAAACATTTGAGGAACGAGTACAAGCAGGACTAGTCCTGGTCCCGTCGCTATCGTCGCTGTAATCGTGCTTTACAGACAATTAAGCCTCGGGCAAACTATCAGAGCGACCGGATATGAGACCGAATCGTATTACAATCGAGACCAGATACAAAGAGGCACGTTAGGGCACACGATGCCTGTTGGAAGCTGGTCCTCGAAAACATCTATTGTTCTCGTACTGAGGGGCGGAAGCAGAGTTCCAATATATCTTCACCAGACCCCTGGGGCTACTAGTAGCGGACTTAAGTTTGATAGATCCCCCGGGACAGCCCGCTTGAATTGGTATAAAAAAAACGTCGACTTATTCGAGGCTTCGTGGTAAAGCGGCGCGGTCGTAGTATGGAGGAGTGCAACGTTCACGATGTTATTATACGAAGACTCTCAGTATAATAAAAAATTCTGGGGGCCTCGTGTGCCCCACACGAGCTTAACGCGGCGATTTTTCGTCCGCGTGGTACCAATCCTCTGAAGTGCAAATTCCGCCATTCCCTCCTGCCATCTGGTGCTAATGGGACTTAACATCGTCTGGGGCTTGGAAATACCAGAATGTCAACTTCCCCTAGAAACCGGATAACTGAAAGTGTGTAGACCGTCTAATGTCCAGAAATCAACGGTTCGCGCGCACTACTCTGTGACCTGGATTGCTTGTGCAGTGCCCTTCGAACTGTGTCTGCAATAACCAAGTCAAAATGCCTTGGGACGGGTAGTGCAGTGAATCTGCCTTAATTCGGTTAAGTAGCCGTAGGCATTATATAGCAAGCAGCAGGCGAGTACCGCACCATGCCTTTGTCATGTTCCTTCCCACAACCGCCGGTGGAGAATGCTCCTCGGGACGAAGCGACCATAACGCGCGGTGTGGATCCTATAACCTTCAGCACAGGTAAGGCTGTGAAAACCATGAATCAAATGTTCGTGTTCCTAACGGAGTTTGTAAGAGACCGGGGCTATATGTACGGAGCACAGCAGTGCCTGAGCGAGGAGCATAGCCCCTATGACCTCGTAAACTGTCATTGAGAATAGAATCTAGTACTATAAACGGGCACACACATTTAGGTCCTATGACGACTCGGAGGAATGGGTACCAAAGAATTATTGAAGAGGATA
seq00017   TCCTCTAGGGTGTCACCCGAAGCCGCTGGGAACCTTAGGCACTCCAAGGAATGACCTCAAGTAGCCGGTTGCCCTTGGCGCGCAACGACTTGAATTGCGACGAAACTTATAAATAGACACCCATGGCGAGCCTCACGCAATGATAATCACCGGTTTTTGAAGACGGTAGGCATCACCTTTAATGAGCTAATCCTCGCAGATGCCTTCCCTCCAACCGTTAAACTATTTGGGATGAAGTCAGTTGGTCTAATGGTTTCCCCGCTCCTAACAAGATCACGGGTTGCGCCCCACGGGCTGCATCTGGCTTGCGTATACGATGCAAACTTCGTAGGGCGCCTTGTATGGGGTCCCCCTTACCTGAACCTATTTGAGCGACACTTATATCCAAGTATCACAGCGCCCGTGAGCCTTACTTCCTTCATGCGTGAATAGAATGCCATTGGCGAGGCCGAACTGCTCGGCATTGTTATAGGAAATTCTGCCGACAGATCTGATATTCCCTGAGTAACAGGGCGATCGAAATCCCCAGGTTGACAACGGCAGTGTACCGCTCAGTGCAATGTAATGCGTATACAACACGGGACATCCGTTCGGCTCGGCTATAAGACTCTGGTGCCAATTTTGGTCTAAGCCATGCCGCTACCGTTCTTCTGTCACTTTGAGTGATCCGGACGTCGCTCTGATGACATGTTTACCGAACCGTTACCCCAGGGTATCAATCATTCTACACTTACAGCCCGGCTCGCGTGGAAACTCATGATGAGTTATAGCCGAGACCTGTGAAATATAAGGCTATCATAAAATCGTTTTTGCGGTGGGCGACTTCCCGCGCTCTTTTTGTTAGTGTTTTCCCGTGGCGGCTCGGATAAAATCCGTAACCAGGCACCTAAGTTATTACTTGCCCACTGTCCTTAACTCAGTGGCGTAGTTATATATGGCGATCTAATTTCATAAAAAGTCAGAACATTCATCCTCCGTATAGTTCACGCCAACTAAATTACTGGTACTCGCGACAGAATTGCGGTTACTCAGTAAACATCTCGCTGCCCCGTGCACTATAACTTGACCTAAACAGTAGGCGGTCGTTACGAGTGGGACGACTCGTTGAAAACCGCGCCATGAAGAACCTAAGCACTCGTTTAAACATTTGAGGAACGAGTACAAGCAGGACTAGTCCTGGTCCCGTCGCTATCGTCGCTGTAATCGTGCTTTACAGACAATTAAGCCTCGGGCAAACTATCAGAGCGACCGGATATGAGACCGAATCGTATTACAATCGAGACCAGATACAAAGAGGCACGTTAGGGCACACGATGCCTGTTGGAAGCTGGTCCTCGAAAACATCTATTGTTCTCGTACTGAGGGGCGGAAGCAGAGTTCCAATATATCTTCACCAGACCCCTGGGGCTACTAGTAGCGGACTTAAGTTTGATAGATCCCCCGGGACAGCCCGCTTGAATTGGTATAAAAAAAACGTCGACTTATTCGAGGCTTCGTGGTAAAGCGGCGCGGTCGTAGTATGGAGGAGTGCAACGTTCACGATGTTATTATACGAAGACTCTCAGTATAATAAAAAATTCTGGGGGCCTCGTGTGCCCCACACGAGCTTAACGCGGCGATTTTTCGTCCGCGTGGTACCAATCCTCTGAAGTGCAAATTCCGCCATTCCCTCCTGCCATCTGGTGCTAATGGGACTTAACATCGTCTGGGGCTTGGAAATACCAGAATGTCAACTTCCCCTAGAAACCGGATAACTGAAAGTGTGTAGACCGTCTAATGTCCAGAAATCAACGGTTCGCGCGCACTACTCTGTGACCTGGATTGCTTGTGCAGTGCCCTTCGAACTGTGTCTGCAATAACCAAGTCAAAATGCCTTGGGACGGGTAGTGCAGTGAATCTGCCTTAATTCGGTTAAGTAGCCGTAGGCATTATATAGCAAGCAGCAGGCGAGTACCGCACCATGCCTTTGTCATGTTCCTTCCCACAACCGCCGGTGGAGAATGCTCCTCGGGACGAAGCGACCATAACGCGCGGTGTGGATCCTATAACCTTCAGCACAGGTAAGGCTGTGAAAACCATGAATCAAATGTTCGTGTTCCTAACGGAGTTTGTAAGAGACCGGGGCTATATGTACGGAGCACAGCAGTGCCTGAGCGAGGAGCATAGCCCCTATGACCTCGTAAACTGTCATTGAGAATAGAATCTAGTACTATAAACGGGCACACACATTTAGGTCCTATGACGACTCGGAGGAATGGGTACCAAAGAATTATTGAAGAGGATA
seq00018   TCCTCTAGGGTGTCACCCGAAGCCGCTGGGAACCTTAGGCACTCCAAGGAATGACCTCAAGTAGCCGGTTGCCCTTGGCGCGCAACGACTTGAATTGCGACGAAACTTATAAATAGACACCCATGGCGAGCCTCACGCAATGATAATCACCGGTTTTTGAAGACGGTAGGCATCACCTTTAATGAGCTAATCCTCGCAGATGCCTTCCCTCCAACCGTTAAACTATTTGGGATGAAGTCAGTTGGTCTAATGGTTTCCCCGCTCCTAACAAGATCACGGGTTGCGCCCCACGGGCTGCATCTGGCTTGGGTATACGATGCAAACTTCGTAGGGCGCCTTGTATGGGGTCCCCCTTACCTGAACCTATTTGAGCGACACTTATATCCAAGTATCACAGCGCCCGTGAGCCTTACTTCCTTCATGCGTGAATAGAATGCCATTGGCGAGGCCGAACTGCTCGGCATTGTTATAGGAAATTCTGCCGACAGATCTGATATTCCCTGAGTAACAGGGCGATCGAAATCCCCAGGTTGACAACGGCAGTGTACCGCTCAGTGCAATGTAATGCGTATACAACACGGGACATCCGTTCGGCTCGGCTATAAGACTCTGGTGCCAATTTTGGTCTAAGCCATGCCGCTACCGTTCTTCTGTCACTTTGAGTGATCCGGACGTCGCTCTGATGACATGTTTACCGAACCGTTACCCCAGGGTATCAATCATTCTACACTTACAGCCCGGCTCGCGTGGAAACTCATGATGAGTTATAGCCGAGACCTGTGAAATATAAGGCTATCATAAAATCGTTTTTGCGGTGGGCGACTTCCCGCGCTCTTTTTGTTAGTGTTTTCCCGTGGCGGCTCGGATAAAATCCGTAACCAGGCACCTAAGTTATTACTTGCCCACTGTCCTTAACTCAGTGGCGTAGTTATATATGGCGATCTAATTTCATAAAAAGTCAGAACATTCATCCTCCGTATAGTTCACGCCAACTAAATTACTGGTACTCGCGACAGAATTGCGGTTACTCAGTAAACATCTCGCTGCCCCGTGCACTATAACTTGACCTAAACAGTAGGCGGTCGTTACGAGTGGGACGACTCGTTGAAAACCGCGCCATGAAGAACCTAAGCACTCGTTTAAACATTTGAGGAACGAGTACAAGCAGGACTAGTCCTGGTCCCGTCGCTATCGTCGCTGTAATCGTGCTTTACAGACAATTAAGCCTCGGGCAAACTATCAGAGCGACCGGATATGAGACCGAATCGTATTACAATCGAGACCAGATACAAAGAGGCACGTTAGGGCACACGATGCCTGTTGGAAGCTGGTCCTCGAAAACATCTATTGTTCTCATACTGAGGGGCGGAAGCAGAGTTCCAATATATCTTCACCAGACCCCTGGGGCTACTAGTAGCGGACTTAAGTTTGATAGATCCCCCGGGACAGCCCGCTTGAATTGGTATAAAAAAAACGTCGACTTATTCGAGGCTTCGTGGTAAAGCGGCGCGGTCGTAGTATGGAGGAGTGCAACGTTCACGATGTTATTATACGAAGACTCTCAGTATAATAAAAAATTCTGGGGGCCTCGTGTGCCCCACACGAGCTTAACGCGGCGATTTTTCGTCCGCGTGGTACCAATCCTCTGAAGTGCAAATTCCGCCATTCCCTCCTGCCATCTGGTGCTAATGGGACTTAACATCGTCTGGGGCTTGGAAATACCAGAATGTCAACTTCCCCTAGAAACCGGATAACTGAAAGTGTGTAGACCGTCTAATGTCCAGAAATCAACGGTTCGCGCGCACTACTCTGTGACCTGGATTGCTTGTGCAGTGCCCTTCGAACTGTGTCTGCAATAACCAAGTCAAAATGCCTTGGGACGGGTAGTGCAGTGAATCTGCCTTAATTCGGTTAAGTAGCCGTAGGCATTATATAGCAAGCAGCAGGCGAGTACCGCACCATGCCTTTGTCATGTTCCTTCCCACAACCGCCGGTGGAGAATGCTCCTCGGGACGAAGCGACCATAACGCGCGGTGTGGATCCTATAACCTTCAGCACAGGTAAGGCTGTGAAAACCATGAATCAAATGTTCGTGTTCCTAACGGAGTTTGTAAGAGACCGGGGCTATATGTACGGAGCACAGCAGTGCCTGAGCGAGGAGCATAGCCCCTATGACCTCGTAAACTGTCATTGAGAATAGAATCTAGTACTATAAACGGGCACACACATTTAGGTCCTATGACGACTCGGAGGAATGGGTACCAAAGAATTATTGAAGAGGATA
seq00019   TCCTCTAGGGTGTCACCCGAAGCCGCTGGGAACCTTAGGCACTCCAAGGAATGACCTCAAGTAGCCGGTTGCCCTTGGCGCGCAACGACTTGAATTGCGACGAAACTTATAAATAGACACCCATGGCGAGCCTCACGCAATGATAATCACCGGTTTTTGAAGACGGTAGGCATCACCTTTAATGAGCTAATCCTCGCAGATGCCTTCCCTCCAACCGTTAAACTATTTGGGATGAAGTCAGTTGGTCTAATGGTTTCCCCGCTCCTAACAAGATCACGGGTTGCGCCCCACGGGCTGCATCTGGCTTGGGTATACGATGCAAACTTCGTAGGGCGCCTTGTATGGGGTCCCCCTTACCTGAACCTATTTGAGCGACACTTATATCCAAGTATCACAGCGCCCGTGAGCCTTACTTCCTTCATGCGTGAATAGAATGCCATTGGCGAGGCCGAACTGCTCGGCATTGTTATAGGAAATTCTGCCGACAGATCTGATATTCCCTGAGTAACAGGGCGATCGAAATCCCCAGGTTGACAACGGCAGTGTACCGCTCAGTGCAATGTAATGCGTATACAACACGGGACATCCGTTCGGCTCGGCTATAAGACTCTGGTGCCAATTTTGGTCTAAGCCATGCCGCTACCGTTCTTCTGTCACTTTGAGTGATCCGGACGTCGCTCTGATGACCTGTTTACCGAACCGTTACCCCAGGGTATCAATCATTCTACACTTACAGCCCGGCTCGCGTGGAAACTCATGATGAGTTATAGCCGAGACCTGTGAAATATAAGGCTATCATAAAATCGTTTTTGCGGTGGGCGACTTCCCGCGCTCTTTTTGTTAGTGTTTTCCCGTGGCGGCTCGGATAAAATCCGTAACCAGGCACCTAAGTTATTACTTGCCCACTGTCCTTAACTCAGTGGCGTAGTTATATATGGCGATCTAATTTCATAAAAAGTCAGAACATTCATCCTCCGTATAGTTCACGCCAACTAAATTACTGGTACTCGCGACAGAATTGCGGTTACTCAGTAAACATCTCGCTGCCCCGTGCACTATAACTTGACCTAAACAGTAGGCGGTCGTTACGAGTGGGACGACTCGTTGAAAACCGCGCCATGAAGAACCTAAGCACTCGTTTAAACATTTGAGGAACGAGTACAAGCAGGACTAGTCCTGGTCCCGTCGCTATCGTCGCTGTAATCGTGCTTTACAGACAATTAAGCCTCGGGCAAACTATCAGAGCGACCGGATATGAGACCGAATCGTATTACAATCGAGACCAGATACAAAGAGGCACGTTAGGGCACACGATGCCTGTTGGAAGCTGGTCCTCGAAAACATCTATTGTTCTCGTACTGAGGGGCGGAAGCAGAGTTCCAATATATCTTCACCAGACCCCTGGGGCTACTAGTAGCGGACTTAAGTTTGATAGATCCCCCGGGACAGCCCGCTTGAATTGGTATAAAAAAAACGTCGACTTATTCGAGGCTTCGTGGTAAAGCGGCGCGGTCGTAGTATGGAGGAGTGCAACGTTCACGATGTTATTATACGAAGACTCTCAGTATAATAAAAAATTCTGGGGGCCTCGTGTGCCCCACACGAGCTTAACGCGGCGATTTTTCGTCCGCGTGGTACCAATCCTCTGAAGTGCAAATTCCGCCATTCCCTCCTGCCATCTGGTGCTAATGGGACTTAACATCGTCTGGGGCTTGGAAATACCAGAATGTCAACTTCCCCTAGAAACCGGATAACTGAAAGTGTGTAGACCGTCTAATGTCCAGAAATCAACGGTTCGCGCGCACTACTCTGTGACCTGGATTGCTTGTGCAGTGCCCTTCGAACTGTGTCTGCAATAACCAAGTCAAAATGCCTTGGGACGGGTAGTGCAGTGAATCTGCCTTAATTCGGTTAAGTAGCCGTAGGCATTATATAGCAAGCAGCAGGCGAGTACCGCACCATGCCTTTGTCATGTTCCTTCCCACAACCGCCGGTGGAGAATGCTCCTCGGGACGAAGCGACCATAACGCGCGGTGTGGATCCTATAACCTTCAGCACAGGTAAGGCTGTGAAAACCATGAATCAAATGTTCGTGTTCCTAACGGAGTTTGTAAGAGACCGGGGCTATATGTACGGAGCACAGCAGTGCCTGAGCGAGGAGCATAGCCCCTATGACCTCGTAAACTGTCATTGAGAATAGAATCTAGTACTATAAACGGGCACACACATTTAGGTCCTATGACGACTCGGAGGAATGGGTACCAAAGAATTATTGAAGAGGATA
seq00020   TCCTCTAGGGTGTCACCCGAAGCCGCTGGGAACCTTAGGCACTCCAAGGAATGACCTCAAGTAGCCGGTTGCCCTTGGCGCGCAACGACTTGAATTGCGACGAAACTTATAAATAGACACCCATGGCGAGCCTCACGCAATGATAATCACCGGTTTTTGAAGACGGTAGGCATCACCTTTAATGAGCTAATCCTCGCAGATGCCTTCCCTCCAACCGTTAAACTATTTGGGATGAAGTCAGTTGGTCTAATGGTTTCCCCGCTCCTAACAAGATCACGGGTTGCGCCCCACGGGCTGCATCTGGCTTGGGTATACGATGCAAACTTCGTAGGGCGCCTTGTATGGGGTCCCCCTTACCTGAACCTATTTGAGCGACACTTATATCCAAGTATCACAGCGCCCGTGAGCCTTACTTCCTTCATGCGTGAATAGAATGCCATTGGCGAGGCCGAACTGCTCGGCATTGTTATAGGAAATTCTGCCGACAGATCTGATATTCCCTGAGTAACAGGGCGATCGAAATCCCCAGGTTGACAACGGCAGTGTACCGCTCAGTGCAATGTAATGCGTATACAACACGGGACATCCGTTCGGCTCGGCTATAAGACTCTGGTGCCAATTTTGGTCTAAGCCATGCCGCTACCGTTCTTCTGTCACTTTGAGTGATCCGGACGTCGCTCTGATGACCTGTTTACCGAACCGTTACCCCAGGGTATCAATCATTCTACACTTACAGCCCGGCTCGCGTGGAAACTCATGATGAGTTATAGCCGAGACCTGTGAAATATAAGGCTATCATAAAATCGTTTTTGCGGTGGGCGACTTCCCGCGCTCTTTTTGTTAGTGTTTTCCCGTGGCGGCTCGGATAAAATCCGTAACCAGGCACCTAAGTTATTACTTGCCCACTGTCCTTAACTCAGTGGCGTAGTTATATATGGCGATCTAATTTCATAAAAAGTCAGAACATTCATCCTCCGTATAGTTCACGCCAACTAAATTACTGGTACTCGCGACAGAATTGCGGTTACTCAGTAAACATCTCGCTGCCCCGTGCACTATAACTTGACCTAAACAGTAGGCGGTCGTTACGAGTGGGACGACTCGTTGAAAACCGCGCCATGAAGAACCTAAGCACTCGTTTAAACATTTGAGGAACGAGTACAAGCAGGACTAGTCCTGGTCCCGTCGCTATCGTCGCTGTAATCGTGCTTTACAGACAATTAAGCCTCGGGCAAACTATCAGAGCGACCGGATATGAGACCGAATCGTATTACAATCGAGACCAGATACAAAGAGGCACGTTAGGGCACACGATGCCTGTTGGAAGCTGGTCCTCGAAAACATCTATTGTTCTCGTACTGAGGGGCGGAAGCAGAGTTCCAATATATCTTCACCAGACCCCTGGGGCTACTAGTAGCGGACTTAAGTTTGATAGATCCCCCGGGACAGCCCGCTTGAATTGGTATAAAAAAAACGTCGACTTATTCGAGGCTTCGTGGTAAAGCGGCGCGGTCGTAGTATGGAGGAGTGCAACGTTCACGATGTTATTATACGAAGACTCTCAGTATAATAAAAAATTCTGGGGGCCTCGTGTGCCCCACACGAGCTTAACGCGGCGATTTTTCGTCCGCGTGGTACCAATCCTCTGAAGTGCAAATTCCGCCATTCCCTCCTGCCATCTGGTGCTAATGGGACTTAACATCGTCTGGGGCTTGGAAATACCAGAATGTCAACTTCCCCTAGAAACCGGATAACTGAAAGTGTGTAGACCGTCTAATGTCCAGAAATCAACGGTTCGCGCGCACTACTCTGTGACCTGGATTGCTTGTGCAGTGCCCTTCGAACTGTGTCTGCAATAACCAAGTCAAAATGCCTTGGGACGGGTAGTGCAGTGAATCTGCCTTAATTCGGTTAAGTAGCCGTAGGCATTATATAGCAAGCAGCAGGCGAGTACCGCACCATGCCTTTGTCATGTTCCTTCCCACAACCGCCGGTGGAGAATGCTCCTCGGGACGAAGCGACCATAACGCGCGGTGTGGATCCTATAACCTTCAGCACAGGTAAGGCTGTGAAAACCATGAATCAAATGTTCGTGTTCCTAACGGAGTTTGTAAGAGACCGGGGCTATATGTACGGAGCACAGCAGTGCCTGAGCGAGGAGCATAGCCCCTATGACCTCGTAAACTGTCATTGAGAATAGAATCTAGTACTATAAACGGGCACACACATTTAGGTCCTATGACGACTCGGAGGAATGGGTACCAAAGAATTATTGAAGAGGATA
seq00021   TCCTCTAGGGTGTCACCCGAAGCCGCTGGGAACCTTAGGCACTCCAAGGAATGACCTCAAGTAGCCGGTTGCCCTTGGCGCGCAACGACTTGAATTGCGACGAAACTTATAAATAGACACCCATGGCGAGCCTCACGCAATGATAATCACCGGTTTTTGAAGACGGTAGGCATCACCTTTAATGAGCTAATCCTCGCAGATGCCTTCCCTCCAACCGTTAAACTATTTGGGATGAAGTCAGTTGGTCTAATGGTTTCCCCGCTCCTAACAAGATCACGGGTTGCGCCCCACGGGCTGCATCTGGCTTGGGTATACGATGCAAACTTCGTAGGGCGCCTTGTATGGGGTCCCCCTTACCTGAACCTATTTGAGCGACACTTATATCCAAGTATCACAGCGCCCGTGAGCCTTACTTCCTTCATGCGTGAATAGAATGCCATTGGCGAGGCCGAACTGCTCGGCATTGTTATAGGAAATTCTGCCGACAGATCTGATATTCCCTGAGTAACAGGGCGATCGAAATCCCCAGGTTGACAACGGCAGTGTACCGCTCAGTGCAATGTAATGCGTATACAACACGGGACATCCGTTCGGCTCGGCTATAAGACTCTGGTGCCAATTTTGGTCTAAGCCATGCCGCTACCGTTCTTCTGTCACTTTGAGTGATCCGGACGTCGCTCTGATGACCTGTTTACCGAACCGTTACCCCAGGGTATCAATCATTCTACACTTACAGCCCGGCTCGCGTGGAAACTCATGATGAGTTATAGCCGAGACCTGTGAAATATAAGGCTATCATAAAATCGTTTTTGCGGTGGGCGACTTCCCGCGCTCTTTTTGTTAGTGTTTTCCCGTGGCGGCTCGGATAAAATCCGTAACCAGGCACCTAAGTTATTACTTGCCCACTGTCCTTAACTCAGTGGCGTAGTTATATATGGCGATCTAATTTCATAAAAAGTCAGAACATTCATCCTCCGTATAGTTCACGCCAACTAAATTACTGGTACTCGCGACAGAATTGCGGTTACTCAGTAAACATCTCGCTGCCCCGTGCACTATAACTTGACCTAAACAGTAGGCGGTCGTTACGAGTGGGACGACTCGTTGAAAACCGCGCCATGAAGAACCTAAGCACTCGTTTAAACATTTGAGGAACGAGTACAAGCAGGACTAGTCCTGGTCCCGTCGCTATCGTCGCTGTAATCGTGCTTTACAGACAATTAAGCCTCGGGCAAACTATCAGAGCGACCGGATATGAGACCGAATCGTATTACAATCGAGACCAGATACAAAGAGGCACGTTAGGGCACACGATGCCTGTTGGAAGCTGGTCCTCGAAAACATCTATTGTTCTCGTACTGAGGGGCGGAAGCAGAGTTCCAATATATCTTCACCAGACCCCTGGGGCTACTAGTAGCGGACTTAAGTTTGATAGATCCCCCGGGACAGCCCGCTTGAATTGGTATAAAAAAAACGTCGACTTATTCGAGGCTTCGTGGTAAAGCGGCGCGGTCGTAGTATGGAGGAGTGCAACGTTCACGATGTTATTATACGAAGACTCTCAGTATAATAAAAAATTCTGGGGGCCTCGTGTGCCCCACACGAGCTTAACGCGGCGATTTTTCGTCCGCGTGGTACCAATCCTCTGAAGTGCAAATTCCGCCATTCCCTCCTGCCATCTGGTGCTAATGGGACTTAACATCGTCTGGGGCTTGGAAATACCAGAATGTCAACTTCCCCTAGAAACCGGATAACTGAAAGTGTGTAGACCGTCTAATGTCCAGAAATCAACGGTTCGCGCGCACTACTCTGTGACCTGGATTGCTTGTGCAGTGCCCTTCGAACTGTGTCTGCAATAACCAAGTCAAAATGCCTTGGGACGGGTAGTGCAGTGAATCTGCCTTAATTCGGTTAAGTAGCCGTAGGCATTATATAGCAAGCAGCAGGCGAGTACCGCACCATGCCTTTGTCATGTTCCTTCCCACAACCGCCGGTGGAGAATGCTCCTCGGGACGAAGCGACCATAACGCGCGGTGTGGATCCTATAACCTTCAGCACAGGTAAGGCTGTGAAAACCATGAATCAAATGTTCGTGTTCCTAACGGAGTTTGTAAGAGACCGGGGCTATATGTACGGAGCACAGCAGTGCCTGAGCGAGGAGCATAGCCCCTATGACCTCGTAAACTGTCATTGAGAATAGAATCTAGTACTATAAACGGGCACACACATTTAGGTCCTATGACGACTCGGAGGAATGGGTACCAAAGAATTATTGAAGAGGATA
seq00022   TCCTCTAGGGTGTCACCCGAAGCCGCTGGGAACCTTAGGCACTCCAAGGAATGACCTCAAGTAGCCGGTTGCCCTTGGCGCGCAACGACTTGAATTGCGACGAAACTTATAAATAGACACCCATGGCGAGCCTCACGCAATGATAATCACCGGTTTTTGAAGACGGTAGGCATCACCTTTAATGAGCTAATCCTCGCAGATGCCTTCCCTCCAACCGTTAAACTATTTGGGATGAAGTCAGTTGGTCTAATGGTTTCCCCGCTCCTAACAAGATCACGGGTTGCGCCCCACGGGCTGCATCTGGCTTGGGTATACGATGCAAACTTCGTAGGGCGCCTTGTATGGGGTCCCCCTTACCTGAACCTATTTGAGCGACACTTATATCCAAGTATCACAGCGCCCGTGAGCCTTACTTCCTTCATGCGTGAATAGAATGCCATTGGCGAGGCCGAACTGCTCGGCATTGTTATAGGAAATTCTGCCGACAGATCTGATATTCCCTGAGTAACAGGGCGATCGAAATCCCCAGGTTGACAACGGCAGTGTACCGCTCAGTGCAATGTAATGCGTATACAACACGGGACATCCGTTCGGCTCGGCTATAAGACTCTGGTGCCAATTTTGGTCTAAGCCATGCCGCTACCGTTCTTCTGTCACTTTGAGTGATCCGGACGTCGCTCTGATGACCTGTTTACCGAACCGTTACCCCAGGGTATCAATCATTCTACACTTACAGCCCGGCTCGCGTGGAAACTCATGATGAGTTATAGCCGAGACCTGTGAAATATAAGGCTATCATAAAATCGTTTTTGCGGTGGGCGACTTCCCGCGCTCTTTTTGTTAGTGTTTTCCCGTGGCGGCTCGGATAAAATCCGTAACCAGGCACCTAAGTTATTACTTGCCCACTGTCCTTAACTCAGTGGCGTAGTTATATATGGCGATCTAATTTCATAAAAAGTCAGAACATTCATCCTCCGTATAGTTCACGCCAACTAAATTACTGGTACTCGCGACAGAATTGCGGTTACTCAGTAAACATCTCGCTGCCCCGTGCACTATAACTTGACCTAAACAGTAGGCGGTCGTTACGAGTGGGACGACTCGTTGAAAACCGCGCCATGAAGAACCTAAGCACTCGTTTAAACATTTGAGGAACGAGTACAAGCAGGACTAGTCCTGGTCCCGTCGCTATCGTCGCTGTAATCGTGCTTTACAGACAATTAAGCCTCGGGCAAACTATCAGAGCGACCGGATATGAGACCGAATCGTATTACAATCGAGACCAGATACAAAGAGGCACGTTAGGGCACACGATGCCTGTTGGAAGCTGGTCCTCGAAAACATCTATTGTTCTCGTACTGAGGGGCGGAAGCAGAGTTCCAATATATCTTCACCAGACCCCTGGGGCTACTAGTAGCGGACTTAAGTTTGATAGATCCCCCGGGACAGCCCGCTTGAATTGGTATAAAAAAAACGTCGACTTATTCGAGGCTTCGTGGTAAAGCGGCGCGGTCGTAGTATGGAGGAGTGCAACGTTCACGATGTTATTATACGAAGACTCTCAGTATAATAAAAAATTCTGGGGGCCTCGTGTGCCCCACACGAGCTTAACGCGGCGATTTTTCGTCCGCGTGGTACCAATCCTCTGAAGTGCAAATTCCGCCATTCCCTCCTGCCATCTGGTGCTAATGGGACTTAACATCGTCTGGGGCTTGGAAATACCAGAATGTCAACTTCCCCTAGAAACCGGATAACTGAAAGTGTGTAGACCGTCTAATGTCCAGAAATCAACGGTTCGCGCGCACTACTCTGTGACCTGGATTGCTTGTGCAGTGCCCTTCGAACTGTGTCTGCAATAACCAAGTCAAAATGCCTTGGGACGGGTAGTGCAGTGAATCTGCCTTAATTCGGTTAAGTAGCCGTAGGCATTATATAGCAAGCAGCAGGCGAGTACCGCACCATGCCTTTGTCATGTTCCTTCCCACAACCGCCGGTGGAGAATGCTCCTCGGGACGAAGCGACCATAACGCGCGGTGTGGATCCTATAACCTTCAGCACAGGTAAGGCTGTGAAAACCATGAATCAAATGTTCGTGTTCCTAACGGAGTTTGTAAGAGACCGGGGCTATATGTACGGAGCACAGCAGTGCCTGAGCGAGGAGCATAGCCCCTATGACCTCGTAAACTGTCATTGAGAATAGAATCTAGTACTATAAACGGGCACACACATTTAGGTCCTATGACGACTCGGAGGAATGGGTACCAAAGAATTATTGAAGAGGATA
seq00023   TCCTCTAGGGTGTCACCCGAAGCCGCTGGGAACCTTAGGCACTCCAAGGAATGACCTCAAGTAGCCGGTTGCCCTTGGCGCGCAACGACTTGAATTGCGACGAAACTTATAAATAGACACCCATGGCGAGCCTCACGCAATGATAATCACCGGTTTTTGAAGACGGTAGGCATCACCTTTAATGAGCTAATCCTCGCAGATGCCTTCCCTCCAACCGTTAAACTATTTGGGATGAAGTCAGTTGGTCTAATGGTTTCCCCGCTCCTAACAAGATCACGGGTTGCGCCCCACGGGCTGCATCTGGCTTGCGTATACGATGCAAACTTCGTAGGGCGCCTTGTATGGGGTCCCCCTTACCTGAACCTATTTGAGCGACACTTATATCCAAGTATCACAGCGCCCGTGAGCCTTACTTCCTTCATGCGTGAATAGAATGCCATTGGCGAGGCCGAACTGCTCGGCATTGTTATAGGAAATTCTGCCGACAGATCTGATATTCCCTGAGTAACAGGGCGATCGAAATCCCCAGGTTGACAACGGCAGTGTACCGCTCAGTGCAATGTAATGCGTATACAACACGGGACATCCGTTCGGCTCGGCTATAAGACTCTGGTGCCAATTTTGGTCTAAGCCATGCCGCTACCGTTCTTCTGTCACTTTGAGTGATCCGGACGTCGCTCTGATGACATGTTTACCGAACCGTTACCCCAGGGTATCAATCATTCTACACTTACAGCCCGGCTCGCGTGGAAACTCATGATGAGTTATAGCCGAGACCTGTGAAATATAAGGCTATCATAAAATCGTTTTTGCGGTGGGCGACTTCCCGCGCTCTTTTTGTTAGTGTTTTCCCGTGGCGGCTCGGATAAAATCCGTAACCAGGCACCTAAGTTATTACTTGCCCACTGTCCTTAACTCAGTGGCGTAGTTATATATGGCGATCTAATTTCATAAAAAGTCAGAACATTCATCCTCCGTATAGTTCACGCCAACTAAATTACTGGTACTCGCGACAGAATTGCGGTTACTCAGTAAACATCTCGCTGCCCCGTGCACTATAACTTGACCTAAACAGTAGGCGGTCGTTACGAGTGGGACGACTCGTTGAAAACCGCGCCATGAAGAACCTAAGCACTCGTTTAAACATTTGAGGAACGAGTACAAGCAGGACTAGTCCTGGTCCCGTCGCTATCGTCGCTGTAATCGTGCTTTACAGACAATTAAGCCTCGGGCAAACTATCAGAGCGACCGGATATGAGACCGAATCGTATTACAATCGAGACCAGATACAAAGAGGCACGTTAGGGCACACGATGCCTGTTGGAAGCTGGTCCTCGAAAACATCTATTGTTCTCGTACTGAGGGGCGGAAGCAGAGTTCCAATATATCTTCACCAGACCCCTGGGGCTACTAGTAGCGGACTTAAGTTTGATAGATCCCCCGGGACAGCCCGCTTGAATTGGTATAAAAAAAACGTCGACTTATTCGAGGCTTCGTGGTAAAGCGGCGCGGTCGTAGTATGGAGGAGTGCAACGTTCACGATGTTATTATACGAAGACTCTCAGTATAATAAAAAATTCTGGGGGCCTCGTGTGCCCCACACGAGCTTAACGCGGCGATTTTTCGTCCGCGTGGTACCAATCCTCTGAAGTGCAAATTCCGCCATTCCCTCCTGCCATCTGGTGCTAATGGGACTTAACATCGTCTGGGGCTTGGAAATACCAGAATGTCAACTTCCCCTAGAAACCGGATAACTGAAAGTGTGTAGACCGTCTAATGTCCAGAAATCAACGGTTCGCGCGCACTACTCTGTGACCTGGATTGCTTGTGCAGTGCCCTTCGAACTGTGTCTGCAATAACCAAGTCAAAATGCCTTGGGACGGGTAGTGCAGTGAATCTGCCTTAATTCGGTTAAGTAGCCGTAGGCATTATATAGCAAGCAGCAGGCGAGTACCGCACCATGCCTTTGTCATGTTCCTTCCCACAACCGCCGGTGGAGAATGCTCCTCGGGACGAAGCGACCATAACGCGCGGTGTGGATCCTATAACCTTCAGCACAGGTAAGGCTGTGAAAACCATGAATCAAATGTTCGTGTTCCTAACGGAGTTTGTAAGAGACCGGGGCTATATGTACGGAGCACAGCAGTGCCTGAGCGAGGAGCATAGCCCCTATGACCTCGTAAACTGTCATTGAGAATAGAATCTAGTACTATAAACGGGCACACACATTTAGGTCCTATGACGACTCGGAGGAATGGGTACCAAAGAATTATTGAAGAGGATA
seq00024   TCCTCTAGGGTGTCACCCGAAGCCGCTGGGAACCTTAGGCACTCCAAGGAATGACCTCAAGTAGCCGGTTGCCCTTGGCGCGCAACGACTTGAATTGCGACGAAACTTATAAATAGACACCCATGGCGAGCCTCACGCAATGATAATCACCGGTTTTTGAAGACGGTAGGCATCACCTTTAATGAGCTAATCCTCGCAGATGCCTTCCCTCCAACCGTTAAACTATTTGGGATGAAGTCAGTTGGTCTAATGGTTTCCCCGCTCCTAACAAGATCACGGGTTGCGCCCCACGGGCTGCATCTGGCTTGGGTATACGATGCAAACTTCGTAGGGCGCCTTGTATGGGGTCCCCCTTACCTGAACCTATTTGAGCGACACTTATATCCAAGTATCACAGCGCCCGTGAGCCTTACTTCCTTCATGCGTGAATAGAATGCCATTGGCGAGGCCGAACTGCTCGGCATTGTTATAGGAAATTCTGCCGACAGATCTGATATTCCCTGAGTAACAGGGCGATCGAAATCCCCAGGTTGACAACGGCAGTGTACCGCTCAGTGCAATGTAATGCGTATACAACACGGGACATCCGTTCGGCTCGGCTATAAGACTCTGGTGCCAATTTTGGTCTAAGCCATGCCGCTACCGTTCTTCTGTCACTTTGAGTGATCCGGACGTCGCTCTGATGACATGTTTACCGAACCGTTACCCCAGGGTATCAATCATTCTACACTTACAGCCCGGCTCGCGTGGAAACTCATGATGAGTTATAGCCGAGACCTGTGAAATATAAGGCTATCATAAAATCGTTTTTGCGGTGGGCGACTTCCCGCGCTCTTTTTGTTAGTGTTTTCCCGTGGCGGCTCGGATAAAATCCGTAACCAGGCACCTAAGTTATTACTTGCCCACTGTCCTTAACTCAGTGGCGTAGTTATATATGGCGATCTAATTTCATAAAAAGTCAGAACATTCATCCTCCGTATAGTTCACGCCAACTAAATTACTGGTACTCGCGACAGAATTGCGGTTACTCAGTAAACATCTCGCTGCCCCGTGCACTATAACTTGACCTAAACAGTAGGCGGTCGTTACGAGTGGGACGACTCGTTGAAAACCGCGCCATGAAGAACCTAAGCACTCGTTTAAACATTTGAGGAACGAGTACAAGCAGGACTAGTCCTGGTCCCGTCGCTATCGTCGCTGTAATCGTGCTTTACAGACAATTAAGCCTCGGGCAAACTATCAGAGCGACCGGATATGAGACCGAATCGTATTACAATCGAGACCAGATACAAAGAGGCACGTTAGGGCACACGATGCCTGTTGGAAGCTGGTCCTCGAAAACATCTATTGTTCTCATACTGAGGGGCGGAAGCAGAGTTCCAATATATCTTCACCAGACCCCTGGGGCTACTAGTAGCGGACTTAAGTTTGATAGATCCCCCGGGACAGCCCGCTTGAATTGGTATAAAAAAAACGTCGACTTATTCGAGGCTTCGTGGTAAAGCGGCGCGGTCGTAGTATGGAGGAGTGCAACGTTCACGATGTTATTATACGAAGACTCTCAGTATAATAAAAAATTCTGGGGGCCTCGTGTGCCCCACACGAGCTTAACGCGGCGATTTTTCGTCCGCGTGGTACCAATCCTCTGAAGTGCAAATTCCGCCATTCCCTCCTGCCATCTGGTGCTAATGGGACTTAACATCGTCTGGGGCTTGGAAATACCAGAATGTCAACTTCCCCTAGAAACCGGATAACTGAAAGTGTGTAGACCGTCTAATGTCCAGAAATCAACGGTTCGCGCGCACTACTCTGTGACCTGGATTGCTTGTGCAGTGCCCTTCGAACTGTGTCTGCAATAACCAAGTCAAAATGCCTTGGGACGGGTAGTGCAGTGAATCTGCCTTAATTCGGTTAAGTAGCCGTAGGCATTATATAGCAAGCAGCAGGCGAGTACCGCACCATGCCTTTGTCATGTTCCTTCCCACAACCGCCGGTGGAGAATGCTCCTCGGGACGAAGCGACCATAACGCGCGGTGTGGATCCTATAACCTTCAGCACAGGTAAGGCTGTGAAAACCATGAATCAAATGTTCGTGTTCCTAACGGAGTTTGTAAGAGACCGGGGCTATATGTACGGAGCACAGCAGTGCCTGAGCGAGGAGCATAGCCCCTATGACCTCGTAAACTGTCATTGAGAATAGAATCTAGTACTATAAACGGGCACACACATTTAGGTCCTATGACGACTCGGAGGAATGGGTACCAAAGAATTATTGAAGAGGATA
seq00025   TCCTCTAGGGTGTCACCCGAAGCCGCTGGGAACCTTAGGCACTCCAAGGAATGACCTCAAGTAGCCGGTTGCCCTTGGCGCGCAACGACTTGAATTGCGACGAAACTTATAAATAGACACCCATGGCGAGCCTCACGCAATGATAATCACCGGTTTTTGAAGACGGTAGGCATCACCTTTAATGAGCTAATCCTCGCAGATGCCTTCCCTCCAACCGTTAAACTATTTGGGATGAAGTCAGTTGGTCTAATGGTTTCCCCGCTCCTAACAAGATCACGGGTTGCGCCCCACGGGCTGCATCTGGCTTGGGTATACGATGCAAACTTCGTAGGGCGCCTTGTATGGGGTCCCCCTTACCTGAACCTATTTGAGCGACACTTATATCCAAGTATCACAGCGCCCGTGAGCCTTACTTCCTTCATGCGTGAATAGAATGCCATTGGCGAGGCCGAACTGCTCGGCATTGTTATAGGAAATTCTGCCGACAGATCTGATATTCCCTGAGTAACAGGGCGATCGAAATCCCCAGGTTGACAACGGCAGTGTACCGCTCAGTGCAATGTAATGCGTATACAACACGGGACATCCGTTCGGCTCGGCTATAAGACTCTGGTGCCAATTTTGGTCTAAGCCATGCCGCTACCGTTCTTCTGTCACTTTGAGTGATCCGGACGTCGCTCTGATGACCTGTTTACCGAACCGTTACCCCAGGGTATCAATCATTCTACACTTACAGCCCGGCTCGCGTGGAAACTCATGATGAGTTATAGCCGAGACCTGTGAAATATAAGGCTATCATAAAATCGTTTTTGCGGTGGGCGACTTCCCGCGCTCTTTTTGTTAGTGTTTTCCCGTGGCGGCTCGGATAAAATCCGTAACCAGGCACCTAAGTTATTACTTGCCCACTGTCCTTAACTCAGTGGCGTAGTTATATATGGCGATCTAATTTCATAAAAAGTCAGAACATTCATCCTCCGTATAGTTCACGCCAACTAAATTACTGGTACTCGCGACAGAATTGCGGTTACTCAGTAAACATCTCGCTGCCCCGTGCACTATAACTTGACCTAAACAGTAGGCGGTCGTTACGAGTGGGACGACTCGTTGAAAACCGCGCCATGAAGAACCTAAGCACTCGTTTAAACATTTGAGGAACGAGTACAAGCAGGACTAGTCCTGGTCCCGTCGCTATCGTCGCTGTAATCGTGCTTTACAGACAATTAAGCCTCGGGCAAACTATCAGAGCGACCGGATATGAGACCGAATCGTATTACAATCGAGACCAGATACAAAGAGGCACGTTAGGGCACACGATGCCTGTTGGAAGCTGGTCCTCGAAAACATCTATTGTTCTCGTACTGAGGGGCGGAAGCAGAGTTCCAATATATCTTCACCAGACCCCTGGGGCTACTAGTAGCGGACTTAAGTTTGATAGATCCCCCGGGACAGCCCGCTTGAATTGGTATAAAAAAAACGTCGACTTATTCGAGGCTTCGTGGTAAAGCGGCGCGGTCGTAGTATGGAGGAGTGCAACGTTCACGATGTTATTATACGAAGACTCTCAGTATAATAAAAAATTCTGGGGGCCTCGTGTGCCCCACACGAGCTTAACGCGGCGATTTTTCGTCCGCGTGGTACCAATCCTCTGAAGTGCAAATTCCGCCATTCCCTCCTGCCATCTGGTGCTAATGGGACTTAACATCGTCTGGGGCTTGGAAATACCAGAATGTCAACTTCCCCTAGAAACCGGATAACTGAAAGTGTGTAGACCGTCTAATGTCCAGAAATCAACGGTTCGCGCGCACTACTCTGTGACCTGGATTGCTTGTGCAGTGCCCTTCGAACTGTGTCTGCAATAACCAAGTCAAAATGCCTTGGGACGGGTAGTGCAGTGAATCTGCCTTAATTCGGTTAAGTAGCCGTAGGCATTATATAGCAAGCAGCAGGCGAGTACCGCACCATGCCTTTGTCATGTTCCTTCCCACAACCGCCGGTGGAGAATGCTCCTCGGGACGAAGCGACCATAACGCGCGGTGTGGATCCTATAACCTTCAGCACAGGTAAGGCTGTGAAAACCATGAATCAAATGTTCGTGTTCCTAACGGAGTTTGTAAGAGACCGGGGCTATATGTACGGAGCACAGCAGTGCCTGAGCGAGGAGCATAGCCCCTATGACCTCGTAAACTGTCATTGAGAATAGAATCTAGTACTATAAACGGGCACACACATTTAGGTCCTATGACGACTCGGAGGAATGGGTACCAAAGAATTATTGAAGAGGATA
seq00026   TCCTCTAGGGTGTCACCCGAAGCCGCTGGGAACCTTAGGCACTCCAAGGAATGACCTCAAGTAGCCGGTTGCCCTTGGCGCGCAACGACTTGAATTGCGACGAAACTTATAAATAGACACCCATGGCGAGCCTCACGCAATGATAATCACCGGTTTTTGAAGACGGTAGGCATCACCTTTAATGAGCTAATCCTCGCAGATGCCTTCCCTCCAACCGTTAAACTATTTGGGATGAAGTCAGTTGGTCTAATGGTTTCCCCGCTCCTAACAAGATCACGGGTTGCGCCCCACGGGCTGCATCTGGCTTGGGTATACGATGCAAACTTCGTAGGGCGCCTTGTATGGGGTCCCCCTTACCTGAACCTATTTGAGCGACACTTATATCCAAGTATCACAGCGCCCGTGAGCCTTACTTCCTTCATGCGTGAATAGAATGCCATTGGCGAGGCCGAACTGCTCGGCATTGTTATAGGAAATTCTGCCGACAGATCTGATATTCCCTGAGTAACAGGGCGATCGAAATCCCCAGGTTGACAACGGCAGTGTACCGCTCAGTGCAATGTAATGCGTATACAACACGGGACATCCGTTCGGCTCGGCTATAAGACTCTGGTGCCAATTTTGGTCTAAGCCATGCCGCTACCGTTCTTCTGTCACTTTGAGTGATCCGGACGTCGCTCTGATGACCTGTTTACCGAACCGTTACCCCAGGGTATCAATCATTCTACACTTACAGCCCGGCTCGCGTGGAAACTCATGATGAGTTATAGCCGAGACCTGTGAAATATAAGGCTATCATAAAATCGTTTTTGCGGTGGGCGACTTCCCGCGCTCTTTTTGTTAGTGTTTTCCCGTGGCGGCTCGGATAAAATCCGTAACCAGGCACCTAAGTTATTACTTGCCCACTGTCCTTAACTCAGTGGCGTAGTTATATATGGCGATCTAATTTCATAAAAAGTCAGAACATTCATCCTCCGTATAGTTCACGCCAACTAAATTACTGGTACTCGCGACAGAATTGCGGTTACTCAGGAAACATCTCGCTGCCCCGTGCACTATAACTTGACCTAAACAGTAGGCGGTCGTTACGAGTGGGACGACTCGTTGAAAACCGCGCCATGAAGAACCTAAGCACTCGTTTAAACATTTGAGGAACGAGTACAAGCAGGACTAGTCCTGGTCCCGTCGCTATCGTCGCTGTAATCGTGCTTTACAGACAATTAAGCCTCGGGCAAACTATCAGAGCGACCGGATATGAGACCGAATCGTATTACAATCGAGACCAGATACAAAGAGGCACGTTAGGGCACACGATGCCTGTTGGAAGCTGGTCCTCGAAAACATCTATTGTTCTCGTACTGAGGGGCGGAAGCAGAGTTCCAATATATCTTCACCAGACCCCTGGGGCTACTAGTAGCGGACTTAAGTTTGATAGATCCCCCGGGACAGCCCGCTTGAATTGGTATAAAAAAAACGTCGACTTATTCGAGGCTTCGTGGTAAAGCGGCGCGGTCGTAGTATGGAGGAGTGCAACGTTCACGATGTTATTATACGAAGACTCTCAGTATAATAAAAAATTCTGGGGGCCTCGTGTGCCCCACACGAGCTTAACGCGGCGATTTTTCGTCCGCGTGGTACCAATCCTCTGAAGTGCAAATTCCGCCATTCCCTCCTGCCATCTGGTGCTAATGGGACTTAACATCGTCTGGGGCTTGGAAATACCAGAATGTCAACTTCCCCTAGAAACCGGATAACTGAAAGTGTGTAGACCGTCTAATGTCCAGAAATCAACGGTTCGCGCGCACTACTCTGTGACCTGGATTGCTTGTGCAGTGCCCTTCGAACTGTGTCTGCAATAACCAAGTCAAAATGCCTTGGGACGGGTAGTGCAGTGAATCTGCCTTAATTCGGTTAAGTAGCCGTAGGCATTATATAGCAAGCAGCAGGCGAGTACCGCACCATGCCTTTGTCATGTTCCTTCCCACAACCGCCGGTGGAGAATGCTCCTCGGGACGAAGCGACCATAACGCGCGGTGTGGATCCTATAACCTTCAGCACAGGTAAGGCTGTGAAAACCATGAATCAAATGTTCGTGTTCCTAACGGAGTTTGTAAGAGACCGGGGCTATATGTACGGAGCACAGCAGTGCCTGAGCGAGGAGCATAGCCCCTATGACCTCGTAAACTGTCATTGAGAATAGAATCTAGTACTATAAACGGGCACACACATTTAGGTCCTATGACGACTCGGAGGAATGGGTACCAAAGAATTATTGAAGAGGATA
seq00027   TCCTCTAGGGTGTCACCCGAAGCCGCTGGGAACCTTAGGCACTCCAAGGAATGACCTCAAGTAGCCGGTTGCCCTTGGCGCGCAACGACTTGAATTGCGACGAAACTTATAAATAGACACCCATGGCGAGCCTCACGCAATGATAATCACCGGTTTTTGAAGACGGTAGGCATCACCTTTAATGAGCTAATCCTCGCAGATGCCTTCCCTCCAACCGTTAAACTATTTGGGATGAAGTCAGTTGGTCTAATGGTTTCCCCGCTCCTAACAAGATCACGGGTTGCGCCCCACGGGCTGCATCTGGCTTGGGTATACGATGCAAACTTCGTAGGGCGCCTTGTATGGGGTCCCCCTTACCTGAACCTATTTGAGCGACACTTATATCCAAGTATCACAGCGCCCGTGAGCCTTACTTCCTTCATGCGTGAATAGAATGCCATTGGCGAGGCCGAACTGCTCGGCATTGTTATAGGAAATTCTGCCGACAGATCTGATATTCCCTGAGTAACAGGGCGATCGAAATCCCCAGGTTGACAACGGCAGTGTACCGCTCAGTGCAATGTAATGCGTATACAACACGGGACATCCGTTCGGCTCGGCTATAAGACTCTGGTGCCAATTTTGGTCTAAGCCATGCCGCTACCGTTCTTCTGTCACTTTGAGTGATCCGGACGTCGCTCTGATGACATGTTTACCGAACCGTTACCCCAGGGTATCAATCATTCTACACTTACAGCCCGGCTCGCGTGGAAACTCATGATGAGTTATAGCCGAGACCTGTGAAATATAAGGCTATCATAAAATCGTTTTTGCGGTGGGCGACTTCCCGCGCTCTTTTTGTTAGTGTTTTCCCGTGGCGGCTCGGATAAAATCCGTAACCAGGCACCTAAGTTATTACTTGCCCACTGTCCTTAACTCAGTGGCGTAGTTATATATGGCGATCTAATTTCATAAAAAGTCAGAACATTCATCCTCCGTATAGTTCACGCCAACTAAATTACTGGTACTCGCGACAGAATTGCGGTTACTCAGTAAACATCTCGCTGCCCCGTGCACTATAACTTGACCTAAACAGTAGGCGGTCGTTACGAGTGGGACGACTCGTTGAAAACCGCGCCATGAAGAACCTAAGCACTCGTTTAAACATTTGAGGAACGAGTACAAGCAGGACTAGTCCTGGTCCCGTCGCTATCGTCGCTGTAATCGTGCTTTACAGACAATTAAGCCTCGGGCAAACTATCAGAGCGACCGGATATGAGACCGAATCGTATTACAATCGAGACCAGATACAAAGAGGCACGTTAGGGCACACGATGCCTGTTGGAAGCTGGTCCTCGAAAACATCTATTGTTCTCATACTGAGGGGCGGAAGCAGAGTTCCAATATATCTTCACCAGACCCCTGGGGCTACTAGTAGCGGACTTAAGTTTGATAGATCCCCCGGGACAGCCCGCTTGAATTGGTATAAAAAAAACGTCGACTTATTCGAGGCTTCGTGGTAAAGCGGCGCGGTCGTAGTATGGAGGAGTGCAACGTTCACGATGTTATTATACGAAGACTCTCAGTATAATAAAAAATTCTGGGGGCCTCGTGTGCCCCACACGAGCTTAACGCGGCGATTTTTCGTCCGCGTGGTACCAATCCTCTGAAGTGCAAATTCCGCCATTCCCTCCTGCCATCTGGTGCTAATGGGACTTAACATCGTCTGGGGCTTGGAAATACCAGAATGTCAACTTCCCCTAGAAACCGGATAACTGAAAGTGTGTAGACCGTCTAATGTCCAGAAATCAACGGTTCGCGCGCACTACTCTGTGACCTGGATTGCTTGTGCAGTGCCCTTCGAACTGTGTCTGCAATAACCAAGTCAAAATGCCTTGGGACGGGTAGTGCAGTGAATCTGCCTTAATTCGGTTAAGTAGCCGTAGGCATTATATAGCAAGCAGCAGGCGAGTACCGCACCATGCCTTTGTCATGTTCCTTCCCACAACCGCCGGTGGAGAATGCTCCTCGGGACGAAGCGACCATAACGCGCGGTGTGGATCCTATAACCTTCAGCACAGGTAAGGCTGTGAAAACCATGAATCAAATGTTCGTGTTCCTAACGGAGTTTGTAAGAGACCGGGGCTATATGTACGGAGCACAGCAGTGCCTGAGCGAGGAGCATAGCCCCTATGACCTCGTAAACTGTCATTGAGAATAGAATCTAGTACTATAAACGGGCACACACATTTAGGTCCTATGACGACTCGGAGGAATGGGTACCAAAGAATTATTGAAGAGGATA
seq00028   TCCTCTAGGGTGTCACCCGAAGCCGCTGGGAACCTTAGGCACTCCAAGGAATGACCTCAAGTAGCCGGTTGCCCTTGGCGCGCAACGACTTGAATTGCGACGAAACTTATAAATAGACACCCATGGCGAGCCTCACGCAATGATAATCACCGGTTTTTGAAGACGGTAGGCATCACCTTTAATGAGCTAATCCTCGCAGATGCCTTCCCTCCAACCGTTAAACTATTTGGGATGAAGTCAGTTGGTCTAATGGTTTCCCCGCTCCTAACAAGATCACGGGTTGCGCCCCACGGGCTGCATCTGGCTTGGGTATACGATGCAAACTTCGTAGGGCGCCTTGTATGGGGTCCCCCTTACCTGAACCTATTTGAGCGACACTTATATCCAAGTATCACAGCGCCCGTGAGCCTTACTTCCTTCATGCGTGAATAGAATGCCATTGGCGAGGCCGAACTGCTCGGCATTGTTATAGGAAATTCTGCCGACAGATCTGATATTCCCTGAGTAACAGGGCGATCGAAATCCCCAGGTTGACAACGGCAGTGTACCGCTCAGTGCAATGTAATGCGTATACAACACGGGACATCCGTTCGGCTCGGCTATAAGACTCTGGTGCCAATTTTGGTCTAAGCCATGCCGCTACCGTTCTTCTGTCACTTTGAGTGATCCGGACGTCGCTCTGATGACATGTTTACCGAACCGTTACCCCAGGGTATCAATCATTCTACACTTACAGCCCGGCTCGCGTGGAAACTCATGATGAGTTATAGCCGAGACCTGTGAAATATAAGGCTATCATAAAATCGTTTTTGCGGTGGGCGACTTCCCGCGCTCTTTTTGTTAGTGTTTTCCCGTGGCGGCTCGGATAAAATCCGTAACCAGGCACCTAAGTTATTACTTGCCCACTGTCCTTAACTCAGTGGCGTAGTTATATATGGCGATCTAATTTCATAAAAAGTCAGAACATTCATCCTCCGTATAGTTCACGCCAACTAAATTACTGGTACTCGCGACAGAATTGCGGTTACTCAGTAAACATCTCGCTGCCCCGTGCACTATAACTTGACCTAAACAGTAGGCGGTCGTTACGAGTGGGACGACTCGTTGAAAACCGCGCCATGAAGAACCTAAGCACTCGTTTAAACATTTGAGGAACGAGTACAAGCAGGACTAGTCCTGGTCCCGTCGCTATCGTCGCTGTAATCGTGCTTTACAGACAATTAAGCCTCGGGCAAACTATCAGAGCGACCGGATATGAGACCGAATCGTATTACAATCGAGACCAGATACAAAGAGGCACGTTAGGGCACACGATGCCTGTTGGAAGCTGGTCCTCGAAAACATCTATTGTTCTCATACTGAGGGGCGGAAGCAGAGTTCCAATATATCTTCACCAGACCCCTGGGGCTACTAGTAGCGGACTTAAGTTTGATAGATCCCCCGGGACAGCCCGCTTGAATTGGTATAAAAAAAACGTCGACTTATTCGAGGCTTCGTGGTAAAGCGGCGCGGTCGTAGTATGGAGGAGTGCAACGTTCACGATGTTATTATACGAAGACTCTCAGTATAATAAAAAATTCTGGGGGCCTCGTGTGCCCCACACGAGCTTAACGCGGCGATTTTTCGTCCGCGTGGTACCAATCCTCTGAAGTGCAAATTCCGCCATTCCCTCCTGCCATCTGGTGCTAATGGGACTTAACATCGTCTGGGGCTTGGAAATACCAGAATGTCAACTTCCCCTAGAAACCGGATAACTGAAAGTGTGTAGACCGTCTAATGTCCAGAAATCAACGGTTCGCGCGCACTACTCTGTGACCTGGATTGCTTGTGCAGTGCCCTTCGAACTGTGTCTGCAATAACCAAGTCAAAATGCCTTGGGACGGGTAGTGCAGTGAATCTGCCTTAATTCGGTTAAGTAGCCGTAGGCATTATATAGCAAGCAGCAGGCGAGTACCGCACCATGCCTTTGTCATGTTCCTTCCCACAACCGCCGGTGGAGAATGCTCCTCGGGACGAAGCGACCATAACGCGCGGTGTGGATCCTATAACCTTCAGCACAGGTAAGGCTGTGAAAACCATGAATCAAATGTTCGTGTTCCTAACGGAGTTTGTAAGAGACCGGGGCTATATGTACGGAGCACAGCAGTGCCTGAGCGAGGAGCATAGCCCCTATGACCTCGTAAACTGTCATTGAGAATAGAATCTAGTACTATAAACGGGCACACACATTTAGGTCCTATGACGACTCGGAGGAATGGGTACCAAAGAATTATTGAAGAGGATA
seq00029   TCCTCTAGGGTGTCACCCGAAGCCGCTGGGAACCTTAGGCACTCCAAGGAATGACCTCAAGTAGCCGGTTGCCCTTGGCGCGCAACGACTTGAATTGCGACGAAACTTATAAATAGACACCCATGGCGAGCCTCACGCAATGATAATCACCGGTTTTTGAAGACGGTAGGCATCACCTTTAATGAGCTAATCCTCGCAGATGCCTTCCCTCCAACCGTTAAACTATTTGGGATGAAGTCAGTTGGTCTAATGGTTTCCCCGCTCCTAACAAGATCACGGGTTGCGCCCCACGGGCTGCATCTGGCTTGGGTATACGATGCAAACTTCGTAGGGCGCCTTGTATGGGGTCCCCCTTACCTGAACCTATTTGAGCGACACTTATATCCAAGTATCACAGCGCCCGTGAGCCTTACTTCCTTCATGCGTGAATAGAATGCCATTGGCGAGGCCGAACTGCTCGGCATTGTTATAGGAAATTCTGCCGACAGATCTGATATTCCCTGAGTAACAGGGCGATCGAAATCCCCAGGTTGACAACGGCAGTGTACCGCTCAGTGCAATGTAATGCGTATACAACACGGGACATCCGTTCGGCTCGGCTATAAGACTCTGGTGCCAATTTTGGTCTAAGCCATGCCGCTACCGTTCTTCTGTCACTTTGAGTGATCCGGACGTCGCTCTGATGACATGTTTACCGAACCGTTACCCCAGGGTATCAATCATTCTACACTTACAGCCCGGCTCGCGTGGAAACTCATGATGAGTTATAGCCGAGACCTGTGAAATATAAGGCTATCATAAAATCGTTTTTGCGGTGGGCGACTTCCCGCGCTCTTTTTGTTAGTGTTTTCCCGTGGCGGCTCGGATAAAATCCGTAACCAGGCACCTAAGTTATTACTTGCCCACTGTCCTTAACTCAGTGGCGTAGTTATATATGGCGATCTAATTTCATAAAAAGTCAGAACATTCATCCTCCGTATAGTTCACGCCAACTAAATTACTGGTACTCGCGACAGAATTGCGGTTACTCAGTAAACATCTCGCTGCCCCGTGCACTATAACTTGACCTAAACAGTAGGCGGTCGTTACGAGTGGGACGACTCGTTGAAAACCGCGCCATGAAGAACCTAAGCACTCGTTTAAACATTTGAGGAACGAGTACAAGCAGGACTAGTCCTGGTCCCGTCGCTATCGTCGCTGTAATCGTGCTTTACAGACAATTAAGCCTCGGGCAAACTATCAGAGCGACCGGATATGAGACCGAATCGTATTACAATCGAGACCAGATACAAAGAGGCACGTTAGGGCACACGATGCCTGTTGGAAGCTGGTCCTCGAAAACATCTATTGTTCTCATACTGAGGGGCGGAAGCAGAGTTCCAATATATCTTCACCAGACCCCTGGGGCTACTAGTAGCGGACTTAAGTTTGATAGATCCCCCGGGACAGCCCGCTTGAATTGGTATAAAAAAAACGTCGACTTATTCGAGGCTTCGTGGTAAAGCGGCGCGGTCGTAGTATGGAGGAGTGCAACGTTCACGATGTTATTATACGAAGACTCTCAGTATAATAAAAAATTCTGGGGGCCTCGTGTGCCCCACACGAGCTTAACGCGGCGATTTTTCGTCCGCGTGGTACCAATCCTCTGAAGTGCAAATTCCGCCATTCCCTCCTGCCATCTGGTGCTAATGGGACTTAACATCGTCTGGGGCTTGGAAATACCAGAATGTCAACTTCCCCTAGAAACCGGATAACTGAAAGTGTGTAGACCGTCTAATGTCCAGAAATCAACGGTTCGCGCGCACTACTCTGTGACCTGGATTGCTTGTGCAGTGCCCTTCGAACTGTGTCTGCAATAACCAAGTCAAAATGCCTTGGGACGGGTAGTGCAGTGAATCTGCCTTAATTCGGTTAAGTAGCCGTAGGCATTATATAGCAAGCAGCAGGCGAGTACCGCACCATGCCTTTGTCATGTTCCTTCCCACAACCGCCGGTGGAGAATGCTCCTCGGGACGAAGCGACCATAACGCGCGGTGTGGATCCTATAACCTTCAGCACAGGTAAGGCTGTGAAAACCATGAATCAAATGTTCGTGTTCCTAACGGAGTTTGTAAGAGACCGGGGCTATATGTACGGAGCACAGCAGTGCCTGAGCGAGGAGCATAGCCCCTATGACCTCGTAAACTGTCATTGAGAATAGAATCTAGTACTATAAACGGGCACACACATTTAGGTCCTATGACGACTCGGAGGAATGGGTACCAAAGAATTATTGAAGAGGATA
seq00030   TCCTCTAGGGTGTCACCCGAAGCCGCTGGGAACCTTAGGCACTCCAAGGAATGACCTCAAGTAGCCGGTTGCCCTTGGCGCGCAACGACTTGAATTGCGACGAAACTTATAAATAGACACCCATGGCGAGCCTCACGCAATGATAATCACCGGTTTTTGAAGACGGTAGGCATCACCTTTAATGAGCTAATCCTCGCAGATGCCTTCCCTCCAACCGTTAAACTATTTGGGATGAAGTCAGTTGGTCTAATGGTTTCCCCGCTCCTAACAAGATCACGGGTTGCGCCCCACGGGCTGCATCTGGCTTGGGTATACGATGCAAACTTCGTAGGGCGCCTTGTATGGGGTCCCCCTTACCTGAACCTATTTGAGCGACACTTATATCCAAGTATCACAGCGCCCGTGAGCCTTACTTCCTTCATGCGTGAATAGAATGCCATTGGCGAGGCCGAACTGCTCGGCATTGTTATAGGAAATTCTGCCGACAGATCTGATATTCCCTGAGTAACAGGGCGATCGAAATCCCCAGGTTGACAACGGCAGTGTACCGCTCAGTGCAATGTAATGCGTATACAACACGGGACATCCGTTCGGCTCGGCTATAAGACTCTGGTGCCAATTTTGGTCTAAGCCATGCCGCTACCGTTCTTCTGTCACTTTGAGTGATCCGGACGTCGCTCTGATGACCTGTTTACCGAACCGTTACCCCAGGGTATCAATCATTCTACACTTACAGCCCGGCTCGCGTGGAAACTCATGATGAGTTATAGCCGAGACCTGTGAAATATAAGGCTATCATAAAATCGTTTTTGCGGTGGGCGACTTCCCGCGCTCTTTTTGTTAGTGTTTTCCCGTGGCGGCTCGGATAAAATCCGTAACCAGGCACCTAAGTTATTACTTGCCCACTGTCCTTAACTCAGTGGCGTAGTTATATATGGCGATCTAATTTCATAAAAAGTCAGAACATTCATCCTCCGTATAGTTCACGCCAACTAAATTACTGGTACTCGCGACAGAATTGCGGTTACTCAGTAAACATCTCGCTGCCCCGTGCACTATAACTTGACCTAAACAGTAGGCGGTCGTTACGAGTGGGACGACTCGTTGAAAACCGCGCCATGAAGAACCTAAGCACTCGTTTAAACATTTGAGGAACGAGTACAAGCAGGACTAGTCCTGGTCCCGTCGCTATCGTCGCTGTAATCGTGCTTTACAGACAATTAAGCCTCGGGCAAACTATCAGAGCGACCGGATATGAGACCGAATCGTATTACAATCGAGACCAGATACAAAGAGGCACGTTAGGGCACACGATGCCTGTTGGAAGCTGGTCCTCGAAAACATCTATTGTTCTCGTACTGAGGGGCGGAAGCAGAGTTCCAATATATCTTCACCAGACCCCTGGGGCTACTAGTAGCGGACTTAAGTTTGATAGATCCCCCGGGACAGCCCGCTTGAATTGGTATAAAAAAAACGTCGACTTATTCGAGGCTTCGTGGTAAAGCGGCGCGGTCGTAGTATGGAGGAGTGCAACGTTCACGATGTTATTATACGAAGACTCTCAGTATAATAAAAAATTCTGGGGGCCTCGTGTGCCCCACACGAGCTTAACGCGGCGATTTTTCGTCCGCGTGGTACCAATCCTCTGAAGTGCAAATTCCGCCATTCCCTCCTGCCATCTGGTGCTAATGGGACTTAACATCGTCTGGGGCTTGGAAATACCAGAATGTCAACTTCCCCTAGAAACCGGATAACTGAAAGTGTGTAGACCGTCTAATGTCCAGAAATCAACGGTTCGCGCGCACTACTCTGTGACCTGGATTGCTTGTGCAGTGCCCTTCGAACTGTGTCTGCAATAACCAAGTCAAAATGCCTTGGGACGGGTAGTGCAGTGAATCTGCCTTAATTCGGTTAAGTAGCCGTAGGCATTATATAGCAAGCAGCAGGCGAGTACCGCACCATGCCTTTGTCATGTTCCTTCCCACAACCGCCGGTGGAGAATGCTCCTCGGGACGAAGCGACCATAACGCGCGGTGTGGATCCTATAACCTTCAGCACAGGTAAGGCTGTGAAAACCATGAATCAAATGTTCGTGTTCCTAACGGAGTTTGTAAGAGACCGGGGCTATATGTACGGAGCACAGCAGTGCCTGAGCGAGGAGCATAGCCCCTATGACCTCGTAAACTGTCATTGAGAATAGAATCTAGTACTATAAACGGGCACACACATTTAGGTCCTATGACGACTCGGAGGAATGGGTACCAAAGAATTATTGAAGAGGATA
seq00031   TCCTCTAGGGTGTCACCCGAAGCCGCTGGGAACCTTAGGCACTCCAAGGAATGACCTCAAGTAGCCGGTTGCCCTTGGCGCGCAACGACTTGAATTGCGACGAAACTTATAAATAGACACCCATGGCGAGCCTCACGCAATGATAATCACCGGTTTTTGAAGACGGTAGGCATCACCTTTAATGAGCTAATCCTCGCAGATGCCTTCCCTCCAACCGTTAAACTATTTGGGATGAAGTCAGTTGGTCTAATGGTTTCCCCGCTCCTAACAAGATCACGGGTTGCGCCCCACGGGCTGCATCTGGCTTGGGTATACGATGCAAACTTCGTAGGGCGCCTTGTATGGGGTCCCCCTTACCTGAACCTATTTGAGCGACACTTATATCCAAGTATCACAGCGCCCGTGAGCCTTACTTCCTTCATGCGTGAATAGAATGCCATTGGCGAGGCCGAACTGCTCGGCATTGTTATAGGAAATTCTGCCGACAGATCTGATATTCCCTGAGTAACAGGGCGATCGAAATCCCCAGGTTGACAACGGCAGTGTACCGCTCAGTGCAATGTAATGCGTATACAACACGGGACATCCGTTCGGCTCGGCTATAAGACTCTGGTGCCAATTTTGGTCTAAGCCATGCCGCTACCGTTCTTCTGTCACTTTGAGTGATCCGGACGTCGCTCTGATGACATGTTTACCGAACCGTTACCCCAGGGTATCAATCATTCTACACTTACAGCCCGGCTCGCGTGGAAACTCATGATGAGTTATAGCCGAGACCTGTGAAATATAAGGCTATCATAAAATCGTTTTTGCGGTGGGCGACTTCCCGCGCTCTTTTTGTTAGTGTTTTCCCGTGGCGGCTCGGATAAAATCCGTAACCAGGCACCTAAGTTATTACTTGCCCACTGTCCTTAACTCAGTGGCGTAGTTATATATGGCGATCTAATTTCATAAAAAGTCAGAACATTCATCCTCCGTATAGTTCACGCCAACTAAATTACTGGTACTCGCGACAGAATTGCGGTTACTCAGTAAACATCTCGCTGCCCCGTGCACTATAACTTGACCTAAACAGTAGGCGGTCGTTACGAGTGGGACGACTCGTTGAAAACCGCGCCATGAAGAACCTAAGCACTCGTTTAAACATTTGAGGAACGAGTACAAGCAGGACTAGTCCTGGTCCCGTCGCTATCGTCGCTGTAATCGTGCTTTACAGACAATTAAGCCTCGGGCAAACTATCAGAGCGACCGGATATGAGACCGAATCGTATTACAATCGAGACCAGATACAAAGAGGCACGTTAGGGCACACGATGCCTGTTGGAAGCTGGTCCTCGAAAACATCTATTGTTCTCATACTGAGGGGCGGAAGCAGAGTTCCAATATATCTTCACCAGACCCCTGGGGCTACTAGTAGCGGACTTAAGTTTGATAGATCCCCCGGGACAGCCCGCTTGAATTGGTATAAAAAAAACGTCGACTTATTCGAGGCTTCGTGGTAAAGCGGCGCGGTCGTAGTATGGAGGAGTGCAACGTTCACGATGTTATTATACGAAGACTCTCAGTATAATAAAAAATTCTGGGGGCCTCGTGTGCCCCACACGAGCTTAACGCGGCGATTTTTCGTCCGCGTGGTACCAATCCTCTGAAGTGCAAATTCCGCCATTCCCTCCTGCCATCTGGTGCTAATGGGACTTAACATCGTCTGGGGCTTGGAAATACCAGAATGTCAACTTCCCCTAGAAACCGGATAACTGAAAGTGTGTAGACCGTCTAATGTCCAGAAATCAACGGTTCGCGCGCACTACTCTGTGACCTGGATTGCTTGTGCAGTGCCCTTCGAACTGTGTCTGCAATAACCAAGTCAAAATGCCTTGGGACGGGTAGTGCAGTGAATCTGCCTTAATTCGGTTAAGTAGCCGTAGGCATTATATAGCAAGCAGCAGGCGAGTACCGCACCATGCCTTTGTCATGTTCCTTCCCACAACCGCCGGTGGAGAATGCTCCTCGGGACGAAGCGACCATAACGCGCGGTGTGGATCCTATAACCTTCAGCACAGGTAAGGCTGTGAAAACCATGAATCAAATGTTCGTGTTCCTAACGGAGTTTGTAAGAGACCGGGGCTATATGTACGGAGCACAGCAGTGCCTGAGCGAGGAGCATAGCCCCTATGACCTCGTAAACTGTCATTGAGAATAGAATCTAGTACTATAAACGGGCACACACATTTAGGTCCTATGACGACTCGGAGGAATGGGTACCAAAGAATTATTGAAGAGGATA
seq00032   TCCTCTAGGGTGTCACCCGAAGCCGCTGGGAACCTTAGGCACTCCAAGGAATGACCTCAAGTAGCCGGTTGCCCTTGGCGCGCAACGACTTGAATTGCGACGAAACTTATAAATAGACACCCATGGCGAGCCTCACGCAATGATAATCACCGGTTTTTGAAGACGGTAGGCATCACCTTTAATGAGCTAATCCTCGCAGATGCCTTCCCTCCAACCGTTAAACTATTTGGGATGAAGTCAGTTGGTCTAATGGTTTCCCCGCTCCTAACAAGATCACGGGTTGCGCCCCACGGGCTGCATCTGGCTTGGGTATACGATGCAAACTTCGTAGGGCGCCTTGTATGGGGTCCCCCTTACCTGAACCTATTTGAGCGACACTTATATCCAAGTATCACAGCGCCCGTGAGCCTTACTTCCTTCATGCGTGAATAGAATGCCATTGGCGAGGCCGAACTGCTCGGCATTGTTATAGGAAATTCTGCCGACAGATCTGATATTCCCTGAGTAACAGGGCGATCGAAATCCCCAGGTTGACAACGGCAGTGTACCGCTCAGTGCAATGTAATGCGTATACAACACGGGACATCCGTTCGGCTCGGCTATAAGACTCTGGTGCCAATTTTGGTCTAAGCCATGCCGCTACCGTTCTTCTGTCACTTTGAGTGATCCGGACGTCGCTCTGATGACCTGTTTACCGAACCGTTACCCCAGGGTATCAATCATTCTACACTTACAGCCCGGCTCGCGTGGAAACTCATGATGAGTTATAGCCGAGACCTGTGAAATATAAGGCTATCATAAAATCGTTTTTGCGGTGGGCGACTTCCCGCGCTCTTTTTGTTAGTGTTTTCCCGTGGCGGCTCGGATAAAATCCGTAACCAGGCACCTAAGTTATTACTTGCCCACTGTCCTTAACTCAGTGGCGTAGTTATATATGGCGATCTAATTTCATAAAAAGTCAGAACATTCATCCTCCGTATAGTTCACGCCAACTAAATTACTGGTACTCGCGACAGAATTGCGGTTACTCAGTAAACATCTCGCTGCCCCGTGCACTATAACTTGACCTAAACAGTAGGCGGTCGTTACGAGTGGGACGACTCGTTGAAAACCGCGCCATGAAGAACCTAAGCACTCGTTTAAACATTTGAGGAACGAGTACAAGCAGGACTAGTCCTGGTCCCGTCGCTATCGTCGCTGTAATCGTGCTTTACAGACAATTAAGCCTCGGGCAAACTATCAGAGCGACCGGATATGAGACCGAATCGTATTACAATCGAGACCAGATACAAAGAGGCACGTTAGGGCACACGATGCCTGTTGGAAGCTGGTCCTCGAAAACATCTATTGTTCTCGTACTGAGGGGCGGAAGCAGAGTTCCAATATATCTTCACCAGACCCCTGGGGCTACTAGTAGCGGACTTAAGTTTGATAGATCCCCCGGGACAGCCCGCTTGAATTGGTATAAAAAAAACGTCGACTTATTCGAGGCTTCGTGGTAAAGCGGCGCGGTCGTAGTATGGAGGAGTGCAACGTTCACGATGTTATTATACGAAGACTCTCAGTATAATAAAAAATTCTGGGGGCCTCGTGTGCCCCACACGAGCTTAACGCGGCGATTTTTCGTCCGCGTGGTACCAATCCTCTGAAGTGCAAATTCCGCCATTCCCTCCTGCCATCTGGTGCTAATGGGACTTAACATCGTCTGGGGCTTGGAAATACCAGAATGTCAACTTCCCCTAGAAACCGGATAACTGAAAGTGTGTAGACCGTCTAATGTCCAGAAATCAACGGTTCGCGCGCACTACTCTGTGACCTGGATTGCTTGTGCAGTGCCCTTCGAACTGTGTCTGCAATAACCAAGTCAAAATGCCTTGGGACGGGTAGTGCAGTGAATCTGCCTTAATTCGGTTAAGTAGCCGTAGGCATTATATAGCAAGCAGCAGGCGAGTACCGCACCATGCCTTTGTCATGTTCCTTCCCACAACCGCCGGTGGAGAATGCTCCTCGGGACGAAGCGACCATAACGCGCGGTGTGGATCCTATAACCTTCAGCACAGGTAAGGCTGTGAAAACCATGAATCAAATGTTCGTGTTCCTAACGGAGTTTGTAAGAGACCGGGGCTATATGTACGGAGCACAGCAGTGCCTGAGCGAGGAGCATAGCCCCTATGACCTCGTAAACTGTCATTGAGAATAGAATCTAGTACTATAAACGGGCACACACATTTAGGTCCTATGACGACTCGGAGGAATGGGTACCAAAGAATTATTGAAGAGGATA
seq00033   TCCTCTAGGGTGTCACCCGAAGCCGCTGGGAACCTTAGGCACTCCAAGGAATGACCTCAAGTAGCCGGTTGCCCTTGGCGCGCAACGACTTGAATTGCGACGAAACTTATAAATAGACACCCATGGCGAGCCTCACGCAATGATAATCACCGGTTTTTGAAGACGGTAGGCATCACCTTTAATGAGCTAATCCTCGCAGATGCCTTCCCTCCAACCGTTAAACTATTTGGGATGAAGTCAGTTGGTCTAATGGTTTCCCCGCTCCTAACAAGATCACGGGTTGCGCCCCACGGGCTGCATCTGGCTTGGGTATACGATGCAAACTTCGTAGGGCGCCTTGTATGGGGTCCCCCTTACCTGAACCTATTTGAGCGACACTTATATCCAAGTATCACAGCGCCCGTGAGCCTTACTTCCTTCATGCGTGAATAGAATGCCATTGGCGAGGCCGAACTGCTCGGCATTGTTATAGGAAATTCTGCCGACAGATCTGATATTCCCTGAGTAACAGGGCGATCGAAATCCCCAGGTTGACAACGGCAGTGTACCGCTCAGTGCAATGTAATGCGTATACAACACGGGACATCCGTTCGGCTCGGCTATAAGACTCTGGTGCCAATTTTGGTCTAAGCCATGCCGCTACCGTTCTTCTGTCACTTTGAGTGATCCGGACGTCGCTCTGATGACATGTTTACCGAACCGTTACCCCAGGGTATCAATCATTCTACACTTACAGCCCGGCTCGCGTGGAAACTCATGATGAGTTATAGCCGAGACCTGTGAAATATAAGGCTATCATAAAATCGTTTTTGCGGTGGGCGACTTCCCGCGCTCTTTTTGTTAGTGTTTTCCCGTGGCGGCTCGGATAAAATCCGTAACCAGGCACCTAAGTTATTACTTGCCCACTGTCCTTAACTCAGTGGCGTAGTTATATATGGCGATCTAATTTCATAAAAAGTCAGAACATTCATCCTCCGTATAGTTCACGCCAACTAAATTACTGGTACTCGCGACAGAATTGCGGTTACTCAGTAAACATCTCGCTGCCCCGTGCACTATAACTTGACCTAAACAGTAGGCGGTCGTTACGAGTGGGACGACTCGTTGAAAACCGCGCCATGAAGAACCTAAGCACTCGTTTAAACATTTGAGGAACGAGTACAAGCAGGACTAGTCCTGGTCCCGTCGCTATCGTCGCTGTAATCGTGCTTTACAGACAATTAAGCCTCGGGCAAACTATCAGAGCGACCGGATATGAGACCGAATCGTATTACAATCGAGACCAGATACAAAGAGGCACGTTAGGGCACACGATGCCTGTTGGAAGCTGGTCCTCGAAAACATCTATTGTTCTCGTACTGAGGGGCGGAAGCAGAGTTCCAATATATCTTCACCAGACCCCTGGGGCTACTAGTAGCGGACTTAAGTTTGATAGATCCCCCGGGACAGCCCGCTTGAATTGGTATAAAAAAAACGTCGACTTATTCGAGGCTTCGTGGTAAAGCGGCGCGGTCGTAGTATGGAGGAGTGCAACGTTCACGATGTTATTATACGAAGACTCTCAGTATAATAAAAAATTCTGGGGGCCTCGTGTGCCCCACACGAGCTTAACGCGGCGATTTTTCGTCCGCGTGGTACCAATCCTCTGAAGTGCAAATTCCGCCATTCCCTCCTGCCATCTGGTGCTAATGGGACTTAACATCGTCTGGGGCTTGGAAATACCAGAATGTCAACTTCCCCTAGAAACCGGATAACTGAAAGTGTGTAGACCGTCTAATGTCCAGAAATCAACGGTTCGCGCGCACTACTCTGTGACCTGGATTGCTTGTGCAGTGCCCTTCGAACTGTGTCTGCAATAACCAAGTCAAAATGCCTTGGGACGGGTAGTGCAGTGAATCTGCCTTAATTCGGTTAAGTAGCCGTAGGCATTATATAGCAAGCAGCAGGCGAGTACCGCACCATGCCTTTGTCATGTTCCTTCCCACAACCGCCGGTGGAGAATGCTCCTCGGGACGAAGCGACCATAACGCGCGGTGTGGATCCTATAACCTTCAGCACAGGTAAGGCTGTGAAAACCATGAATCAAATGTTCGTGTTCCTAACGGAGTTTGTAAGAGACCGGGGCTATATGTACGGAGCACAGCAGTGCCTGAGCGAGGAGCATAGCCCCTATGACCTCGTAAACTGTCATTGAGAATAGAATCTAGTACTATAAACGGGCACACACATTTAGGTCCTATGACGACTCGGAGGAATGGGTACCAAAGAATTATTGAAGAGGATA
