# Supplementary material for: How Good Are Indirect Tests at Detecting Recombination in Human mtDNA?
Source: G3 (Bethesda). 2013 Jul 1;3(7):1095–104. doi: 10.1534/g3.113.006510 (PMC3704238; doi:10.1534/g3.113.006510)
Supplement: Supporting Information [file supp_g3.113.006510_FileS2.gz › SequenceData/mtDNA_ratehet&popgrowth/10/3rdbase/Infiles/10_17-new.txt]

33 2284
seq00001   TAATCAAACATGCGCTGAACAGAGAGCGCTGGATTACTGCCCGAAGAAGGTTATCACGACGAAATCGCCCGCATTTTACACAAACCTGATTGAACCAGTCTAAGGCCATTTATATGACTGCTGATACCGCCCTGTCGCTCAAGATGACTCCATGAATCCAGACTCGGCCCATACAGAAGTTCTGACGCGGGCTGTGAGGTCCCCTGCTAAAACCGGATGTTGCGCCCAACGAGGGATTACCAAATGGGCCAGACACTCTTGCCTGGCTAGCTAACAGTATAATAAGTCGACCAAGCCCGAACACGAGCGGAGGATGAGCCATATCCGGTAGCACGGCCGCACCAGCTAACTGGGTCCGATCTCGGTTCGGAGGGCCTTTCTCTTAAAACCTGGACCGTACACTTATCTTAGGCCTAGGCCAACATAGTCGCACAAGAGCGCAGTTGGGAATCCGCTGGGAGAATCGGTCAAGGCTAAAACGATTGGAGAATCAGTAATAACAAGTGTCTATTCGCGAGTCAAATACTTCTCCTTTATCCAGTCTTCAGGTTGAATGGGAACGCCCAAGCTCAGTTTTACTCTTGGGCCCTTTTCATGATTAATCATGAACCTGGCGCGGCATGCTTCTTGAAGATAAGACTCCAGCACGGTATTGCTTCGCCGCTACCGGCACAGGTGGACGAGTCTCTCATTGGGATAGATGCATTATGACGTCTGTACTTCAAATTGTGTCTTGTAACTAACGGAGTCTGGAGGAATCTGAGATTTGGAAGAGGACAGCCCACTGCGCACAGACGTTTTCCGAATATCTGTCGAAACATATTCTTAGGGACACGCGGAGCCACGCATCTTGAGTGCTACCCTAATAAGGCCGAATGTAGAGAGTCTATGTCCAGAGACTAATCGACGTAGACACAGCACGGCGGGTCAACCCACATGGGTTATACTTTTACGATGAGAACTACGCCTTCATTCGGTTCGAATACTAAACTCATAGAAAGCTCCGCTCACTCGCCAGATCGATTGATGGAACTACCAGAAGGGGGCCGATTACCATCCTGAGCGCGGTCGGCCTCGGGAGCACCAATCATACACGGGATTACGAAGGTCTTAGGCCCACCGGGAGTGAAGGGCCTTCATAATTCCTAATCCTAAGAAACTTCGGATGACTGTGATTCACCTGGGATAACCTCCTGGTCGCAGCGAGTCCTTGGTTTCCGAGAAGGTTGCAAGCTATCGAGTGAGGCGTTGCAGGGGTGGATTTGGGTCAGCATTAGCTTCGATAGTGTCCGAATCTCGATGTCAGGCGGTCAATGTAAGTGTTTACCCGATTTGTCGAAAGCTGTGGACCCCGTGCTAGCGAATTCCGATTTGTGAACTCTCAAATGCCCACGTTCAACAGAAAGCCGATAATGTTAAAGGCTTCTATCAGTTTGCGCCGACTGCCTGGCACACATCGGACCACACTGACCACTCACAGCGCGCTGCGACCCGCGTGGTGGTACTGGGTAGGGTACTTGCCCACTCCACGACGATCGTCTCCGGACTGCGCGACGAACCTTCGGTATCTAGTATAGCTTAGAGTTTCCGCCGTCGCTGTTTTTCTCACAGGGATAGTTTACGCCTCTAATAATGGAGACCCTGAAACCGACAATGGGCTCGTCTGGGGTACTGTAGTCTATTGGGAGTCGTCTAGCACGCCCGAAGAATCCATGATCACCCGGGATGAAGAACTGCGCAACTCGGCTCCGGGTGGTTATGTTCACAACAATAGTCGTCCATAAATTTCCTCGACTGACACCGGGGCCTCGGCGTCCAGTCATTCTCTAGAACTTGCTGGTGAGATACTAACGTAGGGCACCAGTTACGACATTCGTTCTTTAGGTCCGGCTGACGCTGTAGTATGTAAAGATAGTGCGATTCGAAACCTCAATACTCACTAGACGCGTTGACTCCCAAAAAGACGAGATCTTAAAATCGCAAGTCAGCCTTTCGCCGGGCTACGCGGCGCAATGTGCGCATCACCAATGTAAAAGAAGCTATAGGGATAATCGCGCTATCATGGCACTCAAATCCAGCCCCTCCCAGGTGACCTTGGGTTATCTATTTGGCAGTAAACTCCGAATCTCCACGCCAAGAGCGCCTTCACGGGATGCTTCAGGTGTTGACTCAACATCCCGTTGCTGGACTGTATCCAGGGCGTTTGGTAGGGCCCTGGCCTACTTCCCGTATGGTGAGTGTCCATGGGGCCCCTTAATAAGGCCGACAGATGCTATATCAACCG
seq00002   TAATCAAACATGCGCTGAACAGAGAGCGCTGGATTACTGCCCGAAGAAGGTTATCACGACGAAATCGCCCGCATTTTACACAAACCTGATTGAACCAGTCTAAGGCCATTTATATGACTGCTGATACCGCCCTGTCGCTCAAGATGACTCCATGAATCCAGACTCGGCCCATACAGAAGTTCTGACGCGGGCTGTGAGGTCCCCTGCTAAAACCGGATGTTGCGCCCAACGAGGGATTACCAAATGGGCCAGACACTCTTGCCTGGCTAGCTAACAGTATAATAAGTCGACCAAGCCCGAACACGAGCGGAGGATGAGCCATATCCGGTAGCACGGCAGCACCAGCTAACTGGGTCCGATCTCGGTTCGGAGGGCCTTTCTCTTAAAACCTGGACCGTACACTTATCTTAGGCCTAGGCCAACATAGTCGCACAAGAGCGCAGTTGGGAATCCGCTGGGAGAATCGGTCAAGGCTAAAACGATTGGAGAATCAGTAATAACAAGTGTCTATTCGCGAGTCAAATACTTCTCCTTTATCCAGTCTTCAGGTTGAATGGGAACGCCCAAGCTCAGTTTTACTCTTGGGCCCTTTTCATGATTAATCACGAACCTGGCGCGGCATGCTTCTTGAAGATAAGACTCCAGCACGGTATTGCTTCGCCGCTACCGGCACAGGTGGACGAGTCTCTCATTGGGATAGATGCATTATGACGTCTGTACTTCAAATTGTGTCTTGTAACTAACGGAGTCTGGAGGAATCTGAGATTTGGAAGAGGACAGCCCACTGCGCACAGACGTTTTCCGAATATCTGTCGAAACATATTCTTAGGGACACGCGGAGCCACGCATCTTGAGTGCTACCCTAATAAGGCCGAATGTAGAGAGTCTATGTCCAGAGACTAATCGACGTAGACACAGCACGGCGGGTCAACCCACATGGGTTATACTTTTACGATGAGAACTACGCCTTCATTCGGTTCGAATACTAAACTCATAGAAAGCTCCGCTCACTCGCCAGATCGATTGATGGAACTACCAGAAGGGGGCCGATTACCATCCTGAGCGCGGTCGTCCTCGGGAGCACCAATCATACACGGGATTACGAAGGTCTTAGGCCCACCGGGAGTGAAGGGCCTTCATAATTCCTAATCCTAAGAAACTTCGGATGACTGTGATTCACCTGGGATAACCTCCTGGTCGCAGCGAGTCCTTGGTTTCCGAGAAGGTTGCAAGCTATCGAGTGAGGCGTTGCAGGGGTGGATTTGGGTCAGCATTAGCTTCGATAGTGTCCGAATCTCGATGTCAGGCGGTCAATGTAAGTGTTTACCCGATTTGTCGAAAGCTGTGGACCCCGTGCTAGCGAATTCCGATTTGTGAACTCTCAAATGCCCACGTTCAACAGAAAGCCGATAATGTTAAAGGCTTCTATCAGTTTGCGCCGACTGCCTGGCACACATCGGACCACACTGACCACTCACAGCGCGCTGCGACCCGCGTGGTGGTACTGGGTAGGGTACTTGCCCACTCCACGACGATCGTCTCCGGACTGCGCGACGAACCTTCGGTATCTAGTATAGCTTAGAGTTTCCGCCGTCGCTGTTTTTCTCACAGGGATAGTTTACGCCTCTAATAATGGAGACCCTGAAACCGACAATGGGCTCGTCTGGGGTACTGTAGTCTATTGGGAGTCGTCTAGCACGCCCGAAGAATCCATGATCACCCGGGATGAAGAACTGCGCAACTCGGCTCCGGGTGGTTATGTTCACAACAATAGTCGTCCATAAATTTCCTCGACTGACACCGGGGCCTCGGCGTCCAGTCATTCTCTAGAACTTGCTGGTGAGATACTAACGTAGGGCACCAGTTACGACATTCGTTCTTTAGGTCCGGCTGACGCTGTAGTATGTAAAGATAGTGCGATTCGAAACCTCAATACTCACTAGACGCGTTGACTCCCAACAAGACGAGATCTTAAAATCGCAAGTCAGCCTTTCGCCGGGCTACGCGGCGCAATGTGCGCATCACCAATGTAAAAGAAGCTATAGGGATAATCGCGCTATCATGGCACTCAAATCCAGCCCCTCCCAGGTGACCTTGGGTTATCTATTTGGCAGTAAACTCCGAATCTCCACGCCAAGAGCGCCTTCACGGGATGCTTCAGGTGTTGACTCAACATCCCGTTGCTGGACTGTATCCAGGGCGTTTGGTAGGCCCCTGGCCTACTTCCCGTATGGTGAGTGTCCATGGGGCCCCTTAATAAGGCCGACAGATGCTATATCAACCG
seq00003   TAATCAAACATGCGCTGAACAGAGAGCGCTGGATTACTGCCCGAAGAAGGTTATCACGACGAAATCGCCCGCATTTTACACAAACCTGATTGAACCAGTCTAAGGCCATTTATATGACTGCTGATACCGCCCTGTCGCTCAAGATGACTCCATGAATCCAGACTCGGCCCATACAGAAGTTCTGACGCGGGCTGTGAGGTCCCCTGCTAAAACCGGATGTTGCGCCCAACGAGGGATTACCAAATGGGCCAGACACTCTTGCCTGGCTAGCTAACAGTATAATAAGTCGACCAAGCCCGAACACGAGCGGAGGATGAGCCATATCCGGTAGCACGGCAGCACCAGCTAACTGGGTCCGATCTCGGTTCGGAGGGCCTTTCTCTTAAAACCTGGACCGTACACTTATCTTAGGCCTAGGCCAACATAGTCGCACAAGAGCGCAGTTGGGAATCCGCTGGGAGAATCGGTCAAGGCTAAAACGATTGGAGAATCAGTAATAACAAGTGTCTATTCGCGAGTCAAATACTTCTCCTTTATCCAGTCTTCAGGTTGAATGGGAACGCCCAAGCTCAGTTTTACTCTTGGGCCCTTTTCATGATTAATCACGAACCTGGCGCGGCATGCTTCTTGAAGATAAGACTCCAGCACGGTATTGCTTCGCCGCTACCGGCACAGGTGGACGAGTCTCTCATTGGGATAGATGCATTATGACGTCTGTACTTCAAATTGTGTCTTGTAACTAACGGAGTCTGGAGGAATCTGAGATTTGGAAGAGGACAGCCCACTGCGCACAGACGTTTTCCGAATATCTGTCGAAACATATTCTTAGGGACACGCGGAGCCACGCATCTTGAGTGCTACCCTAATAAGGCCGAATGTAGAGAGTCTATGTCCAGAGACTAATCGACGTAGACACAGCACGGCGGGTCAACCCACATGGGTTATACTTTTACGATGAGAACTACGCCTTCATTCGGTTCGAATACTAAACTCATAGAAAGCTCCGCTCACTCGCCAGATCGATTGATGGAACTACCAGAAGGGGGCCGATTACCATCCTGAGCGCGGTCGTCCTCGGGAGCACCAATCATACACGGGATTACGAAGGTCTTAGGCCCACCGGGAGTGAAGGGCCTTCATAATTCCTAATCCTAAGAAACTTCGGATGACTGTGATTCACCTGGGATAACCTCCTGGTCGCAGCGAGTCCTTGGTTTCCGAGAAGGTTGCAAGCTATCGAGTGAGGCGTTGCAGGGGTGGATTTGGGTCAGCATTAGCTTCGATAGTGTCCGAATCTCGATGTCAGGCGGTCAATGTAAGTGTTTACCCGATTTGTCGAAAGCTGTGGACCCCGTGCTAGCGAATTCCGATTTGTGAACTCTCAAATGCCCACGTTCAACAGAAAGCCGATAATGTTAAAGGCTTCTATCAGTTTGCGCCGACTGCCTGGCACACATCGGACCACACTGACCACTCACAGCGCGCTGCGACCCGCGTGGTGGTACTGGGTAGGGTACTTGCCCACTCCACGACGATCGTCTCCGGACTGCGCGACGAACCTTCGGTATCTAGTATAGCTTAGAGTTTCCGCCGTCGCTGTTTTTCTCACAGGGATAGTTTACGCCTCTAATAATGGAGACCCTGAAACCGACAATGGGCTCGTCTGGGGTACTGTAGTCTATTGGGAGTCGTCTAGCACGCCCGAAGAATCCATGATCACCCGGGATGAAGAACTGCGCAACTCGGCTCCGGGTGGTTATGTTCACAACAATAGTCGTCCATAAATTTCCTCGACTGACACCGGGGCCTCGGCGTCCAGTCATTCTCTAGAACTTGCTGGTGAGATACTAACGTAGGGCACCAGTTACGACATTCGTTCTTTAGGTCCGGCTGACGCTGTAGTATGTAAAGATAGTGCGATTCGAAACCTCAATACTCACTAGACGCGTTGACTCCCAACAAGACGAGATCTTAAAATCGCAAGTCAGCCTTTCGCCGGGCTACGCGGCGCAATGTGCGCATCACCAATGTAAAAGAAGCTATAGGGATAATCGCGCTATCATGGCACTCAAATCCAGCCCCTCCCAGGTGACCTTGGGTTATCTATTTGGCAGTAAACTCCGAATCTCCACGCCAAGAGCGCCTTCACGGGATGCTTCAGGTGTTGACTCAACATCCCGTTGCTGGACTGTATCCAGGGCGTTTGGTAGGCCCCTGGCCTACTTCCCGTATGGTGAGTGTCCATGGGGCCCCTTAATAAGGCCGACAGATGCTATATCAACCG
seq00004   TAATCAAACATGCGCTGAACAGAGAGCGCTGGATTACTGCCCGAAGAAGGTTATCACGACGAAATCGCCCGCATTTTACACAAACCTGATTGAACCAGTCTAAGGCCATTTATATGACTGCTGATACCGCCCTGTCGCTCAAGATGACTCCATGAATCCAGACTCGGCCCATACAGAAGTTCTGACGCGGGCTGTGAGGTCCCCTGCTAAAACCGGATGTTGCGCCCAACGAGGGATTACCAAATGGGCCAGACACTCTTGCCTGGCTAGCTAACAGTATAATAAGTCGACCAAGCCCGAACACGAGCGGAGGATGAGCCATATCCGGTAGCACGGCCGCACCAGCTAACTGGGTCCGATCTCGGTTCGGAGGGCCTTTCTCTTAAAACCTGGACCGTACACTGATCTTAGGCCTAGGCCAACATAGTCGCACAAGAGCGCAGTTGGGAATCCGCTGGGAGAATCGGTCAAGGCTAAAACGATTGGAGAATCAGTAATAACAAGTGTCTATTCGCGAGTCAAATACTTCTCCTTTATCCAGTCTTCAGGTTGAATGGGAACGCCCAAGCTCAGTTTTACTCTTGGGCCCTTTTCATGATTAATCATGAACCTGGCGCGGCATGCTTCTTGAAGATAAGACTCCAGCACGGTATTGCTTCGCCGCTACCGGCACAGGTGGACGAGTCTCTCATTGGGATAGATGCATTATGACGTCTGTACTTCAAATTGTGTCTTGTAACTAACGGAGTCTGGAGGAATCTGAGATTTGGAAGAGGACAGCCCACTGCGCACAGACGTTTTCCGAATATCTGTCGAAACATATTCTTAGGGACACGCGGAGCCACGCATCTTGAGTGCTACCCTAATAAGGCCGAATGTAGAGAGTCTATGTCCAGAGACTAATCGACGTAGACACAGCACGGCGGGTCAACCCACATGGGTTATACTTTTACGATGAGAACTACGCCTTCATTCGGTTCGAATACTAAACTCATAGAAAGCTCCGCTCACTCGCCAGATCGATTGATGGAACTACCAGAAGGGGGCCGATTACCATCCTGAGCGCGGTCGGCCTCGGGAGCACCAATCATACACGGGATTACGAAGGTCTTAGGCCCACCGGGAGTGAAGGGCCTTCATAATTCCTAATCCTAAGAAACTTCGGATGACTGTGATTCACCTGGGATAACCTCCTGGTCGCAGCGAGTCCTTGGTTTCCGAGAAGGTTGCAAGCTATCGAGTGAGGCGTTGCAGGGGTGGATTTGGGTCAGCATTAGCTTCGATAGTGTCCGAATCTCGATGTCAGGCGGTCAATGTAAGTGTTTACCCGATTTGTCGAAAGCTGTGGACCCCGTGCTAGCGAATTCCGATTTGTGAACTCTCAAATGCCCACGTTCAACAGAAAGCCGATAATGTTAAAGGCTTCTATCAGTTTGCGCCGACTGCCTGGCACACATCGGACCACACTGACCACTCACAGCGCGCTGCGACCCGCGTGGTGGTACTGGGTAGGGTACTTGCCCACTCCACGACGATCGTCTCCGGACTGCGCGACGAACCTTCGGTATCTAGTATAGCTTAGAGTTTCCGCCGTCGCTGTTTTTCTCACAGGGATAGTTTACGCCTCTAATAATGGAGACCCTGAAACCGACAATGGGCTCGTCTGGGGTACTGTAGTCTATTGGGAGTCGTCTAGCACGCCCGAAGAATCCATGATCACCCGGGATGAAGAACTGCGCAACTCGGCTCCGGGTGGTTATGTTCACAACAATAGTCGTCCATAAATTTCCTCGACTGACACCGGGGCCTCGGCGTCCAGTCATTCTCTAGAACTTGCTGGTGAGATACTAACGTAGGGCACCAGTTACGACATTCGTTCTTTAGGTCCGGCTGACGCTGTAGTATGTAAAGATAGTGCGATTCGAAACCTCAATACTCACTAGACGCGTTGACTCCCAACAAGACGAGATCTTAAAATCGCAAGTCAGCCTTTCGCCGGGCTACGCGGCGCAATGTGCGCATCACCAATGTAAAAGAAGCTATAGGGATAATCGCGCTATCATGGCACTCAAATCCAGCCCCTCCCAGGTGACCTTGGGTTATCTATTTGGCAGTAAACTCCGAATCTCCACGCCAAGAGCGCCTTCACGGGATGCTTCAGGTGTTGACTCAACATCCCGTTGCTGGACTGTATCCAGGGCGTTTGGTAGGCCCCTGGCCTACTTCCCGTATGGTGAGTGTCCATGGGGCCCCTTAATAAGGCCGACAGATGCTATATCAACCG
seq00005   TAATCAAACATGCGCTGAACAGAGAGCGCTGGATTACTGCCCGAAGAAGGTTATCACGACGAAATCGCCCGCATTTTACACAAACCTGATTGAACCAGTCTAAGGCCATTTATATGACTGCTGATACCGCCCTGTCGCTCAAGATGACTCCATGAATCCAGACTCGGCCCATACAGAAGTTCTGACGCGGGCTGTGAGGTCCCCTGCTAAAACCGGATGTTGCGCCCAACGAGGGATTACCAAATGGGCCAGACACTCTTGCCTGGCTAGCTAACAGTATAATAAGTCGACCAAGCCCGAACACGAGCGGAGGATGAGCCATATCCGGTAGCACGGCCGCACCAGCTAACTGGGTCCGATCTCGGTTCGGAGGGCCTTTCTCTTAAAACCTGGACCGTACACTTATCTTAGGCCTAGGCCAACATAGTCGCACAAGAGCGCAGTTGGGAATCCGCTGGGAGAATCGGTCAAGGCTAAAACGATTGGAGAATCAGTAATAACAAGTGTCTATTCGCGAGTCAAATACTTCTCCTTTATCCAGTCTTCAGGTTGAATGGGAACGCCCAAGCTCAGTTTTACTCTTGGGCCCTTTTCATGATTAATCATGAACCTGGCGCGGCATGCTTCTTGAAGATAAGACTCCAGCACGGTATTGCTTCGCCGCTACCGGCACAGGTGGACGAGTCTCTCATTGGGATAGATGCATTATGACGTCTGTACTTCAAATTGTGTCTTGTAACTAACGGAGTCTGGAGGAATCTGAGATTTGGAAGAGGACAGCCCACTGCGCACAGACGTTTTCCGAATATCTGTCGAAACATATTCTTAGGGACACGCGGAGCCACGCATCTTGAGTGCTACCCTAATAAGGCCGAATGTAGAGAGTCTATGTCCAGAGACTAATCGACGTAGACACAGCACGGCGGGTCAACCCACATGGGTTATACTTTTACGATGAGAACTACGCCTTCATTCGGTTCGAATACTAAACTCATAGAAAGCTCCGCTCACTCGCCAGATCGATTGATGGAACTACCAGAAGGGGGCCGATTACCATCCTGAGCGCGGTCGGCCTCGGGAGCACCAATCATACACGGGATTACGAAGGTCTTAGGCCCACCGGGAGTGAAGGGCCTTCATAATTCCTAATCCTAAGAAACTTCGGATGACTGTGATTCACCTGGGATAACCTCCTGGTCGCAGCGAGTCCTTGGTTTCCGAGAAGGTTGCAAGCTATCGAGTGAGGCGTTGCAGGGGTGGATTTGGGTCAGCATTAGCTTCGATAGTGTCCGAATCTCGATGTCAGGCGGTCAATGTAAGTGTTTACCCGATTTGTCGAAAGCTGTGGACCCCGTGCTAGCGAATTCCGATTTGTGAACTCTCAAATGCCCACGTTCAACAGAAAGCCGATAATGTTAAAGGCTTCTATCAGTTTGCGCCGACTGCCTGGCACACATCGGACCACACTGACCACTCACAGCGCGCTGCGACCCGCGTGGTGGTACTGGGTAGGGTACTTGCCCACTCCACGACGATCGTCTCCGGACTGCGCGACGAACCTTCGGTATCTAGTATAGCTTAGAGTTTCCGCCGTCGCTGTTTTTCTCACAGGGATAGTTTACGCCTCTAATAATGGAGACCCTGAAACCGACAATGGGCTCGTCTGGGGTACTGTAGTCTATTGGGAGTCGTCTAGCACGCCCGAAGAATCCATGATCACCCGGGATGAAGAACTGCGCAACTCGGCTCCGGGTGGTTATGTTCACAACAATAGTCGTCCATAAATTTCCTCGACTGACACCGGGGCCTCGGCGTCCAGTCATTCTCTAGAACTTGCTGGTGAGATACTAACGTAGGGCACCAGTTACGACATTCGTTCTTTAGGTCCGGCTGACGCTGTAGTATGTAAAGATAGTGCGATTCGAAACCTCAATACTCACTAGACGCGTTGACTCCCAACAAGACGAGATCTTAAAATCGCAAGTCAGCCTTTCGCCGGGCTACGCGGCGCAATGTGCGCATCACCAATGTAAAAGAAGCTATAGGGATAATCGCGCTATCATGGCACTCAAATCCAGCCCCTCCCAGGTGACCTTGGGTTATCTATTTGGCAGTAAACTCCGAATCTCCACGCCAAGAGCGCCTTCACGGGATGCTTCAGGTGTTGACTCAACATCCCGTTGCTGGACTGTATCCAGGGCGTTTGGTAGGCCCCTGGCCTACTTCCCGTATGGTGAGTGTCCATGGGGCCCCTTAATAAGGCCGACAGATGCTATATCAACCG
seq00006   TAATCAAACATGCGCTGAACAGAGAGCGCTGGATTACTGCCCGAAGAAGGTTATCACGACGAAATCGCCCGCATTTTACACAAACCTGATTGAACCAGTCTAAGGCCATTTATATGACTGCAGATACCGCCCTGTCGCTCAAGATGACTCCATGAATCCAGACTCGGCCCATACAGAAGTTCTGACGCGGGCTGTGAGGTCCCCTGCTAAAACCGGATGTTGCGCCCAACGAGGGATTACCAAATGGGCCAGACACTCTTGCCTGGCTAGCTAACAGTATAATAAGTCGACCAAGCCCGAACACGAGCGGAGGATGAGCCATATCCGGTAGCACGGCCGCACCAGCTAACTGGGTCCGATCTCGGTTCGGAGGGCCTTTCTCTTAAAACCTGGACCGTACACTTATCTTAGGCCTAGGCCAACATAGTCGCACAAGAGCGCAGTTGGGAATCCGCTGGGAGAATCGGTCAAGGCTAAAACGATTGGAGAATCAGTAATAACAAGTGTCTATTCGCGAGTCAAATACTTCTCCTTTATCCAGTCTTCAGGTTGAATGGGAACGCCCAAGCTCAGTTTTACTCTTGGGCCCTTTTCATGATTAATCATGAACCTGGCGCGGCATGCTTCTTGAAGATAAGACTCCAGCACGGTATTGCTTCGCCGCTACCGGCACAGGTGGACGAGTCTCTCATTGGGATAGATGCATTATGACGTCTGTACTTCAAATTGTGTCTTGTAACTAACGGAGTCTGGAGGAATCTGAGATTTGGAAGAGGACAGCCCACTGCGCACAGACGTTTTCCGAATATCTGTCGAAACATATTCTTAGGGACACGCGGAGCCACGCATCTTGAGTGCTACCCTAATAAGGCCGAATGTAGAGAGTCTATGTCCAGAGACTAATCGACGTAGACACAGCACGGCGGGTCAACCCACATGGGTTATACTTTTACGATGAGAACTACGCCTTCATTCGGTTCGAATACTAAACTCATAGAAAGCTCCGCTCACTCGCCAGATCGATTGATGGAACTACCAGAAGGGGGCCGATTACCATCCTGAGCGCGGTCGGCCTCGGGAGCACCAATCATACACGGGATTACGAAGGTCTTAGGCCCACCGGGAGTGAAGGGCCTTCATAATTCCTAATCCTAAGAAACTTCGGATGACTGTGATTCACCTGGGATAACCTCCTGGTCGCAGCGAGTCCTTGGTTTCCGAGAAGGTTGCAAGCTATCGAGTGAGGCGTTGCAGGGGTGGATTTGGGTCAGCATTAGCTTCGATAGTGTCCGAATCTCGATGTCAGGCGGTCAATGTAAGTGTTTACCCGATTTGTCGAAAGCTGTGGACCCCGTGCTAGCGAATTCCGATTTGTGAACTCTCAAATGCCCACGTTCAACAGAAAGCCGATAATGTTAAAGGCTTCTATCAGTTTGCGCCGACTGCCTGGCACACATCGGACCACACTGACCACTCACAGCGCGCTGCGACCCGCGTGGTGGTACTGGGTAGGGTACTTGCCCACTCCACGACGATCGTCTCCGGACTGCGCGACGAACCTTCGGTATCTAGTATAGCTTAGAGTTTCCGCCGTCGCTGTTTTTCTCACAGGGATAGTTTACGCCTCTAATAATGGAGACCCTGAAACCGACAATGGGCTCGTCTGGGGTACTGTAGTCTATTGGGAGTCGTCTAGCACGCCCGAAGAATCCATGATCACCCGGGATGAAGAACTGCGCAACTCGGCTCCGGGTGGTTATGTTCACAACAATAGTCGTCCATAAATTTCCTCGACTGACACCGGGGCCTCGGCGTCCAGTCATTCTCTAGAACTTGCTGGTGAGATACTAACGTAGGGCACCAGTTACGACATTCGTTCTTTAGGTCCGGCTGACGCTGTAGTATGTAAAGATAGTGCGATTCGAAACCTCAATACTCACTAGACGCGTTGACTCCCAACAAGACGAGATCTTAAAATCGCAAGTCAGCCTTTCGCCGGGCTACGCGGCGCAATGTGCGCATCACCAATGTAAAAGAAGCTATAGGGATAATCGCGCTATCATGGCACTCAAATCCAGCCCCTCCCAGGTGACCTTGGGTTATCTATTTGGCAGTAAACTCCGAATCTCCACGCCAAGAGCGCCTTCACGGGATGCTTCAGGTGTTGACTCAACATCCCGTTGCTGGACTGTATCCAGGGCGTTTGGTAGGCCCCTGGCCTACTTCCCGTATGGTGAGTGTCCATGGGGCCCCTTAATAAGGCCGACAGATGCTATATCAACCG
seq00007   TAATCAAACATGCGCTGAACAGAGAGCGCTGGATTACTGCCCGAAGAAGGTTATCACGACGAAATCGCCCGCATTTTACACAAACCTGATTGAACCAGTCTAAGGCCATTTATATGACTGCTGATACCGCCCTGTCGCTCAAGATGACTCCATGAATCCAGACTCGGCCCATACAGAAGTTCTGACGCGGGCTGTGAGGTCCCCTGCTAAAACCGGATGTTGCGCCCAACGAGGGATTACCAAATGGGCCAGACACTCTTGCCTGGCTAGCTAACAGTATAATAAGTCGACCAAGCCCGAACACGAGCGGAGGATGAGCCATATCCGGTAGCACGGCCGCACCAGCTAACTGGGTCCGATCTCGGTTCGGAGGGCCTTTCTCTTAAAACCTGGACCGTACACTTATCTTAGGCCTAGGCCAACATAGTCGCACAAGAGCGCAGTTGGGAATCCGCTGGGAGAATCGGTCAAGGCTAAAACGATTGGAGAATCAGTAATAACAAGTGTCTATTCGCGAGTCAAATACTTCTCCTTTATCCAGTCTTCAGGTTGAATGGGAACGCCCAAGCTCAGTTTTACTCTTGGGCCCTTTTCATGATTAATCATGAACCTGGCGCGGCATGCTTCTTGAAGATAAGACTCCAGCACGGTATTGCTTCGCCGCTACCGGCACAGGTGGACGAGTCTCTCATTGGGATAGATGCATTATGACGTCTGTACTTCAAATTGTGTCTTGTAACTAACGGAGTCTGGAGGAATCTGAGATTTGGAAGAGGACAGCCCACTGCGCACAGACGTTTTCCGAATATCTGTCGAAACATATTCTTAGGGACACGCGGAGCCACGCATCTTGAGTGCTACCCTAATAAGGCCGAATGTAGAGAGTCTATGTCCAGAGACTAATCGACGTAGACACAGCACGGCGGGTCAACCCACATGGGTTATACTTTTACGATGAGAACTACGCCTTCATTCGGTTCGAATACTAAACTCATAGAAAGCTCCGCTCACTCGCCAGATCGATTGATGGAACTACCAGAAGGGGGCCGATTACCATCCTGAGCGCGGTCGGCCTCGGGAGCACCAATCATACACGGGATTACGAAGGTCTTAGGCCCACCGGGAGTGAAGGGCCTTCATAATTCCTAATCCTAAGAAACTTCGGATGACTGTGATTCACCTGGGATAACCTCCTGGTCGCAGCGAGTCCTTGGTTTCCGAGAAGGTTGCAAGCTATCGAGTGAGGCGTTGCAGGGGTGGATTTGGGTCAGCATTAGCTTCGATAGTGTCCGAATCTCGATGTCAGGCGGTCAATGTAAGTGTTTACCCGATTTGTCGAAAGCTGTGGACCCCGTGCTAGCGAATTCCGATTTGTGAACTCTCAAATGCCCACGTTCAACAGAAAGCCGATAATGTTAAAGGCTTCTATCAGTTTGCGCCGACTGCCTGGCACACATCGGACCACACTGACCACTCACAGCGCGCTGCGACCCGCGTGGTGGTACTGGGTAGGGTACTTGCCCACTCCACGACGATCGTCTCCGGACTGCGCGACGAACCTTCGGTATCTAGTATAGCTTAGAGTTTCCGCCGTCGCTGTTTTTCTCACAGGGATAGTTTACGCCTCTAATAATGGAGACCCTGAAACCGACAATGGGCTCGTCTGGGGTACTGTAGTCTATTGGGAGTCGTCTAGCACGCCCGAAGAATCCATGATCACCCGGGATGAAGAACTGCGCAACTCGGCTCCGGGTGGTTATGTTCACAACAATAGTCGTCCATAAATTTCCTCGACTGACACCGGGGCCTCGGCGTCCAGTCATTCTCTAGAACTTGCTGGTGAGATACTAACGTAGGGCACCAGTTACGACATTCGTTCTTTAGGTCCGGCTGACGCTGTAGTATGTAAAGATAGTGCGATTCGAAACCTCAATACTCACTAGACGCGTTGACTCCCAACAAGACGAGATCTTAAAATCGCAAGTCAGCCTTTCGCCGGGCTACGCGGCGCAATGTGCGCATCACCAATGTAAAAGAAGCTATAGGGATAATCGCGCTATCATGGCACTCAAATCCAGCCCCTCCCAGGTGACCTTGGGTTATCTATTTGGCAGTAAACTCCGAATCTCCACGCCAAGAGCGCCTTCACGGGATGCTTCAGGTGTTGACTCAACATCCCGTTGCTGGACTGTATCCAGGGCGTTTGGTAGGGCCCTGGCCTACTTCCCGTATGGTGAGTGTCCATGGGGCCCCTTAATAAGGCCGACAGATGCTATATCAACCG
seq00008   TAATCAAACATGCGCTGAACAGAGAGCGCTGGATTACTGCCCGAAGAAGGTTATCACGACGAAATCGCCCGCATTTTACACAAACCTGATTGAACCAGTCTAAGGCCATTTATATGACTGCTGATACCGCCCTGTCGCTCAAGATGACTCCATGAATCCAGACTCGGCCCATACAGAAGTTCTGACGCGGGCTGTGAGGTCCCCTGCTAAAACCGGATGTTGCGCCCAACGAGGGATTACCAAATGGGCCAGACACTCTTGCCTGGCTAGCTAACAGTATAATAAGTCGACCAAGCCCGAACACGAGCGGAGGATGAGCCATATCCGGTAGCACGGCAGCACCAGCTAACTGGGTCCGATCTCGGTTCGGAGGGCCTTTCTCTTAAAACCTGGACCGTACACTTATCTTAGGCCTAGGCCAACATAGTCGCACAAGAGCGCAGTTGGGAATCCGCTGGGAGAATCGGTCAAGGCTAAAACGATTGGAGAATCAGTAATAACAAGTGTCTATTCGCGAGTCAAATACTTCTCCTTTATCCAGTCTTCAGGTTGAATGGGAACGCCCAAGCTCAGTTTTACTCTTGGGCCCTTTTCATGATTAATCATGAACCTGGCGCGGCATGCTTCTTGAAGATAAGACTCCAGCACGGTATTGCTTCGCCGCTACCGGCACAGGTGGACGAGTCTCTCATTGGGATAGATGCATTATGACGTCTGTACTTCAAATTGTGTCTTGTAACTAACGGAGTCTGGAGGAATCTGAGATTTGGAAGAGGACAGCCCACTGCGCACAGACGTTTTCCGAATATCTGTCGAAACATATTCTTAGGGACACGCGGAGCCACGCATCTTGAGTGCTACCCTAATAAGGCCGAATGTAGAGAGTCTATGTCCAGAGACTAATCGACGTAGACACAGCACGGCGGGTCAACCCACATGGGTTATACTTTTACGATGAGAACTACGCCTTCATTCGGTTCGAATACTAAACTCATAGAAAGCTCCGCTCACTCGCCAGATCGATTGATGGAACTACCAGAAGGGGGCCGATTACCATCCTGAGCGCGGTCGGCCTCGGGAGCACCAATCATACACGGGATTACGAAGGTCTTAGGCCCACCGGGAGTGAAGGGCCTTCATAATTCCTAATCCTAAGAAACTTCGGATGACTGTGATTCACCTGGGATAACCTCCTGGTCGCAGCGAGTCCTTGGTTTCCGAGAAGGTTGCAAGCTATCGAGTGAGGCGTTGCAGGGGTGGATTTGGGTCAGCATTAGCTTCGATAGTGTCCGAATCTCGATGTCAGGCGGTCAATGTAAGTGTTTACCCGATTTGTCGAAAGCTGTGGACCCCGTGCTAGCGAATTCCGATTTGTGAACTCTCAAATGCCCACGTTCAACAGAAAGCCGATAATGTTAAAGGCTTCTATCAGTTTGCGCCGACTGCCTGGCACACATCGGACCACACTGACCACTCACAGCGCGCTGCGACCCGCGTGGTGGTACTGGGTAGGGTACTTGCCCACTCCACGACGATCGTCTCCGGACTGCGCGACGAACCTTCGGTATCTAGTATAGCTTAGAGTTTCCGCCGTCGCTGTTTTTCTCACAGGGATAGTTTACGCCTCTAATAATGGAGACCCTGAAACCGACAATGGGCTCGTCTGGGGTACTGTAGTCTATTGGGAGTCGTCTAGCACGCCCGAAGAATCCATGATCACCCGGGATGAAGAACTGCGCAACTCGGCTCCGGGTGGTTATGTTCACAACAATAGTCGTCCATAAATTTCCTCGACTGACACCGGGGCCTCGGCGTCCAGTCATTCTCTAGAACTTGCTGGTGAGATACTAACGTAGGGCACCAGTTACGACATTCGTTCTTTAGGTCCGGCTGACGCTGTAGTATGTAAAGATAGTGCGATTCGAAACCTCAATACTCACTAGACGCGTTGACTCCCAACAAGACGAGATCTTAAAATCGCAAGTCAGCCTTTCGCCGGGCTACGCGGCGCAATGTGCGCATCACCAATGTAAAAGAAGCTATAGGGATAATCGCGCTATCATGGCACTCAAATCCAGCCCCTCCCAGGTGACCTTGGGTTATCTATTTGGCAGTAAACTCCGAATCTCCACGCCAAGAGCGCCTTCACGGGATGCTTCAGGTGTTGACTCAACATCCCGTTGCTGGACTGTATCCAGGGCGTTTGGTAGGCCCCTGGCCTACTTCCCGTATGGTGAGTGTCCATGGGGCCCCTTAATAAGGCCGACAGATGCTATATCAACCG
seq00009   TAATCAAACATGCGCTGAACAGAGAGCGCTGGATTACTGCCCGAAGAAGGTTATCACGACGAAATCGCCCGCATTTTACACAAACCTGATTGAACCAGTCTAAGGCCATTTATATGACTGCTGATACCGCCCTGTCGCTCAAGATGACTCCATGAATCCAGACTCGGCCCATACAGAAGTTCTGACGCGGGCTGTGAGGTCCCCTGCTAAAACCGGATGTTGCGCCCAACGAGGGATTACCAAATGGGCCAGACACTCTTGCCTGGCTAGCTAACAGTATAATAAGTCGACCAAGCCCGAACACGAGCGGAGGATGAGCCATATCCGGTAGCACGGCCGCACCAGCTAACTGGGTCCGATCTCGGTTCGGAGGGCCTTTCTCTTAAAACCTGGACCGTACACTGATCTTAGGCCTAGGCCAACATAGTCGCACAAGAGCGCAGTTGGGAATCCGCTGGGAGAATCGGTCAAGGCTAAAACGATTGGAGAATCAGTAATAACAAGTGTCTATTCGCGAGTCAAATACTTCTCCTTTATCCAGTCTTCAGGTTGAATGGGAACGCCCAAGCTCAGTTTTACTCTTGGGCCCTTTTCATGATTAATCATGAACCTGGCGCGGCATGCTTCTTGAAGATAAGACTCCAGCACGGTATTGCTTCGCCGCTACCGGCACAGGTGGACGAGTCTCTCATTGGGATAGATGCATTATGACGTCTGTACTTCAAATTGTGTCTTGTAACTAACGGAGTCTGGAGGAATCTGAGATTTGGAAGAGGACAGCCCACTGCGCACAGACGTTTTCCGAATATCTGTCGAAACATATTCTTAGGGACACGCGGAGCCACGCATCTTGAGTGCTACCCTAATAAGGCCGAATGTAGAGAGTCTATGTCCAGAGACTAATCGACGTAGACACAGCACGGCGGGTCAACCCACATGGGTTATACTTTTACGATGAGAACTACGCCTTCATTCGGTTCGAATACTAAACTCATAGAAAGCTCCGCTCACTCGCCAGATCGATTGATGGAACTACCAGAAGGGGGCCGATTACCATCCTGAGCGCGGTCGGCCTCGGGAGCACCAATCATACACGGGATTACGAAGGTCTTAGGCCCACCGGGAGTGAAGGGCCTTCATAATTCCTAATCCTAAGAAACTTCGGATGACTGTGATTCACCTGGGATAACCTCCTGGTCGCAGCGAGTCCTTGGTTTCCGAGAAGGTTGCAAGCTATCGAGTGAGGCGTTGCAGGGGTGGATTTGGGTCAGCATTAGCTTCGATAGTGTCCGAATCTCGATGTCAGGCGGTCAATGTAAGTGTTTACCCGATTTGTCGAAAGCTGTGGACCCCGTGCTAGCGAATTCCGATTTGTGAACTCTCAAATGCCCACGTTCAACAGAAAGCCGATAATGTTAAAGGCTTCTATCAGTTTGCGCCGACTGCCTGGCACACATCGGACCACACTGACCACTCACAGCGCGCTGCGACCCGCGTGGTGGTACTGGGTAGGGTACTTGCCCACTCCACGACGATCGTCTCCGGACTGCGCGACGAACCTTCGGTATCTAGTATAGCTTAGAGTTTCCGCCGTCGCTGTTTTTCTCACAGGGATAGTTTACGCCTCTAATAATGGAGACCCTGAAACCGACAATGGGCTCGTCTGGGGTACTGTAGTCTATTGGGAGTCGTCTAGCACGCCCGAAGAATCCATGATCACCCGGGATGAAGAACTGCGCAACTCGGCTCCGGGTGGTTATGTTCACAACAATAGTCGTCCATAAATTTCCTCGACTGACACCGGGGCCTCGGCGTCCAGTCATTCTCTAGAACTTGCTGGTGAGATACTAACGTAGGGCACCAGTTACGACATTCGTTCTTTAGGTCCGGCTGACGCTGTAGTATGTAAAGATAGTGCGATTCGAAACCTCAATACTCACTAGACGCGTTGACTCCCAACAAGACGAGATCTTAAAATCGCAAGTCAGCCTTTCGCCGGGCTACGCGGCGCAATGTGCGCATCACCAATGTAAAAGAAGCTATAGGGATAATCGCGCTATCATGGCACTCAAATCCAGCCCCTCCCAGGTGACCTTGGGTTATCTATTTGGCAGTAAACTCCGAATCTCCACGCCAAGAGCGCCTTCACGGGATGCTTCAGGTGTTGACTCAACATCCCGTTGCTGGACTGTATCCAGGGCGTTTGGTAGGCCCCTGGCCTACTTCCCGTATGGTGAGTGTCCATGGGGCCCCTTAATAAGGCCGACAGATGCTATATCAACCG
seq00010   TAATCAAACATGCGCTGAACAGAGAGCGCTGGATTACTGCCCGAAGAAGGTTATCACGACGAAATCGCCCGCATTTTACACAAACCTGATTGAACCAGTCTAAGGCCATTTATATGACTGCTGATACCGCCCTGTCGCTCAAGATGACTCCATGAATCCAGACTCGGCCCATACAGAAGTTCTGACGCGGGCTGTGAGGTCCCCTGCTAAAACCGGATGTTGCGCCCAACGAGGGATTACCAAATGGGCCAGACACTCTTGCCTGGCTAGCTAACAGTATAATAAGTCGACCAAGCCCGAACACGAGCGGAGGATGAGCCATATCCGGTAGCACGGCCGCACCAGCTAACTGGGTCCGATCTCGGTTCGGAGGGCCTTTCTCTTAAAACCTGGACCGTACACTTATCTTAGGCCTAGGCCAACATAGTCGCACAAGAGCGCAGTTGGGAATCCGCTGGGAGAATCGGTCAAGGCTAAAACGATTGGAGAATCAGTAATAACAAGTGTCTATTCGCGAGTCAAATACTTCTCCTTTATCCAGTCTTCAGGTTGAATGGGCACGCCCAAGCTCAGTTTTACTCTTGGGCCCTTTTCATGATTAATCATGAACCTGGCGCGGCATGCTTCTTGAAGATAAGACTCCAGCACGGTATTGCTTCGCCGCTACCGGCACAGGTGGACGAGTCTCTCATTGGGATAGATGCATTATGACGTCTGTACTTCAAATTGTGTCTTGTAACTAACGGAGTCTGGAGGAATCTGAGATTTGGAAGAGGACAGCCCACTGCGCACAGACGTTTTCCGAATATCTGTCGAAACATATTCTTAGGGACACGCGGAGCCACGCATCTTGAGTGCTACCCTAATAAGGCCGAATGTAGAGAGTCTATGTCCAGAGACTAATCGACGTAGACACAGCACGGCGGGTCAACCCACATGGGTTATACTTTTACGATGAGAACTACGCCTTCATTCGGTTCGAATACTAAACTCATAGAAAGCTCCGCTCACTCGCCAGATCGATTGATGGAACTACCAGAAGGGGGCCGATTACCATCCTGAGCGCGGTCGGCCTCGGGAGCACCAATCATACACGGGATTACGAAGGTCTTAGGCCCACCGGGAGTGAAGGGCCTTCATAATTCCTAATCCTAAGAAACTTCGGATGACTGTGATTCACCTGGGATAACCTCCTGGTCGCAGCGAGTCCTTGGTTTCCGAGAAGGTTGCAAGCTATCGAGTGAGGCGTTGCAGGGGTGGATTTGGGTCAGCATTAGCTTCGATAGTGTCCGAATCTCGATGTCAGGCGGTCAATGTAAGTGTTTACCCGATTTGTCGAAAGCTGTGGACCCCGTGCTAGCGAATTCCGATTTGTGAACTCTCAAATGCCCACGTTCAACAGAAAGCCGATAATGTTAAAGGCTTCTATCAGTTTGCGCCGACTGCCTGGCACACATCGGACCACACTGACCACTCACAGCGCGCTGCGACCCGCGTGGTGGTACTGGGTAGGGTACTTGCCCACTCCACGACGATCGTCTCCGGACTGCGCGACGAACCTTCGGTATCTAGTATAGCTTAGAGTTTCCGCCGTCGCTGTTTTTCTCACAGGGATAGTTTACGCCTCTAATAATGGAGACCCTGAAACCGACAATGGGCTCGTCTGGGGTACTGTAGTCTATTGGGAGTCGTCTAGCACGCCCGAAGAATCCATGATCACCCGGGATGAAGAACTGCGCAACTCGGCTCCGGGTGGTTATGTTCACAACAATAGTCGTCCATAAATTTCCTCGACTGACACCGGGGCCTCGGCGTCCAGTCATTCTCTAGAACTTGCTGGTGAGATACTAACGTAGGGCACCAGTTACGACATTCGTTCTTTAGGTCCGGCTGACGCTGTAGTATGTAAAGATAGTGCGATTCGAAACCTCAATACTCACTAGACGCGTTGACTCCCAACAAGACGAGATCTTAAAATCGCAAGTCAGCCTTTCGCCGGGCTACGCGGCGCAATGTGCGCATCACCAATGTAAAAGAAGCTATAGGGATAATCGCGCTATCATGGCACTCAAATCCAGCCCCTCCCAGGTGACCTTGGGTTATCTATTTGGCAGTAAACTCCGAATCTCCACGCCAAGAGCGCCTTCACGGGATGCTTCAGGTGTTGACTCAACATCCCGTTGCTGGACTGTATCCAGGGCGTTTGGTAGGGCCCTGGCCTACTTCCCGTATGGTGAGTGTCCATGGGGCCCCTTAATAAGGCCGACAGATGCTATATCAACCG
seq00011   TAATCAAACATGCGCTGAACAGAGAGCGCTGGATTACTGCCCGAAGAAGGTTATCACGACGAAATCGCCCGCATTTTACACAAACCTGATTGAACCAGTCTAAGGCCATTTATATGACTGCTGATACCGCCCTGTCGCTCAAGATGACTCCATGAATCCAGACTCGGCCCATACAGAAGTTCTGACGCGGGCTGTGAGGTCCCCTGCTAAAACCGGATGTTGCGCCCAACGAGGGATTACCAAATGGGCCAGACACTCTTGCCTGGCTAGCTAACAGTATAATAAGTCGACCAAGCCCGAACACGAGCGGAGGATGAGCCATATCCGGTAGCACGGCCGCACCAGCTAACTGGGTCCGATCTCGGTTCGGAGGGCCTTTCTCTTAAAACCTGGACCGTACACTTATCTTAGGCCTAGGCCAACATAGTCGCACAAGAGCGCAGTTGGGAATCCGCTGGGAGAATCGGTCAAGGCTAAAACGATTGGAGAATCAGTAATAACAAGTGTCTATTCGCGAGTCAAATACTTCTCCTTTATCCAGTCTTCAGGTTGAATGGGAACGCCCAAGCTCAGTTTTACTCTTGGGCCCTTTTCATGATTAATCATGAACCTGGCGCGGCATGCTTCTTGAAGATAAGACTCCAGCACGGTATTGCTTCGCCGCTACCGGCACAGGTGGACGAGTCTCTCATTGGGATAGATGCATTATGACGTCTGTACTTCAAATTGTGTCTTGTAACTAACGGAGTCTGGAGGAATCTGAGATTTGGAAGAGGACAGCCCACTGCGCACAGACGTTTTCCGAATATCTGTCGAAACATATTCTTAGGGACACGCGGAGCCACGCATCTTGAGTGCTACCCTAATAAGGCCGAATGTAGAGAGTCTATGTCCAGAGACTAATCGACGTAGACACAGCACGGCGGGTCAACCCACATGGGTTATACTTTTACGATGAGAACTACGCCTTCATTCGGTTCGAATACTAAACTCATAGAAAGCTCCGCTCACTCGCCAGATCGATTGATGGAACTACCAGAAGGGGGCCGATTACCATCCTGAGCGCGGTCGGCCTCGGGAGCACCAATCATACACGGGATTACGAAGGTCTTAGGCCCACCGGGAGTGAAGGGCCTTCATAATTCCTAATCCTAAGAAACTTCGGATGACTGTGATTCACCTGGGATAACCTCCTGGTCGCAGCGAGTCCTTGGTTTCCGAGAAGGTTGCAAGCTATCGAGTGAGGCGTTGCAGGGGTGGATTTGGGTCAGCATTAGCTTCGATAGTGTCCGAATCTCGATGTCAGGCGGTCAATGTAAGTGTTTACCCGATTTGTCGAAAGCTGTGGACCCCGTGCTAGCGAATTCCGATTTGTGAACTCTCAAATGCCCACGTTCAACAGAAAGCCGATAATGTTAAAGGCTTCTATCAGTTTGCGCCGACTGCCTGGCACACATCGGACCACACTGACCACTCACAGCGCGCTGCGACCCGCGTGGTGGTACTGGGTAGGGTACTTGCCCACTCCACGACGATCGTCTCCGGACTGCGCGACGAACCTTCGGTATCTAGTATAGCTTAGAGTTTCCGCCGTCGCTGTTTTTCTCACAGGGATAGTTTACGCCTCTAATAATGGAGACCCTGAAACCGACAATGGGCTCGTCTGGGGTACTGTAGTCTATTGGGAGTCGTCTAGCACGCCCGAAGAATCCATGATCACCCGGGATGAAGAACTGCGCAACTCGGCTCCGGGTGGTTATGTTCACAACAATAGTCGTCCATAAATTTCCTCGACTGACACCGGGGCCTCGGCGTCCAGTCATTCTCTAGAACTTGCTGGTGAGATACTAACGTAGGGCACCAGTTACGACATTCGTTCTTTAGGTCCGGCTGACGCTGTAGTATGTAAAGATAGTGCGATTCGAAACCTCAATACTCACTAGACGCGTTGACTCCCAACAAGACGAGATCTTAAAATCGCAAGTCAGCCTTTCGCCGGGCTACGCGGCGCAATGTGCGCATCACCAATGTAAAAGAAGCTATAGGGATAATCGCGCTATCATGGCACTCAAATCCAGCCCCTCCCAGGTGACCTTGGGTTATCTATTTGGCAGTAAACTCCGAATCTCCACGCCAAGAGCGCCTTCACGGGATGCTTCAGGTGTTGACTCAACATCCCGTTGCTGGACTGTATCCAGGGCGTTTGGTAGGCCCCTGGCCTACTTCCCGTATGGTGAGTGTCCATGGGGCCCCTTAATAAGGCCGACAGATGCTATATCAACCG
seq00012   TAATCAAACATGCGCTGAACAGAGAGCGCTGGATTACTGCCCGAAGAAGGTTATCACGACGAAATCGCCCGCATTTTACACAAACCTGATTGAACCAGTCTAAGGCCATTTATATGACTGCTGATACCGCCCTGTCGCTCAAGATGACTCCATGAATCCAGACTCGGCCCATACAGAAGTTCTGACGCGGGCTGTGAGGTCCCCTGCTAAAACCGGATGTTGCGCCCAACGAGGGATTACCAAATGGGCCAGACACTCTTGCCTGGCTAGCTAACAGTATAATAAGTCGACCAAGCCCGAACACGAGCGGAGGATGAGCCATATCCGGTAGCACGGCCGCACCAGCTAACTGGGTCCGATCTCGGTTCGGAGGGCCTTTCTCTTAAAACCTGGACCGTACACTTATCTTAGGCCTAGGCCAACATAGTCGCACAAGAGCGCAGTTGGGAATCCGCTGGGAGAATCGGTCAAGGCTAAAACGATTGGAGAATCAGTAATAACAAGTGTCTATTCGCGAGTCAAATACTTCTCCTTTATCCAGTCTTCAGGTTGAATGGGAACGCCCAAGCTCAGTTTTACTCTTGGGCCCTTTTCATGATTAATCATGAACCTGGCGCGGCATGCTTCTTGAAGATAAGACTCCAGCACGGTATTGCTTCGCCGCTACCGGCACAGGTGGACGAGTCTCTCATTGGGATAGATGCATTATGACGTCTGTACTTCAAATTGTGTCTTGTAACTAACGGAGTCTGGAGGAATCTGAGATTTGGAAGAGGACAGCCCACTGCGCACAGACGTTTTCCGAATATCTGTCGAAACATATTCTTAGGGACACGCGGAGCCACGCATCTTGAGTGCTACCCTAATAAGGCCGAATGTAGAGAGTCTATGTCCAGAGACTAATCGACGTAGACACAGCACGGCGGGTCAACCCACATGGGTTATACTTTTACGATGAGAACTACGCCTTCATTCGGTTCGAATACTAAACTCATAGAAAGCTCCGCTCACTCGCCAGATCGATTGATGGAACTACCAGAAGGGGGCCGATTACCATCCTGAGCGCGGTCGGCCTCGGGAGCACCAATCATACACGGGATTACGAAGGTCTTAGGCCCACCGGGAGTGAAGGGCCTTCATAATTCCTAATCCTAAGAAACTTCGGATGACTGTGATTCACCTGGGATAACCTCCTGGTCGCAGCGAGTCCTTGGTTTCCGAGAAGGTTGCAAGCTATCGAGTGAGGCGTTGCAGGGGTGGATTTGGGTCAGCATTAGCTTCGATAGTGTCCGAATCTCGATGTCAGGCGGTCAATGTAAGTGTTTACCCGATTTGTCGAAAGCTGTGGACCCCGTGCTAGCGAATTCCGATTTGTGAACTCTCAAATGCCCACGTTCAACAGAAAGCCGATAATGTTAAAGGCTTCTATCAGTTTGCGCCGACTGCCTGGCACACATCGGACCACACTGACCACTCACAGCGCGCTGCGACCCGCGTGGTGGTACTGGGTAGGGTACTTGCCCACTCCACGACGATCGTCTCCGGACTGCGCGACGAACCTTCGGTATCTAGTATAGCTTAGAGTTTCCGCCGTCGCTGTTTTTCTCACAGGGATAGTTTACGCCTCTAATAATGGAGACCCTGAAACCGACAATGGGCTCGTCTGGGGTACTGTAGTCTATTGGGAGTCGTCTAGCACGCCCGAAGAATCCATGATCACCCGGGATGAAGAACTGCGCAACTCGGCTCCGGGTGGTTATGTTCACAACAATAGTCGTCCATAAATTTCCTCGACTGACACCGGGGCCTCGGCGTCCAGTCATTCTCTAGAACTTGCTGGTGAGATACTAACGTAGGGCACCAGTTACGACATTCGTTCTTTAGGTCCGGCTGACGCTGTAGTATGTAAAGATAGTGCGATTCGAAACCTCAATACTCACTAGACGCGTTGACTCCCAACAAGACGAGATCTTAAAATCGCAAGTCAGCCTTTCGCCGGGCTACGCGGCGCAATGTGCGCATCACCAATGTAAAAGAAGCTATAGGGATAATCGCGCTATCATGGCACTCAAATCCAGCCCCTCCCAGGTGACCTTGGGTTATCTATTTGGCAGTAAACTCCGAATCTCCACGCCAAGAGCGCCTTCACGGGATGCTTCAGGTGTTGACTCAACATCCCGTTGCTGGACTGTATCCAGGGCGTTTGGTAGGCCCCTGGCCTACTTCCCGTATGGTGAGTGTCCATGGGGCCCCTTAATAAGGCCGACAGATGCTATATCAACCG
seq00013   TAATCAAACATGCGCTGAACAGAGAGCGCTGGATTACTGCCCGAAGAAGGTTATCACGACGAAATCGCCCGCATTTTACACAAACCTGATTGAACCAGTCTAAGGCCATTTATATGACTGCTGATACCGCCCTGTCGCTCAAGATGACTCCATGAATCCAGACTCGGCCCATACAGAAGTTCTGACGCGGGCTGTGAGGTCCCCTGCTAAAACCGGATGTTGCGCCCAACGAGGGATTACCAAATGGGCCAGACACTCTTGCCTGGCTAGCTAACAGTATAATAAGTCGACCAAGCCCGAACACGAGCGGAGGATGAGCCATATCCGGTAGCACGGCCGCACCAGCTAACTGGGTCCGATCTCGGTTCGGAGGGCCTTTCTCTTAAAACCTGGACCGTACACTTATCTTAGGCCTAGGCCAACATAGTCGCACAAGAGCGCAGTTGGGAATCCGCTGGGAGAATCGGTCAAGGCTAAAACGATTGGAGAATCAGTAATAACAAGTGTCTATTCGCGAGTCAAATACTTCTCCTTTATCCAGTCTTCAGGTTGAATGGGCACGCCCAAGCTCAGTTTTACTCTTGGGCCCTTTTCATGATTAATCATGAACCTGGCGCGGCATGCTTCTTGAAGATAAGACTCCAGCACGGTATTGCTTCGCCGCTACCGGCACAGGTGGACGAGTCTCTCATTGGGATAGATGCATTATGACGTCTGTACTTCAAATTGTGTCTTGTAACTAACGGAGTCTGGAGGAATCTGAGATTTGGAAGAGGACAGCCCACTGCGCACAGACGTTTTCCGAATATCTGTCGAAACATATTCTTAGGGACACGCGGAGCCACGCATCTTGAGTGCTACCCTAATAAGGCCGAATGTAGAGAGTCTATGTCCAGAGACTAATCGACGTAGACACAGCACGGCGGGTCAACCCACATGGGTTATACTTTTACGATGAGAACTACGCCTTCATTCGGTTCGAATACTAAACTCATAGAAAGCTCCGCTCACTCGCCAGATCGATTGATGGAACTACCAGAAGGGGGCCGATTACCATCCTGAGCGCGGTCGGCCTCGGGAGCACCAATCATACACGGGATTACGAAGGTCTTAGGCCCACCGGGAGTGAAGGGCCTTCATAATTCCTAATCCTAAGAAACTTCGGATGACTGTGATTCACCTGGGATAACCTCCTGGTCGCAGCGAGTCCTTGGTTTCCGAGAAGGTTGCAAGCTATCGAGTGAGGCGTTGCAGGGGTGGATTTGGGTCAGCATTAGCTTCGATAGTGTCCGAATCTCGATGTCAGGCGGTCAATGTAAGTGTTTACCCGATTTGTCGAAAGCTGTGGACCCCGTGCTAGCGAATTCCGATTTGTGAACTCTCAAATGCCCACGTTCAACAGAAAGCCGATAATGTTAAAGGCTTCTATCAGTTTGCGCCGACTGCCTGGCACACATCGGACCACACTGACCACTCACAGCGCGCTGCGACCCGCGTGGTGGTACTGGGTAGGGTACTTGCCCACTCCACGACGATCGTCTCCGGACTGCGCGACGAACCTTCGGTATCTAGTATAGCTTAGAGTTTCCGCCGTCGCTGTTTTTCTCACAGGGATAGTTTACGCCTCTAATAATGGAGACCCTGAAACCGACAATGGGCTCGTCTGGGGTACTGTAGTCTATTGGGAGTCGTCTAGCACGCCCGAAGAATCCATGATCACCCGGGATGAAGAACTGCGCAACTCGGCTCCGGGTGGTTATGTTCACAACAATAGTCGTCCATAAATTTCCTCGACTGACACCGGGGCCTCGGCGTCCAGTCATTCTCTAGAACTTGCTGGTGAGATACTAACGTAGGGCACCAGTTACGACATTCGTTCTTTAGGTCCGGCTGACGCTGTAGTATGTAAAGATAGTGCGATTCGAAACCTCAATACTCACTAGACGCGTTGACTCCCAACAAGACGAGATCTTAAAATCGCAAGTCAGCCTTTCGCCGGGCTACGCGGCGCAATGTGCGCATCACCAATGTAAAAGAAGCTATAGGGATAATCGCGCTATCATGGCACTCAAATCCAGCCCCTCCCAGGTGACCTTGGGTTATCTATTTGGCAGTAAACTCCGAATCTCCACGCCAAGAGCGCCTTCACGGGATGCTTCAGGTGTTGACTCAACATCCCGTTGCTGGACTGTATCCAGGGCGTTTGGTAGGGCCCTGGCCTACTTCCCGTATGGTGAGTGTCCATGGGGCCCCTTAATAAGGCCGACAGATGCTATATCAACCG
seq00014   TAATCAAACATGCGCTGAACAGAGAGCGCTGGATTACTGCCCGAAGAAGGTTATCACGACGAAATCGCCCGCATTTTACACAAACCTGATTGAACCAGTCTAAGGCCATTTATATGACTGCTGATACCGCCCTGTCGCTCAAGATGACTCCATGAATCCAGACTCGGCCCATACAGAAGTTCTGACGCGGGCTGTGAGGTCCCCTGCTAAAACCGGATGTTGCGCCCAACGAGGGATTACCAAATGGGCCAGACACTCTTGCCTGGCTAGCTAACAGTATAATAAGTCGACCAAGCCCGAACACGAGCGGAGGATGAGCCATATCCGGTAGCACGGCAGCACCAGCTAACTGGGTCCGATCTCGGTTCGGAGGGCCTTTCTCTTAAAACCTGGACCGTACACTTATCTTAGGCCTAGGCCAACATAGTCGCACAAGAGCGCAGTTGGGAATCCGCTGGGAGAATCGGTCAAGGCTAAAACGATTGGAGAATCAGTAATAACAAGTGTCTATTCGCGAGTCAAATACTTCTCCTTTATCCAGTCTTCAGGTTGAATGGGAACGCCCAAGCTCAGTTTTACTCTTGGGCCCTTTTCATGATTAATCATGAACCTGGCGCGGCATGCTTCTTGAAGATAAGACTCCAGCACGGTATTGCTTCGCCGCTACCGGCACAGGTGGACGAGTCTCTCATTGGGATAGATGCATTATGACGTCTGTACTTCAAATTGTGTCTTGTAACTAACGGAGTCTGGAGGAATCTGAGATTTGGAAGAGGACAGCCCACTGCGCACAGACGTTTTCCGAATATCTGTCGAAACATATTCTTAGGGACACGCGGAGCCACGCATCTTGAGTGCTACCCTAATAAGGCCGAATGTAGAGAGTCTATGTCCAGAGACTAATCGACGTAGACACAGCACGGCGGGTCAACCCACATGGGTTATACTTTTACGATGAGAACTACGCCTTCATTCGGTTCGAATACTAAACTCATAGAAAGCTCCGCTCACTCGCCAGATCGATTGATGGAACTACCAGAAGGGGGCCGATTACCATCCTGAGCGCGGTCGGCCTCGGGAGCACCAATCATACACGGGATTACGAAGGTCTTAGGCCCACCGGGAGTGAAGGGCCTTCATAATTCCTAATCCTAAGAAACTTCGGATGACTGTGATTCACCTGGGATAACCTCCTGGTCGCAGCGAGTCCTTGGTTTCCGAGAAGGTTGCAAGCTATCGAGTGAGGCGTTGCAGGGGTGGATTTGGGTCAGCATTAGCTTCGATAGTGTCCGAATCTCGATGTCAGGCGGTCAATGTAAGTGTTTACCCGATTTGTCGAAAGCTGTGGACCCCGTGCTAGCGAATTCCGATTTGTGAACTCTCAAATGCCCACGTTCAACAGAAAGCCGATAATGTTAAAGGCTTCTATCAGTTTGCGCCGACTGCCTGGCACACATCGGACCACACTGACCACTCACAGCGCGCTGCGACCCGCGTGGTGGTACTGGGTAGGGTACTTGCCCACTCCACGACGATCGTCTCCGGACTGCGCGACGAACCTTCGGTATCTAGTATAGCTTAGAGTTTCCGCCGTCGCTGTTTTTCTCACAGGGATAGTTTACGCCTCTAATAATGGAGACCCTGAAACCGACAATGGGCTCGTCTGGGGTACTGTAGTCTATTGGGAGTCGTCTAGCACGCCCGAAGAATCCATGATCACCCGGGATGAAGAACTGCGCAACTCGGCTCCGGGTGGTTATGTTCACAACAATAGTCGTCCATAAATTTCCTCGACTGACACCGGGGCCTCGGCGTCCAGTCATTCTCTAGAACTTGCTGGTGAGATACTAACGTAGGGCACCAGTTACGACATTCGTTCTTTAGGTCCGGCTGACGCTGTAGTATGTAAAGATAGTGCGATTCGAAACCTCAATACTCACTAGACGCGTTGACTCCCAACAAGACGAGATCTTAAAATCGCAAGTCAGCCTTTCGCCGGGCTACGCGGCGCAATGTGCGCATCACCAATGTAAAAGAAGCTATAGGGATAATCGCGCTATCATGGCACTCAAATCCAGCCCCTCCCAGGTGACCTTGGGTTATCTATTTGGCAGTAAACTCCGAATCTCCACGCCAAGAGCGCCTTCACGGGATGCTTCAGGTGTTGACTCAACATCCCGTTGCTGGACTGTATCCAGGGCGTTTGGTAGGCCCCTGGCCTACTTCCCGTATGGTGAGTGTCCATGGGGCCCCTTAATAAGGCCGACAGATGCTATATCAACCG
seq00015   TAATCAAACATGCGCTGAACAGAGAGCGCTGGATTACTGCCCGAAGAAGGTTATCACGACGAAATCGCCCGCATTTTACACAAACCTGATTGAACCAGTCTAAGGCCATTTATATGACTGCTGATACCGCCCTGTCGCTCAAGATGACTCCATGAATCCAGACTCGGCCCATACAGAAGTTCTGACGCGGGCTGTGAGGTCCCCTGCTAAAACCGGATGTTGCGCCCAACGAGGGATTACCAAATGGGCCAGACACTCTTGCCTGGCTAGCTAACAGTATAATAAGTCGACCAAGCCCGAACACGAGCGGAGGATGAGCCATATCCGGTAGCACGGCCGCACCAGCTAACTGGGTCCGATCTCGGTTCGGAGGGCCTTTCTCTTAAAACCTGGACCGTACACTGATCTTAGGCCTAGGCCAACATAGTCGCACAAGAGCGCAGTTGGGAATCCGCTGGGAGAATCGGTCAAGGCTAAAACGATTGGAGAATCAGTAATAACAAGTGTCTATTCGCGAGTCAAATACTTCTCCTTTATCCAGTCTTCAGGTTGAATGGGAACGCCCAAGCTCAGTTTTACTCTTGGGCCCTTTTCATGATTAATCATGAACCTGGCGCGGCATGCTTCTTGAAGATAAGACTCCAGCACGGTATTGCTTCGCCGCTACCGGCACAGGTGGACGAGTCTCTCATTGGGATAGATGCATTATGACGTCTGTACTTCAAATTGTGTCTTGTAACTAACGGAGTCTGGAGGAATCTGAGATTTGGAAGAGGACAGCCCACTGCGCACAGACGTTTTCCGAATATCTGTCGAAACATATTCTTAGGGACACGCGGAGCCACGCATCTTGAGTGCTACCCTAATAAGGCCGAATGTAGAGAGTCTATGTCCAGAGACTAATCGACGTAGACACAGCACGTCGGGTCAACCCACATGGGTTATACTTTTACGATGAGAACTACGCCTTCATTCGGTTCGAATACTAAACTCATAGAAAGCTCCGCTCACTCGCCAGATCGTTTGATGGAACTACCAGAAGGGGGCCGATTACCATCCTGAGCGCGGTCGTCCTCGGGAGCACCAATCATACACGGGATTACGAAGGTCTTAGGCCCACCGGGAGTGAAGGGCCTTCATAATTCCTAATCCTAAGAAACTTCGGATGACTGTGATTCACCTGGGATAACCTCCTGGTCGCAGCGAGTCCTTGGTTTCCGAGAAGGTTGCAAGCTATCGAGTGAGGCGTTGCAGGGGTGGATTTGGGTCAGCATTAGCTTCGATAGTGTCCGAATCTCGATGTCAGGCGGTCAATGTAAGTGTTTACCCGATTTGTCGAAAGCTGTGGACCCCGTGCTAGCGAATTCCGATTTGTGAACTCTCAAATGCCCACGTTCAACAGAAAGCCGATAATGTTAAAGGCTTCTATCAGTTTGCGCCGACTGCCTGGCACACATCGGACCACACTGACCACTCACAGCGCGCTGCGACCCGCGTGGTGGTACTGGGTAGGGTACTTGCCCACTCCACGACGATCGTCTCCGGACTGCGCGACGAACCTTCGGTATCTAGTATAGCTTAGAGTTTCCGCCGTCGCTGTTTTTCTCACAGGGATAGTTTACGCCTCTAATAATGGAGACCCTGAAACCGACAATGGGCTCGTCTGGGGTACTGTAGTCTATTGGGAGTCGTCTAGCACGCCCGAAGAATCCATGATCACCCGGGATGAAGAACTGCGCAACTCGGCTCCGGGTGGTTATGTTCACAACAATAGTCGTCCATAAATTTCCTCGACTGACACCGGGGCCTCGGCGTCCAGTCATTCTCTAGAACTTGCTGGTGAGATACTAACGTAGGGCACCAGTTACGACATTCGTTCTTTAGGTCCGGCTGACGCTGTAGTATGTAAAGATAGTGCGATTCGAAACCTCAATACTCACTAGACGCGTTGACTCCCAACAAGACGAGATCTTAAAATCGCAAGTCAGCCTTTCGCCGGGCTACGCGGCGCAATGTGCGCATCACCAATGTAAAAGAAGCTATAGGGATAATCGCGCTATCATGGCACTCAAATCCAGCCCCTCCCAGGTGACCTTGGGTTATCTATTTGGCAGTAAACTCCGAATCTCCACGCCAAGAGCGCCTTCACGGGATGCTTCAGGTGTTGACTCAACATCCCGTTGCTGGACTGTATCCAGGGCGTTTGGTAGGCCCCTGGCCTACTTCCCGTATGGTGAGTGTCCATGGGGCCCCTTAATAAGGCCGACAGATGCTATATCAACCG
seq00016   TAATCAAACATGCGCTGAACAGAGAGCGCTGGATTACTGCCCGAAGAAGGTTATCACGACGAAATCGCCCGCATTTTACACAAACCTGATTGAACCAGTCTAAGGCCATTTATATGACTGCTGATACCGCCCTGTCGCTCAAGATGACTCCATGAATCCAGACTCGGCCCATACAGAAGTTCTGACGCGGGCTGTGAGGTCCCCTGCTAAAACCGGATGTTGCGCCCAACGAGGGATTACCAAATGGGCCAGACACTCTTGCCTGGCTAGCTAACAGTATAATAAGTCGACCAAGCCCGAACACGAGCGGAGGATGAGCCATATCCGGTAGCACGGCAGCACCAGCTAACTGGGTCCGATCTCGGTTCGGAGGGCCTTTCTCTTAAAACCTGGACCGTACACTTATCTTAGGCCTAGGCCAACATAGTCGCACAAGAGCGCAGTTGGGAATCCGCTGGGAGAATCGGTCAAGGCTAAAACGATTGGAGAATCAGTAATAACAAGTGTCTATTCGCGAGTCAAATACTTCTCCTTTATCCAGTCTTCAGGTTGAATGGGAACGCCCAAGCTCAGTTTTACTCTTGGGCCCTTTTCATGATTAATCATGAACCTGGCGCGGCATGCTTCTTGAAGATAAGACTCCAGCACGGTATTGCTTCGCCGCTACCGGCACAGGTGGACGAGTCTCTCATTGGGATAGATGCATTATGACGTCTGTACTTCAAATTGTGTCTTGTAACTAACGGAGTCTGGAGGAATCTGAGATTTGGAAGAGGACAGCCCACTGCGCACAGACGTTTTCCGAATATCTGTCGAAACATATTCTTAGGGACACGCGGAGCCACGCATCTTGAGTGCTACCCTAATAAGGCCGAATGTAGAGAGTCTATGTCCAGAGACTAATCGACGTAGACACAGCACGGCGGGTCAACCCACATGGGTTATACTTTTACGATGAGAACTACGCCTTCATTCGGTTCGAATACTAAACTCATAGAAAGCTCCGCTCACTCGCCAGATCGATTGATGGAACTACCAGAAGGGGGCCGATTACCATCCTGAGCGCGGTCGGCCTCGGGAGCACCAATCATACACGGGATTACGAAGGTCTTAGGCCCACCGGGAGTGAAGGGCCTTCATAATTCCTAATCCTAAGAAACTTCGGATGACTGTGATTCACCTGGGATAACCTCCTGGTCGCAGCGAGTCCTTGGTTTCCGAGAAGGTTGCAAGCTATCGAGTGAGGCGTTGCAGGGGTGGATTTGGGTCAGCATTAGCTTCGATAGTGTCCGAATCTCGATGTCAGGCGGTCAATGTAAGTGTTTACCCGATTTGTCGAAAGCTGTGGACCCCGTGCTAGCGAATTCCGATTTGTGAACTCTCAAATGCCCACGTTCAACAGAAAGCCGATAATGTTAAAGGCTTCTATCAGTTTGCGCCGACTGCCTGGCACACATCGGACCACACTGACCACTCACAGCGCGCTGCGACCCGCGTGGTGGTACTGGGTAGGGTACTTGCCCACTCCACGACGATCGTCTCCGGACTGCGCGACGAACCTTCGGTATCTAGTATAGCTTAGAGTTTCCGCCGTCGCTGTTTTTCTCACAGGGATAGTTTACGCCTCTAATAATGGAGACCCTGAAACCGACAATGGGCTCGTCTGGGGTACTGTAGTCTATTGGGAGTCGTCTAGCACGCCCGAAGAATCCATGATCACCCGGGATGAAGAACTGCGCAACTCGGCTCCGGGTGGTTATGTTCACAACAATAGTCGTCCATAAATTTCCTCGACTGACACCGGGGCCTCGGCGTCCAGTCATTCTCTAGAACTTGCTGGTGAGATACTAACGTAGGGCACCAGTTACGACATTCGTTCTTTAGGTCCGGCTGACGCTGTAGTATGTAAAGATAGTGCGATTCGAAACCTCAATACTCACTAGACGCGTTGACTCCCAACAAGACGAGATCTTAAAATCGCAAGTCAGCCTTTCGCCGGGCTACGCGGCGCAATGTGCGCATCACCAATGTAAAAGAAGCTATAGGGATAATCGCGCTATCATGGCACTCAAATCCAGCCCCTCCCAGGTGACCTTGGGTTATCTATTTGGCAGTAAACTCCGAATCTCCACGCCAAGAGCGCCTTCACGGGATGCTTCAGGTGTTGACTCAACATCCCGTTGCTGGACTGTATCCAGGGCGTTTGGTAGGCCCCTGGCCTACTTCCCGTATGGTGAGTGTCCATGGGGCCCCTTAATAAGGCCGACAGATGCTATATCAACCG
seq00017   TAATCAAACATGCGCTGAACAGAGAGCGCTGGATTACTGCCCGAAGAAGGTTATCACGACGAAATCGCCCGCATTTTACACAAACCTGATTGAACCAGTCTAAGGCCATTTATATGACTGCTGATACCGCCCTGTCGCTCAAGATGACTCCATGAATCCAGACTCGGCCCATACAGAAGTTCTGACGCGGGCTGTGAGGTCCCCTGCTAAAACCGGATGTTGCGCCCAACGAGGGATTACCAAATGGGCCAGACACTCTTGCCTGGCTAGCTAACAGTATAATAAGTCGACCAAGCCCGAACACGAGCGGAGGATGAGCCATATCCGGTAGCACGGCCGCACCAGCTAACTGGGTCCGATCTCGGTTCGGAGGGCCTTTCTCTTAAAACCTGGACCGTACACTGATCTTAGGCCTAGGCCAACATAGTCGCACAAGAGCGCAGTTGGGAATCCGCTGGGAGAATCGGTCAAGGCTAAAACGATTGGAGAATCAGTAATAACAAGTGTCTATTCGCGAGTCAAATACTTCTCCTTTATCCAGTCTTCAGGTTGAATGGGAACGCCCAAGCTCAGTTTTACTCTTGGGCCCTTTTCATGATTAATCATGAACCTGGCGCGGCATGCTTCTTGAAGATAAGACTCCAGCACGGTATTGCTTCGCCGCTACCGGCACAGGTGGACGAGTCTCTCATTGGGATAGATGCATTATGACGTCTGTACTTCAAATTGTGTCTTGTAACTAACGGAGTCTGGAGGAATCTGAGATTTGGAAGAGGACAGCCCACTGCGCACAGACGTTTTCCGAATATCTGTCGAAACATATTCTTAGGGACACGCGGAGCCACGCATCTTGAGTGCTACCCTAATAAGGCCGAATGTAGAGAGTCTATGTCCAGAGACTAATCGACGTAGACACAGCACGGCGGGTCAACCCACATGGGTTATACTTTTACGATGAGAACTACGCCTTCATTCGGTTCGAATACTAAACTCATAGAAAGCTCCGCTCACTCGCCAGATCGATTGATGGAACTACCAGAAGGGGGCCGATTACCATCCTGAGCGCGGTCGGCCTCGGGAGCACCAATCATACACGGGATTACGAAGGTCTTAGGCCCACCGGGAGTGAAGGGCCTTCATAATTCCTAATCCTAAGAAACTTCGGATGACTGTGATTCACCTGGGATAACCTCCTGGTCGCAGCGAGTCCTTGGTTTCCGAGAAGGTTGCAAGCTATCGAGTGAGGCGTTGCAGGGGTGGATTTGGGTCAGCATTAGCTTCGATAGTGTCCGAATCTCGATGTCAGGCGGTCAATGTAAGTGTTTACCCGATTTGTCGAAAGCTGTGGACCCCGTGCTAGCGAATTCCGATTTGTGAACTCTCAAATGCCCACGTTCAACAGAAAGCCGATAATGTTAAAGGCTTCTATCAGTTTGCGCCGACTGCCTGGCACACATCGGACCACACTGACCACTCACAGCGCGCTGCGACCCGCGTGGTGGTACTGGGTAGGGTACTTGCCCACTCCACGACGATCGTCTCCGGACTGCGCGACGAACCTTCGGTATCTAGTATAGCTTAGAGTTTCCGCCGTCGCTGTTTTTCTCACAGGGATAGTTTACGCCTCTAATAATGGAGACCCTGAAACCGACAATGGGCTCGTCTGGGGTACTGTAGTCTATTGGGAGTCGTCTAGCACGCCCGAAGAATCCATGATCACCCGGGATGAAGAACTGCGCAACTCGGCTCCGGGTGGTTATGTTCACAACAATAGTCGTCCATAAATTTCCTCGACTGACACCGGGGCCTCGGCGTCCAGTCATTCTCTAGAACTTGCTGGTGAGATACTAACGTAGGGCACCAGTTACGACATTCGTTCTTTAGGTCCGGCTGACGCTGTAGTATGTAAAGATAGTGCGATTCGAAACCTCAATACTCACTAGACGCGTTGACTCCCAACAAGACGAGATCTTAAAATCGCAAGTCAGCCTTTCGCCGGGCTACGCGGCGCAATGTGCGCATCACCAATGTAAAAGAAGCTATAGGGATAATCGCGCTATCATGGCACTCAAATCCAGCCCCTCCCAGGTGACCTTGGGTTATCTATTTGGCAGTAAACTCCGAATCTCCACGCCAAGAGCGCCTTCACGGGATGCTTCAGGTGTTGACTCAACATCCCGTTGCTGGACTGTATCCAGGGCGTTTGGTAGGCCCCTGGCCTACTTCCCGTATGGTGAGTGTCCATGGGGCCCCTTAATAAGGCCGACAGATGCTATATCAACCG
seq00018   TAATCAAACATGCGCTGAACAGAGAGCGCTGGATTACTGCCCGAAGAAGGTTATCACGACGAAATCGCCCGCATTTTACACAAACCTGATTGAACCAGTCTAAGGCCATTTATATGACTGCTGATACCGCCCTGTCGCTCAAGATGACTCCATGAATCCAGACTCGGCCCATACAGAAGTTCTGACGCGGGCTGTGAGGTCCCCTGCTAAAACCGGATGTTGCGCCCAACGAGGGATTACCAAATGGGCCAGACACTCTTGCCTGGCTAGCTAACAGTATAATAAGTCGACCAAGCCCGAACACGAGCGGAGGATGAGCCATATCCGGTAGCACGGCCGCACCAGCTAACTGGGTCCGATCTCGGTTCGGAGGGCCTTTCTCTTAAAACCTGGACCGTACACTTATCTTAGGCCTAGGCCAACATAGTCGCACAAGAGCGCAGTTGGGAATCCGCTGGGAGAATCGGTCAAGGCTAAAACGATTGGAGAATCAGTAATAACAAGTGTCTATTCGCGAGTCAAATACTTCTCCTTTATCCAGTCTTCAGGTTGAATGGGAACGCCCAAGCTCAGTTTTACTCTTGGGCCCTTTTCATGATTAATCATGAACCTGGCGCGGCATGCTTCTTGAAGATAAGACTCCAGCACGGTATTGCTTCGCCGCTACCGGCACAGGTGGACGAGTCTCTCATTGGGATAGATGCATTATGACGTCTGTACTTCAAATTGTGTCTTGTAACTAACGGAGTCTGGAGGAATCTGAGATTTGGAAGAGGACAGCCCACTGCGCACAGACGTTTTCCGAATATCTGTCGAAACATATTCTTAGGGACACGCGGAGCCACGCATCTTGAGTGCTACCCTAATAAGGCCGAATGTAGAGAGTCTATGTCCAGAGACTAATCGACGTAGACACAGCACGGCGGGTCAACCCACATGGGTTATACTTTTACGATGAGAACTACGCCTTCATTCGGTTCGAATACTAAACTCATAGAAAGCTCCGCTCACTCGCCAGATCGATTGATGGAACTACCAGAAGGGGGCCGATTACCATCCTGAGCGCGGTCGGCCTCGGGAGCACCAATCATACACGGGATTACGAAGGTCTTAGGCCCACCGGGAGTGAAGGGCCTTCATAATTCCTAATCCTAAGAAACTTCGGATGACTGTGATTCACCTGGGATAACCTCCTGGTCGCAGCGAGTCCTTGGTTTCCGAGAAGGTTGCAAGCTATCGAGTGAGGCGTTGCAGGGGTGGATTTGGGTCAGCATTAGCTTCGATAGTGTCCGAATCTCGATGTCAGGCGGTCAATGTAAGTGTTTACCCGATTTGTCGAAAGCTGTGGACCCCGTGCTAGCGAATTCCGATTTGTGAACTCTCAAATGCCCACGTTCAACAGAAAGCCGATAATGTTAAAGGCTTCTATCAGTTTGCGCCGACTGCCTGGCACACATCGGACCACACTGACCACTCACAGCGCGCTGCGACCCGCGTGGTGGTACTGGGTAGGGTACTTGCCCACTCCACGACGATCGTCTCCGGACTGCGCGACGAACCTTCGGTATCTAGTATAGCTTAGAGTTTCCGCCGTCGCTGTTTTTCTCACAGGGATAGTTTACGCCTCTAATAATGGAGACCCTGAAACCGACAATGGGCTCGTCTGGGGTACTGTAGTCTATTGGGAGTCGTCTAGCACGCCCGAAGAATCCATGATCACCCGGGATGAAGAACTGCGCAACTCGGCTCCGGGTGGTTATGTTCACAACAATAGTCGTCCATAAATTTCCTCGACTGACACCGGGGCCTCGGCGTCCAGTCATTCTCTAGAACTTGCTGGTGAGATACTAACGTAGGGCACCAGTTACGACATTCGTTCTTTAGGTCCGGCTGACGCTGTAGTATGTAAAGATAGTGCGATTCGAAACCTCAATACTCACTAGACGCGTTGACTCCCAACAAGACGAGATCTTAAAATCGCAAGTCAGCCTTTCGCCGGGCTACGCGGCGCAATGTGCGCATCACCAATGTAAAAGAAGCTATAGGGATAATCGCGCTATCATGGCACTCAAATCCAGCCCCTCCCAGGTGACCTTGGGTTATCTATTTGGCAGTAAACTCCGAATCTCCACGCCAAGAGCGCCTTCACGGGATGCTTCAGGTGTTGACTCAACATCCCGTTGCTGGACTGTATCCAGGGCGTTTGGTAGGGCCCTGGCCTACTTCCCGTATGGTGAGTGTCCATGGGGCCCCTTAATAAGGCCGACAGATGCTATATCAACCG
seq00019   TAATCAAACATGCGCTGAACAGAGAGCGCTGGATTACTGCCCGAAGAAGGTTATCACGACGAAATCGCCCGCATTTTACACAAACCTGATTGAACCAGTCTAAGGCCATTTATATGACTGCTGATACCGCCCTGTCGCTCAAGATGACTCCATGAATCCAGACTCGGCCCATACAGAAGTTCTGACGCGGGCTGTGAGGTCCCCTGCTAAAACCGGATGTTGCGCCCAACGAGGGATTACCAAATGGGCCAGACACTCTTGCCTGGCTAGCTAACAGTATAATAAGTCGACCAAGCCCGAACACGAGCGGAGGATGAGCCATATCCGGTAGCACGGCAGCACCAGCTAACTGGGTCCGATCTCGGTTCGGAGGGCCTTTCTCTTAAAACCTGGACCGTACACTTATCTTAGGCCTAGGCCAACATAGTCGCACAAGAGCGCAGTTGGGAATCCGCTGGGAGAATCGGTCAAGGCTAAAACGATTGGAGAATCAGTAATAACAAGTGTCTATTCGCGAGTCAAATACTTCTCCTTTATCCAGTCTTCAGGTTGAATGGGAACGCCCAAGCTCAGTTTTACTCTTGGGCCCTTTTCATGATTAATCATGAACCTGGCGCGGCATGCTTCTTGAAGATAAGACTCCAGCACGGTATTGCTTCGCCGCTACCGGCACAGGTGGACGAGTCTCTCATTGGGATAGATGCATTATGACGTCTGTACTTCAAATTGTGTCTTGTAACTAACGGAGTCTGGAGGAATCTGAGATTTGGAAGAGGACAGCCCACTGCGCACAGACGTTTTCCGAATATCTGTCGAAACATATTCTTAGGGACACGCGGAGCCACGCATCTTGAGTGCTACCCTAATAAGGCCGAATGTAGAGAGTCTATGTCCAGAGACTAATCGACGTAGACACAGCACGGCGGGTCAACCCACATGGGTTATACTTTTACGATGAGAACTACGCCTTCATTCGGTTCGAATACTAAACTCATAGAAAGCTCCGCTCACTCGCCAGATCGATTGATGGAACTACCAGAAGGGGGCCGATTACCATCCTGAGCGCGGTCGGCCTCGGGAGCGCCAATCATACACGGGATTACGAAGGTCTTAGGCCCACCGGGAGTGAAGGGCCTTCATAATTCCTAATCCTAAGAAACTTCGGATGACTGTGATTCACCTGGGATAACCTCCTGGTCGCAGCGAGTCCTTGGTTTCCGAGAAGGTTGCAAGCTATCGAGTGAGGCGTTGCAGGGGTGGATTTGGGTCAGCATTAGCTTCGATAGTGTCCGAATCTCGATGTCAGGCGGTCAATGTAAGTGTTTACCCGATTTGTCGAAAGCTGTGGACCCCGTGCTAGCGAATTCCGATTTGTGAACTCTCAAATGCCCACGTTCAACAGAAAGCCGATAATGTTAAAGGCTTCTATCAGTTTGCGCCGACTGCCTGGCACACATCGGACCACACTGACCACTCACAGCGCGCTGCGACCCGCGTGGTGGTACTGGGTAGGGTACTTGCCCACTCCACGACGATCGTCTCCGGACTGCGCGACGAACCTTCGGTATCTAGTATAGCTTAGAGTTTCCGCCGTCGCTGTTTTTCTCACAGGGATAGTTTACGCCTCTAATAATGGAGACCCTGAAACCGACAATGGGCTCGTCTGGGGTACTGTAGTCTATTGGGAGTCGTCTAGCACGCCCGAAGAATCCATGATCACCCGGGATGAAGAACTGCGCAACTCGGCTCCGGGTGGTTATGTTCACAACAATAGTCGTCCATAAATTTCCTCGACTGACACCGGGGCCTCGGCGTCCAGTCATTCTCTAGAACTTGCTGGTGAGATACTAACGTAGGGCACCAGTTACGACATTCGTTCTTTAGGTCCGGCTGACGCTGTAGTATGTAAAGATAGTGCGATTCGAAACCTCAATACTCACTAGACGCGTTGACTCCCAACAAGACGAGATCTTAAAATCGCAAGTCAGCCTTTCGCCGGGCTACGCGGCGCAATGTGCGCATCACCAATGTAAAAGAAGCTATAGGGATAATCGCGCTATCATGGCACTCAAATCCAGCCCCTCCCAGGTGACCTTGGGTTATCTATTTGGCAGTAAACTCCGAATCTCCACGCCAAGAGCGCCTTCACGGGATGCTTCAGGTGTTGACTCAACATCCCGTTGCTGGACTGTATCCAGGGCGTTTGGTAGGCCCCTGGCCTACTTCCCGTATGGTGAGTGTCCATGGGGCCCCTTAATAAGGCCGACAGATGCTATATCAACCG
seq00020   TAATCAAACATGCGCTGAACAGAGAGCGCTGGATTACTGCCCGAAGAAGGTTATCACGACGAAATCGCCCGCATTTTACACAAACCTGATTGAACCAGTCTAAGGCCATTTATATGACTGCTGATACCGCCCTGTCGCTCAAGATGACTCCATGAATCCAGACTCGGCCCATACAGAAGTTCTGACGCGGGCTGTGAGGTCCCCTGCTAAAACCGGATGTTGCGCCCAACGAGGGATTACCAAATGGGCCAGACACTCTTGCCTGGCTAGCTAACAGTATAATAAGTCGACCAAGCCCGAACACGAGCGGAGGATGAGCCATATCCGGTAGCACGGCAGCACCAGCTAACTGGGTCCGATCTCGGTTCGGAGGGCCTTTCTCTTAAAACCTGGACCGTACACTTATCTTAGGCCTAGGCCAACATAGTCGCACAAGAGCGCAGTTGGGAATCCGCTGGGAGAATCGGTCAAGGCTAAAACGATTGGAGAATCAGTAATAACAAGTGTCTATTCGCGAGTCAAATACTTCTCCTTTATCCAGTCTTCAGGTTGAATGGGAACGCCCAAGCTCAGTTTTACTCTTGGGCCCTTTTCATGATTAATCATGAACCTGGCGCGGCATGCTTCTTGAAGATAAGACTCCAGCACGGTATTGCTTCGCCGCTACCGGCACAGGTGGACGAGTCTCTCATTGGGATAGATGCATTATGACGTCTGTACTTCAAATTGTGTCTTGTAACTAACGGAGTCTGGAGGAATCTGAGATTTGGAAGAGGACAGCCCACTGCGCACAGACGTTTTCCGAATATCTGTCGAAACATATTCTTAGGGACACGCGGAGCCACGCATCTTGAGTGCTACCCTAATAAGGCCGAATGTAGAGAGTCTATGTCCAGAGACTAATCGACGTAGACACAGCACGGCGGGTCAACCCACATGGGTTATACTTTTACGATGAGAACTACGCCTTCATTCGGTTCGAATACTAAACTCATAGAAAGCTCCGCTCACTCGCCAGATCGATTGATGGAACTACCAGAAGGGGGCCGATTACCATCCTGAGCGCGGTCGGCCTCGGGAGCGCCAATCATACACGGGATTACGAAGGTCTTAGGCCCACCGGGAGTGAAGGGCCTTCATAATTCCTAATCCTAAGAAACTTCGGATGACTGTGATTCACCTGGGATAACCTCCTGGTCGCAGCGAGTCCTTGGTTTCCGAGAAGGTTGCAAGCTATCGAGTGAGGCGTTGCAGGGGTGGATTTGGGTCAGCATTAGCTTCGATAGTGTCCGAATCTCGATGTCAGGCGGTCAATGTAAGTGTTTACCCGATTTGTCGAAAGCTGTGGACCCCGTGCTAGCGAATTCCGATTTGTGAACTCTCAAATGCCCACGTTCAACAGAAAGCCGATAATGTTAAAGGCTTCTATCAGTTTGCGCCGACTGCCTGGCACACATCGGACCACACTGACCACTCACAGCGCGCTGCGACCCGCGTGGTGGTACTGGGTAGGGTACTTGCCCACTCCACGACGATCGTCTCCGGACTGCGCGACGAACCTTCGGTATCTAGTATAGCTTAGAGTTTCCGCCGTCGCTGTTTTTCTCACAGGGATAGTTTACGCCTCTAATAATGGAGACCCTGAAACCGACAATGGGCTCGTCTGGGGTACTGTAGTCTATTGGGAGTCGTCTAGCACGCCCGAAGAATCCATGATCACCCGGGATGAAGAACTGCGCAACTCGGCTCCGGGTGGTTATGTTCACAACAATAGTCGTCCATAAATTTCCTCGACTGACACCGGGGCCTCGGCGTCCAGTCATTCTCTAGAACTTGCTGGTGAGATACTAACGTAGGGCACCAGTTACGACATTCGTTCTTTAGGTCCGGCTGACGCTGTAGTATGTAAAGATAGTGCGATTCGAAACCTCAATACTCACTAGACGCGTTGACTCCCAACAAGACGAGATCTTAAAATCGCAAGTCAGCCTTTCGCCGGGCTACGCGGCGCAATGTGCGCATCACCAATGTAAAAGAAGCTATAGGGATAATCGCGCTATCATGGCACTCAAATCCAGCCCCTCCCAGGTGACCTTGGGTTATCTATTTGGCAGTAAACTCCGAATCTCCACGCCAAGAGCGCCTTCACGGGATGCTTCAGGTGTTGACTCAACATCCCGTTGCTGGACTGTATCCAGGGCGTTTGGTAGGCCCCTGGCCTACTTCCCGTATGGTGAGTGTCCATGGGGCCCCTTAATAAGGCCGACAGATGCTATATCAACCG
seq00021   TAATCAAACATGCGCTGAACAGAGAGCGCTGGATTACTGCCCGAAGAAGGTTATCACGACGAAATCGCCCGCATTTTACACAAACCTGATTGAACCAGTCTAAGGCCATTTATATGACTGCTGATACCGCCCTGTCGCTCAAGATGACTCCATGAATCCAGACTCGGCCCATACAGAAGTTCTGACGCGGGCTGTGAGGTCCCCTGCTAAAACCGGATGTTGCGCCCAACGAGGGATTACCAAATGGGCCAGACACTCTTGCCTGGCTAGCTAACAGTATAATAAGTCGACCAAGCCCGAACACGAGCGGAGGATGAGCCATATCCGGTAGCACGGCAGCACCAGCTAACTGGGTCCGATCTCGGTTCGGAGGGCCTTTCTCTTAAAACCTGGACCGTACACTTGTCTTAGGCCTAGGCCAACATAGTCGCACAAGAGCGCAGTTGGGAATCCGCTGGGAGAATCGGTCAAGGCTAAAACGATTGGAGAATCAGTAATAACAAGTGTCTATTCGCGAGTCAAATACTTCTCCTTTATCCAGTCTTCAGGTTGAATGGGAACGCCCAAGCTCAGTTTTACTCTTGGGCCCTTTTCATGATTAATCACGAACCTGGCGCGGCATGCTTCTTGAAGATAAGACTCCAGCACGGTATTGCTTCGCCGCTACCGGCACAGGTGGACGAGTCTCTCATTGGGATAGATGCATTATGACGTCTGTACTTCAAATTGTGTCTTGTAACTAACGGAGTCTGGAGGAATCTGAGATTTGGAAGAGGACAGCCCACTGCGCACAGACGTTTTCCGAATATCTGTCGAAACATATTCTTAGGGACACGCGGAGCCACGCATCTTGAGTGCTACCCTAATAAGGCCGAATGTAGAGAGTCTATGTCCAGAGACTAATCGACGTAGACACAGCACGGCGGGTCAACCCACATGGGTTATACTTTTACGATGAGAACTACGCCTTCATTCGGTTCGAATACTAAACTCATAGAAAGCTCCGCTCACTCGCCAGATCGATTGATGGAACTACCAGAAGGGGGCCGATTACCATCCTGAGCGCGGTCGTCCTCGGGAGCACCAATCATACACGGGATTACGAAGGTCTTAGGCCCACCGGGAGTGAAGGGCCTTCATAATTCCTAATCCTAAGAAACTTCGGATGACTGTGATTCACCTGGGATAACCTCCTGGTCGCAGCGAGTCCTTGGTTTCCGAGAAGGTTGCAAGCTATCGAGTGAGGCGTTGCAGGGGTGGATTTGGGTCAGCATTAGCTTCGATAGTGTCCGAATCTCGATGTCAGGCGGTCAATGTAAGTGTTTACCCGATTTGTCGAAAGCTGTGGACCCCGTGCTAGCGAATTCCGATTTGTGAACTCTCAAATGCCCACGTTCAACAGAAAGCCGATAATGTTAAAGGCTTCTATCAGTTTGCGCCGACTGCCTGGCACACATCGGACCACACTGACCACTCACAGCGCGCTGCGACCCGCGTGGTGGTACTGGGTAGGGTACTTGCCCACTCCACGACGATCGTCTCCGGACTGCGCGACGAACCTTCGGTATCTAGTATAGCTTAGAGTTTCCGCCGTCGCTGTTTTTCTCACAGGGATAGTTTACGCCTCTAATAATGGAGACCCTGAAACCGACAATGGGCTCGTCTGGGGTACTGTAGTCTATTGGGAGTCGTCTAGCACGCCCGAAGAATCCATGATCACCCGGGATGAAGAACTGCGCAACTCGGCTCCGGGTGGTTATGTTCACAACAATAGTCGTCCATAAATTTCCTCGACTGACACCGGGGCCTCGGCGTCCAGTCATTCTCTAGAACTTGCTGGTGAGATACTAACGTAGGGCACCAGTTACGACATTCGTTCTTTAGGTCCGGCTGACGCTGTAGTATGTAAAGATAGTGCGATTCGAAACCTCAATACTCACTAGACGCGTTGACTCCCAACAAGACGAGATCTTAAAATCGCAAGTCAGCCTTTCGCCGGGCTACGCGGCGCAATGTGCGCATCACCAATGTAAAAGAAGCTATAGGGATAATCGCGCTATCATGGCACTCAAATCCAGCCCCTCCCAGGTGACCTTGGGTTATCTATTTGGCAGTAAACTCCGAATCTCCACGCCAAGAGCGCCTTCACGGGATGCTTCAGGTGTTGACTCAACATCCCGTTGCTGGACTGTATCCAGGGCGTTTGGTAGGGCCCTGGCCTACTTCCCGTATGGTGAGTGTCCATGGGGCCCCTTAATAAGGCCGACAGATGCTATATCAACCG
seq00022   TAATCAAACATGCGCTGAACAGAGAGCGCTGGATTACTGCCCGAAGAAGGTTATCACGACGAAATCGCCCGCATTTTACACAAACCTGATTGAACCAGTCTAAGGCCATTTATATGACTGCTGATACCGCCCTGTCGCTCAAGATGACTCCATGAATCCAGACTCGGCCCATACAGAAGTTCTGACGCGGGCTGTGAGGTCCCCTGCTAAAACCGGATGTTGCGCCCAACGAGGGATTACCAAATGGGCCAGACACTCTTGCCTGGCTAGCTAACAGTATAATAAGTCGACCAAGCCCGAACACGAGCGGAGGATGAGCCATATCCGGTAGCACGGCCGCACCAGCTAACTGGGTCCGATCTCGGTTCGGAGGGCCTTTCTCTTAAAACCTGGACCGTACACTTATCTTAGGCCTAGGCCAACATAGTCGCACAAGAGCGCAGTTGGGAATCCGCTGGGAGAATCGGTCAAGGCTAAAACGATTGGAGAATCAGTAATAACAAGTGTCTATTCGCGAGTCAAATACTTCTCCTTTATCCAGTCTTCAGGTTGAATGGGAACGCCCAAGCTCAGTTTTACTCTTGGGCCCTTTTCATGATTAATCATGAACCTGGCGCGGCATGCTTCTTGAAGATAAGACTCCAGCACGGTATTGCTTCGCCGCTACCGGCACAGGTGGACGAGTCTCTCATTGGGATAGATGCATTATGACGTCTGTACTTCAAATTGTGTCTTGTAACTAACGGAGTCTGGAGGAATCTGAGATTTGGAAGAGGACAGCCCACTGCGCACAGACGTTTTCCGAATATCTGTCGAAACATATTCTTAGGGACACGCGGAGCCACGCATCTTGAGTGCTACCCTAATAAGGCCGAATGTAGAGAGTCTATGTCCAGAGACTAATCGACGTAGACACAGCACGGCGGGTCAACCCACATGGGTTATACTTTTACGATGAGAACTACGCCTTCATTCGGTTCGAATACTAAACTCATAGAAAGCTCCGCTCACTCGCCAGATCGATTGATGGAACTACCAGAAGGGGGCCGATTACCATCCTGAGCGCGGTCGGCCTCGGGAGCACCAATCATACACGGGATTACGAAGGTCTTAGGCCCACCGGGAGTGAAGGGCCTTCATAATTCCTAATCCTAAGAAACTTCGGATGACTGTGATTCACCTGGGATAACCTCCTGGTCGCAGCGAGTCCTTGGTTTCCGAGAAGGTTGCAAGCTATCGAGTGAGGCGTTGCAGGGGTGGATTTGGGTCAGCATTAGCTTCGATAGTGTCCGAATCTCGATGTCAGGCGGTCAATGTAAGTGTTTACCCGATTTGTCGAAAGCTGTGGACCCCGTGCTAGCGAATTCCGATTTGTGAACTCTCAAATGCCCACGTTCAACAGAAAGCCGATAATGTTAAAGGCTTCTATCAGTTTGCGCCGACTGCCTGGCACACATCGGACCACACTGACCACTCACAGCGCGCTGCGACCCGCGTGGTGGTACTGGGTAGGGTACTTGCCCACTCCACGACGATCGTCTCCGGACTGCGCGACGAACCTTCGGTATCTAGTATAGCTTAGAGTTTCCGCCGTCGCTGTTTTTCTCACAGGGATAGTTTACGCCTCTAATAATGGAGACCCTGAAACCGACAATGGGCTCGTCTGGGGTACTGTAGTCTATTGGGAGTCGTCTAGCACGCCCGAAGAATCCATGATCACCCGGGATGAAGAACTGCGCAACTCGGCTCCGGGTGGTTATGTTCACAACAATAGTCGTCCATAAATTTCCTCGACTGACACCGGGGCCTCGGCGTCCAGTCATTCTCTAGAACTTGCTGGTGAGATACTAACGTAGGGCACCAGTTACGACATTCGTTCTTTAGGTCCGGCTGACGCTGTAGTATGTAAAGATAGTGCGATTCGAAACCTCAATACTCACTAGACGCGTTGACTCCCAACAAGACGAGATCTTAAAATCGCAAGTCAGCCTTTCGCCGGGCTACGCGGCGCAATGTGCGCATCACCAATGTAAAAGAAGCTATAGGGATAATCGCGCTATCATGGCACTCAAATCCAGCCCCTCCCAGGTGACCTTGGGTTATCTATTTGGCAGTAAACTCCGAATCTCCACGCCAAGAGCGCCTTCACGGGATGCTTCAGGTGTTGACTCAACATCCCGTTGCTGGACTGTATCCAGGGCGTTTGGTAGGGCCCTGGCCTACTTCCCGTATGGTGAGTGTCCATGGGGCCCCTTAATAAGGCCGACAGATGCTATATCAACCG
seq00023   TAATCAAACATGCGCTGAACAGAGAGCGCTGGATTACTGCCCGAAGAAGGTTATCACGACGAAATCGCCCGCATTTTACACAAACCTGATTGAACCAGTCTAAGGCCATTTATATGACTGCTGATACCGCCCTGTCGCTCAAGATGACTCCATGAATCCAGACTCGGCCCATACAGAAGTTCTGACGCGGGCTGTGAGGTCCCCTGCTAAAACCGGATGTTGCGCCCAACGAGGGATTACCAAATGGGCCAGACACTCTTGCCTGGCTAGCTAACAGTATAATAAGTCGACCAAGCCCGAACACGAGCGGAGGATGAGCCATATCCGGTAGCACGGCCGCACCAGCTAACTGGGTCCGATCTCGGTTCGGAGGGCCTTTCTCTTAAAACCTGGACCGTACACTTATCTTAGGCCTAGGCCAACATAGTCGCACAAGAGCGCAGTTGGGAATCCGCTGGGAGAATCGGTCAAGGCTAAAACGATTGGAGAATCAGTAATAACAAGTGTCTATTCGCGAGTCAAATACTTCTCCTTTATCCAGTCTTCAGGTTGAATGGGAACGCCCAAGCTCAGTTTTACTCTTGGGCCCTTTTCATGATTAATCATGAACCTGGCGCGGCATGCTTCTTGAAGATAAGACTCCAGCACGGTATTGCTTCGCCGCTACCGGCACAGGTGGACGAGTCTCTCATTGGGATAGATGCATTATGACGTCTGTACTTCAAATTGTGTCTTGTAACTAACGGAGTCTGGAGGAATCTGAGATTTGGAAGAGGACAGCCCACTGCGCACAGACGTTTTCCGAATATCTGTCGAAACATATTCTTAGGGACACGCGGAGCCACGCATCTTGAGTGCTACCCTAATAAGGCCGAATGTAGAGAGTCTATGTCCAGAGACTAATCGACGTAGACACAGCACGGCGGGTCAACCCACATGGGTTATACTTTTACGATGAGAACTACGCCTTCATTCGGTTCGAATACTAAACTCATAGAAAGCTCCGCTCACTCGCCAGATCGATTGATGGAACTACCAGAAGGGGGCCGATTACCATCCTGAGCGCGGTCGGCCTCGGGAGCACCAATCATACACGGGATTACGAAGGTCTTAGGCCCACCGGGAGTGAAGGGCCTTCATAATTCCTAATCCTAAGAAACTTCGGATGACTGTGATTCACCTGGGATAACCTCCTGGTCGCAGCGAGTCCTTGGTTTCCGAGAAGGTTGCAAGCTATCGAGTGAGGCGTTGCAGGGGTGGATTTGGGTCAGCATTAGCTTCGATAGTGTCCGAATCTCGATGTCAGGCGGTCAATGTAAGTGTTTACCCGATTTGTCGAAAGCTGTGGACCCCGTGCTAGCGAATTCCGATTTGTGAACTCTCAAATGCCCACGTTCAACAGAAAGCCGATAATGTTAAAGGCTTCTATCAGTTTGCGCCGACTGCCTGGCACACATCGGACCACACTGACCACTCACAGCGCGCTGCGACCCGCGTGGTGGTACTGGGTAGGGTACTTGCCCACTCCACGACGATCGTCTCCGGACTGCGCGACGAACCTTCGGTATCTAGTATAGCTTAGAGTTTCCGCCGTCGCTGTTTTTCTCACAGGGATAGTTTACGCCTCTAATAATGGAGACCCTGAAACCGACAATGGGCTCGTCTGGGGTACTGTAGTCTATTGGGAGTCGTCTAGCACGCCCGAAGAATCCATGATCACCCGGGATGAAGAACTGCGCAACTCGGCTCCGGGTGGTTATGTTCACAACAATAGTCGTCCATAAATTTCCTCGACTGACACCGGGGCCTCGGCGTCCAGTCATTCTCTAGAACTTGCTGGTGAGATACTAACGTAGGGCACCAGTTACGACATTCGTTCTTTAGGTCCGGCTGACGCTGTAGTATGTAAAGATAGTGCGATTCGAAACCTCAATACTCACTAGACGCGTTGACTCCCAACAAGACGAGATCTTAAAATCGCAAGTCAGCCTTTCGCCGGGCTACGCGGCGCAATGTGCGCATCACCAATGTAAAAGAAGCTATAGGGATAATCGCGCTATCATGGCACTCAAATCCAGCCCCTCCCAGGTGACCTTGGGTTATCTATTTGGCAGTAAACTCCGAATCTCCACGCCAAGAGCGCCTTCACGGGATGCTTCAGGTGTTGACTCAACATCCCGTTGCTGGACTGTATCCAGGGCGTTTGGTAGGGCCCTGGCCTACTTCCCGTATGGTGAGTGTCCATGGGGCCCCTTAATAAGGCCGACAGATGCTATATCAACCG
seq00024   TAATCAAACATGCGCTGAACAGAGAGCGCTGGATTACTGCCCGAAGAAGGTTATCACGACGAAATCGCCCGCATTTTACACAAACCTGATTGAACCAGTCTAAGGCCATTTATATGACTGCTGATACCGCCCTGTCGCTCAAGATGACTCCATGAATCCAGACTCGGCCCATACAGAAGTTCTGACGCGGGCTGTGAGGTCCCCTGCTAAAACCGGATGTTGCGCCCAACGAGGGATTACCAAATGGGCCAGACACTCTTGCCTGGCTAGCTAACAGTATAATAAGTCGACCAAGCCCGAACACGAGCGGAGGATGAGCCATATCCGGTAGCACGGCCGCACCAGCTAACTGGGTCCGATCTCGGTTCGGAGGGCCTTTCTCTTAAAACCTGGACCGTACACTTATCTTAGGCCTAGGCCAACATAGTCGCACAAGAGCGCAGTTGGGAATCCGCTGGGAGAATCGGTCAAGGCTAAAACGATTGGAGAATCAGTAATAACAAGTGTCTATTCGCGAGTCAAATACTTCTCCTTTATCCAGTCTTCAGGTTGAATGGGAACGCCCAAGCTCAGTTTTACTCTTGGGCCCTTTTCATGATTAATCATGAACCTGGCGCGGCATGCTTCTTGAAGATAAGACTCCAGCACGGTATTGCTTCGCCGCTACCGGCACAGGTGGACGAGTCTCTCATTGGGATAGATGCATTATGACGTCTGTACTTCAAATTGTGTCTTGTAACTAACGGAGTCTGGAGGAATCTGAGATTTGGAAGAGGACAGCCCACTGCGCACAGACGTTTTCCGAATATCTGTCGAAACATATTCTTAGGGACACGCGGAGCCACGCATCTTGAGTGCTACCCTAATAAGGCCGAATGTAGAGAGTCTATGTCCAGAGACTAATCGACGTAGACACAGCACGGCGGGTCAACCCACATGGGTTATACTTTTACGATGAGAACTACGCCTTCATTCGGTTCGAATACTAAACTCATAGAAAGCTCCGCTCACTCGCCAGATCGATTGATGGAACTACCAGAAGGGGGCCGATTACCATCCTGAGCGCGGTCGGCCTCGGGAGCACCAATCATACACGGGATTACGAAGGTCTTAGGCCCACCGGGAGTGAAGGGCCTTCATAATTCCTAATCCTAAGAAACTTCGGATGACTGTGATTCACCTGGGATAACCTCCTGGTCGCAGCGAGTCCTTGGTTTCCGAGAAGGTTGCAAGCTATCGAGTGAGGCGTTGCAGGGGTGGATTTGGGTCAGCATTAGCTTCGATAGTGTCCGAATCTCGATGTCAGGCGGTCAATGTAAGTGTTTACCCGATTTGTCGAAAGCTGTGGACCCCGTGCTAGCGAATTCCGATTTGTGAACTCTCAAATGCCCACGTTCAACAGAAAGCCGATAATGTTAAAGGCTTCTATCAGTTTGCGCCGACTGCCTGGCACACATCGGACCACACTGACCACTCACAGCGCGCTGCGACCCGCGTGGTGGTACTGGGTAGGGTACTTGCCCACTCCACGACGATCGTCTCCGGACTGCGCGACGAACCTTCGGTATCTAGTATAGCTTAGAGTTTCCGCCGTCGCTGTTTTTCTCACAGGGATAGTTTACGCCTCTAATAATGGAGACCCTGAAACCGACAATGGGCTCGTCTGGGGTACTGTAGTCTATTGGGAGTCGTCTAGCACGCCCGAAGAATCCATGATCACCCGGGATGAAGAACTGCGCAACTCGGCTCCGGGTGGTTATGTTCACAACAATAGTCGTCCATAAATTTCCTCGACTGACACCGGGGCCTCGGCGTCCAGTCATTCTCTAGAACTTGCTGGTGAGATACTAACGTAGGGCACCAGTTACGACATTCGTTCTTTAGGTCCGGCTGACGCTGTAGTATGTAAAGATAGTGCGATTCGAAACCTCAATACTCACTAGACGCGTTGACTCCCAACAAGACGAGATCTTAAAATCGCAAGTCAGCCTTTCGCCGGGCTACGCGGCGCAATGTGCGCATCACCAATGTAAAAGAAGCTATAGGGATAATCGCGCTATCATGGCACTCAAATCCAGCCCCTCCCAGGTGACCTTGGGTTATCTATTTGGCAGTAAACTCCGAATCTCCACGCCAAGAGCGCCTTCACGGGATGCTTCAGGTGTTGACTCAACATCCCGTTGCTGGACTGTATCCAGGGCGTTTGGTAGGCCCCTGGCCTACTTCCCGTATGGTGAGTGTCCATGGGGCCCCTTAATAAGGCCGACAGATGCTATATCAACCG
seq00025   TAATCAAACATGCGCTGAACAGAGAGCGCTGGATTACTGCCCGAAGAAGGTTATCACGACGAAATCGCCCGCATTTTACACAAACCTGATTGAACCAGTCTAAGGCCATTTATATGACTGCTGATACCGCCCTGTCGCTCAAGATGACTCCATGAATCCAGACTCGGCCCATACAGAAGTTCTGACGCGGGCTGTGAGGTCCCCTGCTAAAACCGGATGTTGCGCCCAACGAGGGCTTACCAAATGGGCCAGACACTCTTGCCTGGCTAGCTAACAGTATAATAAGTCGACCAAGCCCGAACACGAGCGGAGGATGAGCCATATCCGGTAGCACGGCAGCACCAGCTAACTGGGTCCGATCTCGGTTCGGAGGGCCTTTCTCTTAAAACCTGGACCGTACACTTATCTTAGGCCTAGGCCAACATAGTCGCACAAGAGCGCAGTTGGGAATCCGCTGGGAGAATCGGTCAAGGCTAAAACGATTGGAGAATCAGTAATAACAAGTGTCTATTCGCGAGTCAAATACTTCTCCTTTATCCAGTCTTCAGGTTGAATGGGAACGCCCAAGCTCAGTTTTACTCTTGGGCCCTTTTCATGATTAATCATGAACCTGGCGCGGCATGCTTCTTGAAGATAAGACTCCAGCACGGTATTGCTTCGCCGCTACCGGCACAGGTGGACGAGTCTCTCATTGGGATAGATGCATTATGACGTCTGTACTTCAAATTGTGTCTTGTAACTAACGGAGTCTGGAGGAATCTGAGATTTGGAAGAGGACAGCCCACTGCGCACAGACGTTTTCCGAATATCTGTCGAAACATATTCTTAGGGACACGCGGAGCCACGCATCTTGAGTGCTACCCTAATAAGGCCGAATGTAGAGAGTCTATGTCCAGAGACTAATCGACGTAGACACAGCACGGCGGGTCAACCCACATGGGTTATACTTTTACGATGAGAACTACGCCTTCATTCGGTTCGAATACTAAACTCATAGAAAGCTCCGCTCACTCGCCAGATCGATTGATGGAACTACCAGAAGGGGGCCGATTACCATCCTGAGCGCGGTCGGCCTCGGGAGCACCAATCATACACGGGATTACGAAGGTCTTAGGCCCACCGGGAGTGAAGGGCCTTCATAATTCCTAATCCTAAGAAACTTCGGATGACTGTGATTCACCTGGGATAACCTCCTGGTCGCAGCGAGTCCTTGGTTTCCGAGAAGGTTGCAAGCTATCGAGTGAGGCGTTGCAGGGGTGGATTTGGGTCAGCATTAGCTTCGATAGTGTCCGAATCTCGATGTCAGGCGGTCAATGTAAGTGTTTACCCGATTTGTCGAAAGCTGTGGACCCCGTGCTAGCGAATTCCGATTTGTGAACTCTCAAATGCCCACGTTCAACAGAAAGCCGATAATGTTAAAGGCTTCTATCAGTTTGCGCCGACTGCCTGGCACACATCGGACCACACTGACCACTCACAGCGCGCTGCGACCCGCGTGGTGGTACTGGGTAGGGTACTTGCCCACTCCACGACGATCGTCTCCGGACTGCGCGACGAACCTTCGGTATCTAGTATAGCTTAGAGTTTCCGCCGTCGCTGTTTTTCTCACAGGGATAGTTTACGCCTCTAATAATGGAGACCCTGAAACCGACAATGGGCTCGTCTGGGGTACTGTAGTCTATTGGGAGTCGTCTAGCACGCCCGAAGAATCCATGATCACCCGGGATGAAGAACTGCGCAACTCGGCTCCGGGTGGTTATGTTCACAACAATAGTCGTCCATAAATTTCCTCGACTGACACCGGGGCCTCGGCGTCCAGTCATTCTCTAGAACTTGCTGGTGAGATACTAACGTAGGGCACCAGTTACGACATTCGTTCTTTAGGTCCGGCTGACGCTGTAGTATGTAAAGATAGTGCGATTCGAAACCTCAATACTCACTAGACGCGTTGACTCCCAACAAGACGAGATCTTAAAATCGCAAGTCAGCCTTTCGCCGGGCTACGCGGCGCAATGTGCGCATCACCAATGTAAAAGAAGCTATAGGGATAATCGCGCTATCATGGCACTCAAATCCAGCCCCTCCCAGGTGACCTTGGGTTATCTATTTGGCAGTAAACTCCGAATCTCCACGCCAAGAGCGCCTTCACGGGATGCTTCAGGTGTTGACTCAACATCCCGTTGCTGGACTGTATCCAGGGCGTTTGGTAGGCCCCTGGCCTACTTCCCGTATGGTGAGTGTCCATGGGGCCCCTTAATAAGGCCGACAGATGCTATATCAACCG
seq00026   TAATCAAACATGCGCTGAACAGAGAGCGCTGGATTACTGTCCGAAGAAGGTTATCACGACGAAATCGCCCGCATTTTACACAAACCTGATTGAACCAGTCTAAGGCCATTTATATGACTGCTGATACCGCCCTGTCGCTCAAGATGACTCCATGAATCCAGACTCGGCCCATACAGAAGTTCTGACGCGGGCTGTGAGGTCCCCTGCTAAAACCGGATGTTGCGCCCAACGAGGGATTACCAAATGGGCCAGACACTCTTGCCTGGCTAGCTAACAGTATAATAAGTCGACCAAGCCCGAACACGAGCGGAGGATGAGCCATATCCGGTAGCACGGCAGCACCAGCTAACTGGGTCCGATCTCGGTTCGGAGGGCCTTTCTCTTAAAACCTGGACCGTACACTTATCTTAGGCCTAGGCCAACATAGTCGCACAAGAGCGCAGTTGGGAATCCGCTGGGAGAATCGGTCAAGGCTAAAACGATTGGAGAATCAGTAATAACAAGTGTCTATTCGCGAGTCAAATACTTCTCCTTTATCCAGTCTTCAGGTTGAATGGGAACGCCCAAGCTCAGTTTTACTCTTGGGCCCTTTTCATGATTAATCATGAACCTGGCGCGGCATGCTTCTTGAAGATAAGACTCCAGCACGGTATTGCTTCGCCGCTACCGGCACAGGTGGACGAGTCTCTCATTGGGATAGATGCATTATGACGTCTGTACTTCAAATTGTGTCTTGTAACTAACGGAGTCTGGAGGAATCTGAGATTTGGAAGAGGACAGCCCACTGCGCACAGACGTTTTCCGAATATCTGTCGAAACATATTCTTAGGGACACGCGGAGCCACGCATCTTGAGTGCTACCCTAATAAGGCCGAATGTAGAGAGTCTATGTCCAGAGACTAATCGACGTAGACACAGCACGGCGGGTCAACCCACATGGGTTATACTTTTACGATGAGAACTACGCCTTCATTCGGTTCGAATACTAAACTCATAGAAAGCTCCGCTCACTCGCCAGATCGATTGATGGAACTACCAGAAGGGGGCCGATTACCATCCTGAGCGCGGTCGGCCTCGGGAGCACCAATCATACACGGGATTACGAAGGTCTTAGGCCCACCGGGAGTGAAGGGCCTTCATAATTCCTAATCCTAAGAAACTTCGGATGACTGTGATTCACCTGGGATAACCTCCTGGTCGCAGCGAGTCCTTGGTTTCCGAGAAGGTTGCAAGCTATCGAGTGAGGCGTTGCAGGGGTGGATTTGGGTCAGCATTAGCTTCGATAGTGTCCGAATCTCGATGTCAGGCGGTCAATGTAAGTGTTTACCCGATTTGTCGAAAGCTGTGGACCCCGTGCTAGCGAATTCCGATTTGTGAACTCTCAAATGCCCACGTTCAACAGAAAGCCGATAATGTTAAAGGCTTCTATCAGTTTGCGCCGACTGCCTGGCACACATCGGACCACACTGACCACTCACAGCGCGCTGCGACCCGCGTGGTGGTACTGGGTAGGGTACTTGCCCACTCCACGACGATCGTCTCCGGACTGCGCGACGAACCTTCGGTATCTAGTATAGCTTAGAGTTTCCGCCGTCGCTGTTTTTCTCACAGGGATAGTTTACGCCTCTAATAATGGAGACCCTGAAACCGACAATGGGCTCGTCTGGGGTACTGTAGTCTATTGGGAGTCGTCTAGCACGCCCGAAGAATCCATGATCACCCGGGATGAAGAACTGCGCAACTCGGCTCCGGGTGGTTATGTTCACAACAATAGTCGTCCATAAATTTCCTCGACTGACACCGGGGCCTCGGCGTCCAGTCATTCTCTAGAACTTGCTGGTGAGATACTAACGTAGGGCACCAGTTACGACATTCGTTCTTTAGGTCCGGCTGACGCTGTAGTATGTAAAGATAGTGCGATTCGAAACCTCAATACTCACTAGACGCGTTGACTCCCAACAAGACGAGATCTTAAAATCGCAAGTCAGCCTTTCGCCGGGCTACGCGGCGCAATGTGCGCATCACCAATGTAAAAGAAGCTATAGGGATAATCGCGCTATCATGGCACTGAAATCCAGCCCCTCCCAGGTGACCTTGGGTTATCTATTTGGCAGTAAACTCCGAATCTCCACGCCAAGAGCGCCTTCACGGGATGCTTCAGGTGTTGACTCAACATCCCGTTGCTGGACTGTATCCAGGGCGTTTGGTAGGCCCCTGGCCTACTTCCCGTATGGTGAGTGTCCATGGGGCCCCTTAATAAGGCCGACAGATGCTATATCAACCG
seq00027   TAATCAAACATGCGCTGAACAGAGAGCGCTGGATTACTGTCCGAAGAAGGTTATCACGACGAAATCGCCCGCATTTTACACAAACCTGATTGAACCAGTCTAAGGCCATTTATATGACTGCTGATACCGCCCTGTCGCTCAAGATGACTCCATGAATCCAGACTCGGCCCATACAGAAGTTCTGACGCGGGCTGTGAGGTCCCCTGCTAAAACCGGATGTTGCGCCCAACGAGGGATTACCAAATGGGCCAGACACTCTTGCCTGGCTAGCTAACAGTATAATAAGTCGACCAAGCCCGAACACGAGCGGAGGATGAGCCATATCCGGTAGCACGGCAGCACCAGCTAACTGGGTCCGATCTCGGTTCGGAGGGCCTTTCTCTTAAAACCTGGACCGTACACTTATCTTAGGCCTAGGCCAACATAGTCGCACAAGAGCGCAGTTGGGAATCCGCTGGGAGAATCGGTCAAGGCTAAAACGATTGGAGAATCAGTAATAACAAGTGTCTATTCGCGAGTCAAATACTTCTCCTTTATCCAGTCTTCAGGTTGAATGGGAACGCCCAAGCTCAGTTTTACTCTTGGGCCCTTTTCATGATTAATCATGAACCTGGCGCGGCATGCTTCTTGAAGATAAGACTCCAGCACGGTATTGCTTCGCCGCTACCGGCACAGGTGGACGAGTCTCTCATTGGGATAGATGCATTATGACGTCTGTACTTCAAATTGTGTCTTGTAACTAACGGAGTCTGGAGGAATCTGAGATTTGGAAGAGGACAGCCCACTGCGCACAGACGTTTTCCGAATATCTGTCGAAACATATTCTTAGGGACACGCGGAGCCACGCATCTTGAGTGCTACCCTAATAAGGCCGAATGTAGAGAGTCTATGTCCAGAGACTAATCGACGTAGACACAGCACGGCGGGTCAACCCACATGGGTTATACTTTTACGATGAGAACTACGCCTTCATTCGGTTCGAATACTAAACTCATAGAAAGCTCCGCTCACTCGCCAGATCGATTGATGGAACTACCAGAAGGGGGCCGATTACCATCCTGAGCGCGGTCGGCCTCGGGAGCACCAATCATACACGGGATTACGAAGGTCTTAGGCCCACCGGGAGTGAAGGGCCTTCATAATTCCTAATCCTAAGAAACTTCGGATGACTGTGATTCACCTGGGATAACCTCCTGGTCGCAGCGAGTCCTTGGTTTCCGAGAAGGTTGCAAGCTATCGAGTGAGGCGTTGCAGGGGTGGATTTGGGTCAGCATTAGCTTCGATAGTGTCCGAATCTCGATGTCAGGCGGTCAATGTAAGTGTTTACCCGATTTGTCGAAAGCTGTGGACCCCGTGCTAGCGAATTCCGATTTGTGAACTCTCAAATGCCCACGTTCAACAGAAAGCCGATAATGTTAAAGGCTTCTATCAGTTTGCGCCGACTGCCTGGCACACATCGGACCACACTGACCACTCACAGCGCGCTGCGACCCGCGTGGTGGTACTGGGTAGGGTACTTGCCCACTCCACGACGATCGTCTCCGGACTGCGCGACGAACCTTCGGTATCTAGTATAGCTTAGAGTTTCCGCCGTCGCTGTTTTTCTCACAGGGATAGTTTACGCCTCTAATAATGGAGACCCTGAAACCGACAATGGGCTCGTCTGGGGTACTGTAGTCTATTGGGAGTCGTCTAGCACGCCCGAAGAATCCATGATCACCCGGGATGAAGAACTGCGCAACTCGGCTCCGGGTGGTTATGTTCACAACAATAGTCGTCCATAAATTTCCTCGACTGACACCGGGGCCTCGGCGTCCAGTCATTCTCTAGAACTTGCTGGTGAGATACTAACGTAGGGCACCAGTTACGACATTCGTTCTTTAGGTCCGGCTGACGCTGTAGTATGTAAAGATAGTGCGATTCGAAACCTCAATACTCACTAGACGCGTTGACTCCCAACAAGACGAGATCTTAAAATCGCAAGTCAGCCTTTCGCCGGGCTACGCGGCGCAATGTGCGCATCACCAATGTAAAAGAAGCTATAGGGATAATCGCGCTATCATGGCACTCAAATCCAGCCCCTCCCAGGTGACCTTGGGTTATCTATTTGGCAGTAAACTCCGAATCTCCACGCCAAGAGCGCCTTCACGGGATGCTTCAGGTGTTGACTCAACATCCCGTTGCTGGACTGTATCCAGGGCGTTTGGTAGGCCCCTGGCCTACTTCCCGTATGGTGAGTGTCCATGGGGCCCCTTAATAAGGCCGACAGATGCTATATCAACCG
seq00028   TAATCAAACATGCGCTGAACAGAGAGCGCTGGATTACTGCCCGAAGAAGGTTATCACGACGAAATCGCCCGCATTTTACACAAACCTGATTGAACCAGTCTAAGGCCATTTATATGACTGCTGATACCGCCCTGTCGCTCAAGATGACTCCATGAATCCAGACTCGGCCCATACAGAAGTTCTGACGCGGGCTGTGAGGTCCCCTGCTAAAACCGGATGTTGCGCCCAACGAGGGATTACCAAATGGGCCAGACACTCTTGCCTGGCTAGCTAACAGTATAATAAGTCGACCAAGCCCGAACACGAGCGGAGGATGAGCCATATCCGGTAGCACGGCCGCACCAGCTAACTGGGTCCGATCTCGGTTCGGAGGGCCTTTCTCTTAAAACCTGGACCGTACACTTATCTTAGGCCTAGGCCAACATAGTCGCACAAGAGCGCAGTTGGGAATCCGCTGGGAGAATCGGTCAAGGCTAAAACGATTGGAGAATCAGTAATAACAAGTGTCTATTCGCGAGTCAAATACTTCTCCTTTATCCAGTCTTCAGGTTGAATGGGAACGCCCAAGCTCAGTTTTACTCTTGGGCCCTTTTCATGATTAATCATGAACCTGGCGCGGCATGCTTCTTGAAGATAAGACTCCAGCACGGTATTGCTTCGCCGCTACCGGCACAGGTGGACGAGTCTCTCATTGGGATAGATGCATTATGACGTCTGTACTTCAAATTGTGTCTTGTAACTAACGGAGTCTGGAGGAATCTGAGATTTGGAAGAGGACAGCCCACTGCGCACAGACGTTTTCCGAATATCTGTCGAAACATATTCTTAGGGACACGCGGAGCCACGCATCTTGAGTGCTACCCTAATAAGGCCGAATGTAGAGAGTCTATGTCCAGAGACTAATCGACGTAGACACAGCACGGCGGGTCAACCCACATGGGTTATACTTTTACGATGAGAACTACGCCTTCATTCGGTTCGAATACTAAACTCATAGAAAGCTCCGCTCACTCGCCAGATCGATTGATGGAACTACCAGAAGGGGGCCGATTACCATCCTGAGCGCGGTCGGCCTCGGGAGCACCAATCATACACGGGATTACGAAGGTCTTAGGCCCACCGGGAGTGAAGGGCCTTCATAATTCCTAATCCTAAGAAACTTCGGATGACTGTGATTCACCTGGGATAACCTCCTGGTCGCAGCGAGTCCTTGGTTTCCGAGAAGGTTGCAAGCTATCGAGTGAGGCGTTGCAGGGGTGGATTTGGGTCAGCATTAGCTTCGATAGTGTCCGAATCTCGATGTCAGGCGGTCAATGTAAGTGTTTACCCGATTTGTCGAAAGCTGTGGACCCCGTGCTAGCGAATTCCGATTTGTGAACTCTCAAATGCCCACGTTCAACAGAAAGCCGATAATGTTAAAGGCTTCTATCAGTTTGCGCCGACTGCCTGGCACACATCGGACCACACTGACCACTCACAGCGCGCTGCGACCCGCGTGGTGGTACTGGGTAGGGTACTTGCCCACTCCACGACGATCGTCTCCGGACTGCGCGACGAACCTTCGGTATCTAGTATAGCTTAGAGTTTCCGCCGTCGCTGTTTTTCTCACAGGGATAGTTTACGCCTCTAATAATGGAGACCCTGAAACCGACAATGGGCTCGTCTGGGGTACTGTAGTCTATTGGGAGTCGTCTAGCACGCCCGAAGAATCCATGATCACCCGGGATGAAGAACTGCGCAACTCGGCTCCGGGTGGTTATGTTCACAACAATAGTCGTCCATAAATTTCCTCGACTGACACCGGGGCCTCGGCGTCCAGTCATTCTCTAGAACTTGCTGGTGAGATACTAACGTAGGGCACCAGTTACGACATTCGTTCTTTAGGTCCGGCTGACGCTGTAGTATGTAAAGATAGTGCGATTCGAAACCTCAATACTCACTAGACGCGTTGACTCCCAACAAGACGAGATCTTAAAATCGCAAGTCAGCCTTTCGCCGGGCTACGCGGCGCAATGTGCGCATCACCAATGTAAAAGAAGCTATAGGGATAATCGCGCTATCATGGCACTCAAATCCAGCCCCTCCCAGGTGACCTTGGGTTATCTATTTGGCAGTAAACTCCGAATCTCCACGCCAAGAGCGCCTTCACGGGATGCTTCAGGTGTTGACTCAACATCCCGTTGCTGGACTGTATCCAGGGCGTTTGGTAGGGCCCTGGCCTACTTCCCGTATGGTGAGTGTCCATGGGGCCCCTTAATAAGGCCGACAGATGCTATATCAACCG
seq00029   TAATCAAACATGCGCTGAACAGAGAGCGCTGGATTACTGCCCGAAGAAGGTTATCACGACGAAATCGCCCGCATTTTACACAAACCTGATTGAACCAGTCTAAGGCCATTTATATGACTGCTGATACCGCCCTGTCGCTCAAGATGACTCCATGAATCCAGACTCGGCCCATACAGAAGTTCTGACGCGGGCTGTGAGGTCCCCTGCTAAAACCGGATGTTGCGCCCAACGAGGGATTACCAAATGGGCCAGACACTCTTGCCTGGCTAGCTAACAGTATAATAAGTCGACCAAGCCCGAACACGAGCGGAGGATGAGCCATATCCGGTAGCACGGCCGCACCAGCTAACTGGGTCCGATCTCGGTTCGGAGGGCCTTTCTCTTAAAACCTGGACCGTACACTGATCTTAGGCCTAGGCCAACATAGTCGCACAAGAGCGCAGTTGGGAATCCGCTGGGAGAATCGGTCAAGGCTAAAACGATTGGAGAATCAGTAATAACAAGTGTCTATTCGCGAGTCAAATACTTCTCCTTTATCCAGTCTTCAGGTTGAATGGGAACGCCCAAGCTCAGTTTTACTCTTGGGCCCTTTTCATGATTAATCATGAACCTGGCGCGGCATGCTTCTTGAAGATAAGACTCCAGCACGGTATTGCTTCGCCGCTACCGGCACAGGTGGACGAGTCTCTCATTGGGATAGATGCATTATGACGTCTGTACTTCAAATTGTGTCTTGTAACTAACGGAGTCTGGAGGAATCTGAGATTTGGAAGAGGACAGCCCACTGCGCACAGACGTTTTCCGAATATCTGTCGAAACATATTCTTAGGGACACGCGGAGCCACGCATCTTGAGTGCTACCCTAATAAGGCCGAATGTAGAGAGTCTATGTCCAGAGACTAATCGACGTAGACACAGCACGTCGGGTCAACCCACATGGGTTATACTTTTACGATGAGAACTACGCCTTCATTCGGTTCGAATACTAAACTCATAGAAAGCTCCGCTCACTCGCCAGATCGATTGATGGAACTACCAGAAGGGGGCCGATTACCATCCTGAGCGCGGTCGTCCTCGGGAGCACCAATCATACACGGGATTACGAAGGTCTTAGGCCCACCGGGAGTGAAGGGCCTTCATAATTCCTAATCCTAAGAAACTTCGGATGACTGTGATTCACCTGGGATAACCTCCTGGTCGCAGCGAGTCCTTGGTTTCCGAGAAGGTTGCAAGCTATCGAGTGAGGCGTTGCAGGGGTGGATTTGGGTCAGCATTAGCTTCGATAGTGTCCGAATCTCGATGTCAGGCGGTCAATGTAAGTGTTTACCCGATTTGTCGAAAGCTGTGGACCCCGTGCTAGCGAATTCCGATTTGTGAACTCTCAAATGCCCACGTTCAACAGAAAGCCGATAATGTTAAAGGCTTCTATCAGTTTGCGCCGACTGCCTGGCACACATCGGACCACACTGACCACTCACAGCGCGCTGCGACCCGCGTGGTGGTACTGGGTAGGGTACTTGCCCACTCCACGACGATCGTCTCCGGACTGCGCGACGAACCTTCGGTATCTAGTATAGCTTAGAGTTTCCGCCGTCGCTGTTTTTCTCACAGGGATAGTTTACGCCTCTAATAATGGAGACCCTGAAACCGACAATGGGCTCGTCTGGGGTACTGTAGTCTATTGGGAGTCGTCTAGCACGCCCGAAGAATCCATGATCACCCGGGATGAAGAACTGCGCAACTCGGCTCCGGGTGGTTATGTTCACAACAATAGTCGTCCATAAATTTCCTCGACTGACACCGGGGCCTCGGCGTCCAGTCATTCTCTAGAACTTGCTGGTGAGATACTAACGTAGGGCACCAGTTACGACATTCGTTCTTTAGGTCCGGCTGACGCTGTAGTATGTAAAGATAGTGCGATTCGAAACCTCAATACTCACTAGACGCGTTGACTCCCAACAAGACGAGATCTTAAAATCGCAAGTCAGCCTTTCGCCGGGCTACGCGGCGCAATGTGCGCATCACCAATGTAAAAGAAGCTATAGGGATAATCGCGCTATCATGGCACTCAAATCCAGCCCCTCCCAGGTGACCTTGGGTTATCTATTTGGCAGTAAACTCCGAATCTCCACGCCAAGAGCGCCTTCACGGGATGCTTCAGGTGTTGACTCAACATCCCGTTGCTGGACTGTATCCAGGGCGTTTGGTAGGCCCCTGGCCTACTTCCCGTATGGTGAGTGTCCATGGGGCCCCTTAATAAGGCCGACAGATGCTATATCAACCG
seq00030   TAATCAAACATGCGCTGAACAGAGAGCGCTGGATTACTGCCCGAAGAAGGTTATCACGACGAAATCGCCCGCATTTTACACAAACCTGATTGAACCAGTCTAAGGCCATTTATATGACTGCTGATACCGCCCTGTCGCTCAAGATGACTCCATGAATCCAGACTCGGCCCATACAGAAGTTCTGACGCGGGCTGTGAGGTCCCCTGCTAAAACCGGATGTTGCGCCCAACGAGGGATTACCAAATGGGCCAGACACTCTTGCCTGGCTAGCTAACAGTATAATAAGTCGACCAAGCCCGAACACGAGCGGAGGATGAGCCATATCCGGTAGCACGGCCGCACCAGCTAACTGGGTCCGATCTCGGTTCGGAGGGCCTTTCTCTTAAAACCTGGACCGTACACTTATCTTAGGCCTAGGCCAACATAGTCGCACAAGAGCGCAGTTGGGAATCCGCTGGGAGAATCGGTCAAGGCTAAAACGATTGGAGAATCAGTAATAACAAGTGTCTATTCGCGAGTCAAATACTTCTCCTTTATCCAGTCTTCAGGTTGAATGGGAACGCCCAAGCTCAGTTTTACTCTTGGGCCCTTTTCATGATTAATCATGAACCTGGCGCGGCATGCTTCTTGAAGATAAGACTCCAGCACGGTATTGCTTCGCCGCTACCGGCACAGGTGGACGAGTCTCTCATTGGGATAGATGCATTATGACGTCTGTACTTCAAATTGTGTCTTGTAACTAACGGAGTCTGGAGGAATCTGAGATTTGGAAGAGGACAGCCCACTGCGCACAGACGTTTTCCGAATATCTGTCGAAACATATTCTTAGGGACACGCGGAGCCACGCATCTTGAGTGCTACCCTAATAAGGCCGAATGTAGAGAGTCTATGTCCAGAGACTAATCGACGTAGACACAGCACGGCGGGTCAACCCACATGGGTTATACTTTTACGATGAGAACTACGCCTTCATTCGGTTCGAATACTAAACTCATAGAAAGCTCCGCTCACTCGCCAGATCGATTGATGGAACTACCAGAAGGGGGCCGATTACCATCCTGAGCGCGGTCGGCCTCGGGAGCACCAATCATACACGGGATTACGAAGGTCTTAGGCCCACCGGGAGTGAAGGGCCTTCATAATTCCTAATCCTAAGAAACTTCGGATGACTGTGATTCACCTGGGATAAACTCCTGGTCGCAGCGAGTCCTTGGTTTCCGAGAAGGTTGCAAGCTATCGAGTGAGGCGTTGCAGGGGTGGATTTGGGTCAGCATTAGCTTCGATAGTGTCCGAATCTCGATGTCAGGCGGTCAATGTAAGTGTTTACCCGATTTGTCGAAAGCTGTGGACCCCGTGCTAGCGAATTCCGATTTGTGAACTCTCAAATGCCCACGTTCAACAGAAAGCCGATAATGTTAAAGGCTTCTATCAGTTTGCGCCGACTGCCTGGCACACATCGGACCACACTGACCACTCACAGCGCGCTGCGACCCGCGTGGTGGTACTGGGTAGGGTACTTGCCCACTCCACGACGATCGTCTCCGGACTGCGCGACGAACCTTCGGTATCTAGTATAGCTTAGAGTTTCCGCCGTCGCTGTTTTTCTCACAGGGATAGTTTACGCCTCTAATAATGGAGACCCTGAAACCGACAATGGGCTCGTCTGGGGTACTGTAGTCTATTGGGAGTCGTCTAGCACGCCCGAAGAATCCATGATCACCCGGGATGAAGAACTGCGCAACTCGGCTCCGGGTGGTTATGTTCACGACAATAGTCGTCCATAAATTTCCTCGACTGACACCGGGGCCTCGGCGTCCAGTCATTCTCTAGAACTTGCTGGTGAGATACTAACGTAGGGCACCAGTTACGACATTCGTTCTTTAGGTCCGGCTGACGCTGTAGTATGTAAAGATAGTGCGATTCGAAACCTCAATACTCACTAGACGCGTTGACTCCCAACAAGACGAGATCTTAAAATCGCAAGTCAGCCTTTCGCCGGGCTACGCGGCGCAATGTGCGCATCACCAATGTAAAAGAAGCTATAGGGATAATCGCGCTATCATGGCACTCAAATCCAGCCCCTCCCAGGTGACCTTGGGTTATCTATTTGGCAGTAAACTCCGAATCTCCACGCCAAGAGCGCCTTCACGGGATGCTTCAGGTGTTGACTCAACATCCCGTTGCTGGACTGTATCCAGGGCGTTTGGTAGGCCCCTGGCCTACTTCCCGTATGGTGAGTGTCCATGGGGCCCCTTAATAAGGCCGACAGATGCTATATCAACCG
seq00031   TAATCAAACATGCGCTGAACAGAGAGCGCTGGATTACTGCCCGAAGAAGGTTATCACGACGAAATCGCCCGCATTTTACACAAACCTGATTGAACCAGTCTAAGGCCATTTATATGACTGCTGATACCGCCCTGTCGCTCAAGATGACTCCATGAATCCAGACTCGGCCCATACAGAAGTTCTGACGCGGGCTGTGAGGTCCCCTGCTAAAACCGGATGTTGCGCCCAACGAGGGATTACCAAATGGGCCAGACACTCTTGCCTGGCTAGCTAACAGTATAATAAGTCGACCAAGCCCGAACACGAGCGGAGGATGAGCCATATCCGGTAGCACGGCAGCACCAGCTAACTGGGTCCGATCTCGGTTCGGAGGGCCTTTCTCTTAAAACCTGGACCGTACACTTATCTTAGGCCTAGGCCAACATAGTCGCACAAGAGCGCAGTTGGGAATCCGCTGGGAGAATCGGTCAAGGCTAAAACGATTGGAGAATCAGTAATAACAAGTGTCTATTCGCGAGTCAAATACTTCTCCTTTATCCAGTCTTCAGGTTGAATGGGAACGCCCAAGCTCAGTTTTACTCTTGGGCCCTTTTCATGATTAATCATGAACCTGGCGCGGCATGCTTCTTGAAGATAAGACTCCAGCACGGTATTGCTTCGCCGCTACCGGCACAGGTGGACGAGTCTCTCATTGGGATAGATGCATTATGACGTCTGTACTTCAAATTGTGTCTTGTAACTAACGGAGTCTGGAGGAATCTGAGATTTGGAAGAGGACAGCCCACTGCGCACAGACGTTTTCCGAATATCTGTCGAAACATATTCTTAGGGACACGCGGAGCCACGCATCTTGAGTGCTACCCTAATAAGGCCGAATGTAGAGAGTCTATGTCCAGAGACTAATCGACGTAGACACAGCACGGCGGGTCAACCCACATGGGTTATACTTTTACGATGAGAACTACGCCTTCATTCGGTTCGAATACTAAACTCATAGAAAGCTCCGCTCACTCGCCAGATCGATTGATGGAACTACCAGAAGGGGGCCGATTACCATCCTGAGCGCGGTCGGCCTCGGGAGCACCAATCATACACGGGATTACGAAGGTCTTAGGCCCACCGGGAGTGAAGGGCCTTCATAATTCCTAATCCTAAGAAACTTCGGATGACTGTGATTCACCTGGGATAACCTCCTGGTCGCAGCGAGTCCTTGGTTTCCGAGAAGGTTGCAAGCTATCGAGTGAGGCGTTGCAGGGGTGGATTTGGGTCAGCATTAGCTTCGATAGTGTCCGAATCTCGATGTCAGGCGGTCAATGTAAGTGTTTACCCGATTTGTCGAAAGCTGTGGACCCCGTGCTAGCGAATTCCGATTTGTGAACTCTCAAATGCCCACGTTCAACAGAAAGCCGATAATGTTAAAGGCTTCTATCAGTTTGCGCCGACTGCCTGGCACACATCGGACCACACTGACCACTCACAGCGCGCTGCGACCCGCGTGGTGGTACTGGGTAGGGTACTTGCCCACTCCACGACGATCGTCTCCGGACTGCGCGACGAACCTTCGGTATCTAGTATAGCTTAGAGTTTCCGCCGTCGCTGTTTTTCTCACAGGGATAGTTTACGCCTCTAATAATGGAGACCCTGAAACCGACAATGGGCTCGTCTGGGGTACTGTAGTCTATTGGGAGTCGTCTAGCACGCCCGAAGAATCCATGATCACCCGGGATGAAGAACTGCGCAACTCGGCTCCGGGTGGTTATGTTCACAACAATAGTCGTCCATAAATTTCCTCGACTGACACCGGGGCCTCGGCGTCCAGTCATTCTCTAGAACTTGCTGGTGAGATACTAACGTAGGGCACCAGTTACGACATTCGTTCTTTAGGTCCGGCTGACGCTGTAGTATGTAAAGATAGTGCGATTCGAAACCTCAATACTCACTAGACGCGTTGACTCCCAACAAGACGAGATCTTAAAATCGCAAGTCAGCCTTTCGCCGGGCTACGCGGCGCAATGTGCGCATCACCAATGTAAAAGAAGCTATAGGGATAATCGCGCTATCATGGCACTCAAATCCAGCCCCTCCCAGGTGACCTTGGGTTATCTATTTGGCAGTAAACTCCGAATCTCCACGCCAAGAGCGCCTTCACGGGATGCTTCAGGTGTTGACTCAACATCCCGTTGCTGGACTGTATCCAGGGCGTTTGGTAGGCCCCTGGCCTACTTCCCGTATGGTGAGTGTCCATGGGGCCCCTTAATAAGGCCGACAGATGCTATATCAACCG
seq00032   TAATCAAACATGCGCTGAACAGAGAGCGCTGGATTACTGCCCGAAGAAGGTTATCACGACGAAATCGCCCGCATTTTACACAAACCTGATTGAACCAGTCTAAGGCCATTTATATGACTGCTGATACCGCCCTGTCGCTCAAGATGACTCCATGAATCCAGACTCGGCCCATACAGAAGTTCTGACGCGGGCTGTGAGGTCCCCTGCTAAAACCGGATGTTGCGCCCAACGAGGGATTACCAAATGGGCCAGACACTCTTGCCTGGCTAGCTAACAGTATAATAAGTCGACCAAGCCCGAACACGAGCGGAGGATGAGCCATATCCGGTAGCACGGCCGCACCAGCTAACTGGGTCCGATCTCGGTTCGGAGGGCCTTTCTCTTAAAACCTGGACCGTACACTTATCTTAGGCCTAGGCCAACATAGTCGCACAAGAGCGCAGTTGGGAATCCGCTGGGAGAATCGGTCAAGGCTAAAACGATTGGAGAATCAGTAATAACAAGTGTCTATTCGCGAGTCAAATACTTCTCCTTTATCCAGTCTTCAGGTTGAATGGGAACGCCCAAGCTCAGTTTTACTCTTGGGCCCTTTTCATGATTAATCATGAACCTGGCGCGGCATGCTTCTTGAAGATAAGACTCCAGCACGGTATTGCTTCGCCGCTACCGGCACAGGTGGACGAGTCTCTCATTGGGATAGATGCATTATGACGTCTGTACTTCAAATTGTGTCTTGTAACTAACGGAGTCTGGAGGAATCTGAGATTTGGAAGAGGACAGCCCACTGCGCACAGACGTTTTCCGAATATCTGTCGAAACATATTCTTAGGGACACGCGGAGCCACGCATCTTGAGTGCTACCCTAATAAGGCCGAATGTAGAGAGTCTATGTCCAGAGACTAATCGACGTAGACACAGCACGGCGGGTCAACCCACATGGGTTATACTTTTACGATGAGAACTACGCCTTCATTCGGTTCGAATACTAAACTCATAGAAAGCTCCGCTCACTCGCCAGATCGATTGATGGAACTACCAGAAGGGGGCCGATTACCATCCTGAGCGCGGTCGGCCTCGGGAGCACCAATCATACACGGGATTACGAAGGTCTTAGGCCCACCGGGAGTGAAGGGCCTTCATAATTCCTAATCCTAAGAAACTTCGGATGACTGTGATTCACCTGGGATAACCTCCTGGTCGCAGCGAGTCCTTGGTTTCCGAGAAGGTTGCAAGCTATCGAGTGAGGCGTTGCAGGGGTGGATTTGGGTCAGCATTAGCTTCGATAGTGTCCGAATCTCGATGTCAGGCGGTCAATGTAAGTGTTTACCCGATTTGTCGAAAGCTGTGGACCCCGTGCTAGCGAATTCCGATTTGTGAACTCTCAAATGCCCACGTTCAACAGAAAGCCGATAATGTTAAAGGCTTCTATCAGTTTGCGCCGACTGCCTGGCACACATCGGACCACACTGACCACTCACAGCGCGCTGCGACCCGCGTGGTGGTACTGGGTAGGGTACTTGCCCACTCCACGACGATCGTCTCCGGACTGCGCGACGAACCTTCGGTATCTAGTATAGCTTAGAGTTTCCGCCGTCGCTGTTTTTCTCACAGGGATAGTTTACGCCTCTAATAATGGAGACCCTGAAACCGACAATGGGCTCGTCTGGGGTACTGTAGTCTATTGGGAGTCGTCTAGCACGCCCGAAGAATCCATGATCACCCGGGATGAAGAACTGCGCAACTCGGCTCCGGGTGGTTATGTTCACAACAATAGTCGTCCATAAATTTCCTCGACTGACACCGGGGCCTCGGCGTCCAGTCATTCTCTAGAACTTGCTGGTGAGATACTAACGTAGGGCACCAGTTACGACATTCGTTCTTTAGGTCCGGCTGACGCTGTAGTATGTAAAGATAGTGCGATTCGAAACCTCAATACTCACTAGACGCGTTGACTCCCAAAAAGACGAGATCTTAAAATCGCAAGTCAGCCTTTCGCCGGGCTACGCGGCGCAATGTGCGCATCACCAATGTAAAAGAAGCTATAGGGATAATCGCGCTATCATGGCACTCAAATCCAGCCCCTCCCAGGTGACCTTGGGTTATCTATTTGGCAGTAAACTCCGAATCTCCACGCCAAGAGCGCCTTCACGGGATGCTTCAGGTGTTGACTCAACATCCCGTTGCTGGACTGTATCCAGGGCGTTTGGTAGGGCCCTGGCCTACTTCCCGTATGGTGAGTGTCCATGGGGCCCCTTAATAAGGCCGACAGATGCTATATCAACCG
seq00033   TAATCAAACATGCGCTGAACAGAGAGCGCTGGATTACTGCCCGAAGAAGGTTATCACGACGAAATCGCCCGCATTTTACACAAACCTGATTGAACCAGTCTAAGGCCATTTATATGACTGCTGATACCGCCCTGTCGCTCAAGATGACTCCATGAATCCAGACTCGGCCCATACAGAAGTTCTGACGCGGGCTGTGAGGTCCCCTGCTAAAACCGGATGTTGCGCCCAACGAGGGATTACCAAATGGGCCAGACACTCTTGCCTGGCTAGCTAACAGTATAATAAGTCGACCAAGCCCGAACACGAGCGGAGGATGAGCCATATCCGGTAGCACGGCAGCACCAGCTAACTGGGTCCGATCTCGGTTCGGAGGGCCTTTCTCTTAAAACCTGGACCGTACACTTATCTTAGGCCTAGGCCAACATAGTCGCACAAGAGCGCAGTTGGGAATCCGCTGGGAGAATCGGTCAAGGCTAAAACGATTGGAGAATCAGTAATAACAAGTGTCTATTCGCGAGTCAAATACTTCTCCTTTATCCAGTCTTCAGGTTGAATGGGAACGCCCAAGCTCAGTTTTACTCTTGGGCCCTTTTCATGATTAATCATGAACCTGGCGCGGCATGCTTCTTGAAGATAAGACTCCAGCACGGTATTGCTTCGCCGCTACCGGCACAGGTGGACGAGTCTCTCATTGGGATAGATGCATTATGACGTCTGTACTTCAAATTGTGTCTTGTAACTAACGGAGTCTGGAGGAATCTGAGATTTGGAAGAGGACAGCCCACTGCGCACAGACGTTTTCCGAATATCTGTCGAAACATATTCTTAGGGACACGCGGAGCCACGCATCTTGAGTGCTACCCTAATAAGGCCGAATGTAGAGAGTCTATGTCCAGAGACTAATCGACGTAGACACAGCACGGCGGGTCAACCCACATGGGTTATACTTTTACGATGAGAACTACGCCTTCATTCGGTTCGAATACTAAACTCATAGAAAGCTCCGCTCACTCGCCAGATCGATTGATGGAACTACCAGAAGGGGGCCGATTACCATCCTGAGCGCGGTCGGCCTCGGGAGCACCAATCATACACGGGATTACGAAGGTCTTAGGCCCACCGGGAGTGAAGGGCCTTCATAATTCCTAATCCTAAGAAACTTCGGATGACTGTGATTCACCTGGGATAACCTCCTGGTCGCAGCGAGTCCTTGGTTTCCGAGAAGGTTGCAAGCTATCGAGTGAGGCGTTGCAGGGGTGGATTTGGGTCAGCATTAGCTTCGATAGTGTCCGAATCTCGATGTCAGGCGGTCAATGTAAGTGTTTACCCGATTTGTCGAAAGCTGTGGACCCCGTGCTAGCGAATTCCGATTTGTGAACTCTCAAATGCCCACGTTCAACAGAAAGCCGATAATGTTAAAGGCTTCTATCAGTTTGCGCCGACTGCCTGGCACACATCGGACCACACTGACCACTCACAGCGCGCTGCGACCCGCGTGGTGGTACTGGGTAGGGTACTTGCCCACTCCACGACGATCGTCTCCGGACTGCGCGACGAACCTTCGGTATCTAGTATAGCTTAGAGTTTCCGCCGTCGCTGTTTTTCTCACAGGGATAGTTTACGCCTCTAATAATGGAGACCCTGAAACCGACAATGGGCTCGTCTGGGGTACTGTAGTCTATTGGGAGTCGTCTAGCACGCCCGAAGAATCCATGATCACCCGGGATGAAGAACTGCGCAACTCGGCTCCGGGTGGTTATGTTCACAACAATAGTCGTCCATAAATTTCCTCGACTGACACCGGGGCCTCGGCGTCCAGTCATTCTCTAGAACTTGCTGGTGAGATACTAACGTAGGGCACCAGTTACGACATTCGTTCTTTAGGTCCGGCTGACGCTGTAGTATGTAAAGATAGTGCGATTCGAAACCTCAATACTCACTAGACGCGTTGACTCCCAACAAGACGAGATCTTAAAATCGCAAGTCAGCCTTTCGCCGGGCTACGCGGCGCAATGTGCGCATCACCAATGTAAAAGAAGCTATAGGGATAATCGCGCTATCATGGCACTCAAATCCAGCCCCTCCCAGGTGACCTTGGGTTATCTATTTGGCAGTAAACTCCGAATCTCCACGCCAAGAGCGCCTTCACGGGATGCTTCAGGTGTTGACTCAACATCCCGTTGCTGGACTGTATCCAGGGCGTTTGGTAGGCCCCTGGCCTACTTCCCGTATGGTGAGTGTCCATGGGGCCCCTTAATAAGGCCGACAGATGCTATATCAACCG
