# Supplementary material for: How Good Are Indirect Tests at Detecting Recombination in Human mtDNA?
Source: G3 (Bethesda). 2013 Jul 1;3(7):1095–104. doi: 10.1534/g3.113.006510 (PMC3704238; doi:10.1534/g3.113.006510)
Supplement: Supporting Information [file supp_g3.113.006510_FileS2.gz › SequenceData/mtDNA_ratehet&popgrowth/10/3rdbase/Infiles/10_18-new.txt]

33 2284
seq00001   GGTTATTCAACTACGCAGTGCTGTGATGTTAATTATTCAGGTTTCCAAATACTTAGAGGAACAATCCTTATTTAAATTCTGAACACGGAAACTACTCGATCGCGTACAAACTTGGACATAGCTCCGAAGATACAGCTCATTACGACATGGAGGTTACACGTTGGGTGTGATTATTCGTGCTTTTACGCTCAGGAATGCCAGGTCTGTTCGTACAGCTCCTCGGTTCTTTCGGCGTCGACGCGCTACGGGAGTCGCCAATGGGAACCACTTGAACAAATGCCATACCGGGGCCCTTACAATGAATTTCTACGGTCATCATTAATGGCGATGTAGGTGAGGTAAGACCTGCGTGGCCCAGTCTGTGGACACATCGTAAAGGGTGTTACTATGTATACGTTTGGTCAGCATTCATCTGGCCCTCTGATGCGCCTCCTGCCGGCAAGACCGATACGTGGCGATCATCTGCCGTAAACCGAGTGCATGCCAGGAGCTACAATTGGCTACCTATGACACAGTAAATCCAATACGGCATGTACGGAGCTGCAAGTCACAGACACTATAATTCGATAGGTTCTGTTTCTGATGGAAGTGCATCCAACTGCCAGCGCTAAGGTGGACATGGGAAGAGGTGTTTATAGTAAGCCATTCCACACCGCAAGCGTTGTTTCAGGAAATAGGCTGCAGCTAGCGTACGGTACCCCAACTGGTTGCTACGCACATCGATCGCTCTGAGTCGGTAAGATGCCATAATCCACACTTTTCGAATGACGCGTTGAAGCAAATCCTAGCAGTTTCGGCGCGTCAGCGTTAGCCTGGACGATAGGCATTTTGTATCAGCTCTATTTCATTGTTGCATTAGGAGGCATAAGAGACTGATTCAATGATCGACGCGACGAAGAGCCTAACAGCATCTTCCATACGTAAGAGACACGACTTAAGTCGGATGCCGCTAACTAGAAGTATGGATGTCGCTCGGTGAGCCTTAGTGCGTGCCTTGGATTCGACCTCCTTGCAATAGATTTGACCTCTCGCTAATAGTTCAGACCGGCGGACCTAAAAAGTTTGGTAGAACAGCGTAATGGCAGAGAAATGATGAACGGTGGGAGGATTATAAAGTGGCGGGATAAGAGCAAACACGAACAGGCAAATTACATATCTTCGCAGATTAGCCCAAGGGGCGCCGCGTCATTTCCCGACCGATATGTTGCCTACGTTCCACGAGTCACCGTCTTGCTTACTGATGTTAAATAGGGAGCATTGACCTGTTTGCTGTGCACGCAGCGATGACGAGTTATCGTAGCCTTCTAACAGCGCCCGAGCCGTACACGATCCTCTCGGTTCGGTACATCATAGTGCCATGTTTCCAACGCCTTAGGCTACCTCGGGTGAATTGCAACAGGTGTGGAGGCAGCGATACCACTCGACGCGATATGGAGGTAACGCACGGCTTATAACCAGAACATTCCGTCATTTATAGACTAGGCATGCACGCGAACGACTGTGAGACTCCAGGCATACGCGGACTTACGGTACTTGTCTCCTATACCCCCCCATGATGTTAACTCGCTGGGGTTTGCACACACAAAGCCTAGGTGACCAAGTTCCTGCCTCATTCATCGAAATCCTTAGGCAGCGAGCCCCGGAGGACGTTTCACAAGGTATTGCCGATATAACCCACGCGTTTGAATCATGGCTGCCCAAAGCACCGGGAAACCACACCTCCTTGGCCATTCGAAGAATCTAGGTTGGCATACTCACGTGAAGACTGTCGGTTCACGTCTACCGCCAGCGCTTTTAGGCTTCTCGGGGGCTCTATAGGAGTTGACGAATTCACATCCTGTGGCACACGGTACGATCGGTTACAACGACAACAAGTCCAGACAGTATACTAGGTTAAGATTGCATGAGTTGATTGTCAGTCGGAAGTAATTCTTTAGTATAACGAGGGGCTAGGCTCCGATAGGTCGCTGAACAATCCGGTGCAATCTTCGAGTACGCACACCGTTAGATAGCCATAGAATTTCCGGCCTTTGCGAGAAAGGCCTTCTTCGAAAGCGCCGTAAGAACGTTCAGCCGGCCGCCAAAGAGCTGGTGCAGTCCTGACTATCACATCTTCCGAAAATGCGGAAAACGGTTGCAGAATCTCGACTGCAAGCTCCGCGACTAAACCTGCAATCCGTTTGCTGACTGGTGGGGTTCTATGTGCGACGTATGCTTCCTTGCGGTTGACACAAATGGAGGCTCGAGGTATCGCATCGCCAGCGTCACGAATGCTTAGTATGTA
seq00002   GGTTATTCAACTACGCAGTGCTGTGATGTTAATTATTCAGGTTTCCAAATACTTAGAGGAACAATCCTTATTTAAATTCTGAACACGGAAACTACTCGATCGCGTACAAACTTGGACATAGCTCCGAAGATACAGCTCATTACGACATGGAGGTTACACGTTGGGTGTGATTATTCGTGCTTTTACGCTCAGGAATGCCAGGTCTGTTCGTACAGCTCCTCGGTTCTTTCGGCGTCGACGCGCTACGGGAGTCGCCAATGGGAACCACTTGAACAAATGCCATACCGGGGCCCTTACAATGAATTTCTACGGTCATCATTAATGGCGATGTAGGTGAGGTAAGACCTGCGTGGCCCAGTCTGTGGACACATCGTAAAGGGTGTTACTATGTATACGTTTGGTCAGCATTCATCTGGCCCTCTGATGCGCCTCCTGCCGGCAAGACCGATACGTGGCGATCATCTGCCGTAAACCGAGTGCATGCCAGGAGCTACAATTGGCTACCTATGACACAGTAAATCCAATACGGCATGTACGGAGCTGCAAGTCACAGACACTATAATTCGATAGGTTCTGTTTCTGATGGAAGTGCATCCAACTGCCAGCGCTAAGGTGGACATGGGAAGAGGTGTTTATAGTAAGCCATTCCACACCGCAAGCGTTGTTTCAGGAAATAGGCTGCAGCTAGCGTACGGTACCCCAACTGGTTGCTACGCACATCGATCGCTCTGAGTCGGTAAGATGCCATAATCCACACTTTTCGAATGACGCGTTGAAGCAAATCCTAGCAGTTTCGGCGCGTCAGCGTTAGCCTGGACGATAGGCATTTTGTATCAGCTCTATTTCATTGTTGCATTAGGAGGCATAAGAGACTGATTCAATGATCGACGCGACGAAGAGCCTAACAGCATCTTCCATACGTAAGAGACACGACTTAAGTCGGATGCCGCTAACTAGAAGTATGGATGTCGCTCGGTGAGCCTTAGTGCGTGCCTTGGATTCGACCTCCTTGCAATAGATTTGACCTCTCGCTAATAGTTCAGACCGGCGGACCTAAAAAGTTTGGTAGAACAGCGTAATGGCAGAGAAATGATGAACGGTGGGAGGATTATAAAGTGGCGGGATAAGAGCAAACACGAACAGGCAAATTACATATCTTCGCAGATTAGCCCAAGGGGCGCCGCGTCATTTCCCGACCGATATGTTGCCTACGTTCCACGAGTCACCGTCTTGCTTACTGATGTTAAATAGGGAGCATTGACCTGTTTGCTGTGCACGCAGCGATGACGAGTTATCGTAGCCTTCTAACAGCGCCCGAGCCGTACACGATCCTCTCGGTTCGGTACATCATAGTGCCATGTTTCCAACGCCTTAGGCTACCTCGGGTGAATTGCAACAGGTGTGGAGGCAGCGATACCACTCGACGCGATATGGAGGTAACGCACGGCTTATAACCAGAACATTCCGTCATTTATAGACTAGGCATGCACGCGAACGACTGTGAGACTCCAGGCATACGCGGACTTACGGTACTTGTCTCCTATACCCCCCCATGATGTTAACTCGCTGGGGTTTGCACACACAAAGCCTAGGTGACCAAGTTCCTGCCTCATTCATCGAAATCCTTAGGCAGCGAGCCCCGGAGGACGTTTCACAAGGTATTGCCGATATAACCCACGCGTTTGAATCATGGCTGCCCAAAGCACCGGGAAACCACACCTCCTTGGCCATTCGAAGAATCTAGGTTGGCATACTCACGTGAAGACTGTCGGTTCACGTCTACCGCCAGCGCTTTTAGGCTTCTCGGGGGCTCTATAGGAGTTGACGAATTCACATCCTGTGGCACACGGTACGATCGGTTACAACGACAACAAGTCCAGACAGTATACTAGGTTAAGATTGCATGAGTTGATTGTCAGTCGGAAGTAATTCTTTAGTATAACGAGGGGCTAGGCTCCGATAGGTCGCTGAACAATCCGGTGCAATCTTCGAGTACGCACACCGTTAGATAGCCATAGAATTTCCGGCCTTTGCGAGAAAGGCCTTCTTCGAAAGCGCCGTAAGAACGTTCAGCCGGCCGCCAAAGAGCTGGTGCAGTCCTGACTATCACATCTTCCGAAAATGCGGAAAACGGTTGCAGAATCTCGACTGCAAGCTCCGCGACTAAACCTGCAATCCGTTTGCTGACTGGTGGGGTTCTATGTGCGACGTATGCTTCCTTGCGGTTGACACAAATGGAGGCTCGAGGTATCGCATCGCCAGCGTCACGAATGCTTAGTATGTA
seq00003   GGTTATTCAACTACGCAGTGCTGTGATGTTAATTATTCAGGTTTCCAAATACTTAGAGGAACAATCCTTATTTAAATTCTGAACACGGAAACTACTCGATCGCGTACAAACTTGGACATAGCTCCGAAGATACAGCTCATTACGACATGGAGGTTACACGTTGGGTGTGATTATTCGTGCTTTTACGCTCAGGAATGCCAGGTCTGTTCGTACAGCTCCTCGGTTCTTTCGGCGTCGACGCGCTACGGGAGTCGCCAATGGGAACCACTTGAACAAATGCCATACCGGGGCCCTTACAATGAATTTCTACGGTCATCATTAATGGCGATGTAGGTGAGGTAAGACCTGCGTGGCCCAGTCTGTGGACACATCGTAAAGGGTGTTACTATGTATACGTTTGGTCAGCATTCATCTGGCCCTCTGATGCGCCTCCTGCCGGCAAGACCGATACGTGGCGATCATCTGCCGTAAACCGAGTGCATGCCAGGAGCTACAATTGGCTACCTATGACACAGTAAATCCAATACGGCATGTACGGAGCTGCAAGTCACAGACACTATAATTCGATAGGTTCTGTTTCTGATGGAAGTGCATCCAACTGCCAGCGCTAAGGTGGACATGGGAAGAGGTGTTTATAGTAAGCCATTCCACACCGCAAGCGTTGTTTCAGGAAATAGGCTGCAGCTAGCGTACGGTACCCCAACTGGTTGCTACGCACATCGATCGCTCTGAGTCGGTAAGATGCCATAATCCACACTTTTCGAATGACGCGTTGAAGCAAATCCTAGCAGTTTCGGCGCGTCAGCGTTAGCCTGGACGATAGGCATTTTGTATCAGCTCTATTTCATTGTTGCATTAGGAGGCATAAGAGACTGATTCAATGATCGACGCGACGAAGAGCCTAACAGCATCTTCCATACGTAAGAGACACGACTTAAGTCGGATGCCGCTAACTAGAAGTATGGATGTCGCTCGGTGAGCCTTAGTGCGTGCCTTGGATTCGACCTCCTTGCAATAGATTTGACCTCTCGCTAATAGTTCAGACCGGCGGACCTAAAAAGTTTGGTAGAACAGCGTAATGGCAGAGAAATGATGAACGGTGGGAGGATTATAAAGTGGCGGGATAAGAGCAAACACGAACAGGCAAATTACATATCTTCGCAGATTAGCCCAAGGGGCGCCGCGTCATTTCCCGACCGATATGTTGCCTACGTTCCACGAGTCACCGTCTTGCTTACTGATGTTAAATAGGGAGCATTGACCTGTTTGCTGTGCACGCAGCGATGACGAGTTATCGTAGCCTTCTAACAGCGCCCGAGCCGTACACGATCCTCTCGGTTCGGTACATCATAGTGCCATGTTTCCAACGCCTTAGGCTACCTCGGGTGAATTGCAACAGGTGTGGAGGCAGCGATACCACTCGACGCGATATGGAGGTAACGCACGGCTTATAACCAGAACATTCCGTCATTTATAGACTAGGCATGCACGCGAACGACTGTGAGACTCCAGGCATACGCGGACTTACGGTACTTGTCTCCTATACCCCCCCATGATGTTAACTCGCTGGGGTTTGCACACACAAAGCCTAGGTGACCAAGTTCCTGCCTCATTCATCGAAATCCTTAGGCAGCGAGCCCCGGAGGACGTTTCACAAGGTATTGCCGATATAACCCACGCGTTTGAATCATGGCTGCCCAAAGCACCGGGAAACCACACCTCCTTGGCCATTCGAAGAATCTAGGTTGGCATACTCACGTGAAGACTGTCGGTTCACGTCTACCGCCAGCGCTTTTAGGCTTCTCGGGGGCTCTATAGGAGTTGACGAATTCACATCCTGTGGCACACGGTACGATCGGTTACAACGACAACAAGTCCAGACAGTATACTAGGTTAAGATTGCATGAGTTGATTGTCAGTCGGAAGTAATTCTTTAGTATAACGAGGGGCTAGGCTCCGATAGGTCGCTGAACAATCCGGTGCAATCTTCGAGTACGCACACCGTTAGATAGCCATAGAATTTCCGGCCTTTGCGAGAAAGGCCTTCTTCGAAAGCGCCGTAAGAACGTTCAGCCGGCCGCCAAAGAGCTGGTGCAGTCCTGACTATCACATCTTCCGAAAATGCGGAAAACGGTTGCAGAATCTCGACTGCAAGCTCCGCGACTAAACCTGCAATCCGTTTGCTGACTGGTGGGGTTCTATGTGCGACGTATGCTTCCTTGCGGTTGACACAAATGGAGGCTCGAGGTATCGCATCGCCAGCGTCACGAATGCTTAGTATGTA
seq00004   GGTTATTCAACTACGCAGTGCTGTGATGTTAATTATTCAGGTTTCCAAATACTTAGAGGAACAATCCTTATTTAAATTCTGAACACGGAAACTACTCGATCGCGTACAAACTTGGACATAGCTCCGAAGATACAGCTCATTACGACATGGAGGTTACACGTTGGGTGTGATTATTCGTGCTTTTACGCTCAGGAATGCCAGGTCTGTTCGTACAGCTCCTCGGTTCTTTCGGCGTCGACGCGCTACGGGAGTCGCCAATGGGAACCACTTGAACAAATGCCATACCGGGGCCCTTACAATGAATTTCTACGGTCATCATTAATGGCGATGTAGGTGAGGTAAGACCTGCGTGGCCCAGTCTGTGGACACATCGTAAAGGGTGTTACTATGTATACGTTTGGTCAGCATTCATCTGGCCCTCTGATGCGCCTCCTGCCGGCAAGACCGATACGTGGCGATCATCTGCCGTAAACCGAGTGCATGCCAGGAGCTACAATTGGCTACCTATGACACAGTAAATCCAATACGGCATGTACGGAGCTGCAAGTCACAGACACTATAATTCGATAGGTTCTGTTTCTGATGGAAGTGCATCCAACTGCCAGCGCTAAGGTGGACATGGGAAGAGGTGTTTATAGTAAGCCATTCCACACCGCAAGCGTTGTTTCAGGAAATAGGCTGCAGCTAGCGTACGGTACCCCAACTGGTTGCTACGCACATCGATCGCTCTGAGTCGGTAAGATGCCATAATCCACACTTTTCGAATGACGCGTTGAAGCAAATCCTAGCAGTTTCGGCGCGTCAGCGTTAGCCTGGACGATAGGCATTTTGTATCAGCTCTATTTCATTGTTGCATTAGGAGGCATAAGAGACTGATTCAATGATCGACGCGACGAAGAGCCTAACAGCATCTTCCATACGTAAGAGACACGACTTAAGTCGGATGCCGCTAACTAGAAGTATGGATGTCGCTCGGTGAGCCTTAGTGCGTGCCTTGGATTCGACCTCCTTGCAATAGATTTGACCTCTCGCTAATAGTTCAGACCGGCGGACCTAAAAAGTTTGGTAGAACAGCGTAATGGCAGAGAAATGATGAACGGTGGGAGGATTATAAAGTGGCGGGATAAGAGCAAACACGAACAGGCAAATTACATATCTTCGCAGATTAGCCCAAGGGGCGCCGCGTCATTTCCCGACCGATATGTTGCCTACGTTCCACGAGTCACCGTCTTGCTTACTGATGTTAAATAGGGAGCATTGACCTGTTTGCTGTGCACGCAGCGATGACGAGTTATCGTAGCCTTCTAACAGCGCCCGAGCCGTACACGATCCTCTCGGTTCGGTACATCATAGTGCCATGTTTCCAACGCCTTAGGCTACCTCGGGTGAATTGCAACAGGTGTGGAGGCAGCGATACCACTCGACGCGATATGGAGGTAACGCACGGCTTATAACCAGAACATTCCGTCATTTATAGACTAGGCATGCACGCGAACGACTGTGAGACTCCAGGCATACGCGGACTTACGGTACTTGTCTCCTATACCCCCCCATGATGTTAACTCGCTGGGGTTTGCACACACAAAGCCTAGGTGACCAAGTTCCTGCCTCATTCATCGAAATCCTTAGGCAGCGAGCCCCGGAGGACGTTTCACAAGGTATTGCCGATATAACCCACGCGTTTGAATCATGGCTGCCCAAAGCACCGGGAAACCACACCTCCTTGGCCATTCGAAGAATCTAGGTTGGCATACTCACGTGAAGACTGTCGGTTCACGTCTACCGCCAGCGCTTTTAGGCTTCTCGGGGGCTCTATAGGAGTTGACGAATTCACATCCTGTGGCACATGGTACGATCGGTTACAACGACAACAAGTCCAGACAGTATACTAGGTTAAGATTGCATGAGTTGATTGTCAGTCGGAAGTAATTCTTTAGTATAACGAGGGGCTAGGCTCCGATAGGTCGCTGAACAATCCGGTGCAATCTTCGAGTACGCACACCGTTAGATAGCCATAGAATTTCCGGCCTTTGCGAGAAAGGCCTTCTTCGAAAGCGCCGTAAGAACGTTCAGCCGGCCGCCAAAGAGCTGGTGCAGTCCTGACTATCACATCTTCCGAAAATGCGGAAAACGGTTGCAGAATCTCGACTGCAAGCTCCGCGACTAAACCTGCAATCCGTTTGCTGACTGGTGGGGTTCTATGTGCGACGTATGCTTCCTTGCGGTTGACACAAATGGAGGCTCGAGGTATCGCATCGCCAGCGTCACGAATGCTTAGTATGTA
seq00005   GGTTATTCAACTACGCAGTGCTGTGATGTTAATTATTCAGGTTTCCAAATACTTAGAGGAACAATCCTTATTTAAATTCTGAACACGGAAACTACTCGATCGCGTACAAACTTGGACATAGCTCCGAAGATACAGCTCATTACGACATGGAGGTTACACGTTGGGTGTGATTATTCGTGCTTTTACGCTCAGGAATGCCAGGTCTGTTCGTACAGCTCCTCGGTTCTTTCGGCGTCGACGCGCTACGGGAGTCGCCAATGGGAACCACTTGAACAAATGCCATACCGGGGCCCTTACAATGAATTTCTACGGTCATCATTAATGGCGATGTAGGTGAGGTAAGACCTGCGTGGCCCAGTCTGTGGACACATCGTAAAGGGTGTTACTATGTATACGTTTGGTCAGCATTCATCTGGCCCTCTGATGCGCCTCCTGCCGGCAAGACCGATACGTGGCGATCATCTGCCGTAAACCGAGTGCATGCCAGGAGCTACAATTGGCTACCTATGACACAGTAAATCCAATACGGCATGTACGGAGCTGCAAGTCACAGACACTATAATTCGATAGGTTCTGTTTCTGATGGAAGTGCATCCAACTGCCAGCGCTAAGGTGGACATGGGAAGAGGTGTTTATAGTAAGCCATTCCACACCGCAAGCGTTGTTTCAGGAAATAGGCTGCAGCTAGCGTACGGTACCCCAACTGGTTGCTACGCACATCGATCGCTCTGAGTCGGTAAGATGCCATAATCCACACTTTTCGAATGACGCGTTGAAGCAAATCCTAGCAGTTTCGGCGCGTCAGCGTTAGCCTGGACGATAGGCATTTTGTATCAGCTCTATTTCATTGTTGCATTAGGAGGCATAAGAGACTGATTCAATGATCGACGCGACGAAGAGCCTAACAGCATCTTCCATACGTAAGAGACACGACTTAAGTCGGATGCCGCTAACTAGAAGTATGGATGTCGCTCGGTGAGCCTTAGTGCGTGCCTTGGATTCGACCTCCTTGCAATAGATTTGACCTCTCGCTAATAGTTCAGACCGGCGGACCTAAAAAGTTTGGTAGAACAGCGTAATAGCAGAGAAATGATGAACGGTGGGAGGATTATAAAGTGGCGGGATAAGAGCAAACACGAACAGGCAAATTACATATCTTCGCAGATTAGCCCAAGGGGCGCCGCGTCATTTCCCGACGGATATGTTGCCTACGTTCCACGAGTCACCGTCTTGCTTACTGATGTTAAATAGGGAGCATTGACCTGTTTGCTGTGCACGCAGCGATGACGAGTTATCGTAGCCTTCTAACAGCGCCCGAGCCGTACACGATCCTCTCGGTTCGGTACATCATAGTGCCATGTTTCCAACGCCTTAGGCTACCTCGGGTGAATTGCAACAGGTGTGGAGGCAGCGATACCACTCGACGCGATATGGAGGTAACGCACGGCTTATAACCAGAACATTCCGTCATTTATAGACTAGGCATGCACGCGAACGACTGTGAGACTCCAGGCATACGCGGACTTACGGTACTTGTCTCCTATACCCCCCCATGATGTTAACTCGCTGGGGTTTGCACACACAAAGCCTAGGTGACCAAGTTCCTGCCTCATTCATCGAAATCCTTAGGCAGCGAGCCCCGGAGGACGTTTCACAAGGTATTGCCGATATAACCCACGCGTTTGAATCATGGCTGCCCAAAGCACCGGGAAACCACACCTCCTTGGCCATTCGAAGAATCTAGGTTGGCATACTCACGTGAAGACTGTCGGTTCACGTCTACCGCCAGCGCTTTTAGGCTTCTCGGGGGCTCTATAGGAGTTGACGAATTCACATCCTGTGGCACACGGTACGATCGGTTACAACGACAACAAGTCCAGACAGTATACTAGGTTAAGATTGCATGAGTTGATTGTCAGTCGGAAGTAATTCTTTAGTATAACGAGGGGCTAGGCTCCGATAGGTCGCTGAACAATCCGGTGCAATCTTCGAGTACGCACACCGTTAGATAGCCATAGAATTTCCGGCCTTTGCGAGAAAGGCCTTCTTCGAAAGCGCCGTAAGAACGTTCAGCCGGCCGCCAAAGAGCTGGTGCAGTCCTGACTATCACATCTTCCGAAAATGCGGAAAACGGTTGCAGAATCTCGACTGCAAGCTCCGCGACTAAACCTGCAATCCGTTTGCTGACTGGTGGGGTTCTATGTGCGACGTATGCTTCCTTGCGGTTGACACAAATGGAGGCTCGAGGTATCGCATCGCCAGCGTCACGAATGCTTAGTATGTA
seq00006   GGTTATTCAACTACGCAGTGCTGTGATGTTAATTATTCAGGTTTCCAAATACTTAGAGGAACAATCCTTATTTAAATTCTGAACACGGAAACTACTCGATCGCGTACAAACTTGGACATAGCTCCGAAGATACAGCTCATTACGACATGGAGGTTACACGTTGGGTGTGATTATTCGTGCTTTTACGCTCAGGAATGCCAGGTCTGTTCGTACAGCTCCTCGGTTCTTTCGGCGTCGACGCGCTACGGGAGTCGCCAATGGGAACCACTTGAACAAATGCCATACCGGGGCCCTTACAATGAATTTCTACGGTCATCATTAATGGCGATGTAGGTGAGGTAAGACCTGCGTGGCCCAGTCTGTGGACACATCGTAAAGGGTGTTACTATGTATACGTTTGGTCAGCATTCATCTGGCCCTCTGATGCGCCTCCTGCCGGCAAGACCGATACGTGGCGATCATCTGCCGTAAACCGAGTGCATGCCAGGAGCTACAATTGGCTACCTATGACACAGTAAATCCAATACGGCATGTACGGAGCTGCAAGTCACAGACACTATAATTCGATAGGTTCTGTTTCTGATGGAAGTGCATCCAACTGCCAGCGCTAAGGTGGACATGGGAAGAGGTGTTTATAGTAAGCCATTCCACACCGCAAGCGTTGTTTCAGGAAATAGGCTGCAGCTAGCGTACGGTACCCCAACTGGTTGCTACGCACATCGATCGCTCTGAGTCGGTAAGATGCCATAATCCACACTTTTCGAATGACGCGTTGAAGCAAATCCTAGCAGTTTCGGCGCGTCAGCGTTAGCCTGGACGATAGGCATTTTGTATCAGCTCTATTTCATTGTTGCATTAGGAGGCATAAGAGACTGATTCAATGATCGACGCGACGAAGAGCCTAACAGCATCTTCCATACGTAAGAGACACGACTTAAGTCGGATGCCGCTAACTAGAAGTATGGATGTCGCTCGGTGAGCCTTAGTGCGTGCCTTGGATTCGACCTCCTTGCAATAGATTTGACCTCTCGCTAATAGTTCAGACCGGCGGACCTAAAAAGTTTGGTAGAACAGCGTAATGGCAGAGAAATGATGAACGGTGGGAGGATTATAAAGTGGCGGGATAAGAGCAAACACGAACAGGCAAATTACATATCTTCGCAGATTAGCCCAAGGGGCGCCGCGTCATTTCCCGACCGATATGTTGCCTACGTTCCACGAGTCACCGTCTTGCTTACTGATGTTAAATAGGGAGCATTGACCTGTTTGCTGTGCACGCAGCGATGACGAGTTATCGTAGCCTTCTAACAGCGCCCGAGCCGTACACGATCCTCTCGGTTCGGTACATCATAGTGCCATGTTTCCAACGCCTTAGGCTACCTCGGGTGAATTGCAACAGGTGTGGAGGCAGCGATACCACTCGACGCGATATGGAGGTAACGCACGGCTTATAACCAGAACATTCCGTCATTTATAGACTAGGCATGCACGCGAACGACTGTGAGACTCCAGGCATACGCGGACTTACGGTACTTGTCTCCTATACCCCCCCATGATGTTAACTCGCTGGGGTTTGCACACACAAAGCCTAGGTGACCAAGTTCCTGCCTCATTCATCGAAATCCTTAGGCAGCGAGCCCCGGAGGACGTTTCACAAGGTATTGCCGATATAACCCACGCGTTTGAATCATGGCTGCCCAAAGCACCGGGAAACCACACCTCCTTGGCCATTCGAAGAATCTAGGTTGGCATACTCACGTGAAGACTGTCGGTTCACGTCTACCGCCAGCGCTTTTAGGCTTCTCGGGGGCTCTATAGGAGTTGACGAATTCACATCCTGTGGCACACGGTACGATCGGTTACAACGACAACAAGTCCAGACAGTATACTAGGTTAAGATTGCATGAGTTGATTGTCAGTCGGAAGTAATTCTTTAGTATAACGAGGGGCTAGGCTCCGATAGGTCGCTGAACAATCCGGTGCAATCTTCGAGTACGCACACCGTTAGATAGCCATAGAATTTCCGGCCTTTGCGAGAAAGGCCTTCTTCGAAAGCGCCGTAAGAACGTTCAGCCGGCCGCCAAAGAGCTGGTGCAGTCCTGACTATCACATCTTCCGAAAATGCGGAAAACGGTTGCAGAATCTCGACTGCAAGCTCCGCGACTAAACCTGCAATCCGTTTGCTGACTGGTGGGGTTCTATGTGCGACGTATGCTTCCTTGCGGTTGACACAAATGGAGGCTCGAGGTATCGCATCGCCAGCGTCACGAATGCTTAGTATGTA
seq00007   GGTTATTCAACTACGCAGTGCTGTGATGTTAATTATTCAGGTTTCCAAATACTTAGAGGAACAATCCTTATTTAAATTCTGAACACGGAAACTACTCGATCGCGTACAAACTTGGACATAGCTCCGAAGATACAGCTCATTACGACATGGAGGTTACACGTTGGGTGTGATTATTCGTGCTTTTACGCTCAGGAATGCCAGGTCTGTTCGTACAGCTCCTCGGTTCTTTCGGCGTCGACGCGCTACGGGAGTCGCCAATGGGAACCACTTGAACAAATGCCATACCGGGGCCCTTACAATGAATTTCTACGGTCATCATTAATGGCGATGTAGGTGAGGTAAGACCTGCGTGGCCCAGTCTGTGGACACATCGTAAAGGGTGTTACTATGTATACGTTTGGTCAGCATTCATCTGGCCCTCTGATGCGCCTCCTGCCGGCAAGACCGATACGTGGCGATCATCTGCCGTAAACCGAGTGCATGCCAGGAGCTACAATTGGCTACCTATGACACAGTAAATCCAATACGGCATGTACGGAGCTGCAAGTCACAGACACTATAATTCGATAGGTTCTGTTTCTGATGGAAGTGCATCCAACTGCCAGCGCTAAGGTGGACATGGGAAGAGGTGTTTATAGTAAGCCATTCCACACCGCAAGCGTTGTTTCAGGAAATAGGCTGCAGCTAGCGTACGGTACCCCAACTGGTTGCTACGCACATCGATCGCTCTGAGTCGGTAAGATGCCATAATCCACACTTTTCGAATGACGCGTTGAAGCAAATCCTAGCAGTTTCGGCGCGTCAGCGTTAGCCTGGACGATAGGCATTTTGTATCAGCTCTATTTCATTGTTGCATTAGGAGGCATAAGAGACTGATTCAATGATCGACGCGACGAAGAGCCTAACAGCATCTTCCATACGTAAGAGACACGACTTAAGTCGGATGCCGCTAACTAGAAGTATGGATGTCGCTCGGTGAGCCTTAGTGCGTGCCTTGGATTCGACCTCCTTGCAATAGATTTGACCTCTCGCTAATAGTTCAGACCGGCGGACCTAAAAAGTTTGGTAGACCAGCGTAATGGCAGAGAAATGATGAACGGTGGGAGGATTATAAAGTGGCGGGATAAGAGCAAACACGAACAGGCAAATTACATATCTTCGCAGATTAGCCCAAGGGGCGCCGCGTCATTTCCCGACGGATATGTTGCCTACGTTCCACGAGTCACCGTCTTGCTTACTGATGTTAAATAGGGAGCATTGACCTGTTTGCTGTGCACGCAGCGATGACGAGTTATCGTAGCCTTCTAACAGCGCCCGAGCCGTACACGATCCTCTCGGTTCGGTACATCATAGTGCCATGTTTCCAACGCCTTAGGCTACCTCGGGTGAATTGCAACAGTTGTGGAGGCAGCGATACCACTCGACGCGATATGGAGGTAACGCACGGCTTATAACCAGAACATTCCGTCATTTATAGACTAGGCATGCACGCGAACGACTGTGAGACTCCAGGCATACGCGGACTTACGGTACTTGTCTCCTATACCCCCCCATGATGTTAACTCGCTGGGGTTTGCACACACAAAGCCTAGGTGACCAAGTTCCTGCCTCATTCATCGAAATCCTTAGGCAGCGAGCCCCGGAGGACGTTTCACAAGGTATTGCCGATATAACCCACGCGTTTGAATCATGGCTGCCCAAAGCACCGGGAAACCACACCTCCTTGGCCATTCGAAGAATCTAGGTTGGCATACTCACGTGAAGACTGTCGGTTCACGTCTACCGCCAGCGCTTTTAGGCTTCTCGGGGGCTCTATAGGAGTTGACGAATTCACATCCTGTGGCACATGGTACGATCGGTTACAACGACAACAAGTCCAGACAGTATACTAGGTTAAGATTGCATGAGTTGATTGTCAGTCGGAAGTAATTCTTTAGTATAACGAGGGGCTAGGCTCCGATAGGTCGCTGAACAATCCGGTGCAATCTTCGAGTACGCACACCGTTAGATAGCCATAGAATTTCCGGCCTTTGCGAGAAAGGCCTTCTTCGAAAGCGCCGTAAGAACGTTCAGCCGGCCGCCAAAGAGCTGGTGCAGTCCTGACTATCACATCTTCCGAAAATGCGGAAAACGGTTGCAGAATCTCGACTGCAAGCTCCGCGACTAAACCTGCAATCCGTTTGCTGACTGGTGGGGTTCTATGTGCGACGTATGCTTCCTTGCGGTTGACACAAATGGAGGCTCGAGGTATCGCATCGCCAGCGTCACGAATGCTTAGTATGTA
seq00008   GGTTATTCAACTACGCAGTGCTGTGATGTTAATTATTCAGGTTTCCAAATACTTAGAGGAACAATCCTTATTTAAATTCTGAACACGGAAACTACTCGATCGCGTACAAACTTGGACATAGCTCCGAAGATACAGCTCATTACGACATGGAGGTTACACGTTGGGTGTGATTATTCGTGCTTTTACGCTCAGGAATGCCAGGTCTGTTCGTACAGCTCCTCGGTTCTTTCGGCGTCGACGCGCTACGGGAGTCGCCAATGGGAACCACTTGAACAAATGCCATACCGGGGCCCTTACAATGAATTTCTACGGTCATCATTAATGGCGATGTAGGTGAGGTAAGACCTGCGTGGCCCAGTCTGTGGACACATCGTAAAGGGTGTTACTATGTATACGTTTGGTCAGCATTCATCTGGCCCTCTGATGCGCCTCCTGCCGGCAAGACCGATACGTGGCGATCATCTGCCGTAAACCGAGTGCATGCCAGGAGCTACAATTGGCTACCTATGACACAGTAAATCCAATACGGCATGTACGGAGCTGCAAGTCACAGACACTATAATTCGATAGGTTCTGTTTCTGATGGAAGTGCATCCAACTGCCAGCGCTAAGGTGGACATGGGAAGAGGTGTTTATAGTAAGCCATTCCACACCGCAAGCGTTGTTTCAGGAAATAGGCTGCAGCTAGCGTACGGTACCCCAACTGGTTGCTACGCACATCGATCGCTCTGAGTCGGTAAGATGCCATAATCCACACTTTTCGAATGACGCGTTGAAGCAAATCCTAGCAGTTTCGGCGCGTCAGCGTTAGCCTGGACGATAGGCATTTTGTATCAGCTCTATTTCATTGTTGCATTAGGAGGCATAAGAGACTGATTCAATGATCGACGCGACGAAGAGCCTAACAGCATCTTCCATACGTAAGAGACACGACTTAAGTCGGATGCCGCTAACTAGAAGTATGGATGTCGCTCGGTGAGCCTTAGTGCGTGCCTTGGATTCGACCTCCTTGCAATAGATTTGACCTCTCGCTAATAGTTCAGACCGGCGGACCTAAAAAGTTTGGTAGAACAGCGTAATGGCAGAGAAATGATGAACGGTGGGAGGATTATAAAGTGGCGGGATAAGAGCAAACACGAACAGGCAAATTACATATCTTCGCAGATTAGCCCAAGGGGCGCCGCGTCATTTCCCGACCGATATGTTGCCTACGTTCCACGAGTCACCGTCTTGCTTACTGATGTTAAATAGGGAGCATTGACCTGTTTGCTGTGCACGCAGCGATGACGAGTTATCGTAGCCTTCTAACAGCGCCCGAGCCGTACACGATCCTCTCGGTTCGGTACATCATAGTGCCATGTTTCCAACGCCTTAGGCTACCTCGGGTGAATTGCAACAGGTGTGGAGGCAGCGATACCACTCGACGCGATATGGAGGTAACGCACGGCTTATAACCAGAACATTCCGTCATTTATAGACTAGGCATGCACGCGAACGACTGTGAGACTCCAGGCATACGCGGACTTACGGTACTTGTCTCCTATACCCCCCCATGATGTTAACTCGCTGGGGTTTGCACACACAAAGCCTAGGTGACCAAGTTCCTGCCTCATTCATCGAAATCCTTAGGCAGCGAGCCCCGGAGGACGTTTCACAAGGTATTGCCGATATAACCCACGCGTTTCAATCATGGCTGCCCAAAGCACCGGGAAACCACACCTCCTTGGCCATTCGAAGAATCTAGGTTGGCATACTCACGTGAAGACTGTCGGTTCACGTCTACCGCCAGCGCTTTTAGGCTTCTCGGGGGCTCTATAGGAGTTGACGAATTCACATCCTGTGGCACATGGTACGATCGGTTACAACGACAACAAGTCCAGACAGTATACTAGGTTAAGATTGCATGAGTTGATTGTCAGTCGGAAGTAATTCTTTAGTATAACGAGGGGCTAGGCTCCGATAGGTCGCTGAACAATCCGGTGCAATCTTCGAGTACGCACACCGTTAGATAGCCATAGAATTTCCGGCCTTTGCGAGAAAGGCCTTCTTCGAAAGCGCCGTAAGAACGTTCAGCCGGCCGCCAAAGAGCTGGTGCAGTCCTGACTATCACATCTTCCGAAAATGCGGAAAACGGTTGCAGAATCTCGACTGCAAGCTCCGCGACTAAACCTGCAATCCGTTTGCTGACTGGTGGGGTTCTATGTGCGACGTATGCTTCCTTGCGGTTGACACAAATGGAGGCTCGAGGTATCGCATCGCCAGCGTCACGAATGCTTAGTATGTA
seq00009   GGTTATTCAACTACGCAGTGCTGTGATGTTAATTATTCAGGTTTCCAAATACTTAGAGGAACAATCCTTATTTAAATTCTGAACACGGAAACTACTCGATCGCGTACAAACTTGGACATAGCTCCGAAGATACAGCTCATTACGACATGGAGGTTACACGTTGGGTGTGATTATTCGTGCTTTTACGCTCAGGAATGCCAGGTCTGTTCGTACAGCTCCTCGGTTCTTTCGGCGTCGACGCGCTACGGGAGTCGCCAATGGGAACCACTTGAACAAATGCCATACCGGGGCCCTTACAATGAATTTCTACGGTCATCATTAATGGCGATGTAGGTGAGGTAAGACCTGCGTGGCCCAGTCTGTGGACACATCGTAAAGGGTGTTACTATGTATACGTTTGGTCAGCATTCATCTGGCCCTCTGATGCGCCTCCTGCCGGCAAGACCGATACGTGGCGATCATCTGCCGTAAACCGAGTGCATGCCAGGAGCTACAATTGGCTACCTATGACACAGTAAATCCAATACGGCATGTACGGAGCTGCAAGTCACAGACACTATAATTCGATAGGTTCTGTTTCTGATGGAAGTGCATCCAACTGCCAGCGCTAAGGTGGACATGGGAAGAGGTGTTTATAGTAAGCCATTCCACACCGCAAGCGTTGTTTCAGGAAATAGGCTGCAGCTAGCGTACGGTACCCCAACTGGTTGCTACGCACATCGATCGCTCTGAGTCGGTAAGATGCCATAATCCACACTTTTCGAATGACGCGTTGAAGCAAATCCTAGCAGTTTCGGCGCGTCAGCGTTAGCCTGGACGATAGGCATTTTGTATCAGCTCTATTTCATTGTTGCATTAGGAGGCATAAGAGACTGATTCAATGATCGACGCGACGAAGAGCCTAACAGCATCTTCCATACGTAAGAGACACGACTTAAGTCGGATGCCGCTAACTAGAAGTATGGATGTCGCTCGGTGAGCCTTAGTGCGTGCCTTGGATTCGACCTCCTTGCAATAGATTTGACCTCTCGCTAATAGTTCAGACCGGCGGACCTAAAAAGTTTGGTAGAACAGCGTAATGGCAGAGAAATGATGAACGGTGGGAGGATTATAAAGTGGCGGGATAAGAGCAAACACGAACAGGCAAATTACATATCTTCGCAGATTAGCCCAAGGGGCGCCGCGTCATTTCCCGACCGATATGTTGCCTACGTTCCACGAGTCACCGTCTTGCTTACTGATGTTAAATAGGGAGCATTGACCTGTTTGCTGTGCACGCAGCGATGACGAGTTATCGTAGCCTTCTAACAGCGCCCGAGCCGTACACGATCCTCTCGGTTCGGTACATCATAGTGCCATGTTTCCAACGCCTTAGGCTACCTCGGGTGAATTGCAACAGGTGTGGAGGCAGCGATACCACTCGACGCGATATGGAGGTAACGCACGGCTTATAACCAGAACATTCCGTCATTTATAGACTAGGCATGCACGCGAACGACTGTGAGACTCCAGGCATACGCGGACTTACGGTACTTGTCTCCTATACCCCCCCATGATGTTAACTCGCTGGGGTTTGCACACACAAAGCCTAGGTGACCAAGTTCCTGCCTCATTCATCGAAATCCTTAGGCAGCGAGCCCCGGAGGACGTTTCACAAGGTATTGCCGATATAACCCACGCGTTTGAATCATGGCTGCCCAAAGCACCGGGAAACCACACCTCCTTGGCCATTCGAAGAATCTAGGTTGGCATACTCACGTGAAGACTGTCGGTTCACGTCTACCGCCAGCGCTTTTAGGCTTCTCGGGGGCTCTATAGGAGTTGACGAATTCACATCCTGTGGCACACGGTACGATCGGTTACAACGACAACAAGTCCAGACAGTATACTAGGTTAAGATTGCATGAGTTGATTGTCAGTCGGAAGTAATTCTTTAGTATAACGAGGGGCTAGGCTCCGATAGGTCGCTGAACAATCCGGTGCAATCTTCGAGTACGCACACCGTTAGATAGCCATAGAATTTCCGGCCTTTGCGAGAAAGGCCTTCTTCGAAAGCGCCGTAAGAACGTTCAGCCGGCCGCCAAAGAGCTGGTGCAGTCCTGACTATCACATCTTCCGAAAATGCGGAAAACGGTTGCAGAATCTCGACTGCAAGCTCCGCGACTAAACCTGCAATCCGTTTGCTGACTGGTGGGGTTCTATGTGCGACGTATGCTTCCTTGCGGTTGACACAAATGGAGGCTCGAGGTATCGCATCGCCAGCGTCACGAATGCTTAGTATGTA
seq00010   GGTTATTCAACTACGCAGTGCTGTGATGTTAATTATTCAGGTTTCCAAATACTTAGAGGAACAATCCTTATTTAAATTCTGAACACGGAAACTACTCGATCGCGTACAAACTTGGACATAGCTCCGAAGATACAGCTCATTACGACATGGAGGTTACACGTTGGGTGTGATTATTCGTGCTTTTACGCTCAGGAATGCCAGGTCTGTTCGTACAGCTCCTCGGTTCTTTCGGCGTCGACGCGCTACGGGAGTCGCCAATGGGAACCACTTGAACAAATGCCATACCGGGGCCCTTACAATGAATTTCTACGGTCATCATTAATGGCGATGTAGGTGAGGTAAGACCTGCGTGGCCCAGTCTGTGGACACATCGTAAAGGGTGTTACTATGTATACGTTTGGTCAGCATTCATCTGGCCCTCTGATGCGCCTCCTGCCGGCAAGACCGATACGTGGCGATCATCTGCCGTAAACCGAGTGCATGCCAGGAGCTACAATTGGCTACCTATGACACAGTAAATCCAATACGGCATGTACGGAGCTGCAAGTCACAGACACTATAATTCGATAGGTTCTGTTTCTGATGGAAGTGCATCCAACTGCCAGCGCTAAGGTGGACATGGGAAGAGGTGTTTATAGTAAGCCATTCCACACCGCAAGCGTTGTTTCAGGAAATAGGCTGCAGCTAGCGTACGGTACCCCAACTGGTTGCTACGCACATCGATCGCTCTGAGTCGGTAAGATGCCATAATCCACACTTTTCGAATGACGCGTTGAAGCAAATCCTAGCAGTTTCGGCGCGTCAGCGTTAGCCTGGACGATAGGCATTTTGTATCAGCTCTATTTCATTGTTGCATTAGGAGGCATAAGAGACTGATTCAATGATCGACGCGACGAAGAGCCTAACAGCATCTTCCATACGTAAGAGACACGACTTAAGTCGGATGCCGCTAACTAGAAGTATGGATGTCGCTCGGTGAGCCTTAGTGCGTGCCTTGGATTCGACCTCCTTGCAATAGATTTGACCTCTCGCTAATAGTTCAGACCGGCGGACCTAAAAAGTTTGGTAGAACAGCGTAATGGCAGAGAAATGATGAACGGTGGGAGGATTATAAAGTGGCGGGATAAGAGCAAACACGAACAGGCAAATTACATATCTTCGCAGATTAGCCCAAGGGGCGCCGCGTCATTTCCCGACGGATATGTTGCCTACGTTCCACGAGTCACCGTCTTGCTTACTGATGTTAAATAGGGAGCATTGACCTGTTTGCTGTGCACGCAGCGATGACGAGTTATCGTAGCCTTCTAACAGCGCCCGAGCCGTACACGATCCTCTCGGTTCGGTACATCATAGTGCCATGTTTCCAACGCCTTAGGCTACCTCGGGTGAATTGCAACAGGTGTGGAGGCAGCGATACCACTCGACGCGATATGGAGGTAACGCACGGCTTATAACCAGAACATTCCGTCATTTATAGACTAGGCATGCACGCGAACGACTGTGAGACTCCAGGCATACGCGGACTTACGGTACTTGTCTCCTATACCCCCCCATGATGTTAACTCGCTGGGGTTTGCACACACAAAGCCTAGGTGACCAAGTTCCTGCCTCATTCATCGAAATCCTTAGGCAGCGAGCCCCGGAGGACGTTTCACAAGGTATTGCCGATATAACCCACGCGTTTGAATCATGGCTGCCCAAAGCACCGGGAAACCACACCTCCTTGGCCATTCGAAGAATCTAGGTTGGCATACTCACGTGAAGACTGTCGGTTCACGTCTACCGCCAGCGCTTTTAGGCTTCTCGGGGGCTCTATAGGAGTTGACGAATTCACATCCTGTGGCACATGGTACGATCGGTTACAACGACAACAAGTCCAGACAGTATACTAGGTTAAGATTGCATGAGTTGATTGTCAGTCGGAAGTAATTCTTTAGTATAACGAGGGGCTAGGCTCCGATAGGTCGCTGAACAATCCGGTGCAATCTTCGAGTACGCACACCGTTAGATAGCCATAGAATTTCCGGCCTTTGCGAGAAAGGCCTTCTTCGAAAGCGCCGTAAGAACGTTCAGCCGGCCGCCAAAGAGCTGGTGCAGTCCTGACTATCACATCTTCCGAAAATGCGGAAAACGGTTGCAGAATCTCGACTGCAAGCTCCGCGACTAAACCTGCAATCCGTTTGCTGACTGGTGGGGTTCTATGTGCGACGTATGCTTCCTTGCGGTTGACACAAATGGAGGCTCGAGGTATCGCATCGCCAGCGTCACGAATGCTTAGTATGTA
seq00011   GGTTATTCAACTACGCAGTGCTGTGATGTTAATTATTCAGGTTTCCAAATACTTAGAGGAACAATCCTTATTTAAATTCTGAACACGGAAACTACTCGATCGCGTACAAACTTGGACATAGCTCCGAAGATACAGCTCATTACGACATGGAGGTTACACGTTGGGTGTGATTATTCGTGCTTTTACGCTCAGGAATGCCAGGTCTGTTCGTACAGCTCCTCGGTTCTTTCGGCGTCGACGCGCTACGGGAGTCGCCAATGGGAACCACTTGAACAAATGCCATACCGGGGCCCTTACAATGAATTTCTACGGTCATCATTAATGGCGATGTAGGTGAGGTAAGACCTGCGTGGCCCAGTCTGTGGACACATCGTAAAGGGTGTTACTATGTATACGTTTGGTCAGCATTCATCTGGCCCTCTGATGCGCCTCCTGCCGGCAAGACCGATACGTGGCGATCATCTGCCGTAAACCGAGTGCATGCCAGGAGCTACAATTGGCTACCTATGACACAGTAAATCCAATACGGCATGTACGGAGCTGCAAGTCACAGACACTATAATTCGATAGGTTCTGTTTCTGATGGAAGTGCATCCAACTGCCAGCGCTAAGGTGGACATGGGAAGAGGTGTTTATAGTAAGCCATTCCACACCGCAAGCGTTGTTTCAGGAAATAGGCTGCAGCTAGCGTACGGTACCCCAACTGGTTGCTACGCACATCGATCGCTCTGAGTCGGTAAGATGCCATAATCCACACTTTTCGAATGACGCGTTGAAGCAAATCCTAGCAGTTTCGGCGCGTCAGCGTTAGCCTGGACGATAGGCATTTTGTATCAGCTCTATTTCATTGTTGCATTAGGAGGCATAAGAGACTGATTCAATGATCGACGCGACGAAGAGCCTAACAGCATCTTCCATACGTAAGAGACACGACTTAAGTCGGATGCCGCTAACTAGAAGTATGGATGTCGCTCGGTGAGCCTTAGTGCGTGCCTTGGATTCGACCTCCTTGCAATAGATTTGACCTCTCGCTAATAGTTCAGACCGGCGGACCTAAAAAGTTTGGTAGAACAGCGTAATGGCAGAGAAATGATGAACGGTGGGAGGATTATAAAGTGGCGGGATAAGAGCAAACACGAACAGGCAAATTACATATCTTCGCAGATTAGCCCAAGGGGCGCCGCGTCATTTCCCGACCGATATGTTGCCTACGTTCCACGAGTCACCGTCTTGCTTACTGATGTTAAATAGGGAGCATTGACCTGTTTGCTGTGCACGCAGCGATGACGAGTTATCGTAGCCTTCTAACAGCGCCCGAGCCGTACACGATCCTCTCGGTTCGGTACATCATAGTGCCATGTTTCCAACGCCTTAGGCTACCTCGGGTGAATTGCAACAGGTGTGGAGGCAGCGATACCACTCGACGCGATATGGAGGTAACGCACGGCTTATAACCAGAACATTCCGTCATTTATAGACTAGGCATGCACGCGAACGACTGTGAGACTCCAGGCATACGCGGACTTACGGTACTTGTCTCCTATACCCCCCCATGATGTTAACTCGCTGGGGTTTGCACACACAAAGCCTAGGTGACCAAGTTCCTGCCTCATTCATCGAAATCCTTAGGCAGCGAGCCCCGGAGGACGTTTCACAAGGTATTGCCGATATAACCCACGCGTTTGAATCATGGCTGCCCAAAGCACCGGGAAACCACACCTCCTTGGCCATTCGAAGAATCTAGGTTGGCATACTCACGTGAAGACTGTCGGTTCACGTCTACCGCCAGCGCTTTTAGGCTTCTCGGGGGCTCTATAGGAGTTGACGAATTCACATCCTGTGGCACACGGTACGATCGGTTACAACGACAACAAGTCCAGACAGTATACTAGGTTAAGATTGCATGAGTTGATTGTCAGTCGGAAGTAATTCTTTAGTATAACGAGGGGCTAGGCTCCGATAGGTCGCTGAACAATCCGGTGCAATCTTCGAGTACGCACACCGTTAGATAGCCATAGAATTTCCGGCCTTTGCGAGAAAGGCCTTCTTCGAAAGCGCCGTAAGAACGTTCAGCCGGCCGCCAAAGAGCTGGTGCAGTCCTGACTATCACATCTTCCGAAAATGCGGAAAACGGTTGCAGAATCTCGACTGCAAGCTCCGCGACTAAACCTGCAATCCGTTTGCTGACTGGTGGGGTTCTATGTGCGACGTATGCTTCCTTGCGGTTGACACAAATGGAGGCTCGAGGTATCGCATCGCCAGCGTCACGAATGCTTAGTATGTA
seq00012   GGTTATTCAACTACGCAGTGCTGTGATGTTAATTATTCAGGTTTCCAAATACTTAGAGGAACAATCCTTATTTAAATTCTGAACACGGAAACTACTCGATCGCGTACAAACTTGGACATAGCTCCGAAGATACAGCTCATTACGACATGGAGGTTACACGTTGGGTGTGATTATTCGTGCTTTTACGCTCAGGAATGCCAGGTCTGTTCGTACAGCTCCTCGGTTCTTTCGGCGTCGACGCGCTACGGGAGTCGCCAATGGGAACCACTTGAACAAATGCCATACCGGGGCCCTTACAATGAATTTCTACGGTCATCATTAATGGCGATGTAGGTGAGGTAAGACCTGCGTGGCCCAGTCTGTGGACACATCGTAAAGGGTGTTACTATGTATACGTTTGGTCAGCATTCATCTGGCCCTCTGATGCGCCTCCTGCCGGCAAGACCGATACGTGGCGATCATCTGCCGTAAACCGAGTGCATGCCAGGAGCTACAATTGGCTACCTATGACACAGTAAATCCAATACGGCATGTACGGAGCTGCAAGTCACAGACACTATAATTCGATAGGTTCTGTTTCTGATGGAAGTGCATCCAACTGCCAGCGCTAAGGTGGACATGGGAAGAGGTGTTTATAGTAAGCCATTCCACACCGCAAGCGTTGTTTCAGGAAATAGGCTGCAGCTAGCGTACGGTACCCCAACTGGTTGCTACGCACATCGATCGCTCTGAGTCGGTAAGATGCCATAATCCACACTTTTCGAATGACGCGTTGAAGCAAATCCTAGCAGTTTCGGCGCGTCAGCGTTAGCCTGGACGATAGGCATTTTGTATCAGCTCTATTTCATTGTTGCATTAGGAGGCATAAGAGACTGATTCAATGATCGACGCGACGAAGAGCCTAACAGCATCTTCCATACGTAAGAGACACGACTTAAGTCGGATGCCGCTAACTAGAAGTATGGATGTCGCTCGGTGAGCCTTAGTGCGTGCCTTGGATTCGACCTCCTTGCAATAGATTTGACCTCTCGCTAATAGTTCAGACCGGCGGACCTAAAAAGTTTGGTAGAACAGCGTAATGGCAGAGAAATGATGAACGGTGGGAGGATTATAAAGTGGCGGGATAAGAGCAAACACGAACAGGCAAATTACATATCTTCGCAGATTAGCCCAAGGGGCGCCGCGTCATTTCCCGACCGATATGTTGCCTACGTTCCACGAGTCACCGTCTTGCTTACTGATGTTAAATAGGGAGCATTGACCTGTTTGCTGTGCACGCAGCGATGACGAGTTATCGTAGCCTTCTAACAGCGCCCGAGCCGTACACGATCCTCTCGGTTCGGTACATCATAGTGCCATGTTTCCAACGCCTTAGGCTACCTCGGGTGAATTGCAACAGGTGTGGAGGCAGCGATACCACTCGACGCGATATGGAGGTAACGCACGGCTTATAACCAGAACATTCCGTCATTTATAGACTAGGCATGCACGCGAACGACTGTGAGACTCCAGGCATACGCGGACTTACGGTACTTGTCTCCTATACCCCCCCATGATGTTAACTCGCTGGGGTTTGCACACACAAAGCCTAGGTGACCAAGTTCCTGCCTCATTCATCGAAATCCTTAGGCAGCGAGCCCCGGAGGACGTTTCACAAGGTATTGCCGATATAACCCACGCGTTTCAATCATGGCTGCCCAAAGCACCGGGAAACCACACCTCCTTGGCCATTCGAAGAATCTAGGTTGGCATACTCACGTGAAGACTGTCGGTTCACGTCTACCGCCAGCGCTTTTAGGCTTCTCGGGGGCTCTATAGGAGTTGACGAATTCACATCCTGTGGCACATGGTACGATCGGTTACAACGACAACAAGTCCAGACAGTATACTAGGTTAAGATTGCATGAGTTGATTGTCAGTCGGAAGTAATTCTTTAGTATAACGAGGGGCTAGGCTCCGATAGGTCGCTGAACAATCCGGTGCAATCTTCGAGTACGCACACCGTTAGATAGCCATAGAATTTCCGGCCTTTGCGAGAAAGGCCTTCTTCGAAAGCGCCGTAAGAACGTTCAGCCGGCCGCCAAAGAGCTGGTGCAGTCCTGACTATCACATCTTCCGAAAATGCGGAAAACGGTTGCAGAATCTCGACTGCAAGCTCCGCGACTAAACCTGCAATCCGTTTGCTGACTGGTGGGGTTCTATGTGCGACGTATGCTTCCTTGCGGTTGACACAAATGGAGGCTCGAGGTATCGCATCGCCAGCGTCACGAATGCTTAGTATGTA
seq00013   GGTTATTCAACTACGCAGTGCTGTGATGTTAATTATTCAGGTTTCCAAATACTTAGAGGAACAATCCTTATTTAAATTCTGAACACGGAAACTACTCGATCGCGTACAAACTTGGACATAGCTCCGAAGATACAGCTCATTACGACATGGAGGTTACACGTTGGGTGTGATTATTCGTGCTTTTACGCTCAGGAATGCCAGGTCTGTTCGTACAGCTCCTCGGTTCTTTCGGCGTCGACGCGCTACGGGAGTCGCCAATGGGAACCACTTGAACAAATGCCATACCGGGGCCCTTACAATGAATTTCTACGGTCATCATTAATGGCGATGTAGGTGAGGTAAGACCTGCGTGGCCCAGTCTGTGGACACATCGTAAAGGGTGTTACTATGTATACGTTTGGTCAGCATTCATCTGGCCCTCTGATGCGCCTCCTGCCGGCAAGACCGATACGTGGCGATCATCTGCCGTAAACCGAGTGCATGCCAGGAGCTACAATTGGCTACCTATGACACAGTAAATCCAATACGGCATGTACGGAGCTGCAAGTCACAGACACTATAATTCGATAGGTTCTGTTTCTGATGGAAGTGCATCCAACTGCCAGCGCTAAGGTGGACATGGGAAGAGGTGTTTATAGTAAGCCATTCCACACCGCAAGCGTTGTTTCAGGAAATAGGCTGCAGCTAGCGTACGGTACCCCAACTGGTTGCTACGCACATCGATCGCTCTGAGTCGGTAAGATGCCATAATCCACACTTTTCGAATGACGCGTTGAAGCAAATCCTAGCAGTTTCGGCGCGTCAGCGTTAGCCTGGACGATAGGCATTTTGTATTAGCTCTATTTCATTGTTGCATTAGGAGGCATAAGAGACTGATTCAATGATCGACGCGACGAAGAGCCTAACAGCATCTTCCATACGTAAGAGACACGACTTAAGTCGGATGCCGCTAACTAGAAGTATGGATGTCGCTCGGTGAGCCTTAGTGCGTGCCTTGGATTCGACCTCCTTGCAATAGATTTGACCTCTCGCTAATAGTTCAGACCGGCGGACCTAAAAAGTTTGGTAGAACAGCGTAATGGCAGAGAAATGATGAACGGTGGGAGGATTATAAAGTGGCGGGATAAGAGCAAACACGAACAGGCAAATTACATATCTTCGCAGATTAGCCCAAGGGGCGCCGCGTCATTTCCCGACCGATATGTTGCCTACGTTCCACGAGTCACCGTCTTGCTTACTGATGTTAAATAGGGAGCATTGACCTGTTTGCTGTGCACGCAGCGATGACGAGTTATCGTAGCCTTCTAACAGCGCCCGAGCCGTACACGATCCTCTCGGTTCGGTACATCATAGTGCCATGTTTCCAACGCCTTAGGCTACCTCGGGTGAATTGCAACAGGTGTGGAGGCAGCGATACCACTCGACGCGATATGGAGGTAACGCACGGCTTATAACCAGAACATTCCGTCATTTATAGACTAGGCATGCACGCGAACGACTGTGAGACTCCAGGCATACGCGGACTTACGGTACTTGTCTCCTATACCCCCCCATGATGTTAACTCGCTGGGGTTTGCACACACAAAGCCTAGGTGACCAAGTTCCTGCCTCATTCATCGAAATCCTTAGGCAGCGAGCCCCGGAGGACGTTTCACAAGGTATTGCCGATATAACCCACGCGTTTGAATCATGGCTGCCCAAAGCACCGGGAAACCACACCTCCTTGGCCATTCGAAGAATCTAGGTTGGCATACTCACGTGAAGACTGTCGGTTCACGTCTACCGCCAGCGCTTTTAGGCTTCTCGGGGGCTCTATAGGAGTTGACGAATTCACATCCTGTGGCACATGGTACGATCGGTTACAACGACAACAAGTCCAGACAGTATACTAGGTTAAGATTGCATGAGTTGATTGTCAGTCGGAAGTAATTCTTTAGTATAACGAGGGGCTAGGCTCCGATAGGTCGCTGAACAATCCGGTGCAATCTTCGAGTACGCACACCGTTAGATAGCCATAGAATTTCCGGCCTTTGCGAGAAAGGCCTTCTTCGAAAGCGCCGTAAGAACGTTCAGCCGGCCGCCAAAGAGCTGGTGCAGTCCTGACTATCACATCTTCCGAAAATGCGGAAAACGGTTGCAGAATCTCGACTGCAAGCTCCGCGACTAAACCTGCAATCCGTTTGCTGACTGGTGGGGTTCTATGTGCGACGTATGCTTCCTTGCGGTTGACACAAATGGAGGCTCGAGGTATCGCATCGCCAGCGTCACGAATGCTTAGTATGTA
seq00014   GGTTATTCAACTACGCAGTGCTGTGATGTTAATTATTCAGGTTTCCAAATACTTAGAGGAACAATCCTTATTTAAATTCTGAACACGGAAACTACTCGATCGCGTACAAACTTGGACATAGCTCCGAAGATACAGCTCATTACGACATGGAGGTTACACGTTGGGTGTGATTATTCGTGCTTTTACGCTCAGGAATGCCAGGTCTGTTCGTACAGCTCCTCGGTTCTTTCGGCGTCGACGCGCTACGGGAGTCGCCAATGGGAACCACTTGAACAAATGCCATACCGGGGCCCTTACAATGAATTTCTACGGTCATCATTAATGGCGATGTAGGTGAGGTAAGACCTGCGTGGCCCAGTCTGTGGACACATCGTAAAGGGTGTTACTATGTATACGTTTGGTCAGCATTCATCTGGCCCTCTGATGCGCCTCCTGCCGGCAAGACCGATACGTGGCGATCATCTGCCGTAAACCGAGTGCATGCCAGGAGCTACAATTGGCTACCTATGACACAGTAAATCCAATACGGCATGTACGGAGCTGCAAGTCACAGACACTATAATTCGATAGGTTCTGTTTCTGATGGAAGTGCATCCAACTGCCAGCGCTAAGGTGGACATGGGAAGAGGTGTTTATAGTAAGCCATTCCACACCGCAAGCGTTGTTTCAGGAAATAGGCTGCAGCTAGCGTACGGTACCCCAACTGGTTGCTACGCACATCGATCGCTCTGAGTCGGTAAGATGCCATAATCCACACTTTTCGAATGACGCGTTGAAGCAAATCCTAGCAGTTTCGGCGCGTCAGCGTTAGCCTGGACGATAGGCATTTTGTATCAGCTCTATTTCATTGTTGCATTAGGAGGCATAAGAGACTGATTCAATGATCGACGCGACGAAGAGCCTAACAGCATCTTCCATACGTAAGAGACACGACTTAAGTCGGATGCCGCTAACTAGAAGTATGGATGTCGCTCGGTGAGCCTTAGTGCGTGCCTTGGATTCGACCTCCTTGCAATAGATTTGACCTCTCGCTAATAGTTCAGACCGGCGGACCTAAAAAGTTTGGTAGAACAGCGTAATAGCAGAGAAATGATGAACGGTGGGAGGATTATAAAGTGGCGGGATAAGAGCAAACACGAACAGGCAAATTACATATCTTCGCAGATTAGCCCAAGGGGCGCCGCGTCATTTCCCGACGGATATGTTGCCTACGTTCCACGAGTCACCGTCTTGCTTACTGATGTTAAATAGGGAGCATTGACCTGTTTGCTGTGCACGCAGCGATGACGAGTTATCGTAGCCTTCTAACAGCGCCCGAGCCGTACACGATCCTCTCGGTTCGGTACATCATAGTGCCATGTTTCCAACGCCTTAGGCTACCTCGGGTGAATTGCAACAGGTGTGGAGGCAGCGATACCACTCGACGCGATATGGAGGTAACGCACGGCTTATAACCAGAACATTCCGTCATTTATAGACTAGGCATGCACGCGAACGACTGTGAGACTCCAGGCATACGCGGACTTACGGTACTTGTCTCCTATACCCCCCCATGATGTTAACTCGCTGGGGTTTGCACACACAAAGCCTAGGTGACCAAGTTCCTGCCTCATTCATCGAAATCCTTAGGCAGCGAGCCCCGGAGGACGTTTCACAAGGTATTGCCGATATAACCCACGCGTTTGAATCATGGCTGCCCAAAGCACCGGGAAACCACACCTCCTTGGCCATTCGAAGAATCTAGGTTGGCATACTCACGTGAAGACTGTCGGTTCACGTCTACCGCCAGCGCTTTTAGGCTTCTCGGGGGCTCTATAGGAGTTGACGAATTCACATCCTGTGGCACACGGTACGATCGGTTACAACGACAACAAGTCCAGACAGTATACTAGGTTAAGATTGCATGAGTTGATTGTCAGTCGGAAGTAATTCTTTAGTATAACGAGGGGCTAGGCTCCGATAGGTCGCTGAACAATCCGGTGCAATCTTCGAGTACGCACACCGTTAGATAGCCATAGAATTTCCGGCCTTTGCGAGAAAGGCCTTCTTCGAAAGCGCCGTAAGAACGTTCAGCCGGCCGCCAAAGAGCTGGTGCAGTCCTGACTATCACATCTTCCGAAAATGCGGAAAACGGTTGCAGAATCTCGACTGCAAGCTCCGCGACTAAACCTGCAATCCGTTTGCTGACTGGTGGGGTTCTATGTGCGACGTATGCTTCCTTGCGGTTGACACAAATGGAGGCTCGAGGTATCGCATCGCCAGCGTCACGAATGCTTAGTATGTA
seq00015   GGTTATTCAACTACGCAGTGCTGTGATGTTAATTATTCAGGTTTCCAAATACTTAGAGGAACAATCCTTATTTAAATTCTGAACACGGAAACTACTCGATCGCGTACAAACTTGGACATAGCTCCGAAGATACAGCTCATTACGACATGGAGGTTACACGTTGGGTGTGATTATTCGTGCTTTTACGCTCAGGAATGCCAGGTCTGTTCGTACAGCTCCTCGGTTCTTTCGGCGTCGACGCGCTACGGGAGTCGCCAATGGGAACCACTTGAACAAATGCCATACCGGGGCCCTTACAATGAATTTCTACGGTCATCATTAATGGCGATGTAGGTGAGGTAAGACCTGCGTGGCCCAGTCTGTGGACACATCGTAAAGGGTGTTACTATGTATACGTTTGGTCAGCATTCATCTGGCCCTCTGATGCGCCTCCTGCCGGCAAGACCGATACGTGGCGATCATCTGCCGTAAACCGAGTGCATGCCAGGAGCTACAATTGGCTACCTATGACACAGTAAATCCAATACGGCATGTACGGAGCTGCAAGTCACAGACACTATAATTCGATAGGTTCTGTTTCTGATGGAAGTGCATCCAACTGCCAGCGCTAAGGTGGACATGGGAAGAGGTGTTTATAGTAAGCCATTCCACACCGCAAGCGTTGTTTCAGGAAATAGGCTGCAGCTAGCGTACGGTACCCCAACTGGTTGCTACGCACATCGATCGCTCTGAGTCGGTAAGATGCCATAATCCACACTTTTCGAATGACGCGTTGAAGCAAATCCTAGCAGTTTCGGCGCGTCAGCGTTAGCCTGGACGATAGGCATTTTGTATCAGCTCTATTTCATTGTTGCATTAGGAGGCATAAGAGACTGATTCAATGATCGACGCGACGAAGAGCCTAACAGCATCTTCCATACGTAAGAGACACGACTTAAGTCGGATGCCGCTAACTAGAAGTATGGATGTCGCTCGGTGAGCCTTAGTGCGTGCCTTGGATTCGACCTCCTTGCAATAGATTTGACCTCTCGCTAATAGTTCAGACCGGCGGACCTAAAAAGTTTGGTAGAACAGCGTAATGGCAGAGAAATGATGAACGGTGGGAGGATTATAAAGTGGCGGGATAAGAGCAAACACGAACAGGCAAATTACATATCTTCGCAGATTAGCCCAAGGGGCGCCGCGTCATTTCCCGACCGATATGTTGCCTACGTTCCACGAGTCACCGTCTTGCTTACTGATGTTAAATAGGGAGCATTGACCTGTTTGCTGTGCACGCAGCGATGACGAGTTATCGTAGCCTTCTAACAGCGCCCGAGCCGTACACGATCCTCTCGGTTCGGTACATCATAGTGCCATGTTTCCAACGCCTTAGGCTACCTCGGGTGAATTGCAACAGGTGTGGAGGCAGCGATACCACTCGACGCGATATGGAGGTAACGCACGGCTTATAACCAGAACATTCCGTCATTTATAGACTAGGCATGCACGCGAACGACTGTGAGACTCCAGGCATACGCGGACTTACGGTACTTGTCTCCTATACCCCCCCATGATGTTAACTCGCTGGGGTTTGCACACACAAAGCCTAGGTGACCAAGTTCCTGCCTCATTCATCGAAATCCTTAGGCAGCGAGCCCCGGAGGACGTTTCACAAGGTATTGCCGATATAACCCACGCGTTTGAATCATGGCTGCCCAAAGCACCGGGAAACCACACCTCCTTGGCCATTCGAAGAATCTAGGTTGGCATACTCACGTGAAGACTGTCGGTTCACGTCTACCGCCAGCGCTTTTAGGCTTCTCGGGGGCTCTATAGGAGTTGACGAATTCACATCCTGTGGCACACGGTACGATCGGTTACAACGACAACAAGTCCAGACAGTATACTAGGTTAAGATTGCATGAGTTGATTGTCAGTCGGAAGTAATTCTTTAGTATAACGAGGGGCTAGGCTCCGATAGGTCGCTGAACAATCCGGTGCAATCTTCGAGTACGCACACCGTTAGATAGCCATAGAATTTCCGGCCTTTGCGAGAAAGGCCTTCTTCGAAAGCGCCGTAAGAACGTTCAGCCGGCCGCCAAAGAGCTGGTGCAGTCCTGACTATCACATCTTCCGAAAATGCGGAAAACGGTTGCAGAATCTCGACTGCAAGCTCCGCGACTAAACCTGCAATCCGTTTGCTGACTGGTGGGGTTCTATGTGCGACGTATGCTTCCTTGCGGTTGACACAAATGGAGGCTCGAGGTATCGCATCGCCAGCGTCACGAATGCTTAGTATGTA
seq00016   GGTTATTCAACTACGCAGTGCTGTGATGTTAATTATTCAGGTTTCCAAATACTTAGAGGAACAATCCTTATTTAAATTCTGAACACGGAAACTACTCGATCGCGTACAAACTTGGACATAGCTCCGAAGATACAGCTCATTACGACATGGAGGTTACACGTTGGGTGTGATTATTCGTGCTTTTACGCTCAGGAATGCCAGGTCTGTTCGTACAGCTCCTCGGTTCTTTCGGCGTCGACGCGCTACGGGAGTCGCCAATGGGAACCACTTGAACAAATGCCATACCGGGGCCCTTACAATGAATTTCTACGGTCATCATTAATGGCGATGTAGGTGAGGTAAGACCTGCGTGGCCCAGTCTGTGGACACATCGTAAAGGGTGTTACTATGTATACGTTTGGTCAGCATTCATCTGGCCCTCTGATGCGCCTCCTGCCGGCAAGACCGATACGTGGCGATCATCTGCCGTAAACCGAGTGCATGCCAGGAGCTACAATTGGCTACCTATGACACAGTAAATCCAATACGGCATGTACGGAGCTGCAAGTCACAGACACTATAATTCGATAGGTTCTGTTTCTGATGGAAGTGCATCCAACTGCCAGCGCTAAGGTGGACATGGGAAGAGGTGTTTATAGTAAGCCATTCCACACCGCAAGCGTTGTTTCAGGAAATAGGCTGCAGCTAGCGTACGGTACCCCAACTGGTTGCTACGCACATCGATCGCTCTGAGTCGGTAAGATGCCATAATCCACACTTTTCGAATGACGCGTTGAAGCAAATCCTAGCAGTTTCGGCGCGTCAGCGTTAGCCTGGACGATAGGCATTTTGTATCAGCTCTATTTCATTGTTGCATTAGGAGGCATAAGAGACTGATTCAATGATCGACGCGACGAAGAGCCTAACAGCATCTTCCATACGTAAGAGACACGACTTAAGTCGGATGCCGCTAACTAGAAGTATGGATGTCGCTCGGTGAGCCTTAGTGCGTGCCTTGGATTCGACCTCCTTGCAATAGATTTGACCTCTCGCTAATAGTTCAGACCGGCGGACCTAAAAAGTTTGGTAGAACAGCGTAATGGCAGAGAAATGATGAACGGTGGGAGGATTATAAAGTGGCGGGATAAGAGCAAACACGAACAGGCAAATTACATATCTTCGCAGATTAGCCCAAGGGGCGCCGCGTCATTTCCCGACCGATATGTTGCCTACGTTCCACGAGTCACCGTCTTGCTTACTGATGTTAAATAGGGAGCATTGACCTGTTTGCTGTGCACGCAGCGATGACGAGTTATCGTAGCCTTCTAACAGCGCCCGAGCCGTACACGATCCTCTCGGTTCGGTACATCATAGTGCCATGTTTCCAACGCCTTAGGCTACCTCGGGTGAATTGCAACAGGTGTGGAGGCAGCGATACCACTCGACGCGATATGGAGGTAACGCACGGCTTATAACCAGAACATTCCGTCATTTATAGACTAGGCATGCACGCGAACGACTGTGAGACTCCAGGCATACGCGGACTTACGGTACTTGTCTCCTATACCCCCCCATGATGTTAACTCGCTGGGGTTTGCACACACAAAGCCTAGGTGACCAAGTTCCTGCCTCATTCATCGAAATCCTTAGGCAGCGAGCCCCGGAGGACGTTTCACAAGGTATTGCCGATATAACCCACGCGTTTCAATCATGGCTGCCCAAAGCACCGGGAAACCACACCTCCTTGGCCATTCGAAGAATCTAGGTTGGCATACTCACGTGAAGACTGTCGGTTCACGTCTACCGCCAGCGCTTTTAGGCTTCTCGGGGGCTCTATAGGAGTTGACGAATTCACATCCTGTGGCACATGGTACGATCGGTTACAACGACAACAAGTCCAGACAGTATACTAGGTTAAGATTGCATGAGTTGATTGTCAGTCGGAAGTAATTCTTTAGTATAACGAGGGGCTAGGCTCCGATAGGTCGCTGAACAATCCGGTGCAATCTTCGAGTACGCACACCGTTAGATAGCCATAGAATTTCCGGCCTTTGCGAGAAAGGCCTTCTTCGAAAGCGCCGTAAGAACGTTCAGCCGGCCGCCAAAGAGCTGGTGCAGTCCTGACTATCACATCTTCCGAAAATGCGGAAAACGGTTGCAGAATCTCGACTGCAAGCTCCGCGACTAAACCTGCAATCCGTTTGCTGACTGGTGGGGTTCTATGTGCGACGTATGCTTCCTTGCGGTTGACACAAATGGAGGCTCGAGGTATCGCATCGCCAGCGTCACGAATGCTTAGTATGTA
seq00017   GGTTATTCAACTACGCAGTGCTGTGATGTTAATTATTCAGGTTTCCAAATACTTAGAGGAACAATCCTTATTTAAATTCTGAACACGGAAACTACTCGATCGCGTACAAACTTGGACATAGCTCCGAAGATACAGCTCATTACGACATGGAGGTTACACGTTGGGTGTGATTATTCGTGCTTTTACGCTCAGGAATGCCAGGTCTGTTCGTACAGCTCCTCGGTTCTTTCGGCGTCGACGCGCTACGGGAGTCGCCAATGGGAACCACTTGAACAAATGCCATACCGGGGCCCTTACAATGAATTTCTACGGTCATCATTAATGGCGATGTAGGTGAGGTAAGACCTGCGTGGCCCAGTCTGTGGACACATCGTAAAGGGTGTTACTATGTATACGTTTGGTCAGCATTCATCTGGCCCTCTGATGCGCCTCCTGCCGGCAAGACCGATACGTGGCGATCATCTGCCGTAAACCGAGTGCATGCCAGGAGCTACAATTGGCTACCTATGACACAGTAAATCCAATACGGCATGTACGGAGCTGCAAGTCACAGACACTATAATTCGATAGGTTCTGTTTCTGATGGAAGTGCATCCAACTGCCAGCGCTAAGGTGGACATGGGAAGAGGTGTTTATAGTAAGCCATTCCACACCGCAAGCGTTGTTTCAGGAAATAGGCTGCAGCTAGCGTACGGTACCCCAACTGGTTGCTACGCACATCGATCGCTCTGAGTCGGTAAGATGCCATAATCCACACTTTTCGAATGACGCGTTGAAGCAAATCCTAGCAGTTTCGGCGCGTCAGCGTTAGCCTGGACGATAGGCATTTTGTATCAGCTCTATTTCATTGTTGCATTAGGAGGCATAAGAGACTGATTCAATGATCGACGCGACGAAGAGCCTAACAGCATCTTCCATACGTAAGAGACACGACTTAAGTCGGATGCCGCTAACTAGAAGTATGGATGTCGCTCGGTGAGCCTTAGTGCGTGCCTTGGATTCGACCTCCTTGCAATAGATTTGACCTCTCGCTAATAGTTCAGACCGGCGGACCTAAAAAGTTTGGTAGAACAGCGTAATGGCAGAGAAATGATGAACGGTGGGAGGATTATAAAGTGGCGGGATAAGAGCAAACACGAACAGGCAAATTACATATCTTCGCAGATTAGCCCAAGGGGCGCCGCGTCATTTCCCGACCGATATGTTGCCTACGTTCCACGAGTCACCGTCTTGCTTACTGATGTTAAATAGGGAGCATTGACCTGTTTGCTGTGCACGCAGCGATGACGAGTTATCGTAGCCTTCTAACAGCGCCCGAGCCGTACACGATCCTCTCGGTTCGGTACATCATAGTGCCATGTTTCCAACGCCTTAGGCTACCTCGGGTGAATTGCAACAGGTGTGGAGGCAGCGATACCACTCGACGCGATATGGAGGTAACGCACGGCTTATAACCAGAACATTCCGTCATTTATAGACTAGGCATGCACGCGAACGACTGTGAGACTCCAGGCATACGCGGACTTACGGTACTTGTCTCCTATACCCCCCCATGATGTTAACTCGCTGGGGTTTGCACACACAAAGCCTAGGTGACCAAGTTCCTGCCTCATTCATCGAAATCCTTAGGCAGCGAGCCCCGGAGGACGTTTCACAAGGTATTGCCGATATAACCCACGCGTTTGAATCATGGCTGCCCAAAGCACCGGGAAACCACACCTCCTTGGCCATTCGAAGAATCTAGGTTGGCATACTCACGTGAAGACTGTCGGTTCACGTCTACCGCCAGCGCTTTTAGGCTTCTCGGGGGCTCTATAGGAGTTGACGAATTCACATCCTGTGGCACACGGTACGATCGGTTACAACGACAACAAGTCCAGACAGTATACTAGGTTAAGATTGCATGAGTTGATTGTCAGTCGGAAGTAATTCTTTAGTATAACGAGGGGCTAGGCTCCGATAGGTCGCTGAACAATCCGGTGCAATCTTCGAGTACGCACACCGTTAGATAGCCATAGAATTTCCGGCCTTTGCGAGAAAGGCCTTCTTCGAAAGCGCCGTAAGAACGTTCAGCCGGCCGCCAAAGAGCTGGTGCAGTCCTGACTATCACATCTTCCGAAAATGCGGAAAACGGTTGCAGAATCTCGACTGCAAGCTCCGCGACTAAACCTGCAATCCGTTTGCTGACTGGTGGGGTTCTATGTGCGACGTATGCTTCCTTGCGGTTGACACAAATGGAGGCTCGAGGTATCGCATCGCCAGCGTCACGAATGCTTAGTATGTA
seq00018   GGTTATTCAACTACGCAGTGCTGTGATGTTAATTATTCAGGTTTCCAAATACTTAGAGGAACAATCCTTATTTAAATTCTGAACACGGAAACTACTCGATCGCGTACAAACTTGGACATAGCTCCGAAGATACAGCTCATTACGACATGGAGGTTACACGTTGGGTGTGATTATTCGTGCTTTTACGCTCAGGAATGCCAGGTCTGTTCGTACAGCTCCTCGGTTCTTTCGGCGTCGACGCGCTACGGGAGTCGCCAATGGGAACCACTTGAACAAATGCCATACCGGGGCCCTTACAATGAATTTCTACGGTCATCATTAATGGCGATGTAGGTGAGGTAAGACCTGCGTGGCCCAGTCTGTGGACACATCGTAAAGGGTGTTACTATGTATACGTTTGGTCAGCATTCATCTGGCCCTCTGATGCGCCTCCTGCCGGCAAGACCGATACGTGGCGATCATCTGCCGTAAACCGAGTGCATGCCAGGAGCTACAATTGGCTACCTATGACACAGTAAATCCAATACGGCATGTACGGAGCTGCAAGTCACAGACACTATAATTCGATAGGTTCTGTTTCTGATGGAAGTGCATCCAACTGCCAGCGCTAAGGTGGACATGGGAAGAGGTGTTTATAGTAAGCCATTCCACACCGCAAGCGTTGTTTCAGGAAATAGGCTGCAGCTAGCGTACGGTACCCCAACTGGTTGCTACGCACATCGATCGCTCTGAGTCGGTAAGATGCCATAATCCACACTTTTCGAATGACGCGTTGAAGCAAATCCTAGCAGTTTCGGCGCGTCAGCGTTAGCCTGGACGATAGGCATTTTGTATCAGCTCTATTTCATTGTTGCATTAGGAGGCATAAGAGACTGATTCAATGATCGACGCGACGAAGAGCCTAACAGCATCTTCCATACGTAAGAGACACGACTTAAGTCGGATGCCGCTAACTAGAAGTATGGATGTCGCTCGGTGAGCCTTAGTGCGTGCCTTGGATTCGACCTCCTTGCAATAGATTTGACCTCTCGCTAATAGTTCAGACCGGCGGACCTAAAAAGTTTGGTAGAACAGCGTAATGGCAGAGAAATGATGAACGGTGGGAGGATTATAAAGTGGCGGGATAAGAGCAAACACGAACAGGCAAATTACATATCTTCGCAGATTAGCCCAAGGGGCGCCGCGTCATTTCCCGACCGATATGTTGCCTACGTTCCACGAGTCACCGTCTTGCTTACTGATGTTAAATAGGGAGCATTGACCTGTTTGCTGTGCACGCAGCGATGACGAGTTATCGTAGCCTTCTAACAGCGCCCGAGCCGTACACGATCCTCTCGGTTCGGTACATCATAGTGCCATGTTTCCAACGCCTTAGGCTACCTCGGGTGAATTGCAACAGGTGTGGAGGCAGCGATACCACTCGACGCGATATGGAGGTAACGCACGGCTTATAACCAGAACATTCCGTCATTTATAGACTAGGCATGCACGCGAACGACTGTGAGACTCCAGGCATACGCGGACTTACGGTACTTGTCTCCTATACCCCCCCATGATGTTAACTCGCTGGGGTTTGCACACACAAAGCCTAGGTGACCAAGTTCCTGCCTCATTCATCGAAATCCTTAGGCAGCGAGCCCCGGAGGACGTTTCACAAGGTATTGCCGATATAACCCACGCGTTTCAATCATGGCTGCCCAAAGCACCGGGAAACCACACCTCCTTGGCCATTCGAAGAATCTAGGTTGGCATACTCACGTGAAGACTGTCGGTTCACGTCTACCGCCAGCGCTTTTAGGCTTCTCGGGGGCTCTATAGGAGTTGACGAATTCACATCCTGTGGCACATGGTACGATCGGTTACAACGACAACAAGTCCAGACAGTATACTAGGTTAAGATTGCATGAGTTGATTGTCAGTCGGAAGTAATTCTTTAGTATAACGAGGGGCTAGGCTCCGATAGGTCGCTGAACAATCCGGTGCAATCTTCGAGTACGCACACCGTTAGATAGCCATAGAATTTCCGGCCTTTGCGAGAAAGGCCTTCTTCGAAAGCGCCGTAAGAACGTTCAGCCGGCCGCCAAAGAGCTGGTGCAGTCCTGACTATCACATCTTCCGAAAATGCGGAAAACGGTTGCAGAATCTCGACTGCAAGCTCCGCGACTAAACCTGCAATCCGTTTGCTGACTGGTGGGGTTCTATGTGCGACGTATGCTTCCTTGCGGTTGACACAAATGGAGGCTCGAGGTATCGCATCGCCAGCGTCACGAATGCTTAGTATGTA
seq00019   GGTTATTCAACTACGCAGTGCTGTGATGTTAATTATTCAGGTTTCCAAATACTTAGAGGAACAATCCTTATTTAAATTCTGAACACGGAAACTACTCGATCGCGTACAAACTTGGACATAGCTCCGAAGATACAGCTCATTACGACATGGAGGTTACACGTTGGGTGTGATTATTCGTGCTTTTACGCTCAGGAATGCCAGGTCTGTTCGTACAGCTCCTCGGTTCTTTCGGCGTCGACGCGCTACGGGAGTCGCCAATGGGAACCACTTGAACAAATGCCATACCGGGGCCCTTACAATGAATTTCTACGGTCATCATTAATGGCGATGTAGGTGAGGTAAGACCTGCGTGGCCCAGTCTGTGGACACATCGTAAAGGGTGTTACTATGTATACGTTTGGTCAGCATTCATCTGGCCCTCTGATGCGCCTCCTGCCGGCAAGACCGATACGTGGCGATCATCTGCCGTAAACCGAGTGCATGCCAGGAGCTACAATTGGCTACCTATGACACAGTAAATCCAATACGGCATGTACGGAGCTGCAAGTCACAGACACTATAATTCGATAGGTTCTGTTTCTGATGGAAGTGCATCCAACTGCCAGCGCTAAGGTGGACATGGGAAGAGGTGTTTATAGTAAGCCATTCCACACCGCAAGCGTTGTTTCAGGAAATAGGCTGCAGCTAGCGTACGGTACCCCAACTGGTTGCTACGCACATCGATCGCTCTGAGTCGGTAAGATGCCATAATCCACACTTTTCGAATGACGCGTTGAAGCAAATCCTAGCAGTTTCGGCGCGTCAGCGTTAGCCTGGACGATAGGCATTTTGTATCAGCTCTATTTCATTGTTGCATTAGGAGGCATAAGAGACTGATTCAATGATCGACGCGACGAAGAGCCTAACAGCATCTTCCATACGTAAGAGACACGACTTAAGTCGGATGCCGCTAACTAGAAGTATGGATGTCGCTCGGTGAGCCTTAGTGCGTGCCTTGGATTCGACCTCCTTGCAATAGATTTGACCTCTCGCTAATAGTTCAGACCGGCGGACCTAAAAAGTTTGGTAGAACAGCGTAATGGCAGAGAAATGATGAACGGTGGGAGGATTATAAAGTGGCGGGATAAGAGCAAACACGAACAGGCAAATTACATATCTTCGCAGATTAGCCCAAGGGGCGCCGCGTCATTTCCCGACCGATATGTTGCCTACGTTCCACGAGTCACCGTCTTGCTTACTGATGTTAAATAGGGAGCATTGACCTGTTTGCTGTGCACGCAGCGATGACGAGTTATCGTAGCCTTCTAACAGCGCCCGAGCCGTACACGATCCTCTCGGTTCGGTACATCATAGTGCCATGTTTCCAACGCCTTAGGCTACCTCGGGTGAATTGCAACAGGTGTGGAGGCAGCGATACCACTCGACGCGATATGGAGGTAACGCACGGCTTATAACCAGAACATTCCGTCATTTATAGACTAGGCATGCACGCGAACGACTGTGAGACTCCAGGCATACGCGGACTTACGGTACTTGTCTCCTATACCCCCCCATGATGTTAACTCGCTGGGGTTTGCACACACAAAGCCTAGGTGACCAAGTTCCTGCCTCATTCATCGAAATCCTTAGGCAGCGAGCCCCGGAGGACGTTTCACAAGGTATTGCCGATATAACCCACGCGTTTGAATCATGGCTGCCCAAAGCACCGGGAAACCACACCTCCTTGGCCATTCGAAGAATCTAGGTTGGCATACTCACGTGAAGACTGTCGGTTCACGTCTACCGCCAGCGCTTTTAGGCTTCTCGGGGGCTCTATAGGAGTTGACGAATTCACATCCTGTGGCACACGGTACGATCGGTTACAACGACAACAAGTCCAGACAGTATACTAGGTTAAGATTGCATGAGTTGATTGTCAGTCGGAAGTAATTCTTTAGTATAACGAGGGGCTAGGCTCCGATAGGTCGCTGAACAATCCGGTGCAATCTTCGAGTACGCACACCGTTAGATAGCCATAGAATTTCCGGCCTTTGCGAGAAAGGCCTTCTTCGAAAGCGCCGTAAGAACGTTCAGCCGGCCGCCAAAGAGCTGGTGCAGTCCTGACTATCACATCTTCCGAAAATGCGGAAAACGGTTGCAGAATCTCGACTGCAAGCTCCGCGACTAAACCTGCAATCCGTTTGCTGACTGGTGGGGTTCTATGTGCGACGTATGCTTCCTTGCGGTTGACACAAATGGAGGCTCGAGGTATCGCATCGCCAGCGTCACGAATGCTTAGTATGTA
seq00020   GGTTATTCAACTACGCAGTGCTGTGATGTTAATTATTCAGGTTTCCAAATACTTAGAGGAACAATCCTTATTTAAATTCTGAACACGGAAACTACTCGATCGCGTACAAACTTGGACATAGCTCCGAAGATACAGCTCATTACGACATGGAGGTTACACGTTGGGTGTGATTATTCGTGCTTTTACGCTCAGGAATGCCAGGTCTGTTCGTACAGCTCCTCGGTTCTTTCGGCGTCGACGCGCTACGGGAGTCGCCAATGGGAACCACTTGAACAAATGCCATACCGGGGCCCTTACAATGAATTTCTACGGTCATCATTAATGGCGATGTAGGTGAGGTAAGACCTGCGTGGCCCAGTCTGTGGACACATCGTAAAGGGTGTTACTATGTATACGTTTGGTCAGCATTCATCTGGCCCTCTGATGCGCCTCCTGCCGGCAAGACCGATACGTGGCGATCATCTGCCGTAAACCGAGTGCATGCCAGGAGCTACAATTGGCTACCTATGACACAGTAAATCCAATACGGCATGTACGGAGCTGCAAGTCACAGACACTATAATTCGATAGGTTCTGTTTCTGATGGAAGTGCATCCAACTGCCAGCGCTAAGGTGGACATGGGAAGAGGTGTTTATAGTAAGCCATTCCACACCGCAAGCGTTGTTTCAGGAAATAGGCTGCAGCTAGCGTACGGTACCCCAACTGGTTGCTACGCACATCGATCGCTCTGAGTCGGTAAGATGCCATAATCCACACTTTTCGAATGACGCGTTGAAGCAAATCCTAGCAGTTTCGGCGCGTCAGCGTTAGCCTGGACGATAGGCATTTTGTATCAGCTCTATTTCATTGTTGCATTAGGAGGCATAAGAGACTGATTCAATGATCGACGCGACGAAGAGCCTAACAGCATCTTCCATACGTAAGAGACACGACTTAAGTCGGATGCCGCTAACTAGAAGTATGGATGTCGCTCGGTGAGCCTTAGTGCGTGCCTTGGATTCGACCTCCTTGCAATAGATTTGACCTCTCGCTAATAGTTCAGACCGGCGGACCTAAAAAGTTTGGTAGAACAGCGTAATGGCAGAGAAATGATGAACGGTGGGAGGATTATAAAGTGGCGGGATAAGAGCAAACACGAACAGGCAAATTACATATCTTCGCAGATTAGCCCAAGGGGCGCCGCGTCATTTCCCGACCGATATGTTGCCTACGTTCCACGAGTCACCGTCTTGCTTACTGATGTTAAATAGGGAGCATTGACCTGTTTGCTGTGCACGCAGCGATGACGAGTTATCGTAGCCTTCTAACAGCGCCCGAGCCGTACACGATCCTCTCGGTTCGGTACATCATAGTGCCATGTTTCCAACGCCTTAGGCTACCTCGGGTGAATTGCAACAGGTGTGGAGGCAGCGATACCACTCGACGCGATATGGAGGTAACGCACGGCTTATAACCAGAACATTCCGTCATTTATAGACTAGGCATGCACGCGAACGACTGTGAGACTCCAGGCATACGCGGACTTACGGTACTTGTCTCCTATACCCCCCCATGATGTTAACTCGCTGGGGTTTGCACACACAAAGCCTAGGTGACCAAGTTCCTGCCTCATTCATCGAAATCCTTAGGCAGCGAGCCCCGGAGGACGTTTCACAAGGTATTGCCGATATAACCCACGCGTTTGAATCATGGCTGCCCAAAGCACCGGGAAACCACACCTCCTTGGCCATTCGAAGAATCTAGGTTGGCATACTCACGTGAAGACTGTCGGTTCACGTCTACCGCCAGCGCTTTTAGGCTTCTCGGGGGCTCTATAGGAGTTGACGAATTCACATCCTGTGGCACATGGTACGATCGGTTACAACGACAACAAGTCCAGACAGTATACTAGGTTAAGATTGCATGAGTTGATTGTCAGTCGGAAGTAATTCTTTAGTATAACGAGGGGCTAGGCTCCGATAGGTCGCTGAACAATCCGGTGCAATCTTCGAGTACGCACACCGTTAGATAGCCATAGAATTTCCGGCCTTTGCGAGAAAGGCCTTCTTCGAAAGCGCCGTAAGAACGTTCAGCCGGCCGCCAAAGAGCTGGTGCAGTCCTGACTATCACATCTTCCGAAAATGCGGAAAACGGTTGCAGAATCTCGACTGCAAGCTCCGCGACTAAACCTGCAATCCGTTTGCTGACTGGTGGGGTTCTATGTGCGACGTATGCTTCCTTGCGGTTGACACAAATGGAGGCTCGAGGTATCGCATCGCCAGCGTCACGAATGCTTAGTATGTA
seq00021   GGTTATTCAACTACGCAGTGCTGTGATGTTAATTATTCAGGTTTCCAAATACTTAGAGGAACAATCCTTATTTAAATTCTGAACACGGAAACTACTCGATCGCGTACAAACTTGGACATAGCTCCGAAGATACAGCTCATTACGACATGGAGGTTACACGTTGGGTGTGATTATTCGTGCTTTTACGCTCAGGAATGCCAGGTCTGTTCGTACAGCTCCTCGGTTCTTTCGGCGTCGACGCGCTACGGGAGTCGCCAATGGGAACCACTTGAACAAATGCCATACCGGGGCCCTTACAATGAATTTCTACGGTCATCATTAATGGCGATGTAGGTGAGGTAAGACCTGCGTGGCCCAGTCTGTGGACACATCGTAAAGGGTGTTACTATGTATACGTTTGGTCAGCATTCATCTGGCCCTCTGATGCGCCTCCTGCCGGCAAGACCGATACGTGGCGATCATCTGCCGTAAACCGAGTGCATGCCAGGAGCTACAATTGGCTACCTATGACACAGTAAATCCAATACGGCATGTACGGAGCTGCAAGTCACAGACACTATAATTCGATAGGTTCTGTTTCTGATGGAAGTGCATCCAACTGCCAGCGCTAAGGTGGACATGGGAAGAGGTGTTTATAGTAAGCCATTCCACACCGCAAGCGTTGTTTCAGGAAATAGGCTGCAGCTAGCGTACGGTACCCCAACTGGTTGCTACGCACATCGATCGCTCTGAGTCGGTAAGATGCCATAATCCACACTTTTCGAATGACGCGTTGAAGCAAATCCTAGCAGTTTCGGCGCGTCAGCGTTAGCCTGGACGATAGGCATTTTGTATCAGCTCTATTTCATTGTTGCATTAGGAGGCATAAGAGACTGATTCAATGATCGACGCGACGAAGAGCCTAACAGCATCTTCCATACGTAAGAGACACGACTTAAGTCGGATGCCGCTAACTAGAAGTATGGATGTCGCTCGGTGAGCCTTAGTGCGTGCCTTGGATTCGACCTCCTTGCAATAGATTTGACCTCTCGCTAATAGTTCAGACCGGCGGACCTAAAAAGTTTGGTAGAACAGCGTAATGGCAGAGAAATGATGAACGGTGGGAGGATTATAAAGTGGCGGGATAAGAGCAAACACGAACAGGCAAATTACATATCTTCGCAGATTAGCCCAAGGGGCGCCGCGTCATTTCCCGACCGATATGTTGCCTACGTTCCACGAGTCACCGTCTTGCTTACTGATGTTAAATAGGGAGCATTGACCTGTTTGCTGTGCACGCAGCGATGACGAGTTATCGTAGCCTTCTAACAGCGCCCGAGCCGTACACGATCCTCTCGGTTCGGTACATCATAGTGCCATGTTTCCAACGCCTTAGGCTACCTCGGGTGAATTGCAACAGGTGTGGAGGCAGCGATACCACTCGACGCGATATGGAGGTAACGCACGGCTTATAACCAGAACATTCCGTCATTTATAGACTAGGCATGCACGCGAACGACTGTGAGACTCCAGGCATACGCGGACTTACGGTACTTGTCTCCTATACCCCCCCATGATGTTAACTCGCTGGGGTTTGCACACACAAAGCCTAGGTGACCAAGTTCCTGCCTCATTCATCGAAATCCTTAGGCAGCGAGCCCCGGAGGACGTTTCACAAGGTATTGCCGATATAACCCACGCGTTTGAATCATGGCTGCCCAAAGCACCGGGAAACCACACCTCCTTGGCCATTCGAAGAATCTAGGTTGGCATACTCACGTGAAGACTGTCGGTTCACGTCTACCGCCAGCGCTTTTAGGCTTCTCGGGGGCTCTATAGGAGTTGACGAATTCACATCCTGTGGCACACGGTACGATCGGTTACAACGACAACAAGTCCAGACAGTATACTAGGTTAAGATTGCATGAGTTGATTGTCAGTCGGAAGTAATTCTTTAGTATAACGAGGGGCTAGGCTCCGATAGGTCGCTGAACAATCCGGTGCAATCTTCGAGTACGCACACCGTTAGATAGCCATAGAATTTCCGGCCTTTGCGAGAAAGGCCTTCTTCGAAAGCGCCGTAAGAACGTTCAGCCGGCCGCCAAAGAGCTGGTGCAGTCCTGACTATCACATCTTCCGAAAATGCGGAAAACGGTTGCAGAATCTCGACTGCAAGCTCCGCGACTAAACCTGCAATCCGTTTGCTGACTGGTGGGGTTCTATGTGCGACGTATGCTTCCTTGCGGTTGACACAAATGGAGGCTCGAGGTATCGCATCGCCAGCGTCACGAATGCTTAGTATGTA
seq00022   GGTTATTCAACTACGCAGTGCTGTGATGTTAATTATTCAGGTTTCCAAATACTTAGAGGAACAATCCTTATTTAAATTCTGAACACGGAAACTACTCGATCGCGTACAAACTTGGACATAGCTCCGAAGATACAGCTCATTACGACATGGAGGTTACACGTTGGGTGTGATTATTCGTGCTTTTACGCTCAGGAATGCCAGGTCTGTTCGTACAGCTCCTCGGTTCTTTCGGCGTCGACGCGCTACGGGAGTCGCCAATGGGAACCACTTGAACAAATGCCATACCGGGGCCCTTACAATGAATTTCTACGGTCATCATTAATGGCGATGTAGGTGAGGTAAGACCTGCGTGGCCCAGTCTGTGGACACATCGTAAAGGGTGTTACTATGTATACGTTTGGTCAGCATTCATCTGGCCCTCTGATGCGCCTCCTGCCGGCAAGACCGATACGTGGCGATCATCTGCCGTAAACCGAGTGCATGCCAGGAGCTACAATTGGCTACCTATGACACAGTAAATCCAATACGGCATGTACGGAGCTGCAAGTCACAGACACTATAATTCGATAGGTTCTGTTTCTGATGGAAGTGCATCCAACTGCCAGCGCTAAGGTGGACATGGGAAGAGGTGTTTATAGTAAGCCATTCCACACCGCAAGCGTTGTTTCAGGAAATAGGCTGCAGCTAGCGTACGGTACCCCAACTGGTTGCTACGCACATCGATCGCTCTGAGTCGGTAAGATGCCATAATCCACACTTTTCGAATGACGCGTTGAAGCAAATCCTAGCAGTTTCGGCGCGTCAGCGTTAGCCTGGACGATAGGCATTTTGTATCAGCTCTATTTCATTGTTGCATTAGGAGGCATAAGAGACTGATTCAATGATCGACGCGACGAAGAGCCTAACAGCATCTTCCATACGTAAGAGACACGACTTAAGTCGGATGCCGCTAACTAGAAGTATGGATGTCGCTCGGTGAGCCTTAGTGCGTGCCTTGGATTCGACCTCCTTGCAATAGATTTGACCTCTCGCTAATAGTTCAGACCGGCGGACCTAAAAAGTTTGGTAGAACAGCGTAATGGCAGAGAAATGATGAACGGTGGGAGGATTATAAAGTGGCGGGATAAGAGCAAACACGAACAGGCAAATTACATATCTTCGCAGATTAGCCCAAGGGGCGCCGCGTCATTTCCCGACCGATATGTTGCCTACGTTCCACGAGTCACCGTCTTGCTTACTGATGTTAAATAGGGAGCATTGACCTGTTTGCTGTGCACGCAGCGATGACGAGTTATCGTAGCCTTCTAACAGCGCCCGAGCCGTACACGATCCTCTCGGTTCGGTACATCATAGTGCCATGTTTCCAACGCCTTAGGCTACCTCGGGTGAATTGCAACAGGTGTGGAGGCAGCGATACCACTCGACGCGATATGGAGGTAACGCACGGCTTATAACCAGAACATTCCGTCATTTATAGACTAGGCATGCACGCGAACGACTGTGAGACTCCAGGCATACGCGGACTTACGGTACTTGTCTCCTATACCCCCCCATGATGTTAACTCGCTGGGGTTTGCACACACAAAGCCTAGGTGACCAAGTTCCTGCCTCATTCATCGAAATCCTTAGGCAGCGAGCCCCGGAGGACGTTTCACAAGGTATTGCCGATATAACCCACGCGTTTGAATCATGGCTGCCCAAAGCACCGGGAAACCACACCTCCTTGGCCATTCGAAGAATCTAGGTTGGCATACTCACGTGAAGACTGTCGGTTCACGTCTACCGCCAGCGCTTTTAGGCTTCTCGGGGGCTCTATAGGAGTTGACGAATTCACATCCTGTGGCACACGGTACGATCGGTTACAACGACAACAAGTCCAGACAGTATACTAGGTTAAGATTGCATGAGTTGATTGTCAGTCGGAAGTAATTCTTTAGTATAACGAGGGGCTAGGCTCCGATAGGTCGCTGAACAATCCGGTGCAATCTTCGAGTACGCACACCGTTAGATAGCCATAGAATTTCCGGCCTTTGCGAGAAAGGCCTTCTTCGAAAGCGCCGTAAGAACGTTCAGCCGGCCGCCAAAGAGCTGGTGCAGTCCTGACTATCACATCTTCCGAAAATGCGGAAAACGGTTGCAGAATCTCGACTGCAAGCTCCGCGACTAAACCTGCAATCCGTTTGCTGACTGGTGGGGTTCTATGTGCGACGTATGCTTCCTTGCGGTTGACACAAATGGAGGCTCGAGGTATCGCATCGCCAGCGTCACGAATGCTTAGTATGTA
seq00023   GGTTATTCAACTACGCAGTGCTGTGATGTTAATTATTCAGGTTTCCAAATACTTAGAGGAACAATCCTTATTTAAATTCTGAACACGGAAACTACTCGATCGCGTACAAACTTGGACATAGCTCCGAAGATACAGCTCATTACGACATGGAGGTTACACGTTGGGTGTGATTATTCGTGCTTTTACGCTCAGGAATGCCAGGTCTGTTCGTACAGCTCCTCGGTTCTTTCGGCGTCGACGCGCTACGGGAGTCGCCAATGGGAACCACTTGAACAAATGCCATACCGGGGCCCTTACAATGAATTTCTACGGTCATCATTAATGGCGATGTAGGTGAGGTAAGACCTGCGTGGCCCAGTCTGTGGACACATCGTAAAGGGTGTTACTATGTATACGTTTGGTCAGCATTCATCTGGCCCTCTGATGCGCCTCCTGCCGGCAAGACCGATACGTGGCGATCATCTGCCGTAAACCGAGTGCATGCCAGGAGCTACAATTGGCTACCTATGACACAGTAAATCCAATACGGCATGTACGGAGCTGCAAGTCACAGACACTATAATTCGATAGGTTCTGTTTCTGATGGAAGTGCATCCAACTGCCAGCGCTAAGGTGGACATGGGAAGAGGTGTTTATAGTAAGCCATTCCACACCGCAAGCGTTGTTTCAGGAAATAGGCTGCAGCTAGCGTACGGTACCCCAACTGGTTGCTACGCACATCGATCGCTCTGAGTCGGTAAGATGCCATAATCCACACTTTTCGAATGACGCGTTGAAGCAAATCCTAGCAGTTTCGGCGCGTCAGCGTTAGCCTGGACGATAGGCATTTTGTATCAGCTCTATTTCATTGTTGCATTAGGAGGCATAAGAGACTGATTCAATGATCGACGCGACGAAGAGCCTAACAGCATCTTCCATACGTAAGAGACACGACTTAAGTCGGATGCCGCTAACTAGAAGTATGGATGTCGCTCGGTGAGCCTTAGTGCGTGCCTTGGATTCGACCTCCTTGCAATAGATTTGACCTCTCGCTAATAGTTCAGACCGGCGGACCTAAAAAGTTTGGTAGAACAGCGTAATGGCAGAGAAATGATGAACGGTGGGAGGATTATAAAGTGGCGGGATAAGAGCAAACACGAACAGGCAAATTACATATCTTCGCAGATTAGCCCAAGGGGCGCCGCGTCATTTCCCGACCGATATGTTGCCTACGTTCCACGAGTCACCGTCTTGCTTACTGATGTTAAATAGGGAGCATTGACCTGTTTGCTGTGCACGCAGCGATGACGAGTTATCGTAGCCTTCTAACAGCGCCCGAGCCGTACACGATCCTCTCGGTTCGGTACATCATAGTGCCATGTTTCCAACGCCTTAGGCTACCTCGGGTGAATTGCAACAGGTGTGGAGGCAGCGATACCACTCGACGCGATATGGAGGTAACGCACGGCTTATAACCAGAACATTCCGTCATTTATAGACTAGGCATGCACGCGAACGACTGTGAGACTCCAGGCATACGCGGACTTACGGTACTTGTCTCCTATACCCCCCCATGATGTTAACTCGCTGGGGTTTGCACACACAAAGCCTAGGTGACCAAGTTCCTGCCTCATTCATCGAAATCCTTAGGCAGCGAGCCCCGGAGGACGTTTCACAAGGTATTGCCGATATAACCCACGCGTTTGAATCATGGCTGCCCAAAGCACCGGGAAACCACACCTCCTTGGCCATTCGAAGAATCTAGGTTGGCATACTCACGTGAAGACTGTCGGTTCACGTCTACCGCCAGCGCTTTTAGGCTTCTCGGGGGCTCTATAGGAGTTGACGAATTCACATCCTGTGGCACACGGTACGATCGGTTACAACGACAACAAGTCCAGACAGTATACTAGGTTAAGATTGCATGAGTTGATTGTCAGTCGGAAGTAATTCTTTAGTATAACGAGGGGCTAGGCTCCGATAGGTCGCTGAACAATCCGGTGCAATCTTCGAGTACGCACACCGTTAGATAGCCATAGAATTTCCGGCCTTTGCGAGAAAGGCCTTCTTCGAAAGCGCCGTAAGAACGTTCAGCCGGCCGCCAAAGAGCTGGTGCAGTCCTGACTATCACATCTTCCGAAAATGCGGAAAACGGTTGCAGAATCTCGACTGCAAGCTCCGCGACTAAACCTGCAATCCGTTTGCTGACTGGTGGGGTTCTATGTGCGACGTATGCTTCCTTGCGGTTGACACAAATGGAGGCTCGAGGTATCGCATCGCCAGCGTCACGAATGCTTAGTATGTA
seq00024   GGTTATTCAACTACGCAGTGCTGTGATGTTAATTATTCAGGTTTCCAAATACTTAGAGGAACAATCCTTATTTAAATTCTGAACACGGAAACTACTCGATCGCGTACAAACTTGGACATAGCTCCGAAGATACAGCTCATTACGACATGGAGGTTACACGTTGGGTGTGATTATTCGTGCTTTTACGCTCAGGAATGCCAGGTCTGTTCGTACAGCTCCTCGGTTCTTTCGGCGTCGACGCGCTACGGGAGTCGCCAATGGGAACCACTTGAACAAATGCCATACCGGGGCCCTTACAATGAATTTCTACGGTCATCATTAATGGCGATGTAGGTGAGGTAAGACCTGCGTGGCCCAGTCTGTGGACACATCGTAAAGGGTGTTACTATGTATACGTTTGGTCAGCATTCATCTGGCCCTCTGATGCGCCTCCTGCCGGCAAGACCGATACGTGGCGATCATCTGCCGTAAACCGAGTGCATGCCAGGAGCTACAATTGGCTACCTATGACACAGTAAATCCAATACGGCATGTACGGAGCTGCAAGTCACAGACACTATAATTCGATAGGTTCTGTTTCTGATGGAAGTGCATCCAACTGCCAGCGCTAAGGTGGACATGGGAAGAGGTGTTTATAGTAAGCCATTCCACACCGCAAGCGTTGTTTCAGGAAATAGGCTGCAGCTAGCGTACGGTACCCCAACTGGTTGCTACGCACATCGATCGCTCTGAGTCGGTAAGATGCCATAATCCACACTTTTCGAATGACGCGTTGAAGCAAATCCTAGCAGTTTCGGCGCGTCAGCGTTAGCCTGGACGATAGGCATTTTGTATCAGCTCTATTTCATTGTTGCATTAGGAGGCATAAGAGACTGATTCAATGATCGACGCGACGAAGAGCCTAACAGCATCTTCCATACGTAAGAGACACGACTTAAGTCGGATGCCGCTAACTAGAAGTATGGATGTCGCTCGGTGAGCCTTAGTGCGTGCCTTGGATTCGACCTCCTTGCAATAGATTTGACCTCTCGCTAATAGTTCAGACCGGCGGACCTAAAAAGTTTGGTAGAACAGCGTAATGGCAGAGAAATGATGAACGGTGGGAGGATTATAAAGTGGCGGGATAAGAGCAAACACGAACAGGCAAATTACATATCTTCGCAGATTAGCCCAAGGGGCGCCGCGTCATTTCCCGACCGATATGTTGCCTACGTTCCACGAGTCACCGTCTTGCTTACTGATGTTAAATAGGGAGCATTGACCTGTTTGCTGTGCACGCAGCGATGACGAGTTATCGTAGCCTTCTAACAGCGCCCGAGCCGTACACGATCCTCTCGGTTCGGTACATCATAGTGCCATGTTTCCAACGCCTTAGGCTACCTCGGGTGAATTGCAACAGGTGTGGAGGCAGCGATACCACTCGACGCGATATGGAGGTAACGCACGGCTTATAACCAGAACATTCCGTCATTTATAGACTAGGCATGCACGCGAACGACTGTGAGACTCCAGGCATACGCGGACTTACGGTACTTGTCTCCTATACCCCCCCATGATGTTAACTCGCTGGGGTTTGCACACACAAAGCCTAGGTGACCAAGTTCCTGCCTCATTCATCGAAATCCTTAGGCAGCGAGCCCCGGAGGACGTTTCACAAGGTATTGCCGATATAACCCACGCGTTTCAATCATGGCTGCCCAAAGCACCGGGAAACCACACCTCCTTGGCCATTCGAAGAATCTAGGTTGGCATACTCACGTGAAGACTGTCGGTTCACGTCTACCGCCAGCGCTTTTAGGCTTCTCGGGGGCTCTATAGGAGTTGACGAATTCACATCCTGTGGCACATGGTACGATCGGTTACAACGACAACAAGTCCAGACAGTATACTAGGTTAAGATTGCATGAGTTGATTGTCAGTCGGAAGTAATTCTTTAGTATAACGAGGGGCTAGGCTCCGATAGGTCGCTGAACAATCCGGTGCAATCTTCGAGTACGCACACCGTTAGATAGCCATAGAATTTCCGGCCTTTGCGAGAAAGGCCTTCTTCGAAAGCGCCGTAAGAACGTTCAGCCGGCCGCCAAAGAGCTGGTGCAGTCCTGACTATCACATCTTCCGAAAATGCGGAAAACGGTTGCAGAATCTCGACTGCAAGCTCCGCGACTAAACCTGCAATCCGTTTGCTGACTGGTGGGGTTCTATGTGCGACGTATGCTTCCTTGCGGTTGACACAAATGGAGGCTCGAGGTATCGCATCGCCAGCGTCACGAATGCTTAGTATGTA
seq00025   GGTTATTCAACTACGCAGTGCTGTGATGTTAATTATTCAGGTTTCCAAATACTTAGAGGAACAATCCTTATTTAAATTCTGAACACGGAAACTACTCGATCGCGTACAAACTTGGACATAGCTCCGAAGATACAGCTCATTACGACATGGAGGTTACACGTTGGGTGTGATTATTCGTGCTTTTACGCTCAGGAATGCCAGGTCTGTTCGTACAGCTCCTCGGTTCTTTCGGCGTCGACGCGCTACGGGAGTCGCCAATGGGAACCACTTGAACAAATGCCATACCGGGGCCCTTACAATGAATTTCTACGGTCATCATTAATGGCGATGTAGGTGAGGTAAGACCTGCGTGGCCCAGTCTGTGGACACATCGTAAAGGGTGTTACTATGTATACGTTTGGTCAGCATTCATCTGGCCCTCTGATGCGCCTCCTGCCGGCAAGACCGATACGTGGCGATCATCTGCCGTAAACCGAGTGCATGCCAGGAGCTACAATTGGCTACCTATGACACAGTAAATCCAATACGGCATGTACGGAGCTGCAAGTCACAGACACTATAATTCGATAGGTTCTGTTTCTGATGGAAGTGCATCCAACTGCCAGCGCTAAGGTGGACATGGGAAGAGGTGTTTATAGTAAGCCATTCCACACCGCAAGCGTTGTTTCAGGAAATAGGCTGCAGCTAGCGTACGGTACCCCAACTGGTTGCTACGCACATCGATCGCTCTGAGTCGGTAAGATGCCATAATCCACACTTTTCGAATGACGCGTTGAAGCAAATCCTAGCAGTTTCGGCGCGTCAGCGTTAGCCTGGACGATAGGCATTTTGTATCAGCTCTATTTCATTGTTGCATTAGGAGGCATAAGAGACTGATTCAATGATCGACGCGACGAAGAGCCTAACAGCATCTTCCATACGTAAGAGACACGACTTAAGTCGGATGCCGCTAACTAGAAGTATGGATGTCGCTCGGTGAGCCTTAGTGCGTGCCTTGGATTCGACCTCCTTGCAATAGATTTGACCTCTCGCTAATAGTTCAGACCGGCGGACCTAAAAAGTTTGGTAGAACAGCGTAATGGCAGAGAAATGATGAACGGTGGGAGGATTATAAAGTGGCGGGATAAGAGCAAACACGAACAGGCAAATTACATATCTTCGCAGATTAGCCCAAGGGGCGCCGCGTCATTTCCCGACCGATATGTTGCCTACGTTCCACGAGTCACCGTCTTGCTTACTGATGTTAAATAGGGAGCATTGACCTGTTTGCTGTGCACGCAGCGATGACGAGTTATCGTAGCCTTCTAACAGCGCCCGAGCCGTACACGATCCTCTCGGTTCGGTACATCATAGTGCCATGTTTCCAACGCCTTAGGCTACCTCGGGTGAATTGCAACAGGTGTGGAGGCAGCGATACCACTCGACGCGATATGGAGGTAACGCACGGCTTATAACCAGAACATTCCGTCATTTATAGACTAGGCATGCACGCGAACGACTGTGAGACTCCAGGCATACGCGGACTTACGGTACTTGTCTCCTATACCCCCCCATGATGTTAACTCGCTGGGGTTTGCACACACAAAGCCTAGGTGACCAAGTTCCTGCCTCATTCATCGAAATCCTTAGGCAGCGAGCCCCGGAGGACGTTTCACAAGGTATTGCCGATATAACCCACGCGTTTGAATCATGGCTGCCCAAAGCACCGGGAAACCACACCTCCTTGGCCATTCGAAGAATCTAGGTTGGCATACTCACGTGAAGACTGTCGGTTCACGTCTACCGCCAGCGCTTTTAGGCTTCTCGGGGGCTCTATAGGAGTTGACGAATTCACATCCTGTGGCACATGGTACGATCGGTTACAACGACAACAAGTCCAGACAGTATACTAGGTTAAGATTGCATGAGTTGATTGTCAGTCGGAAGTAATTCTTTAGTATAACGAGGGGCTAGGCTCCGATAGGTCGCTGAACAATCCGGTGCAATCTTCGAGTACGCACACCGTTAGATAGCCATAGAATTTCCGGCCTTTGCGAGAAAGGCCTTCTTCGAAAGCGCCGTAAGAACGTTCAGCCGGCCGCCAAAGAGCTGGTGCAGTCCTGACTATCACATCTTCCGAAAATGCGGAAAACGGTTGCAGAATCTCGACTGCAAGCTCCGCGACTAAACCTGCAATCCGTTTGCTGACTGGTGGGGTTCTATGTGCGACGTATGCTTCCTTGCGGTTGACACAAATGGAGGCTCGAGGTATCGCATCGCCAGCGTCACGAATGCTTAGTATGTA
seq00026   GGTTATTCAACTACGCAGTGCTGTGATGTTAATTATTCAGGTTTCCAAATACTTAGAGGAACAATCCTTATTTAAATTCTGAACACGGAAACTACTCGATCGCGTACAAACTTGGACATAGCTCCGAAGATACAGCTCATTACGACATGGAGGTTACACGTTGGGTGTGATTATTCGTGCTTTTACGCTCAGGAATGCCAGGTCTGTTCGTACAGCTCCTCGGTTCTTTCGGCGTCGACGCGCTACGGGAGTCGCCAATGGGAACCACTTGAACAAATGCCATACCGGGGCCCTTACAATGAATTTCTACGGTCATCATTAATGGCGATGTAGGTGAGGTAAGACCTGCGTGGCCCAGTCTGTGGACACATCGTAAAGGGTGTTACTATGTATACGTTTGGTCAGCATTCATCTGGCCCTCTGATGCGCCTCCTGCCGGCAAGACCGATACGTGGCGATCATCTGCCGTAAACCGAGTGCATGCCAGGAGCTACAATTGGCTACCTATGACACAGTAAATCCAATACGGCATGTACGGAGCTGCAAGTCACAGACACTATAATTCGATAGGTTCTGTTTCTGATGGAAGTGCATCCAACTGCCAGCGCTAAGGTGGACATGGGAAGAGGTGTTTATAGTAAGCCATTCCACACCGCAAGCGTTGTTTCAGGAAATAGGCTGCAGCTAGCGTACGGTACCCCAACTGGTTGCTACGCACATCGATCGCTCTGAGTCGGTAAGATGCCATAATCCACACTTTTCGAATGACGCGTTGAAGCAAATCCTAGCAGTTTCGGCGCGTCAGCGTTAGCCTGGACGATAGGCATTTTGTATCAGCTCTATTTCATTGTTGCATTAGGAGGCATAAGAGACTGATTCAATGATCGACGCGACGAAGAGCCTAACAGCATCTTCCATACGTAAGAGACACGACTTAAGTCGGATGCCGCTAACTAGAAGTATGGATGTCGCTCGGTGAGCCTTAGTGCGTGCCTTGGATTCGACCTCCTTGCAATAGATTTGACCTCTCGCTAATAGTTCAGACCGGCGGACCTAAAAAGTTTGGTAGAACAGCGTAATAGCAGAGAAATGATGAACGGTGGGAGGATTATAAAGTGGCGGGATAAGAGCAAACACGAACAGGCAAATTACATATCTTCGCAGATTAGCCCAAGGGGCGCCGCGTCATTTCCCGACGGATATGTTGCCTACGTTCCACGAGTCACCGTCTTGCTTACTGATGTTAAATAGGGAGCATTGACCTGTTTGCTGTGCACGCAGCGATGACGAGTTATCGTAGCCTTCTAACAGCGCCCGAGCCGTACACGATCCTCTCGGTTCGGTACATCATAGTGCCATGTTTCCAACGCCTTAGGCTACCTCGGGTGAATTGCAACAGGTGTGGAGGCAGCGATACCACTCGACGCGATATGGAGGTAACGCACGGCTTATAACCAGAACATTCCGTCATTTATAGACTAGGCATGCACGCGAACGACTGTGAGACTCCAGGCATACGCGGACTTACGGTACTTGTCTCCTATACCCCCCCATGATGTTAACTCGCTGGGGTTTGCACACACAAAGCCTAGGTGACCAAGTTCCTGCCTCATTCATCGAAATCCTTAGGCAGCGAGCCCCGGAGGACGTTTCACAAGGTATTGCCGATATAACCCACGCGTTTGAATCATGGCTGCCCAAAGCACCGGGAAACCACACCTCCTTGGCCATTCGAAGAATCTAGGTTGGCATACTCACGTGAAGACTGTCGGTTCACGTCTACCGCCAGCGCTTTTAGGCTTCTCGGGGGCTCTATAGGAGTTGACGAATTCACATCCTGTGGCACACGGTACGATCGGTTACAACGACAACAAGTCCAGACAGTATACTAGGTTAAGATTGCATGAGTTGATTGTCAGTCGGAAGTAATTCTTTAGTATAACGAGGGGCTAGGCTCCGATAGGTCGCTGAACAATCCGGTGCAATCTTCGAGTACGCACACCGTTAGATAGCCATAGAATTTCCGGCCTTTGCGAGAAAGGCCTTCTTCGAAAGCGCCGTAAGAACGTTCAGCCGGCCGCCAAAGAGCTGGTGCAGTCCTGACTATCACATCTTCCGAAAATGCGGAAAACGGTTGCAGAATCTCGACTGCAAGCTCCGCGACTAAACCTGCAATCCGTTTGCTGACTGGTGGGGTTCTATGTGCGACGTATGCTTCCTTGCGGTTGACACAAATGGAGGCTCGAGGTATCGCATCGCCAGCGTCACGAATGCTTAGTATGTA
seq00027   GGTTATTCAACTACGCAGTGCTGTGATGTTAATTATTCAGGTTTCCAAATACTTAGAGGAACAATCCTTATTTAAATTCTGAACACGGAAACTACTCGATCGCGTACAAACTTGGACATAGCTCCGAAGATACAGCTCATTACGACATGGAGGTTACACGTTGGGTGTGATTATTCGTGCTTTTACGCTCAGGAATGCCAGGTCTGTTCGTACAGCTCCTCGGTTCTTTCGGCGTCGACGCGCTACGGGAGTCGCCAATGGGAACCACTTGAACAAATGCCATACCGGGGCCCTTACAATGAATTTCTACGGTCATCATTAATGGCGATGTAGGTGAGGTAAGACCTGCGTGGCCCAGTCTGTGGACACATCGTAAAGGGTGTTACTATGTATACGTTTGGTCAGCATTCATCTGGCCCTCTGATGCGCCTCCTGCCGGCAAGACCGATACGTGGCGATCATCTGCCGTAAACCGAGTGCATGCCAGGAGCTACAATTGGCTACCTATGACACAGTAAATCCAATACGGCATGTACGGAGCTGCAAGTCACAGACACTATAATTCGATAGGTTCTGTTTCTGATGGAAGTGCATCCAACTGCCAGCGCTAAGGTGGACATGGGAAGAGGTGTTTATAGTAAGCCATTCCACACCGCAAGCGTTGTTTCAGGAAATAGGCTGCAGCTAGCGTACGGTACCCCAACTGGTTGCTACGCACATCGATCGCTCTGAGTCGGTAAGATGCCATAATCCACACTTTTCGAATGACGCGTTGAAGCAAATCCTAGCAGTTTCGGCGCGTCAGCGTTAGCCTGGACGATAGGCATTTTGTATCAGCTCTATTTCATTGTTGCATTAGGAGGCATAAGAGACTGATTCAATGATCGACGCGACGAAGAGCCTAACAGCATCTTCCATACGTAAGAGACACGACTTAAGTCGGATGCCGCTAACTAGAAGTATGGATGTCGCTCGGTGAGCCTTAGTGCGTGCCTTGGATTCGACCTCCTTGCAATAGATTTGACCTCTCGCTAATAGTTCAGACCGGCGGACCTAAAAAGTTTGGTAGAACAGCGTAATGGCAGAGAAATGATGAACGGTGGGAGGATTATAAAGTGGCGGGATAAGAGCAAACACGAACAGGCAAATTACATATCTTCGCAGATTAGCCCAAGGGGCGCCGCGTCATTTCCCGACCGATATGTTGCCTACGTTCCACGAGTCACCGTCTTGCTTACTGATGTTAAATAGGGAGCATTGACCTGTTTGCTGTGCACGCAGCGATGACGAGTTATCGTAGCCTTCTAACAGCGCCCGAGCCGTACACGATCCTCTCGGTTCGGTACATCATAGTGCCATGTTTCCAACGCCTTAGGCTACCTCGGGTGAATTGCAACAGGTGTGGAGGCAGCGATACCACTCGACGCGATATGGAGGTAACGCACGGCTTATAACCAGAACATTCCGTCATTTATAGACTAGGCATGCACGCGAACGACTGTGAGACTCCAGGCATACGCGGACTTACGGTACTTGTCTCCTATACCCCCCCATGATGTTAACTCGCTGGGGTTTGCACACACAAAGCCTAGGTGACCAAGTTCCTGCCTCATTCATCGAAATCCTTAGGCAGCGAGCCCCGGAGGACGTTTCACAAGGTATTGCCGATATAACCCACGCGTTTGAATCATGGCTGCCCAAAGCACCGGGAAACCACACCTCCTTGGCCATTCGAAGAATCTAGGTTGGCATACTCACGTGAAGACTGTCGGTTCACGTCTACCGCCAGCGCTTTTAGGCTTCTCGGGGGCTCTATAGGAGTTGACGAATTCACATCCTGTGGCACACGGTACGATCGGTTACAACGACAACAAGTCCAGACAGTATACTAGGTTAAGATTGCATGAGTTGATTGTCAGTCGGAAGTAATTCTTTAGTATAACGAGGGGCTAGGCTCCGATAGGTCGCTGAACAATCCGGTGCAATCTTCGAGTACGCACACCGTTAGATAGCCATAGAATTTCCGGCCTTTGCGAGAAAGGCCTTCTTCGAAAGCGCCGTAAGAACGTTCAGCCGGCCGCCAAAGAGCTGGTGCAGTCCTGACTATCACATCTTCCGAAAATGCGGAAAACGGTTGCAGAATCTCGACTGCAAGCTCCGCGACTAAACCTGCAATCCGTTTGCTGACTGGTGGGGTTCTATGTGCGACGTATGCTTCCTTGCGGTTGACACAAATGGAGGCTCGAGGTATCGCATCGCCAGCGTCACGAATGCTTAGTATGTA
seq00028   GGTTATTCAACTACGCAGTGCTGTGATGTTAATTATTCAGGTTTCCAAATACTTAGAGGAACAATCCTTATTTAAATTCTGAACACGGAAACTACTCGATCGCGTACAAACTTGGACATAGCTCCGAAGATACAGCTCATTACGACATGGAGGTTACACGTTGGGTGTGATTATTCGTACTTTTACGCTCAGGAATGCCAGGTCTGTTCGTACAGCTCCTCGGTTCTTTCGGCGTCGACGCGCTACGGGAGTCGCCAATGGGAACCACTTGAACAAATGCCATACCGGGGCCCTTACAATGAATTTCTACGGTCATCATTAATGGCGATGTAGGTGAGGTAAGACCTGCGTGGCCCAGTCTGTGGACACATCGTAAAGGGTGTTACTATGTATACGTTTGGTCAGCATTCATCTGGCCCTCTGATGCGCCTCCTGCCGGCAAGACCGATACGTGGCGATCATCTGCCGTAAACCGAGTGCATGCCAGGAGCTACAATTGGCTACCTATGACACAGTAAATCCAATACGGCATGTACGGAGCTGCAAGTCACAGACACTATAATTCGATAGGTTCTGTTTCTGATGGAAGTGCATCCAACTGCCAGCGCTAAGGTGGACATGGGAAGAGGTGTTTATAGTAAGCCATTCCACACCGCAAGCGTTGTTTCAGGAAATAGGCTGCAGCTAGCGTACGGTACCCCAACTGGTTGCTACGCACATCGATCGCTCTGAGTCGGTAAGATGCCATAATCCACACTTTTCGAATGACGCGTTGAAGCAAATCCTAGCAGTTTCGGCGCGTCAGCGTTAGCCTGGACGATAGGCATTTTGTATCAGCTCTATTTCATTGTTGCATTAGGAGGCATAAGAGACTGATTCAATGATCGACGCGACGAAGAGCCTAACAGCATCTTCCATACGTAAGAGACACGACTTAAGTCGGATGCCGCTAACTAGAAGTATGGATGTCGCTCGGTGAGCCTTAGTGCGTGCCTTGGATTCGACCTCCTTGCAATAGATTTGACCTCTCGCTAATAGTTCAGACCGGCGGACCTAAAAAGTTTGGTAGAACAGCGTAATGGCAGAGAAATGATGAACGGTGGGAGGATTATAAAGTGGCGGGATAAGAGCAAACACGAACAGGCAAATTACATATCTTCGCAGATTAGCCCAAGGGGCGCCGCGTCATTTCCCGACCGATATGTTGCCTACGTTCCACGAGTCACCGTCTTGCTTACTGATGTTAAATAGGGAGCATTGACCTGTTTGCTGTGCACGCAGCGATGACGAGTTATCGTAGCCTTCTAACAGCGCCCGAGCCGTACACGATCCTCTCGGTTCGGTACATCATAGTGCCATGTTTCCAACGCCTTAGGCTACCTCGGGTGAATTGCAACAGGTGTGGAGGCAGCGATACCACTCGACGCGATATGGAGGTAACGCACGGCTTATAACCAGAACATTCCGTCATTTATAGACTAGGCATGCACGCGAACGACTGTGAGACTCCAGGCATACGCGGACTTACGGTACTTGTCTCCTATACCCCCCCATGATGTTAACTCGCTGGGGTTTGCACACACAAAGCCTAGGTGACCAAGTTCCTGCCTCATTCATCGAAATCCTTAGGCAGCGAGCCCCGGAGGACGTTTCACAAGGTATTGCCGATATAACCCACGCGTTTGAATCATGGCTGCCCAAAGCACCGGGAAACCACACCTCCTTGGCCATTCGAAGAATCTAGGTTGGCATACTCACGTGAAGACTGTCGGTTCACGTCTACCGCCAGCGCTTTTAGGCTTCTCGGGGGCTCTATAGGAGTTGACGAATTCACATCCTGTGGCACATGGTACGATCGGTTACAACGACAACAAGTCCAGACAGTATACTAGGTTAAGATTGCATGAGTTGATTGTCAGTCGGAAGTAATTCTTTAGTATAACGAGGGGCTAGGCTCCGATAGGTCGCTGAACAATCCGGTGCAATCTTCGAGTACGCACACCGTTAGATAGCCATAGAATTTCCGGCCTTTGCGAGAAAGGCCTTCTTCGAAAGCGCCGTAAGAACGTTCAGCCGGCCGCCAAAGAGCTGGTGCAGTCCTGACTATCACATCTTCCGAAAATGCGGAAAACGGTTGCAGAATCTCGACTGCAAGCTCCGCGACTAAACCTGCAATCCGTTTGCTGACTGGTGGGGTTCTATGTGCGACGTATGCTTCCTTGCGGTTGACACAAATGGAGGCTCGAGGTATCGCATCGCCAGCGTCACGAATGCTTAGTATGTA
seq00029   GGTTATTCAACTACGCAGTGCTGTGATGTTAATTATTCAGGTTTCCAAATACTTAGAGGAACAATCCTTATTTAAATTCTGAACACGGAAACTACTCGATCGCGTACAAACTTGGACATAGCTCCGAAGATACAGCTCATTACGACATGGAGGTTACACGTTGGGTGTGATTATTCGTGCTTTTACGCTCAGGAATGCCAGGTCTGTTCGTACAGCTCCTCGGTTCTTTCGGCGTCGACGCGCTACGGGAGTCGCCAATGGGAACCACTTGAACAAATGCCATACCGGGGCCCTTACAATGAATTTCTACGGTCATCATTAATGGCGATGTAGGTGAGGTAAGACCTGCGTGGCCCAGTCTGTGGACACATCGTAAAGGGTGTTACTATGTATACGTTTGGTCAGCATTCATCTGGCCCTCTGATGCGCCTCCTGCCGGCAAGACCGATACGTGGCGATCATCTGCCGTAAACCGAGTGCATGCCAGGAGCTACAATTGGCTACCTATGACACAGTAAATCCAATACGGCATGTACGGAGCTGCAAGTCACAGACACTATAATTCGATAGGTTCTGTTTCTGATGGAAGTGCATCCAACTGCCAGCGCTAAGGTGGACATGGGAAGAGGTGTTTATAGTAAGCCATTCCACACCGCAAGCGTTGTTTCAGGAAATAGGCTGCAGCTAGCGTACGGTACCCCAACTGGTTGCTACGCACATCGATCGCTCTGAGTCGGTAAGATGCCATAATCCACACTTTTCGAATGACGCGTTGAAGCAAATCCTAGCAGTTTCGGCGCGTCAGCGTTAGCCTGGACGATAGGCATTTTGTATCAGCTCTATTTCATTGTTGCATTAGGAGGCATAAGAGACTGATTCAATGATCGACGCGACGAAGAGCCTAACAGCATCTTCCATACGTAAGAGACACGACTTAAGTCGGATGCCGCTAACTAGAAGTATGGATGTCGCTCGGTGAGCCTTAGTGCGTGCCTTGGATTCGACCTCCTTGCAATAGATTTGACCTCTCGCTAATAGTTCAGACCGGCGGACCTAAAAAGTTTGGTAGAACAGCGTAATAGCAGAGAAATGATGAACGGTGGGAGGATTATAAAGTGGCGGGATAAGAGCAAACACGAACAGGCAAATTACATATCTTCGCAGATTAGCCCAAGGGGCGCCGCGTCATTTCCCGACGGATATGTTGCCTACGTTCCACGAGTCACCGTCTTGCTTACTGATGTTAAATAGGGAGCATTGACCTGTTTGCTGTGCACGCAGCGATGACGAGTTATCGTAGCCTTCTAACAGCGCCCGAGCCGTACACGATCCTCTCGGTTCGGTACATCATAGTGCCATGTTTCCAACGCCTTAGGCTACCTCGGGTGAATTGCAACAGGTGTGGAGGCAGCGATACCACTCGACGCGATATGGAGGTAACGCACGGCTTATAACCAGAACATTCCGTCATTTATAGACTAGGCATGCACGCGAACGACTGTGAGACTCCAGGCATACGCGGACTTACGGTACTTGTCTCCTATACCCCCCCATGATGTTAACTCGCTGGGGTTTGCACACACAAAGCCTAGGTGACCAAGTTCCTGCCTCATTCATCGAAATCCTTAGGCAGCGAGCCCCGGAGGACGTTTCACAAGGTATTGCCGATATAACCCACGCGTTTGAATCATGGCTGCCCAAAGCACCGGGAAACCACACCTCCTTGGCCATTCGAAGAATCTAGGTTGGCATACTCACGTGAAGACTGTCGGTTCACGTCTACCGCCAGCGCTTTTAGGCTTCTCGGGGGCTCTATAGGAGTTGACGAATTCACATCCTGTGGCACACGGTACGATCGGTTACAACGACAACAAGTCCAGACAGTATACTAGGTTAAGATTGCATGAGTTGATTGTCAGTCGGAAGTAATTCTTTAGTATAACGAGGGGCTAGGCTCCGATAGGTCGCTGAACAATCCGGTGCAATCTTCGAGTACGCACACCGTTAGATAGCCATAGAATTTCCGGCCTTTGCGAGAAAGGCCTTCTTCGAAAGCGCCGTAAGAACGTTCAGCCGGCCGCCAAAGAGCTGGTGCAGTCCTGACTATCACATCTTCCGAAAATGCGGAAAACGGTTGCAGAATCTCGACTGCAAGCTCCGCGACTAAACCTGCAATCCGTTTGCTGACTGGTGGGGTTCTATGTGCGACGTATGCTTCCTTGCGGTTGACACAAATGGAGGCTCGAGGTATCGCATCGCCAGCGTCACGAATGCTTAGTATGTA
seq00030   GGTTATTCAACTACGCAGTGCTGTGATGTTAATTATTCAGGTTTCCAAATACTTAGAGGAACAATCCTTATTTAAATTCTGAACACGGAAACTACTCGATCGCGTACAAACTTGGACATAGCTCCGAAGATACAGCTCATTACGACATGGAGGTTACACGTTGGGTGTGATTATTCGTGCTTTTACGCTCAGGAATGCCAGGTCTGTTCGTACAGCTCCTCGGTTCTTTCGGCGTCGACGCGCTACGGGAGTCGCCAATGGGAACCACTTGAACAAATGCCATACCGGGGCCCTTACAATGAATTTCTACGGTCATCATTAATGGCGATGTAGGTGAGGTAAGACCTGCGTGGCCCAGTCTGTGGACACATCGTAAAGGGTGTTACTATGTATACGTTTGGTCAGCATTCATCTGGCCCTCTGATGCGCCTCCTGCCGGCAAGACCGATACGTGGCGATCATCTGCCGTAAACCGAGTGCATGCCAGGAGCTACAATTGGCTACCTATGACACAGTAAATCCAATACGGCATGTACGGAGCTGCAAGTCACAGACACTATAATTCGATAGGTTCTGTTTCTGATGGAAGTGCATCCAACTGCCAGCGCTAAGGTGGACATGGGAAGAGGTGTTTATAGTAAGCCATTCCACACCGCAAGCGTTGTTTCAGGAAATAGGCTGCAGCTAGCGTACGGTACCCCAACTGGTTGCTACGCACATCGATCGCTCTGAGTCGGTAAGATGCCATAATCCACACTTTTCGAATGACGCGTTGAAGCAAATCCTAGCAGTTTCGGCGCGTCAGCGTTAGCCTGGACGATAGGCATTTTGTATCAGCTCTATTTCATTGTTGCATTAGGAGGCATAAGAGACTGATTCAATGATCGACGCGACGAAGAGCCTAACAGCATCTTCCATACGTAAGAGACACGACTTAAGTCGGATGCCGCTAACTAGAAGTATGGATGTCGCTCGGTGAGCCTTAGTGCGTGCCTTGGATTCGACCTCCTTGCAATAGATTTGACCTCTCGCTAATAGTTCAGACCGGCGGACCTAAAAAGTTTGGTAGACCAGCGTAATGGCAGAGAAATGATGAACGGTGGGAGGATTATAAAGTGGCGGGATAAGAGCAAACACGAACAGGCAAATTACATATCTTCGCAGATTAGCCCAAGGGGCGCCGCGTCATTTCCCGACGGATATGTTGCCTACGTTCCACGAGTCACCGTCTTGCTTACTGATGTTAAATAGGGAGCATTGACCTGTTTGCTGTGCACGCAGCGATGACGAGTTATCGTAGCCTTCTAACAGCGCCCGAGCCGTACACGATCCTCTCGGTTCGGTACATCATAGTGCCATGTTTCCAACGCCTTAGGCTACCTCGGGTGAATTGCAACAGTTGTGGAGGCAGCGATACCACTCGACGCGATATGGAGGTAACGCACGGCTTATAACCAGAACATTCCGTCATTTATAGACTAGGCATGCACGCGAACGACTGTGAGACTCCAGGCATACGCGGACTTACGGTACTTGTCTCCTATACCCCCCCATGATGTTAACTCGCTGGGGTTTGCACACACAAAGCCTAGGTGACCAAGTTCCTGCCTCATTCATCGAAATCCTTAGGCAGCGAGCCCCGGAGGACGTTTCACAAGGTATTGCCGATATAACCCACGCGTTTGAATCATGGCTGCCCAAAGCACCGGGAAACCACACCTCCTTGGCCATTCGAAGAATCTAGGTTGGCATACTCACGTGAAGACTGTCGGTTCACGTCTACCGCCAGCGCTTTTAGGCTTCTCGGGGGCTCTATAGGAGTTGACGAATTCACATCCTGTGGCACATGGTACGATCGGTTACAACGACAACAAGTCCAGACAGTATACTAGGTTAAGATTGCATGAGTTGATTGTCAGTCGGAAGTAATTCTTTAGTATAACGAGGGGCTAGGCTCCGATAGGTCGCTGAACAATCCGGTGCAATCTTCGAGTACGCACACCGTTAGATAGCCATAGAATTTCCGGCCTTTGCGAGAAAGGCCTTCTTCGAAAGCGCCGTAAGAACGTTCAGCCGGCCGCCAAAGAGCTGGTGCAGTCCTGACTATCACATCTTCCGAAAATGCGGAAAACGGTTGCAGAATCTCGACTGCAAGCTCCGCGACTAAACCTGCAATCCGTTTGCTGACTGGTGGGGTTCTATGTGCGACGTATGCTTCCTTGCGGTTGACACAAATGGAGGCTCGAGGTATCGCATCGCCAGCGTCACGAATGCTTAGTATGTA
seq00031   GGTTATTCAACTACGCAGTGCTGTGATGTTAATTATTCAGGTTTCCAAATACTTAGAGGAACAATCCTTATTTAAATTCTGAACACGGAAACTACTCGATCGCGTACAAACTTGGACATAGCTCCGAAGATACAGCTCATTACGACATGGAGGTTACACGTTGGGTGTGATTATTCGTGCTTTTACGCTCAGGAATGCCAGGTCTGTTCGTACAGCTCCTCGGTTCTTTCGGCGTCGACGCGCTACGGGAGTCGCCAATGGGAACCACTTGAACAAATGCCATACCGGGGCCCTTACAATGAATTTCTACGGTCATCATTAATGGCGATGTAGGTGAGGTAAGACCTGCGTGGCCCAGTCTGTGGACACATCGTAAAGGGTGTTACTATGTATACGTTTGGTCAGCATTCATCTGGCCCTCTGATGCGCCTCCTGCCGGCAAGACCGATACGTGGCGATCATCTGCCGTAAACCGAGTGCATGCCAGGAGCTACAATTGGCTACCTATGACACAGTAAATCCAATACGGCATGTACGGAGCTGCAAGTCACAGACACTATAATTCGATAGGTTCTGTTTCTGATGGAAGTGCATCCAACTGCCAGCGCTAAGGTGGACATGGGAAGAGGTGTTTATAGTAAGCCATTCCACACCGCAAGCGTTGTTTCAGGAAATAGGCTGCAGCTAGCGTACGGTACCCCAACTGGTTGCTACGCACATCGATCGCTCTGAGTCGGTAAGATGCCATAATCCACACTTTTCGAATGACGCGTTGAAGCAAATCCTAGCAGTTTCGGCGCGTCAGCGTTAGCCTGGACGATAGGCATTTTGTATCAGCTCTATTTCATTGTTGCATTAGGAGGCATAAGAGACTGATTCAATGATCGACGCGACGAAGAGCCTAACAGCATCTTCCATACGTAAGAGACACGACTTAAGTCGGATGCCGCTAACTAGAAGTATGGATGTCGCTCGGTGAGCCTTAGTGCGTGCCTTGGATTCGACCTCCTTGCAATAGATTTGACCTCTCGCTAATAGTTCAGACCGGCGGACCTAAAAAGTTTGGTAGAACAGCGTAATGGCAGAGAAATGATGAACGGTGGGAGGATTATAAAGTGGCGGGATAAGAGCAAACACGAACAGGCAAATTACATATCTTCGCAGATTAGCCCAAGGGGCGCCGCGTCATTTCCCGACCGATATGTTGCCTACGTTCCACGAGTCACCGTCTTGCTTACTGATGTTAAATAGGGAGCATTGACCTGTTTGCTGTGCACGCAGCGATGACGAGTTATCGTAGCCTTCTAACAGCGCCCGAGCCGTACACGATCCTCTCGGTTCGGTACATCATAGTGCCATGTTTCCAACGCCTTAGGCTACCTCGGGTGAATTGCAACAGGTGTGGAGGCAGCGATACCACTCGACGCGATATGGAGGTAACGCACGGCTTATAACCAGAACATTCCGTCATTTATAGACTAGGCATGCACGCGAACGACTGTGAGACTCCAGGCATACGCGGACTTACGGTACTTGTCTCCTATACCCCCCCATGATGTTAACTCGCTGGGGTTTGCACACACAAAGCCTAGGTGACCAAGTTCCTGCCTCATTCATCGAAATCCTTAGGCAGCGAGCCCCGGAGGACGTTTCACAAGGTATTGCCGATATAACCCACGCGTTTGAATCATGGCTGCCCAAAGCACCGGGAAACCACACCTCCTTGGCCATTCGAAGAATCTAGGTTGGCATACTCACGTGAAGACTGTCGGTTCACGTCTACCGCCAGCGCTTTTAGGCTTCTCGGGGGCTCTATAGGAGTTGACGAATTCACATCCTGTGGCACATGGTACGATCGGTTACAACGACAACAAGTCCAGACAGTATACTAGGTTAAGATTGCATGAGTTGATTGTCAGTCGGAAGTAATTCTTTAGTATAACGAGGGGCTAGGCTCCGATAGGTCGCTGAACAATCCGGTGCAATCTTCGAGTACGCACACCGTTAGATAGCCATAGAATTTCCGGCCTTTGCGAGAAAGGCCTTCTTCGAAAGCGCCGTAAGAACGTTCAGCCGGCCGCCAAAGAGCTGGTGCAGTCCTGACTATCACATCTTCCGAAAATGCGGAAAACGGTTGCAGAATCTCGACTGCAAGCTCCGCGACTAAACCTGCAATCCGTTTGCTGACTGGTGGGGTTCTATGTGCGACGTATGCTTCCTTGCGGTTGACACAAATGGAGGCTCGAGGTATCGCATCGCCAGCGTCACGAATGCTTAGTATGTA
seq00032   GGTTATTCAACTACGCAGTGCTGTGATGTTAATTATTCAGGTTTCCAAATACTTAGAGGAACAATCCTTATTTAAATTCTGAACACGGAAACTACTCGATCGCGTACAAACTTGGACATAGCTCCGAAGATACAGCTCATTACGACATGGAGGTTACACGTTGGGTGTGATTATTCGTGCTTTTACGCTCAGGAATGCCAGGTCTGTTCGTACAGCTCCTCGGTTCTTTCGGCGTCGACGCGCTACGGGAGTCGCCAATGGGAACCACTTGAACAAATGCCATACCGGGGCCCTTACAATGAATTTCTACGGTCATCATTAATGGCGATGTAGGTGAGGTAAGACCTGCGTGGCCCAGTCTGTGGACACATCGTAAAGGGTGTTACTATGTATACGTTTGGTCAGCATTCATCTGGCCCTCTGATGCGCCTCCTGCCGGCAAGACCGATACGTGGCGATCATCTGCCGTAAACCGAGTGCATGCCAGGAGCTACAATTGGCTACCTATGACACAGTAAATCCAATACGGCATGTACGGAGCTGCAAGTCACAGACACTATAATTCGATAGGTTCTGTTTCTGATGGAAGTGCATCCAACTGCCAGCGCTAAGGTGGACATGGGAAGAGGTGTTTATAGTAAGCCATTCCACACCGCAAGCGTTGTTTCAGGAAATAGGCTGCAGCTAGCGTACGGTACCCCAACTGGTTGCTACGCACATCGATCGCTCTGAGTCGGTAAGATGCCATAATCCACACTTTTCGAATGACGCGTTGAAGCAAATCCTAGCAGTTTCGGCGCGTCAGCGTTAGCCTGGACGATAGGCATTTTGTATCAGCTCTATTTCATTGTTGCATTAGGAGGCATAAGAGACTGATTCAATGATCGACGCGACGAAGAGCCTAACAGCATCTTCCATACGTAAGAGACACGACTTAAGTCGGATGCCGCTAACTAGAAGTATGGATGTCGCTCGGTGAGCCTTAGTGCGTGCCTTGGATTCGACCTCCTTGCAATAGATTTGACCTCTCGCTAATAGTTCAGACCGGCGGACCTAAAAAGTTTGGTAGAACAGCGTAATGGCAGAGAAATGATGAACGGTGGGAGGATTATAAAGTGGCGGGATAAGAGCAAACACGAACAGGCAAATTACATATCTTCGCAGATTAGCCCAAGGGGCGCCGCGTCATTTCCCGACCGATATGTTGCCTACGTTCCACGAGTCACCGTCTTGCTTACTGATGTTAAATAGGGAGCATTGACCTGTTTGCTGTGCACGCAGCGATGACGAGTTATCGTAGCCTTCTAACAGCGCCCGAGCCGTACACGATCCTCTCGGTTCGGTACATCATAGTGCCATGTTTCCAACGCCTTAGGCTACCTCGGGTGAATTGCAACAGGTGTGGAGGCAGCGATACCACTCGACGCGATATGGAGGTAACGCACGGCTTATAACCAGAACATTCCGTCATTTATAGACTAGGCATGCACGCGAACGACTGTGAGACTCCAGGCATACGCGGACTTACGGTACTTGTCTCCTATACCCCCCCATGATGTTAACTCGCTGGGGTTTGCACACACAAAGCCTAGGTGACCAAGTTCCTGCCTCATTCATCGAAATCCTTAGGCAGCGAGCCCCGGAGGACGTTTCACAAGGTATTGCCGATATAACCCACGCGTTTGAATCATGGCTGCCCAAAGCACCGGGAAACCACACCTCCTTGGCCATTCGAAGAATCTAGGTTGGCATACTCACGTGAAGACTGTCGGTTCACGTCTACCGCCAGCGCTTTTAGGCTTCTCGGGGGCTCTATAGGAGTTGACGAATTCACATCCTGTGGCACACGGTACGATCGGTTACAACGACAACAAGTCCAGACAGTATACTAGGTTAAGATTGCATGAGTTGATTGTCAGTCGGAAGTAATTCTTTAGTATAACGAGGGGCTAGGCTCCGATAGGTCGCTGAACAATCCGGTGCAATCTTCGAGTACGCACACCGTTAGATAGCCATAGAATTTCCGGCCTTTGCGAGAAAGGCCTTCTTCGAAAGCGCCGTAAGAACGTTCAGCCGGCCGCCAAAGAGCTGGTGCAGTCCTGACTATCACATCTTCCGAAAATGCGGAAAACGGTTGCAGAATCTCGACTGCAAGCTCCGCGACTAAACCTGCAATCCGTTTGCTGACTGGTGGGGTTCTATGTGCGACGTATGCTTCCTTGCGGTTGACACAAATGGAGGCTCGAGGTATCGCATCGCCAGCGTCACGAATGCTTAGTATGTA
seq00033   GGTTATTCAACTACGCAGTGCTGTGATGTTAATTATTCAGGTTTCCAAATACTTAGAGGAACAATCCTTATTTAAATTCTGAACACGGAAACTACTCGATCGCGTACAAACTTGGACATAGCTCCGAAGATACAGCTCATTACGACATGGAGGTTACACGTTGGGTGTGATTATTCGTGCTTTTACGCTCAGGAATGCCAGGTCTGTTCGTACAGCTCCTCGGTTCTTTCGGCGTCGACGCGCTACGGGAGTCGCCAATGGGAACCACTTGAACAAATGCCATACCGGGGCCCTTACAATGAATTTCTACGGTCATCATTAATGGCGATGTAGGTGAGGTAAGACCTGCGTGGCCCAGTCTGTGGACACATCGTAAAGGGTGTTACTATGTATACGTTTGGTCAGCATTCATCTGGCCCTCTGATGCGCCTCCTGCCGGCAAGACCGATACGTGGCGATCATCTGCCGTAAACCGAGTGCATGCCAGGAGCTACAATTGGCTACCTATGACACAGTAAATCCAATACGGCATGTACGGAGCTGCAAGTCACAGACACTATAATTCGATAGGTTCTGTTTCTGATGGAAGTGCATCCAACTGCCAGCGCTAAGGTGGACATGGGAAGAGGTGTTTATAGTAAGCCATTCCACACCGCAAGCGTTGTTTCAGGAAATAGGCTGCAGCTAGCGTACGGTACCCCAACTGGTTGCTACGCACATCGATCGCTCTGAGTCGGTAAGATGCCATAATCCACACTTTTCGAATGACGCGTTGAAGCAAATCCTAGCAGTTTCGGCGCGTCAGCGTTAGCCTGGACGATAGGCATTTTGTATCAGCTCTATTTCATTGTTGCATTAGGAGGCATAAGAGACTGATTCAATGATCGACGCGACGAAGAGCCTAACAGCATCTTCCATACGTAAGAGACACGACTTAAGTCGGATGCCGCTAACTAGAAGTATGGATGTCGCTCGGTGAGCCTTAGTGCGTGCCTTGGATTCGACCTCCTTGCAATAGATTTGACCTCTCGCTAATAGTTCAGACCGGCGGACCTAAAAAGTTTGGTAGAACAGCGTAATGGCAGAGAAATGATGAACGGTGGGAGGATTATAAAGTGGCGGGATAAGAGCAAACACGAACAGGCAAATTACATATCTTCGCAGATTAGCCCAAGGGGCGCCGCGTCATTTCCCGACCGATATGTTGCCTACGTTCCACGAGTCACCGTCTTGCTTACTGATGTTAAATAGGGAGCATTGACCTGTTTGCTGTGCACGCAGCGATGACGAGTTATCGTAGCCTTCTAACAGCGCCCGAGCCGTACACGATCCTCTCGGTTCGGTACATCATAGTGCCATGTTTCCAACGCCTTAGGCTACCTCGGGTGAATTGCAACAGGTGTGGAGGCAGCGATACCACTCGACGCGATATGGAGGTAACGCACGGCTTATAACCAGAACATTCCGTCATTTATAGACTAGGCATGCACGCGAACGACTGTGAGACTCCAGGCATACGCGGACTTACGGTACTTGTCTCCTATACCCCCCCATGATGTTAACTCGCTGGGGTTTGCACACACAAAGCCTAGGTGACCAAGTTCCTGCCTCATTCATCGAAATCCTTAGGCAGCGAGCCCCGGAGGACGTTTCACAAGGTATTGCCGATATAACCCACGCGTTTGAATCATGGCTGCCCAAAGCACCGGGAAACCACACCTCCTTGGCCATTCGAAGAATCTAGGTTGGCATACTCACGTGAAGACTGTCGGTTCACGTCTACCGCCAGCGCTTTTAGGCTTCTCGGGGGCTCTATAGGAGTTGACGAATTCACATCCTGTGGCACACGGTACGATCGGTTACAACGACAACAAGTCCAGACAGTATACTAGGTTAAGATTGCATGAGTTGATTGTCAGTCGGAAGTAATTCTTTAGTATAACGAGGGGCTAGGCTCCGATAGGTCGCTGAACAATCCGGTGCAATCTTCGAGTACGCACACCGTTAGATAGCCATAGAATTTCCGGCCTTTGCGAGAAAGGCCTTCTTCGAAAGCGCCGTAAGAACGTTCAGCCGGCCGCCAAAGAGCTGGTGCAGTCCTGACTATCACATCTTCCGAAAATGCGGAAAACGGTTGCAGAATCTCGACTGCAAGCTCCGCGACTAAACCTGCAATCCGTTTGCTGACTGGTGGGGTTCTATGTGCGACGTATGCTTCCTTGCGGTTGACACAAATGGAGGCTCGAGGTATCGCATCGCCAGCGTCACGAATGCTTAGTATGTA
