# Supplementary material for: How Good Are Indirect Tests at Detecting Recombination in Human mtDNA?
Source: G3 (Bethesda). 2013 Jul 1;3(7):1095–104. doi: 10.1534/g3.113.006510 (PMC3704238; doi:10.1534/g3.113.006510)
Supplement: Supporting Information [file supp_g3.113.006510_FileS2.gz › SequenceData/mtDNA_ratehet&popgrowth/10/3rdbase/Infiles/10_19-new.txt]

33 2284
seq00001   TTCCTTTTCTGGCTAATCACTGATAACGCGTAAGCAGGCCGAGAAGTCATTTTCAGACAATGGCGACCCTCTGATGAAAGAGCGTTCAAGGCTATACGATACCACTAGACGCTGTGGTGGACCTCTTCAAAGGGTAATGCCACTCCATTGGCTTATGCGAGTCGGCAAGATTAGTGTTATTGTCATTGTGCAGTCCGTAAGAAGGCTGCAATACTACCAGATTCATATCGACTAAGAATCGTAGCTCTGTCCGACTGCTGCCCCGAGGTACTCGGTACGCGATCCTATAATAGCCTGTCCTGAGAGAGGCCAGGTCCGACCGATGCAGCATACGGGTGGTGCCTATTCCATTCAGGTATTCGAGACGATAGGCTCCATTGCCTGCGGACCATCTTTCGTCAGACTGCGGGGTCCTTCGGAGCCCTTTCTGAATATAGTATCCCGCACAGCTCACTACCGTCCTAGCCAATCTGTCAGGATACGCCGATAAATATACTGCTGGGATCCCCTTTCCCTGGAGGCATGCGGGGTGTGTCCGCCGCGGAGACTCACTGTCGTATCGCCGTAGCACCTTGTCAGTACGCGGTCGTGTACCCTTATGCCTTAACAAATGGCCTCGGAGCAGAGGGGAACAGGTCGAGGGAGGTGGATCGGCGTGGTGTAACACCCTGGCCTTAAATTGGCATTTCGAGGTTGGCCCTACCGGAGGACAGCAGGTTATAGTATCCCTAATTGGCAGGACGTTCGCGGTCGATAAAAGTGCCATCCATGAGTTCCAGGGTCCGCCGTGTTTGTCTGCCAGAAGAATCGCGTAATCTTACGGGATCAAGCTCAAGGGTTACTGACTTAGCTATTGGCGCTACCTAAAGCCAGTCCTGCTGAAACGACGCTTCTGGCAAGTGGGGACGACCCTTGTCATAGTGAAACTGTGGTTCTAGAAGTTTTTTGGCACTAATTCTGTATTTGCCGCCTGCTGCATAACTGTCGGTATCAAAGAGCACTGCGCGGCTAAGTTGTCGTCGGCTGACAGTACGTGTACCTCTGATGAGTCGCGGCCGAGGATGCAGTGCATATGGTCAACAGCTGGTCTCTGACATTGATCCGCAGAGACAGGCTTGAACTCAGTGACTTAGCACAACCGCAGCAAGCCCAACCTGAACGTCTCGAACTTTTTCGCAAAGATTCGTCACGGAATACTCTGACCAGTGGAGATTGGAAACGACCTGCGTGTGATCACCAGCCAGAATACCTCAGTTAATTGGAGGGACAGATAGGGTTAATCCTACGATACTTCTACCCTGGCCCTAAGTACGTAGCATTATGAGCCTGATTATTCTCTTAGGCTGGCCACCCGTTCATTGCATGAGATCATCCCCTCAGCGACTTTACTAAATACGCAGCAATGCTAGCTTAATTGTATGTGTCACCCAGTTGCCTGTCCACACGGGGCGTGAAGACAAGTGATACTACTGTTCGTGGACGGTGCGCAGGAGGGCTGGTCGGCCGGCGGAAATGACCGGAAAATTGGGACGACATACCGACCGCCGTACTTTTTTGCCCTTCGCGAAGTAAGTAGTCAAGAAGCGGACTAGCTTTTGAACATATGACTCGATCTAGGACCGTCCGATCCCTAGTATCCGTTAAAGTCAATGGCAGAGTCTAAAAGGGTCTAAGCCGTATTGATCTGGCAGCCGCGCACCTCATGTCTGTGGAGACGAATCTCCTGGTTTTCGAGAGCACGGGCATCAGGTATTCCCTTAGGCCCGCTCACCTACTGCAACATAGCGTCTACCTGAAACATGACTCTAACTGCACCCCACACTTGAGATTTACAAAGCATGTTCCTCCTAGTAATTTACAGCGTTCAACTTGCAACATCATGAAGTATGCTGCGTAACTGTCCAACGTAGGACATATCACCAAGTACTAACTCGGGGCGTGGCCTCAATTCAGCAGCGATCCATTTTCCAGCTTAGCGAGATGGCTGAGTTCAAGGGCTCCACGAAGATGGAGTTATCCGATGTTGCCACTCCGATCCCTTCGGTTCGCCAGTCACGCCAAAATTTCTCTGAGGTCACGCAGACTGGTGTACGCTTATCTTTTCTGGCTAAGTCTTCCCCCGCTAGGGGGGTCTTGCGTCTCCGTAACCCACCTAGCTGGTGCACACTAACTAACCCACGTTCGGTGGGTGTGAGATGTATGTGGCCCCCGTTCAATCCGGCGACTTGGACCACAGCCAGGTACGAACGTGCTCGGTTTGAGGAGGTTTTCAATCTTCATCGAG
seq00002   TTCCTTTTCTGGCTAATCACTGATAACGCGTAAGCAGGCCGAGAAGTCATTTTCAGACAATGGCGACCCTCTGATGAAAGAGCGTTCAAGGCTATACGATACCACTAGACGCTGTGGTGGACCTCTTCAAAGGGTAATGCCACTCCATTGGCTTATGCGAGTCGGCAAGATTAGTGTTATTGTCATTGTGCAGTCCGTAAGAAGGCTGCAATACTACCAGATTCATATCGACTAAGAATCGTAGCTCTGTCCGACTGCTGCCCCGAGGTACTCGGTACGCGATCCTATAATAGCCTGTCCTGAGAGAGGCCAGGTCCGACCGATGTAGCATACGGGTGGTGCCTATTCCATTCAGGTATTCGAGACGATAGGCTCCATTGCCTGCGGACCATCTTTCGTCAGACTGCGGGGTCCTTCGGAGCCCTTTCTGAATATAGTATCCCGCACAGCTCACTACCGTCCTAGCCAATCTGTCAGGATACGCCGATAAATATACTGCTGGGATCCCCTTTCCCTGGAGGCATGCGGGGTGTGTCCGCCGCGGAGACTCACTGTCGTATCGCCGTAGCACCTTGTCAGTACGCGGTCGTGTACCCTTATGCCTTAACAAATGGCCTCGGAGCAGAGGGGAACAGGTCGAGGGAGGTGGATCGGCGTGGTGTAACACCCTGGCCTTAAATTGGCATTTCGAGGTTGGCCCTACCGGAGGACAGCAGGTTATAGTATCCCTAATTGGCAGGACGTTCGCGGTCGATAAAAGTGCCATCCATGAGTTCCAGGGTCCGCCGTGTTTGTCTACCAGAAGAATCGCGTAATCTTACGGGATCAAGCTCAAGGGTTACTGACTTAGCTATTGGCGCTACCTAAAGCCAGTCCTGCTGAAACGACGCTTCTGGCAAGTGGGGACGACCCTTGTCATAGTGAAACTGTGGTTCTAGAAGTTTTTTGGCACTAATTCTGTATTTGCCGCCTGCTGCATAACTGTCGGTATCAAAGAGCACTGCGCGGCTAAGTTGTCGTCGGCTGACAGTACGTGTACCTCTGATGAGTCGCGGCCGAGGATGCAGTGCATATGGTCAACAGCTGGTCTCTGACATTGATCCGCAGAGACAGGCTTGAACTCAGTGACTTAGCACAACCGCAGCAAGCCCAACCTGAACGTCTCGAACTTTTTCGCAAAGATTCGTCACGGAATACTCTGACCAGTGGAGATTGGAAACGACCTGCGTGTGATCACCAGCCAGAATACCTCAGTTAATTGGAGGGACAGATAGGGTTAATCCTACGATACTTCTACCCTGGCCCTAAGTACGTAGCATTATGAGCCTGATTATTCTCTTAGGCTGGCCACCCGTTCATTGCATGAGATCATCCCCTCAGCGACTTTACTAAATACGCAGCAATGCTAGCTTAATTGTATGTGTCACCCAGTTGCCTGTCCACACGGGGCGTGAAGACAAGTGATACTACTGTTCGTGGACGGTGCGCAGGAGGGCTGGTCGGCCGGCGGAAATGACCGGAAAATTGGGACGACATACCGACCGCCGTACTTTTTTGCCCTTCGCGAAGTAAGTAGTCAAGAAGCGGACTAGCTTTTGAACATATGACTCGATCTAGGACCGTCCGATCCCTAGTATCCGTTAAAGTCAATGGCAGAGTCTAAAAGGGTCTAAGCCGTATTGATCTGGCAGCCGCGCACCTCATGTCTGTGGAGACGAATCTCCTGGTTTTCGAGAGCACGGGCATCAGGTATTCCCTTAGGCCCGCTCACCTACTGCAACATAGCGTCTACCTGAAACATGACTCTAACTGCACCCCACACTTGACATTTACAAAGCATGTTCCTCCTAGTAATTTACAGCGTTCAACTTGCAACATCATGAAGTATGCTGCGTAACTGTCCAACGTAGGACATATCACCAAGTACTAACTCGGGGCGTGGCCTCAATTCAGCAGCGATCCATTTTCCAGCTTAGCGAGATGGCTGAGTTCAAGGGCTCCACGAAGATGGAGTTATCCGATGTTGCCACTCCGATCCCTTCGGTTCGCCAGTCACGCCAAAATTTCTCTGAGGTCACGCAGACTGGTGTACGCTTATCTTTTCTGGCTAAGTCTTCCCCCGCTAGGGGGGTCTTGCGTCTCCGTAACCCACCTAGCTGGTGCACACTAACTAACCCACGTTCGGTGGGTGTGAGATGTATGTGGCCCCCGTTCAATCCGGCGACTTGGACCACAGCCAGGTACGAACGTGCTCGGTTTGAGGAGGTTTTCAATCTTCATCGAG
seq00003   TTCCTTTTCTGGCTAATCACTGATAACGCGTAAGCAGGCCGAGAAGTCATTTTCAGACAATGGCGACCCTCTGATGAAAGAGCGTTCAAGGCTATACGATACCACTAGACGCTGTGGTGGACCTCTTCAAAGGGTAATGCCACTCCATTGGCTTATGCGAGTCGGCAAGATTAGTGTTATTGTCATTGTGCAGTCCGTAAGAAGGCTGCAATACTACCAGATTCATATCGACTAAGAATCGTAGCTCTGTCCGACTGCTGCCCCGAGGTACTCGGTACGCGATCCTATAATAGCCTGTCCTGAGAGAGGCCAGGTCCGACCGATGTAGCATACGGGTGGTGCCTATTCCATTCAGGTATTCGAGACGATAGGCTCCATTGCCTGCGGACCATCTTTCGTCAGACTGCGGGGTCCTTCGGAGCCCTTTCTGAATATAGTATCCCGCACAGCTCACTACCGTCCTAGCCAATCTGTCAGGATACGCCGATAAATATACTGCTGGGATCCCCTTTCCCTGGAGGCATGCGGGGTGTGTCCGCCGCGGAGACTCACTGTCGTATCGCCGTAGCACCTTGTCAGTACGCGGTCGTGTACCCATATGCCTTAACAAATGGCCTCGGAGCAGAGGGGAACAGGTCGAGGGAGGTGGATCGGCGTGGTGTAACACCCTGGCCTTAAATTGGCATTTCGAGGTTGGCCCTACCGGAGGACAGCAGGTTATAGTATCCCTAATTGGCAGGACGTTCGCGGTCGATAAAAGTGCCATCCATGAGTTCCAGGGTCCGCCGTGTTTGTCTACCAGAAGAATCGCGTAATCTTACGGGATCAAGCTCAAGGGTTACTGACTTAGCTATTGGCGCTACCTAAAGCCAGTCCTGCTGAAACGACGCTTCTGGCAAGTGGGGACGACCCTTGTCATAGTGAAACTGTGGTTCTAGAAGTTTTTTGGCACTAATTCTGTATTTGCCGCCTGCTGCATAACTGTCGGTATCAAAGAGCACTGCGCGGCTAAGTTGTCGTCGGCTGACAGTACGTGTACCTCTGATGAGTCGCGGCCGAGGATGCAGTGCATATGGTCAACAGCTGGTCTCTGACATTGATCCGCAGAGACAGGCTTGAACTCAGTGACTTAGCACAACCGCAGCAAGCCCAACCTGAACGTCTCGAACTTTTTCGCAAAGATTCGCCACGGAATACTCTGACCAGTGGAGATTGGAAACGACCTGCGTGTGATCACCAGCCAGAATACCTCAGTTAATTGGAGGGACAGATAGGGTTAATCCTACGATACTTCTACCCTGGCCCTAAGTACGTAGCATTATGAGCCTGATTATTCTCTTAGGCTGGCCACCCGTTCATTGCATGAGATCATCCCCTCAGCGACTTTACTAAATACGCAGCAATGCTAGCTTAATTGTATGTGTCACCCAGTTGCCTGTCCACACGGGGCGTGAAGACAAGTGATACTACTGTTCGTGGACGGTGCGCAGGAGGGCTGGTCGGCCGGCGGAAATGACCGGAAAATTGGGACGACATACCGACCGCCGTACTTTTTTGCCCTTCGCGAAGTAAGTAGTCAAGAAGCGGACTAGCTTTTGAACATATGACTCGATCTAGGACCGTCCGATCCCTAGTATCCGTTAAAGTCAATGGCAGAGTCTAAAAGGGTCTAAGCCGTATTGATCTGGCAGCCGCGCACCTCATGTCTGTGGAGACGAATCTCCTGGTTTTCGAGAGCACGGGCATCAGGTATTCCCTTAGGCCCGCTCACCTACTGCAACATAGCGTCTACCTGAAACATGACTCTAACTGCACCCCACACTTGACATTTACAAAGCATGTTCCTCCTAGTAATTTACAGCGTTCAACTTGCAACATCATGAAGTATGCTGCGTAACTGTCCAACGTAGGACATATCACCAAGTACTAACTCGGGGCGTGGCCTCAATTCAGCAGCGATCCATTTTCCAGCTTAGCGAGATGGCTGAGTTCAAGGGCTCCACGAAGATGGAGTTATCCGATGTTGCCACTCCGATCCCTTCGGTTCGCCAGTCACGCCAAAATTTCTCTGAGGTCACGCAGACTGGTGTACGCTTATCTTTTCTGGCTAAGTCTTCCCCCGCTAGGGGGGTCTTGCGTCTCCGTAACCCACCTAGCTGGTGCACACTAACTAACCCACGTTCGGTGGGTGTGAGATGTATGTGGCCCCCGTTCAATCCGGCGACTTGGACCACAGCCAGGTACGAACGTGCTCGGTTTGAGGAGGTTTTCAATCTTCATCGAG
seq00004   TTCCTTTTCTGGCTAATCACTGATAACGCGTAAGCAGGCCGAGAAGTCATTTTCAGACAATGGCGACCCTCTGATGAAAGAGCGTTCAAGGCTATACGATACCACTAGACGCTGTGGTGGACCTCTTCAAAGGGTAATGCCACTCCATTGGCTTATGCGAGTCGGCAAGATTAGTGTTATTGTCATTGTGCAGTCCGTAAGAAGGCTGCAATACTACCAGATTCATATCGACTAAGAATCGTAGCTCTGTCCGACTGCTGCCCCGAGGTACTCGGTACGCGATCCTATAATAGCCTGTCCTGAGAGAGGCCAGGTCCGACCGATGTAGCATACGGGTGGTGCCTATTCCATTCAGGTATTCGAGACGATAGGCTCCATTGCCTGCGGACCATCTTTCGTCAGACTGCGGGGTCCTTCGGAGCCCTTTCTGAATATAGTATCCCGCACAGCTCACTACCGTCCTAGCCAATCTGTCAGGATACGCCGATAAATATACTGCTGGGATCCCCTTTCCCTGGAGGCATGCGGGGTGTGTCCGCCGCGGAGACTCACTGTCGTATCGCCGTAGCACCTTGTCAGTACGCGGTCGTGTACCCTTATGCCTTAACAAATGGCCTCGGAGCAGAGGGGAACAGGTCGAGGGAGGTGGATCGGCGTGGTGTAACACCCTGGCCTTAAATTGGCATTTCGAGGTTGGCCCTACCGGAGGACAGCAGGTTATAGTATCCCTAATTGGCAGGACGTTCGCGGTCGATAAAAGTGCCATCCATGAGTTCCAGGGTCCGCCGTGTTTGTCTACCAGAAGAATCGCGTAATCTTACGGGATCAAGCTCAAGGGTTACTGACTTAGCTATTGGCGCTACCTAAAGCCAGTCCTGCTGAAACGACGCTTCTGGCAAGTGGGGACGACCCTTGTCATAGTGAAACTGTGGTTCTAGAAGTTTTTTGGCACTAATTCTGTATTTGCCGCCTGCTGCATAACTGTCGGTATCAAAGAGCACTGCGCGGCTAAGTTGTCGTCGGCTGACAGTACGTGTACCTCTGATGAGTCGCGGCCGAGGATGCAGTGCATATGGTCAACAGCTGGTCTCTGACATTGATCCGCAGAGACAGGCTTGAACTCAGTGACTTAGCACAACCGCAGCAAGCCCAACCTGAACGTCTCGAACTTTTTCGCAAAGATTCGCCACGGAATACTCTGACCAGTGGAGATTGGAAACGACCTGCGTGTGATCACCAGCCAGAATACCTCAGTTAATTGGAGGGACAGATAGGGTTAATCCTACGATACTTCTACCCTGGCCCTAAGTACGTAGCATTATGAGCCTGATTATTCTCTTAGGCTGGCCACCCGTTCATTGCATGAGATCATCCCCTCAGCGACTTTACTAAATACGCAGCAATGCTAGCTTAATTGTATGTGTCACCCAGTTGCCTGTCCACACGGGGCGTGAAGACAAGTGATACTACTGTTCGTGGACGGTGCGCAGGAGGGCTGGTCGGCCGGCGGAAATGACCGGAAAATTGGGACGACATACCGACCGCCGTACTTTTTTGCCCTTCGCGAAGTAAGTAGTCAAGAAGCGGACTAGCTTTTGAACATATGACTCGATCTAGGACCGTCCGATCCCTAGTATCCGTTAAAGTCAATGGCAGAGTCTAAAAGGGTCTAAGCCGTATTGATCTGGCAGCCGCGCACCTCATGTCTGTGGAGACGAATCTCCTGGTTTTCGAGAGCACGGGCATCAGGTATTCCCTTAGGCCCGCTCACCTACTGCAACATAGCGTCTACCTGAAACATGACTCTAACTGCACCCCACACTTGACATTTACAAAGCATGTTCCTCCTAGTAATTTACAGCGTTCAACTTGCAACATCATGAAGTATGCTGCGTAACTGTCCAACGTAGGACATATCACCAAGTACTAACTCGGGGCGTGGCCTCAATTCAGCAGCGATCCATTTTCCAGCTTAGCGAGATGGCTGAGTTCAAGGGCTCCACGAAGATGGAGTTATCCGATGTTGCCACTCCGATCCCTTCGGTTCGCCAGTCACGCCAAAATTTCTCTGAGGTCACGCAGACTGGTGTACGCTTATCTTTTCTGGCTAAGTCTTCCCCCGCTAGGGGGGTCTTGCGTCTCCGTAACCCACCTAGCTGGTGCACACTAACTAACCCACGTTCGGTGGGTGTGAGATGTATGTGGCCCCCGTTCAATCCGGCGACTTGGACCACAGCCAGGTACGAACGTGCTCGGTTTGAGGAGGTTTTCAATCTTCATCGAG
seq00005   TTCCTTTTCTGGCTAATCACTGATAACGCGTAAGCAGGCCGAGAAGTCATTTTCAGACAATGGCGACCCTCTGATGAAAGAGCGTTCAAGGCTATACGATACCACTAGACGCTGTGGTGGACCTCTTCAAAGGGTAATGCCACTCCATTGGCTTATGAGAGTCGGCAAGATTAGTGTTATTGTCATTGTGCAGTCCGTAAGAAGGCTGCAATACTACCAGATTCATATCGACTAAGAATCGTAGCTCTGTCCGACTGCTGCCCCGAGGTACTCGGTACGCGATCCTATAATAGCCTGTCCTGAGAGAGGCCAGGTCCGACCGATGCAGCATACGGGTGGTGCCTATTCCATTCAGGTATTCGAGACGATAGGCTCCATTGCCTGCGGACCATCTTTCGTCAGACTGCGGGGTCCTTCGGAGCCCTTTCTGAATATAGTATCCCGCACAGCTCACTACCGTCCTAGCCAATCTGTCAGGATACGCCGATAAATATACTGCTGGGATCCCCTTTCCCTGGAGGCATGCGGGGTGTGTCCGCCGCGGAGACTCACTGTCGTATCGCCGTAGCACCTTGTCAGTACGCGGTCGTGTACCCTTATGCCTTAACAAATGGCCTCGGAGCAGAGGGGAACAGGTCGAGGGAGGTGGATCGGCGTGGTGTAACACCCTGGCCTTAAATTGGCATTTCGAGGTTGGCCCTACCGGAGGACAGCAGGTTATAGTATCCCTAATTGGCAGGACGTTCGCGGTCGATAAAAGTGCCATCCATGAGTTCCAGGGTCCGCCGTGTTTGTCTGCCAGAAGAATCGCGTAATCTTACGGGATCAAGCTCAAGGGTTACTGACTTAGCTATTGGCGCTACCTAAAGCCAGTCCTGCTGAAACGACGCTTCTGGCAAGTGGGGACGACCCTTGTCATAGTGAAACTGTGGTTCTAGAAGTTTTTTGGCACTAATTCTGTATTTGCCGCCTGCTGCATAACTGTCGGTATCAAAGAGCACTGCGCGGCTAAGTTGTCGTCGGCTGACAGTACGTGTACCTCTGATGAGTCGCGGCCGAGGATGCAGTGCATATGGTCAACAGCTGGTCTCTGACATTGATCCGCAGAGACAGGCTTGAACTCAGTGACTTAGCACAACCGCAGCAAGCCCAACCTGAACGTCTCGAACTTTTTCGCAAAGATTCGTCACGGAATACTCTGACCAGTGGAGATTGGAAACGACCTGCGTGTGATCACCAGCCAGAATACCTCAGTTAATTGGAGGGACAGATAGGGTTAATCCTACGATACTTCTACCCTGGCCCTAAGTACGTAGCATTATGAGCCTGATTATTCTCTTAGGCTGGCCACCCGTTCATTGCATGAGATCATCCCCTCAGCGACTTTACTAAATACGCAGCAATGCTAGCTTAATTGTATGTGTCACCCAGTTGCCTGTCCACACGGGGCGTGAAGACAAGTGATACTACTGTTCGTGGACGGTGCGCAGGAGGGCTGGTCGGCCGGCGGAAATGACCGGAAAATTGGGACGACATACCGACCGCCGTACTTTTTTGCCCTTCGCGAAGTAAGTAGTCAAGAAGCGGACTAGCTTTTGAACATATGACTCGATCTAGGACCGTCCGATCCCTAGTATCCGTTAAAGTCAATGGCAGAGTCTAAAAGGGTCTAAGCCGTATTGATCTGGCAGCCGCGCACCTCATGTCTGTGGAGACGAATCTCCTGGTTTTCGAGAGCACGGGCATCAGGTATTCCCTTAGGCCCGCTCACCTACTGCAACATAGCGTCTACCTGAAACATGACTCTAACTGCACCCCACACTTGACATTTACAAAGCATGTTCCTCCTAGTAATTTACAGCGTTCAACTTGCAACATCATGAAGTATGCTGCGTAACTGTCCAACGTAGGACATATCACCAAGTACTAACTCGGGGCGTGGCCTCAATTCAGCAGCGATCCATTTTCCAGCTTAGCGAGATGGCTGAGTTCAAGGGCTCCACGAAGATGGAGTTATCCGATGTTGCCACTCCGATCCCTTCGGTTCGCCAGTCACGCCAAAATTTCTCTGAGGTCACGCAGACTGGTGTACGCTTATCTTTTCTGGCTAAGTCTTCCCCCGCTAGGGGGGTCTTGCGTCTCCGTAACCCACCTAGCTGGTGCACACTAACTAACCCACGTTCGGTGGGTGTGAGATGTATGTGGCCCCCGTTCAATCCGGCGACTTGGACCACAGCCAGGTACGAACGTGCTCGGTTTGAGGAGGTTTTCAATCTTCATCGAG
seq00006   TTCCTTTTCTGGCTAATCACTGATAACGCGTAAGCAGGCCGAGAAGTCATTTTCAGACAATGGCGACCCTCTGATGAAAGAGCGTTCAAGGCTATACGATACCACTAGACGCTGTGGTGGACCTCTTCAAAGGGTAATGCCACTCCATTGGCTTATGCGAGTCGGCAAGATTAGTGTTATTGTCATTGTGCAGTCCGTAAGAAGGCTGCAATACTACCAGATTCATATCGACTAAGAATCGTAGCTCTGTCCGACTGCTGCCCCGAGGTACTCGGTACGCGATCCTATAATAGCCTGTCCTGAGAGAGGCCAGGTCCGACCGATGCAGCATACGGGTGGTGCCTATTCCATTCAGGTATTCGAGACGATAGGCTCCATTGCCTGCGGACCATCTTTCGTCAGACTGCGGGGTCCTTCGGAGCCCTTTCTGAATATAGTATCCCGCACAGCTCACTACCGTCCTAGCCAATCTGTCAGGATACGCCGATAAATATACTGCTGGGATCCCCTTTCCCTGGAGGCATGCGGGGTGTGTCCGCCGCGGAGACTCACTGTCGTATCGCCGTAGCACCTTGTCAGTACGCGGTCGTGTACCCTTATGCCTTAACAAATGGCCTCGGAGCAGAGGGGAACAGGTCGAGGGAGGTGGATCGGCGTGGTGTAACACCCTGGCCTTAAATTGGCATTTCGAGGTTGGCCCTACCGGAGGACAGCAGGTTATAGTATCCCTAATTGGCAGGACGTTCGCGGTCGATAAAAGTGCCATCCATGAGTTCCAGGGTCCGCCGTGTTTGTCTGCCAGAAGAATCGCGTAATCTTACGGGATCAAGCTCAAGGGTTACTGACTTAGCTATTGGCGCTACCTAAAGCCAGTCCTGCTGAAACGACGCTTCTGGCAAGTGGGGACGACCCTTGTCATAGTGAAACTGTGGTTCTAGAAGTTTTTTGGCACTAATTCTGTATTTGCCGCCTGCTGCATAACTGTCGGTATCAAAGAGCACTGCGCGGCTAAGTTGTCGTCGGCTGACAGTACGTGTACCTCTGATGAGTCGCGGCCGAGGATGCAGTGCATATGGTCAACAGCTGGTCTCTGACATTGATCCGCAGAGACAGGCTTGAACTCAGTGACTTAGCACAACCGCAGCAAGCCCAACCTGAACGTCTCGAACTTTTTTGCAAAGATTCGTCACGGAATACTCTGACCAGTGGAGATTGGAAACGACCTGCGTGTGATCACCAGCCAGAATACCTCAGTTAATTGGAGGGACAGATAGGGTTAATCCTACGATACTTCTACCCTGGCCCTAAGTACGTAGCATTATGAGCCTGATTATTCTCTTAGGCTGGCCACCCGTTCATTGCATGAGATCATCCCCTCAGCGACTTTACTAAATACGCAGCAATGCTAGCTTAATTGTATGTGTCACCCAGTTGCCTGTCCACACGGGGCGTGAAGACAAGTGATACTACTGTTCGTGGACGGTGCGCAGGAGGGCTGGTCGGCCGGCGGAAATGACCGGAAAATTGGGACGACATACCGACCGCCGTACTTTTTTGCCCTTCGCGAAGTAAGTAGTCAAGAAGCGGACTAGCTTTTGAACATATGACTCGATCTAGGACCGTCCGATCCCTAGTATCCGTTAAAGTCAATGGCAGAGTCTAAAAGGGTCTAAGCCGTATTGATCTGGCAGCCGCGCACCTCATGTCTGTGGAGACGAATCTCCTGGTTTTCGAGAGCACGGGCATCAGGTATTCCCTTAGGCCCGCTCACCTACTGCAACATAGCGTCTACCTGAAACATGACTCTAACTGCACCCCACACTTGAGATTTACAAAGCATGTTCCTCCTAGTAATTTACAGCGTTCAACTTGCAACATCATGAAGTATGCTGCGTAACTGTCCAACGTAGGACATATCACCAAGTACTAACTCGGGGCGTGGCCTCAATTCAGCAGCGATCCATTTTCCAGCTTAGCGAGATGGCTGAGTTCAAGGGCTCCACGAAGATGGAGTTATCCGATGTTGCCACTCCGATCCCTTCGGTTCGCCAGTCACGCCAAAATTTCTCTGAGGTCACGCAGACTGGTGTACGCTTATCTTTTCTGGCTAAGTCTTCCCCCGCTAGGGGGGTCTTGCGTCTCCGTAACCCACCTAGCTGGTGCACACTAACTAACCCACGTTCGGTGGGTGTGAGATGTATGTGGCCCCCGTTCAATCCGGCGACTTGGACCACAGCCAGGTACGAACGTGCTCGGTTTGAGGAGGTTTTCAATCTTCATCGAG
seq00007   TTCCTTTTCTGGCTAATCACTGATAACGCGTAAGCAGGCCGAGAAGTCATTTTCAGACAATGGCGACCCTCTGATGAAAGAGCGTTCAAGGCTATACGATACCACTAGACGCTGTGGTGGACCTCTTCAAAGGGTAATGCCACTCCATTGGCTTATGCGAGTCGGCAAGATTAGTGTTATTGTCATTGTGCAGTCCGTAAGAAGGCTGCAATACTACCAGATTCATATCGACTAAGAATCGTAGCTCTGTCCGACTGCTGCCCCGAGGTACTCGGTACGCGATCCTATAATAGCCTGTCCTGAGAGAGGCCAGGTCCGACCGATGTAGCATACGGGTGGTGCCTATTCCATTCAGGTATTCGAGACGATAGGCTCCATTGCCTGCGGACCATCTTTCGTCAGACTGCGGGGTCCTTCGGAGCCCTTTCTGAATATAGTATCCCGCACAGCTCACTACCGTCCTAGCCAATCTGTCAGGATACGCCGATAAATATACTGCTGGGATCCCCTTTCCCTGGAGGCATGCGGGGTGTGTCCGCCGCGGAGACTCACTGTCGTATCGCCGTAGCACCTTGTCAGTACGCGGTCGTGTACCCTTATGCCTTAACAAATGGCCTCGGAGCAGAGGGGAACAGGTCGAGGGAGGTGGATCGGCGTGGTGTAACACCCTGGCCTTAAATTGGCATTTCGAGGTTGGCCCTACCGGAGGACAGCAGGTTATAGTATCCCTAATTGGCAGGACGTTCGCGGTCGATAAAAGTGCCATCCATGAGTTCCAGGGTCCGCCGTGTTTGTCTACCAGAAGAATCGCGTAATCTTACGGGATCAAGCTCAAGGGTTACTGACTTAGCTATTGGCGCTACCTAAAGCCAGTCCTGCTGAAACGACGCTTCTGGCAAGTGGGGACGACCCTTGTCATAGTGAAACTGTGGTTCTAGAAGTTTTTTGGCACTAATTCTGTATTTGCCGCCTGCTGCATAACTGTCGGTATCAAAGAGCACTGCGCGGCTAAGTTGTCGTCGGCTGACAGTACGTGTACCTCTGATGAGTCGCGGCCGAGGATGCAGTGCATATGGTCAACAGCTGGTCTCTGACATTGATCCGCAGAGACAGGCTTGAACTCAGTGACTTAGCACAACCGCAGCAAGCCCAACCTGAACGTCTCGAACTTTTTCGCAAAGATTCGCCACGGAATACTCTGACCAGTGGAGATTGGAAACGACCTGCGTGTGATCACCAGCCAGAATACCTCAGTTAATTGGAGGGACAGATAGGGTTAATCCTACGATACTTCTACCCTGGCCCTAAGTACGTAGCATTATGAGCCTGATTATTCTCTTAGGCTGGCCACCCGTTCATTGCATGAGATCATCCCCTCAGCGACTTTACTAAATACGCAGCAATGCTAGCTTAATTGTATGTGTCACCCAGTTGCCTGTCCACACGGGGCGTGAAGACAAGTGATACTACTGTTCGTGGACGGTGCGCAGGAGGGCTGGTCGGCCGGCGGAAATGACCGGAAAATTGGGACGACATACCGACCGCCGTACTTTTTTGCCCTTCGCGAAGTAAGTAGTCAAGAAGCGGACTAGCTTTTGAACATATGACTCGATCTAGGACCGTCCGATCCCTAGTATCCGTTAAAGTCAATGGCAGAGTCTAAAAGGGTCTAAGCCGTATTGATCTGGCAGCCGCGCACCTCATGTCTGTGGAGACGAATCTCCTGGTTTTCGAGAGCACGGGCATCAGGTATTCCCTTAGGCCCGCTCACCTACTGCAACATAGCGTCTACCTGAAACATGACTCTAACTGCACCCCACACTTGACATTTACAAAGCATGTTCCTCCTCGTAATTTACAGCGTTCAACTTGCAACATCATGAAGTATGCTGCGTAACTGTCCAACGTAGGACATATCACCAAGTACTAACTCGGGGCGTGGCCTCAATTCAGCAGCGATCCATTTTCCAGCTTAGCGAGATGGCTGAGTTCAAGGGCTCCACGAAGATGGAGTTATCCGATGTTGCCACTCCGATCCCTTCGGTTCGCCAGTCACGCCAAAATTTCTCTGAGGTCACGCAGACTGGTGTACGCTTATCTTTTCTGGCTAAGTCTTCCCCCGCTAGGGGGGTCTTGCGTCTCCGTAACCCACCTAGCTGGTGCACACTAACTAACCCACGTTCGGTGGGTGTGAGATGTATGTGGCCCCCGTTCAATCCGGCGACTTGGACCACAGCCAGGTACGAACGTGCTCGGTTTGAGGAGGTTTTCAATCTTCATCGAG
seq00008   TTCCTTTTCTGGCTAATCACTGATAACGCGTAAGCAGGCCGAGAAGTCATTTTCAGACAATGGCGACCCTCTGATGAAAGAGCGTTCAAGGCTATACGATACCACTAGACGCTGTGGTGGACCTCTTCAAAGGGTAATGCCACTCCATTGGCTTATGCGAGTCGGCAAGATTAGTGTTATTGTCATTGTGCAGTCCGTAAGAAGGCTGCAATACTACCAGATTCATATCGACTAAGAATCGTAGCTCTGTCCGACTGCTGCCCCGAGGTACTCGGTACGCGATCCTATAATAGCCTGTCCTGAGAGAGGCCAGGTCCGACCGATGTAGCATACGGGTGGTGCCTATTCCATTCAGGTATTCGAGACGATAGGCTCCATTGCCTGCGGACCATCTTTCGTCAGACTGCGGGGTCCTTCGGAGCCCTTTCTGAATATAGTATCCCGCACAGCTCACTACCGTCCTAGCCAATCTGTCAGGATACGCCGATAAATATACTGCTGGGATCCCCTTTCCCTGGAGGCATGCGGGGTGTGTCCGCCGCGGAGGCTCACTGTCGTATCGCCGTAGCACCTTGTCAGTACGCGGTCGTGTACCCTTATGCCTTAACAAATGGCCTCGGAGCAGAGGGGAACAGGTCGAGGGAGGTGGATCGGCGTGGTGTAACACCCTGGCCTTAAATTGGCATTTCGAGGTTGGCCCTACCGGAGGACAGCAGGTTATAGTATCCCTAATTGGCAGGACGTTCGCGGTCGATAAAAGTGCCATCCATGAGTTCCAGGGTCCGCCGTGTTTGTCTGCCAGAAGAATCGCGTAATCTTACGGGATCAAGCTCAAGGGTTACTGACTTAGCTATTGGCGCTACCTAAAGCCAGTCTTGCTGAAACGACGCTTCTGGCAAGTGGGGACGACCCTTGTCATAGTGAAACTGTGGTTCTAGAAGTTTTTTGGCACTAATTCTGTATTTGCCGCCTGCTGCATAACTGTCGGTATCAAAGAGCACTGCGCGGCTAAGTTGTCGTCGGCTGACAGTACGTGTACCTCTGATGAGTCGCGGCCGAGGATGCAGTGCATATGGTCAACAGCTGGTCTCTGACATTGATCCGCAGAGACAGGCTTGAACTCAGTGACTTAGCACAACCGCAGCAAGCCCAACCTGAACGTCTCGAACTCTTTCGCAAAGATTCGCCACGGAATACTCTGACCAGTGGAGATTGGAAACGACCTGCGTGTGATCACCAGCCAGAATACCTCAGTTAATTGGAGGGACAGATAGGGTTAATCCTACGATACTTCTACCCTGGCCCTAAGTACGTAGCATTATGAGCCTGATTATTCTCTTAGGCTGGCCACCCGTTCATTGCATGAGATCATCCCCTCAGCGACTTTACTAAATACGCAGCAATGCTAGCTTAATTGTATGTGTCACCCAGTTGCCTGTCCACACGGGGCGTGAAGACAAGTGATACTACTGTTCGTGGACGGTGCGCAGGAGGGCTGGTCGGCCGGCGGAAATGACCGGAAAATTGGGACGACATACCGACCGCCGTACTTTTTTGCCCTTCGCGAAGTAAGTAGTCAAGAAGCGGACTAGCTTTTGAACATATGACTCGATCTAGGACCGTCCGATCCCTAGTATCCGTTAAAGTCAATGGCAGAGTCTAAAAGGGTCTAAGCCGTATTGATCTGGCAGCCGCGCACCTCATGTCTGTGGAGACGAATCTCCTGGTTTTCGAGAGCACGGGCATCAGGTATTCCCTTAGGCCCGCTCACCTACTGCAACATAGCGTCTACCTGAAACATGACTCTAACTGCACCCCACACTTGAGATTTACAAAGCATGTTCCTCCTAGTAATTTACAGCGTTCAACTTGCAACATCATGAAGTATGCTGCGTAACTGTCCAACGTAGGACATATCACCAAGTACTAACTCGGGGCGTGGCCTCAATTCAGCAGCGATCCATTTTCCAGCTTAGCGAGATGGCTGAGTTCAAGGGCTCCACGAAGATGGAGTTATCCGATGTTGCCACTCCGATCCCTTCGGTTCGCCAGTCACGCCAAAATTTCTCTGAGGTCACGCAGACTGGTGTACGCTTATCTTTTCTGGCTAAGTCTTCCCCCGCTAGGGGGGTCTTGCGTCTCCGTAACCCACCTAGCTGGTGCACACTAACTAACCCACGTTCGGTGGGTGTGAGATGTATGTGGCCCCCGTTCAATCCGGCGACTTGGACCACAGCCAGGTACGAACGTGCTCGGTTTGAGGAGGTTTTCAATCTTCATCGAG
seq00009   TTCCTTTTCTGGCTAATCACTGATAACGCGTAAGCAGGCCGAGAAGTCATTTTCAGACAATGGCGACCCTCTGATGAAAGAGCGTTCAAGGCTATACGATACCACTAGACGCTGTGGTGGACCTCTTCAAAGGGTAATGCCACTCCATTGGCTTATGCGAGTCGGCAAGATTAGTGTTATTGTCATTGTGCAGTCCGTAAGAAGGCTGCAATACTACCAGATTCATATCGACTAAGAATCGTAGCTCTGTCCGACTGCTGCCCCGAGGTACTCGGTACGCGATCCTATAATAGCCTGTCCTGAGAGAGGCCAGGTCCGACCGATGTAGCATACGGGTGGTGCCTATTCCATTCAGGTATTCGAGACGATAGGCTCCATTGCCTGCGGACCATCTTTCGTCAGACTGCGGGGTCCTTCGGAGCCCTTTCTGAATATAGTATCCCGCACAGCTCACTACCGTCCTAGCCAATCTGTCAGGATACGCCGATAAATATACTGCTGGGATCCCCTTTCCCTGGAGGCATGCGGGGTGTGTCCGCCGCGGAGACTCACTGTCGTATCGCCGTAGCACCTTGTCAGTACGCGGTCGTGTACCCTTATGCCTTAACAAATGGCCTCGGAGCAGAGGGGAACAGGTCGAGGGAGGTGGATCGGCGTGGTGTAACACCCTGGCCTTAAATTGGCATTTCGAGGTTGGCCCTACCGGAGGACAGCAGGTTATAGTATCCCTAATTGGCAGGACGTTCGCGGTCGATAAAAGTGCCATCCATGAGTTCCAGGGTCCGCCGTGTTTGTCTACCAGAAGAATCGCGTAATCTTACGGGATCAAGCTCAAGGGTTACTGACTTAGCTATTGGCGCTACCTAAAGCCAGTCCTGCTGAAACGACGCTTCTGGCAAGTGGGGACGACCCTTGTCATAGTGAAACTGTGGTTCTAGAAGTTTTTTGGCACTAATTCTGTATTTGCCGCCTGCTGCATAACTGTCGGTATCAAAGAGCACTGCGCGGCTAAGTTGTCGTCGGCTGACAGTACGTGTACCTCTGATGAGTCGCGGCCGAGGATGCAGTGCATATGGTCAACAGCTGGTCTCTGACATTGATCCGCAGAGACAGGCTTGAACTCAGTGACTTAGCACAACCGCAGCAAGCCCAACCTGAACGTCTCGAACTTTTTCGCAAAGATTCGCCACGGAATACTCTGACCAGTGGAGATTGGAAACGACCTGCGTGTGATCACCAGCCAGAATACCTCAGTTAATTGGAGGGACAGATAGGGTTAATCCTACGATACTTCTACCCTGGCCCTAAGTACGTAGCATTATGAGCCTGATTATTCTCTTAGGCTGGCCACCCGTTCATTGCATGAGATCATCCCCTCAGCGACTTTACTAAATACGCAGCAATGCTAGCTTAATTGTATGTGTCACCCAGTTGCCTGTCCACACGGGGCGTGAAGACAAGTGATACTACTGTTCGTGGACGGTGCGCAGGAGGGCTGGTCGGCCGGCGGAAATGACCGGAAAATTGGGACGACATACCGACCGCCGTACTTTTTTGCCCTTCGCGAAGTAAGTAGTCAAGAAGCGGACTAGCTTTTGAACATATGACTCGATCTAGGACCGTCCGATCCCTAGTATCCGTTAAAGTCAATGGCAGAGTCTAAAAGGGTCTAAGCCGTATTGATCTGGCAGCCGCGCACCTCATGTCTGTGGAGACGAATCTCCTGGTTTTCGAGAGCACGGGCATCAGGTATTCCCTTAGGCCCGCTCACCTACTGCAACATAGCGTCTACCTGAAACATGACTCTAACTGCACCCCACACTTGACATTTACAAAGCATGTTCCTCCTAGTAATTTACAGCGTTCAACTTGCAACATCATGAAGTATGCTGCGTAACTGTCCAACGTAGGACATATCACCAAGTACTAACTCGGGGCGTGGCCTCAATTCAGCAGCGATCCATTTTCCAGCTTAGCGAGATGGCTGAGTTCAAGGGCTCCACGAAGATGGAGTTATCCGATGTTGCCACTCCGATCCCTTCGGTTCGCCAGTCACGCCAAAATTTCTCTGAGGTCACGCAGACTGGTGTACGCTTATCTTTTCTGGCTAAGTCTTCCCCCGCTAGGGGGGTCTTGCGTCTCCGTAACCCACCTAGCTGGTGCACACTAACTAACCCACGTTCGGTGGGTGTGAGATGTATGTGGCCCCCGTTCAATCCGGCGACTTGGACCACAGCCAGGTACGAACGTGCTCGGTTTGAGGAGGTTTTCAATCTTCATCGAG
seq00010   TTCCTTTTCTGGCTAATCACTGATAACGCGTAAGCAGGCCGAGAAGTCATTTTCAGACAATGGCGACCCTCTGATGAAAGAGCGTTCAAGGCTATACGATACCACTAGACGCTGTGGTGGACCTCTTCAAAGGGTAATGCCACTCCATTGGCTTATGCGAGTCGGCAAGATTAGTGTTATTGTCATTGTGCAGTCCGTAAGAAGGCTGCAATACTACCAGATTCATATCGACTAAGAATCGTAGCTCTGTCCGACTGCTGCCCCGAGGTACTCGGTACGCGATCCTATAATAGCCTGTCCTGAGAGAGGCCAGGTCCGACCGATGTAGCATACGGGTGGTGCCTAATCCATTCAGGTATTCGAGACGATAGGCTCCATTGCCTGCGGACCATCTTTCGTCAGACTGCGGGGTCCTTCGGAGCCCTTTCTGAATATAGTATCCCGCACAGCTCACTACCGTCCTAGCCAATCTGTCAGGATACGCCGATAAATATACTGCTGGGATCCCCTTTCCCTGGAGGCATGCGGGGTGTGTCCGCCGCGGAGACTCACTGTCGTATCGCCGTAGCACCTTGTCAGTACGCGGTCGTGTACCCTTATGCCTTAACAAATGGCCTCGGAGCAGAGGGGAACAGGTCGAGGGAGGTGGATCGGCGTGGTGTAACACCCTGGCCTTAAATTGGCATTTCGAGGTTGGCCCTACCGGAGGACAGCAGGTTATAGTATCCCTAATTGGCAGGACGTTCGCGGTCGATAAAAGTGCCATCCATGAGTTCCAGGGTCCGCCGTGTTTGTCTACCAGAAGAATCGCGTAATCTTACGGGATCAAGCTCAAGGGTTACTGACTTAGCTATTGGCGCTACCTAAAGCCAGTCCTGCTGAAACGACGCTTCTGGCAAGTGGGGACGACCCTTGTCATAGTGAAACTGTGGTTCTAGAAGTTTTTTGGCACTAATTCTGTATTTGCCGCCTGCTGCATAACTGTCGGTATCAAAGAGCACTGCGCGGCTAAGTTGTCGTCGGCTGACAGTACGTGTACCTCTGATGAGTCGCGGCCGAGGATGCAGTGCATATGGTCAACAGCTGGTCTCTGACATTGATCCGCAGAGACAGGCTTGAACTCAGTGACTTAGCACAACCGCAGCAAGCCCAACCTGAACGTCTCGAACTTTTTCGCAAAGATTCGCCACGGAATACTCTGACCAGTGGAGATTGGAAACGACCTGCGTGTGATCACCAGCCAGAATACCTCAGTTAATTGGAGGGACAGATAGGGTTAATCCTACGATACTTCTACCCTGGCCCTAAGTACGTAGCATTATGAGCCTGATTATTCTCTTAGGCTGGCCACCCGTTCATTGCATGAGATCATCCCCTCAGCGACTTTACTAAATACGCAGCAATGCTAGCTTAATTGTATGTGTCACCCAGTTGCCTGTCCACACGGGGCGTGAAGACAAGTGATACTACTGTTCGTGGACGGTGCGCAGGAGGGCTGGTCGGCCGGCGGAAATGACCGGAAAATTGGGACGACATACCGACCGCCGTACTTTTTTGCCCTTCGCGAAGTAAGTAGTCAAGAAGCGGACTAGCTTTTGAACATATGACTCGATCTAGGACCGTCCGATCCCTAGTATCCGTTAAAGTCAATGGCAGAGTCTAAAAGGGTCTAAGCCGTATTGATCTGGCAGCCGCGCACCTCATGTCTGTGGAGACGAATCTCCTGGTTTTCGAGAGCACGGGCATCAGGTATTCCCTTAGGCCCGCTCACCTACTGCAACATAGCGTCTACCTGAAACATGACTCTAACTGCACCCCACACTTGACATTTACAAAGCATGTTCCTCCTAGTAATTTACAGCGTTCAACTTGCAACATCATGAAGTATGCTGCGTAACTGTCCAACGTAGGACATATCACCAAGTACTAACTCGGGGCGTGGCCTCAATTCAGCAGCGATCCATTTTCCAGCTTAGCGAGATGGCTGAGTTCAAGGGCTCCACGAAGATGGAGTTATCCGATGTTGCCACTCCGATCCCTTCGGTTCGCCAGTCACGCCAAAATTTCTCTGAGGTCACGCAGACTGGTGTACGCTTATCTTTTCTGGCTAAGTCTTCCCCCGCTAGGGGGGTCTTGCGTCTCCGTAACCCACCTAGCTGGTGCACACTAACTAACCCACGTTCGGTGGGTGTGAGATGTATGTGGCCCCCGTTCAATCCGGCGACTTGGACCACAGCCAGGTACGAACGTGCTCGGTTTGAGGAGGTTTTCAATCTTCATCGAG
seq00011   TTCCTTTTCTGGCTAATCACTGATAACGCGTAAGCAGGCCGAGAAGTCATTTTCAGACAATGGCGACCCTCTGATGAAAGAGCGTTCAAGGCTATACGATACCACTAGACGCTGTGGTGGACCTCTTCAAAGGGTAATGCCACTCCATTGGCTTATGCGAGTCGGCAAGATTAGTGTTATTGTCATTGTGCAGTCCGTAAGAAGGCTGCAATACTACCAGATTCATATCGACTAAGAATCGTAGCTCTGTCCGACTGCTGCCCCGAGGTACTCGGTACGCGATCCTATAATAGCCTGTCCTGAGAGAGGCCAGGTCCGACCGATGTAGCATACGGGTGGTGCCTATTCCATTCAGGTATTCGAGACGATAGGCTCCATTGCCTGCGGACCATCTTTCGTCAGACTGCGGGGTCCTTCGGAGCCCTTTCTGAATATAGTATCCCGCACAGCTCACTACCGTCCTAGCCAATCTGTCAGGATACGCCGATAAATATACTGCTGGGATCCCCTTTCCCTGGAGGCATGCGGGGTGTGTCCGCCGCGGAGACTCACTGTCGTATCGCCGTAGCACCTTGTCAGTACGCGGTCGTGTACCCTTATGCCTTAACAAATGGCCTCGGAGCAGAGGGGAACAGGTCGAGGGAGGTGGATCGGCGTGGTGTAACACCCTGGCCTTAAATTGGCATTTCGAGGTTGGCCCTACCGGAGGACAGCAGGTTATAGTATCCCTAATTGGCAGGACGTTCGCGGTCGATAAAAGTGCCATCCATGAGTTCCAGGGTCCGCCGTGTTTGTCTGCCAGAAGAATCGCGTAATCTTACGGGATCAAGCTCAAGGGTTACTGACTTAGCTATTGGCGCTACCTAAAGCCAGTCCTGCTGAAACGACGCTTCTGGCAAGTGGGGACGACCCTTGTCATAGTGAAACTGTGGTTCTAGAAGTTTTTTGGCACTAATTCTGTATTTGCCGCCTGCTGCATAACTGTCGGTATCAAAGAGCACTGCGCGGCTAAGTTGTCGTCGGCTGACAGTACGTGTACCTCTGATGAGTCGCGGCCGAGGATGCAGTGCATATGGTCAACAGCTGGTCTCTGACATTGATCCGCAGAGACAGGCTTGAACTCAGTGACTTAGCACAACCGCAGCAAGCCCAACCTGAACGTCTCGAACTTTTTCGCAAAGATTCGTCACGGAATACTCTGACCAGTGGAGATTGGAAACGACCTGCGTGTGATCACCAGCCAGAATACCTCAGTTAATTGGAGGGACAGATAGGGTTAATCCTACGATACTTCTACCCTGGCCCTAAGTACGTAGCATTATGAGCCTGATTATTCTCTTAGGCTGGCCACCCGTTCATTGCATGAGATCATCCCCTCAGCGACTTTACTAAATACGCAGCAATGCTAGCTTAATTGTATGTGTCACCCAGTTGCCTGTCCACACGGGGCGTGAAGACAAGTGATACTACTGTTCGTGGACGGTGCGCAGGAGGGCTGGTCGGCCGGCGGAAATGACCGGAAAATTGGGACGACATACCGACCGCCGTACTTTTTTGCCCTTCGCGAAGTAAGTAGTCAAGAAGCGGACTAGCTTTTGAACATATGACTCGATCTAGGACCGTCCGATCCCTAGTATCCGTTAAAGTCAATGGCAGAGTCTAAAAGGGTCTAAGCCGTATTGATCTGGCAGCCGCGCACCTCATGTCTGTGGAGACGAATCTCCTGGTTTTCGAGAGCACGGGCATCAGGTATTCCCTTAGGCCCGCTCACCTACTGCAACATAGCGTCTACCTGAAACATGACTCTAACTGCACCCCACACTTGACATTTACAAAGCATGTTCCTCCTAGTAATTTACAGCGTTCAACTTGCAACATCATGAAGTATGCTGCGTAACTGTCCAACGTAGGACATATCACCAAGTACTAACTCGGGGCGTGGCCTCAATTCAGCAGCGATCCATTTTCCAGCTTAGCGAGATGGCTGAGTTCAAGGGCTCCACGAAGATGGAGTTATCCGATGTTGCCACTCCGATCCCTTCGGTTCGCCAGTCACGCCAAAATTTCTCTGAGGTCACGCAGACTGGTGTACGCTTATCTTTTCTGGCTAAGTCTTCCCCCGCTAGGGGGGTCTTGCGTCTCCGTAACCCACCTAGCTGGTGCACACTAACTAACCCACGTTCGGTGGGTGTGAGATGTATGTGGCCCCCGTTCAATCCGGCGACTTGGACCACAGCCAGGTACGAACGTGCTCGGTTTGAGGAGGTTTTCAATCTTCATCGAG
seq00012   TTCCTTTTCTGGCTAATCACTGATAACGCGTAAGCAGGCCGAGAAGTCATTTTCAGACAATGGCGACCCTCTGATGAAAGAGCGTTCAAGGCTATACGATACCACTAGACGCTGTGGTGGACCTCTTCAAAGGGTAATGCCACTCCATTGGCTTATGCGAGTCGGCAAGATTAGTGTTATTGTCATTGTGCAGTCCGTAAGAAGGCTGCAATACTACCAGATTCATATCGACTAAGAATCGTAGCTCTGTCCGACTGCTGCCCCGAGGTACTCGGTACGCGATCCTATAATAGCCTGTCCTGAGAGAGGCCAGGTCCGACCGATGTAGCATACGGGTGGTGCCTATTCCATTCAGGTATTCGAGACGATAGGCTCCATTGCCTGCGGACCATCTTTCGTCAGACTGCGGGGTCCTTCGGAGCCCTTTCTGAATATAGTATCCCGCACAGCTCACTACCGTCCTAGCCAATCTGTCAGGATACGCCGATAAATATACTGCTGGGATCCCCTTTCCCTGGAGGCATGCGGGGTGTGTCCGCCGCGGAGACTCACTGTCGTATCGCCGTAGCACCTTGTCAGTACGCGGTCGTGTACCCTTATGCCTTAACAAATGGCCTCGGAGCAGAGGGGAACAGGTCGAGGGAGGTGGATCGGCGTGGTGTAACACCCTGGCCTTAAATTGGCATTTCGAGGTTGGCCCTACCGGAGGACAGCAGGTTATAGTATCCCTAATTGGCAGGACGTTCGCGGTCGATAAAAGTGCCATCCATGAGTTCCAGGGTCCGCCGTGTTTGTCTACCAGAAGAATCGCGTAATCTTACGGGATCAAGCTCAAGGGTTACTGACTTAGCTATTGGCGCTACCTAAAGCCAGTCCTGCTGAAACGACGCTTCTGGCAAGTGGGGACGACCCTTGTCATAGTGAAACTGTGGTTCTAGAAGTTTTTTGGCACTAATTCTGTATTTGCCGCCTGCTGCATAACTGTCGGTATCAAAGAGCACTGCGCGGCTAAGTTGTCGTCGGCTGACAGTACGTGTACCTCTGATGAGTCGCGGCCGAGGATGCAGTGCATATGGTCAACAGCTGGTCTCTGACATTGATCCGCAGAGACAGGCTTGAACTCAGTGACTTAGCACAACCGCAGCAAGCCCAACCTGAACGTCTCGAACTTTTTCGCAAAGATTCGCCACGGAATACTCTGACCAGTGGAGATTGGAAACGACCTGCGTGTGATCACCAGCCAGAATACCTCAGTTAATTGGAGGGACAGATAGGGTTAATCCTACGATACTTCTACCCTGGCCCTAAGTACGTAGCATTATGAGCCTGATTATTCTCTTAGGCTGGCCACCCGTTCATTGCATGAGATCATCCCCTCAGCGACTTTACTAAATACGCAGCAATGCTAGCTTAATTGTATGTGTCACCCAGTTGCCTGTCCACACGGGGCGTGAAGACAAGTGATACTACTGTTCGTGGACGGTGCGCAGGAGGGCTGGTCGGCCGGCGGAAATGACCGGAAAATTGGGACGACATACCGACCGCCGTACTTTTTTGCCCTTCGCGAAGTAAGTAGTCAAGAAGCGGACTAGCTTTTGAACATATGACTCGATCTAGGACCGTCCGATCCCTAGTATCCGTTAAAGTCAATGGCAGAGTCTAAAAGGGTCTAAGCCGTATTGATCTGGCAGCCGCGCACCTCATGTCTGTGGAGACGAATCTCCTGGTTTTCGAGAGCACGGGCATCAGGTATTCCCTTAGGCCCGCTCACCTACTGCAACATAGCGTCTACCTGAAACATGACTCTAACTGCACCCCACACTTGACATTTACAAAGCATGTTCCTCCTAGTAATTTACAGCGTTCAACTTGCAACATCATGAAGTATGCTGCGTAACTGTCCAACGTAGGACATATCACCAAGTACTAACTCGGGGCGTGGCCTCAATTCAGCAGCGATCCATTTTCCAGCTTAGCGAGATGGCTGAGTTCAAGGGCTCCACGAAGATGGAGTTATCCGATGTTGCCACTCCGATCCCTTCGGTTCGCCAGTCACGCCAAAATTTCTCTGAGGTCACGCAGACTGGTGTACGCTTATCTTTTCTGGCTAAGTCTTCCCCCGCTAGGGGGGTCTTGCGTCTCCGTAACCCACCTAGCTGGTGCACACTAACTAACCCACGTTCGGTGGGTGTGAGATGTATGTGGCCCCCGTTCAATCCGGCGACTTGGACCACAGCCAGGTACGAACGTGCTCGGTTTGAGGAGGTTTTCAATCTTCATCGAG
seq00013   TTCCTTTTCTGGCTAATCACTGATAACGCGTAAGCAGGCCGAGAAGTCATTTTCAGACAATGGCGACCCTCTGATGAAAGAGCGTTCAAGGCTATACGATACCACTAGACGCTGTGGTGGACCTCTTCAAAGGGTAATGCCACTCCATTGGCTTATGCGAGTCGGCAAGATTAGTGTTATTGTCATTGTGCAGTCCGTAAGAAGGCTGCAATACTACCAGATTCATATCGACTAAGAATCGTAGCTCTGTCCGACTGCTGCCCCGAGGTACTCGGTACGCGATCCTATAATAGCCTGTCCTGAGAGAGGCCAGGTCCGACCGATGTAGCATACGGGTGGTGCCTATTCCATTCAGGTATTCGAGACGATAGGCTCCATTGCCTGCGGACCATCTTTCGTCAGACTGCGGGGTCCTTCGGAGCCCTTTCTGAATATAGTATCCCGCACAGCTCACTACCGTCCTAGCCAATCTGTCAGGATACGCCGATAAATATACTGCTGGGATCCCCTTTCCCTGGAGGCATGCGGGGTGTGTCCGCCGCGGAGGCTCACTGTCGTATCGCCGTAGCACCTTGTCAGTACGCGGTCGTGTACCCTTATGCCTTAACAAATGGCCTCGGAGCAGAGGGGAACAGGTCGAGGGAGGTGGATCGGCGTGGTGTAACACCCTGGCCTTAAATTGGCATTTCGAGGTTGGCCCTACCGGAGGACAGCAGGTTATAGTATCCCTAATTGGCAGGACGTTCGCGGTCGATAAAAGTGCCATCCATGAGTTCCAGGGTCCGCCGTGTTTGTCTGCCAGAAGAATCGCGTAATCTTACGGGATCAAGCTCAAGGGTTACTGACTTAGCTATTGGCGCTACCTAAAGCCAGTCCTGCTGAAACGACGCTTCTGGCAAGTGGGGACGACCCTTGTCATAGTGAAACTGTGGTTCTAGAAGTTTTTTGGCACTAATTCTGTATTTGCCGCCTGCTGCATAACTGTCGGTATCAAAGAGCACTGCGCGGCTAAGTTGTCGTCGGCTGACAGTACGTGTACCTCTGATGAGTCGCGGCCGAGGATGCAGTGCATATGGTCAACAGCTGGTCTCTGACATTGATCCGCAGAGACAGGCTTGAACTCAGTGACTTAGCACAACCGCAGCAAGCCCAACCTGAACGTCTCGAACTTTTTCGCAAAGATTCGTCACGGAATACTCTGACCAGTGGAGATTGGAAACGACCTGCGTGTGATCACCAGCCAGAATACCTCAGTTAATTGGAGGGACAGATAGGGTTAATCCTACGATACTTCTACCCTGGCCCTAAGTACGTAGCATTATGAGCCTGATTATTCTCTTAGGCTGGCCACCCGTTCATTGCATGAGATCATCCCCTCAGCGACTTTACTAAATACGCAGCAATGCTAGCTTAATTGTATGTGTCACCCAGTTGCCTGTCCACACGGGGCGTGAAGACAAGTGATACTACTGTTCGTGGACGGTGCGCAGGAGGGCTGGTCGGCCGGCGGAAATGACCGGAAAATTGGGACGACATACCGACCGCCGTACTTTTTTGCCCTTCGCGAAGTAAGTAGTCAAGAAGCGGACTAGCTTTTGAACATATGACTCGATCTAGGACCGTCCGATCCCTAGTATCCGTTAAAGTCAATGGCAGAGTCTAAAAGGGTCTAAGCCGTATTGATCTGGCAGCCGCGCACCTCATGTCTGTGGAGACGAATCTCCTGGTTTTCGAGAGCACGGGCATCAGGTATTCCCTTAGGCCCGCTCACCTACTGCAACATAGCGTCTACCTGAAACATGACTCTAACTGCACCCCACACTTGAGATTTACAAAGCATGTTCCTCCTAGTAATTTACAGCGTTCAACTTGCAACATCATGAAGTATGCTGCGTAACTGTCCAACGTAGGACATATCACCAAGTACTAACTCGGGGCGTGGCCTCAATTCAGCAGCGATCCATTTTCCAGCTTAGCGAGATGGCTGAGTTCAAGGGCTCCACGAAGATGGAGTTATCCGATGTTGCCACTCCGATCCCTTCGGTTCGCCAGTCACGCCAAAATTTCTCTGAGGTCACGCAGACTGGTGTACGCTTATCTTTTCTGGCTAAGTCTTCCCCCGCTAGGGGGGTCTTGCGTCTCCGTAACCCACCTAGCTGGTGCACACTAACTAACCCACGTTCGGTGGGTGTGAGATGTATGTGGCCCCCGTTCAATCCGGCGACTTGGACCACAGCCAGGTACGAACGTGCTCGGTTTGAGGAGGTTTTCAATCTTCATCGAG
seq00014   TTCCTTTTCTGGCTAATCACTGATAACGCGTAAGCAGGCCGAGAAGTCATTTTCAGACAATGGCGACCCTCTGATGAAAGAGCGTTCAAGGCTATACGATACCACTAGACGCTGTGGTGGACCTCTTCAAAGGGTAATGCCACTCCATTGGCTTATGCGAGTCGGCAAGATTAGTGTTATTGTCATTGTGCAGTCCGTAAGAAGGCTGCAATACTACCAGATTCATATCGACTAAGAATCGTAGCTCTGTCCGACTGCTGCCCCGAGGTACTCGGTACGCGATCCTATAATAGCCTGTCCTGAGAGAGGCCAGGTCCGACCGATGTAGCATACGGGTGGTGCCTATTCCATTCAGGTATTCGAGACGATAGGCTCCATTGCCTGCGGACCATCTTTCGTCAGACTGCGGGGTCCTTCGGAGCCCTTTCTGAATATAGTATCCCGCACAGCTCACTACCGTCCTAGCCAATCTGTCAGGATACGCCGATAAATATACTGCTGGGATCCCCTTTCCCTGGAGGCATGCGGGGTGTGTCCGCCGCGGAGACTCACTGTCGTATCGCCGTAGCACCTTGTCAGTACGCGGTCGTGTACCCTTATGCCTTAACAAATGGCCTCGGAGCAGAGGGGAACAGGTCGAGGGAGGTGGATCGGCGTGGTGTAACACCCTGGCCTTAAATTGGCATTTCGAGGTTGGCCCTACCGGAGGACAGCAGGTTATAGTATCCCTAATTGGCAGGACGTTCGCGGTCGATAAAAGTGCCATCCATGAGTTCCAGGGTCCGCCGTGTTTGTCTACCAGAAGAATCGCGTAATCTTACGGGATCAAGCTCAAGGGTTACTGACTTAGCTATTGGCGCTACCTAAAGCCAGTCCTGCTGAAACGACGCTTCTGGCAAGTGGGGACGACCCTTGTCATAGTGAAACTGTGGTTCTAGAAGTTTTTTGGCACTAATTCTGTATTTGCCGCCTGCTGCATAACTGTCGGTATCAAAGAGCACTGCGCGGCTAAGTTGTCGTCGGCTGACAGTACGTGTACCTCTGATGAGTCGCGGCCGAGGATGCAGTGCATATGGTCAACAGCTGGTCTCTGACATTGATCCGCAGAGACAGGCTTGAACTCAGTGACTTAGCACAACCGCAGCAAGCCCAACCTGAACGTCTCGAACTTTTTCGCAAAGATTCGTCACGGAATACTCTGACCAGTGGAGATTGGAAACGACCTGCGTGTGATCACCAGCCAGAATACCTCAGTTAATTGGAGGGACAGATAGGGTTAATCCTACGATACTTCTACCCTGGCCCTAAGTACGTAGCATTATGAGCCTGATTATTCTCTTAGGCTGGCCACCCGTTCATTGCATGAGATCATCCCCTCAGCGACTTTACTAAATACGCAGCAATGCTAGCTTAATTGTATGTGTCACCCAGTTGCCTGTCCACACGGGGCGTGAAGACAAGTGATACTACTGTTCGTGGACGGTGCGCAGGAGGGCTGGTCGGCCGGCGGAAATGACCGGAAAATTGGGACGACATACCGACCGCCGTACTTTTTTGCCCTTCGCGAAGTAAGTAGTCAAGAAGCGGACTAGCTTTTGAACATATGACTCGATCTAGGACCGTCCGATCCCTAGTATCCGTTAAAGTCAATGGCAGAGTCTAAAAGGGTCTAAGCCGTATTGATCTGGCAGCCGCGCACCTCATGTCTGTGGAGACGAATCTCCTGGTTTTCGAGAGCACGGGCATCAGGTATTCCCTTAGGCCCGCTCACCTACTGCAACATAGCGTCTACCTGAAACATGACTCTAACTGCACCCCACACTTGACATTTACAAAGCATGTTCCTCCTAGTAATTTACAGCGTTCAACTTGCAACATCATGAAGTATGCTGCGTAACTGTCCAACGTAGGACATATCACCAAGTACTAACTCGGGGCGTGGCCTCAATTCAGCAGCGATCCATTTTCCAGCTTAGCGAGATGGCTGAGTTCAAGGGCTCCACGAAGATGGAGTTATCCGATGTTGCCACTCCGATCCCTTCGGTTCGCCAGTCACGCCAAAATTTCTCTGAGGTCACGCAGACTGGTGTACGCTTATCTTTTCTGGCTAAGTCTTCCCCCGCTAGGGGGGTCTTGCGTCTCCGTAACCCACCTAGCTGGTGCACACTAACTAACCCACGTTCGGTGGGTGTGAGATGTATGTGGCCCCCGTTCAATCCGGCGACTTGGACCACAGCCAGGTACGAACGTGCTCGGTTTGAGGAGGTTTTCAATCTTCATCGAG
seq00015   TTCCTTTTCTGGCTAATCACTGATAACGCGTAAGCAGGCCGAGAAGTCATTTTCAGACAATGGCGACCCTCTGATGAAAGAGCGTTCAAGGCTATACGATACCACTAGACGCTGTGGTGGACCTCTTCAAAGGGTAATGCCACTCCATTGGCTTATGCGAGTCGGCAAGATTAGTGTTATTGTCATTGTGCAGTCCGTAAGAAGGCTGCAATACTACCAGATTCATATCGACTAAGAATCGTAGCTCTGTCCGACTGCTGCCCCGAGGTACTCGGTACGCGATCCTATAATAGCCTGTCCTGAGAGAGGCCAGGTCCGACCGATGCAGCATACGGGTGGTGCCTATTCCATTCAGGTATTCGAGACGATAGGCTCCATTGCCTGCGGACCATCTTTCGTCAGACTGCGGGGTCCTTCGGAGCCCTTTCTGAATATAGTATCCCGCACAGCTCACTACCGTCCTAGCCAATCTGTCAGGATACGCCGATAAATATACTGCTGGGATCCCCTTTCCCTGGAGGCATGCGGGGTGTGTCCGCCGCGGAGACTCACTGTCGTATCGCCGTAGCACCTTGTCAGTACGCGGTCGTGTACCCTTATGCCTTAACAAATGGCCTCGGAGCAGAGGGGAACAGGTCGAGGGAGGTGGATCGGCGTGGTGTAACACCCTGGCCTTAAATTGGCATTTCGAGGTTGGCCCTACCGGAGGACAGCAGGTTATAGTATCCCTAATTGGCAGGACGTTCGCGGTCGATAAAAGTGCCATCCATGAGTTCCAGGGTCCGCCGTGTTTGTCTGCCAGAAGAATCGCGTAATCTTACGGGATCAAGCTCAAGGGTTACTGACTTAGCTATTGGCGCTACCTAAAGCCAGTCCTGCTGAAACGACGCTTCTGGCAAGTGGGGACGACCCTTGTCATAGTGAAACTGTGGTTCTAGAAGTTTTTTGGCACTAATTCTGTATTTGCCGCCTGCTGCATAACTGTCGGTATCAAAGAGCACTGCGCGGCTAAGTTGTCGTCGGCTGACAGTACGTGTACCTCTGATGAGTCGCGGCCGAGGATGCAGTGCATATGGTCAACAGCTGGTCTCTGACATTGATCCGCAGAGACAGGCTTGAACTCAGTGACTTAGCACAACCGCAGCAAGCCCAACCTGAACGTCTCGAACTTTTTCGCAAAGATTCGTCACGGAATACTCTGACCAGTGGAGATTGGAAACGACCTGCGTGTGATCACCAGCCAGAATACCTCAGTTAATTGGAGGGACAGATAGGGTTAATCCTACGATACTTCTACCCTGGCCCTAAGTACGTAGCATTATGAGCCTGATTATTCTCTTAGGCTGGCCACCCGTTCATTGCATGAGATCATCCCCTCAGCGACTTTACTAAATACGCAGCAATGCTAGCTTAATTGTATGTGTCACCCAGTTGCCTGTCCACACGGGGCGTGAAGACAAGTGATACTACTGTTCGTGGACGGTGCGCAGGAGGGCTGGTCGGCCGGCGGAAATGACCGGAAAATTGGGACGACATACCGACCGCCGTACTTTTTTGCCCTTCGCGAAGTAAGTAGTCAAGAAGCGGACTAGCTTTTGAACATATGACTCGATCTAGGACCGTCCGATCCCTAGTATCCGTTAAAGTCAATGGCAGAGTCTAAAAGGGTCTAAGCCGTATTGATCTGGCAGCCGCGCACCTCATGTCTGTGGAGACGAATCTCCTGGTTTTCGAGAGCACGGGCATCAGGTATTCCCTTAGGCCCGCTCACCTACTGCAACATAGCGTCTACCTGAAACATGACTCTAACTGCACCCCACACTTGACATTTACAAAGCATGTTCCTCCTAGTAATTTACAGCGTTCAACTTGCAACATCATGAAGTATGCTGCGTAACTGTCCAACGTAGGACATATCACCAAGTACTAACTCGGGGCGTGGCCTCAATTCAGCAGCGATCCATTTTCCAGCTTAGCGAGATGGCTGAGTTCAAGGGCTCCACGAAGATGGAGTTATCCGATGTTGCCACTCCGATCCCTTCGGTTCGCCAGTCACGCCAAAATTTCTCTGAGGTCACGCAGACTGGTGTACGCTTATCTTTTCTGGCTAAGTCTTCCCCCGCTAGGGGGGTCTTGCGTCTCCGTAACCCACCTAGCTGGTGCACACTAACTAACCCACGTTCGGTGGGTGTGAGATGTATGTGGCCCCCGTTCAATCCGGCGACTTGGACCACAGCCAGGTACGAACGTGCTCGGTTTGAGGAGGTTTTCAATCTTCATCGAG
seq00016   TTCCTTTTCTGGCTAATCACTGATAACGCGTAAGCAGGCCGAGAAGTCATTTTCAGACAATGGCGACCCTCTGATGAAAGAGCGTTCAAGGCTATACGATACCACTAGACGCTGTGGTGGACCTCTTCAAAGGGTAATGCCACTCCATTGGCTTATGAGAGTCGGCAAGATTAGTGTTATTGTCATTGTGCAGTCCGTAAGAAGGCTGCAATACTACCAGATTCATATCGACTAAGAATCGTAGCTCTGTCCGACTGCTGCCCCGAGGTACTCGGTACGCGATCCTATAATAGCCTGTCCTGAGAGAGGCCAGGTCCGACCGATGCAGCATACGGGTGGTGCCTATTCCATTCAGGTATTCGAGACGATAGGCTCCATTGCCTGCGGACCATCTTTCGTCAGACTGCGGGGTCCTTCGGAGCCCTTTCTGAATATAGTATCCCGCACAGCTCACTACCGTCCTAGCCAATCTGTCAGAATACGCCGATAAATATACTGCTGGGATCCCCTTTCCCTGGAGGCATGCGGGGTGTGTCCGCCGCGGAGACTCACTGTCGTATCGCCGTAGCACCTTGTCAGTACGCGGTCGTGTACCCTTATGCCTTAACAAATGGCCTCGGAGCAGAGGGGAACAGGTCGAGGGAGGTGGATCGGCGTGGTGTAACACCCTGGCCTTAAATTGGCATTTCGAGGTTGGCCCTACCGGAGGACAGCAGGTTATAGTATCCCTAATTGGCAGGACGTTCGCGGTCGATAAAAGTGCCATCCATGAGTTCCAGGGTCCGCCGTGTTTGTCTACCAGAAGAATCGCGTAATCTTACGGGATCAAGCTCAAGGGTTACTGACTTAGCTATTGGCGCTACCTAAAGCCAGTCCTGCTGAAACGACGCTTCTGGCAAGTGGGGACGACCCTTGTCATAGTGAAACTGTGGTTCTAGAAGTTTTTTGGCACTAATTCTGTATTTGCCGCCTGCTGCATAACTGTCGGTATCAAAGAGCACTGCGCGGCTAAGTTGTCGTCGGCTGACAGTACGTGTACCTCTGATGAGTCGCGGCCGAGGATGCAGTGCATATGGTCAACAGCTGGTCTCTGACATTGATCCGCAGAGACAGGCTTGAACTCAGTGACTTAGCACAACCGCAGCAAGCCCAACCTGAACGTCTCGAACTTTTTCGCAAAGATTCGTCACGGAATACTCTGACCAGTGGAGATTGGAAACGACCTGCGTGTGATCACCAGCCAGAATACCTCAGTTAATTGGAGGGACAGATAGGGTTAATCCTACGATACTTCTACCCTGGCCCTAAGTACGTAGCATTATGAGCCTGATTATTCTCTTAGGCTGGCCACCCGTTCATTGCATGAGATCATCCCCTCAGCGACTTTACTAAATACGCAGCAATGCTAGCTTAATTGTATGTGTCACCCAGTTGCCTGTCCACACGGGGCGTGAAGACAAGTGATACTACTGTTCGTGGACGGTGCGCAGGAGGGCTGGTCGGCCGGCGGAAATGACCGGAAAATTGGGACGACATACCGACCGCCGTACTTTTTTGCCCTTCGCGAAGTAAGTAGTCAAGAAGCGGACTAGCTTTTGAACATATGACTCGATCTAGGACCGTCCGATCCCTAGTATCCGTTAAAGTCAATGGCAGAGTCTAAAAGGGTCTAAGCCGTATTGATCTGGCAGCCGCGCACCTCATGTCTGTGGAGACGAATCTCCTGGTTTTCGAGAGCACGGGCATCAGGTATTCCCTTAGGCCCGCTCACCTACTGCAACATAGCGTCTACCTGAAACATGACTCTAACTGCACCCCACACTTGAGATTTACAAAGCATGTTCCTCCTAGTAATTTACAGCGTTCAACTTGCAACATCATGAAGTATGCTGCGTAACTGTCCAACGTAGGACATATCACCAAGTACTAACTCGGGGCGTGGCCTCAATTCAGCAGCGATCCATTTTCCAGCTTAGCGAGATGGCTGAGTTCAAGGGCTCCACGAAGATGGAGTTATCCGATGTTGCCACTCCGATCCCTTCGGTTCGCCAGTCACGCCAAAATTTCTCTGAGGTCACGCAGACTGGTGTACGCTTATCTTTTCTGGCTAAGTCTTCCCCCGCTAGGGGGGTCTTGCGTCTCCGTAACCCACCTAGCTGGTGCACACTAACTAACCCACGTTCGGTGGGTGTGAGATGTATGTGGCCCCCGTTCAATCCGGCGACTTGGACCACAGCCAGGTACGAACGTGCTCGGTTTGAGGAGGTTTTCAATCTTCATCGAG
seq00017   TTCCTTTTCTGGCTAATCACTGATAACGCGTAAGCAGGCCGAGAAGTCATTTTCAGACAATGGCGACCCTCTGATGAAAGAGCGTTCAAGGCTATACGATACCACTAGACGCTGTGGTGGACCTCTTCAAAGGGTAATGCCACTCCATTGGCTTATGCGAGTCGGCAAGATTAGTGTTATTGTCATTGTGCAGTCCGTAAGAAGGCTGCAATACTACCAGATTCATATCGACTAAGAATCGTAGCTCTGTCCGACTGCTGCCCCGAGGTACTCGGTACGCGATCCTATAATAGCCTGTCCTGAGAGAGGCCAGGTCCGACCGATGTAGCATACGGGTGGTGCCTAATCCATTCAGGTATTCGAGACGATAGGCTCCATTGCCTGCGGACCATCTTTCGTCAGACTGCGGGGTCCTTCGGAGCCCTTTCTGAATATAGTATCCCGCACAGCTCACTACCGTCCTAGCCAATCTGTCAGGATACGCCGATAAATATACTGCTGGGATCCCCTTTCCCTGGAGGCATGCGGGGTGTGTCCGCCGCGGAGACTCACTGTCGTATCGCCGTAGCACCTTGTCAGTACGCGGTCGTGTACCCTTATGCCTTAACAAATGGCCTCGGAGCAGAGGGGAACAGGTCGAGGGAGGTGGATCGGCGTGGTGTAACACCCTGGCCTTAAATTGGCATTTCGAGGTTGGCCCTACCGGAGGACAGCAGGTTATAGTATCCCTAATTGGCAGGACGTTCGCGGTCGATAAAAGTGCCATCCATGAGTTCCAGGGTCCGCCGTGTTTGTCTACCAGAAGAATCGCGTAATCTTACGGGATCAAGCTCAAGGGTTACTGACTTAGCTATTGGCGCTACCTAAAGCCAGTCCTGCTGAAACGACGCTTCTGGCAAGTGGGGACGACCCTTGTCATAGTGAAACTGTGGTTCTAGAAGTTTTTTGGCACTAATTCTGTATTTGCCGCCTGCTGCATAACTGTCGGTATCAAAGAGCACTGCGCGGCTAAGTTGTCGTCGGCTGACAGTACGTGTACCTCTGATGAGTCGCGGCCGAGGATGCAGTGCATATGGTCAACAGCTGGTCTCTGACATTGATCCGCAGAGACAGGCTTGAACTCAGTGACTTAGCACAACCGCAGCAAGCCCAACCTGAACGTCTCGAACTTTTTCGCAAAGATTCGCCACGGAATACTCTGACCAGTGGAGATTGGAAACGACCTGCGTGTGATCACCAGCCAGAATACCTCAGTTAATTGGAGGGACAGATAGGGTTAATCCTACGATACTTCTACCCTGGCCCTAAGTACGTAGCATTATGAGCCTGATTATTCTCTTAGGCTGGCCACCCGTTCATTGCATGAGATCATCCCCTCAGCGACTTTACTAAATACGCAGCAATGCTAGCTTAATTGTATGTGTCACCCAGTTGCCTGTCCACACGGGGCGTGAAGACAAGTGATACTACTGTTCGTGGACGGTGCGCAGGAGGGCTGGTCGGCCGGCGGAAATGACCGGAAAATTGGGACGACATACCGACCGCCGTACTTTTTTGCCCTTCGCGAAGTAAGTAGTCAAGAAGCGGACTAGCTTTTGAACATATGACTCGATCTAGGACCGTCCGATCCCTAGTATCCGTTAAAGTCAATGGCAGAGTCTAAAAGGGTCTAAGCCGTATTGATCTGGCAGCCGCGCACCTCATGTCTGTGGAGACGAATCTCCTGGTTTTCGAGAGCACGGGCATCAGGTATTCCCTTAGGCCCGCTCACCTACTGCAACATAGCGTCTACCTGAAACATGACTCTAACTGCACCCCACACTTGACATTTACAAAGCATGTTCCTCCTAGTAATTTACAGCGTTCAACTTGCAACATCATGAAGTATGCTGCGTAACTGTCCAACGTAGGACATATCACCAAGTACTAACTCGGGGCGTGGCCTCAATTCAGCAGCGATCCATTTTCCAGCTTAGCGAGATGGCTGAGTTCAAGGGCTCCACGAAGATGGAGTTATCCGATGTTGCCACTCCGATCCCTTCGGTTCGCCAGTCACGCCAAAATTTCTCTGAGGTCACGCAGACTGGTGTACGCTTATCTTTTCTGGCTAAGTCTTCCCCCGCTAGGGGGGTCTTGCGTCTCCGTAACCCACCTAGCTGGTGCACACTAACTAACCCACGTTCGGTGGGTGTGAGATGTATGTGGCCCCCGTTCAATCCGGCGACTTGGACCACAGCCAGGTACGAACGTGCTCGGTTTGAGGAGGTTTTCAATCTTCATCGAG
seq00018   TTCCTTTTCTGGCTAATCACTGATAACGCGTAAGCAGGCCGAGAAGTCATTTTCAGACAATGGCGACCCTCTGATGAAAGAGCGTTCAAGGCTATACGATACCACTAGACGCTGTGGTGGACCTCTTCAAAGGGTAATGCCACTCCATTGGCTTATGCGAGTCGGCAAGATTAGTGTTATTGTCATTGTGCAGTCCGTAAGAAGGCTGCAATACTACCAGATTCATATCGACTAAGAATCGTAGCTCTGTCCGACTGCTGCCCCGAGGTACTCGGTACGCGATCCTATAATAGCCTGTCCTGAGAGAGGCCAGGTCCGACCGATGCAGCATACGGGTGGTGCCTATTCCATTCAGGTATTCGAGACGATAGGCTCCATTGCCTGCGGACCATCTTTCGTCAGACTGCGGGGTCCTTCGGAGCCCTTTCTGAATATAGTATCCCGCACAGCTCACTACCGTCCTAGCCAATCTGTCAGGATACGCCGATAAATATACTGCTGGGATCCCCTTTCCCTGGAGGCATGCGGGGTGTGTCCGCCGCGGAGACTCACTGTCGTATCGCCGTAGCACCTTGTCAGTACGCGGTCGTGTACCCTTATGCCTTAACAAATGGCCTCGGAGCAGAGGGGAACAGGTCGAGGGAGGTGGATCGGCGTGGTGTAACACCCTGGCCTTAAATTGGCATTTCGAGGTTGGCCCTACCGGAGGACAGCAGGTTATAGTATCCCTAATTGGCAGGACGTTCGCGGTCGATAAAAGTGCCATCCATGAGTTCCAGGGTCCGCCGTGTTTGTCTGCCAGAAGAATCGCGTAATCTTACGGGATCAAGCTCAAGGGTTACTGACTTAGCTATTGGCGCTACCTAAAGCCAGTCCTGCTGAAACGACGCTTCTGGCAAGTGGGGACGACCCTTGTCATAGTGAAACTGTGGTTCTAGAAGTTTTTTGGCACTAATTCTGTATTTGCCGCCTGCTGCATAACTGTCGGTATCAAAGAGCACTGCGCGGCTAAGTTGTCGTCGGCTGACAGTACGTGTACCTCTGATGAGTCGCGGCCGAGGATGCAGTGCATATGGTCAACAGCTGGTCTCTGACATTGATCCGCAGAGACAGGCTTGAACTCAGTGACTTAGCACAACCGCAGCAAGCACAACCTGAACGTCTCGAACTCTTTCGCAAAGATTCGTCACGGAATACTCTGACCAGTGGAGATTGGAAACGACCTGCGTGTGATCACCAGCCAGAATACCTCAGTTAATTGGAGGGACAGATAGGGTTAATCCTACGATACTTCTACCCTGGCCCTAAGTACGTAGCATTATGAGCCTGATTATTCTCTTAGGCTGGCCACCCGTTCATTGCATGAGATCATCCCCTCAGCGACTTTACTAAATACGCAGCAATGCTAGCTTAATTGTATGTGTCACCCAGTTGCCTGTCCACACGGGGCGTGAAGACAAGTGATACTACTGTTCGTGGACGGTGCGCAGGAGGGCTGGTCGGCCGGCGGAAATGACCGGAAAATTGGGACGACATACCGACCGCCGTACTTTTTTGCCCTTCGCGAAGTAAGTAGTCAAGAAGCGGACTAGCTTTTGAACATATGACTCGATCTAGGACCGTCCGATCCCTAGTATCCGTTAAAGTCAATGGCAGAGTCTAAAAGGGTCTAAGCCGTATTGATCTGGCAGCCGCGCACCTCATGTCTGTGGAGACGAATCTCCTGGTTTTCGAGAGCACGGGCATCAGGTATTCCCTTAGGCCCGCTCACCTACTGCAACATAGCGTCTACCTGAAACATGACTCTAACTGCACCCCACACTTGAGATTTACAAAGCATGTTCCTCCTAGTAATTTACAGCGTTCAACTTGCAACATCATGAAGTATGCTGCGTAACTGTCCAACGTAGGACATATCACCAAGTACTAACTCGGGGCGTGGCCTCAATTCAGCAGCGATCCATTTTCCAGCTTAGCGAGATGGCTGAGTTCAAGGGCTCCACGAAGATGGAGTTATCCGATGTTGCCACTCCGATCCCTTCGGTTCGCCAGTCACGCCAAAATTTCTCTGAGGTCACGCAGACTGGTGTACGCTTATCTTTTCTGGCTAAGTCTTCCCCCGCTAGGGGGGTCTTGCGTCTCCGTAACCCACCTAGCTGGTGCACACTAACTAACCCACGTTCGGTGGGTGTGAGATGTATGTGGCCCCCGTTCAATCCGGCGACTTGGACCACAGCCAGGTACGAACGTGCTCGGTTTGAGGAGGTTTTCAATCTTCATCGAG
seq00019   TTCCTTTTCTGGCTAATCACTGATAACGCGTAAGCAGGCCGAGAAGTCATTTTCAGACAATGGCGACCCTCTGATGAAAGAGCGTTCAAGGCTATACGATACCACTAGACGCTGTGGTGGACCTCTTCAAAGGGTAATGCCACTCCATTGGCTTATGCGAGTCGGCAAGATTAGTGTTATTGTCATTGTGCAGTCCGTAAGAAGGCTGCAATACTACCAGATTCATATCGACTAAGAATCGTAGCTCTGTCCGACTGCTGCCCCGAGGTACTCGGTACGCGATCCTATAATAGCCTGTCCTGAGAGAGGCCAGGTCCGACCGATGTAGCATACGGGTGGTGCCTATTCCATTCAGGTATTCGAGACGATAGGCTCCATTGCCTGCGGACCATCTTTCGTCAGACTGCGGGGTCCTTCGGAGCCCTTTCTGAATATAGTATCCCGCACAGCTCACTACCGTCCTAGCCAATCTGTCAGGATACGCCGATAAATATACTGCTGGGATCCCCTTTCCCTGGAGGCATGCGGGGTGTGTCCGCCGCGGAGACTCACTGTCGTATCGCCGTAGCACCTTGTCAGTACGCGGTCGTGTACCCTTATGCCTTAACAAATGGCCTCGGAGCAGAGGGGAACAGGTCGAGGGAGGTGGATCGGCGTGGTGTAACACCCTGGCCTTAAATTGGCATTTCGAGGTTGGCCCTACCGGAGGACAGCAGGTTATAGTATCCCTAATTGGCAGGACGTTCGCGGTCGATAAAAGTGCCATCCATGAGTTCCAGGGTCCGCCGTGTTTGTCTACCAGAAGAATCGCGTAATCTTACGGGATCAAGCTCAAGGGTTACTGACTTAGCTATTGGCGCTACCTAAAGCCAGTCCTGCTGAAACGACGCTTCTGGCAAGTGGGGACGACCCTTGTCATAGTGAAACTGTGGTTCTAGAAGTTTTTTGGCACTAATTCTGTATTTGCCGCCTGCTGCATAACTGTCGGTATCAAAGAGCACTGCGCGGCTAAGTTGTCGTCGGCTGACAGTACGTGTACCTCTGATGAGTCGCGGCCGAGGATGCAGTGCATATGGTCAACAGCTGGTCTCTGACATTGATCCGCAGAGACAGGCTTGAACTCAGTGACTTAGCACAACCGCAGCAAGCCCAACCTGAACGTCTCGAACTTTTTCGCAAAGATTCGTCACGGAATACTCTGACCAGTGGAGATTGGAAACGACCTGCGTGTGATCACCAGCCAGAATACCTCAGTTAATTGGAGGGACAGATAGGGTTAATCCTACGATACTTCTACCCTGGCCCTAAGTACGTAGCATTATGAGCCTGATTATTCTCTTAGGCTGGCCACCCGTTCATTGCATGAGATCATCCCCTCAGCGACTTTACTAAATACGCAGCAATGCTAGCTTAATTGTATGTGTCACCCAGTTGCCTGTCCACACGGGGCGTGAAGACAAGTGATACTACTGTTCGTGGACGGTGCGCAGGAGGGCTGGTCGGCCGGCGGAAATGACCGGAAAATTGGGACGACATACCGACCGCCGTACTTTTTTGCCCTTCGCGAAGTAAGTAGTCAAGAAGCGGACTAGCTTTTGAACATATGACTCGATCTAGGACCGTCCGATCCCTAGTATCCGTTAAAGTCAATGGCAGAGTCTAAAAGGGTCTAAGCCGTATTGATCTGGCAGCCGCGCACCTCATGTCTGTGGAGACGAATCTCCTGGTTTTCGAGAGCACGGGCATCAGGTATTCCCTTAGGCCCGCTCACCTACTGCAACATAGCGTCTACCTGAAACATGACTCTAACTGCACCCCACACTTGAGATTTACAAAGCATGTTCCTCCTAGTAATTTACAGCGTTCAACTTGCAACATCATGAAGTATGCTGCGTAACTGTCCAACGTAGGACATATCACCAAGTACTAACTCGGGGCGTGGCCTCAATTCAGCAGCGATCCATTTTCCAGCTTAGCGAGATGGCTGAGTTCAAGGGCTCCACGAAGATGGAGTTATCCGATGTTGCCACTCCGATCCCTTCGGTTCGCCAGTCACGCCAAAATTTCTCTGAGGTCACGCAGACTGGTGTACGCTTATCTTTTCTGGCTAAGTCTTCCCCCGCTAGGGGGGTCTTGCGTCTCCGTAACCCACCTAGCTGGTGCACACTAACTAACCCACGTTCGGTGGGTGTGAGATGTATGTGGCCCCCGTTCAATCCGGCGACTTGGACCACAGCCAGGTACGAACGTGCTCGGTTTGAGGAGGTTTTCAATCTTCATCGAG
seq00020   TTCCTTTTCTGGCTAATCACTGATAACGCGTAAGCAGGCCGAGAAGTCATTTTCAGACAATGGCGACCCTCTGATGAAAGAGCGTTCAAGGCTATACGATACCACTAGACGCTGTGGTGGACCTCTTCAAAGGGTAATGCCACTCCATTGGCTTATGAGAGTCGGCAAGATTAGTGTTATTGTCATTGTGCAGTCCGTAAGAAGGCTGCAATACTACCAGATTCATATCGACTAAGAATCGTAGCTCTGTCCGACTGCTGCCCCGAGGTACTCGGTACGCGATCCTATAATAGCCTGTCCTGAGAGAGGCCAGGTCCGACCGATGCAGCATACGGGTGGTGCCTATTCCATTCAGGTATTCGAGACGATAGGCTCCATTGCCTGCGGACCATCTTTCGTCAGACTGCGGGGTCCTTCGGAGCCCTTTCTGAATATAGTATCCCGCACAGCTCACTACCGTCCTAGCCAATCTGTCAGGATACGCCGATAAATATACTGCTGGGATCCCCTTTCCCTGGAGGCATGCGGGGTGTGTCCGCCGCGGAGACTCACTGTCGTATCGCCGTAGCACCTTGTCAGTACGCGGTCGTGTACCCTTATGCCTTAACAAATGGCCTCGGAGCAGAGGGGAACAGGTCGAGGGAGGTGGATCGGCGTGGTGTAACACCCTGGCCTTAAATTGGCATTTCGAGGTTGGCCCTACCGGAGGACAGCAGGTTATAGTATCCCTAATTGGCAGGACGTTCGCGGTCGATAAAAGTGCCATCCATGAGTTCCAGGGTCCGCCGTGTTTGTCTACCAGAAGAATCGCGTAATCTTACGGGATCAAGCTCAAGGGTTACTGACTTAGCTATTGGCGCTACCTAAAGCCAGTCCTGCTGAAACGACGCTTCTGGCAAGTGGGGACGACCCTTGTCATAGTGAAACTGTGGTTCTAGAAGTTTTTTGGCACTAATTCTGTATTTGCCGCCTGCTGCATAACTGTCGGTATCAAAGAGCACTGCGCGGCTAAGTTGTCGTCGGCTGACAGTACGTGTACCTCTGATGAGTCGCGGCCGAGGATGCAGTGCATATGGTCAACAGCTGGTCTCTGACATTGATCCGCAGAGACAGGCTTGAACTCAGTGACTTAGCACAACCGCAGCAAGCCCAACCTGAACGTCTCGAACTTTTTCGCAAAGATTCGTCACGGAATACTCTGACCAGTGGAGATTGGAAACGACCTGCGTGTGATCACCAGCCAGAATACCTCAGTTAATTGGAGGGACAGATAGGGTTAATCCTACGATACTTCTACCCTGGCCCTAAGTACGTAGCATTATGAGCCTGATTATTCTCTTAGGCTGGCCACCCGTTCATTGCATGAGATCATCCCCTCAGCGACTTTACTAAATACGCAGCAATGCTAGCTTAATTGTATGTGTCACCCAGTTGCCTGTCCACACGGGGCGTGAAGACAAGTGATACTACTGTTCGTGGACGGTGCGCAGGAGGGCTGGTCGGCCGGCGGAAATGACCGGAAAATTGGGACGACATACCGACCGCCGTACTTTTTTGCCCTTCGCGAAGTAAGTAGTCAAGAAGCGGACTAGCTTTTGAACATATGACTCGATCTAGGACCGTCCGATCCCTAGTATCCGTTAAAGTCAATGGCAGAGTCTAAAAGGGTCTAAGCCGTATTGATCTGGCAGCCGCGCACCTCATGTCTGTGGAGACGAATCTCCTGGTTTTCGAGAGCACGGGCATCAGGTATTCCCTTAGGCCCGCTCACCTACTGCAACATAGCGTCTACCTGAAACATGACTCTAACTGCACCCCACACTTGACATTTACAAAGCATGTTCCTCCTAGTAATTTACAGCGTTCAACTTGCAACATCATGAAGTATGCTGCGTAACTGTCCAACGTAGGACATATCACCAAGTACTAACTCGGGGCGTGGCCTCAATTCAGCAGCGATCCATTTTCCAGCTTAGCGAGATGGCTGAGTTCAAGGGCTCCACGAAGATGGAGTTATCCGATGTTGCCACTCCGATCCCTTCGGTTCGCCAGTCACGCCAAAATTTCTCTGAGGTCACGCAGACTGGTGTACGCTTATCTTTTCTGGCTAAGTCTTCCCCCGCTAGGGGGGTCTTGCGTCTCCGTAACCCACCTAGCTGGTGCACACTAACTAACCCACGTTCGGTGGGTGTGAGATGTATGTGGCCCCCGTTCAATCCGGCGACTTGGACCACAGCCAGGTACGAACGTGCTCGGTTTGAGGAGGTTTTCAATCTTCATCGAG
seq00021   TTCCTTTTCTGGCTAATCACTGATAACGCGTAAGCAGGCCGAGAAGTCATTTTCAGACAATGGCGACCCTCTGATGAAAGAGCGTTCAAGGCTATACGATACCACTAGACGCTGTGGTGGACCTCTTCAAAGGGTAATGCCACTCCATTGGCTTATGAGAGTCGGCAAGATTAGTGTTATTGTCATTGTGCAGTCCGTAAGAAGGCTGCAATACTACCAGATTCATATCGACTAAGAATCGTAGCTCTGTCCGACTGCTGCCCCGAGGTACTCGGTACGCGATCCTATAATAGCCTGTCCTGAGAGAGGCCAGGTCCGACCGATGCAGCATACGGGTGGTGCCTATTCCATTCAGGTATTCGAGACGATAGGCTCCATTGCCTGCGGACCATCTTTCGTCAGACTGCGGGGTCCTTCGGAGCCCTTTCTGAATATAGTATCCCGCACAGCTCACTACCGTCCTAGCCAATCTGTCAGGATACGCCGATAAATATACTGCTGGGATCCCCTTTCCCTGGAGGCATGCGGGGTGTGTCCGCCGCGGAGACTCACTGTCGTATCGCCGTAGCACCTTGTCAGTACGCGGTCGTGTACCCTTATGCCTTAACAAATGGCCTCGGAGCAGAGGGGAACAGGTCGAGGGAGGTGGATCGGCGTGGTGTAACACCCTGGCCTTAAATTGGCATTTCGAGGTTGGCCCTACCGGAGGACAGCAGGTTATAGTATCCCTAATTGGCAGGACGTTCGCGGTCGATAAAAGTGCCATCCATGAGTTCCAGGGTCCGCCGTGTTTGTCTACCAGAAGAATCGCGTAATCTTACGGGATCAAGCTCAAGGGTTACTGACTTAGCTATTGGCGCTACCTAAAGCCAGTCCTGCTGAAACGACGCTTCTGGCAAGTGGGGACGACCCTTGTCATAGTGAAACTGTGGTTCTAGAAGTTTTTTGGCACTAATTCTGTATTTGCCGCCTGCTGCATAACTGTCGGTATCAAAGAGCACTGCGCGGCTAAGTTGTCGTCGGCTGACAGTACGTGTACCTCTGATGAGTCGCGGCCGAGGATGCAGTGCATATGGTCAACAGCTGGTCTCTGACATTGATCCGCAGAGACAGGCTTGAACTCAGTGACTTAGCACAACCGCAGCAAGCCCAACCTGAACGTCTCGAACTTTTTCGCAAAGATTCGTCACGGAATACTCTGACCAGTGGAGATTGGAAACGACCTGCGTGTGATCACCAGCCAGAATACCTCAGTTAATTGGAGGGACAGATAGGGTTAATCCTACGATACTTCTACCCTGGCCCTAAGTACGTAGCATTATGAGCCTGATTATTCTCTTAGGCTGGCCACCCGTTCATTGCATGAGATCATCCCCTCAGCGACTTTACTAAATACGCAGCAATGCTAGCTTAATTGTATGTGTCACCCAGTTGCCTGTCCACACGGGGCGTGAAGACAAGTGATACTACTGTTCGTGGACGGTGCGCAGGAGGGCTGGTCGGCCGGCGGAAATGACCGGAAAATTGGGACGACATACCGACCGCCGTACTTTTTTGCCCTTCGCGAAGTAAGTAGTCAAGAAGCGGACTAGCTTTTGAACATATGACTCGATCTAGGACCGTCCGATCCCTAGTATCCGTTAAAGTCAATGGCAGAGTCTAAAAGGGTCTAAGCCGTATTGATCTGGCAGCCGCGCACCTCATGTCTGTGGAGACGAATCTCCTGGTTTTCGAGAGCACGGGCATCAGGTATTCCCTTAGGCCCGCTCACCTACTGCAACATAGCGTCTACCTGAAACATGACTCTAACTGCACCCCACACTTGACATTTACAAAGCATGTTCCTCCTAGTAATTTACAGCGTTCAACTTGCAACATCATGAAGTATGCTGCGTAACTGTCCAACGTAGGACATATCACCAAGTACTAACTCGGGGCGTGGCCTCAATTCAGCAGCGATCCATTTTCCAGCTTAGCGAGATGGCTGAGTTCAAGGGCTCCACGAAGATGGAGTTATCCGATGTTGCCACTCCGATCCCTTCGGTTCGCCAGTCACGCCAAAATTTCTCTGAGGTCACGCAGACTGGTGTACGCTTATCTTTTCTGGCTAAGTCTTCCCCCGCTAGGGGGGTCTTGCGTCTCCGTAACCCACCTAGCTGGTGCACACTAACTAACCCACGTTCGGTGGGTGTGAGATGTATGTGGCCCCCGTTCAATCCGGCGACTTGGACCACAGCCAGGTACGAACGTGCTCGGTTTGAGGAGGTTTTCAATCTTCATCGAG
seq00022   TTCCTTTTCTGGCTAATCACTGATAACGCGTAAGCAGGCCGAGAAGTCATTTTCAGACAATGGCGACCCTCTGATGAAAGAGCGTTCAAGGCTATACGATACCACTAGACGCTGTGGTGGACCTCTTCAAAGGGTAATGCCACTCCATTGGCTTATGCGAGTCGGCAAGATTAGTGTTATTGTCATTGTGCAGTCCGTAAGAAGGCTGCAATACTACCAGATTCATATCGACTAAGAATCGTAGCTCTGTCCGACTGCTGCCCCGAGGTACTCGGTACGCGATCCTATAATAGCCTGTCCTGAGAGAGGCCAGGTCCGACCGATGTAGCATACGGGTGGTGCCTATTCCATTCAGGTATTCGAGACGATAGGCTCCATTGCCTGCGGACCATCTTTCGTCAGACTGCGGGGTCCTTCGGAGCCCTTTCTGAATATAGTATCCCGCACAGCTCACTACCGTCCTAGCCAATCTGTCAGGATACGCCGATAAATATACTGCTGGGATCCCCTTTCCCTGGAGGCATGCGGGGTGTGTCCGCCGCGGAGACTCACTGTCGTATCGCCGTAGCACCTTGTCAGTACGCGGTCGTGTACCCTTATGCCTTAACAAATGGCCTCGGAGCAGAGGGGAACAGGTCGAGGGAGGTGGATCGGCGTGGTGTAACACCCTGGCCTTAAATTGGCATTTCGAGGTTGGCCCTACCGGAGGACAGCAGGTTATAGTATCCCTAATTGGCAGGACGTTCGCGGTCGATAAAAGTGCCATCCATGAGTTCCAGGGTCCGCCGTGTTTGTCTACCAGAAGAATCGCGTAATCTTACGGGATCAAGCTCAAGGGTTACTGACTTAGCTATTGGCGCTACCTAAAGCCAGTCCTGCTGAAACGACGCTTCTGGCAAGTGGGGACGACCCTTGTCATAGTGAAACTGTGGTTCTAGAAGTTTTTTGGCACTAATTCTGTATTTGCCGCCTGCTGCATAACTGTCGGTATCAAAGAGCACTGCGCGGCTAAGTTGTCGTCGGCTGACAGTACGTGTACCTCTGATGAGTCGCGGCCGAGGATGCAGTGCATATGGTCAACAGCTGGTCTCTGACATTGATCCGCAGAGACAGGCTTGAACTCAGTGACTTAGCACAACCGCAGCAAGCCCAACCTGAACGTCTCGAACTTTTTCGCAAAGATTCGTCACGGAATACTCTGACCAGTGGAGATTGGAAACGACCTGCGTGTGATCACCAGCCAGAATACCTCAGTTAATTGGAGGGACAGATAGGGTTAATCCTACGATACTTCTACCCTGGCCCTAAGTACGTAGCATTATGAGCCTGATTATTCTCTTAGGCTGGCCACCCGTTCATTGCATGAGATCATCCCCTCAGCGACTTTACTAAATACGCAGCAATGCTAGCTTAATTGTATGTGTCACCCAGTTGCCTGTCCACACGGGGCGTGAAGACAAGTGATACTACTGTTCGTGGACGGTGCGCAGGAGGGCTGGTCGGCCGGCGGAAATGACCGGAAAATTGGGACGACATACCGACCGCCGTACTTTTTTGCCCTTCGCGAAGTAAGTAGTCAAGAAGCGGACTAGCTTTTGAACATATGACTCGATCTAGGACCGTCCGATCCCTAGTATCCGTTAAAGTCAATGGCAGAGTCTAAAAGGGTCTAAGCCGTATTGATCTGGCAGCCGCGCACCTCATGTCTGTGGAGACGAATCTCCTGGTTTTCGAGAGCACGGGCATCAGGTATTCCCTTAGGCCCGCTCACCTACTGCAACATAGCGTCTACCTGAAACATGACTCTAACTGCACCCCACACTTGACATTTACAAAGCATGTTCCTCCTAGTAATTTACAGCGTTCAACTTGCAACATCATGAAGTATGCTGCGTAACTGTCCAACGTAGGACATATCACCAAGTACTAACTCGGGGCGTGGCCTCAATTCAGCAGCGATCCATTTTCCAGCTTAGCGAGATGGCTGAGTTCAAGGGCTCCACGAAGATGGAGTTATCCGATGTTGCCACTCCGATCCCTTCGGTTCGCCAGTCACGCCAAAATTTCTCTGAGGTCACGCAGACTGGTGTACGCTTATCTTTTCTGGCTAAGTCTTCCCCCGCTAGGGGGGTCTTGCGTCTCCGTAACCCACCTAGCTGGTGCACACTAACTAACCCACGTTCGGTGGGTGTGAGATGTATGTGGCCCCCGTTCAATCCGGCGACTTGGACCACAGCCAGGTACGAACGTGCTCGGTTTGAGGAGGTTTTCAATCTTCATCGAG
seq00023   TTCCTTTTCTGGCTAATCACTGATAACGCGTAAGCAGGCCGAGAAGTCATTTTCAGACAATGGCGACCCTCTGATGAAAGAGCGTTCAAGGCTATACGATACCACTAGACGCTGTGGTGGACCTCTTCAAAGGGTAATGCCACTCCATTGGCTTATGCGAGTCGGCAAGATTAGTGTTATTGTCATTGTGCAGTCCGTAAGAAGGCTGCAATACTACCAGATTCATATCGACTAAGAATCGTAGCTCTGTCCGACTGCTGCCCCGAGGTACTCGGTACGCGATCCTATAATAGCCTGTCCTGAGAGAGGCCAGGTCCGACCGATGTAGCATACGGGTGGTGCCTATTCCATTCAGGTATTCGAGACGATAGGCTCCATTGCCTGCGGACCATCTTTCGTCAGACTGCGGGGTCCTTCGGAGCCCTTTCTGAATATAGTATCCCGCACAGCTCACTACCGTCCTAGCCAATCTGTCAGGATACGCCGATAAATATACTGCTGGGATCCCCTTTCCCTGGAGGCATGCGGGGTGTGTCCGCCGCGGAGACTCACTGTCGTATCGCCGTAGCACCTTGTCAGTACGCGGTCGTGTACCCTTATGCCTTAACAAATGGCCTCGGAGCAGAGGGGAACAGGTCGAGGGAGGTGGATCGGCGTGGTGTAACACCCTGGCCTTAAATTGGCATTTCGAGGTTGGCCCTACCGGAGGACAGCAGGTTATAGTATCCCTAATTGGCAGGACGTTCGCGGTCGATAAAAGTGCCATCCATGAGTTCCAGGGTCCGCCGTGTTTGTCTACCAGAAGAATCGCGTAATCTTACGGGATCAAGCTCAAGGGTTACTGACTTAGCTATTGGCGCTACCTAAAGCCAGTCCTGCTGAAACGACGCTTCTGGCAAGTGGGGACGACCCTTGTCATAGTGAAACTGTGGTTCTAGAAGTTTTTTGGCACTAATTCTGTATTTGCCGCCTGCTGCATAACTGTCGGTATCAAAGAGCACTGCGCGGCTAAGTTGTCGTCGGCTGACAGTACGTGTACCTCTGATGAGTCGCGGCCGAGGATGCAGTGCATATGGTCAACAGCTGGTCTCTGACATTGATCCGCAGAGACAGGCTTGAACTCAGTGACTTAGCACAACCGCAGCAAGCCCAACCTGAACGTCTCGAACTTTTTCGCAAAGATTCGTCACGGAATACTCTGACCAGTGGAGATTGGAAACGACCTGCGTGTGATCACCAGCCAGAATACCTCAGTTAATTGGAGGGACAGATAGGGTTAATCCTACGATACTTCTACCCTGGCCCTAAGTACGTAGCATTATGAGCCTGATTATTCTCTTAGGCTGGCCACCCGTTCATTGCATGAGATCATCCCCTCAGCGACTTTACTAAATACGCAGCAATGCTAGCTTAATTGTATGTGTCACCCAGTTGCCTGTCCACACGGGGCGTGAAGACAAGTGATACTACTGTTCGTGGACGGTGCGCAGGAGGGCTGGTCGGCCGGCGGAAATGACCGGAAAATTGGGACGACATACCGACCGCCGTACTTTTTTGCCCTTCGCGAAGTAAGTAGTCAAGAAGCGGACTAGCTTTTGAACATATGACTCGATCTAGGACCGTCCGATCCCTAGTATCCGTTAAAGTCAATGGCAGAGTCTAAAAGGGTCTAAGCCGTATTGATCTGGCAGCCGCGCACCTCATGTCTGTGGAGACGAATCTCCTGGTTTTCGAGAGCACGGGCATCAGGTATTCCCTTAGGCCCGCTCACCTACTGCAACATAGCGTCTACCTGAAACATGACTCTAACTGCACCCCACACTTGAGATTTACAAAGCATGTTCCTCCTAGTAATTTACAGCGTTCAACTTGCAACATCATGAAGTATGCTGCGTAACTGTCCAACGTAGGACATATCACCAAGTACTAACTCGGGGCGTGGCCTCAATTCAGCAGCGATCCATTTTCCAGCTTAGCGAGATGGCTGAGTTCAAGGGCTCCACGAAGATGGAGTTATCCGATGTTGCCACTCCGATCCCTTCGGTTCGCCAGTCACGCCAAAATTTCTCTGAGGTCACGCAGACTGGTGTACGCTTATCTTTTCTGGCTAAGTCTTCCCCCGCTAGGGGGGTCTTGCGTCTCCGTAACCCACCTAGCTGGTGCACACTAACTAACCCACGTTCGGTGGGTGTGAGATGTATGTGGCCCCCGTTCAATCCGGCGACTTGGACCACAGCCAGGTACGAACGTGCTCGGTTTGAGGAGGTTTTCAATCTTCATCGAG
seq00024   TTCCTTTTCTGGCTAATCACTGATAACGCGTAAGCAGGCCGAGAAGTCATTTTCAGACAATGGCGACCCTCTGATGAAAGAGCGTTCAAGGCTATACGATACCACTAGACGCTGTGGTGGACCTCTTCAAAGGGTAATGCCACTCCATTGGCTTATGCGAGTCGGCAAGATTAGTGTTATTGTCATTGTGCAGTCCGTAAGAAGGCTGCAATACTACCAGATTCATATCGACTAAGAATCGTAGCTCTGTCCGACTGCTGCCCCGAGGTACTCGGTACGCGATCCTATAATAGCCTGTCCTGAGAGAGGCCAGGTCCGACCGATGTAGCATACGGGTGGTGCCTATTCCATTCAGGTATTCGAGACGATAGGCTCCATTGCCTGCGGACCATCTTTCGTCAGACTGCGGGGTCCTTCGGAGCCCTTTCTGAATATAGTATCCCGCACAGCTCACTACCGTCCTAGCCAATCTGTCAGGATACGCCGATAAATATACTGCTGGGATCCCCTTTCCCTGGAGGCATGCGGGGTGTGTCCGCCGCGGAGACTCACTGTCGTATCGCCGTAGCACCTTGTCAGTACGCGGTCGTGTACCCTTATGCCTTAACAAATGGCCTCGGAGCAGAGGGGAACAGGTCGAGGGAGGTGGATCGGCGTGGTGTAACACCCTGGCCTTAAATTGGCATTTCGAGGTTGGCCCTACCGGAGGACAGCAGGTTATAGTATCCCTAATTGGCAGGACGTTCGCGGTCGATAAAAGTGCCATCCATGAGTTCCAGGGTCCGCCGTGTTTGTCTACCAGAAGAATCGCGTAATCTTACGGGATCAAGCTCAAGGGTTACTGACTTAGCTATTGGCGCTACCTAAAGCCAGTCCTGCTGAAACGACGCTTCTGGCAAGTGGGGACGACCCTTGTCATAGTGAAACTGTGGTTCTAGAAGTTTTTTGGCACTAATTCTGTATTTGCCGCCTGCTGCATAACTGTCGGTATCAAAGAGCACTGCGCGGCTAAGTTGTCGTCGGCTGACAGTACGTGTACCTCTGATGAGTCGCGGCCGAGGATGCAGTGCATATGGTCAACAGCTGGTCTCTGACATTGATCCGCAGAGACAGGCTTGAACTCAGTGACTTAGCACAACCGCAGCAAGCCCAACCTGAACGTCTCGAACTTTTTCGCAAAGATTCGTCACGGAATACTCTGACCAGTGGAGATTGGAAACGACCTGCGTGTGATCACCAGCCAGAATACCTCAGTTAATTGGAGGGACAGATAGGGTTAATCCTACGATACTTCTACCCTGGCCCTAAGTACGTAGCATTATGAGCCTGATTATTCTCTTAGGCTGGCCACCCGTTCATTGCATGAGATCATCCCCTCAGCGACTTTACTAAATACGCAGCAATGCTAGCTTAATTGTATGTGTCACCCAGTTGCCTGTCCACACGGGGCGTGAAGACAAGTGATACTACTGTTCGTGGACGGTGCGCAGGAGGGCTGGTCGGCCGGCGGAAATGACCGGAAAATTGGGACGACATACCGACCGCCGTACTTTTTTGCCCTTCGCGAAGTAAGTAGTCAAGAAGCGGACTAGCTTTTGAACATATGACTCGATCTAGGACCGTCCGATCCCTAGTATCCGTTAAAGTCAATGGCAGAGTCTAAAAGGGTCTAAGCCGTATTGATCTGGCAGCCGCGCACCTCATGTCTGTGGAGACGAATCTCCTGGTTTTCGAGAGCACGGGCATCAGGTATTCCCTTAGGCCCGCTCACCTACTGCAACATAGCGTCTACCTGAAACATGACTCTAACTGCACCCCACACTTGAGATTTACAAAGCATGTTCCTCCTAGTAATTTACAGCGTTCAACTTGCAACATCATGAAGTATGCTGCGTAACTGTCCAACGTAGGACATATCACCAAGTACTAACTCGGGGCGTGGCCTCAATTCAGCAGCGATCCATTTTCCAGCTTAGCGAGATGGCTGAGTTCAAGGGCTCCACGAAGATGGAGTTATCCGATGTTGCCACTCCGATCCCTTCGGTTCGCCAGTCACGCCAAAATTTCTCTGAGGTCACGCAGACTGGTGTACGCTTATCTTTTCTGGCTAAGTCTTCCCCCGCTAGGGGGGTCTTGCGTCTCCGTAACCCACCTAGCTGGTGCACACTAACTAACCCACGTTCGGTGGGTGTGAGATGTATGTGGCCCCCGTTCAATCCGGCGACTTGGACCACAGCCAGGTACGAACGTGCTCGGTTTGAGGAGGTTTTCAATCTTCATCGAG
seq00025   TTCCTTTTCTGGCTAATCACTGATAACGCGTAAGCAGGCCGAGAAGTCATTTTCAGACAATGGCGACCCTCTGATGAAAGAGCGTTCAAGGCTATACGATACCACTAGACGCTGTGGTGGACCTCTTCAAAGGGTAATGCCACTCCATTGGCTTATGCGAGTCGGCAAGATTAGTGTTATTGTCATTGTGCAGTCCGTAAGAAGGCTGCAATACTACCAGATTCATATCGACTAAGAATCGTAGCTCTGTCCGACTGCTGCCCCGAGGTACTCGGTACGCGATCCTATAATAGCCTGTCCTGAGAGAGGCCAGGTCCGACCGATGTAGCATACGGGTGGTGCCTATTCCATTCAGGTATTCGAGACGATAGGCTCCATTGCCTGCGGACCATCTTTCGTCAGACTGCGGGGTCCTTCGGAGCCCTTTCTGAATATAGTATCCCGCACAGCTCACTACCGTCCTAGCCAATCTGTCAGGATACGCCGATAAATATACTGCTGGGATCCCCTTTCCCTGGAGGCATGCGGGGTGTGTCCGCCGCGGAGACTCACTGTCGTATCGCCGTAGCACCTTGTCAGTACGCGGTCGTGTACCCTTATGCCTTAACAAATGGCCTCGGAGCAGAGGGGAACAGGTCGAGGGAGGTGGATCGGCGTGGTGTAACACCCTGGCCTTAAATTGGCATTTCGAGGTTGGCCCTACCGGAGGACAGCAGGTTATAGTATCCCTAATTGGCAGGACGTTCGCGGTCGATAAAAGTGCCATCCATGAGTTCCAGGGTCCGCCGTGTTTGTCTACCAGAAGAATCGCGTAATCTTACGGGATCAAGCTCAAGGGTTACTGACTTAGCTATTGGCGCTACCTAAAGCCAGTCCTGCTGAAACGACGCTTCTGGCAAGTGGGGACGACCCTTGTCATAGTGAAACTGTGGTTCTAGAAGTTTTTTGGCACTAATTCTGTATTTGCCGCCTGCTGCATAACTGTCGGTATCAAAGAGCACTGCGCGGCTAAGTTGTCGTCGGCTGACAGTACGTGTACCTCTGATGAGTCGCGGCCGAGGATGCAGTGCATATGGTCAACAGCTGGTCTCTGACATTGATCCGCAGAGACAGGCTTGAACTCAGTGACTTAGCACAACCGCAGCAAGCCCAACCTGAACGTCTCGAACTTTTTCGCAAAGATTCGCCACGGAATACTCTGACCAGTGGAGATTGGAAACGACCTGCGTGTGATCACCAGCCAGAATACCTCAGTTAATTGGAGGGACAGATAGGGTTAATCCTACGATACTTCTACCCTGGCCCTAAGTACGTAGCATTATGAGCCTGATTATTCTCTTAGGCTGGCCACCCGTTCATTGCATGAGATCATCCCCTCAGCGACTTTACTAAATACGCAGCAATGCTAGCTTAATTGTATGTGTCACCCAGTTGCCTGTCCACACGGGGCGTGAAGACAAGTGATACTACTGTTCGTGGACGGTGCGCAGGAGGGCTGGTCGGCCGGCGGAAATGACCGGAAAATTGGGACGACATACCGACCGCCGTACTTTTTTGCCCTTCGCGAAGTAAGTAGTCAAGAAGCGGACTAGCTTTTGAACATATGACTCGATCTAGGACCGTCCGATCCCTAGTATCCGTTAAAGTCAATGGCAGAGTCTAAAAGGGTCTAAGCCGTATTGATCTGGCAGCCGCGCACCTCATGTCTGTGGAGACGAATCTCCTGGTTTTCGAGAGCACGGGCATCAGGTATTCCCTTAGGCCCGCTCACCTACTGCAACATAGCGTCTACCTGAAACATGACTCTAACTGCACCCCACACTTGACATTTACAAAGCATGTTCCTCCTAGTAATTTACAGCGTTCAACTTGCAACATCATGAAGTATGCTGCGTAACTGTCCAACGTAGGACATATCACCAAGTACTAACTCGGGGCGTGGCCTCAATTCAGCAGCGATCCATTTTCCAGCTTAGCGAGATGGCTGAGTTCAAGGGCTCCACGAAGATGGAGTTATCCGATGTTGCCACTCCGATCCCTTCGGTTCGCCAGTCACGCCAAAATTTCTCTGAGGTCACGCAGACTGGTGTACGCTTATCTTTTCTGGCTAAGTCTTCCCCCGCTAGGGGGGTCTTGCGTCTCCGTAACCCACCTAGCTGGTGCACACTAACTAACCCACGTTCGGTGGGTGTGAGATGTATGTGGCCCCCGTTCAATCCGGCGACTTGGACCACAGCCAGGTACGAACGTGCTCGGTTTGAGGAGGTTTTCAATCTTCATCGAG
seq00026   TTCCTTTTCTGGCTAATCACTGATAACGCGTAAGCAGGCCGAGAAGTCATTTTCAGACAATGGCGACCCTCTGATGAAAGAGCGTTCAAGGCTATACGATACCACTAGACGCTGTGGTGGACCTCTTCAAAGGGTAATGCCACTCCATTGGCTTATGCGAGTCGGCAAGATTAGTGTTATTGTCATTGTGCAGTCCGTAAGAAGGCTGCAATACTACCAGATTCATATCGACTAAGAATCGTAGCTCTGTCCGACTGCTGCCCCGAGGTACTCGGTACGCGATCCTATAATAGCCTGTCCTGAGAGAGGCCAGGTCCGACCGATGTAGCATACGGGTGGTGCCTATTCCATTCAGGTATTCGAGACGATAGGCTCCATTGCCTGCGGACCATCTTTCGTCAGACTGCGGGGTCCTTCGGAGCCCTTTCTGAATATAGTATCCCGCACAGCTCACTACCGTCCTAGCCAATCTGTCAGGATACGCCGATAAATATACTGCTGGGATCCCCTTTCCCTGGAGGCATGCGGGGTGTGTCCGCCGCGGAGACTCACTGTCGTATCGCCGTAGCACCTTGTCAGTACGCGGTCGTGTACCCTTATGCCTTAACAAATGGCCTCGGAGCAGAGGGGAACAGGTCGAGGGAGGTGGATCGGCGTGGTGTAACACCCTGGCCTTAAATTGGCATTTCGAGGTTGGCCCTACCGGAGGACAGCAGGTTATAGTATCCCTAATTGGCAGGACGTTCGCGGTCGATAAAAGTGCCATCCATGAGTTCCAGGGTCCGCCGTGTTTGTCTACCAGAAGAATCGCGTAATCTTACGGGATCAAGCTCAAGGGTTACTGACTTAGCTATTGGCGCTACCTAAAGCCAGTCCTGCTGAAACGACGCTTCTGGCAAGTGGGGACGACCCTTGTCATAGTGAAACTGTGGTTCTAGAAGTTTTTTGGCACTAATTCTGTATTTGCCGCCTGCTGCATAACTGTCGGTATCAAAGAGCACTGCGCGGCTAAGTTGTCGTCGGCTGACAGTACGTGTACCTCTGATGAGTCGCGGCCGAGGATGCAGTGCATATGGTCAACAGCTGGTCTCTGACATTGATCCGCAGAGACAGGCTTGAACTCAGTGACTTAGCACAACCGCAGCAAGCCCAACCTGAACGTCTCGAACTTTTTCGCAAAGATTCGCCACGGAATACTCTGACCAGTGGAGATTGGAAACGACCTGCGTGTGATCACCAGCCAGAATACCTCAGTTAATTGGAGGGACAGATAGGGTTAATCCTACGATACTTCTACCCTGGCCCTAAGTACGTAGCATTATGAGCCTGATTATTCTCTTAGGCTGGCCACCCGTTCATTGCATGAGATCATCCCCTCAGCGACTTTACTAAATACGCAGCAATGCTAGCTTAATTGTATGTGTCACCCAGTTGCCTGTCCACACGGGGCGTGAAGACAAGTGATACTACTGTTCGTGGACGGTGCGCAGGAGGGCTGGTCGGCCGGCGGAAATGACCGGAAAATTGGGACGACATACCGACCGCCGTACTTTTTTGCCCTTCGCGAAGTAAGTAGTCAAGAAGCGGACTAGCTTTTGAACATATGACTCGATCTAGGACCGTCCGATCCCTAGTATCCGTTAAAGTCAATGGCAGAGTCTAAAAGGGTCTAAGCCGTATTGATCTGGCAGCCGCGCACCTCATGTCTGTGGAGACGAATCTCCTGGTTTTCGAGAGCACGGGCATCAGGTATTCCCTTAGGCCCGCTCACCTACTGCAACATAGCGTCTACCTGAAACATGACTCTAACTGCACCCCACACTTGACATTTACAAAGCATGTTCCTCCTCGTAATTTACAGCGTTCAACTTGCAACATCATGAAGTATGCTGCGTAACTGTCCAACGTAGGACATATCACCAAGTACTAACTCGGGGCGTGGCCTCAATTCAGCAGCGATCCATTTTCCAGCTTAGCGAGATGGCTGAGTTCAAGGGCTCCACGAAGATGGAGTTATCCGATGTTGCCACTCCGATCCCTTCGGTTCGCCAGTCACGCCAAAATTTCTCTGAGGTCACGCAGACTGGTGTACGCTTATCTTTTCTGGCTAAGTCTTCCCCCGCTAGGGGGGTCTTGCGTCTCCGTAACCCACCTAGCTGGTGCACACTAACTAACCCACGTTCGGTGGGTGTGAGATGTATGTGGCCCCCGTTCAATCCGGCGACTTGGACCACAGCCAGGTACGAACGTGCTCGGTTTGAGGAGGTTTTCAATCTTCATCGAG
seq00027   TTCCTTTTCTGGCTAATCACTGATAACGCGTAAGCAGGCCGAGAAGTCATTTTCAGACAATGGCGACCCTCTGATGAAAGAGCGTTCAAGGCTATACGATACCACTAGACGCTGTGGTGGACCTCTTCAAAGGGTAATGCCACTCCATTGGCTTATGCGAGTCGGCAAGATTAGTGTTATTGTCATTGTGCAGTCCGTAAGAAGGCTGCAATACTACCAGATTCATATCGACTAAGAATCGTAGCTCTGTCCGACTGCTGCCCCGAGGTACTCGGTACGCGATCCTATAATAGCCTGTCCTGAGAGAGGCCAGGTCCGACCGATGTAGCATACGGGTGGTGCCTATTCCATTCAGGTATTCGAGACGATAGGCTCCATTGCCTGCGGACCATCTTTCGTCAGACTGCGGGGTCCTTCGGAGCCCTTTCTGAATATAGTATCCCGCACAGCTCACTACCGTCCTAGCCAATCTGTCAGGATACGCCGATAAATATACTGCTGGGATCCCCTTTCCCTGGAGGCATGCGGGGTGTGTCCGCCGCGGAGACTCACTGTCGTATCGCCGTAGCACCTTGTCAGTACGCGGTCGTGTACCCATATGCCTTAACAAATGGCCTCGGAGCAGAGGGGAACAGGTCGAGGGAGGTGGATCGGCGTGGTGTAACACCCTGGCCTTAAATTGGCATTTCGAGGTTGGCCCTACCGGAGGACAGCAGGTTATAGTATCCCTAATTGGCAGGACGTTCGCGGTCGATAAAAGTGCCATCCATGAGTTCCAGGGTCCGCCGTGTTTGTCTACCAGAAGAATCGCGTAATCTTACGGGATCAAGCTCAAGGGTTACTGACTTAGCTATTGGCGCTACCTAAAGCCAGTCCTGCTGAAACGACGCTTCTGGCAAGTGGGGACGACCCTTGTCATAGTGAAACTGTGGTTCTAGAAGTTTTTTGGCACTAATTCTGTATTTGCCGCCTGCTGCATAACTGTCGGTATCAAAGAGCACTGCGCGGCTAAGTTGTCGTCGGCTGACAGTACGTGTACCTCTGATGAGTCGCGGCCGAGGATGCAGTGCATATGGTCAACAGCTGGTCTCTGACATTGATCCGCAGAGACAGGCTTGAACTCAGTGACTTAGCACAACCGCAGCAAGCCCAACCTGAACGTCTCGAACTTTTTCGCAAAGATTCGCCACGGAATACTCTGACCAGTGGAGATTGGAAACGACCTGCGTGTGATCACCAGCCAGAATACCTCAGTTAATTGGAGGGACAGATAGGGTTAATCCTACGATACTTCTACCCTGGCCCTAAGTACGTAGCATTATGAGCCTGATTATTCTCTTAGGCTGGCCACCCGTTCATTGCATGAGATCATCCCCTCAGCGACTTTACTAAATACGCAGCAATGCTAGCTTAATTGTATGTGTCACCCAGTTGCCTGTCCACACGGGGCGTGAAGACAAGTGATACTACTGTTCGTGGACGGTGCGCAGGAGGGCTGGTCGGCCGGCGGAAATGACCGGAAAATTGGGACGACATACCGACCGCCGTACTTTTTTGCCCTTCGCGAAGTAAGTAGTCAAGAAGCGGACTAGCTTTTGAACATATGACTCGATCTAGGACCGTCCGATCCCTAGTATCCGTTAAAGTCAATGGCAGAGTCTAAAAGGGTCTAAGCCGTATTGATCTGGCAGCCGCGCACCTCATGTCTGTGGAGACGAATCTCCTGGTTTTCGAGAGCACGGGCATCAGGTATTCCCTTAGGCCCGCTCACCTACTGCAACATAGCGTCTACCTGAAACATGACTCTAACTGCACCCCACACTTGACATTTACAAAGCATGTTCCTCCTAGTAATTTACAGCGTTCAACTTGCAACATCATGAAGTATGCTGCGTAACTGTCCAACGTAGGACATATCACCAAGTACTAACTCGGGGCGTGGCCTCAATTCAGCAGCGATCCATTTTCCAGCTTAGCGAGATGGCTGAGTTCAAGGGCTCCACGAAGATGGAGTTATCCGATGTTGCCACTCCGATCCCTTCGGTTCGCCAGTCACGCCAAAATTTCTCTGAGGTCACGCAGACTGGTGTACGCTTATCTTTTCTGGCTAAGTCTTCCCCCGCTAGGGGGGTCTTGCGTCTCCGTAACCCACCTAGCTGGTGCACACTAACTAACCCACGTTCGGTGGGTGTGAGATGTATGTGGCCCCCGTTCAATCCGGCGACTTGGACCACAGCCAGGTACGAACGTGCTCGGTTTGAGGAGGTTTTCAATCTTCATCGAG
seq00028   TTCCTTTTCTGGCTAATCACTGATAACGCGTAAGCAGGCCGAGAAGTCATTTTCAGACAATGGCGACCCTCTGATGAAAGAGCGTTCAAGGCTATACGATACCACTAGACGCTGTGGTGGACCTCTTCAAAGGGTAATGCCACTCCATTGGCTTATGAGAGTCGGCAAGATTAGTGTTATTGTCATTGTGCAGTCCGTAAGAAGGCTGCAATACTACCAGATTCATATCGACTAAGAATCGTAGCTCTGTCCGACTGCTGCCCCGAGGTACTCGGTACGCGATCCTATAATAGCCTGTCCTGAGAGAGGCCAGGTCCGACCGATGCAGCATACGGGTGGTGCCTATTCCATTCAGGTATTCGAGACGATAGGCTCCATTGCCTGCGGACCATCTTTCGTCAGACTGCGGGGTCCTTCGGAGCCCTTTCTGAATATAGTATCCCGCACAGCTCACTACCGTCCTAGCCAATCTGTCAGGATACGCCGATAAATATACTGCTGGGATCCCCTTTCCCTGGAGGCATGCGGGGTGTGTCCGCCGCGGAGACTCACTGTCGTATCGCCGTAGCACCTTGTCAGTACGCGGTCGTGTACCCTTATGCCTTAACAAATGGCCTCGGAGCAGAGGGGAACAGGTCGAGGGAGGTGGATCGGCGTGGTGTAACACCCTGGCCTTAAATTGGCATTTCGAGGTTGGCCCTACCGGAGGACAGCAGGTTATAGTATCCCTAATTGGCAGGACGTTCGCGGTCGATAAAAGTGCCATCCATGAGTTCCAGGGTCCGCCGTGTTTGTCTACCAGAAGAATCGCGTAATCTTACGGGATCAAGCTCAAGGGTTACTGACTTAGCTATTGGCGCTACCTAAAGCCAGTCCTGCTGAAACGACGCTTCTGGCAAGTGGGGACGACCCTTGTCATAGTGAAACTGTGGTTCTAGAAGTTTTTTGGCACTAATTCTGTATTTGCCGCCTGCTGCATAACTGTCGGTATCAAAGAGCACTGCGCGGCTAAGTTGTCGTCGGCTGACAGTACGTGTACCTCTGATGAGTCGCGGCCGAGGATGCAGTGCATATGGTCAACAGCTGGTCTCTGACATTGATCCGCAGAGACAGGCTTGAACTCAGTGACTTAGCACAACCGCAGCAAGCCCAACCTGAACGTCTCGAACTTTTTCGCAAAGATTCGTCACGGAATACTCTGACCAGTGGAGATTGGAAACGACCTGCGTGTGATCACCAGCCAGAATACCTCAGTTAATTGGAGGGACAGATAGGGTTAATCCTACGATACTTCTACCCTGGCCCTAAGTACGTAGCATTATGAGCCTGATTATTCTCTTAGGCTGGCCACCCGTTCATTGCATGAGATCATCCCCTCAGCGACTTTACTAAATACGCAGCAATGCTAGCTTAATTGTATGTGTCACCCAGTTGCCTGTCCACACGGGGCGTGAAGACAAGTGATACTACTGTTCGTGGACGGTGCGCAGGAGGGCTGGTCGGCCGGCGGAAATGACCGGAAAATTGGGACGACATACCGACCGCCGTACTTTTTTGCCCTTCGCGAAGTAAGTAGTCAAGAAGCGGACTAGCTTTTGAACATATGACTCGATCTAGGACCGTCCGATCCCTAGTATCCGTTAAAGTCAATGGCAGAGTCTAAAAGGGTCTAAGCCGTATTGATCTGGCAGCCGCGCACCTCATGTCTGTGGAGACGAATCTCCTGGTTTTCGAGAGCACGGGCATCAGGTATTCCCTTAGGCCCGCTCACCTACTGCAACATAGCGTCTACCTGAAACATGACTCTAACTGCACCCCACACTTGACATTTACAAAGCATGTTCCTCCTAGTAATTTACAGCGTTCAACTTGCAACATCATGAAGTATGCTGCGTAACTGTCCAACGTAGGACATATCACCAAGTACTAACTCGGGGCGTGGCCTCAATTCAGCAGCGATCCATTTTCCAGCTTAGCGAGATGGCTGAGTTCAAGGGCTCCACGAAGATGGAGTTATCCGATGTTGCCACTCCGATCCCTTCGGTTCGCCAGTCACGCCAAAATTTCTCTGAGGTCACGCAGACTGGTGTACGCTTATCTTTTCTGGCTAAGTCTTCCCCCGCTAGGGGGGTCTTGCGTCTCCGTAACCCACCTAGCTGGTGCACACTAACTAACCCACGTTCGGTGGGTGTGAGATGTATGTGGCCCCCGTTCAATCCGGCGACTTGGACCACAGCCAGGTACGAACGTGCTCGGTTTGAGGAGGTTTTCAATCTTCATCGAG
seq00029   TTCCTTTTCTGGCTAATCACTGATAACGCGTAAGCAGGCCGAGAAGTCATTTTCAGACAATGGCGACCCTCTGATGAAAGAGCGTTCAAGGCTATACGATACCACTAGACGCTGTGGTGGACCTCTTCAAAGGGTAATGCCACTCCATTGGCTTATGCGAGTCGGCAAGATTAGTGTTATTGTCATTGTGCAGTCCGTAAGAAGGCTGCAATACTACCAGATTCATATCGACTAAGAATCGTAGCTCTGTCCGACTGCTGCCCCGAGGTACTCGGTACGCGATCCTATAATAGCCTGTCCTGAGAGAGGCCAGGTCCGACCGATGTAGCATACGGGTGGTGCCTATTCCATTCAGGTATTCGAGACGATAGGCTCCATTGCCTGCGGACCATCTTTCGTCAGACTGCGGGGTCCTTCGGAGCCCTTTCTGAATATAGTATCCCGCACAGCTCACTACCGTCCTAGCCAATCTGTCAGGATACGCCGATAAATATACTGCTGGGATCCCCTTTCCCTGGAGGCATGCGGGGTGTGTCCGCCGCGGAGACTCACTGTCGTATCGCCGTAGCACCTTGTCAGTACGCGGTCGTGTACCCTTATGCCTTAACAAATGGCCTCGGAGCAGAGGGGAACAGGTCGAGGGAGGTGGATCGGCGTGGTGTAACACCCTGGCCTTAAATTGGCATTTCGAGGTTGGCCCTACCGGAGGACAGCAGGTTATAGTATCCCTAATTGGCAGGACGTTCGCGGTCGATAAAAGTGCCATCCATGAGTTCCAGGGTCCGCCGTGTTTGTCTACCAGAAGAATCGCGTAATCTTACGGGATCAAGCTCAAGGGTTACTGACTTAGCTATTGGCGCTACCTAAAGCCAGTCCTGCTGAAACGACGCTTCTGGCAAGTGGGGACGACCCTTGTCATAGTGAAACTGTGGTTCTAGAAGTTTTTTGGCACTAATTCTGTATTTGCCGCCTGCTGCATAACTGTCGGTATCAAAGAGCACTGCGCGGCTAAGTTGTCGTCGGCTGACAGTACGTGTACCTCTGATGAGTCGCGGCCGAGGATGCAGTGCATATGGTCAACAGCTGGTCTCTGACATTGATCCGCAGAGACAGGCTTGAACTCAGTGACTTAGCACAACCGCAGCAAGCCCAACCTGAACGTCTCGAACTTTTTCGCAAAGATTCGCCACGGAATACTCTGACCAGTGGAGATTGGAAACGACCTGCGTGTGATCACCAGCCAGAATACCTCAGTTAATTGGAGGGACAGATAGGGTTAATCCTACGATACTTCTACCCTGGCCCTAAGTACGTAGCATTATGAGCCTGATTATTCTCTTAGGCTGGCCACCCGTTCATTGCATGAGATCATCCCCTCAGCGACTTTACTAAATACGCAGCAATGCTAGCTTAATTGTATGTGTCACCCAGTTGCCTGTCCACACGGGGCGTGAAGACAAGTGATACTACTGTTCGTGGACGGTGCGCAGGAGGGCTGGTCGGCCGGCGGAAATGACCGGAAAATTGGGACGACATACCGACCGCCGTACTTTTTTGCCCTTCGCGAAGTAAGTAGTCAAGAAGCGGACTAGCTTTTGAACATATGACTCGATCTAGGACCGTCCGATCCCTAGTATCCGTTAAAGTCAATGGCAGAGTCTAAAAGGGTCTAAGCCGTATTGATCTGGCAGCCGCGCACCTCATGTCTGTGGAGACGAATCTCCTGGTTTTCGAGAGCACGGGCATCAGGTATTCCCTTAGGCCCGCTCACCTACTGCAACATAGCGTCTACCTGAAACATGACTCTAACTGCACCCCACACTTGACATTTACAAAGCATGTTCCTCCTAGTAATTTACAGCGTTCAACTTGCAACATCATGAAGTATGCTGCGTAACTGTCCAACGTAGGACATATCACCAAGTACTAACTCGGGGCGTGGCCTCAATTCAGCAGCGATCCATTTTCCAGCTTAGCGAGATGGCTGAGTTCAAGGGCTCCACGAAGATGGAGTTATCCGATGTTGCCACTCCGATCCCTTCGGTTCGCCAGTCACGCCAAAATTTCTCTGAGGTCACGCAGACTGGTGTACGCTTATCTTTTCTGGCTAAGTCTTCCCCCGCTAGGGGGGTCTTGCGTCTCCGTAACCCACCTAGCTGGTGCACACTAACTAACCCACGTTCGGTGGGTGTGAGATGTATGTGGCCCCCGTTCAATCCGGCGACTTGGACCACAGCCAGGTACGAACGTGCTCGGTTTGAGGAGGTTTTCAATCTTCATCGAG
seq00030   TTCCTTTTCTGGCTAATCACTGATAACGCGTAAGCAGGCCGAGAAGTCATTTTCAGACAATGGCGACCCTCTGATGAAAGAGCGTTCAAGGCTATACGATACCACTAGACGCTGTGGTGGACCTCTTCAAAGGGTAATGCCACTCCATTGGCTTATGCGAGTCGGCAAGATTAGTGTTATTGTCATTGTGCAGTCCGTAAGAAGGCTGCAATACTACCAGATTCATATCGACTAAGAATCGTAGCTCTGTCCGACTGCTGCCCCGAGGTACTCGGTACGCGATCCTATAATAGCCTGTCCTGAGAGAGGCCAGGTCCGACCGATGTAGCATACGGGTGGTGCCTATTCCATTCAGGTATTCGAGACGATAGGCTCCATTGCCTGCGGACCATCTTTCGTCAGACTGCGGGGTCCTTCGGAGCCCTTTCTGAATATAGTATCCCGCACAGCTCACTACCGTCCTAGCCAATCTGTCAGGATACGCCGATAAATATACTGCTGGGATCCCCTTTCCCTGGAGGCATGCGGGGTGTGTCCGCCGCGGAGACTCACTGTCGTATCGCCGTAGCACCTTGTCAGTACGCGGTCGTGTACCCTTATGCCTTAACAAATGGCCTCGGAGCAGAGGGGAACAGGTCGAGGGAGGTGGATCGGCGTGGTGTAACACCCTGGCCTTAAATTGGCATTTCGAGGTTGGCCCTACCGGAGGACAGCAGGTTATAGTATCCCTAATTGGCAGGACGTTCGCGGTCGATAAAAGTGCCATCCATGAGTTCCAGGGTCCGCCGTGTTTGTCTGCCAGAAGAATCGCGTAATCTTACGGGATCAAGCTCAAGGGTTACTGACTTAGCTATTGGCGCTACCTAAAGCCAGTCCTGCTGAAACGACGCTTCTGGCAAGTGGGGACGACCCTTGTCATAGTGAAACTGTGGTTCTAGAAGTTTTTTGGCACTAATTCTGTATTTGCCGCCTGCTGCATAACTGTCGGTATCAAAGAGCACTGCGCGGCTAAGTTGTCGTCGGCTGACAGTACGTGTACCTCTGATGAGTCGCGGCCGAGGATGCAGTGCATATGGTCAACAGCTGGTCTCTGACATTGATCCGCAGAGACAGGCTTGAACTCAGTGACTTAGCACAACCGCAGCAAGCCCAACCTGAACGTCTCGAACTTTTTCGCAAAGATTCGTCACGGAATACTCTGACCAGTGGAGATTGGAAACGACCTGCGTGTGATCACCAGCCAGAATACCTCAGTTAATTGGAGGGACAGATAGGGTTAATCCTACGATACTTCTACCCTGGCCCTAAGTACGTAGCATTATGAGCCTGATTATTCTCTTAGGCTGGCCACCCGTTCATTGCATGAGATCATCCCCTCAGCGACTTTACTAAATACGCAGCAATGCTAGCTTAATTGTATGTGTCACCCAGTTGCCTGTCCACACGGGGCGTGAAGACAAGTGATACTACTGTTCGTGGACGGTGCGCAGGAGGGCTGGTCGGCCGGCGGAAATGACCGGAAAATTGGGACGACATACCGACCGCCGTACTTTTTTGCCCTTCGCGAAGTAAGTAGTCAAGAAGCGGACTAGCTTTTGAACATATGACTCGATCTAGGACCGTCCGATCCCTAGTATCCGTTAAAGTCAATGGCAGAGTCTAAAAGGGTCTAAGCCGTATTGATCTGGCAGCCGCGCACCTCATGTCTGTGGAGACGAATCTCCTGGTTTTCGAGAGCACGGGCATCAGGTATTCCCTTAGGCCCGCTCACCTACTGCAACATAGCGTCTACCTGAAACATGACTCTAACTGCACCCCACACTTGACATTTACAAAGCATGTTCCTCCTAGTAATTTACAGCGTTCAACTTGCAACATCATGAAGTATGCTGCGTAACTGTCCAACGTAGGACATATCACCAAGTACTAACTCGGGGCGTGGCCTCAATTCAGCAGCGATCCATTTTCCAGCTTAGCGAGATGGCTGAGTTCAAGGGCTCCACGAAGATGGAGTTATCCGATGTTGCCACTCCGATCCCTTCGGTTCGCCAGTCACGCCAAAATTTCTCTGAGGTCACGCAGACTGGTGTACGCTTATCTTTTCTGGCTAAGTCTTCCCCCGCTAGGGGGGTCTTGCGTCTCCGTAACCCACCTAGCTGGTGCACACTAACTAACCCACGTTCGGTGGGTGTGAGATGTATGTGGCCCCCGTTCAATCCGGCGACTTGGACCACAGCCAGGTACGAACGTGCTCGGTTTGAGGAGGTTTTCAATCTTCATCGAG
seq00031   TTCCTTTTCTGGCTAATCACTGATAACGCGTAAGCAGGCCGAGAAGTCATTTTCAGACAATGGCGACCCTCTGATGAAAGAGCGTTCAAGGCTATACGATACCACTAGACGCTGTGGTGGACCTCTTCAAAGGGTAATGCCACTCCATTGGCTTATGAGAGTCGGCAAGATTAGTGTTATTGTCATTGTGCAGTCCGTAAGAAGGCTGCAATACTACCAGATTCATATCGACTAAGAATCGTAGCTCTGTCCGACTGCTGCCCCGAGGTACTCGGTACGCGATCCTATAATAGCCTGTCCTGAGAGAGGCCAGGTCCGACCGATGCAGCATACGGGTGGTGCCTATTCCATTCAGGTATTCGAGACGATAGGCTCCATTGCCTGCGGACCATCTTTCGTCAGACTGCGGGGTCCTTCGGAGCCCTTTCTGAATATAGTATCCCGCACAGCTCACTACCGTCCTAGCCAATCTGTCAGAATACGCCGATAAATATACTGCTGGGATCCCCTTTCCCTGGAGGCATGCGGGGTGTGTCCGCCGCGGAGACTCACTGTCGTATCGCCGTAGCACCTTGTCAGTACGCGGTCGTGTACCCTTATGCCTTAACAAATGGCCTCGGAGCAGAGGGGAACAGGTCGAGGGAGGTGGATCGGCGTGGTGTAACACCCTGGCCTTAAATTGGCATTTCGAGGTTGGCCCTACCGGAGGACAGCAGGTTATAGTATCCCTAATTGGCAGGACGTTCGCGGTCGATAAAAGTGCCATCCATGAGTTCCAGGGTCCGCCGTGTTTGTCTACCAGAAGAATCGCGTAATCTTACGGGATCAAGCTCAAGGGTTACTGACTTAGCTATTGGCGCTACCTAAAGCCAGTCCTGCTGAAACGACGCTTCTGGCAAGTGGGGACGACCCTTGTCATAGTGAAACTGTGGTTCTAGAAGTTTTTTGGCACTAATTCTGTATTTGCCGCCTGCTGCATAACTGTCGGTATCAAAGAGCACTGCGCGGCTAAGTTGTCGTCGGCTGACAGTACGTGTACCTCTGATGAGTCGCGGCCGAGGATGCAGTGCATATGGTCAACAGCTGGTCTCTGACATTGATCCGCAGAGACAGGCTTGAACTCAGTGACTTAGCACAACCGCAGCAAGCCCAACCTGAACGTCTCGAACTTTTTCGCAAAGATTCGTCACGGAATACTCTGACCAGTGGAGATTGGAAACGACCTGCGTGTGATCACCAGCCAGAATACCTCAGTTAATTGGAGGGACAGATAGGGTTAATCCTACGATACTTCTACCCTGGCCCTAAGTACGTAGCATTATGAGCCTGATTATTCTCTTAGGCTGGCCACCCGTTCATTGCATGAGATCATCCCCTCAGCGACTTTACTAAATACGCAGCAATGCTAGCTTAATTGTATGTGTCACCCAGTTGCCTGTCCACACGGGGCGTGAAGACAAGTGATACTACTGTTCGTGGACGGTGCGCAGGAGGGCTGGTCGGCCGGCGGAAATGACCGGAAAATTGGGACGACATACCGACCGCCGTACTTTTTTGCCCTTCGCGAAGTAAGTAGTCAAGAAGCGGACTAGCTTTTGAACATATGACTCGATCTAGGACCGTCCGATCCCTAGTATCCGTTAAAGTCAATGGCAGAGTCTAAAAGGGTCTAAGCCGTATTGATCTGGCAGCCGCGCACCTCATGTCTGTGGAGACGAATCTCCTGGTTTTCGAGAGCACGGGCATCAGGTATTCCCTTAGGCCCGCTCACCTACTGCAACATAGCGTCTACCTGAAACATGACTCTAACTGCACCCCACACTTGAGATTTACAAAGCATGTTCCTCCTAGTAATTTACAGCGTTCAACTTGCAACATCATGAAGTATGCTGCGTAACTGTCCAACGTAGGACATATCACCAAGTACTAACTCGGGGCGTGGCCTCAATTCAGCAGCGATCCATTTTCCAGCTTAGCGAGATGGCTGAGTTCAAGGGCTCCACGAAGATGGAGTTATCCGATGTTGCCACTCCGATCCCTTCGGTTCGCCAGTCACGCCAAAATTTCTCTGAGGTCACGCAGACTGGTGTACGCTTATCTTTTCTGGCTAAGTCTTCCCCCGCTAGGGGGGTCTTGCGTCTCCGTAACCCACCTAGCTGGTGCACACTAACTAACCCACGTTCGGTGGGTGTGAGATGTATGTGGCCCCCGTTCAATCCGGCGACTTGGACCACAGCCAGGTACGAACGTGCTCGGTTTGAGGAGGTTTTCAATCTTCATCGAG
seq00032   TTCCTTTTCTGGCTAATCACTGATAACGCGTAAGCAGGCCGAGAAGTCATTTTCAGACAATGGCGACCCTCTGATGAAAGAGCGTTCAAGGCTATACGATACCACTAGACGCTGTGGTGGACCTCTTCAAAGGGTAATGCCACTCCATTGGCTTATGCGAGTCGGCAAGATTAGTGTTATTGTCATTGTGCAGTCCGTAAGAAGGCTGCAATACTACCAGATTCATATCGACTAAGAATCGTAGCTCTGTCCGACTGCTGCCCCGAGGTACTCGGTACGCGATCCTATAATAGCCTGTCCTGAGAGAGGCCAGGTCCGACCGATGCAGCATACGGGTGGTGCCTATTCCATTCAGGTATTCGAGACGATAGGCTCCATTGCCTGCGGACCATCTTTCGTCAGACTGCGGGGTCCTTCGGAGCCCTTTCTGAATATAGTATCCCGCACAGCTCACTACCGTCCTAGCCAATCTGTCAGGATACGCCGATAAATATACTGCTGGGATCCCCTTTCCCTGGAGGCATGCGGGGTGTGTCCGCCGCGGAGACTCACTGTCGTATCGCCGTAGCACCTTGTCAGTACGCGGTCGTGTACCCTTATGCCTTAACAAATGGCCTCGGAGCAGAGGGGAACAGGTCGAGGGAGGTGGATCGGCGTGGTGTAACACCCTGGCCTTAAATTGGCATTTCGAGGTTGGCCCTACCGGAGGACAGCAGGTTATAGTATCCCTAATTGGCAGGACGTTCGCGGTCGATAAAAGTGCCATCCATGAGTTCCAGGGTCCGCCGTGTTTGTCTGCCAGAAGAATCGCGTAATCTTACGGGATCAAGCTCAAGGGTTACTGACTTAGCTATTGGCGCTACCTAAAGCCAGTCCTGCTGAAACGACGCTTCTGGCAAGTGGGGACGACCCTTGTCATAGTGAAACTGTGGTTCTAGAAGTTTTTTGGCACTAATTCTGTATTTGCCGCCTGCTGCATAACTGTCGGTATCAAAGAGCACTGCGCGGCTAAGTTGTCGTCGGCTGACAGTACGTGTACCTCTGATGAGTCGCGGCCGAGGATGCAGTGCATATGGTCAACAGCTGGTCTCTGACATTGATCCGCAGAGACAGGCTTGAACTCAGTGACTTAGCACAACCGCAGCAAGCCCAACCTGAACGTCTCGAACTTTTTCGCAAAGATTCGTCACGGAATACTCTGACCAGTGGAGATTGGAAACGACCTGCGTGTGATCACCAGCCAGAATACCTCAGTTAATTGGAGGGACAGATAGGGTTAATCCTACGATACTTCTACCCTGGCCCTAAGTACGTAGCATTATGAGCCTGATTATTCTCTTAGGCTGGCCACCCGTTCATTGCATGAGATCATCCCCTCAGCGACTTTACTAAATACGCAGCAATGCTAGCTTAATTGTATGTGTCACCCAGTTGCCTGTCCACACGGGGCGTGAAGACAAGTGATACTACTGTTCGTGGACGGTGCGCAGGAGGGCTGGTCGGCCGGCGGAAATGACCGGAAAATTGGGACGACATACCGACCGCCGTACTTTTTTGCCCTTCGCGAAGTAAGTAGTCAAGAAGCGGACTAGCTTTTGAACATATGACTCGATCTAGGACCGTCCGATCCCTAGTATCCGTTAAAGTCAATGGCAGAGTCTAAAAGGGTCTAAGCCGTATTGATCTGGCAGCCGCGCACCTCATGTCTGTGGAGACGAATCTCCTGGTTTTCGAGAGCACGGGCATCAGGTATTCCCTTAGGCCCGCTCACCTACTGCAACATAGCGTCTACCTGAAACATGACTCTAACTGCACCCCACACTTGACATTTACAAAGCATGTTCCTCCTAGTAATTTACAGCGTTCAACTTGCAACATCATGAAGTATGCTGCGTAACTGTCCAACGTAGGACATATCACCAAGTACTAACTCGGGGCGTGGCCTCAATTCAGCAGCGATCCATTTTCCAGCTTAGCGAGATGGCTGAGTTCAAGGGCTCCACGAAGATGGAGTTATCCGATGTTGCCACTCCGATCCCTTCGGTTCGCCAGTCACGCCAAAATTTCTCTGAGGTCACGCAGACTGGTGTACGCTTATCTTTTCTGGCTAAGTCTTCCCCCGCTAGGGGGGTCTTGCGTCTCCGTAACCCACCTAGCTGGTGCACACTAACTAACCCACGTTCGGTGGGTGTGAGATGTATGTGGCCCCCGTTCAATCCGGCGACTTGGACCACAGCCAGGTACGAACGTGCTCGGTTTGAGGAGGTTTTCAATCTTCATCGAG
seq00033   TTCCTTTTCTGGCTAATCACTGATAACGCGTAAGCAGGCCGAGAAGTCATTTTCAGACAATGGCGACCCTCTGATGAAAGAGCGTTCAAGGCTATACGATACCACTAGACGCTGTGGTGGACCTCTTCAAAGGGTAATGCCACTCCATTGGCTTATGCGAGTCGGCAAGATTAGTGTTATTGTCATTGTGCAGTCCGTAAGAAGGCTGCAATACTACCAGATTCATATCGACTAAGAATCGTAGCTCTGTCCGACTGCTGCCCCGAGGTACTCGGTACGCGATCCTATAATAGCCTGTCCTGAGAGAGGCCAGGTCCGACCGATGCAGCATACGGGTGGTGCCTATTCCATTCAGGTATTCGAGACGATAGGCTCCATTGCCTGCGGACCATCTTTCGTCAGACTGCGGGGTCCTTCGGAGCCCTTTCTGAATATAGTATCCCGCACAGCTCACTACCGTCCTAGCCAATCTGTCAGGATACGCCGATAAATATACTGCTGGGATCCCCTTTCCCTGGAGGCATGCGGGGTGTGTCCGCCGCGGAGACTCACTGTCGTATCGCCGTAGCACCTTGTCAGTACGCGGTCGTGTACCCTTATGCCTTAACAAATGGCCTCGGAGCAGAGGGGAACAGGTCGAGGGAGGTGGATCGGCGTGGTGTAACACCCTGGCCTTAAATTGGCATTTCGAGGTTGGCCCTACCGGAGGACAGCAGGTTATAGTATCCCTAATTGGCAGGACGTTCGCGGTCGATAAAAGTGCCATCCATGAGTTCCAGGGTCCGCCGTGTTTGTCTGCCAGAAGAATCGCGTAATCTTACGGGATCAAGCTCAAGGGTTACTGACTTAGCTATTGGCGCTACCTAAAGCCAGTCCTGCTGAAACGACGCTTCTGGCAAGTGGGGACGACCCTTGTCATAGTGAAACTGTGGTTCTAGAAGTTTTTTGGCACTAATTCTGTATTTGCCGCCTGCTGCATAACTGTCGGTATCAAAGAGCACTGCGCGGCTAAGTTGTCGTCGGCTGACAGTACGTGTACCTCTGATGAGTCGCGGCCGAGGATGCAGTGCATATGGTCAACAGCTGGTCTCTGACATTGATCCGCAGAGACAGGCTTGAACTCAGTGACTTAGCACAACCGCAGCAAGCCCAACCTGAACGTCTCGAACTCTTTCGCAAAGATTCGTCACGGAATACTCTGACCAGTGGAGATTGGAAACGACCTGCGTGTGATCACCAGCCAGAATACCTCAGTTAATTGGAGGGACAGATAGGGTTAATCCTACGATACTTCTACCCTGGCCCTAAGTACGTAGCATTATGAGCCTGATTATTCTCTTAGGCTGGCCACCCGTTCATTGCATGAGATCATCCCCTCAGCGACTTTACTAAATACGCAGCAATGCTAGCTTAATTGTATGTGTCACCCAGTTGCCTGTCCACACGGGGCGTGAAGACAAGTGATACTACTGTTCGTGGACGGTGCGCAGGAGGGCTGGTCGGCCGGCGGAAATGACCGGAAAATTGGGACGACATACCGACCGCCGTACTTTTTTGCCCTTCGCGAAGTAAGTAGTCAAGAAGCGGACTAGCTTTTGAACATATGACTCGATCTAGGACCGTCCGATCCCTAGTATCCGTTAAAGTCAATGGCAGAGTCTAAAAGGGTCTAAGCCGTATTGATCTGGCAGCCGCGCACCTCATGTCTGTGGAGACGAATCTCCTGGTTTTCGAGAGCACGGGCATCAGGTATTCCCTTAGGCCCGCTCACCTACTGCAACATAGCGTCTACCTGAAACATGACTCTAACTGCACCCCACACTTGACATTTACAAAGCATGTTCCTCCTAGTAATTTACAGCGTTCAACTTGCAACATCATGAAGTATGCTGCGTAACTGTCCAACGTAGGACATATCACCAAGTACTAACTCGGGGCGTGGCCTCAATTCAGCAGCGATCCATTTTCCAGCTTAGCGAGATGGCTGAGTTCAAGGGCTCCACGAAGATGGAGTTATCCGATGTTGCCACTCCGATCCCTTCGGTTCGCCAGTCACGCCAAAATTTCTCTGAGGTCACGCAGACTGGTGTACGCTTATCTTTTCTGGCTAAGTCTTCCCCCGCTAGGGGGGTCTTGCGTCTCCGTAACCCACCTAGCTGGTGCACACTAACTAACCCACGTTCGGTGGGTGTGAGATGTATGTGGCCCCCGTTCAATCCGGCGACTTGGACCACAGCCAGGTACGAACGTGCTCGGTTTGAGGAGGTTTTCAATCTTCATCGAG
