# Supplementary material for: How Good Are Indirect Tests at Detecting Recombination in Human mtDNA?
Source: G3 (Bethesda). 2013 Jul 1;3(7):1095–104. doi: 10.1534/g3.113.006510 (PMC3704238; doi:10.1534/g3.113.006510)
Supplement: Supporting Information [file supp_g3.113.006510_FileS2.gz › SequenceData/mtDNA_ratehet&popgrowth/10/3rdbase/Infiles/10_2-new.txt]

33 2284
seq00001   AAATGAGGGGAACCTCCGATATACGCAATCTCGTCGGACCCGGACGGAAAGTTGTGCTCTCTGCCTGATACTTCACCTTGTGGCGCGTACTGCTAATACGGGGTCTGCCTCGGTTCAATGATGTAGGTATTATGAGTTCTGAACCTCGTATTGATCTCGTCACGCATATAAGCGTAAGAGGCCGACTTTACTCCCCCGCAGGCTATGCTTAATTTACCCTCGCTTAACAGGACCCACTATCCCGATGGACGTACATGTTGCCGCTTAACGTAGCAAATCACGGGAGTTAGCGCCCATCCCTACAAAGGACAGGCCAATGACTCAGGCTAACAAAACCATTGAGCCAAGGGACCTCGAAAATCACGGGCCGGGGATGGGTTTTGCAATATCTCCGATGGTGCGTGTTTCTATATAGGTCCCTGTCGTTGTATCCTATTGTGTAGGAGTGGTTTGTCTCAAAGCTGTAAGTATTAGAACCTGCCTACGATACCTACTTAAAGACGAACACGTGCACTTTCCCTACAACGCGAAAAAATTAGTAGAATCTAAAGAAATAGTCCGGCACACACTGACGAGAAGGCCGGCTGTACCTCGGTATCTGTTCAGGTTCTCTTGGGCAGATGGTTCCCTGAGCTGGACAACCTCCATTGATGCGAGAACTGGGCGCGACCACACTCTAGGGTATACTGTTGATGAGTGCCCATGACCAGCCTTCGGCGAACATGGTGTGAAAAAAGACGAATCCAAGATCCGGTGTTCGGAGCGTGCGCACACGAGGAGAGCGTCGCAAGACTTCGAGTCGCCATATCGCGCGACTATTATAGGGAATAACCGGCCGCTCCCTCAAGGCCGGTACCAACTCGAAGACGATTCCTATAACAGAGGTAGTTGGTTAAGCCGACTACCAATTTAGGCGATAGGGCGATTGGTTTCAGCCAAGAACACGCTCCAAAACGTAATGATAGCAATTCTGTGCACAGATCTACGTGGGTACCCGTCGACTTGCACCCTTCCAGTGCAACGAGCAAGAACCCCAGGAAGTGAATGTAAGTGTGATGCGTTGCCCATCAGCATTGCCCCAAATCAGACTTTCGGCTCACTAACCTAGCTACGCGGGACCGTCAATGAAATTCTCGACGATATGCCATTTGCGTCGAAGCTGGAGTCATTTCAGATATCTGATTATCATATTGTAACCATTTATAACCTGATTAGAGCGTGCCGCCCCGCCTTAATAGTGCTGAACTACTGCTCGCACGGAAGCAAAGGCATGGACACAGTACTTCAAATACGCCTAGAACCATACGAAAGAAGCTATATACTGCCAGTTCTCAGAGCGGACATCATTCCTTAGTGAGATTCTTAGTACGACACTCCGGGAATAAAGTACGCGTCTCGAGCTCCAGTAGACCATTAGAGGGTGGTTGGACCCGAGGTGATACCTAAACACATTCGACACCTGTATTAAGGTAGCATGGATGTCACATCGCCGCACTATTAAAGTTATAAAATAAATCTTACCACCACTACAAATATGTTCCAGTAGGATACTCAAAGTACAGCTAAATTATTCGCTAACGGCCTCGATAAGTCGACAGGCATTCCTGTAAAATATACCGTTATCGTCACTAATTAGCTTCTATTGCGCCAGGGACATGCGACCAAACGTGGCCGCCGCCAAATCAACGACGACCAGTATATTACCAGTCTTAGTACCTAGAACTGCATTCTTGACAGGGCCGCGTCACAACCATTTGGTCGTTACACTCGTAAACTACTGTGATTGGGTAGCTAAGTCGAACACAACTGTGGCCCGTGAAAATGGGGAGAAGTTGTATTTATGGGCGATCGGCCGTGTGCAGCACCGCCGGGCTCTGGACAGACGCGGGGCCAATGTCCGATGGGTCCTCTGACGCCTCCCCAGTTCTCTAGTACCTGTACCGGTACTTTTCGCGGGATCGAATGTCTATGGTCTACCAAGAGCAGAACGAAAGTTCGCTAGGGCGTAGGTGCAGACCAGCCTGATGTCGGCAGGAGGGGTTCGTTGAAGGAACTCCAGACGCCATTTCAGTACTCCACGGCGGTATACACTCCGGCAAGATAGGAGCGTAATGTATATATTGATACAGAGTGTCGGGGGGATATAGCTATGAGAATGTCTTTAGGCGGTTCGTATGGATTGAATTATGGCGATATCTTGAACAGCGCCCAGTGATTTGGGCCTATGCGTGTCCGCATGAAATTCAATGGAGCTGATTGCCCGGCATGTGCTATCGCAAATCAA
seq00002   AAATGAGGGGAACCTCCGATATACGCAATCTCGTCGGACCCGGACGGAAAGTTGTGCTCTCTGCCTGATACTTCACCTTGTGGCGCGTACTGCTAATACGGGGTCTGCCTCGGTTCAATGATGTAGGTATTATGAGTTCTGAACCTCGTATTGATCTCGTCACGCATATAAGCGTAAGAGGCCGACTTTACTCCCCCGCAGGCTATGCTTAATTTACCCTCGCTTAACAGGACCCACTATCCCGATGGACGTACATGTTGCCGCTTAACGTAGCAAATCACGGGAGTTAGCGCCCATCCCTACAAAGGACAGGCCAATGACTCAGGCTAACAAAACCATTGAGCCAAGGGACCTCGAAAATCACGGGCCGGGGATGGGTTTTGCAATATCTCCGATGGTGCGTGTTTCTATATAGGTCCCTGTCGTTGTATCCTATTGTGTAGGAGTGGTTTGTCTCAAAGCTGTAAGTATTAGAACCTGCCTACGATACCTACTTAAAGACGAACACGTGCACTTTCCCTACAACGCGAAAAAATTAGTAGAATCTAAAGAAATAGTCCGGCACACACTGACGAGAAGGCCGGCTGTACCTCGGTATCTGTTCAGGTTCTCTTGGGCAGATGGTTCCCTGAGCTGGACAACCTCCATTGATGCGAGAACTGGGCGCGACCACACTCTAGGGTATACTGTTGATGAGTGCCCATGACCAGCCTTCGGCGAACATGGTGTGAAAAAAGACGAATCCAAGATCCGGTGTTCGGAGCGTGCGCACACGAGGAGAGCGTCGCAAGACTTCGAGTCGCCATATCGCGCGACTATTATAGGGAATAACCGGCCGCTCCCTCAAGGCCGGTACCAACTCGAAGACGATTCCTATAACAGAGGTAGTTGGTTAAGCCGACTACCAATTTAGGCGATAGGGCGATTGGTTTCAGCCAAGAACACGCTCCAAAACGTAATGATAGCAATTCTGTGCACAGATCTACGTGGGTACCCGTCGACTTGCACCCTTCCAGTGCAACGAGCAAGAACCCCAGGAAGTGAATGTAAGTGTGATGCGTTGCCCATCAGCATTGCCCCAAATCAGACTTTCGGCTCACTAACCTAGCTACGCGGGACCGTCAATGAAATTCTCGACGATATGCCATTTGCGTCGAAGCTGGAGTCATTTCAGATATCTGATTATCATATTGTAACCATTTATAACCTGATTAGAGCGTGCCGCCCCGCCTTAATAGTGCTGAACTACTGCTCGCACGGAAGCAAAGGCATGGACACAGTACTTCAAATACGCCTAGAACCATACGAAAGAAGCTATATACTGCCAGTTCTCAGAGCGGACATCATTCCTTAGTGAGATTCTTAGTACGACACTCCGGGAATAAAGTACGCGTCTCGAGCTCCAGTAGACCATTAGAGGGTGGTTGGACCCGAGGTGATACCTAAACACATTCGACACCTGTATTAAGGTAGCATGGATGTCACATCGCCGCACTATTAAAGTTATAAAATAAATCTTACCACCACTACAAATATGTTCCAGTAGGATACTCAAAGTACAGCTAAATTATTCGCTAACGGCCTCGATAAGTCGACAGGCATTCCTGTAAAATATACCGTTATCGTCACTAATTAGCTTCTATTGCGCCAGGGACATGCGACCAAACGTGGCCGCCGCCAAATCAACGACGACCAGTATATTACCAGTCTTAGTACCTAGAACTGCATTCTTGACAGGGCCGCGTCACAACCATTTGGTCGTTACACTCGTAAACTACTGTGATTGGGTAGCTAAGTCGAACACAACTGTGGCCCGTGAAAATGGGGAGAAGTTGTATTTATGGGCGATCGGCCGTGTGCAGCACCGCCGGGCTCTGGACAGACGCGGGGCCAATGTCCGATGGGTCCTCTGACGCCTCCCCAGTTCTCTAGTACCTGTACCGGTACTTTTCGCGGGATCGAATGTCTATGGTCTACCAAGAGCAGAACGAAAGTTCGCTAGGGCGTAGGTGCAGACCAGCCTGATGTCGGCAGGAGGGGTTCGTTGAAGGAACTCCAGACGCCATTTCAGTACTCCACGGCGGTATACACTCCGGCAAGATAGGAGCGTAATGTATATATTGATACAGAGTGTCGGGGGGATATAGCTATGAGAATGTCTTTAGGCGGTTCGTCTGGATTGAATTATGGCGATATCTTGAACAGCGCCCAGTGATTTGGGCCTATGCGTGTCCGCATGAAATTCAATGGAGCTGATTGCCCGGCATGTGCTATCGCAAATCAA
seq00003   AAATGAGGGGAACCTCCGATATACGCAATCTCGTCGGACCCGGACGGAAAGTTGTGCTCTCTGCCTGATACTTCACCTTGTGGCGCGTACTGCTAATACGGGGTCTGCCTCGGTTCAATGATGTAGGTATTATGAGTTCTGAACCTCGTATTGATCTCGTCACGCATATAAGCGTAAGAGGCCGACTTTACTCCCCCGCAGGCTATGCTTAATTTACCCTCGCTTAACAGGACCCACTATCCCGATGGACGTACATGTTGCCGCTTAACGTAGCAAATCACGGGAGTTAGCGCCCATCCCTACAAAGGACAGGCCAATGACTCAGGCTAACAAAACCATTGAGCCAAGGGACCTCGAAAATCACGGGCCGGGGATGGGTTTTGCAATATCTCCGATGGTGCGTGTTTCTATATAGGTCCCTGTCGTTGTATCCTATTGTGTAGGAGTGGTTTGTCTCAAAGCTGTAAGTATTAGAACCTGCCTACGATACCTACTTAAAGACGAACACGTGCACTTTCCCTACAACGCGAAAAAATTAGTAGAATCTAAAGAAATAGTCCGGCACACACTGACGAGAAGGCCGGCTGTACCTCGGTATCTGTTCAGGTTCTCTTGGGCAGATGGTTCCCTGAGCTGGACAACCTCCATTGATGCGAGAACTGGGCGCGACCACACTCTAGGGTATACTGTTGATGAGTGCCCATGACCAGCCTTCGGCGAACATGGTGTGAAAAAAGACGAATCCAAGATCCGGTGTTCGGAGCGTGCGCACACGAGGAGAGCGTCGCAAGACTTCGAGTCGCCATATCGCGCGACTATTATAGGGAATAACCGGCCGCTCCCTCAAGGCCGGTACCAACTCGAAGACGATTCCTATAACAGAGGTAGTTGGTTAAGCCGACTACCAATTTAGGCGATAGGGCGATTGGTTTCAGCCAAGAACACGCTCCAAAACGTAATGATAGCAATTCTGTGCACAGATCTACGTGGGTACCCGTCGACTTGCACCCTTCCAGTGCAACGAGCAAGAACCCCAGGAAGTGAATGTAAGTGTGATGCGTTGCCCATCAGCATTGCCCCAAATCAGACTTTCGGCTCACTAACCTAGCTACGCGGGACCGTCAATGAAATTCTCGACGATATGCCATTTGCGTCGAAGCTGGAGTCATTTCAGATATCTGATTATCATATTGTAACCATTTATAACCTGATTAGAGCGTGCCGCCCCGCCTTAATAGTGCTGAACTACTGCTCGCACGGAAGCAAAGGCATGGACACAGTACTTCCAATACGCCTAGAACCATACGAAAGAAGCTATATACTGCCAGTTCTCAGAGCGGACATCATTCCTTAGTGAGATTCTTAGTACGACACTCCGGGAATAAAGTACGCGTCTCGAGCTCCAGTAGACCATTAGAGGGTGGTTGGACCCGAGGTGATACCTAAACACATTCGACACCTGTATTAAGGTAGCATGGATGTCACATCGCCGCACTATTAAAGTTATAAAATAAATCTTACCACCACTACAAATATGTTCCAGTAGGATACTCAAAGTACAGCTAAATTATTCGCTAACGGCCTCGATAAGTCGACAGGCATTCCTGTAAAATATACCGTTATCGTCACTAATTAGCTTCTATTGCGCCAGGGACATGCGACCAAACGTGGCCGCCGCCAAATCAACGACGACCAGTATATTACCAGTCTTAGTACCTAGAACTGCATTCTTGACAGGGCCGCGTCACAACCATTTGGTCGTTACACTCGTAAACTACTGTGATTGGGTAGCTAAGTCGAACACAACTGTGGCCCGTGAAAATGGGGAGAAGTTGTATTTATGGGCGATCGGCCGTGTGCAGCACCGCCGGGCTCTGGACAGACGCGGGGCCAATGTCCGATGGGTCCTCTGACGCCTCCCCAGTTCTCTAGTACCTGTACCGGTACTTTTCGCGGGATCGAATGTCTATGGTCTACCAAGAGCAGAACGAAAGTTCGCTAGGGCGTAGGTGCAGACCAGCCTGATGTCGGCAGGAGGGGTTCGTTGAAGGAACTCCAGACGCCATTTCAGTACTCCACGGCGGTATACACTCCGGCAAGATAGGAGCGTAATGTATATATTGATACAGAGTGTCGGGGGGATATAGCTATGAGAATGTCTTTAGGCGGTTCGTCTGGATTGAATTATGGCGATATCTTGAACAGCGCCCAGTGATTTGGGCCTATGCGTGTCCGCATGAAATTCAATGGAGCTGATTGCCCGGCATGTGCTATCGCAAATCAA
seq00004   AAATGAGGGGAACCTCCGATATACGCAATCTCGTCGGACCCGGACGGAAAGTTGTGCTCTCTGCCTGATACTTCACCTTGTGGCGCGTACTGCTAATACGGGGTCTGCCTCGGTTCAATGATGTAGGTATTATGAGTTCTGAACCTCGTATTGATCTCGTCACGCATATAAGCGTAAGAGGCCGACTTTACTCCCCCGCAGGCTATGCTTAATTTACCCTCGCTTAACAGGACCCACTATCCCGATGGACGTACATGTTGCCGCTTAACGTAGCAAATCACGGGAGTTAGCGCCCATCCCTACAAAGGACAGGCCAATGACTCAGGCTAACAAAACCATTGAGCCAAGGGACCTCGAAAATCACGGGCCGGGGATGGGTTTTGCAATATCTCCGATGGTGCGTGTTTCTATATAGGTCCCTGTCGTTGTATCCTATTGTGTAGGAGTGGTTTGTCTCAAAGCTGTAAGTATTAGAACCTGCCTACGATACCTACTTAAAGACGAACACGTGCACTTTCCCTACAACGCGAAAAAATTAGTAGAATCTAAAGAAATAGTCCGGCACACACTGACGAGAAGGCCGGCTGTACCTCGGTATCTGTTCAGGTTCTCTTGGGCAGATGGTTCCCTGAGCTGGACAACCTCCATTGATGCGAGAACTGGGCGCGACCACACTCTAGGGTATACTGTTGATGAGTGCCCATGACCAGCCTTCGGCGAACATGGTGTGAAAAAAGACGAATCCAAGATCCGGTGTTCGGAGCGTGCGCACACGAGGAGAGCGTCGCAAGACTTCGAGTCGCCATATCGCGCGACTATTATAGGGAATAACCGGCCGCTCCCTCAAGGCCGGTACCAACTCGAAGACGATTCCTATAACAGAGGTAGTTGGTTAAGCCGACTACCAATTTAGGCGATAGGGCGATTGGTTTCAGCCAAGAACACGCTCCAAAACGTAATGATAGCAATTCTGTGCACAGATCTACGTGGGTACCCGTCGACTTGCACCCTTCCAGTGCAACGAGCAAGAACCCCAGGAAGTGAATGTAAGTGTGATGCGTTGCCCATCAGCATTGCCCCAAATCAGACTTTCGGCTCACTAACCTAGCTACGCGGGACCGTCAATGAAATTCTCGACGATATGCCATTTGCGTCGAAGCTGGAGTCATTTCAGATATCTGATTATCATATTGTAACCATTTATAACCTGATTAGAGCGTGCCGCCCCGCCTTAATAGTGCTGAACTACTGCTCGCACGGAAGCAAAGGCATGGACACAGTACTTCAAATACGCCTAGAACCATACGAAAGAAGCTATATACTGCCAGTTCTCAGAGCGGACATCATTCCTTAGTGAGATTCTTAGTACGACACTCCGGGAATAAAGTACGCGTCTCGAGCTCCAGTAGACCATTAGAGGGTGGTTGGACCCGAGGTGATACCTAAACACATTCGACACCTGTATTAAGGTAGCATGGATGTCACATCGCCGCACTATTAAAGTTATAAAATAAATCTTACCACCACTACAAATATGTTCCAGTAGGATACTCAAAGTACAGCTAAATTATTCGCTAACGGCCTCGATAAGTCGACAGGCATTCCTGTAAAATATACCGTTATCGTCACTAATTAGCTTCTATTGCGCCAGGGACATGCGACCAAACGTGGCCGCCGCCAAATCAACGACGACCAGTATATTACCAGTCTTAGTACCTAGAACTGCATTCTTGACAGGGCCGCGTCACAACCATTTGGTCGTTACACTCGTAAACTACTGTGATTGGGTAGCTAAGTCGAACACAACTGTGGCCCGTGAAAATGGGGAGAAGTTGTATTTATGGGCGATCGGCCGTGTGCAGCACCGCCGGGCTCTGGACAGACGCGGGGCCAATGTCCGATGGGTCCTCTGACGCCTCCCCAGTTCTCTAGTACCTGTACCGGTACTTTTCGCGGGATCGAATGTCTATGGTCTACCAAGAGCAGAACGAAAGTTCGCTAGGGCGTAGGTGCAGACCAGCCTGATGTCGGCAGGAGGGGTTCGTTGAAGGAACTCCAGACGCCATTTCAGTACTCCACGGCGGTATACACTCCGGCAAGATAGGAGCGTAATGTATATATTGATACAGAGTGTCGGGGGGATATAGCTATGAGAATGTCTTTAGGCGGTTCGTCTGGATTGAATTATGGCGATATCTTGAACAGCGCCCAGTGATTTGGGCCTATGCGTGTCCGCATGAAATTCAATGGAGCTGATTGCCCGGCATGTGCTATCGCAAATCAA
seq00005   AAATGAGGGGAACCTCCGATATACGCAATCTCGTCGGACCCGGACGGAAAGTTGTGCTCTCTGCCTGATACTTCACCTTGTGGCGCGTACTGCTAATACGGGGTCTGCCTCGGTTCAATGATGTAGGTATTATGAGTTCTGAACCTCGTATTGATCTCGTCACGCATATAAGCGTAAGAGGCCGACTTTACTCCCCCGCAGGCTATGCTTAATTTACCCTCGCTTAACAGGACCCACTATCCCGATGGACGTACATGTTGCCGCTTAACGTAGCAAATCACGGGAGTTAGCGCCCATCCCTACAAAGGACAGGCCAATGACTCAGGCTAACAAAACCATTGAGCCAAGGGACCTCGAAAATCACGGGCCGGGGATGGGTTTTGCAATATCTCCGATGGTGCGTGTTTCTATATAGGTCCCTGTCGTTGTATCCTATTGTGTAGGAGTGGTTTGTCTCAAAGCTGTAAGTATTAGAACCTGCCTACGATACCTACTTAAAGACGAACACGTGCACTTTCCCTACAACGCGAAAAAATTAGTAGAATCTAAAGAAATAGTCCGGCACACACTGACGAGAAGGCCGGCTGTACCTCGGTATCTGTTCAGGTTCTCTTGGGCAGATGGTTCCCTGAGCTGGACAACCTCCATTGATGCGAGAACTGGGCGCGACCACACTCTAGGGTATACTGTTGATGAGTGCCCATGACCAGCCTTCGGCGAACATGGTGTGAAAAAAGACGAATCCAAGATCCGGTGTTCGGAGCGTGCGCACACGAGGAGAGCGTCGCAAGACTTCGAGTCGCCATATCGCGCGACTATTATAGGGAATAACCGGCCGCTCCCTCAAGGCCGGTACCAACTCGAAGACGATTCCTATAACAGAGGTAGTTGGTTAAGCCGACTACCAATTTAGGCGATAGGGCGATTGGTTTCAGCCAAGAACACGCTCCAAAACGTAATGATAGCAATTCTGTGCACAGATCTACGTGGGTACCCGTCGACTTGCACCCTTCCAGTGCAACGAGCAAGAACCCCAGGAAGTGAATGTAAGTGTGATGCGTTGCCCATCAGCATTGCCCCAAATCAGACTTTCGGCTCACTAACCTAGCTACGCGGGACCGTCAATGAAATTCTCGACGATATGCCATTTGCGTCGAAGCTGGAGTCATTTCAGATATCTGATTATCATATTGTAACCATTTATAACCTGATTAGAGCGTGCCGCCCCGCCTTAATAGTGCTGAACTACTGCTCGCACGGAAGCAAAGGCATGGACACAGTACTTCTAATACGCCTAGAACCATACGAAAGAAGCTATATACTGCCAGTTCTCAGAGCGGACATCATTCCTTAGTGAGATTCTTAGTACGACACTCCGGGAATAAAGTACGCGTCTCGAGCTCCAGTAGACCATTAGAGGGTGGTTGGACCCGAGGTGATACCTAAACACATTCGACACCTGTATTAAGGTAGCATGGATGTCACATCGCCGCACTATTAAAGTTATAAAATAAATCTTACCACCACTACAAATATGTTCCAGTAGGATACTCAAAGTACAGCTAAATTATTCGCTAACGGCCTCGATAAGTCGACAGGCATTCCTGTAAAATATACCGTTATCGTCACTAATTAGCTTCTATTGCGCCAGGGACATGCGACCAAACGTGGCCGCCGCCAAATCAACGACGACCAGTATATTACCAGTCTTAGTACCTAGAACTGCATTCTTGACAGGGCCGCGTCACAACCATTTGGTCGTTACACTCGTAAACTACTGTGATTGGGTAGCTAAGTCGAACACAACTGTGGCCCGTGAAAATGGGGAGAAGTTGTATTTATGGGCGATCGGCCGTGTGCAGCACCGCCGGGCTCTGGACAGACGCGGGGCCAATGTCCGATGGGTCCTCTGACGCCTCCCCAGTTCTCTAGTACCTGTACCGGTACTTTTCGCGGGATCGAATGTCTATGGTCTACCAAGAGCAGAACGAAAGTTCGCTAGGGCGTAGGTGCAGACCAGCCTGATGTCGGCAGGAGGGGTTCGTTGAAGGAACTCCAGACGCCATTTCAGTACTCCACGGCGGTATACACTCCGGCAAGATAGGAGCGTAATGTATATATTGATACAGAGTGTCGGGGGGATATAGCTATGAGAATGTCTTTAGGCGGTTCGTATGGATTGAATTATGGCGATATCTTGAACAGCGCCCAGTGATTTGGGCCTATGCGTGTCCGCATGAAATTCAATGGAGCTGATTGCCCGGCATGTGCTATCGCAAATCAA
seq00006   AAATGAGGGGAACCTCCGATATACGCAATCTCGTCGGACCCGGACGGAAAGTTGTGCTCTCTGCCTGATACTTCACCTTGTGGCGCGTACTGCTAATACGGGGTCTGCCTCGGTTCAATGATGTAGGTATTATGAGTTCTGAACCTCGTATTGATCTCGTCACGCATATAAGCGTAAGAGGCCGACTTTACTCCCCCGCAGGCTATGCTTAATTTACCCTCGCTTAACAGGACCCACTATCCCGATGGACGTACATGTTGCCGCTTAACGTAGCAAATCACGGGAGTTAGCGCCCATCCCTACAAAGGACAGGCCAATGACTCAGGCTAACAAAACCATTGAGCCAAGGGACCTCGAAAATCACGGGCCGGGGATGGGTTTTGCAATATCTCCGATGGTGCGTGTTTCTATATAGGTCCCTGTCGTTGTATCCTATTGTGTAGGAGTGGTTTGTCTCAAAGCTGTAAGTATTAGAACCTGCCTACGATACCTACTTAAAGACGAACACGTGCACTTTCCCTACAACGCGAAAAAATTAGTAGAATCTAAAGAAATAGTCCGGCACACACTGACGAGAAGGCCGGCTGTACCTCGGTATCTGTTCAGGTTCTCTTGGGCAGATGGTTCCCTGAGCTGGACAACCTCCATTGATGCGAGAACTGGGCGCGACCACACTCTAGGGTATACTGTTGATGAGTGCCCATGACCAGCCTTCGGCGAACATGGTGTGAAAAAAGACGAATCCAAGATCCGGTGTTCGGAGCGTGCGCACACGAGGAGAGCGTCGCAAGACTTCGAGTCGCCATATCGCGCGACTATTATAGGGAATAACCGGCCGCTCCCTCAAGGCCGGTACCAACTCGAAGACGATTCCTATAACAGAGGTAGTTGGTTAAGCCGACTACCAATTTAGGCGATAGGGCGATTGGTTTCAGCCAAGAACACGCTCCAAAACGTAATGATAGCAATTCTGTGCACAGATCTACGTGGGTACCCGTCGACTTGCACCCTTCCAGTGCAACGAGCAAGAACCCCAGGAAGTGAATGTAAGTGTGATGCGTTGCCCATCAGCATTGCCCCAAATCAGACTTTCGGCTCACTAACCTAGCTACGCGGGACCGTCAATGAAATTCTCGACGATATGCCATTTGCGTCGAAGCTGGAGTCATTTCAGATATCTGATTATCATATTGTAACCATTTATAACCTGATTAGAGCGTGCCGCCCCGCCTTAATAGTGCTGAACTACTGCTCGCACGGAAGCAAAGGCATGGACACAGTACTTCAAATACGCCTAGAACCATACGAAAGAAGCTATATACTGCCAGTTCTCAGAGCGGACATCATTCCTTAGTGAGATTCTTAGTACGACACTCCGGGAATAAAGTACGCGTCTCGAGCTCCAGTAGACCATTAGAGGGTGGTTGGACCCGAGGTGATACCTAAACACATTCGACACCTGTATTAAGGTAGCATGGATGTCACATCGCCGCACTATTAAAGTTATAAAATAAATCTTACCACCACTACAAATATGTTCCAGTAGGATACTCAAAGTACAGCTAAATTATTCGCTAACGGCCTCGATAAGTCGACAGGCATTCCTGTAAAATATACCGTTATCGTCACTAATTAGCTTCTATTGCGCCAGGGACATGCGACCAAACGTGGCCGCCGCCAAATCAACGACGACCAGTATATTACCAGTCTTAGTACCTAGAACTGCATTCTTGACAGGGCCGCGTCACAACCATTTGGTCGTTACACTCGTAAACTACTGTGATTGGGTAGCTAAGTCGAACACAACTGTGGCCCGTGAAAATGGGGAGAAGTTGTATTTATGGGCGATCGGCCGTGTGCAGCACCGCCGGGCTCTGGACAGACGCGGGGCCAATGTCCGATGGGTCCTCTGACGCCTCCCCAGTTCTCTAGTACCTGTACCGGTACTTTTCGCGGGATCGAATGTCTATGGTCTACCAAGAGCAGAACGAAAGTTCGCTAGGGCGTAGGTGCAGACCAGCCTGATGTCGGCAGGAGGGGTTCGTTGAAGGAACTCCAGACGCCATTTCAGTACTCCACGGCGGTATACACTCCGGCAAGATAGGAGCGTAATGTATATATTGATACAGAGTGTCGGGGGGATATAGCTATGAGAATGTCTTTAGGCGGTTCGTATGGATTGAATTATGGCGATATCTTGAACAGCGCCCAGTGATTTGGGCCTATGCGTGTCCGCATGAAATTCAATGGAGCTGATTGCCCGGCATGTGCTATCGCAAATCAA
seq00007   AAATGAGGGGAACCTCCGATATACGCAATCTCGTCGGACCCGGACGGAAAGTTGTGCTCTCTGCCTGATACTTCACCTTGTGGCGCGTACTGCTAATACGGGGTCTGCCTCGGTTCAATGATGTAGGTATTATGAGTTCTGAACCTCGTATTGATCTCGTCACGCATATAAGCGTAAGAGGCCGACTTTACTCCCCCGCAGGCTATGCTTAATTTACCCTCGCTTAACAGGACCCACTATCCCGATGGACGTACATGTTGCCGCTTAACGTAGCAAATCACGGGAGTTAGCGCCCATCCCTACAAAGGACAGGCCAATGACTCAGGCTAACAAAACCATTGAGCCAAGGGACCTCGAAAATCACGGGCCGGGGATGGGTTTTGCAATATCTCCGATGGTGCGTGTTTCTATATAGGTCCCTGTCGTTGTATCCTATTGTGTAGGAGTGGTTTGTCTCAAAGCTGTAAGTATTAGAACCTGCCTACGATACCTACTTAAAGACGAACACGTGCACTTTCCCTACAACGCGAAAAAATTAGTAGAATCTAAAGAAATAGTCCGGCACACACTGACGAGAAGGCCGGCTGTACCTCGGTATCTGTTCAGGTTCTCTTGGGCAGATGGTTCCCTGAGCTGGACAACCTCCATTGATGCGAGAACTGGGCGCGACCACACTCTAGGGTATACTGTTGATGAGTGCCCATGACCAGCCTTCGGCGAACATGGTGTGAAAAAAGACGAATCCAAGATCCGGTGTTCGGAGCGTGCGCACACGAGGAGAGCGTCGCAAGACTTCGAGTCGCCATATCGCGCGACTATTATAGGGAATAACCGGCCGCTCCCTCAAGGCCGGTACCAACTCGAAGACGATTCCTATAACAGAGGTAGTTGGTTAAGCCGACTACCAATTTAGGCGATAGGGCGATTGGTTTCAGCCAAGAACACGCTCCAAAACGTAATGATAGCAATTCTGTGCACAGATCTACGTGGGTACCCGTCGACTTGCACCCTTCCAGTGCAACGAGCAAGAACCCCAGGAAGTGAATGTAAGTGTGATGCGTTGCCCATCAGCATTGCCCCAAATCAGACTTTCGGCTCACTAACCTAGCTACGCGGGACCGTCAATGAAATTCTCGACGATATGCCATTTGCGTCGAAGCTGGAGTCATTTCAGATATCTGATTATCATATTGTAACCATTTATAACCTGATTAGAGCGTGCCGCCCCGCCTTAATAGTGCTGAACTACTGCTCGCACGGAAGCAAAGGCATGGACACAGTACTTCAAATACGCCTAGAACCATACGAAAGAAGCTATATACTGCCAGTTCTCAGAGCGGACATCATTCCTTAGTGAGATTCTTAGTACGACACTCCGGGAATAAAGTACGCGTCTCGAGCTCCAGTAGACCATTAGAGGGTGGTTGGACCCGAGGTGATACCTAAACACATTCGACACCTGTATTAAGGTAGCATGGATGTCACATCGCCGCACTATTAAAGTTATAAAATAAATCTTACCACCACTACAAATATGTTCCAGTAGGATACTCAAAGTACAGCTAAATTATTCGCTAACGGCCTCGATAAGTCGACAGGCATTCCTGTAAAATATACCGTTATCGTCACTAATTAGCTTCTATTGCGCCAGGGACATGCGACCAAACGTGGCCGCCGCCAAATCAACGACGACCAGTATATTACCAGTCTTAGTACCTAGAACTGCATTCTTGACAGGGCCGCGTCACAACCATTTGGTCGTTACACTCGTAAACTACTGTGATTGGGTAGCTAAGTCGAACACAACTGTGGCCCGTGAAAATGGGGAGAAGTTGTATTTATGGGCGATCGGCCGTGTGCAGCACCGCCGGGCTCTGGACAGACGCGGGGCCAATGTCCGATGGGTCCTCTGACGCCTCCCCAGTTCTCTAGTACCTGTACCGGTACTTTTCGCGGGATCGAATGTCTATGGTCTACCAAGAGCAGAACGAAAGTTCGCTAGGGCGTAGGTGCAGACCAGCCTGATGTCGGCAGGAGGGGTTCGTTGAAGGAACTCCAGACGCCATTTCAGTACTCCACGGCGGTATACACTCCGGCAAGATAGGAGCGTAATGTATATATTGATACAGAGTGTCGGGGGGATATAGCTATGAGAATGTCTTTAGGCGGTTCGTCTGGATTGAATTATGGCGATATCTTGAACAGCGCCCAGTGATTTGGGCCTATGCGTGTCCGCATGAAATTCAATGGAGCTGATTGCCCGGCATGTGCTATCGCAAATCAA
seq00008   AAATGAGGGGAACCTCCGATATACGCAATCTCGTCGGACCCGGACGGAAAGTTGTGCTCTCTGCCTGATACTTCACCTTGTGGCGCGTACTGCTAATACGGGGTCTGCCTCGGTTCAATGATGTAGGTATTATGAGTTCTGAACCTCGTATTGATCTCGTCACGCATATAAGCGTAAGAGGCCGACTTTACTCCCCCGCAGGCTATGCTTAATTTACCCTCGCTTAACAGGACCCACTATCCCGATGGACGTACATGTTGCCGCTTAACGTAGCAAATCACGGGAGTTAGCGCCCATCCCTACAAAGGACAGGCCAATGACTCAGGCTAACAAAACCATTGAGCCAAGGGACCTCGAAAATCACGGGCCGGGGATGGGTTTTGCAATATCTCCGATGGTGCGTGTTTCTATATAGGTCCCTGTCGTTGTATCCTATTGTGTAGGAGTGGTTTGTCTCAAAGCTGTAAGTATTAGAACCTGCCTACGATACCTACTTAAAGACGAACACGTGCACTTTCCCTACAACGCGAAAAAATTAGTAGAATCTAAAGAAATAGTCCGGCACACACTGACGAGAAGGCCGGCTGTACCTCGGTATCTGTTCAGGTTCTCTTGGGCAGATGGTTCCCTGAGCTGGACAACCTCCATTGATGCGAGAACTGGGCGCGACCACACTCTAGGGTATACTGTTGATGAGTGCCCATGACCAGCCTTCGGCGAACATGGTGTGAAAAAAGACGAATCCAAGATCCGGTGTTCGGAGCGTGCGCACACGAGGAGAGCGTCGCAAGACTTCGAGTCGCCATATCGCGCGACTATTATAGGGAATAACCGGCCGCTCCCTCAAGGCCGGTACCAACTCGAAGACGATTCCTATAACAGAGGTAGTTGGTTAAGCCGACTACCAATTTAGGCGATAGGGCGATTGGTTTCAGCCAAGAACACGCTCCAAAACGTAATGATAGCAATTCTGTGCACAGATCTACGTGGGTACCCGTCGACTTGCACCCTTCCAGTGCAACGAGCAAGAACCCCAGGAAGTGAATGTAAGTGTGATGCGTTGCCCATCAGCATTGCCCCAAATCAGACTTTCGGCTCACTAACCTAGCTACGCGGGACCCTCAATGAAATTCTCGACGATATGCCATTTGCGTCGAAGCTGGAGTCATTTCAGATATCTGATTATCATATTGTAACCATTTATAACCTGATTAGAGCGTGCCGCCCCGCCTTAATAGTGCTGAACTACTGCTCGCACGGAAGCAAAGGCATGGACACAGTACTTCAAATACGCCTAGAACCATACGAAAGAAGCTATATACTGCCAGTTCTCAGAGCGGACATCATTCCTTAGTGAGATTCTTAGTACGACACTCCGGGAATAAAGTACGCGTCTCGAGCTCCAGTAGACCATTAGAGGGTGGTTGGACCCGAGGTGATACCTAAACACATTCGACACCTGTATTAAGGTAGCATGGATGTCACATCGCCGCACTATTAAAGTTATAAAATAAATCTTACCACCACTACAAATATGTTCCAGTAGGATACTCAAAGTACAGCTAAATTATTCGCTAACGGCCTCGATAAGTCGACAGGCATTCCTGTAAAATATACCGTTATCGTCACTAATTAGCTTCTATTGCGCCAGGGACATGCGACCAAACGTGGCCGCCGCCAAATCAACGACGACCAGTATATTACCAGTCTTAGTACCTAGAACTGCATTCTTGACAGGGCCGCGTCACAACCATTTGGTCGTTACACTCGTAAACTACTGTGATTGGGTAGCTAAGTCGAACACAACTGTGGCCCGTGAAAATGGGGAGAAGTTGTATTTATGGGCGATCGGCCGTGTGCAGCACCGCCGGGCTCTGGACAGACGCGGGGCCAATGTCCGATGGGTCCTCTGACGCCTCCCCAGTTCTCTAGTACCTGTACCGGTACTTTTCGCGGGATCGAATGTCTATGGTCTACCAAGAGCAGAACGAAAGTTCGCTAGGGCGTAGGTGCAGACCAGCCTGATGTCGGCAGGAGGGGTTCGTTGAAGGAACTCCAGACGCCATTTCAGTACTCCACGGCGGTATACACTCCGGCAAGATAGGAGCGTAATGTATATATTGATACAGAGTGTCGGGGGGATATAGCTATGAGAATGTCTTTAGGCGGTTCGTCTGGATTGAATTATGGCGATATCTTGAACAGCGCCCAGTGATTTGGGCCTATGCGTGTCCGCATGAAATTCAATGGAGCTGATTGCCCGGCATGTGCTATCGCAAATCAA
seq00009   AAATGAGGGGAACCTCCGATATATGCAATCTCGTCGGACCCGGACGGAAAGTTGTGCTCTCTGCCTGATACTTCACCTTGTGGCGCGTACTGCTAATACGGGGTCTGCCTCGGTTCAATGATGTAGGTATTATGAGTTCTGAACCTCGTATTGATCTCGTCACGCATATAAGCGTAAGAGGCCGACTTTACTCCCCCGCAGGCTATGCTTAATTTACCCTCGCTTAACAGGACCCACTATCCCGATGGACGTACATGTTGCCGCTTAACGTAGCAAATCACGGGAGTTAGCGCCCATCCCTACAAAGGACAGGCCAATGACTCAGGCTAACAAAACCATTGAGCCAAGGGACCTCGAAAATCACGGGCCGGGGATGGGTTTTGCAATATCTCCGATGGTGCGTGTTTCTATATAGGTCCCTGTCGTTGTATCCTATTGTGTAGGAGTGGTTTGTCTCAAAGCTGTAAGTATTAGAACCTGCCTACGATACCTACTTAAAGACGAACACGTGCACTTTCCCTACAACGCGAAAAAATTAGTAGAATCTAAAGAAATAGTCCGGCACACACTGACGAGAAGGCCGGCTGTACCTCGGTATCTGTTCAGGTTCTCTTGGGCAGATGGTTCCCTGAGCTGGACAACCTCCATTGATGCGAGAACTGGGCGCGACCACACTCTAGGGTATACTGTTGATGAGTGCCCATGACCAGCCTTCGGCGAACATGGTGTGAAAAAAGACGAATCCAAGATCCGGTGTTCGGAGCGTGCGCACACGAGGAGAGCGTCGCAAGACTTCGAGTCGCCATATCGCGCGACTATTATAGGGAATAACCGGCCGCTCCCTCAAGGCCGGTACCAACTCGAAGACGATTCCTATAACAGAGGTAGTTGGTTAAGCCGACTACCAATTTAGGCGATAGGGCGATTGGTTTCAGCCAAGAACACGCTCCAAAACGTAATGATAGCAATTCTGTGCACAGATCTACGTGGGTACCCGTCGACTTGCACCCTTCCAGTGCAACGAGCAAGAACCCCAGGAAGTGAATGTAAGTGTGATGCGTTGCCCATCAGCATTGCCCCAAATCAGACTTTCGGCTCACTAACCTAGCTACGCGGGACCGTCAATGAAATTCTCGACGATATGCCATTTGCGTCGAAGCTGGAGTCATTTCAGATATCTGATTATCATATTGTAACCATTTATAACCTGATTAGAGCGTGCCGCCCCGCCTTAATAGTGCTGAACTACTGCTCGCACGGAAGCAAAGGCATGGACACAGTACTTCAAATACGCCTAGAACCATACGAAAGAAGCTATATACTGCCAGTTCTCAGAGCGGACATCATTCCTTAGTGAGATTCTTAGTACGACACTCCGGGAATAAAGTACGCGTCTCGAGCTCCAGTAGACCATTAGAGGGTGGTTGGACCCGAGGTGATACCTAAACACATTCGACACCTGTATTAAGGTAGCATGGATGTCACATCGCCGCACTATTAAAGTTATAAAATAAATCTTACCACCACTACAAATATGTTCCAGTAGGATACTCAAAGTACAGCTAAATTATTCGCTAACGGCCTCGATAAGTCGACAGGCATTCCTGTAAAATATACCGTTATCGTCACTAATTAGCTTCTATTGCGCCAGGGACATGCGACCAAACGTGGCCGCCGCCAAATCAACGACGACCAGTATATTACCAGTCTTAGTACCTAGAACTGCATTCTTGACAGGGCCGCGTCACAACCATTTGGTCGTTACACTCGTAAACTACTGTGATTGGGTAGCTAAGTCGAACACAACTGTGGCCCGTGAAAATGGGGAGAAGTTGTATTTATGGGCGATCGGCCGTGTGCAGCACCGCCGGGCTCTGGACAGACGCGGGGCCAATGTCCGATGGGTCCTCTGACGCCTCCCCAGTTCTCTAGTACCTGTACCGGTACTTTTCGCGGGATCGAATGTCTATGGTCTACCAAGAGCAGAACGAAAGTTCGCTAGGGCGTAGGTGCAGACCAGCCTGATGTCGGCAGGAGGGGTTCGTTGAAGGAACTCCAGACGCCATTTCAGTACTCCACGGCGGTATACACTCCGGCAAGATAGGAGCGTAATGTATATATTGATACAGAGTGTCGGGGGGATATAGCTATGAGAATGTCTTTAGGCGGTTCGTATGGATTGAATTATGGCGATATCTTGAACAGCGCCCAGTGATTTGGGCCTATGCGTGTCCGCATGAAATTCAATGGAGCTGATTGCCCGGCATGTGCTATCGCAAATCAA
seq00010   AAATGAGGGGAACCTCCGATATACGCAATCTCGTCGGACCCGGACGGAAAGTTGTGCTCTCTGCCTGATACTTCACCTTGTGGCGCGTACTGCTAATACGGGGTCTGCCTCGGTTCAATGATGTAGGTATTATGAGTTCTGAACCTCGTATTGATCTCGTCACGCATATAAGCGTAAGAGGCCGACTTTACTCCCCCGCAGGCTATGCTTAATTTACCCTCGCTTAACAGGACCCACTATCCCGATGGACGTACATGTTGCCGCTTAACGTAGCAAATCACGGGAGTTAGCGCCCATCCCTACAAAGGACAGGCCAATGACTCAGGCTAACAAAACCATTGAGCCAAGGGACCTCGAAAATCACGGGCCGGGGATGGGTTTTGCAATATCTCCGATGGTGCGTGTTTCTATATAGGTCCCTGTCGTTGTATCCTATTGTGTAGGAGTGGTTTGTCTCAAAGCTGTAAGTATTAGAACCTGCCTACGATACCTACTTAAAGACGAACACGTGCACTTTCCCTACAACGCGAAAAAATTAGTAGAATCTAAAGAAATAGTCCGGCACACACTGACGAGAAGGCCGGCTGTACCTCGGTATCTGTTCAGGTTCTCTTGGGCAGATGGTTCCCTGAGCTGGACAACCTCCATTGATGCGAGAACTGGGCGCGACCACACTCTAGGGTATACTGTTGATGAGTGCCCATGACCAGCCTTCGGCGAACATGGTGTGAAAAAAGACGAATCCAAGATCCGGTGTTCGGAGCGTGCGCACACGAGGAGAGCGTCGCAAGACTTCGAGTCGCCATATCGCGCGACTATTATAGGGAATAACCGGCCGCTCCCTCAAGGCCGGTACCAACTCGAAGACGATTCCTATAACAGAGGTAGTTGGTTAAGCCGACTACCAATTTAGGCGATAGGGCGATTGGTTTCAGCCAAGAACACGCTCCAAAACGTAATGATAGCAATTCTGTGCACAGATCTACGTGGGTACCCGTCGACTTGCACCCTTCCAGTGCAACGAGCAAGAACCCCAGGAAGTGAATGTAAGTGTGATGCGTTGCCCATCAGCATTGCCCCAAATCAGACTTTCGGCTCACTAACCTAGCTACGCGGGACCGTCAATGAAATTCTCGACGATATGCCATTTGCGTCGAAGCTGGAGTCATTTCAGATATCTGATTATCATATTGTAACCATTTATAACCTGATTAGAGCGTGCCGCCCCGCCTTAATAGTGCTGAACTACTGCTCGCACGGAAGCAAAGGCATGGACACAGTACTTCAAATACGCCTAGAACCATACGAAAGAAGCTATATACTGCCAGTTCTCAGAGCGGACATCATTCCTTAGTGAGATTCTTAGTACGACACTCCGGGAATAAAGTACGCGTCTCGAGCTCCAGTAGACCATTAGAGGGTGGTTGGACCCGAGGTGATACCTAAACACATTCGACACCTGTATTAAGGTAGCATGGATGTCACATCGCCGCACTATTAAAGTTATAAAATAAATCTTACCACCACTACAAATATGTTCCAGTAGGATACTCAAAGTACAGCTAAATTATTCGCTAACGGCCTCGATAAGTCGACAGTCATTCCTGTAAAATATACCGTTATCGTCACTAATTAGCTTCTATTGCGCCAGGGACATGCGACCAAACGTGGCCGCCGCCAAATCAACGACGACCAGTATATTACCAGTCTTAGTACCTAGAACTGCATTCTTGACAGGGCCGCGTCACAACCATTTGGTCGTTACACTCGTAAACTACTGTGATTGGGTAGCTAAGTCGAACACAACTGTGGCCCGTGAAAATGGGGAGAAGTTGTATTTATGGGCGATCGGCCGTGTGCAGCACCGCCGGGCTCTGGACAGACGCGGGGCCAATGTCCGATGGGTCCTCTGACGCCTCCCCAGTTCTCTAGTACCTGTACCGGTACTTTTCGCGGGATCGAATGTCTATGGTCTACCAAGAGCAGAACGAAAGTTCGCTAGGGCGTAGGTGCAGACCAGCCTGATGTCGGCAGGAGGGGTTCGTTGAAGGAACTCCAGACGCCATTTCAGTACTCCACGGCGGTATACACTCCGGCAAGATAGGAGCGTAATGTATATATTGATACAGAGTGTCGGGGGGATATAGCTATGAGAATGTCTTTAGGCGGTTCGTCTGGATTGAATTATGGCGATATCTTGAACAGCGCCCAGTGATTTGGGCCTATGCGTGTCCGCATGAAATTCAATGGAGCTGATTGCCCGGCATGTGCTATCGCAAATCAA
seq00011   AAATGAGGGGAACCTCCGATATACGCAATCTCGTCGGACCCGGACGGAAAGTTGTGCTCTCTGCCTGATACTTCACCTTGTGGCGCGTACTGCTAATACGGGGTCTGCCTCGGTTCAATGATGTAGGTATTATGAGTTCTGAACCTCGTATTGATCTCGTCACGCATATAAGCGTAAGAGGCCGACTTTACTCCCCCGCAGGCTATGCTTAATTTACCCTCGCTTAACAGGACCCACTATCCCGATGGACGTACATGTTGCCGCTTAACGTAGCAAATCACGGGAGTTAGCGCCCATCCCTACAAAGGACAGGCCAATGACTCAGGCTAACAAAACCATTGAGCCAAGGGACCTCGAAAATCACGGGCCGGGGATGGGTTTTGCAATATCTCCGATGGTGCGTGTTTCTATATAGGTCCCTGTCGTTGTATCCTATTGTGTAGGAGTGGTTTGTCTCAAAGCTGTAAGTATTAGAACCTGCCTACGATACCTACTTAAAGACGAACACGTGCACTTTCCCTACAACGCGAAAAAATTAGTAGAATCTAAAGAAATAGTCCGGCACACACTGACGAGAAGGCCGGCTGTACCTCGGTATCTGTTCAGGTTCTCTTGGGCAGATGGTTCCCTGAGCTGGACAACCTCCATTGATGCGAGAACTGGGCGCGACCACACTCTAGGGTATACTGTTGATGAGTGCCCATGACCAGCCTTCGGCGAACATGGTGTGAAAAAAGACGAATCCAAGATCCGGTGTTCGGAGCGTGCGCACACGAGGAGAGCGTCGCAAGACTTCGAGTCGCCATATCGCGCGACTATTATAGGGAATAACCGGCCGCTCCCTCAAGGCCGGTACCAACTCGAAGACGATTCCTATAACAGAGGTAGTTGGTTAAGCCGACTACCAATTTAGGCGATAGGGCGATTGGTTTCAGCCAAGAACACGCTCCAAAACGTAATGATAGCAATTCTGTGCACAGATCTACGTGGGTACCCGTCGACTTGCACCCTTCCAGTGCAACGAGCAAGAACCCCAGGAAGTGAATGTAAGTGTGATGCGTTGCCCATCAGCATTGCCCCAAATCAGACTTTCGGCTCACTAACCTAGCTACGCGGGACCCTCAATGAAATTCTCGACGATATGCCATTTGCGTCGAAGCTGGAGTCATTTCAGATATCTGATTATCATATTGTAACCATTTATAACCTGATTAGAGCGTGCCGCCCCGCCTTAATAGTGCTGAACTACTGCTCGCACGGAAGCAAAGGCATGGACACAGTACTTCAAATACGCCTAGAACCATACGAAAGAAGCTATATACTGCCAGTTCTCAGAGCGGACATCATTCCTTAGTGAGATTCTTAGTACGACACTCCGGGAATAAAGTACGCGTCTCGAGCTCCAGTAGACCATTAGAGGGTGGTTGGACCCGAGGTGATACCTAAACACATTCGACACCTGTATTAAGGTAGCATGGATGTCACATCGCCGCACTATTAAAGTTATAAAATAAATCTTACCACCACTACAAATATGTTCCAGTAGGATACTCAAAGTACAGCTAAATTATTCGCTAACGGCCTCGATAAGTCGACAGGCATTCCTGTAAAATATACCGTTATCGTCACTAATTAGCTTCTATTGCGCCAGGGACATGCGACCAAACGTGGCCGCCGCCAAATCAACGACGACCAGTATATTACCAGTCTTAGTACCTAGAACTGCATTCTTGACAGGGCCGCGTCACAACCATTTGGTCGTTACACTCGTAAACTACTGTGATTGGGTAGCTAAGTCGAACACAACTGTGGCCCGTGAAAATGGGGAGAAGTTGTATTTATGGGCGATCGGCCGTGTGCAGCACCGCCGGGCTCTGGACAGACGCGGGGCCAATGTCCGATGGGTCCTCTGACGCCTCCCCAGTTCTCTAGTACCTGTACCGGTACTTTTCGCGGGATCGAATGTCTATGGTCTACCAAGAGCAGAACGAAAGTTCGCTAGGGCGTAGGTGCAGACCAGCCTGATGTCGGCAGGAGGGGTTCGTTGAAGGAACTCCAGACGCCATTTCAGTACTCCACGGCGGTATACACTCCGGCAAGATAGGAGCGTAATGTATATATTGATACAGAGTGTCGGGGGGATATAGCTATGAGAATGTCTTTAGGCGGTTCGTCTGGATTGAATTATGGCGATATCTTGAACAGCGCCCAGTGATTTGGGCCTATGCGTGTCCGCATGAAATTCAATGGAGCTGATTGCCCGGCATGTGCTATCGCAAATCAA
seq00012   AAATGAGGGGAACCTCCGATATACGCAATCTCGTCGGACCCGGACGGAAAGTTGTGCTCTCTGCCTGATACTTCACCTTGTGGCGCGTACTGCTAATACGGGGTCTGCCTCGGTTCAATGATGTAGGTATTATGAGTTCTGAACCTCGTATTGATCTCGTCACGCATATAAGCGTAAGAGGCCGACTTTACTCCCCCGCAGGCTATGCTTAATTTACCCTCGCTTAACAGGACCCACTATCCCGATGGACGTACATGTTGCCGCTTAACGTAGCAAATCACGGGAGTTAGCGCCCATCCCTACAAAGGACAGGCCAATGACTCAGGCTAACAAAACCATTGAGCCAAGGGACCTCGAAAATCACGGGCCGGGGATGGGTTTTGCAATATCTCCGATGGTGCGTGTTTCTATATAGGTCCCTGTCGTTGTATCCTATTGTGTAGGAGTGGTTTGTCTCAAAGCTGTAAGTATTAGAACCTGCCTACGATACCTACTTAAAGACGAACACGTGCACTTTCCCTACAACGCGAAAAAATTAGTAGAATCTAAAGAAATAGTCCGGCACACACTGACGAGAAGGCCGGCTGTACCTCGGTATCTGTTCAGGTTCTCTTGGGCAGATGGTTCCCTGAGCTGGACAACCTCCATTGATGCGAGAACTGGGCGCGACCACACTCTAGGGTATACTGTTGATGAGTGCCCATGACCAGCCTTCGGCGAACATGGTGTGAAAAAAGACGAATCCAAGATCCGGTGTTCGGAGCGTGCGCACACGAGGAGAGCGTCGCAAGACTTCGAGTCGCCATATCGCGCGACTATTATAGGGAATAACCGGCCGCTCCCTCAAGGCCGGTACCAACTCGAAGACGATTCCTATAACAGAGGTAGTTGGTTAAGCCGACTACCAATTTAGGCGATAGGGCGATTGGTTTCAGCCAAGAACACGCTCCAAAACGTAATGATAGCAATTCTGTGCACAGATCTACGTGGGTACCCGTCGACTTGCACCCTTCCAGTGCAACGAGCAAGAACCCCAGGAAGTGAATGTAAGTGTGATGCGTTGCCCATCAGCATTGCCCCAAATCAGACTTTCGGCTCACTAACCTAGCTACGCGGGACCGTCAATGAAATTCTCGACGATATGCCATTTGCGTCGAAGCTGGAGTCATTTCAGATATCTGATTATCATATTGTAACCATTTATAACCTGATTAGAGCGTGCCGCCCCGCCTTAATAGTGCTGAACTACTGCTCGCACGGAAGCAAAGGCATGGACACAGTACTTCAAATACGCCTAGAACCATACGAAAGAAGCTATATACTGCCAGTTCTCAGAGCGGACATCATTCCTTAGTGAGATTCTTAGTACGACACTCCGGGAATAAAGTACGCGTCTCGAGCTCCAGTAGACCATTAGAGGGTGGTTGGACCCGAGGTGATACCTAAACACATTCGACACCTGTATTAAGGTAGCATGGATGTCACATCGCCGCACTATTAAAGTTATAAAATAAATCTTACCACCACTACAAATATGTTCCAGTAGGATACTCAAAGTACAGCTAAATTATTCGCTAACGGCCTCGATAAGTCGACAGTCATTCCTGTAAAATATACCGTTATCGTCACTAATTAGCTTCTATTGCGCCAGGGACATGCGACCAAACGTGGCCGCCGCCAAATCAACGACGACCAGTATATTACCAGTCTTAGTACCTAGAACTGCATTCTTGACAGGGCCGCGTCACAACCATTTGGTCGTTACACTCGTAAACTACTGTGATTGGGTAGCTAAGTCGAACACAACTGTGGCCCGTGAAAATGGGGAGAAGTTGTATTTATGGGCGATCGGCCGTGTGCAGCACCGCCGGGCTCTGGACAGACGCGGGGCCAATGTCCGATGGGTCCTCTGACGCCTCCCCAGTTCTCTAGTACCTGTACCGGTACTTTTCGCGGGATCGAATGTCTATGGTCTACCAAGAGCAGAACGAAAGTTCGCTAGGGCGTAGGTGCAGACCAGCCTGATGTCGGCAGGAGGGGTTCGTTGAAGGAACTCCAGACGCCATTTCAGTACTCCACGGCGGTATACACTCCGGCAAGATAGGAGCGTAATGTATATATTGATACAGAGTGTCGGGGGGATATAGCTATGAGAATGTCTTTAGGCGGTTCGTCTGGATTGAATTATGGCGATATCTTGAACAGCGCCCAGTGATTTGGGCCTATGCGTGTCCGCATGAAATTCAATGGAGCTGATTGCCCGGCATGTGCTATCGCAAATCAA
seq00013   AAATGAGGGGAACCTCCGATATACGCAATCTCGTCGGACCCGGACGGAAAGTTGTGCTCTCTGCCTGATACTTCACCTTGTGGCGCGTACTGCTAATACGGGGTCTGCCTCGGTTCAATGATGTAGGTATTATGAGTTCTGAACCTCGTATTGATCTCGTCACGCATATAAGCGTAAGAGGCCGACTTTACTCCCCCGCAGGCTATGCTTAATTTACCCTCGCTTAACAGGACCCACTATCCCGATGGACGTACATGTTGCCGCTTAACGTAGCAAATCACGGGAGTTAGCGCCCATCCCTACAAAGGACAGGCCAATGACTCAGGCTAACAAAACCATTGAGCCAAGGGACCTCGAAAATCACGGGCCGGGGATGGGTTTTGCAATATCTCCGATGGTGCGTGTTTCTATATAGGTCCCTGTCGTTGTATCCTATTGTGTAGGAGTGGTTTGTCTCAAAGCTGTAAGTATTAGAACCTGCCTACGATACCTACTTAAAGACGAACACGTGCACTTTCCCTACAACGCGAAAAAATTAGTAGAATCTAAAGAAATAGTCCGGCACACACTGACGAGAAGGCCGGCTGTACCTCGGTATCTGTTCAGGTTCTCTTGGGCAGATGGTTCCCTGAGCTGGACAACCTCCATTGATGCGAGAACTGGGCGCGACCACACTCTAGGGTATACTGTTGATGAGTGCCCATGACCAGCCTTCGGCGAACATGGTGTGAAAAAAGACGAATCCAAGATCCGGTGTTCGGAGCGTGCGCACACGAGGAGAGCGTCGCAAGACTTCGAGTCGCCATATCGCGCGACTATTATAGGGAATAACCGGCCGCTCCCTCAAGGCCGGTACCAACTCGAAGACGATTCCTATAACAGAGGTAGTTGGTTAAGCCGACTACCAATTTAGGCGATAGGGCGATTGGTTTCAGCCAAGAACACGCTCCAAAACGTAATGATAGCAATTCTGTGCACAGATCTACGTGGGTACCCGTCGACTTGCACCCTTCCAGTGCAACGAGCAAGAACCCCAGGAAGTGAATGTAAGTGTGATGCGTTGCCCATCAGCATTGCCCCAAATCAGACTTTCGGCTCACTAACCTAGCTACGCGGGACCGTCAATGAAATTCTCGACGATATGCCATTTGCGTCGAAGCTGGAGTCATTTCAGATATCTGATTATCATATTGTAACCATTTATAACCTGATTAGAGCGTGCCGCCCCGCCTTAATAGTGCTGAACTACTGCTCGCACGGAAGCAAAGGCATGGACACAGTACTTCTAATACGCCTAGAACCATACGAAAGAAGCTATATACTGCCAGTTCTCAGAGCGGACATCATTCCTTAGTGAGATTCTTAGTACGACACTCCGGGAATAAAGTACGCGTCTCGAGCTCCAGTAGACCATTAGAGGGTGGTTGGACCCGAGGTGATACCTAAACACATTCGACACCTGTATTAAGGTAGCATGGATGTCACATCGCCGCACTATTAAAGTTATAAAATAAATCTTACCACCACTACAAATATGTTCCAGTAGGATACTCAAAGTACAGCTAAATTATTCGCTAACGGCCTCGATAAGTCGACAGGCATTCCTGTAAAATATACCGTTATCGTCACTAATTAGCTTCTATTGCGCCAGGGACATGCGACCAAACGTGGCCGCCGCCAAATCAACGACGACCAGTATATTACCAGTCTTAGTACCTAGAACTGCATTCTTGACAGGGCCGCGTCACAACCATTTGGTCGTTACACTCGTAAACTACTGTGATTGGGTAGCTAAGTCGAACACAACTGTGGCCCGTGAAAATGGGGAGAAGTTGTATTTATGGGCGATCGGCCGTGTGCAGCACCGCCGGGCTCTGGACAGACGCGGGGCCAATGTCCGATGGGTCCTCTGACGCCTCCCCAGTTCTCTAGTACCTGTACCGGTACTTTTCGCGGGATCGAATGTCTATGGTCTACCAAGAGCAGAACGAAAGTTCGCTAGGGCGTAGGTGCAGACCAGCCTGATGTCGGCAGGAGGGGTTCGTTGAAGGAACTCCAGACGCCATTTCAGTACTCCACGGCGGTATACACTCCGGCAAGATAGGAGCGTAATGTATATATTGATACAGAGTGTCGGGGGGATATAGCTATGAGAATGTCTTTAGGCGGTTCGTCTGGATTGAATTATGGCGATATCTTGAACAGCGCCCAGTGATTTGGGCCTATGCGTGTCCGCATGAAATTCAATGGAGCTGATTGCCCGGCATGTGCTATCGCAAATCAA
seq00014   AAATGAGGGGAACCTCCGATATACGCAATCTCGTCGGACCCGGACGGAAAGTTGTGCTCTCTGCCTGATACTTCACCTTGTGGCGCGTACTGCTAATACGGGGTCTGCCTCGGTTCAATGATGTAGGTATTATGAGTTCTGAACCTCGTATTGATCTCGTCACGCATATAAGCGTAAGAGGCCGACTTTACTCCCCCGCAGGCTATGCTTAATTTACCCTCGCTTAACAGGACCCACTATCCCGATGGACGTACATGTTGCCGCTTAACGTAGCAAATCACGGGAGTTAGCGCCCATCCCTACAAAGGACAGGCCAATGACTCAGGCTAACAAAACCATTGAGCCAAGGGACCTCGAAAATCACGGGCCGGGGATGGGTTTTGCAATATCTCCGATGGTGCGTGTTTCTATATAGGTCCCTGTCGTTGTATCCTATTGTGTAGGAGTGGTTTGTCTCAAAGCTGTAAGTATTAGAACCTGCCTACGATACCTACTTAAAGACGAACACGTGCACTTTCCCTACAACGCGAAAAAATTAGTAGAATCTAAAGAAATAGTCCGGCACACACTGACGAGAAGGCCGGCTGTACCTCGGTATCTGTTCAGGTTCTCTTGGGCAGATGGTTCCCTGAGCTGGACAACCTCCATTGATGCGAGAACTGGGCGCGACCACACTCTAGGGTATACTGTTGATGAGTGCCCATGACCAGCCTTCGGCGAACATGGTGTGAAAAAAGACGAATCCAAGATCCGGTGTTCGGAGCGTGCGCACACGAGGAGAGCGTCGCAAGACTTCGAGTCGCCATATCGCGCGACTATTATAGGGAATAACCGGCCGCTCCCTCAAGGCCGGTACCAACTCGAAGACGATTCCTATAACAGAGGTAGTTGGTTAAGCCGACTACCAATTTAGGCGATAGGGCGATTGGTTTCAGCCAAGAACACGCTCCAAAACGTAATGATAGCAATTCTGTGCACAGATCTACGTGGGTACCCGTCGACTTGCACCCTTCCAGTGCAACGAGCAAGAACCCCAGGAAGTGAATGTAAGTGTGATGCGTTGCCCATCAGCATTGCCCCAAATCAGACTTTCGGCTCACTAACCTAGCTACGCGGGACCGTCAATGAAATTCTCGACGATATGCCATTTGCGTCGAAGCTGGAGTCATTTCAGATATCTGATTATCATATTGTAACCATTTATAACCTGATTAGAGCGTGCCGCCCCGCCTTAATAGTGCTGAACTACTGCTCGCACGGAAGCAAAGGCATGGACACAGTACTTCAAATACGCCTAGAACCATACGAAAGAAGCTATATACTGCCAGTTCTCAGAGCGGACATCATTCCTTAGTGAGATTCTTAGTACGACACTCCGGGAATAAAGTACGCGTCTCGAGCTCCAGTAGACCATTAGAGGGTGGTTGGACCCGAGGTGATACCTAAACACATTCGACACCTGTATTAAGGTAGCATGGATGTCACATCGCCGCACTATTAAAGTTATAAAATAAATCTTACCACCACTACAAATATGTTCCAGTAGGATACTCAAAGTACAGCTAAATTATTCGCTAACGGCCTCGATAAGTCGACAGGCATTCCTGTAAAATATACCGTTATCGTCACTAATTAGCTTCTATTGCGCCAGGGACATGCGACCAAACGTGGCCGCCGCCAAATCAACGACGACCAGTATATTACCAGTCTTAGTACCTAGAACTGCATTCTTGACAGGGCCGCGTCACAACCATTTGGTCGTTACACTCGTAAACTACTGTGATTGGGTAGCTAAGTCGAACACAACTGTGGCCCGTGAAAATGGGGAGAAGTTGTATTTATGGGCGATCGGCCGTGTGCAGCACCGCCGGGCTCTGGACAGACGCGGGGCCAATGTCCGATGGGTCCTCTGACGCCTCCCCAGTTCTCTAGTACCTGTACCGGTACTTTTCGCGGGATCGAATGTCTATGGTCTACCAAGAGCAGAACGAAAGTTCGCTAGGGCGTAGGTGCAGACCAGCCTGATGTCGGCAGGAGGGGTTCGTTGAAGGAACTCCAGACGCCATTTCAGTACTCCACGGCGGTATACACTCCGGCAAGATAGGAGCGTAATGTATATATTGATACAGAGTGTCGGGGGGATATAGCTATGAGAATGTCTTTAGGCGGTTCGTATGGATTGAATTATGGCGATATCTTGAACAGCGCCCAGTGATTTGGGCCTATGCGTGTCCGCATGAAATTCAATGGAGCTGATTGCCCGGCATGTGCTATCGCAAATCAA
seq00015   AAATGAGGGGAACCTCCGATATACGCAATCTCGTCGGACCCGGACGGAAAGTTGTGCTCTCTGCCTGATACTTCACCTTGTGGCGCGTACTGCTAATACGGGGTCTGCCTCGGTTCAATGATGTAGGTATTATGAGTTCTGAACCTCGTATTGATCTCGTCACGCATATAAGCGTAAGAGGCCGACTTTACTCCCCCGCAGGCTATGCTTAATTTACCCTCGCTTAACAGGACCCACTATCCCGATGGACGTACATGTTGCCGCTTAACGTAGCAAATCACGGGAGTTAGCGCCCATCCCTACAAAGGACAGGCCAATGACTCAGGCTAACAAAACCATTGAGCCAAGGGACCTCGAAAATCACGGGCCGGGGATGGGTTTTGCAATATCTCCGATGGTGCGTGTTTCTATATAGGTCCCTGTCGTTGTATCCTATTGTGTAGGAGTGGTTTGTCTCAAAGCTGTAAGTATTAGAACCTGCCTACGATACCTACTTAAAGACGAACACGTGCACTTTCCCTACAACGCGAAAAAATTAGTAGAATCTAAAGAAATAGTCCGGCACACACTGACGAGAAGGCCGGCTGTACCTCGGTATCTGTTCAGGTTCTCTTGGGCAGATGGTTCCCTGAGCTGGACAACCTCCATTGATGCGAGAACTGGGCGCGACCACACTCTAGGGTATACTGTTGATGAGTGCCCATGACCAGCCTTCGGCGAACATGGTGTGAAAAAAGACGAATCCAAGATCCGGTGTTCGGAGCGTGCGCACACGAGGAGAGCGTCGCAAGACTTCGAGTCGCCATATCGCGCGACTATTATAGGGAATAACCGGCCGCTCCCTCAAGGCCGGTACCAACTCGAAGACGATTCCTATAACAGAGGTAGTTGGTTAAGCCGACTACCAATTTAGGCGATAGGGCGATTGGTTTCAGCCAAGAACACGCTCCAAAACGTAATGATAGCAATTCTGTGCACAGATCTACGTGGGTACCCGTCGACTTGCACCCTTCCAGTGCAACGAGCAAGAACCCCAGGAAGTGAATGTAAGTGTGATGCGTTGCCCATCAGCATTGCCCCAAATCAGACTTTCGGCTCACTAACCTAGCTACGCGGGACCGTCAATGAAATTCTCGACGATATGCCATTTGCGTCGAAGCTGGAGTCATTTCAGATATCTGATTATCATATTGTAACCATTTATAACCTGATTAGAGCGTGCCGCCCCGCCTTAATAGTGCTGAACTACTGCTCGCACGGAAGCAAAGGCATGGACACAGTACTTCCAATACGCCTAGAACCATACGAAAGAAGCTATATACTGCCAGTTCTCAGAGCGGACATCATTCCTTAGTGAGATTCTTAGTACGACACTCCGGGAATAAAGTACGCGTCTCGAGCTCCAGTAGACCATTAGAGGGTGGTTGGACCCGAGGTGATACCTAAACACATTCGACACCTGTATTAAGGTAGCATGGATGTCACATCGCCGCACTATTAAAGTTATAAAATAAATCTTACCACCACTACAAATATGTTCCAGTAGGATACTCAAAGTACAGCTAAATTATTCGCTAACGGCCTCGATAAGTCGACAGGCATTCCTGTAAAATATACCGTTATCGTCACTAATTAGCTTCTATTGCGCCAGGGACATGCGACCAAACGTGGCCGCCGCCAAATCAACGACGACCAGTATATTACCAGTCTTAGTACCTAGAACTGCATTCTTGACAGGGCCGCGTCACAACCATTTGGTCGTTACACTCGTAAACTACTGTGATTGGGTAGCTAAGTCGAACACAACTGTGGCCCGTGAAAATGGGGAGAAGTTGTATTTATGGGCGATCGGCCGTGTGCAGCACCGCCGGGCTCTGGACAGACGCGGGGCCAATGTCCGATGGGTCCTCTGACGCCTCCCCAGTTCTCTAGTACCTGTACCGGTACTTTTCGCGGGATCGAATGTCTATGGTCTACCAAGAGCAGAACGAAAGTTCGCTAGGGCGTAGGTGCAGACCAGCCTGATGTCGGCAGGAGGGGTTCGTTGAAGGAACTCCAGACGCCATTTCAGTACTCCACGGCGGTATACACTCCGGCAAGATAGGAGCGTAATGTATATATTGATACAGAGTGTCGGGGGGATATAGCTATGAGAATGTCTTTAGGCGGTTCGTCTGGATTGAATTATGGCGATATCTTGAACAGCGCCCAGTGATTTGGGCCTATGCGTGTCCGCATGAAATTCAATGGAGCTGATTGCCCGGCATGTGCTATCGCAAATCAA
seq00016   AAATGAGGGGAACCTCCGATATACGCAATCTCGTCGGACCCGGACGGAAAGTTGTGCTCTCTGCCTGATACTTCACCTTGTGGCGCGTACTGCTAATACGGGGTCTGCCTCGGTTCAATGATGTAGGTATTATGAGTTCTGAACCTCGTATTGATCTCGTCACGCATATAAGCGTAAGAGGCCGACTTTACTCCCCCGCAGGCTATGCTTAATTTACCCTCGCTTAACAGGACCCACTATCCCGATGGACGTACATGTTGCCGCTTAACGTAGCAAATCACGGGAGTTAGCGCCCATCCCTACAAAGGACAGGCCAATGACTCAGGCTAACAAAACCATTGAGCCAAGGGACCTCGAAAATCACGGGCCGGGGATGGGTTTTGCAATATCTCCGATGGTGCGTGTTTCTATATAGGTCCCTGTCGTTGTATCCTATTGTGTAGGAGTGGTTTGTCTCAAAGCTGTAAGTATTAGAACCTGCCTACGATACCTACTTAAAGACGAACACGTGCACTTTCCCTACAACGCGAAAAAATTAGTAGAATCTAAAGAAATAGTCCGGCACACACTGACGAGAAGGCCGGCTGTACCTCGGTATCTGTTCAGGTTCTCTTGGGCAGATGGTTCCCTGAGCTGGACAACCTCCATTGATGCGAGAACTGGGCGCGACCACACTCTAGGGTATACTGTTGATGAGTGCCCATGACCAGCCTTCGGCGAACATGGTGTGAAAAAAGACGAATCCAAGATCCGGTGTTCGGAGCGTGCGCACACGAGGAGAGCGTCGCAAGACTTCGAGTCGCCATATCGCGCGACTATTATAGGGAATAACCGGCCGCTCCCTCAAGGCCGGTACCAACTCGAAGACGATTCCTATAACAGAGGTAGTTGGTTAAGCCGACTACCAATTTAGGCGATAGGGCGATTGGTTTCAGCCAAGAACACGCTCCAAAACGTAATGATAGCAATTCTGTGCACAGATCTACGTGGGTACCCGTCGACTTGCACCCTTCCAGTGCAACGAGCAAGAACCCCAGGAAGTGAATGTAAGTGTGATGCGTTGCCCATCAGCATTGCCCCAAATCAGACTTTCGGCTCACTAACCTAGCTACGCGGGACCGTCAATGAAATTCTCGACGATATGCCATTTGCGTCGAAGCTGGAGTCATTTCAGATATCTGATTATCATATTGTAACCATTTATAACCTGATTAGAGCGTGCCGCCCCGCCTTAATAGTGCTGAACTACTGCTCGCACGGAAGCAAAGGCATGGACACAGTACTTCAAATACGCCTAGAACCATACGAAAGAAGCTATATACTGCCAGTTCTCAGAGCGGACATCATTCCTTAGTGAGATTCTTAGTACGACACTCCGGGAATAAAGTACGCGTCTCGAGCTCCAGTAGACCATTAGAGGGTGGTTGGACCCGAGGTGATACCTAAACACATTCGACACCTGTATTAAGGTAGCATGGATGTCACATCGCCGCACTATTAAAGTTATAAAATAAATCTTACCACCACTACAAATATGTTCCAGTAGGATACTCAAAGTACAGCTAAATTATTCGCTAACGGCCTCGATAAGTCGACAGGCATTCCTGTAAAATATACCGTTATCGTCACTAATTAGCTTCTATTGCGCCAGGGACATGCGACCAAACGTGGCCGCCGCCAAATCAACGACGACCAGTATATTACCAGTCTTAGTACCTAGAACTGCATTCTTGACAGGGCCGCGTCACAACCATTTGGTCGTTACACTCGTAAACTACTGTGATTGGGTAGCTAAGTCGAACACAACTGTGGCCCGTGAAAATGGGGAGAAGTTGTATTTATGGGCGATCGGCCGTGTGCAGCACCGCCGGGCTCTGGACAGACGCGGGGCCAATGTCCGATGGGTCCTCTGACGCCTCCCCAGTTCTCTAGTACCTGTACCGGTACTTTTCGCGGGATCGAATGTCTATGGTCTACCAAGAGCAGAACGAAAGTTCGCTAGGGCGTAGGTGCAGACCAGCCTGATGTCGGCAGGAGGGGTTCGTTGAAGGAACTCCAGACGCCATTTCAGTACTCCACGGCGGTATACACTCCGGCAAGATAGGAGCGTAATGTATATATTGATACAGAGTGTCGGGGGGATATAGCTATGAGAATGTCTTTAGGCGGTTCGTATGGATTGAATTATGGCGATATCTTGAACAGCGCCCAGTGATTTGGGCCTATGCGTGTCCGCATGAAATTCAATGGAGCTGATTGCCCGGCATGTGCTATCGCAAATCAA
seq00017   AAATGAGGGGAACCTCCGATATACGCAATCTCGTCGGACCCGGACGGAAAGTTGTGCTCTCTGCCTGATACTTCACCTTGTGGCGCGTACTGCTAATACGGGGTCTGCCTCGGTTCAATGATGTAGGTATTATGAGTTCTGAACCTCGTATTGATCTCGTCACGCATATAAGCGTAAGAGGCCGACTTTACTCCCCCGCAGGCTATGCTTAATTTACCCTCGCTTAACAGGACCCACTATCCCGATGGACGTACATGTTGCCGCTTAACGTAGCAAATCACGGGAGTTAGCGCCCATCCCTACAAAGGACAGGCCAATGACTCAGGCTAACAAAACCATTGAGCCAAGGGACCTCGAAAATCACGGGCCGGGGATGGGTTTTGCAATATCTCCGATGGTGCGTGTTTCTATATAGGTCCCTGTCGTTGTATCCTATTGTGTAGGAGTGGTTTGTCTCAAAGCTGTAAGTATTAGAACCTGCCTACGATACCTACTTAAAGACGAACACGTGCACTTTCCCTACAACGCGAAAAAATTAGTAGAATCTAAAGAAATAGTCCGGCACACACTGACGAGAAGGCCGGCTGTACCTCGGTATCTGTTCAGGTTCTCTTGGGCAGATGGTTCCCTGAGCTGGACAACCTCCATTGATGCGAGAACTGGGCGCGACCACACTCTAGGGTATACTGTTGATGAGTGCCCATGACCAGCCTTCGGCGAACATGGTGTGAAAAAAGACGAATCCAAGATCCGGTGTTCGGAGCGTGCGCACACGAGGAGAGCGTCGCAAGACTTCGAGTCGCCATATCGCGCGACTATTATAGGGAATAACCGGCCGCTCCCTCAAGGCCGGTACCAACTCGAAGACGATTCCTATAACAGAGGTAGTTGGTTAAGCCGACTACCAATTTAGGCGATAGGGCGATTGGTTTCAGCCAAGAACACGCTCCAAAACGTAATGATAGCAATTCTGTGCACAGATCTACGTGGGTACCCGTCGACTTGCACCCTTCCAGTGCAACGAGCAAGAACCCCAGGAAGTGAATGTAAGTGTGATGCGTTGCCCATCAGCATTGCCCCAAATCAGACTTTCGGCTCACTAACCTAGCTACGCGGGACCGTCAATGAAATTCTCGACGATATGCCATTTGCGTCGAAGCTGGAGTCATTTCAGATATCTGATTATCATATTGTAACCATTTATAACCTGATTAGAGCGTGCCGCCCCGCCTTAATAGTGCTGAACTACTGCTCGCACGGAAGCAAAGGCATGGACACAGTACTTCAAATACGCCTAGAACCATACGAAAGAAGCTATATACTGCCAGTTCTCAGAGCGGACATCATTCCTTAGTGAGATTCTTAGTACGACACTCCGGGAATAAAGTACGCGTCTCGAGCTCCAGTAGACCATTAGAGGGTGGTTGGACCCGAGGTGATACCTAAACACATTCGACACCTGTATTAAGGTAGCATGGATGTCACATCGCCGCACTATTAAAGTTATAAAATAAATCTTACCACCACTACAAATATGTTCCAGTAGGATACTCAAAGTACAGCTAAATTATTCGCTAACGGCCTCGATAAGTCGACAGGCATTCCTGTAAAATATACCGTTATCGTCACTAATTAGCTTCTATTGCGCCAGGGACATGCGACCAAACGTGGCCGCCGCCAAATCAACGACGACCAGTATATTACCAGTCTTAGTACCTAGAACTGCATTCTTGACAGGGCCGCGTCACAACCATTTGGTCGTTACACTCGTAAACTACTGTGATTGGGTAGCTAAGTCGAACACAACTGTGGCCCGTGAAAATGGGGAGAAGTTGTATTTATGGGCGATCGGCCGTGTGCAGCACCGCCGGGCTCTGGACAGACGCGGGGCCAATGTCCGATGGGTCCTCTGACGCCTCCCCAGTTCTCTAGTACCTGTACCGGTACTTTTCGCGGGATCGAATGTCTATGGTCTACCAAGAGCAGAACGAAAGTTCGCTAGGGCGTAGGTGCAGACCAGCCTGATGTCGGCAGGAGGGGTTCGTTGAAGGAACTCCAGACGCCATTTCAGTACTCCACGGCGGTATACACTCCGGCAAGATAGGAGCGTAATGTATATATTGATACAGAGTGTCGGGGGGATATAGCTATGAGAATGTCTTTAGGCGGTTCGTATGGATTGAATTATGGCGATATCTTGAACAGCGCCCAGTGATTTGGGCCTATGCGTGTCCGCATGAAATTCAATGGAGCTGATTGCCCGGCATGTGCTATCGCAAATCAA
seq00018   AAATGAGGGGAACCTCCGATATACGCAATCTCGTCGGACCCGGACGGAAAGTTGTGCTCTCTGCCTGATACTTCACCTTGTGGCGCGTACTGCTAATACGGGGTCTGCCTCGGTTCAATGATGTAGGTATTATGAGTTCTGAACCTCGTATTGATCTCGTCACGCATATAAGCGTAAGAGGCCGACTTTACTCCCCCGCAGGCTATGCTTAATTTACCCTCGCTTAACAGGACCCACTATCCCGATGGACGTACATGTTGCCGCTTAACGTAGCAAATCACGGGAGTTAGCGCCCATCCCTACAAAGGACAGGCCAATGACTCAGGCTAACAAAACCATTGAGCCAAGGGACCTCGAAAATCACGGGCCGGGGATGGGTTTTGCAATATCTCCGATGGTGCGTGTTTCTATATAGGTCCCTGTCGTTGTATCCTATTGTGTAGGAGTGGTTTGTCTCAAAGCTGTAAGTATTAGAACCTGCCTACGATACCTACTTAAAGACGAACACGTGCACTTTCCCTACAACGCGAAAAAATTAGTAGAATCTAAAGAAATAGTCCGGCACACACTGACGAGAAGGCCGGCTGTACCTCGGTATCTGTTCAGGTTCTCTTGGGCAGATGGTTCCCTGAGCTGGACAACCTCCATTGATGCGAGAACTGGGCGCGACCACACTCTAGGGTATACTGTTGATGAGTGCCCATGACCAGCCTTCGGCGAACATGGTGTGAAAAAAGACGAATCCAAGATCCGGTGTTCGGAGCGTGCGCACACGAGGAGAGCGTCGCAAGACTTCGAGTCGCCATATCGCGCGACTATTATAGGGAATAACCGGCCGCTCCCTCAAGGCCGGTACCAACTCGAAGACGATTCCTATAACAGAGGTAGTTGGTTAAGCCGACTACCAATTTAGGCGATAGGGCGATTGGTTTCAGCCAAGAACACGCTCCAAAACGTAATGATAGCAATTCTGTGCACAGATCTACGTGGGTACCCGTCGACTTGCACCCTTCCAGTGCAACGAGCAAGAACCCCAGGAAGTGAATGTAAGTGTGATGCGTTGCCCATCAGCATTGCCCCAAATCAGACTTTCGGCTCACTAACCTAGCTACGCGGGACCGTCAATGAAATTCTCGACGATATGCCATTTGCGTCGAAGCTGGAGTCATTTCAGATATCTGATTATCATATTGTAACCATTTATAACCTGATTAGAGCGTGCCGCCCCGCCTTAATAGTGCTGAACTACTGCTCGCACGGAAGCAAAGGCATGGACACAGTACTTCAAATACGCCTAGAACCATACGAAAGAAGCTATATACTGCCAGTTCTCAGAGCGGACATCATTCCTTAGTGAGATTCTTAGTACGACACTCCGGGAATAAAGTACGCGTCTCGAGCTCCAGTAGACCATTAGAGGGTGGTTGGACCCGAGGTGATACCTAAACACATTCGACACCTGTATTAAGGTAGCATGGATGTCACATCGCCGCACTATTAAAGTTATAAAATAAATCTTACCACCACTACAAATATGTTCCAGTAGGATACTCAAAGTACAGCTAAATTATTCGCTAACGGCCTCGATAAGTCGACAGGCATTCCTGTAAAATATACCGTTATCGTCACTAATTAGCTTCTATTGCGCCAGGGACATGCGACCAAACGTGGCCGCCGCCAAATCAACGACGACCAGTATATTACCAGTCTTAGTACCTAGAACTGCATTCTTGACAGGGCCGCGTCACAACCATTTGGTCGTTACACTCGTAAACTACTGTGATTGGGTAGCTAAGTCGAACACAACTGTGGCCCGTGAAAATGGGGAGAAGTTGTATTTATGGGCGATCGGCCGTGTGCAGCACCGCCGGGCTCTGGACAGACGCGGGGCCAATGTCCGATGGGTCCTCTGACGCCTCCCCAGTTCTCTAGTACCTGTACCGGTACTTTTCGCGGGATCGAATGTCTATGGTCTACCAAGAGCAGAACGAAAGTTCGCTAGGGCGTAGGTGCAGACCAGCCTGATGTCGGCAGGAGGGGTTCGTTGAAGGAACTCCAGACGCCATTTCAGTACTCCACGGCGGTATACACTCCGGCAAGATAGGAGCGTAATGTATATATTGATACAGAGTGTCGGGGGGATATAGCTATGAGAATGTCTTTAGGCGGTTCGTCTGGATTGAATTATGGCGATATCTTGAACAGCGCCCAGTGATTTGGGCCTATGCGTGTCCGCATGAAATTCAATGGAGCTGATTGCCCGGCATGTGCTATCGCAAATCAA
seq00019   AAATGAGGGGAACCTCCGATATACGCAATCTCGTCGGACCCGGACGGAAAGTTGTGCTCTCTGCCTGATACTTCACCTTGTGGCGCGTACTGCTAATACGGGGTCTGCCTCGGTTCAATGATGTAGGTATTATGAGTTCTGAACCTCGTATTGATCTCGTCACGCATATAAGCGTAAGAGGCCGACTTTACTCCCCCGCAGGCTATGCTTAATTTACCCTCGCTTAACAGGACCCACTATCCCGATGGACGTACATGTTGCCGCTTAACGTAGCAAATCACGGGAGTTAGCGCCCATCCCTACAAAGGACAGGCCAATGACTCAGGCTAACAAAACCATTGAGCCAAGGGACCTCGAAAATCACGGGCCGGGGATGGGTTTTGCAATATCTCCGATGGTGCGTGTTTCTATATAGGTCCCTGTCGTTGTATCCTATTGTGTAGGAGTGGTTTGTCTCAAAGCTGTAAGTATTAGAACCTGCCTACGATACCTACTTAAAGACGAACACGTGCACTTTCCCTACAACGCGAAAAAATTAGTAGAATCTAAAGAAATAGTCCGGCACACACTGACGAGAAGGCCGGCTGTACCTCGGTATCTGTTCAGGTTCTCTTGGGCAGATGGTTCCCTGAGCTGGACAACCTCCATTGATGCGAGAACTGGGCGCGACCACACTCTAGGGTATACTGTTGATGAGTGCCCATGACCAGCCTTCGGCGAACATGGTGTGAAAAAAGACGAATCCAAGATCCGGTGTTCGGAGCGTGCGCACACGAGGAGAGCGTCGCAAGACTTCGAGTCGCCATATCGCGCGACTATTATAGGGAATAACCGGCCGCTCCCTCAAGGCCGGTACCAACTCGAAGACGATTCCTATAACAGAGGTAGTTGGTTAAGCCGACTACCAATTTAGGCGATAGGGCGATTGGTTTCAGCCAAGAACACGCTCCAAAACGTAATGATAGCAATTCTGTGCACAGATCTACGTGGGTACCCGTCGACTTGCACCCTTCCAGTGCAACGAGCAAGAACCCCAGGAAGTGAATGTAAGTGTGATGCGTTGCCCATCAGCATTGCCCCAAATCAGACTTTCGGCTCACTAACCTAGCTACGCGGGACCGTCAATGAAATTCTCGACGATATGCCATTTGCGTCGAAGCTGGAGTCATTTCAGATATCTGATTATCATATTGTAACCATTTATAACCTGATTAGAGCGTGCCGCCCCGCCTTAATAGTGCTGAACTACTGCTCGCACGGAAGCAAAGGCATGGACACAGTACTTCAAATACGCCTAGAACCATACGAAAGAAGCTATATACTGCCAGTTCTCAGAGCGGACATCATTCCTTAGTGAGATTCTTAGTACGACACTCCGGGAATAAAGTACGCGTCTCGAGCTCCAGTAGACCATTAGAGGGTGGTTGGACCCGAGGTGATACCTAAACACATTCGACACCTGTATTAAGGTAGCATGGATGTCACATCGCCGCACTATTAAAGTTATAAAATAAATCTTACCACCACTACAAATATGTTCCAGTAGGATACTCAAAGTACAGCTAAATTATTCGCTAACGGCCTCGATAAGTCGACAGGCATTCCTGTAAAATATACCGTTATCGTCACTAATTAGCTTCTATTGCGCCAGGGACATGCGACCAAACGTGGCCGCCGCCAAATCAACGACGACCAGTATATTACCAGTCTTAGTACCTAGAACTGCATTCTTGACAGGGCCGCGTCACAACCATTTGGTCGTTACACTCGTAAACTACTGTGATTGGGTAGCTAAGTCGAACACAACTGTGGCCCGTGAAAATGGGGAGAAGTTGTATTTATGGGCGATCGGCCGTGTGCAGCACCGCCGGGCTCTGGACAGACGCGGGGCCAATGTCCGATGGGTCCTCTGACGCCTCCCCAGTTCTCTAGTACCTGTACCGGTACTTTTCGCGGGATCGAATGTCTATGGTCTACCAAGAGCAGAACGAAAGTTCGCTAGGGCGTAGGTGCAGACCAGCCTGATGTCGGCAGGAGGGGTTCGTTGAAGGAACTCCAGACGCCATTTCAGTACTCCACGGCGGTATACACTCCGGCAAGATAGGAGCGTAATGTATATATTGATACAGAGTGTCGGGGGGATATAGCTATGAGAATGTCTTTAGGCGGTTCGTATGGATTGAATTATGGCGATATCTTGAACAGCGCCCAGTGATTTGGGCCTATGCGTGTCCGCATGAAATTCAATGGAGCTGATTGCCCGGCATGTGCTATCGCAAATCAA
seq00020   AAATGAGGGGAACCTCCGATATACGCAATCTCGTCGGACCCGGACGGAAAGTTGTGCTCTCTGCCTGATACTTCACCTTGTGGCGCGTACTGCTAATACGGGGTCTGCCTCGGTTCAATGATGTAGGTATTATGAGTTCTGAACCTCGTATTGATCTCGTCACGCATATAAGCGTAAGAGGCCGACTTTACTCCCCCGCAGGCTATGCTTAATTTACCCTCGCTTAACAGGACCCACTATCCCGATGGACGTACATGTTGCCGCTTAACGTAGCAAATCACGGGAGTTAGCGCCCATCCCTACAAAGGACAGGCCAATGACTCAGGCTAACAAAACCATTGAGCCAAGGGACCTCGAAAATCACGGGCCGGGGATGGGTTTTGCAATATCTCCGATGGTGCGTGTTTCTATATAGGTCCCTGTCGTTGTATCCTATTGTGTAGGAGTGGTTTGTCTCAAAGCTGTAAGTATTAGAACCTGCCTACGATACCTACTTAAAGACGAACACGTGCACTTTCCCTACAACGCGAAAAAATTAGTAGAATCTAAAGAAATAGTCCGGCACACACTGACGAGAAGGCCGGCTGTACCTCGGTATCTGTTCAGGTTCTCTTGGGCAGATGGTTCCCTGAGCTGGACAACCTCCATTGATGCGAGAACTGGGCGCGACCACACTCTAGGGTATACTGTTGATGAGTGCCCATGACCAGCCTTCGGCGAACATGGTGTGAAAAAAGACGAATCCAAGATCCGGTGTTCGGAGCGTGCGCACACGAGGAGAGCGTCGCAAGACTTCGAGTCGCCATATCGCGCGACTATTATAGGGAATAACCGGCCGCTCCCTCAAGGCCGGTACCAACTCGAAGACGATTCCTATAACAGAGGTAGTTGGTTAAGCCGACTACCAATTTAGGCGATAGGGCGATTGGTTTCAGCCAAGAACACGCTCCAAAACGTAATGATAGCAATTCTGTGCACAGATCTACGTGGGTACCCGTCGACTTGCACCCTTCCAGTGCAACGAGCAAGAACCCCAGGAAGTGAATGTAAGTGTGATGCGTTGCCCATCAGCATTGCCCCAAATCAGACTTTCGGCTCACTAACCTAGCTACGCGGGACCGTCAATGAAATTCTCGACGATATGCCATTTGCGTCGAAGCTGGAGTCATTTCAGATATCTGATTATCATATTGTAACCATTTATAACCTGATTAGAGCGTGCCGCCCCGCCTTAATAGTGCTGAACTACTGCTCGCACGGAAGCAAAGGCATGGACACAGTACTTCAAATACGCCTAGAACCATACGAAAGAAGCTATATACTGCCAGTTCTCAGAGCGGACATCATTCCTTAGTGAGATTCTTAGTACGACACTCCGGGAATAAAGTACGCGTCTCGAGCTCCAGTAGACCATTAGAGGGTGGTTGGACCCGAGGTGATACCTAAACACATTCGACACCTGTATTAAGGTAGCATGGATGTCACATCGCCGCACTATTAAAGTTATAAAATAAATCTTACCACCACTACAAATATGTTCCAGTAGGATACTCAAAGTACAGCTAAATTATTCGCTAACGGCCTCGATAAGTCGACAGGCATTCCTGTAAAATATACCGTTATCGTCACTAATTAGCTTCTATTGCGCCAGGGACATGCGACCAAACGTGGCCGCCGCCAAATCAACGACGACCAGTATATTACCAGTCTTAGTACCTAGAACTGCATTCTTGACAGGGCCGCGTCACAACCATTTGGTCGTTACACTCGTAAACTACTGTGATTGGGTAGCTAAGTCGAACACAACTGTGGCCCGTGAAAATGGGGAGAAGTTGTATTTATGGGCGATCGGCCGTGTGCAGCACCGCCGGGCTCTGGACAGACGCGGGGCCAATGTCCGATGGGTCCTCTGACGCCTCCCCAGTTCTCTAGTACCTGTACCGGTACTTTTCGCGGGATCGAATGTCTATGGTCTACCAAGAGCAGAACGAAAGTTCGCTAGGGCGTAGGTGCAGACCAGCCTGATGTCGGCAGGAGGGGTTCGTTGAAGGAACTCCAGACGCCATTTCAGTACTCCACGGCGGTATACACTCCGGCAAGATAGGAGCGTAATGTATATATTGATACAGAGTGTCGGGGGGATATAGCTATGAGAATGTCTTTAGGCGGTTCGTCTGGATTGAATTATGGCGATATCTTGAACAGCGCCCAGTGATTTGGGCCTATGCGTGTCCGCATGAAATTCAATGGAGCTGATTGCCCGGCATGTGCTATCGCAAATCAA
seq00021   AAATGAGGGGAACCTCCGATATACGCAATCTCGTCGGACCCGGACGGAAAGTTGTGCTCTCTGCCTGATACTTCACCTTGTGGCGCGTACTGCTAATACGGGGTCTGCCTCGGTTCAATGATGTAGGTATTATGAGTTCTGAACCTCGTATTGATCTCGTCACGCATATAAGCGTAAGAGGCCGACTTTACTCCCCCGCAGGCTATGCTTAATTTACCCTCGCTTAACAGGACCCACTATCCCGATGGACGTACATGTTGCCGCTTAACGTAGCAAATCACGGGAGTTAGCGCCCATCCCTACAAAGGACAGGCCAATGACTCAGGCTAACAAAACCATTGAGCCAAGGGACCTCGAAAATCACGGGCCGGGGATGGGTTTTGCAATATCTCCGATGGTGCGTGTTTCTATATAGGTCCCTGTCGTTGTATCCTATTGTGTAGGAGTGGTTTGTCTCAAAGCTGTAAGTATTAGAACCTGCCTACGATACCTACTTAAAGACGAACACGTGCACTTTCCCTACAACGCGAAAAAATTAGTAGAATCTAAAGAAATAGTCCGGCACACACTGACGAGAAGGCCGGCTGTACCTCGGTATCTGTTCAGGTTCTCTTGGGCAGATGGTTCCCTGAGCTGGACAACCTCCATTGATGCGAGAACTGGGCGCGACCACACTCTAGGGTATACTGTTGATGAGTGCCCATGACCAGCCTTCGGCGAACATGGTGTGAAAAAAGACGAATCCAAGATCCGGTGTTCGGAGCGTGCGCACACGAGGAGAGCGTCGCAAGACTTCGAGTCGCCATATCGCGCGACTATTATAGGGAATAACCGGCCGCTCCCTCAAGGCCGGTACCAACTCGAAGACGATTCCTATAACAGAGGTAGTTGGTTAAGCCGACTACCAATTTAGGCGATAGGGCGATTGGTTTCAGCCAAGAACACGCTCCAAAACGTAATGATAGCAATTCTGTGCACAGATCTACGTGGGTACCCGTCGACTTGCACCCTTCCAGTGCAACGAGCAAGAACCCCAGGAAGTGAATGTAAGTGTGATGCGTTGCCCATCAGCATTGCCCCAAATCAGACTTTCGGCTCACTAACCTAGCTACGCGGGACCGTCAATGAAATTCTCGACGATATGCCATTTGCGTCGAAGCTGGAGTCATTTCAGATATCTGATTATCATATTGTAACCATTTATAACCTGATTAGAGCGTGCCGCCCCGCCTTAATAGTGCTGAACTACTGCTCGCACGGAAGCAAAGGCATGGACACAGTACTTCTAATACGCCTAGAACCATACGAAAGAAGCTATATACTGCCAGTTCTCAGAGCGGACATCATTCCTTAGTGAGATTCTTAGTACGACACTCCGGGAATAAAGTACGCGTCTCGAGCTCCAGTAGACCATTAGAGGGTGGTTGGACCCGAGGTGATACCTAAACACATTCGACACCTGTATTAAGGTAGCATGGATGTCACATCGCCGCACTATTAAAGTTATAAAATAAATCTTACCACCACTACAAATATGTTCCAGTAGGATACTCAAAGTACAGCTAAATTATTCGCTAACGGCCTCGATAAGTCGACAGGCATTCCTGTAAAATATACCGTTATCGTCACTAATTAGCTTCTATTGCGCCAGGGACATGCGACCAAACGTGGCCGCCGCCAAATCAACGACGACCAGTATATTACCAGTCTTAGTACCTAGAACTGCATTCTTGACAGGGCCGCGTCACAACCATTTGGTCGTTACACTCGTAAACTACTGTGATTGGGTAGCTAAGTCGAACACAACTGTGGCCCGTGAAAATGGGGAGAAGTTGTATTTATGGGCGATCGGCCGTGTGCAGCACCGCCGGGCTCTGGACAGACGCGGGGCCAATGTCCGATGGGTCCTCTGACGCCTCCCCAGTTCTCTAGTACCTGTACCGGTACTTTTCGCGGGATCGAATGTCTATGGTCTACCAAGAGCAGAACGAAAGTTCGCTAGGGCGTAGGTGCAGACCAGCCTGATGTCGGCAGGAGGGGTTCGTTGAAGGAACTCCAGACGCCATTTCAGTACTCCACGGCGGTATACACTCCGGCAAGATAGGAGCGTAATGTATATATTGATACAGAGTGTCGGGGGGATATAGCTATGAGAATGTCTTTAGGCGGTTCGTATGGATTGAATTATGGCGATATCTTGAACAGCGCCCAGTGATTTGGGCCTATGCGTGTCCGCATGAAATTCAATGGAGCTGATTGCCCGGCATGTGCTATCGCAAATCAA
seq00022   AAATGAGGGGAACCTCCGATATACGCAATCTCGTCGGACCCGGACGGAAAGTTGTGCTCTCTGCCTGATACTTCACCTTGTGGCGCGTACTGCTAATACGGGGTCTGCCTCGGTTCAATGATGTAGGTATTATGAGTTCTGAACCTCGTATTGATCTCGTCACGCATATAAGCGTAAGAGGCCGACTTTACTCCCCCGCAGGCTATGCTTAATTTACCCTCGCTTAACAGGACCCACTATCCCGATGGACGTACATGTTGCCGCTTAACGTAGCAAATCACGGGAGTTAGCGCCCATCCCTACAAAGGACAGGCCAATGACTCAGGCTAACAAAACCATTGAGCCAAGGGACCTCGAAAATCACGGGCCGGGGATGGGTTTTGCAATATCTCCGATGGTGCGTGTTTCTATATAGGTCCCTGTCGTTGTATCCTATTGTGTAGGAGTGGTTTGTCTCAAAGCTGTAAGTATTAGAACCTGCCTACGATACCTACTTAAAGACGAACACGTGCACTTTCCCTACAACGCGAAAAAATTAGTAGAATCTAAAGAAATAGTCCGGCACACACTGACGAGAAGGCCGGCTGTACCTCGGTATCTGTTCAGGTTCTCTTGGGCAGATGGTTCCCTGAGCTGGACAACCTCCATTGATGCGAGAACTGGGCGCGACCACACTCTAGGGTATACTGTTGATGAGTGCCCATGACCAGCCTTCGGCGAACATGGTGTGAAAAAAGACGAATCCAAGATCCGGTGTTCGGAGCGTGCGCACACGAGGAGAGCGTCGCAAGACTTCGAGTCGCCATATCGCGCGACTATTATAGGGAATAACCGGCCGCTCCCTCAAGGCCGGTACCAACTCGAAGACGATTCCTATAACAGAGGTAGTTGGTTAAGCCGACTACCAATTTAGGCGATAGGGCGATTGGTTTCAGCCAAGAACACGCTCCAAAACGTAATGATAGCAATTCTGTGCACAGATCTACGTGGGTACCCGTCGACTTGCACCCTTCCAGTGCAACGAGCAAGAACCCCAGGAAGTGAATGTAAGTGTGATGCGTTGCCCATCAGCATTGCCCCAAATCAGACTTTCGGCTCACTAACCTAGCTACGCGGGACCGTCAATGAAATTCTCGACGATATGCCATTTGCGTCGAAGCTGGAGTCATTTCAGATATCTGATTATCATATTGTAACCATTTATAACCTGATTAGAGCGTGCCGCCCCGCCTTAATAGTGCTGAACTACTGCTCGCACGGAAGCAAAGGCATGGACACAGTACTTCAAATACGCCTAGAACCATACGAAAGAAGCTATATACTGCCAGTTCTCAGAGCGGACATCATTCCTTAGTGAGATTCTTAGTACGACACTCCGGGAATAAAGTACGCGTCTCGAGCTCCAGTAGACCATTAGAGGGTGGTTGGACCCGAGGTGATACCTAAACACATTCGACACCTGTATTAAGGTAGCATGGATGTCACATCGCCGCACTATTAAAGTTATAAAATAAATCTTACCACCACTACAAATATGTTCCAGTAGGATACTCAAAGTACAGCTAAATTATTCGCTAACGGCCTCGATAAGTCGACAGGCATTCCTGTAAAATATACCGTTATCGTCACTAATTAGCTTCTATTGCGCCAGGGACATGCGACCAAACGTGGCCGCCGCCAAATCAACGACGACCAGTATATTACCAGTCTTAGTACCTAGAACTGCATTCTTGACAGGGCCGCGTCACAACCATTTGGTCGTTACACTCGTAAACTACTGTGATTGGGTAGCTAAGTCGAACACAACTGTGGCCCGTGAAAATGGGGAGAAGTTGTATTTATGGGCGATCGGCCGTGTGCAGCACCGCCGGGCTCTGGACAGACGCGGGGCCAATGTCCGATGGGTCCTCTGACGCCTCCCCAGTTCTCTAGTACCTGTACCGGTACTTTTCGCGGGATCGAATGTCTATGGTCTACCAAGAGCAGAACGAAAGTTCGCTAGGGCGTAGGTGCAGACCAGCCTGATGTCGGCAGGAGGGGTTCGTTGAAGGAACTCCAGACGCCATTTCAGTACTCCACGGCGGTATACACTCCGGCAAGATAGGAGCGTAATGTATATATTGATACAGAGTGTCGGGGGGATATAGCTATGAGAATGTCTTTAGGCGGTTCGTATGGATTGAATTATGGCGATATCTTGAACAGCGCCCAGTGATTTGGGCCTATGCGTGTCCGCATGAAATTCAATGGAGCTGATTGCCCGGCATGTGCTATCGCAAATCAA
seq00023   AAATGAGGGGAACCTCCGATATACGCAATCTCGTCGGACCCGGACGGAAAGTTGTGCTCTCTGCCTGATACTTCACCTTGTGGCGCGTACTGCTAATACGGGGTCTGCCTCGGTTCAATGATGTAGGTATTATGAGTTCTGAACCTCGTATTGATCTCGTCACGCATATAAGCGTAAGAGGCCGACTTTACTCCCCCGCAGGCTATGCTTAATTTACCCTCGCTTAACAGGACCCACTATCCCGATGGACGTACATGTTGCCGCTTAACGTAGCAAATCACGGGAGTTAGCGCCCATCCCTACAAAGGACAGGCCAATGACTCAGGCTAACAAAACCATTGAGCCAAGGGACCTCGAAAATCACGGGCCGGGGATGGGTTTTGCAATATCTCCGATGGTGCGTGTTTCTATATAGGTCCCTGTCGTTGTATCCTATTGTGTAGGAGTGGTTTGTCTCAAAGCTGTAAGTATTAGAACCTGCCTACGATACCTACTTAAAGACGAACACGTGCACTTTCCCTACAACGCGAAAAAATTAGTAGAATCTAAAGAAATAGTCCGGCACACACTGACGAGAAGGCCGGCTGTACCTCGGTATCTGTTCAGGTTCTCTTGGGCAGATGGTTCCCTGAGCTGGACAACCTCCATTGATGCGAGAACTGGGCGCGACCACACTCTAGGGTATACTGTTGATGAGTGCCCATGACCAGCCTTCGGCGAACATGGTGTGAAAAAAGACGAATCCAAGATCCGGTGTTCGGAGCGTGCGCACACGAGGAGAGCGTCGCAAGACTTCGAGTCGCCATATCGCGCGACTATTATAGGGAATAACCGGCCGCTCCCTCAAGGCCGGTACCAACTCGAAGACGATTCCTATAACAGAGGTAGTTGGTTAAGCCGACTACCAATTTAGGCGATAGGGCGATTGGTTTCAGCCAAGAACACGCTCCAAAACGTAATGATAGCAATTCTGTGCACAGATCTACGTGGGTACCCGTCGACTTGCACCCTTCCAGTGCAACGAGCAAGAACCCCAGGAAGTGAATGTAAGTGTGATGCGTTGCCCATCAGCATTGCCCCAAATCAGACTTTCGGCTCACTAACCTAGCTACGCGGGACCGTCAATGAAATTCTCGACGATATGCCATTTGCGTCGAAGCTGGAGTCATTTCAGATATCTGATTATCATATTGTAACCATTTATAACCTGATTAGAGCGTGCCGCCCCGCCTTAATAGTGCTGAACTACTGCTCGCACGGAAGCAAAGGCATGGACACAGTACTTCAAATACGCCTAGAACCATACGAAAGAAGCTATATACTGCCAGTTCTCAGAGCGGACATCATTCCTTAGTGAGATTCTTAGTACGACACTCCGGGAATAAAGTACGCGTCTCGAGCTCCAGTAGACCATTAGAGGGTGGTTGGACCCGAGGTGATACCTAAACACATTCGACACCTGTATTAAGGTAGCATGGATGTCACATCGCCGCACTATTAAAGTTATAAAATAAATCTTACCACCACTACAAATATGTTCCAGTAGGATACTCAAAGTACAGCTAAATTATTCGCTAACGGCCTCGATAAGTCGACAGGCATTCCTGTAAAATATACCGTTATCGTCACTAATTAGCTTCTATTGCGCCAGGGACATGCGACCAAACGTGGCCGCCGCCAAATCAACGACGACCAGTATATTACCAGTCTTAGTACCTAGAACTGCATTCTTGACAGGGCCGCGTCACAACCATTTGGTCGTTACACTCGTAAACTACTGTGATTGGGTAGCTAAGTCGAACACAACTGTGGCCCGTGAAAATGGGGAGAAGTTGTATTTATGGGCGATCGGCCGTGTGCAGCACCGCCGGGCTCTGGACAGACGCGGGGCCAATGTCCGATGGGTCCTCTGACGCCTCCCCAGTTCTCTAGTACCTGTACCGGTACTTTTCGCGGGATCGAATGTCTATGGTCTACCAAGAGCAGAACGAAAGTTCGCTAGGGCGTAGGTGCAGACCAGCCTGATGTCGGCAGGAGGGGTTCGTTGAAGGAACTCCAGACGCCATTTCAGTACTCCACGGCGGTATACACTCCGGCAAGATAGGAGCGTAATGTATATATTGATACAGAGTGTCGGGGGGATATAGCTATGAGAATGTCTTTAGGCGGTTCGTATGGATTGAATTATGGCGATATCTTGAACAGCGCCCAGTGATTTGGGCCTATGCGTGTCCGCATGAAATTCAATGGAGCTGATTGCCCGGCATGTGCTATCGCAAATCAA
seq00024   AAATGAGGGGAACCTCCGATATACGCAATCTCGTCGGACCCGGACGGAAAGTTGTGCTCTCTGCCTGATACTTCACCTTGTGGCGCGTACTGCTAATACGGGGTCTGCCTCGGTTCAATGATGTAGGTATTATGAGTTCTGAACCTCGTATTGATCTCGTCACGCATATAAGCGTAAGAGGCCGACTTTACTCCCCCGCAGGCTATGCTTAATTTACCCTCGCTTAACAGGACCCACTATCCCGATGGACGTACATGTTGCCGCTTAACGTAGCAAATCACGGGAGTTAGCGCCCATCCCTACAAAGGACAGGCCAATGACTCAGGCTAACAAAACCATTGAGCCAAGGGACCTCGAAAATCACGGGCCGGGGATGGGTTTTGCAATATCTCCGATGGTGCGTGTTTCTATATAGGTCCCTGTCGTTGTATCCTATTGTGTAGGAGTGCTTTGTCTCAAAGCTGTAAGTATTAGAACCTGCCTACGATACCTACTTAAAGACGAACACGTGCACTTTCCCTACAACGCGAAAAAATTAGTAGAATCTAAAGAAATAGTCCGGCACACACTGACGAGAAGGCCGGCTGTACCTCGGTATCTGTTCAGGTTCTCTTGGGCAGATGGTTCCCTGAGCTGGACAACCTCCATTGATGCGAGAACTGGGCGCGACCACACTCTAGGGTATACTGTTGATGAGTGCCCATGACCAGCCTTCGGCGAACATGGTGTGAAAAAAGACGAATCCAAGATCCGGTGTTCGGAGCGTGCGCACACGAGGAGAGCGTCGCAAGACTTCGAGTCGCCATATCGCGCGACTATTATAGGGAATAACCGGCCGCTCCCTCAAGGCCGGTACCAACTCGAAGACGATTCCTATAACAGAGGTAGTTGGTTAAGCCGACTACCAATTTAGGCGATAGGGCGATTGGTTTCAGCCAAGAACACGCTCCAAAACGTAATGATAGCAATTCTGTGCACAGATCTACGTGGGTACCCGTCGACTTGCACCCTTCCAGTGCAACGAGCAAGAACCCCAGGAAGTGAATGTAAGTGTGATGCGTTGCCCATCAGCATTGCCCCAAATCAGACTTTCGGCTCACTAACCTAGCTACGCGGGACCGTCAATGAAATTCTCGACGATATGCCATTTGCGTCGAAGCTGGAGTCATTTCAGATATCTGATTATCATATTGTAACCATTTATAACCTGATTAGAGCGTGCCGCCCCGCCTTAATAGTGCTGAACTACTGCTCGCACGGAAGCAAAGGCATGGACACAGTACTTCAAATACGCCTAGAACCATACGAAAGAAGCTATATACTGCCAGTTCTCAGAGCGGACATCATTCCTTAGTGAGATTCTTAGTACGACACTCCGGGAATAAAGTACGCGTCTCGAGCTCCAGTAGACCATTAGAGGGTGGTTGGACCCGAGGTGATACCTAAACACATTCGACACCTGTATTAAGGTAGCATGGATGTCACATCGCCGCACTATTAAAGTTATAAAATAAATCTTACCACCACTACAAATATGTTCCAGTAGGATACTCAAAGTACAGCTAAATTATTCGCTAACGGCCTCGATAAGTCGACAGGCATTCCTGTAAAATATACCGTTATCGTCACTAATTAGCTTCTATTGCGCCAGGGACATGCGACCAAACGTGGCCGCCGCCAAATCAACGACGACCAGTATATTACCAGTCTTAGTACCTAGAACTGCATTCTTGACAGGGCCGCGTCACAACCATTTGGTCGTTACACTCGTAAACTACTGTGATTGGGTAGCTAAGTCGAACACAACTGTGGCCCGTGAAAATGGGGAGAAGTTGTATTTATGGGCGATCGGCCGTGTGCAGCACCGCCGGGCTCTGGACAGACGCGGGGCCAATGTCCGATGGGTCCTCTGACGCCTCCCCAGTTCTCTAGTACCTGTACCGGTACTTTTCGCGGGATCGAATGTCTATGGTCTACCAAGAGCAGAACGAAAGTTCGCTAGGGCGTAGGTGCAGACCAGCCTGATGTCGGCAGGAGGGGTTCGTTGAAGGAACTCCAGACGCCATTTCAGTACTCCACGGCGGTATACACTCCGGCAAGATAGGAGCGTAATGTATATATTGATACAGAGTGTCGGGGGGATATAGCTATGAGAATGTCTTTAGGCGGTTCGTCTGGATTGAATTATGGCGATATCTTGAACAGCGCCCAGTGATTTGGGCCTATGCGTGTCCGCATGAAATTCAATGGAGCTGATTGCCCGGCATGTGCTATCGCAAATCAA
seq00025   AAATGAGGGGAACCTCCGATATACGCAATCTCGTCGGACCCGGACGGAAAGTTGTGCTCTCTGCCTGATACTTCACCTTGTGGCGCGTACTGCTAATACGGGGTCTGCCTCGGTTCAATGATGTAGGTATTATGAGTTCTGAACCTCGTATTGATCTCGTCACGCATATAAGCGTAAGAGGCCGACTTTACTCCCCCGCAGGCTATGCTTAATTTACCCTCGCTTAACAGGACCCACTATCCCGATGGACGTACATGTTGCCGCTTAACGTAGCAAATCACGGGAGTTAGCGCCCATCCCTACAAAGGACAGGCCAATGACTCAGGCTAACAAAACCATTGAGCCAAGGGACCTCGAAAATCACGGGCCGGGGATGGGTTTTGCAATATCTCCGATGGTGCGTGTTTCTATATAGGTCCCTGTCGTTGTATCCTATTGTGTAGGAGTGGTTTGTCTCAAAGCTGTAAGTATTAGAACCTGCCTACGATACCTACTTAAAGACGAACACGTGCACTTTCCCTACAACGCGAAAAAATTAGTAGAATCTAAAGAAATAGTCCGGCACACACTGACGAGAAGGCCGGCTGTACCTCGGTATCTGTTCAGGTTCTCTTGGGCAGATGGTTCCCTGAGCTGGACAACCTCCATTGATGCGAGAACTGGGCGCGACCACACTCTAGGGTATACTGTTGATGAGTGCCCATGACCAGCCTTCGGCGAACATGGTGTGAAAAAAGACGAATCCAAGATCCGGTGTTCGGAGCGTGCGCACACGAGGAGAGCGTCGCAAGACTTCGAGTCGCCATATCGCGCGACTATTATAGGGAATAACCGGCCGCTCCCTCAAGGCCGGTACCAACTCGAAGACGATTCCTATAACAGAGGTAGTTGGTTAAGCCGACTACCAATTTAGGCGATAGGGCGATTGGTTTCAGCCAAGAACACGCTCCAAAACGTAATGATAGCAATTCTGTGCACAGATCTACGTGGGTACCCGTCGACTTGCACCCTTCCAGTGCAACGAGCAAGAACCCCAGGAAGTGAATGTAAGTGTGATGCGTTGCCCATCAGCATTGCCCCAAATCAGACTTTCGGCTCACTAACCTAGCTACGCGGGACCGTCAATGAAATTCTCGACGATATGCCATTTGCGTCGAAGCTGGAGTCATTTCAGATATCTGATTATCATATTGTAACCATTTATAACCTGATTAGAGCGTGCCGCCCCGCCTTAATAGTGCTGAACTACTGCTCGCACGGAAGCAAAGGCATGGACACAGTACTTCAAATACGCCTAGAACCATACGAAAGAAGCTATATACTGCCAGTTCTCAGAGCGGACATCATTCCTTAGTGAGATTCTTAGTACGACACTCCGGGAATAAAGTACGCGTCTCGAGCTCCAGTAGACCATTAGAGGGTGGTTGGACCCGAGGTGATACCTAAACACATTCGACACCTGTATTAAGGTAGCATGGATGTCACATCGCCGCACTATTAAAGTTATAAAATAAATCTTACCACCACTACAAATATGTTCCAGTAGGATACTCAAAGTACAGCTAAATTATTCGCTAACGGCCTCGATAAGTCGACAGGCATTCCTGTAAAATATACCGTTATCGTCACTAATTAGCTTCTATTGCGCCAGGGACATGCGACCAAACGTGGCCGCCGCCAAATCAACGACGACCAGTATATTACCAGTCTTAGTACCTAGAACTGCATTCTTGACAGGGCCGCGTCACAACCATTTGGTCGTTACACTCGTAAACTACTGTGATTGGGTAGCTAAGTCGAACACAACTGTGGCCCGTGAAAATGGGGAGAAGTTGTATTTATGGGCGATCGGCCGTGTGCAGCACCGCCGGGCTCTGGACAGACGCGGGGCCAATGTCCGATGGGTCCTCTGACGCCTCCCCAGTTCTCTAGTACCTGTACCGGTACTTTTCGCGGGATCGAATGTCTATGGTCTACCAAGAGCAGAACGAAAGTTCGCTAGGGCGTAGGTGCAGACCAGCCTGATGTCGGCAGGAGGGGTTCGTTGAAGGAACTCCAGACGCCATTTCAGTACTCCACGGCGGTATACACTCCGGCAAGATAGGAGCGTAATGTATATATTGATACAGAGTGTCGGGGGGATATAGCTATGAGAATGTCTTTAGGCGGTTCGTCTGGATTGAATTATGGCGATATCTTGAACAGCGCCCAGTGATTTGGGCCTATGCGTGTCCGCATGAAATTCAATGGAGCTGATTGCCCGGCATGTGCTATCGCAAATCAA
seq00026   AAATGAGGGGAACCTCCGATATACGCAATCTCGTCGGACCCGGACGGAAAGTTGTGCTCTCTGCCTGATACTTCACCTTGTGGCGCGTACTGCTAATACGGGGTCTGCCTCGGTTCAATGATGTAGGTATTATGAGTTCTGAACCTCGTATTGATCTCGTCACGCATATAAGCGTAAGAGGCCGACTTTACTCCCCCGCAGGCTATGCTTAATTTACCCTCGCTTAACAGGACCCACTATCCCGATGGACGTACATGTTGCCGCTTAACGTAGCAAATCACGGGAGTTAGCGCCCATCCCTACAAAGGACAGGCCAATGACTCAGGCTAACAAAACCATTGAGCCAAGGGACCTCGAAAATCACGGGCCGGGGATGGGTTTTGCAATATCTCCGATGGTGCGTGTTTCTATATAGGTCCCTGTCGTTGTATCCTATTGTGTAGGAGTGGTTTGTCTCAAAGCTGTAAGTATTAGAACCTGCCTACGATACCTACTTAAAGACGAACACGTGCACTTTCCCTACAACGCGAAAAAATTAGTAGAATCTAAAGAAATAGTCCGGCACACACTGACGAGAAGGCCGGCTGTACCTCGGTATCTGTTCAGGTTCTCTTGGGCAGATGGTTCCCTGAGCTGGACAACCTCCATTGATGCGAGAACTGGGCGCGACCACACTCTAGGGTATACTGTTGATGAGTGCCCATGACCAGCCTTCGGCGAACATGGTGTGAAAAAAGACGAATCCAAGATCCGGTGTTCGGAGCGTGCGCACACGAGGAGAGCGTCGCAAGACTTCGAGTCGCCATATCGCGCGACTATTATAGGGAATAACCGGCCGCTCCCTCAAGGCCGGTACCAACTCGAAGACGATTCCTATAACAGAGGTAGTTGGTTAAGCCGACTACCAATTTAGGCGATAGGGCGATTGGTTTCAGCCAAGAACACGCTCCAAAACGTAATGATAGCAATTCTGTGCACAGATCTACGTGGGTACCCGTCGACTTGCACCCTTCCAGTGCAACGAGCAAGAACCCCAGGAAGTGAATGTAAGTGTGATGCGTTGCCCATCAGCATTGCCCCAAATCAGACTTTCGGCTCACTAACCTAGCTACGCGGGACCGTCAATGAAATTCTCGACGATATGCCATTTGCGTCGAAGCTGGAGTCATTTCAGATATCTGATTATCATATTGTAACCATTTATAACCTGATTAGAGCGTGCCGCCCCGCCTTAATAGTGCTGAACTACTGCTCGCACGGAAGCAAAGGCATGGACACAGTACTTCCAATACGCCTAGAACCATACGAAAGAAGCTATATACTGCCAGTTCTCAGAGCGGACATCATTCCTTAGTGAGATTCTTAGTACGACACTCCGGGAATAAAGTACGCGTCTCGAGCTCCAGTAGACCATTAGAGGGTGGTTGGACCCGAGGTGATACCTAAACACATTCGACACCTGTATTAAGGTAGCATGGATGTCACATCGCCGCACTATTAAAGTTATAAAATAAATCTTACCACCACTACAAATATGTTCCAGTAGGATACTCAAAGTACAGCTAAATTATTCGCTAACGGCCTCGATAAGTCGACAGGCATTCCTGTAAAATATACCGTTATCGTCACTAATTAGCTTCTATTGCGCCAGGGACATGCGACCAAACGTGGCCGCCGCCAAATCAACGACGACCAGTATATTACCAGTCTTAGTACCTAGAACTGCATTCTTGACAGGGCCGCGTCACAACCATTTGGTCGTTACACTCGTAAACTACTGTGATTGGGTAGCTAAGTCGAACACAACTGTGGCCCGTGAAAATGGGGAGAAGTTGTATTTATGGGCGATCGGCCGTGTGCAGCACCGCCGGGCTCTGGACAGACGCGGGGCCAATGTCCGATGGGTCCTCTGACGCCTCCCCAGTTCTCTAGTACCTGTACCGGTACTTTTCGCGGGATCGAATGTCTATGGTCTACCAAGAGCAGAACGAAAGTTCGCTAGGGCGTAGGTGCAGACCAGCCTGATGTCGGCAGGAGGGGTTCGTTGAAGGAACTCCAGACGCCATTTCAGTACTCCACGGCGGTATACACTCCGGCAAGATAGGAGCGTAATGTATATATTGATACAGAGTGTCGGGGGGATATAGCTATGAGAATGTCTTTAGGCGGTTCGTCTGGATTGAATTATGGCGATATCTTGAACAGCGCCCAGTGATTTGGGCCTATGCGTGTCCGCATGAAATTCAATGGAGCTGATTGCCCGGCATGTGCTATCGCAAATCAA
seq00027   AAATGAGGGGAACCTCCGATATACGCAATCTCGTCGGACCCGGACGGAAAGTTGTGCTCTCTGCCTGATACTTCACCTTGTGGCGCGTACTGCTAATACGGGGTCTGCCTCGGTTCAATGATGTAGGTATTATGAGTTCTGAACCTCGTATTGATCTCGTCACGCATATAAGCGTAAGAGGCCGACTTTACTCCCCCGCAGGCTATGCTTAATTTACCCTCGCTTAACAGGACCCACTATCCCGATGGACGTACATGTTGCCGCTTAACGTAGCAAATCACGGGAGTTAGCGCCCATCCCTACAAAGGACAGGCCAATGACTCAGGCTAACAAAACCATTGAGCCAAGGGACCTCGAAAATCACGGGCCGGGGATGGGTTTTGCAATATCTCCGATGGTGCGTGTTTCTATATAGGTCCCTGTCGTTGTATCCTATTGTGTAGGAGTGGTTTGTCTCAAAGCTGTAAGTATTAGAACCTGCCTACGATACCTACTTAAAGACGAACACGTGCACTTTCCCTACAACGCGAAAAAATTAGTAGAATCTAAAGAAATAGTCCGGCACACACTGACGAGAAGGCCGGCTGTACCTCGGTATCTGTTCAGGTTCTCTTGGGCAGATGGTTCCCTGAGCTGGACAACCTCCATTGATGCGAGAACTGGGCGCGACCACACTCTAGGGTATACTGTTGATGAGTGCCCATGACCAGCCTTCGGCGAACATGGTGTGAAAAAAGACGAATCCAAGATCCGGTGTTCGGAGCGTGCGCACACGAGGAGAGCGTCGCAAGACTTCGAGTCGCCATATCGCGCGACTATTATAGGGAATAACCGGCCGCTCCCTCAAGGCCGGTACCAACTCGAAGACGATTCCTATAACAGAGGTAGTTGGTTAAGCCGACTACCAATTTAGGCGATAGGGCGATTGGTTTCAGCCAAGAACACGCTCCAAAACGTAATGATAGCAATTCTGTGCACAGATCTACGTGGGTACCCGTCGACTTGCACCCTTCCAGTGCAACGAGCAAGAACCCCAGGAAGTGAATGTAAGTGTGATGCGTTGCCCATCAGCATTGCCCCAAATCAGACTTTCGGCTCACTAACCTAGCTACGCGGGACCGTCAATGAAATTCTCGACGATATGCCATTTGCGTCGAAGCTGGAGTCATTTCAGATATCTGATTATCATATTGTAACCATTTATAACCTGATTAGAGCGTGCCGCCCCGCCTTAATAGTGCTGAACTACTGCTCGCACGGAAGCAAAGGCATGGACACAGTACTTCAAATACGCCTAGAACCATACGAAAGAAGCTATATACTGCCAGTTCTCAGAGCGGACATCATTCCTTAGTGAGATTCTTAGTACGACACTCCGGGAATAAAGTACGCGTCTCGAGCTCCAGTAGACCATTAGAGGGTGGTTGGACCCGAGGTGATACCTAAACACATTCGACACCTGTATTAAGGTAGCATGGATGTCACATCGCCGCACTATTAAAGTTATAAAATAAATCTTACCACCACTACAAATATGTTCCAGTAGGATACTCAAAGTACAGCTAAATTATTCGCTAACGGCCTCGATAAGTCGACAGGCATTCCTGTAAAATATACCGTTATCGTCACTAATTAGCTTCTATTGCGCCAGGGACATGCGACCAAACGTGGCCGCCGCCAAATCAACGACGACCAGTATATTACCAGTCTTAGTACCTAGAACTGCATTCTTGACAGGGCCGCGTCACAACCATTTGGTCGTTACACTCGTAAACTACTGTGATTGGGTAGCTAAGTCGAACACAACTGTGGCCCGTGAAAATGGGGAGAAGTTGTATTTATGGGCGATCGGCCGTGTGCAGCACCGCCGGGCTCTGGACAGACGCGGGGCCAATGTCCGATGGGTCCTCTGACGCCTCCCCAGTTCTCTAGTACCTGTACCGGTACTTTTCGCGGGATCGAATGTCTATGGTCTACCAAGAGCAGAACGAAAGTTCGCTAGGGCGTAGGTGCAGACCAGCCTGATGTCGGCAGGAGGGGTTCGTTGAAGGAACTCCAGACGCCATTTCAGTACTCCACGGCGGTATACACTCCGGCAAGATAGGAGCGTAATGTATATATTGATACAGAGTGTCGGGGGGATATAGCTATGAGAATGTCTTTAGGCGGTTCGTCTGGATTGAATTATGGCGATATCTTGAACAGCGCCCAGTGATTTGGGCCTATGCGTGTCCGCATGAAATTCAATGGAGCTGATTGCCCGGCATGTGCTATCGCAAATCAA
seq00028   AAATGAGGGGAACCTCCGATATACGCAATCTCGTCGGACCCGGACGGAAAGTTGTGCTCTCTGCCTGATACTTCACCTTGTGGCGCGTACTGCTAATACGGGGTCTGCCTCGGTTCAATGATGTAGGTATTATGAGTTCTGAACCTCGTATTGATCTCGTCACGCATATAAGCGTAAGAGGCCGACTTTACTCCCCCGCAGGCTATGCTTAATTTACCCTCGCTTAACAGGACCCACTATCCCGATGGACGTACATGTTGCCGCTTAACGTAGCAAATCACGGGAGTTAGCGCCCATCCCTACAAAGGACAGGCCAATGACTCAGGCTAACAAAACCATTGAGCCAAGGGACCTCGAAAATCACGGGCCGGGGATGGGTTTTGCAATATCTCCGATGGTGCGTGTTTCTATATAGGTCCCTGTCGTTGTATCCTATTGTGTAGGAGTGGTTTGTCTCAAAGCTGTAAGTATTAGAACCTGCCTACGATACCTACTTAAAGACGAACACGTGCACTTTCCCTACAACGCGAAAAAATTAGTAGAATCTAAAGAAATAGTCCGGCACACACTGACGAGAAGGCCGGCTGTACCTCGGTATCTGTTCAGGTTCTCTTGGGCAGATGGTTCCCTGAGCTGGACAACCTCCATTGATGCGAGAACTGGGCGCGACCACACTCTAGGGTATACTGTTGATGAGTGCCCATGACCAGCCTTCGGCGAACATGGTGTGAAAAAAGACGAATCCAAGATCCGGTGTTCGGAGCGTGCGCACACGAGGAGAGCGTCGCAAGACTTCGAGTCGCCATATCGCGCGACTATTATAGGGAATAACCGGCCGCTCCCTCAAGGCCGGTACCAACTCGAAGACGATTCCTATAACAGAGGTAGTTGGTTAAGCCGACTACCAATTTAGGCGATAGGGCGATTGGTTTCAGCCAAGAACACGCTCCAAAACGTAATGATAGCAATTCTGTGCACAGATCTACGTGGGTACCCGTCGACTTGCACCCTTCCAGTGCAACGAGCAAGAACCCCAGGAAGTGAATGTAAGTGTGATGCGTTGCCCATCAGCATTGCCCCAAATCAGACTTTCGGCTCACTAACCTAGCTACGCGGGACCGTCAATGAAATTCTCGACGATATGCCATTTGCGTCGAAGCTGGAGTCATTTCAGATATCTGATTATCATATTGTAACCATTTATAACCTGATTAGAGCGTGCCGCCCCGCCTTAATAGTGCTGAACTACTGCTCGCACGGAAGCAAAGGCATGGACACAGTACTTCAAATACGCCTAGAACCATACGAAAGAAGCTATATACTGCCAGTTCTCAGAGCGGACATCATTCCTTAGTGAGATTCTTAGTACGACACTCCGGGAATAAAGTACGCGTCTCGAGCTCCAGTAGACCATTAGAGGGTGGTTGGACCCGAGGTGATACCTAAACACATTCGACACCTGTATTAAGGTAGCATGGATGTCACATCGCCGCACTATTAAAGTTATAAAATAAATCTTACCACCACTACAAATATGTTCCAGTAGGATACTCAAAGTACAGCTAAATTATTCGCTAACGGCCTCGATAAGTCGACAGGCATTCCTGTAAAATATACCGTTATCGTCACTAATTAGCTTCTATTGCGCCAGGGACATGCGACCAAACGTGGCCGCCGCCAAATCAACGACGACCAGTATATTACCAGTCTTAGTACCTAGAACTGCATTCTTGACAGGGCCGCGTCACAACCATTTGGTCGTTACACTCGTAAACTACTGTGATTGGGTAGCTAAGTCGAACACAACTGTGGCCCGTGAAAATGGGGAGAAGTTGTATTTATGGGCGATCGGCCGTGTGCAGCACCGCCGGGCTCTGGACAGACGCGGGGCCAATGTCCGATGGGTCCTCTGACGCCTCCCCAGTTCTCTAGTACCTGTACCGGTACTTTTCGCGGGATCGAATGTCTATGGTCTACCAAGAGCAGAACGAAAGTTCGCTAGGGCGTAGGTGCAGACCAGCCTGATGTCGGCAGGAGGGGTTCGTTGAAGGAACTCCAGACGCCATTTCAGTACTCCACGGCGGTATACACTCCGGCAAGATAGGAGCGTAATGTATATATTGATACAGAGTGTCGGGGGGATATAGCTATGAGAATGTCTTTAGGCGGTTCGTCTGGATTGAATTATGGCGATATCTTGAACAGCGCCCAGTGATTTGGGCCTATGCGTGTCCGCATGAAATTCAATGGAGCTGATTGCCCGGCATGTGCTATCGCAAATCAA
seq00029   AAATGAGGGGAACCTCCGATATACGCAATCTCGTCGGACCCGGACGGAAAGTTGTGCTCTCTGCCTGATACTTCACCTTGTGGCGCGTACTGCTAATACGGGGTCTGCCTCGGTTCAATGATGTAGGTATTATGAGTTCTGAACCTCGTATTGATCTCGTCACGCATATAAGCGTAAGAGGCCGACTTTACTCCCCCGCAGGCTATGCTTAATTTACCCTCGCTTAACAGGACCCACTATCCCGATGGACGTACATGTTGCCGCTTAACGTAGCAAATCACGGGAGTTAGCGCCCATCCCTACAAAGGACAGGCCAATGACTCAGGCTAACAAAACCATTGAGCCAAGGGACCTCGAAAATCACGGGCCGGGGATGGGTTTTGCAATATCTCCGATGGTGCGTGTTTCTATATAGGTCCCTGTCGTTGTATCCTATTGTGTAGGAGTGGTTTGTCTCAAAGCTGTAAGTATTAGAACCTGCCTACGATACCTACTTAAAGACGAACACGTGCACTTTCCCTACAACGCGAAAAAATTAGTAGAATCTAAAGAAATAGTCCGGCACACACTGACGAGAAGGCCGGCTGTACCTCGGTATCTGTTCAGGTTCTCTTGGGCAGATGGTTCCCTGAGCTGGACAACCTCCATTGATGCGAGAACTGGGCGCGACCACACTCTAGGGTATACTGTTGATGAGTGCCCATGACCAGCCTTCGGCGAACATGGTGTGAAAAAAGACGAATCCAAGATCCGGTGTTCGGAGCGTGCGCACACGAGGAGAGCGTCGCAAGACTTCGAGTCGCCATATCGCGCGACTATTATAGGGAATAACCGGCCGCTCCCTCAAGGCCGGTACCAACTCGAAGACGATTCCTATAACAGAGGTAGTTGGTTAAGCCGACTACCAATTTAGGCGATAGGGCGATTGGTTTCAGCCAAGAACACGCTCCAAAACGTAATGATAGCAATTCTGTGCACAGATCTACGTGGGTACCCGTCGACTTGCACCCTTCCAGTGCAACGAGCAAGAACCCCAGGAAGTGAATGTAAGTGTGATGCGTTGCCCATCAGCATTGCCCCAAATCAGACTTTCGGCTCACTAACCTAGCTACGCGGGACCGTCAATGAAATTCTCGACGATATGCCATTTGCGTCGAAGCTGGAGTCATTTCAGATATCTGATTATCATATTGTAACCATTTATAACCTGATTAGAGCGTGCCGCCCCGCCTTAATAGTGCTGAACTACTGCTCGCACGGAAGCAAAGGCATGGACACAGTACTTCAAATACGCCTAGAACCATACGAAAGAAGCTATATACTGCCAGTTCTCAGAGCGGACATCATTCCTTAGTGAGATTCTTAGTACGACACTCCGGGAATAAAGTACGCGTCTCGAGCTCCAGTAGACCATTAGAGGGTGGTTGGACCCGAGGTGATACCTAAACACATTCGACACCTGTATTAAGGTAGCATGGATGTCACATCGCCGCACTATTAAAGTTATAAAATAAATCTTACCACCACTACAAATATGTTCCAGTAGGATACTCAAAGTACAGCTAAATTATTCGCTAACGGCCTCGATAAGTCGACAGGCATTCCTGTAAAATATACCGTTATCGTCACTAATTAGCTTCTATTGCGCCAGGGACATGCGACCAAACGTGGCCGCCGCCAAATCAACGACGACCAGTATATTACCAGTCTTAGTACCTAGAACTGCATTCTTGACAGGGCCGCGTCACAACCATTTGGTCGTTACACTCGTAAACTACTGTGATTGGGTAGCTAAGTCGAACACAACTGTGGCCCGTGAAAATGGGGAGAAGTTGTATTTATGGGCGATCGGCCGTGTGCAGCACCGCCGGGCTCTGGACAGACGCGGGGCCAATGTCCGATGGGTCCTCTGACGCCTCCCCAGTTCTCTAGTACCTGTACCGGTACTTTTCGCGGGATCGAATGTCTATGGTCTACCAAGAGCAGAACGAAAGTTCGCTAGGGCGTAGGTGCAGACCAGCCTGATGTCGGCAGGAGGGGTTCGTTGAAGGAACTCCAGACGCCATTTCAGTACTCCACGGCGGTATACACTCCGGCAAGATAGGAGCGTAATGTATATATTGATACAGAGTGTCGGGGGGATATAGCTATGAGAATGTCTTTAGGCGGTTCGTCTGGATTGAATTATGGCGATATCTTGAACAGCGCCCAGTGATTTGGGCCTATGCGTGTCCGCATGAAATTCAATGGAGCTGATTGCCCGGCATGTGCTATCGCAAATCAA
seq00030   AAATGAGGGGAACCTCCGATATACGCAATCTCGTCGGACCCGGACGGAAAGTTGTGCTCTCTGCCTGATACTTCACCTTGTGGCGCGTACTGCTAATACGGGGTCTGCCTCGGTTCAATGATGTAGGTATTATGAGTTCTGAACCTCGTATTGATCTCGTCACGCATATAAGCGTAAGAGGCCGACTTTACTCCCCCGCAGGCTATGCTTAATTTACCCTCGCTTAACAGGACCCACTATCCCGATGGACGTACATGTTGCCGCTTAACGTAGCAAATCACGGGAGTTAGCGCCCATCCCTACAAAGGACAGGCCAATGACTCAGGCTAACAAAACCATTGAGCCAAGGGACCTCGAAAATCACGGGCCGGGGATGGGTTTTGCAATATCTCCGATGGTGCGTGTTTCTATATAGGTCCCTGTCGTTGTATCCTATTGTGTAGGAGTGGTTTGTCTCAAAGCTGTAAGTATTAGAACCTGCCTACGATACCTACTTAAAGACGAACACGTGCACTTTCCCTACAACGCGAAAAAATTAGTAGAATCTAAAGAAATAGTCCGGCACACACTGACGAGAAGGCCGGCTGTACCTCGGTATCTGTTCAGGTTCTCTTGGGCAGATGGTTCCCTGAGCTGGACAACCTCCATTGATGCGAGAACTGGGCGCGACCACACTCTAGGGTATACTGTTGATGAGTGCCCATGACCAGCCTTCGGCGAACATGGTGTGAAAAAAGACGAATCCAAGATCCGGTGTTCGGAGCGTGCGCACACGAGGAGAGCGTCGCAAGACTTCGAGTCGCCATATCGCGCGACTATTATAGGGAATAACCGGCCGCTCCCTCAAGGCCGGTACCAACTCGAAGACGATTCCTATAACAGAGGTAGTTGGTTAAGCCGACTACCAATTTAGGCGATAGGGCGATTGGTTTCAGCCAAGAACACGCTCCAAAACGTAATGATAGCAATTCTGTGCACAGATCTACGTGGGTACCCGTCGACTTGCACCCTTCCAGTGCAACGAGCAAGAACCCCAGGAAGTGAATGTAAGTGTGATGCGTTGCCCATCAGCATTGCCCCAAATCAGACTTTCGGCTCACTAACCTAGCTACGCGGGACCGTCAATGAAATTCTCGACGATATGCCATTTGCGTCGAAGCTGGAGTCATTTCAGATATCTGATTATCATATTGTAACCATTTATAACCTGATTAGAGCGTGCCGCCCCGCCTTAATAGTGCTGAACTACTGCTCGCACGGAAGCAAAGGCATGGACACAGTACTTCCAATACGCCTAGAACCATACGAAAGAAGCTATATACTGCCAGTTCTCAGAGCGGACATCATTCCTTAGTGAGATTCTTAGTACGACACTCCGGGAATAAAGTACGCGTCTCGAGCTCCAGTAGACCATTAGAGGGTGGTTGGACCCGAGGTGATACCTAAACACATTCGACACCTGTATTAAGGTAGCATGGATGTCACATCGCCGCACTATTAAAGTTATAAAATAAATCTTACCACCACTACAAATATGTTCCAGTAGGATACTCAAAGTACAGCTAAATTATTCGCTAACGGCCTCGATAAGTCGACAGGCATTCCTGTAAAATATACCGTTATCGTCACTAATTAGCTTCTATTGCGCCAGGGACATGCGACCAAACGTGGCCGCCGCCAAATCAACGACGACCAGTATATTACCAGTCTTAGTACCTAGAACTGCATTCTTGACAGGGCCGCGTCACAACCATTTGGTCGTTACACTCGTAAACTACTGTGATTGGGTAGCTAAGTCGAACACAACTGTGGCCCGTGAAAATGGGGAGAAGTTGTATTTATGGGCGATCGGCCGTGTGCAGCACCGCCGGGCTCTGGACAGACGCGGGGCCAATGTCCGATGGGTCCTCTGACGCCTCCCCAGTTCTCTAGTACCTGTACCGGTACTTTTCGCGGGATCGAATGTCTATGGTCTACCAAGAGCAGAACGAAAGTTCGCTAGGGCGTAGGTGCAGACCAGCCTGATGTCGGCAGGAGGGGTTCGTTGAAGGAACTCCAGACGCCATTTCAGTACTCCACGGCGGTATACACTCCGGCAAGATAGGAGCGTAATGTATATATTGATACAGAGTGTCGGGGGGATATAGCTATGAGAATGTCTTTAGGCGGTTCGTCTGGATTGAATTATGGCGATATCTTGAACAGCGCCCAGTGATTTGGGCCTATGCGTGTCCGCATGAAATTCAATGGAGCTGATTGCCCGGCATGTGCTATCGCAAATCAA
seq00031   AAATGAGGGGAACCTCCGATATACGCAATCTCGTCGGACCCGGACGGAAAGTTGTGCTCTCTGCCTGATACTTCACCTTGTGGCGCGTACTGCTAATACGGGGTCTGCCTCGGTTCAATGATGTAGGTATTATGAGTTCTGAACCTCGTATTGATCTCGTCACGCATATAAGCGTAAGAGGCCGACTTTACTCCCCCGCAGGCTATGCTTAATTTACCCTCGCTTAACAGGACCCACTATCCCGATGGACGTACATGTTGCCGCTTAACGTAGCAAATCACGGGAGTTAGCGCCCATCCCTACAAAGGACAGGCCAATGACTCAGGCTAACAAAACCATTGAGCCAAGGGACCTCGAAAATCACGGGCCGGGGATGGGTTTTGCAATATCTCCGATGGTGCGTGTTTCTATATAGGTCCCTGTCGTTGTATCCTATTGTGTAGGAGTGGTTTGTCTCAAAGCTGTAAGTATTAGAACCTGCCTACGATACCTACTTAAAGACGAACACGTGCACTTTCCCTACAACGCGAAAAAATTAGTAGAATCTAAAGAAATAGTCCGGCACACACTGACGAGAAGGCCGGCTGTACCTCGGTATCTGTTCAGGTTCTCTTGGGCAGATGGTTCCCTGAGCTGGACAACCTCCATTGATGCGAGAACTGGGCGCGACCACACTCTAGGGTATACTGTTGATGAGTGCCCATGACCAGCCTTCGGCGAACATGGTGTGAAAAAAGACGAATCCAAGATCCGGTGTTCGGAGCGTGCGCACACGAGGAGAGCGTCGCAAGACTTCGAGTCGCCATATCGCGCGACTATTATAGGGAATAACCGGCCGCTCCCTCAAGGCCGGTACCAACTCGAAGACGATTCCTATAACAGAGGTAGTTGGTTAAGCCGACTACCAATTTAGGCGATAGGGCGATTGGTTTCAGCCAAGAACACGCTCCAAAACGTAATGATAGCAATTCTGTGCACAGATCTACGTGGGTACCCGTCGACTTGCACCCTTCCAGTGCAACGAGCAAGAACCCCAGGAAGTGAATGTAAGTGTGATGCGTTGCCCATCAGCATTGCCCCAAATCAGACTTTCGGCTCACTAACCTAGCTACGCGGGACCGTCAATGAAATTCTCGACGATATGCCATTTGCGTCGAAGCTGGAGTCATTTCAGATATCTGATTATCATATTGTAACCATTTATAACCTGATTAGAGCGTGCCGCCCCGCCTTAATAGTGCTGAACTACTGCTCGCACGGAAGCAAAGGCATGGACACAGTACTTCTAATACGCCTAGAACCATACGAAAGAAGCTATATACTGCCAGTTCTCAGAGCGGACATCATTCCTTAGTGAGATTCTTAGTACGACACTCCGGGAATAAAGTACGCGTCTCGAGCTCCAGTAGACCATTAGAGGGTGGTTGGACCCGAGGTGATACCTAAACACATTCGACACCTGTATTAAGGTAGCATGGATGTCACATCGCCGCACTATTAAAGTTATAAAATAAATCTTACCACCACTACAAATATGTTCCAGTAGGATACTCAAAGTACAGCTAAATTATTCGCTAACGGCCTCGATAAGTCGACAGGCATTCCTGTAAAATATACCGTTATCGTCACTAATTAGCTTCTATTGCGCCAGGGACATGCGACCAAACGTGGCCGCCGCCAAATCAACGACGACCAGTATATTACCAGTCTTAGTACCTAGAACTGCATTCTTGACAGGGCCGCGTCACAACCATTTGGTCGTTACACTCGTAAACTACTGTGATTGGGTAGCTAAGTCGAACACAACTGTGGCCCGTGAAAATGGGGAGAAGTTGTATTTATGGGCGATCGGCCGTGTGCAGCACCGCCGGGCTCTGGACAGACGCGGGGCCAATGTCCGATGGGTCCTCTGACGCCTCCCCAGTTCTCTAGTACCTGTACCGGTACTTTTCGCGGGATCGAATGTCTATGGTCTACCAAGAGCAGAACGAAAGTTCGCTAGGGCGTAGGTGCAGACCAGCCTGATGTCGGCAGGAGGGGTTCGTTGAAGGAACTCCAGACGCCATTTCAGTACTCCACGGCGGTATACACTCCGGCAAGATAGGAGCGTAATGTATATATTGATACAGAGTGTCGGGGGGATATAGCTATGAGAATGTCTTTAGGCGGTTCGTCTGGATTGAATTATGGCGATATCTTGAACAGCGCCCAGTGATTTGGGCCTATGCGTGTCCGCATGAAATTCAATGGAGCTGATTGCCCGGCATGTGCTATCGCAAATCAA
seq00032   AAATGAGGGGAACCTCCGATATACGCAATCTCGTCGGACCCGGACGGAAAGTTGTGCTCTCTGCCTGATACTTCACCTTGTGGCGCGTACTGCTAATACGGGGTCTGCCTCGGTTCAATGATGTAGGTATTATGAGTTCTGAACCTCGTATTGATCTCGTCACGCATATAAGCGTAAGAGGCCGACTTTACTCCCCCGCAGGCTATGCTTAATTTACCCTCGCTTAACAGGACCCACTATCCCGATGGACGTACATGTTGCCGCTTAACGTAGCAAATCACGGGAGTTAGCGCCCATCCCTACAAAGGACAGGCCAATGACTCAGGCTAACAAAACCATTGAGCCAAGGGACCTCGAAAATCACGGGCCGGGGATGGGTTTTGCAATATCTCCGATGGTGCGTGTTTCTATATAGGTCCCTGTCGTTGTATCCTATTGTGTAGGAGTGGTTTGTCTCAAAGCTGTAAGTATTAGAACCTGCCTACGATACCTACTTAAAGACGAACACGTGCACTTTCCCTACAACGCGAAAAAATTAGTAGAATCTAAAGAAATAGTCCGGCACACACTGACGAGAAGGCCGGCTGTACCTCGGTATCTGTTCAGGTTCTCTTGGGCAGATGGTTCCCTGAGCTGGACAACCTCCATTGATGCGAGAACTGGGCGCGACGACACTCTAGGGTATACTGTTGATGAGTGCCCATGACCAGCCTTCGGCGAACATGGTGTGAAAAAAGACGAATCCAAGATCCGGTGTTCGGAGCGTGCGCACACGAGGAGAGCGTCGCAAGACTTCGAGTCGCCATATCGCGCGACTATTATAGGGAATAACCGGCCGCTCCCTCAAGGCCGGTACCAACTCGAAGACGATTCCTATAACAGAGGTAGTTGGTTAAGCCGACTACCAATTTAGGCGATAGGGCGATTGGTTTCAGCCAAGAACACGCTCCAAAACGTAATGATAGCAATTCTGTGCACAGATCTACGTGGGTACCCGTCGACTTGCACCCTTCCAGTGCAACGAGCAAGAACCCCAGGAAGTGAATGTAAGTGTGATGCGTTGCCCATCAGCATTGCCCCAAATCAGACTTTCGGCTCACTAACCTAGCTACGCGGGACCGTCAATGAAATTCTCGACGATATGCCATTTGCGTCGAAGCTGGAGTCATTTCAGATATCTGATTATCATATTGTAACCATTTATAACCTGATTAGAGCGTGCCGCCCCGCCTTAATAGTGCTGAACTACTGCTCGCACGGAAGCAAAGGCATGGACACAGTACTTCAAATACGCCTAGAACCATACGAAAGAAGCTATATACTGCCAGTTCTCAGAGCGGACATCATTCCTTAGTGAGATTCTTAGTACGACACTCCGGGAATAAAGTACGCGTCTCGAGCTCCAGTAGACCATTAGAGGGTGGTTGGACCCGAGGTGATACCTAAACACATTCGACACCTGTATTAAGGTAGCATGGATGTCACATCGCCGCACTATTAAAGTTATAAAATAAATCTTACCACCACTACAAATATGTTCCAGTAGGATACTCAAAGTACAGCTAAATTATTCGCTAACGGCCTCGATAAGTCGACAGGCATTCCTGTAAAATATACCGTTATCGTCACTAATTAGCTTCTATTGCGCCAGGGACATGCGACCAAACGTGGCCGCCGCCAAATCAACGACGACCAGTATATTACCAGTCTTAGTACCTAGAACTGCATTCTTGACAGGGCCGCGTCACAACCATTTGGTCGTTACACTCGTAAACTACTGTGATTGGGTAGCTAAGTCGAACACAACTGTGGCCCGTGAAAATGGGGAGAAGTTGTATTTATGGGCGATCGGCCGTGTGCAGCACCGCCGGGCTCTGGACAGACGCGGGGCCAATGTCCGATGGGTCCTCTGACGCCTCCCCAGTTCTCTAGTACCTGTACCGGTACTTTTCGCGGGATCGAATGTCTATGGTCTACCAAGAGCAGAACGAAAGTTCGCTAGGGCGTAGGTGCAGACCAGCCTGATGTCGGCAGGAGGGGTTCGTTGAAGGAACTCCAGACGCCATTTCAGTACTCCACGGCGGTATACACTCCGGCAAGATAGGAGCGTAATGTATATATTGATACAGAGTGTCGGGGGGATATAGCTATGAGAATGTCTTTAGGCGGTTCGTATGGATTGAATTATGGCGATATCTTGAACAGCGCCCAGTGATTTGGGCCTATGCGTGTCCGCATGAAATTCAATGGAGCTGATTGCCCGGCATGTGCTATCGCAAATCAA
seq00033   AAATGAGGGGAACCTCCGATATACGCAATCTCGTCGGACCCGGACGGAAAGTTGTGCTCTCTGCCTGATACTTCACCTTGTGGCGCGTACTGCTAATACGGGGTCTGCCTCGGTTCAATGATGTAGGTATTATGAGTTCTGAACCTCGTATTGATCTCGTCACGCATATAAGCGTAAGAGGCCGACTTTACTCCCCCGCAGGCTATGCTTAATTTACCCTCGCTTAACAGGACCCACTATCCCGATGGACGTACATGTTGCCGCTTAACGTAGCAAATCACGGGAGTTAGCGCCCATCCCTACAAAGGACAGGCCAATGACTCAGGCTAACAAAACCATTGAGCCAAGGGACCTCGAAAATCACGGGCCGGGGATGGGTTTTGCAATATCTCCGATGGTGCGTGTTTCTATATAGGTCCCTGTCGTTGTATCCTATTGTGTAGGAGTGGTTTGTCTCAAAGCTGTAAGTATTAGAACCTGCCTACGATACCTACTTAAAGACGAACACGTGCACTTTCCCTACAACGCGAAAAAATTAGTAGAATCTAAAGAAATAGTCCGGCACACACTGACGAGAAGGCCGGCTGTACCTCGGTATCTGTTCAGGTTCTCTTGGGCAGATGGTTCCCTGAGCTGGACAACCTCCATTGATGCGAGAACTGGGCGCGACCACACTCTAGGGTATACTGTTGATGAGTGCCCATGACCAGCCTTCGGCGAACATGGTGTGAAAAAAGACGAATCCAAGATCCGGTGTTCGGAGCGTGCGCACACGAGGAGAGCGTCGCAAGACTTCGAGTCGCCATATCGCGCGACTATTATAGGGAATAACCGGCCGCTCCCTCAAGGCCGGTACCAACTCGAAGACGATTCCTATAACAGAGGTAGTTGGTTAAGCCGACTACCAATTTAGGCGATAGGGCGATTGGTTTCAGCCAAGAACACGCTCCAAAACGTAATGATAGCAATTCTGTGCACAGATCTACGTGGGTACCCGTCGACTTGCACCCTTCCAGTGCAACGAGCAAGAACCCCAGGAAGTGAATGTAAGTGTGATGCGTTGCCCATCAGCATTGCCCCAAATCAGACTTTCGGCTCACTAACCTAGCTACGCGGGACCGTCAATGAAATTCTCGACGATATGCCATTTGCGTCGAAGCTGGAGTCATTTCAGATATCTGATTATCATATTGTAACCATTTATAACCTGATTAGAGCGTGCCGCCCCGCCTTAATAGTGCTGAACTACTGCTCGCACGGAAGCAAAGGCATGGACACAGTACTTCCAATACGCCTAGAACCATACGAAAGAAGCTATATACTGCCAGTTCTCAGAGCGGACATCATTCCTTAGTGAGATTCTTAGTACGACACTCCGGGAATAAAGTACGCGTCTCGAGCTCCAGTAGACCATTAGAGGGTGGTTGGACCCGAGGTGATACCTAAACACATTCGACACCTGTATTAAGGTAGCATGGATGTCACATCGCCGCACTATTAAAGTTATAAAATAAATCTTACCACCACTACAAATATGTTCCAGTAGGATACTCAAAGTACAGCTAAATTATTCGCTAACGGCCTCGATAAGTCGACAGGCATTCCTGTAAAATATACCGTTATCGTCACTAATTAGCTTCTATTGCGCCAGGGACATGCGACCAAACGTGGCCGCCGCCAAATCAACGACGACCAGTATATTACCAGTCTTAGTACCTAGAACTGCATTCTTGACAGGGCCGCGTCACAACCATTTGGTCGTTACACTCGTAAACTACTGTGATTGGGTAGCTAAGTCGAACACAACTGTGGCCCGTGAAAATGGGGAGAAGTTGTATTTATGGGCGATCGGCCGTGTGCAGCACCGCCGGGCTCTGGACAGACGCGGGGCCAATGTCCGATGGGTCCTCTGACGCCTCCCCAGTTCTCTAGTACCTGTACCGGTACTTTTCGCGGGATCGAATGTCTATGGTCTACCAAGAGCAGAACGAAAGTTCGCTAGGGCGTAGGTGCAGACCAGCCTGATGTCGGCAGGAGGGGTTCGTTGAAGGAACTCCAGACGCCATTTCAGTACTCCACGGCGGTATACACTCCGGCAAGATAGGAGCGTAATGTATATATTGATACAGAGTGTCGGGGGGATATAGCTATGAGAATGTCTTTAGGCGGTTCGTCTGGATTGAATTATGGCGATATCTTGAACAGCGCCCAGTGATTTGGGCCTATGCGTGTCCGCATGAAATTCAATGGAGCTGATTGCCCGGCATGTGCTATCGCAAATCAA
