# Supplementary material for: How Good Are Indirect Tests at Detecting Recombination in Human mtDNA?
Source: G3 (Bethesda). 2013 Jul 1;3(7):1095–104. doi: 10.1534/g3.113.006510 (PMC3704238; doi:10.1534/g3.113.006510)
Supplement: Supporting Information [file supp_g3.113.006510_FileS2.gz › SequenceData/mtDNA_ratehet&popgrowth/10/3rdbase/Infiles/10_20-new.txt]

33 2284
seq00001   TCAAGGATAATCCTCTAGGGCTAAGCGATGTCTTACCCAATCGCCATTCGCATATCGCTCTAAGAATGCGTTAGGACCCGCAAAATAAAAAAGGAACGCTGCTGGGCGTCAAGGAACGCCCCGCCATTGTCACGCCGCTAGTTCGGAGCGATAGCGCGTCCGCTGTCACGCCTATCTTCAAGGGTTATACCTGCTGTTGGTGAGAGATTACGGAATCAGGCGTACCGCGAACGGAACAGTGTGCCAACACTGGTCTGCAGGGGAGAACGACCTGAGCTGCCTTGTGTTCGTACGTGCAGAACAATACCCCCATAGCGAGGTCCTTGTCGATCTTCTGTATCTACGGAGAGTGGGGAAATCCTCTACCCCTAGTAGTTGATAACCTGACAACAGGAAGACTTGTCCCCGGGAGGAGGGCGTCTGCTGAGTTTTCAGGCACGAGAGTAAAGGCATAAAGATAGGACCACGAACTTAGAGGTATGGGAATGGCCCGCACGTGAACTAAGACTGCGTAAAGGTTGCGTTGTGTTATCTAGGCCATCAATGAGTCCAAAGTAAAGTTAGCCAGAAGGATATGGCTTCAATAGGCATGCAGGCTAAGGTCTACCTGCGCACTCCGTCAAATGGGACGGAGTCTCGTCCCTGATTGCATCACCGTGGACCTTGCACGTCACCTGCAAGCCCTCGATCTATCGACACTAGACGCAACTTAATAGATAGGGTTAGGTTGGCCAGATCTCGGAATTGACGAGGTCTTTGTTATCCCTCGAAACGGTGCTATAGTACCACGACAGTGTCCCCCCCGGTACGTTGTACTGGAAGCCGGCAAGCCGGGTGTCAGGATGTTTGGTTTCGTATAAGAACGTTGAGTATTGTATTTAGTGTAATAATGTAGCCGCGGTGGACCTAATATTTGAGCTGCACTCACGGTCCGGCAAAATCTACCGTTGGCATACGGTGGCGAGGGCAGGGACCCGCAACTGGCACGTGGCACCTGCCCATTGATCTTCCACAAGTATGAATGGAATCCCCAAGGTCCGTACAAAGAATCAACACTGCGGCGACCATAAGGTGAGTAAGGACCAGTACGCAGCACGGGATATGCCATTGGACGGATCCTTTGTTGCCTTCTCATGTACGTATCTGCACAATCGACACTGCTTATTATAGTTTTGGACAAGAGCTTTATTATGAGATACTCGACCGACCCCCGCCCATTGAGCGCATTCAAGTGGTTTTCGACCTCATCTTCTCTCTTGAGGAACCTTACATGTTTTGGGACCTTCGACCGGGCCAAGATCATTGCCTTTTAAGTGACTACCGTCCGAAATGTCATAAGGGGCCGCTCCCGAATTGTTACCCCCTGCTGTTTTTCCAATACGCATTGCCGATGCTCACCGTTGGATCTTAATTATAAACCCTCGACTCATGCACAAAACTTACAAATATCCGGTTAGCCATCCCTCGAGGATGAGCGTGGCTCGCGAACTGCTTCTTATTTTACGCAGGACTTTGCGCCAGCACATGTTTTCTGGTTTGGTGACGCAGTGAGGCCAGACCCAAGATCGCGCGATTTAGGTGAGCCCTCTCGAGGGTTTTCCACCAGGTGCGACAGTTTAATTAGTTCATTGATCAAGGGGGCTAGTTTATTTGTTGTGTACTAGTGAGACCAGCTCCGGCGGGTGGCTCGCGCAAGGTTAGGAAAGTCGCCATTTCGCTGTAATGCTAAGCGTTAAACTGCCTAACTAACTTTCGGGATCGGCTGCTGTTATTCCTACCTTATGGTGATCGTACAATTCGGCCAGGGGCTCGAGGTGGATAACTCATAACATTTACGGCGTGTCGACCCTATCAGGAGGCTCCCGTATCATACATAAAGTGACGAAATCCTAAACCTGCCCTTTGCTATTCCGATTATCTCTCTCGCGTATGTCGCCTATCCGTTGTAGAACTGTGTAATTTATGTGACCCATGATTTGGTGGTATCTCTCAATTAAGAATCGCATAAGTTCAATGTGAATCAGAGCACTATCGGTGATAACCGTATGGTCGCGACGTGCAACGGAACAGCGTGCCACGATATTGCCTACGGTCCCCGCCGATGAAATTTACTGACGCCCCGTATACACACGGCCGTGTACACTAGAAGCGTAACCCTGATAGCTAATCTCGAGCTCGTCCACGCTCACCGGGAGGCACCATGTAGTACTCTGGACTCTCACTAGCCCCTGTTTCCCCGTGAACACGCTCTTGAAACGCGTCTATCGTATCACCACTCGAACGT
seq00002   TCAAGGATAATCCTCTAGGGCTAAGCGATGTCTTACCCAATCGCCATTCGCATATCGCTCTAAGAATGCGTTAGGACCCGCAAAATAAAAAAGGAACGCTGCTGGGCGTCAAGGAAAGCCCCGCCATTGTCACGCCGCTAGTTCGGAGCGATAGCGCGTCCGCTGTCACGCCTATCTTCAAGGGTTATACCTGCTGTTGGTGAGAGATTACGGAATCAGGCGTACCGCGAACGGAACAGTGTGCCAACACTGGTCTGCAGGGGAGAACGACCTGAGCTGCCTTGTGTTCGTACGTGCAGAACAATACCCCCATAGCGAGGTCCTTGTCGATCTTCTGTATCTACGGAGAGTGGGGAAATCCTCTACCCCTAGTAGTTGATAACCTGACAACAGGAAGACTTGTCCCCGGGAGGAGGGCGTCTGCTGAGTTTTCAGGCACGAGAGTAAAGGCATAAAGATAGGACCACGAACTTAGAGGTATGGGAATGGCCCGCACGTGAACTAAGACTGCGTAAAGGTTGCGTTGTGTTATCTAGGCCATCAATGAGTCCAAAGTAAAGTTAGCCAGAAGGATATGGCTTCAATAGGCATGCAGGCTAAGGTCTACCTGCGCACTCCGTCAAATGGGACGGAGTCTCGTCCCTGATTGCATCACCGTGGACCTTGCACGTCACCTGCAAGCCCTCGATCTATCGACACTAGACGCAACTTAATAGATAGGGTTAGGTTGGCCAGATCTCGGAATTGACGAGGTCTTTGTTATCCCTCGAAACGGTGCTATAGTACCACGACAGTGTCCCCCCCGGTACGTTGTACTGGAAGCCGGCAAGCCGGGTGTCAGGATGTTTGGTTTCGTATAAGAACGTTGAGTATTGTATTTAGTGTAATAATGTAGCCGCGGTGGACCTAATATTTGAGCTGCACTCACGGTCCGGCAAAATCTACCGTTGGCATACGGTGGCGAGGGCAGGGACCCGCAACTGGCACGTGGCACCTGCCCATTGATCTTCCACAAGTATGAATGGAATCCCCAAGGTCCGTACAAAGAATCAACACTGCGGCGACCATAAGGTGAGTAAGGACCAGTACGCAGCACGGGATATGCCATTGGACGGATCCTTTGTTGCCTTCTCATGTACGTATCTGCACAATCGACACTGCTTATGATAGTTTTGGACAAGAGCTTTATTATGAGATACTCGACCGACCCCCGCCCATTGAGCGCATTCAAGTGGTTTTCGACCTCATCTTCTCTCTTGAGGAACCTTACATGTTTTGGGACCTTCGACCGGGCCAAGATCATTGCCTTTTAAGTGACTACCGTCCGAAACGTCATAAGGGGCCGCTCCCGAATTGTTACCCCCTGCTGTTTTTCCAATACGCATTGCCGATGCTCACCGTTGGATCTTAATTATAAACCCTCGACTCATGCACAAAACTTACAAATATCCGGTTAGCCATCCCTCGAGGATGAGCGTGGCTCGCGAACTGCTTCTTATTTTACGCAGGACTTTGCGCCAGCACATGTTTTCTGGTTTGGTGACGCAGTGAGGCCAGACCCAAGATCGCGCGATTTAGGTGAGCCCTCTCGAGGGTTTTCCACCAGGTGCGACAGTTTAATTAGTTCATTGATCAAGGGGGCTAGTTTATTTGTTGTGTACTAGTGAGACCAGCTCCGGCGGGTGGCTCGCGCAAGGTTAGGAAAGTCGCCATTTCGCTGTAATGCTAAGCGTTAAACTGCCTAACTAACTTTCGGGATCGGCTGCTGTTATTCCTACCTTATGGTGATCGTACAATTCGGCCAGGGGCTCGAGGTGGATAACTCATAACATTTACGGCGTGTCGACCCTATCAGGAGGCTCCCGTATCATACATAAAGTGACGAAATCCTAAACCTGCCCTTTGCTATTCCGATTATCTCTCTCGCGTATGTCGCCTATCCGTTGTAGAACTGTGTAATTTATGTGACCCATGATTTGGTGGTATCTCTCAATTAAGAATCGCATAAGTTCAATGTGAATCAGAGCACTATCGGTGATAACCGTATGGTCGCGACGTGCAACGGAACAGCGTGCCACGATATTGCCTACGGTCCCCGCCGATGAAATTTACTGACGCCCCGTATACACACGGCCGTGTACACTAGAAGCGTAACCCTGATAGCTAATCTCGAGCTCGTCCACGCTCACCGGGAGGCACCATGTAGTACTCTGGACTCTCACTAGCCCCTGTTTCCCCGTGAACACGCTCTTGAAACGCGTCTATCGTATCACCACTCGAACGT
seq00003   TCAAGGATAATCCTCTAGGGCTAAGCGATGTCTTACCCAATCGCCATTCGCATATCGCTCTAAGAATGCGTTAGGACCCGCAAAATAAAAAAGGAACGCTGCTGGGCGTCAAGGAAAGCCCCGCCATTGTCACGCCGCTAGTTCGGAGCGATAGCGCGTCCGCTGTCACGCCTATCTTCAAGGGTTATACCTGCTGTTGGTGAGAGATTACGGAATCAGGCGTACCGCGAACGGAACAGTGTGCCAACACTGGTCTGCAGGGGAGAACGACCTGAGCTGCCTTGTGTTCGTACGTGCAGAACAATACCCCCATAGCGAGGTCCTTGTCGATCTTCTGTATCTACGGAGAGTGGGGAAATCCTCTACCCCTAGTAGTTGATAACCTGACAACAGGAAGACTTGTCCCCGGGAGGAGGGCGTCTGCTGAGTTTTCAGGCACGAGAGTAAAGGCATAAAGATAGGACCACGAACTTAGAGGTATGGGAATGGCCCGCACGTGAACTAAGACTGCGTAAAGGTTGCGTTGTGTTATCTAGGCCATCAATGAGTCCAAAGTAAAGTTAGCCAGAAGGATATGGCTTCAATAGGCATGCAGGCTAAGGTCTACCTGCGCACTCCGTCAAATGGGACGGAGTCTCGTCCCTGATTGCATCACCGTGGACCTTGCACGTCACCTGCAAGCCCTCGATCTATCGACACTAGACGCAACTTAATAGATAGGGTTAGGTTGGCCAGATCTCGGAATTGACGAGGTCTTTGTTATCCCTCGAAACGGTGCTATAGTACCACGACAGTGTCCCCCCCGGTACGTTGTACTGGAAGCCGGCAAGCCGGGTGTCAGGATGTTTGGTTTCGTATAAGAACGTTGAGTATTGTATTTAGTGTAATAATGTAGCCGCGGTGGACCTAATATTTGAGCTGCACTCACGGTCCGGCAAAATCTACCGTTGGCATACGGTGGCGAGGGCAGGGACCCGCAACTGGCACGTGGCACCTGCCCATTGATCTTCCACAAGTATGAATGGAATCCCCAAGGTCCGTACAAAGAATCAACACTGCGGCGACCATAAGGTGAGTAAGGACCAGTACGCAGCACGGGATATGCCATTGGACGGATCCTTTGTTGCCTTCTCATGTACGTATCTGCACAATCGACACTGCTTATGATAGTTTTGGACAAGAGCTTTATTATGAGATACTCGACCGACCCCCGCCCATTGAGCGCATTCAAGTGGTTTTCGACCTCATCTTCTCTCTTGAGGAACCTTACATGTTTTGGGACCTTCGACCGGGCCAAGATCATTGCCTTTTAAGTGACTACCGTCCGAAATGTCATAAGGGGCCGCTCCCGAATTGTTACCCCCTGCTGTTTTTCCAATACGCATTGCCGATGCTCACCGTTGGATCTTAATTATAAACCCTCGACTCATGCACAAAACTTACAAATATCCGGTTAGCCATCCCTCGAGGATGAGCGTGGCTCGCGAACTGCTTCTTATTTTACGCAGGACTTTGCGCCAGCACATGTTTTCTGGTTTGGTGACGCAGTGAGGCCAGACCCAAGATCGCGCGATTTAGGTGAGCCCTCTCGAGGGTTTTCCACCAGGTGCGACAGTTTAATTAGTTCATTGATCAAGGGGGCTAGTTTATTTGTTGTGTACTAGTGAGACCAGCTCCGGCGGGTGGCTCGCGCAAGGTTAGGAAAGTCGCCATTTCGCTGTAATGCTAAGCGTTAAACTGCCTAACTAACTTTCGGGATCGGCTGCTGTTATTCCTACCTTATGGTGATCGTACAATTCGGCCAGGGGCTCGAGGTGGATAACTCATAACATTTACGGCGTGTCGACCCTATCAGGAGGCTCCCGTATCATACATAAAGTGACGAAATCCTAAACCTGCCCTTTGCTATTCCGATTATCTCTCTCGCGTATGTCGCCTATCCGTTGTAGAACTGTGTAATTTATGTGACCCATGATTTGGTGGTATCTCTCAATTAAGAATCGCATAAGTTCAATGTGAATCAGAGCACTATCGGTGATAACCGTATGGTCGCGACGTGCAACGGAACAGCGTGCCACGATATTGCCTACGGTCCCCGCCGATGAAATTTACTGACGCCCCGTATACACACGGCCGTGTACACTAGAAGCGTAACCCTGATAGCTAATCTCGAGCTCGTCCACGCTCACCGGGAGGCACCATGTAGTACTCTGGACTCTCACTAGCCCCTGTTTCCCCGTGAACACGCTCTTGAAACGCGTCTATCGTATCACCACTCGAACGT
seq00004   TCAAGGATAATCCTCTAGGGCTAAGCGATGTCTTACCCAATCGCCATTCGCATATCGCTCTAAGAATGCGTTAGGACCCGCAAAATAAAAAAGGAACGCTGCTGGGCGTCAAGGAACGCCCCGCCATTGTCACGCCGCTAGTTCGGAGCGATAGCGCGTCCGCTGTCACGCCTATCTTCAAGGGTTATACCTGCTGTTGGTGAGAGATTACGGAATCAGGCGTACCGCGAACGGAACAGTGTGCCAACACTGGTCTGCAGGGGAGAACGACCTGAGCTGCCTTGTGTTCGTACGTGCAGAACAATACCCCCATAGCGAGGTCCTTGTCGATCTTCTGTATCTACGGAGAGTGGGGAAATCCTCTACCCCTAGTAGTTGATAACCTGACAACAGGAAGACTTGTCCCCGGGAGGAGGGCGTCTGCTGAGTTTTCAGGCACGAGAGTAAAGGCATAAAGATAGGACCACGAACTTAGAGGTATGGGAATGGCCCGCACGTGAACTAAGACTGCGTAAAGGTTGCGTTGTGTTATCTAGGCCATCAATGAGTCCAAAGTAAAGTTAGCCAGAAGGATATGGCTTCAATAGGCATGCAGGCTAAGGTCTACCTGCGCACTCCGTCAAATGGGACGGAGTCTCGTCCCTGATTGCATCACCGTGGACCTTGCACGTCACCTGCAAGCCCTCGATCTATCGACACTAGACGCAACTTAATAGATAGGGTTAGGTTGGCCAGATCTCGGAATTGACGAGGTCTTTGTTATCCCTCGAAACGGTGCTATAGTACCACGACAGTGTCCCCCCCGGTACGTTGTACTGGAAGCCGGCAAGCCGGGTGTCAGGATGTTTGGTTTCGTATAAGAACGTTGAGTATTGTATTTAGTGTAATAATGTAGCCGCGGTGGACCTAATATTTGAGCTGCACTCACGGTCCGGCAAAATCTACCGTTGGCATACGGTGGCGAGGGCAGGGACCCGCAACTGGCACGTGGCACCTGCCCATTGATCTTCCACAAGTATGAATGGAATCCCCAAGGTCCGTACAAAGAATCAACACTGCGGCGACCATAAGGTGAGTAAGGACCAGTACGCAGCACGGGATATGCCATTGGACGGATCCTTTGTTGCCTTCTCATGTACGTATCTGCACAATCGACACTGCTTATTATAGTTTTGGACAAGAGCTTTATTATGAGATACTCGACCGACCCCCGCCCATTGAGCGCATTCAAGTGGTTTTCGACCTCATCTTCTCTCTTGAGGAACCTTACATGTTTTGGGACCTTCGACCGGGCCAAGATCATTGCCTTTTAAGTGACTACCGTCCGAAATGTCATAAGGGGCCGCTCCCGAATTGTTACCCCCTGCTGTTTTTCCAATACGCATTGCCGATGCTCACCGTTGGATCTTAATTATAAACCCTCGACTCATGCACAAAACTTACAAATATCCGGTTAGCCATCCCTCGAGGATGAGCGTGGCTCGCGAACTGCTTCTTATTTTACGCAGGACTTTGCGCCAGCACATGTTTTCTGGTTTGGTGACGCAGTGAGGCCAGACCCAAGATCGCGCGATTTAGGTGAGCCCTCTCGAGGGTTTTCCACCAGGTGCGACAGTTTAATTAGTTCATTGATCAAGGGGGCTAGTTTATTTGTTGTGTACTAGTGAGACCAGCTCCGGCGGGTGGCTCGCGCAAGGTTAGGAAAGTCGCCATTTCGCTGTAATGCTAAGCGTTAAACTGCCTAACTAACTTTCGGGATCGGCTGCTGTTATTCCTACCTTATGGTGATCGTACAATTCGGCCAGGGGCTCGAGGTGGATAACTCATAACATTTACGGCGTGTCGACCCTATCAGGAGGCTCCCGTATCATACATAAAGTGACGAAATCCTAAACCTGCCCTTTGCTATTCCGATTATCTCTCTCGCGTATGTCGCCTATCCGTTGTAGAACTGTGTAATTTATGTGACCCATGATTTGGTGGTATCTCTCAATTAAGAATCGCATAAGTTCAATGTGAATCAGAGCACTATCGGTGATAACCGTATGGTCGCGACGTGCAACGGAACAGCGTGCCACGATATTGCCTACGGTCCCCGCCGATGAAATTTACTGACGCCCCGTATACACACGGCCGTGTACACTAGAAGCGTAACCCTGATAGCTAATCTCGAGCTCGTCCACGCTCACCGGGAGGCACCATGTAGTACTCTGGACTCTCACTAGCCCCTGTTTCCCCGTGAACACGCTCTTGAAACGCGTCTATCGTATCACCACTCGAACGT
seq00005   TCAAGGATAATCCTCTAGGGCTAAGCGATGTCTTACCCAATCGCCATTCGCATATCGCTCTAAGAATGCGTTAGGACCCGCAAAATAAAAAAGGAACGCTGCTGGGCGTCAAGGAAAGCCCCGCCATTGTCACGCCGCTAGTTCGGAGCGATAGCGCGTCCGCTGTCACGCCTATCTTCAAGGGTTATACCTGCTGTTGGTGAGAGATTACGGAATCAGGCGTACCGCGAACGGAACAGTGTGCCAACACTGGTCTGCAGGGGAGAACGACCTGAGCTGCCTTGTGTTCGTACGTGCAGAACAATACCCCCATAGCGAGGTCCTTGTCGATCTTCTGTATCTACGGAGAGTGGGGAAATCCTCTACCCCTAGTAGTTGATAACCTGACAACAGGAAGACTTGTCCCCGGGAGGAGGGCGTCTGCTGAGTTTTCAGGCACGAGAGTAAAGGCATAAAGATAGGACCACGAACTTAGAGGTATGGGAATGGCCCGCACGTGAACTAAGACTGCGTAAAGGTTGCGTTGTGTTATCTAGGCCATCAATGAGTCCAAAGTAAAGTTAGCCAGAAGGATATGGCTTCAATAGGCATGCAGGCTAAGGTCTACCTGCGCACTCCGTCAAATGGGACGGAGTCTCGTCCCTGATTGCATCACCGTGGACCTTGCACGTCACCTGCAAGCCCTCGATCTATCGACACTAGACGCAACTTAATAGATAGGGTTAGGTTGGCCAGATCTCGGAATTGACGAGGTCTTTGTTATCCCTCGAAACGGTGCTATAGTACCACGACAGTGTCCCCCCCGGTACGTTGTACTGGAAGCCGGCAAGCCGGGTGTCAGGATGTTTGGTTTCGTATAAGAACGTTGAGTATTGTATTTAGTGTAATAATGTAGCCGCGGTGGACCTAATATTTGAGCTGCACTCACGGTCCGGCAAAATCTACCGTTGGCATACGGTGGCGAGGGCAGGGACCCGCAACTGGCACGTGGCACCTGCCCATTGATCTTCCACAAGTATGAATGGAATCCCCAAGGTCCGTACAAAGAATCAACACTGCGGCGACCATAAGGTGAGTAAGGACCAGTACGCAGCACGGGATATGCCATTGGACGGATCCTTTGTTGCCTTCTCATGTACGTATCTGCACAATCGACACTGCTTATGATAGTTTTGGACAAGAGCTTTATTATGAGATACTCGACCGACCCCCGCCCATTGAGCGCATTCAAGTGGTTTTCGACCTCATCTTCTCTCTTGAGGAACCTTACATGTTTTGGGACCTTCGACCGGGCCAAGATCATTGCCTTTTAAGTGACTACCGTCCGAAATGTCATAAGGGGCCGCTCCCGAATTGTTACCCCCTGCTGTTTTTCCAATACGCATTGCCGATGCTCACCGTTGGATCTTAATTATAAACCCTCGACTCATGCACAAAACTTACAAATATCCGGTTAGCCATCCCTCGAGGATGAGCGTGGCTCGCGAACTGCTTCTTATTTTACGCAGGACTTTGCGCCAGCACATGTTTTCTGGTTTGGTGACGCAGTGAGGCCAGACCCAAGATCGCGCGATTTAGGTGAGCCCTCTCGAGGGTTTTCCACCAGGTGCGACAGTTTAATTAGTTCATTGATCAAGGGGGCTAGTTTATTTGTTGTGTACTAGTGAGACCAGCTCCGGCGGGTGGCTCGCGCAAGGTTAGGAAAGTCGCCATTTCGCTGTAATGCTAAGCGTTAAACTGCCTAACTAACTTTCGGGATCGGCTGCTGTTATTCCTACCTTATGGTGATCGTACAATTCGGCCAGGGGCTCGAGGTGGATAACTCATAACATTTACGGCGTGTCGACCCTATCAGGAGGCTCCCGTATCATACATAAAGTGACGAAATCCTAAACCTGCCCTTTGCTATTCCGATTATCTCTCTCGCGTATGTCGCCTATCCGTTGTAGAACTGTGTAATTTATGTGACCCATGATTTGGTGGTATCTCTCAATTAAGAATCGCATAAGTTCAATGTGAATCAGAGCACTATCGGTGATAACCGTATGGTCGCGACGTGCAACGGAACAGCGTGCCACGATATTGCCTACGGTCCCCGCCGATGAAATTTACTGACGCCCCGTATACACACGGCCGTGTACACTAGAAGCGTAACCCTGATAGCTAATCTCGAGCTCGTCCACGCTCACCGGGAGGCACCATGTAGTACTCTGGACTCTCACTAGCCCCTGTTTCCCCGTGAACACGCTCTTGAAACGCGTCTATCGTATCACCACTCGAACGT
seq00006   TCAAGGATAATCCTCTAGGGCTAAGCGATGTCTTACCCAATCGCCATTCGCATATCGCTCTAAGAATGCGTTAGGACCCGCAAAATAAAAAAGGAACGCTGCTGGGCGTCAAGGAAAGCCCCGCCATTGTCACGCCGCTAGTTCGGAGCGATAGCGCGTCCGCTGTCACGCCTATCTTCAAGGGTTATACCTGCTGTTGGTGAGAGATTACGGAATCAGGCGTACCGCGAACGGAACAGTGTGCCAACACTGGTCTGCAGGGGAGAACGACCTGAGCTGCCTTGTGTTCGTACGTGCAGAACAATAGCCCCATAGCGAGGTCCTTGTCGATCTTCTGTATCTACGGAGAGTGGGGAAATCCTCTACCCCTAGTAGTTGATAACCTGACAACAGGAAGACTTGTCCCCGGGAGGAGGGCGTCTGCTGAGTTTTCAGGCACGAGAGTAAAGGCATAAAGATAGGACCACGAACTTAGAGGTATGGGAATGGCCCGCACGTGAACTAAGACTGCGTAAAGGTTGCGTTGTGTTATCTAGGCCATCAATGAGTCCAAAGTAAAGTTAGCCAGAAGGATATGGCTTCAATAGGCATGCAGGCTAAGGTCTACCTGCGCACTCCGTCAAATGGGACGGAGTCTCGTCCCTGATTGCATCACCGTGGACCTTGCACGTCACCTGCAAGCCCTCGATCTATCGACACTAGACGCAACTTAATAGATAGGGTTAGGTTGGCCAGATCTCGGAATTGACGAGGTCTTTGTTATCCCTCGAAACGGTGCTATAGTACCACGACAGTGTCCCCCCCGGTACGTTGTACTGGAAGCCGGCAAGCCGGGTGTCAGGATGTTTGGTTTCGTATAAGAACGTTGAGTATTGTATTTAGTGTAATAATGTAGCCGCGGTGGACCTAATATTTGAGCTGCACTCACGGTCCGGCAAAATCTACCGTTGGCATACGGTGGCGAGGGCAGGGACCCGCAACTGGCACGTGGCACCTGCCCATTGATCTTCCACAAGTATGAATGGAATCCCCAAGGTCCGTACAAAGAATCAACACTGCGGCGACCATAAGGTGAGTAAGGACCAGTACGCAGCACGGGATATGCCATTGGACGGATCCTTTGTTGCCTTCTCATGTACGTATCTGCACAATCGACACTGCTTATGATAGTTTTGGACAAGAGCTTTATTATGAGATACTCGACCGACCCCCGCCCATTGAGCGCATTCAAGTGGTTTTCGACCTCATCTTCTCTCTTGAGGAACCTTACATGTTTTGGGACCTTCGACCGGGCCAAGATCATTGCCTTTTAAGTGACTACCGTCCGAAATGTCATAAGGGGCCGCTCCCGAATTGTTACCCCCTGCTGTTTTTCCAATACGCATTGCCGATGCTCACCGTTGGATCTTAATTATAAACCCTCGACTCATGCACAAAACTTACAAATATCCGGTTAGCCATCCCTCGAGGATGAGCGTGGCTCGCGAACTGCTTCTTATTTTACGCAGGACTTTGCGCCAGCACATGTTTTCTGGTTTGGTGACGCAGTGAGGCCAGACCCAAGATCGCGCGATTTAGGTGAGCCCTCTCGAGGGTTTTCCACCAGGTGCGACAGTTTAATTAGTTCATTGATCAAGGGGGCTAGTTTATTTGTTGTGTACTAGTGAGACCAGCTCCGGCGGGTGGCTCGCGCAAGGTTAGGAAAGTCGCCATTTCGCTGTAATGCTAAGCGTTAAACTGCCTAACTAACTTTCGGGATCGGCTGCTGTTATTCCTACCTTATGGTGATCGTACAATTCGGCCAGGGGCTCGAGGTGGATAACTCATAACATTTACGGCGTGTCGACCCTATCAGGAGGCTCCCGTATCATACATAAAGTGACGAAATCCTAAACCTGCCCTTTGCTATTCCGATTATCTCTCTCGCGTATGTCGCCTATCCGTTGTAGAACTGTGTAATTTATGTGACCCATGATTTGGTGGTATCTCTCAATTAAGAATCGCATAAGTTCAATGTGAATCAGAGCACTATCGGTGATAACCGTATGGTCGCGACGTGCAACGGAACAGCGTGCCATGATATTGCCTACGGTCCCCGCCGATGAAATTTACTGACGCCCCGTATACACACGGCCGTGTACACTAGAAGCGTAACCCTGATAGCTAATCTCGAGCTCGTCCACGCTCACCGGGAGGCACCATGTAGTACTCTGGACTCTCACTAGCCCCTGTTTCCCCGTGAACACGCTCTTGAAACGCGTCTATCGTATCACCACTCGAACGT
seq00007   TCAAGGATAATCCTCTAGGGCTAAGCGATGTCTTACCCAATCGCCATTCGCATATCGCTCTAAGAATGCGTTAGGACCCGCAAAATAAAAAAGGAACGCTGCTGGGCGTCAAGGAAAGCCCCGCCATTGTCACGCCGCTAGTTCGGAGCGATAGCGCGTCCGCTGTCACGCCTATCTTCAAGGGTTATACCTGCTGTTGGTGAGAGATTACGGAATCAGGCGTACCGCGAACGGAACAGTGTGCCAACACTGGTCTGCAGGGGAGAACGACCTGAGCTGCCTTGTGTTCGTACGTGCAGAACAATACCCCCATAGCGAGGTCCTTGTCGATCTTCTGTATCTACGGAGAGTGGGGAAATCCTCTACCCCTAGTAGTTGATAACCTGACAACAGGAAGACTTGTCCCCGGGAGGAGGGCGTCTGCTGAGTTTTCAGGCACGAGAGTAAAGGCATAAAGATAGGACCACGAACTTAGAGGTATGGGAATGGCCCGCACGTGAACTAAGACTGCGTAAAGGTTGCGTTGTGTTATCTAGGCCATCAATGAGTCCAAAGTAAAGTTAGCCAGAAGGATATGGCTTCAATAGGCATGCAGGCTAAGGTCTACCTGCGCACTCCGTCAAATGGGACGGAGTCTCGTCCCTGATTGCATCACCGTGGACCTTGCACGTCACCTGCAAGCCCTCGATCTATCGACACTAGACGCAACTTAATAGATAGGGTTAGGTTGGCCAGATCTCGGAATTGACGAGGTCTTTGTTATCCCTCGAAACGGTGCTATAGTACCACGACAGTGTCCCCCCCGGTACGTTGTACTGGAAGCCGGCAAGCCGGGTGTCAGGATGTTTGGTTTCGTATAAGAACGTTGAGTATTGTATTTAGTGTAATAATGTAGCCGCGGTGGACCTAATATTTGAGCTGCACTCACGGTCCGGCAAAATCTACCGTTGGCATACGGTGGCGAGGGCAGGGACCCGCAACTGGCACGTGGCACCTGCCCATTGATCTTCCACAAGTATGAATGGAATCCCCAAGGTCCGTACAAAGAATCAACACTGCGGCGACCATAAGGTGAGTAAGGACCAGTACGCAGCACGGGATATGCCATTGGACGGATCCTTTGTTGCCTTCTCATGTACGTATCTGCACAATCGACACTGCTTATGATAGTTTTGGACAAGAGCTTTATTATGAGATACTCGACCGACCCCCGCCCATTGAGCGCATTCAAGTGGTTTTCGACCTCATCTTCTCTCTTGAGGAACCTTACATGTTTTGGGACCTTCGACCGGGCCAAGATCATTGCCTTTTAAGTGACTACCGTCCGAAATGTCATAAGGGGCCGCTCCCGAATTGTTACCCCCTGCTGTTTTTCCAATACGCATTGCCGATGCTCACCGTTGGATCTTAATTATAAACCCTCGACTCATGCACAAAACTTACAAATATCCGGTTAGCCATCCCTCGAGGATGAGCGTGGCTCGCGAACTGCTTCTTATTTTACGCAGGACTTTGCGCCAGCACATGTTTTCTGGTTTGGTGACGCAGTGAGGCCAGACCCAAGATCGCGCGATTTAGGTGAGCCCTCTCGAGGGTTTTCCACCAGGTGCGACAGTTTAATTAGTTCATTGATCAAGGGGGCTAGTTTATTTGTTGTGTACTAGTGAGACCAGCTCCGGCGGGTGGCTCGCGCAAGGTTAGGAAAGTCGCCATTTCGCTGTAATGCTAAGCGTTAAACTGCCTAACTAACTTTCGGGATCGGCTGCTGTTATTCCTACCTTATGGTGATCGTACAATTCGGCCAGGGGCTCGAGGTGGATAACTCATAACATTTACGGCGTGTCGACCCTATCAGGAGGCTCCCGTATCATACATAAAGTGACGAAATCCTAAACCTGCCCTTTGCTATTCCGATTATCTCTCTCGCGTATGTCGCCTATCCGTTGTAGAACTGTGTAATTTATGTGACCCATGATTTGGTGGTATCTCTCAATTAAGAATCGCATAAGTTCAATGTGAATCAGAGCACTATCGGTGATAACCGTATGGTCGCGACGTGCAACGGAACAGCGTGCCACGATATTGCCTACGGTCCCCGCCGATGAAATTTACTGACGCCCCGTATACACACGGCCGTGTACACTAGAAGCGTAACCCTGATAGCTAATCTCGAGCTCGTCCACGCTCACCGGGAGGCACCATGTAGTACTCTGGACTCTCACTAGCCCCTGTTTCCCCGTGAACACGCTCTTGAAACGCGTCTATCGTATCACCACTCGAACGT
seq00008   TCAAGGATAATCCTCTAGGGCTAAGCGATGTCTTACCCAATCGCCATTCGCATATCGCTCTAAGAATGCGTTAGGACCCGCAAAATAAAAAAGGAACGCTGCTGGGCGTCAAGGAAAGCCCCGCCATTGTCACGCCGCTAGTTCGGAGCGATAGCGCGTCCGCTGTCACGCCTATCTTCAAGGGTTATACCTGCTGTTGGTGAGAGATTACGGAATCAGGCGTACCGCGAACGGAACAGTGTGCCAACACTGGTCTGCAGGGGAGAACGACCTGAGCTGCCTTGTGTTCGTACGTGCAGAACAATACCCCCATAGCGAGGTCCTTGTCGATCTTCTGTATCTACGGAGAGTGGGGAAATCCTCTACCCCTAGTAGTTGATAACCTGACAACAGGAAGACTTGTCCCCGGGAGGAGGGCGTCTGCTGAGTTTTCAGGCACGAGAGTAAAGGCATAAAGATAGGACCACGAACTTAGAGGTATGGGAATGGCCCGCACGTGAACTAAGACTGCGTAAAGGTTGCGTTGTGTTATCTAGGCCATCAATGAGTCCAAAGTAAAGTTAGCCAGAAGGATATGGCTTCAATAGGCATGCAGGCTAAGGTCTACCTGCGCACTCCGTCAAATGGGACGGAGTCTCGTCCCTGATTGCATCACCGTGGACCTTGCACGTCACCTGCAAGCCCTCGATCTATCGACACTAGACGCAACTTAATAGATAGGGTTAGGTTGGCCAGATCTCGGAATTGACGAGGTCTTTGTTATCCCTCGAAACGGTGCTATAGTACCACGACAGTGTCGCCCCCGGTACGTTGTACTGGAAGCCGGCAAGCCGGGTGTCAGGATGTTTGGTTTCGTATAAGAACGTTGAGTATTGTATTTAGTGTAATAATGTAGCCGCGGTGGACCTAATATTTGAGCTGCACTCACGGTCCGGCAAAATCTACCGTTGGCATACGGTGGCGAGGGCAGGGACCCGCAACTGGCACGTGGCACCTGCCCATTGATCTTCCACAAGTATGAATGGAATCCCCAAGGTCCGTACAAAGAATCAACACTGCGGCGACCATAAGGTGAGTAAGGACCAGTACGCAGCACGGGATATGCCATTGGACGGATCCTTTGTTGCCTTCTCATGTACGTATCTGCACAATCGACACTGCTTATGATAGTTTTGGACAAGAGCTTTATTATGAGATACTCGACCGACCCCCGCCCATTGAGCGCATTCAAGTGGTTTTCGACCTCATCTTCTCTCTTGAGGAACCTTACATGTTTTGGGACCTTCGACCGGGCCAAGATCATTGCCTTTTAAGTGACTACCGTCCGAAATGTCATAAGGGGCCGCTCCCGAATTGTTACCCCCTGCTGTTTTTCCAATACGCATTGCCGATGCTCACCGTTGGATCTTAATTATAAACCCTCGACTCATGCACAAAACTTACAAATATCCGGTTAGCCATCCCTCGAGGATGAGCGTGGCTCGCGAACTGCTTCTTATTTTACGCAGGACTTTGCGCCAGCACATGTTTTCTGGTTTGGTGACGCAGTGAGGCCAGACCCAAGATCGCGCGATTTAGGTGAGCCCTCTCGAGGGTTTTCCACCAGGTGCGACAGTTTAATTAGTTCATTGATCAAGGGGGCTAGTTTATTTGTTGTGTACTAGTGAGACCAGCTCCGGCGGGTGGCTCGCGCAAGGTTAGGAAAGTCGCCATTTCGCTGTAATGCTAAGCGTTAAACTGCCTAACTAACTTTCGGGATCGGCTGCTGTTATTCCTACCTTATGGTGATCGTACAATTCGGCCAGGGGCTCGAGGTGGATAACTCATAACATTTACGGCGTGTCGACCCTATCAGGAGGCTCCCGTATCATACATAAAGTGACGAAATCCTAAACCTGCCCTTTGCTATTCCGATTATCTCTCTCGCGTATGTCGCCTATCCGTTGTAGAACTGTGTAATTTATGTGACCCATGATTTGGTGGTATCTCTCAATTAAGAATCGCATAAGTTCAATGTGAATCAGAGCACTATCGGTGATAACCGTATGGTCGCGACGTGCAACGGAACAGCGTGCCACGATATTGCCTACGGTCCCCGCCGATGAAATTTACTGACGCCCCGTATACACACGGCCGTGTACACTAGAAGCGTAACCCTGATAGCTAATCTCGAGCTCGTCCACGCTCACCGGGAGGCACCATGTAGTACTCTGGACTCTCACTAGCCCCTGTTTCCCCGTGAACACGCTCTTGAAACGCGTCTATCGTATCACCACTCGAACGT
seq00009   TCAAGGATAATCCTCTAGGGCTAAGCGATGTCTTACCCAATCGCCATTCGCATATCGCTCTAAGAATGCGTTAGGACCCGCAAAATAAAAAAGGAACGCTGCTGGGCGTCAAGGAAAGCCCCGCCATTGTCACGCCGCTAGTTCGGAGCGATAGCGCGTCCGCTGTCACGCCTATCTTCAAGGGTTATACCTGCTGTTGGTGAGAGATTACGGAATCAGGCGTACCGCGAACGGAACAGTGTGCCAACACTGGTCTGCAGGGGAGAACGACCTGAGCTGCCTTGTGTTCGTACGTGCAGAACAATACCCCCATAGCGAGGTCCTTGTCGATCTTCTGTATCTACGGAGAGTGGGGAAATCCTCTACCCCTAGTAGTTGATAACCTGACAACAGGAAGACTTGTCCCCGGGAGGAGGGCGTCTGCTGAGTTTTCAGGCACGAGAGTAAAGGCATAAAGATAGGACCACGAACTTAGAGGTATGGGAATGGCCCGCACGTGAACTAAGACTGCGTAAAGGTTGCGTTGTGTTATCTAGGCCATCAATGAGTCCAAAGTAAAGTTAGCCAGAAGGATATGGCTTCAATAGGCATGCAGGCTAAGGTCTACCTGCGCACTCCGTCAAATGGGACGGAGTCTCGTCCCTGATTGCATCACCGTGGACCTTGCACGTCACCTGCAAGCCCTCGATCTATCGACACTAGACGCAACTTAATAGATAGGGTTAGGTTGGCCAGATCTCGGAATTGACGAGGTCTTTGTTATCCCTCGAAACGGTGCTATAGTACCACGACAGTGTCCCCCCCGGTACGTTGTACTGGAAGCCGGCAAGCCGGGTGTCAGGATGTTTGGTTTCGTATAAGAACGTTGAGTATTGTATTTAGTGTAATAATGTAGCCGCGGTGGACCTAATATTTGAGCTGCACTCACGGTCCGGCAAAATCTACCGTTGGCATACGGTGGCGAGGGCAGGGACCCGCAACTGGCACGTGGCACCTGCCCATTGATCTTCCACAAGTATGAATGGAATCCCCAAGGTCCGTACAAAGAATCAACACTGCGGCGACCATAAGGTGAGTAAGGACCAGTACGCAGCACGGGATATGCCATTGGACGGATCCTTTGTTGCCTTCTCATGTACGTATCTGCACAATCGACACTGCTTATGATAGTTTTGGACAAGAGCTTTATTATGAGATACTCGACCGACCCCCGCCCATTGAGCGCATTCAAGTGGTTTTCGACCTCATCTTCTCTCTTGAGGAACCTTACATGTTTTGGGACCTTCGACCGGGCCAAGATCATTGCCTTTTAAGTGACTACCGTCCGAAATGTCATAAGGGGCCGCTCCCGAATTGTTACCCCCTGCTGTTTTTCCAATACGCATTGCCGATGCTCACCGTTGGATCTTAATTATAAACCCTCGACTCATGCACAAAACTTACAAATATCCGGTTAGCCATCCCTCGAGGATGAGCGTGGCTCGCGAACTGCTTCTTATTTTACGCAGGACTTTGCGCCAGCACATGTTTTCTGGTTTGGTGACGCAGTGAGGCCAGACCCAAGATCGCGCGATTTAGGTGAGCCCTCTCGAGGGTTTTCCACCAGGTGCGACAGTTTAATTAGTTCATTGATCAAGGGGGCTAGTTTATTTGTTGTGTACTAGTGAGACCAGCTCCGGCGGGTGGCTCGCGCAAGGTTAGGAAAGTCGCCATTTCGCTGTAATGCTAAGCGTTAAACTGCCTAACTAACTTTCGGGATCGGCTGCTGTTATTCCTACCTTATGGTGATCGTACAATTCGGCCAGGGGCTCGAGGTGGATAACTCATAACATTTACGGCTTGTCGACCCTATCAGGAGGCTCCCGTATCATACATAAAGTGACGAAATCCTAAACCTGCCCTTTGCTATTCCGATTATCTCTCTCGCGTATGTCGCCTATCCGTTGTAGAACTGTGTAATTTATGTGACCCATGATTTGGTGGTATCTCTCAATTAAGAATCGCATAAGTTCAATGTGAATCAGAGCACTATCGGTGATAACCGTATGGTCGCGACGTGCAACGGAACAGCGTGCCACGATATTGCCTACGGTCCCCGCCGATGAAATTTACTGACGCCCCGTATACACACGGCCGTGTACACTAGAAGCGTAACCCTGATAGCTAATCTCGAGCTCGTCCACGCTCACCGGGAGGCACCATGTAGTACTCTGGACTCTCACTAGCCCCTGTTTCCCCGTGAACACGCTCTTGAAACGCGTCTATCGTATCACCACTCGAACGT
seq00010   TCAAGGATAATCCTCTAGGGCTAAGCGATGTCTTACCCAATCGCCATTCGCATATCGCTCTAAGAATGCGTTAGGACCCGCAAAATAAAAAAGGAACGCTGCTGGGCGTCAAGGAAAGCCCCGCCATTGTCACGCCGCTAGTTCGGAGCGATAGCGCGTCCGCTGTCACGCCTATCTTCAAGGGTTATACCTGCTGTTGGTGAGAGATTACGGAATCAGGCGTACCGCGAACGGAACAGTGTGCCAACACTGGTCTGCAGGGGAGAACGACCTGAGCTGCCTTGTGTTCGTACGTGCAGAACAATAGCCCCATAGCGAGGTCCTTGTCGATCTTCTGTATCTACGGAGAGTGGGGAAATCCTCTACCCCTAGTAGTTGATAACCTGACAACAGGAAGACTTGTCCCCGGGAGGAGGGCGTCTGCTGAGTTTTCAGGCACGAGAGTAAAGGCATAAAGATAGGACCACGAACTTAGAGGTATGGGAATGGCCCGCACGTGAACTAAGACTGCGTAAAGGTTGCGTTGTGTTATCTAGGCCATCAATGAGTCCAAAGTAAAGTTAGCCAGAAGGATATGGCTTCAATAGGCATGCAGGCTAAGGTCTACCTGCGCACTCCGTCAAATGGGACGGAGTCTCGTCCCTGATTGCATCACCGTGGACCTTGCACGTCACCTGCAAGCCCTCGATCTATCGACACTAGACGCAACTTAATAGATAGGGTTAGGTTGGCCAGATCTCGGAATTGACGAGGTCTTTGTTATCCCTCGAAACGGTGCTATAGTACCACGACAGTGTCCCCCCCGGTACGTTGTACTGGAAGCCGGCAAGCCGGGTGTCAGGATGTTTGGTTTCGTATAAGAACGTTGAGTATTGTATTTAGTGTAATAATGTAGCCGCGGTGGACCTAATATTTGAGCTGCACTCACGGTCCGGCAAAATCTACCGTTGGCATACGGTGGCGAGGGCAGGGACCCGCAACTGGCACGTGGCACCTGCCCATTGATCTTCCACAAGTATGAATGGAATCCCCAAGGTCCGTACAAAGAATCAACACTGCGGCGACCATAAGGTGAGTAAGGACCAGTACGCAGCACGGGATATGCCATTGGACGGATCCTTTGTTGCCTTCTCATGTACGTATCTGCACAATCGACACTGCTTATGATAGTTTTGGACAAGAGCTTTATTATGAGATACTCGACCGACCCCCGCCCATTGAGCGCATTCAAGTGGTTTTCGACCTCATCTTCTCTCTTGAGGAACCTTACATGTTTTGGGACCTTCGACCGGGCCAAGATCATTGCCTTTTAAGTGACTACCGTCCGAAATGTCATAAGGGGCCGCTCCCGAATTGTTACCCCCTGCTGTTTTTCCAATACGCATTGCCGATGCTCACCGTTGGATCTTAATTATAAACCCTCGACTCATGCACAAAACTTACAAATATCCGGTTAGCCATCCCTCGAGGATGAGCGTGGCTCGCGAACTGCTTCTTATTTTACGCAGGACTTTGCGCCAGCACATGTTTTCTGGTTTGGTGACGCAGTGAGGCCAGACCCAAGATCGCGCGATTTAGGTGAGCCCTCTCGAGGGTTTTCCACCAGGTGCGACAGTTTAATTAGTTCATTGATCAAGGGGGCTAGTTTATTTGTTGTGTACTAGTGAGACCAGCTCCGGCGGGTGGCTCGCGCAAGGTTAGGAAAGTCGCCATTTCGCTGTAATGCTAAGCGTTAAACTGCCTAACTAACTTTCGGGATCGGCTGCTGTTATTCCTACCTTATGGTGATCGTACAATTCGGCCAGGGGCTCGAGGTGGATAACTCAAAACATTTACGGCGTGTCGACCCTATCAGGAGGCTCCCGTATCATACATAAAGTGACGAAATCCTAAACCTGCCCTTTGCTATTCCGATTATCTCTCTCGCGTATGTCGCCTATCCGTTGTAGAACTGTGTAATTTATGTGACCCATGATTTGGTGGTATCTCTCAATTAAGAATCGCATAAGTTCAATGTGAATCAGAGCACTATCGGTGATAACCGTATGGTCGCGACGTGCAACGGAACAGCGTGCCATGATATTGCCTACGGTCCCCGCCGATGAAATTTACTGACGCCCCGTATACACACGGCCGTGTACACTAGAAGCGTAACCCTGATAGCTAATCTCGAGCTCGTCCACGCTCACCGGGAGGCACCATGTAGTACTCTGGACTCTCACTAGCCCCTGTTTCCCCGTGAACACGCTCTTGAAACGCGTCTATCGTATCACCACTCGAACGT
seq00011   TCAAGGATAATCCTCTAGGGCTAAGCGATGTCTTACCCAATCGCCATTCGCATATCGCTCTAAGAATGCGTTAGGACCCGCAAAATAAAAAAGGAACGCTGCTGGGCGTCAAGGAACGCCCCGCCATTGTCACGCCGCTAGTTCGGAGCGATAGCGCGTCCGCTGTCACGCCTATCTTCAAGGGTTATACCTGCTGTTGGTGAGAGATTACGGAATCAGGCGTACCGCGAACGGAACAGTGTGCCAACACTGGTCTGCAGGGGAGAACGACCTGAGCTGCCTTGTGTTCGTACGTGCAGAACAATACCCCCATAGCGAGGTCCTTGTCGATCTTCTGTATCTACGGAGAGTGGGGAAATCCTCTACCCCTAGTAGTTGATAACCTGACAACAGGAAGACTTGTCCCCGGGAGGAGGGCGTCTGCTGAGTTTTCAGGCACGAGAGTAAAGGCATAAAGATAGGACCACGAACTTAGAGGTATGGGAATGGCCCGCACGTGAACTAAGACTGCGTAAAGGTTGCGTTGTGTTATCTAGGCCATCAATGAGTCCAAAGTAAAGTTAGCCAGAAGGATATGGCTTCAATAGGCATGCAGGCTAAGGTCTACCTGCGCACTCCGTCAAATGGGACGGAGTCTCGTCCCTGATTGCATCACCGTGGACCTTGCACGTCACCTGCAAGCCCTCGATCTATCGACACTAGACGCAACTTAATAGATAGGGTTAGGTTGGCCAGATCTCGGAATTGACGAGGTCTTTGTTATCCCTCGAAACGGTGCTATAGTACCACGACAGTGTCCCCCCCGGTACGTTGTACTGGAAGCCGGCAAGCCGGGTGTCAGGATGTTTGGTTTCGTATAAGAACGTTGAGTATTGTATTTAGTGTAATAATGTAGCCGCGGTGGACCTAATATTTGAGCTGCACTCACGGTCCGGCAAAATCTACCGTTGGCATACGGTGGCGAGGGCAGGGACCCGCAACTGGCACGTGGCACCTGCCCATTGATCTTCCACAAGTATGAATGGAATCCCCAAGGTCCGTACAAAGAATCAACACTGCGGCGACCATAAGGTGAGTAAGGACCAGTACGCAGCACGGGATATGCCATTGGACGGATCCTTTGTTGCCTTCTCATGTACGTATCTGCACAATCGACACTGCTTATTATAGTTTTGGACAAGAGCTTTATTATGAGATACTCGACCGACCCCCGCCCATTGAGCGCATTCAAGTGGTTTTCGACCTCATCTTCTCTCTTGAGGAACCTTACATGTTTTGGGACCTTCGACCGGGCCAAGATCATTGCCTTTTAAGTGACTACCGTCCGAAATGTCATAAGGGGCCGCTCCCGAATTGTTACCCCCTGCTGTTTTTCCAATACGCATTGCCGATGCTCACCGTTGGATCTTAATTATAAACCCTCGACTCATGCACAAAACTTACAAATATCCGGTTAGCCATCCCTCGAGGATGAGCGTGGCTCGCGAACTGCTTCTTATTTTACGCAGGACTTTGCGCCAGCACATGTTTTCTGGTTTGGTGACGCAGTGAGGCCAGACCCAAGATCGCGCGATTTAGGTGAGCCCTCTCGAGGGTTTTCCACCAGGTGCGACAGTTTAATTAGTTCATTGATCAAGGGGGCTAGTTTATTTGTTGTGTACTAGTGAGACCAGCTCCGGCGGGTGGCTCGCGCAAGGTTAGGAAAGTCGCCATTTCGCTGTAATGCTAAGCGTTAAACTGCCTAACTAACTTTCGGGATCGGCTGCTGTTATTCCTACCTTATGGTGATCGTACAATTCGGCCAGGGGCTCGAGGTGGATAACTCATAACATTTACGGCGTGTCGACCCTATCAGGAGGCTCCCGTATCATACATAAAGTGACGAAATCCTAAACCTGCCCTTTGCTATTCCGATTATCTCTCTCGCGTATGTCGCCTATCCGTTGTAGAACTGTGTAATTTATGTGACCCATGATTTGGTGGTATCTCTCAATTAAGAATCGCATAAGTTCAATGTGAATCAGAGCACTATCGGTGATAACCGTATGGTCGCGACGTGCAACGGAACAGCGTGCCACGATATTGCCTACGGTCCCCGCCGATGAAATTTACTGACGCCCCGTATACACACGGCCGTGTACACTAGAAGCGTAACCCTGATAGCTAATCTCGAGCTCGTCCACGCTCACCGGGAGGCACCATGTAGTACTCTGGACTCTCACTAGCCCCTGTTTCCCCGTGAACACGCTCTTGAAACGCGTCTATCGTATCACCACTCGAACGT
seq00012   TCAAGGATAATCCTCTAGGGCTAAGCGATGTCTTACCCAATCGCCATTCGCATATCGCTCTAAGAATGCGTTAGGACCCGCAAAATAAAAAAGGAACGCTGCTGGGCGTCAAGGAAAGCCCCGCCATTGTCACGCCGCTAGTTCGGAGCGATAGCGCGTCCGCTGTCACGCCTATCTTCAAGGGTTATACCTGCTGTTGGTGAGAGATTACGGAATCAGGCGTACCGCGAACGGAACAGTGTGCCAACACTGGTCTGCAGGGGAGAACGACCTGAGCTGCCTTGTGTTCGTACGTGCAGAACAATACCCCCATAGCGAGGTCCTTGTCGATCTTCTGTATCTACGGAGAGTGGGGAAATCCTCTACCCCTAGTAGTTGATAACCTGACAACAGGAAGACTTGTCCCCGGGAGGAGGGCGTCTGCTGAGTTTTCAGGCACGAGAGTAAAGGCATAAAGATAGGACCACGAACTTAGAGGTATGGGAATGGCCCGCACGTGAACTAAGACTGCGTAAAGGTTGCGTTGTGTTATCTAGGCCAACAATGAGTCCAAAGTAAAGTTAGCCAGAAGGATATGGCTTCAATAGGCATGCAGGCTAAGGTCTACCTGCGCACTCCGTCAAATGGGACGGAGTCTCGTCCCTGATTGCATCACCGTGGACCTTGCACGTCACCTGCAAGCCCTCGATCTATCGACACTAGACGCAACTTAATAGATAGGGTTAGGTTGGCCAGATCTCGGAATTGACGAGGTCTTTGTTATCCCTCGAAACGGTGCTATAGTACCACGACAGTGTCCCCCCCGGTACGTTGTACTGGAAGCCGGCAAGCCGGGTGTCAGGATGTTTGGTTTCGTATAAGAACGTTGAGTATTGTATTTAGTGTAATAATGTAGCCGCGGTGGACCTAATATTTGAGCTGCACTCACGGTCCGGCAAAATCTACCGTTGGCATACGCTGGCGAGGGCAGGGACCCGCAACTGGCACGTGGCACCTGCCCATTGATCTTCCACAAGTATGAATGGAATCCCCAAGGTCCGTACAAAGAATCAACACTGCGGCGACCATAAGGTGAGTAAGGACCAGTACGCAGCACGGGATATGCCATTGGACGGATCCTTTGTTGCCTTCTCATGTACGTATCTGCACAATCGACACTGCTTATGATAGTTTTGGACAAGAGCTTTATTATGAGATACTCGACCGACCCCCGCCCATTGAGCGCATTCAAGTGGTTTTCGACCTCATCTTCTCTCTTGAGGAACCTTACATGTTTTGGGACCTTCGACCGGGCCAAGATCATTGCCTTTTAAGTGACTACCGTCCGAAATGTCATAAGGGGCCGCTCCCGAATTGTTACCCCCTGCTGTTTTTCCAATACGCATTGCCGATGCTCACCGTTGGATCTTAATTATAAACCCTCGACTCATGCACAAAACTTACAAATATCCGGTTAGCCATCCCTCGAGGATGAGCGTGGCTCGCGAACTGCTTCTTATTTTACGCAGGACTTTGCGCCAGCACATGTTTTCTGGTTTGGTGACGCAGTGAGGCCAGACCCAAGATCGCGCGATTTAGGTGAGCCCTCTCGAGGGTTTTCCACCAGGTGCGACAGTTTAATTAGTTCATTGATCAAGGGGGCTAGTTTATTTGTTGTGTACTAGTGAGACCAGCTCCGGCGGGTGGCTCGCGCAAGGTTAGGAAAGTCGCCATTTCGCTGTAATGCTAAGCGTTAAACTGCCTAACTAACTTTCGGGATCGGCTGCTGTTATTCCTACCTTATGGTGATCGTACAATTCGGCCAGGGGCTCGAGGTGGATAACTCATAACATTTACGGCGTGTCGACCCTATCAGGAGGCTCCCGTATCATACATAAAGTGACGAAATCCTAAACCTGCCCTTTGCTATTCCGATTATCTCTCTCGCGTATGTCGCCTATCCGTTGTAGAACTGTGTAATTTATGTGACCCATGATTTGGTGGTATCTCTCAATTAAGAATCGCATAAGTTCAATGTGAATCAGAGCACTATCGGTGATAACCGTATGGTCGCGACGTGCAACGGAACAGCGTGCCACGATATTGCCTACGGTCCCCGCCGATGAAATTTACTGACGCCCCGTATACACACGGCCGTGTACACTAGAAGCGTAACCCTGATAGCTAATCTCGAGCTCGTCCACGCTCACCGGGAGGCACCATGTAGTACTCTGGACTCTCACTAGCCCCTGTTTCCCCGTGAACACGCTCTTGAAACGCGTCTATCGTATCACCACTCGAACGT
seq00013   TCAAGGATAATCCTCTAGGGCTAAGCGATGTCTTACCCAATCGCCATTCGCATATCGCTCTAAGAATGCGTTAGGACCCGCAAAATAAAAAAGGAACGCTGCTGGGCGTCAAGGAAAGCCCCGCCATTGTCACGCCGCTAGTTCGGAGCGATAGCGCGTCCGCTGTCACGCCTATCTTCAAGGGTTATACCTGCTGTTGGTGAGAGATTACGGAATCAGGCGTACCGCGAACGGAACAGTGTGCCAACACTGGTCTGCAGGGGAGAACGACCTGAGCTGCCTTGTGTTCGTACGTGCAGAACAATACCCCCATAGCGAGGTCCTTGTCGATCTTCTGTATCTACGGAGAGTGGGGAAATCCTCTACCCCTAGTAGTTGATAACCTGACAACAGGAAGACTTGTCCCCGGGAGGAGGGCGTCTGCTGAGTTTTCAGGCACGAGAGTAAAGGCATAAAGATAGGACCACGAACTTAGAGGTATGGGAATGGCCCGCACGTGAACTAAGACTGCGTAAAGGTTGCGTTGTGTTATCTAGGCCATCAATGAGTCCAAAGTAAAGTTAGCCAGAAGGATATGGCTTCAATAGGCATGCAGGCTAAGGTCTACCTGCGCACTCCGTCAAATGGGACGGAGTCTCGTCCCTGATTGCATCACCGTGGACCTTGCACGTCACCTGCAAGCCCTCGATCTATCGACACTAGACGCAACTTAATAGATAGGGTTAGGTTGGCCAGATCTCGGAATTGACGAGGTCTTTGTTATCCCTCGAAACGGTGCTATAGTACCACGACAGTGTCGCCCCCGGTACGTTGTACTGGAAGCCGGCAAGCCGGGTGTCAGGATGTTTGGTTTCGTATAAGAACGTTGAGTATTGTATTTAGTGTAATAATGTAGCCGCGGTGGACCTAATATTTGAGCTGCACTCACGGTCCGGCAAAATCTACCGTTGGCATACGGTGGCGAGGGCAGGGACCCGCAACTGGCACGTGGCACCTGCCCATTGATCTTCCACAAGTATGAATGGAATCCCCAAGGTCCGTACAAAGAATCAACACTGCGGCGACCATAAGGTGAGTAAGGACCAGTACGCAGCACGGGATATGCCATTGGACGGATCCTTTGTTGCCTTCTCATGTACGTATCTGCACAATCGACACTGCTTATGATAGTTTTGGACAAGAGCTTTATTATGAGATACTCGACCGACCCCCGCCCATTGAGCGCATTCAAGTGGTTTTCGACCTCATCTTCTCTCTTGAGGAACCTTACATGTTTTGGGACCTTCGACCGGGCCAAGATCATTGCCTTTTAAGTGACTACCGTCCGAAATGTCATAAGGGGCCGCTCCCGAATTGTTACCCCCTGCTGTTTTTCCAATACGCATTGCCGATGCTCACCGTTGGATCTTAATTATAAACCCTCGACTCATGCACAAAACTTACAAATATCCGGTTAGCCATCCCTCGAGGATGAGCGTGGCTCGCGAACTGCTTCTTATTTTACGCAGGACTTTGCGCCAGCACATGTTTTCTGGTTTGGTGACGCAGTGAGGCCAGACCCAAGATCGCGCGATTTAGGTGAGCCCTCTCGAGGGTTTTCCACCAGGTGCGACAGTTTAATTAGTTCATTGATCAAGGGGGCTAGTTTATTTGTTGTGTACTAGTGAGACCAGCTCCGGCGGGTGGCTCGCGCAAGGTTAGGAAAGTCGCCATTTCGCTGTAATGCTAAGCGTTAAACTGCCTAACTAACTTTCGGGATCGGCTGCTGTTATTCCTACCTTATGGTGATCGTACAATTCGGCCAGGGGCTCGAGGTGGATAACTCATAACATTTACGGCGTGTCGACCCTATCAGGAGGCTCCCGTATCATACATAAAGTGACGAAATCCTAAACCTGCCCTTTGCTATTCCGATTATCTCTCTCGCGTATGTCGCCTATCCGTTGTAGAACTGTGTAATTTATGTGACCCATGATTTGGTGGTATCTCTCAATTAAGAATCGCATAAGTTCAATGTGAATCAGAGCACTATCGGTGATAACCGTATGGTCGCGACGTGCAACGGAACAGCGTGCCACGATATTGCCTACGGTCCCCGCCGATGAAATTTACTGACGCCCCGTATACACACGGCCGTGTACACTAGAAGCGTAACCCTGATAGCTAATCTCGAGCTCGTCCACGCTCACCGGGAGGCACCATGTAGTACTCTGGACTCTCACTAGCCCCTGTTTCCCCGTGAACACGCTCTTGAAACGCGTCTATCGTATCACCACTCGAACGT
seq00014   TCAAGGATAATCCTCTAGGGCTAAGCGATGTCTTACCCAATCGCCATTCGCATATCGCTCTAAGAATGCGTTAGGACCCGCAAAATAAAAAAGGAACGCTGCTGGGCGTCAAGGAAAGCCCCGCCATTGTCACGCCGCTAGTTCGGAGCGATAGCGCGTCCGCTGTCACGCCTATCTTCAAGGGTTATACCTGCTGTTGGTGAGAGATTACGGAATCAGGCGTACCGCGAACGGAACAGTGTGCCAACACTGGTCTGCAGGGGAGAACGACCTGAGCTGCCTTGTGTTCGTACGTGCAGAACAATACCCCCATAGCGAGGTCCTTGTCGATCTTCTGTATCTACGGAGAGTGGGGAAATCCTCTACCCCTAGTAGTTGATAACCTGACAACAGGAAGACTTGTCCCCGGGAGGAGGGCGTCTGCTGAGTTTTCAGGCACGAGAGTAAAGGCATAAAGATAGGACCACGAACTTAGAGGTATGGGAATGGCCCGCACGTGAACTAAGACTGCGTAAAGGTTGCGTTGTGTTATCTAGGCCATCAATGAGTCCAAAGTAAAGTTAGCCAGAAGGATATGGCTTCAATAGGCATGCAGGCTAAGGTCTACCTGCGCACTCCGTCAAATGGGACGGAGTCTCGTCCCTGATTGCATCACCGTGGACCTTGCACGTCACCTGCAAGCCCTCGATCTATCGACACTAGACGCAACTTAATAGATAGGGTTAGGTTGGCCAGATCTCGGAATTGACGAGGTCTTTGTTATCCCTCGAAACGGTGCTATAGTACCACGACAGTGTCCCCCCCGGTACGTTGTACTGGAAGCCGGCAAGCCGGGTGTCAGGATGTTTGGTTTCGTATAAGAACGTTGAGTATTGTATTTAGTGTAATAATGTAGCCGCGGTGGACCTAATATTTGAGCTGCACTCACGGTCCGGCAAAATCTACCGTTGGCATACGGTGGCGAGGGCAGGGACCCGCAACTGGCACGTGGCACCTGCCCATTGATCTTCCACAAGTATGAATGGAATCCCCAAGGTCCGTACAAAGAATCAACACTGCGGCGACCATAAGGTGAGTAAGGACCAGTACGCAGCACGGGATATGCCATTGGACGGATCCTTTGTTGCCTTCTCATGTACGTATCTGCACAATCGACACTGCTTATGATAGTTTTGGACAAGAGCTTTATTATGAGATACTCGACCGACCCCCGCCCATTGAGCGCATTCAAGTGGTTTTCGACCTCATCTTCTCTCTTGAGGAACCTTACATGTTTTGGGACCTTCGACCGGGCCAAGATCATTGCCTTTTAAGTGACTACCGTCCGAAATGTCATAAGGGGCCGCTCCCGAATTGTTACCCCCTGCTGTTTTTCCAATACGCATTGCCGATGCTCACCGTTGGATCTTAATTATAAACCCTCGACTCATGCACAAAACTTACAAATATCCGGTTAGCCATCCCTCGAGGATGAGCGTGGCTCGCGAACTGCTTCTTATTTTACGCAGGACTTTGCGCCAGCACATGTTTTCTGGTTTGGTGACGCAGTGAGGCCAGACCCAAGATCGCGCGATTTAGGTGAGCCCTCTCGAGGGTTTTCCACCAGGTGCGACAGTTTAATTAGTTCATTGATCAAGGGGGCTAGTTTATTTGTTGTGTACTAGTGAGACCAGCTCCGGCGGGTGGCTCGCGCAAGGTTAGGAAAGTCGCCATTTCGCTGTAATGCTAAGCGTTAAACTGCCTAACTAACTTTCGGGATCGGCTGCTGTTATTCCTACCTTATGGTGATCGTACAATTCGGCCAGGGGCTCGAGGTGGATAACTCATAACATTTACGGCGTGTCGACCCTATCAGGAGGCTCCCGTATCATACATAAAGTGACGAAATCCTAAACCTGCCCTTTGCTATTCCGATTATCTCTCTCGCGTATGTCGCCTATCCGTTGTAGAACTGTGTAATTTATGTGACCCATGATTTGGTGGTATCTCTCAATTAAGAATCGCATAAGTTCAATGTGAATCAGAGCACTATCGGTGATAACCGTATGGTCGCGACGTGCAACGGAACAGCGTGCCACGATATTGCCTACGGTCCCCGCCGATGAAATTTACTGACGCCCCGTATACACACGGCCGTGTACACTAGAAGCGTAACCCTGATAGCTAATCTCGAGCTCGTCCACGCTCACCGGGAGGCACCATGTAGTACTCTGGACTCTCACTAGCCCCTGTTTCCCCGTGAACACGCTCTTGAAACGCGTCTATCGTATCACCACTCGAACGT
seq00015   TCAAGGATAATCCTCTAGGGCTAAGCGATGTCTTACCCAATCGCCATTCGCATATCGCTCTAAGAATGCGTTAGGACCCGCAAAATAAAAAAGGAACGCTGCTGGGCGTCAAGGAAAGCCCCGCCATTGTCACGCCGCTAGTTCGGAGCGATAGCGCGTCCGCTGTCACGCCTATCTTCAAGGGTTATACCTGCTGTTGGTGAGAGATTACGGAATCAGGCGTACCGCGAACGGAACAGTGTGCCAACACTGGTCTGCAGGGGAGAACGACCTGAGCTGCCTTGTGTTCGTACGTGCAGAACAATACCCCCATAGCGAGGTCCTTGTCGATCTTCTGTATCTACGGAGAGTGGGGAAATCCTCTACCCCTAGTAGTTGATAACCTGACAACAGGAAGACTTGTCCCCGGGAGGAGGGCGTCTGCTGAGTTTTCAGGCACGAGAGTAAAGGCATAAAGATAGGACCACGAACTTAGAGGTATGGGAATGGCCCGCACGTGAACTAAGACTGCGTAAAGGTTGCGTTGTGTTATCTAGGCCATCAATGAGTCCAAAGTAAAGTTAGCCAGAAGGATATGGCTTCAATAGGCATGCAGGCTAAGGTCTACCTGCGCACTCCGTCAAATGGGACGGAGTCTCGTCCCTGATTGCATCACCGTGGACCTTGCACGTCACCTGCAAGCCCTCGATCTATCGACACTAGACGCAACTTAATAGATAGGGTTAGGTTGGCCAGATCTCGGAATTGACGAGGTCTTTGTTATCCCTCGAAACGGTGCTATAGTACCACGACAGTGTCCCCCCCGGTACGTTGTACTGGAAGCCGGCAAGCCGGGTGTCAGGATGTTTGGTTTCGTATAAGAACGTTGAGTATTGTATTTAGTGTAATAATGTAGCCGCGGTGGACCTAATATTTGAGCTGCACTCACGGTCCGGCAAAATCTACCGTTGGCATACGGTGGCGAGGGCAGGGACCCGCAACTGGCACGTGGCACCTGCCCATTGATCTTCCACAAGTATGAATGGAATCCCCAAGGTCCGTACAAAGAATCAACACTGCGGCGACCATAAGGTGAGTAAGGACCAGTACGCAGCACGGGATATGCCATTGGACGGATCCTTTGTTGCCTTCTCATGTACGTATCTGCACAATCGACACTGCTTATGATAGTTTTGGACAAGAGCTTTATTATGAGATACTCGACCGACCCCCGCCCATTGAGCGCATTCAAGTGGTTTTCGACCTCATCTTCTCTCTTGAGGAACCTTACATGTTTTGGGACCTTCGACCGGGCCAAGATCATTGCCTTTTAAGTGACTACCGTCCGAAATGTCATAAGGGGCCGCTCCCGAATTGTTACCCCCTGCTGTTTTTCCAATACGCATTGCCGATGCTCACCGTTGGATCTTAATTATAAACCCTCGACTCATGCACAAAACTTACAAATATCCGGTTAGCCATCCCTCGAGGATGAGCGTGGCTCGCGAACTGCTTCTTATTTTACGCAGGACTTTGCGCCAGCACATGTTTTCTGGTTTGGTGACGCAGTGAGGCCAGACCCAAGATCGCGCGATTTAGGTGAGCCCTCTCGAGGGTTTTCCACCAGGTGCGACAGTTTAATTAGTTCATTGATCAAGGGGGCTAGTTTATTTGTTGTGTACTAGTGAGACCAGCTCCGGCGGGTGGCTCGCGCAAGGTTAGGAAAGTCGCCATTTCGCTGTAATGCTAAGCGTTAAACTGCCTAACTAACTTTCGGGATCGGCTGCTGTTATTCCTACCTTATGGTGATCGTACAATTCGGCCAGGGGCTCGAGGTGGATAACTCATAACATTTACGGCGTGTCGACCCTATCAGGAGGCTCCCGTATCATACATAAAGTGACGAAATCCTAAACCTGCCCTTTGCTATTCCGATTATCTCTCTCGCGTATGTCGCCTATCCGTTGTAGAACTGTGTAATTTATGTGACCCATGATTTGGTGGTATCTCTCAATTAAGAATCGCATAAGTTCAATGTGAATCAGAGCACTATCGGTGATAACCGTATGGTCGCGACGTGCAACGGAACAGCGTGCCACGATATTGCCTACGGTCCCCGCCGATGAAATTTACTGACGCCCCGTATACACACGGCCGTGTACACTAGAAGCGTAACCCTGATAGCTAATCTCGAGCTCGTCCACGCTCACCGGGAGGCACCATGTAGTACTCTGGACTCTCACTAGCCCCTGTTTCCCCGTGAACACGCTCTTGAAACGCGTCTATCGTATCACCACTCGAACGT
seq00016   TCAAGGATAATCCTCTAGGGCTAAGCGATGTCTTACCCAATCGCCATTCGCATATCGCTCTAAGAATGCGTTAGGACCCGCAAAATAAAAAAGGAACGCTGCTGGGCGTCAAGGAAAGCCCCGCCATTGTCACGCCGCTAGTTCGGAGCGATAGCGCGTCCGCTGTCACGCCTATCTTCAAGGGTTATACCTGCTGTTGGTGAGAGATTACGGAATCAGGCGTACCGCGAACGGAACAGTGTGCCAACACTGGTCTGCAGGGGAGAACGACCTGAGCTGCCTTGTGTTCGTACGTGCAGAACAATACCCCCATAGCGAGGTCCTTGTCGATCTTCTGTATCTACGGAGAGTGGGGAAATCCTCTACCCCTAGTAGTTGATAACCTGACAACAGGAAGACTTGTCCCCGGGAGGAGGGCGTCTGCTGAGTTTTCAGGCACGAGAGTAAAGGCATAAAGATAGGACCACGAACTTAGAGGTATGGGAATGGCCCGCACGTGAACTAAGACTGCGTAAAGGTTGCGTTGTGTTATCTAGGCCATCAATGAGTCCAAAGTAAAGTTAGCCAGAAGGATATGGCTTCAATAGGCATGCAGGCTAAGGTCTACCTGCGCACTCCGTCAAATGGGACGGAGTCTCGTCCCTGATTGCATCACCGTGGACCTTGCACGTCACCTGCAAGCCCTCGATCTATCGACACTAGACGCAACTTAATAGATAGGGTTAGGTTGGCCAGATCTCGGAATTGACGAGGTCTTTGTTATCCCTCGAAACGGTGCTATAGTACCACGACAGTGTCCCCCCCGGTACGTTGTACTGGAAGCCGGCAAGCCGGGTGTCAGGATGTTTGGTTTCGTATAAGAACGTTGAGTATTGTATTTAGTGTAATAATGTAGCCGCGGTGGACCTAATATTTGAGCTGCACTCACGGTCCGGCAAAATCTACCGTTGGCATACGGTGGCGAGGGCAGGGACCCGCAACTGGCACGTGGCACCTGCCCATTGATCTTCCACAAGTATGAATGGAATCCCCAAGGTCCGTACAAAGAATCAACACTGCGGCGACCATAAGGTGAGTAAGGACCAGTACGCAGCACGGGATATGCCATTGGACGGATCCTTTGTTGCCTTCTCATGTACGTATCTGCACAATCGACACTGCTTATGATAGTTTTGGACAAGAGCTTTATTATGAGATACTCGACCGACCCCCGCCCATTGAGCGCATTCAAGTGGTTTTCGACCTCATCTTCTCTCTTGAGGAACCTTACATGTTTTGGGACCTTCGACCGGGCCAAGATCATTGCCTTTTAAGTGACTACCGTCCGAAATGTCATAAGGGGCCGCTCCCGAATTGTTACCCCCTGCTGTTTTTCCAATACGCATTGCCGATGCTCACCGTTGGATCTTAATTATAAACCCTCGACTCATGCACAAAACTTACAAATATCCGGTTAGCCATCCCTCGAGGATGAGCGTGGCTCGCGAACTGCTTCTTATTTTACGCAGGACTTTGCGCCAGCACATGTTTTCTGGTTTGGTGACGCAGTGAGGCCAGACCCAAGATCGCGCGATTTAGGTGAGCCCTCTCGAGGGTTTTCCACCAGGTGCGACAGTTTAATTAGTTCATTGATCAAGGGGGCTAGTTTATTTGTTGTGTACTAGTGAGACCAGCTCCGGCGGGTGGCTCGCGCAAGGTTAGGAAAGTCGCCATTTCGCTGTAATGCTAAGCGTTAAACTGCCTAACTAACTTTCGGGATCGGCTGCTGTTATTCCTACCTTATGGTGATCGTACAATTCGGCCAGGGGCTCGAGGTGGATAACTCATAACATTTACGGCGTGTCGACCCTATCAGGAGGCTCCCGTATCATACATAAAGTGACGAAATCCTAAACCTGCCCTTTGCTATTCCGATTATCTCTCTCGCGTATGTCGCCTATCCGTTGTAGAACTGTGTAATTTATGTGACCCATGATTTGGTGGTATCTCTCAATTAAGAATCGCATAAGTTCAATGTGAATCAGAGCACTATCGGTGATAACCGTATGGTCGCGACGTGCAACGGAACAGCGTGCCACGATATTGCCTACGGTCCCCGCCGATGAAATTTACTGACGCCCCGTATACACACGGCCGTGTACACTAGAAGCGTAACCCTGATAGCTAATCTCGAGCTCGTCCACGCTCACCGGGAGGCACCATGTAGTACTCTGGACTCTCACTAGCCCCTGTTTCCCCGTGAACACGCTCTTGAAACGCGTCTATCGTATCACCACTCGAACGT
seq00017   TCAAGGATAATCCTCTAGGGCTAAGCGATGTCTTACCCAATCGCCATTCGCATATCGCTCTAAGAATGCGTTAGGACCCGCAAAATAAAAAAGGAACGCTGCTGGGCGTCAAGGAAAGCCCCGCCATTGTCACGCCGCTAGTTCGGAGCGATAGCGCGTCCGCTGTCACGCCTATCTTCAAGGGTTATACCTGCTGTTGGTGAGAGATTACGGAATCAGGCGTACCGCGAACGGAACAGTGTGCCAACACTGGTCTGCAGGGGAGAACGACCTGAGCTGCCTTGTGTTCGTACGTGCAGAACAATACCCCCATAGCGAGGTCCTTGTCGATCTTCTGTATCTACGGAGAGTGGGGAAATCCTCTACCCCTAGTAGTTGATAACCTGACAACAGGAAGACTTGTCCCCGGGAGGAGGGCGTCTGCTGAGTTTTCAGGCACGAGAGTAAAGGCATAAAGATAGGACCACGAACTTAGAGGTATGGGAATGGCCCGCACGTGAACTAAGACTGCGTAAAGGTTGCGTTGTGTTATCTAGGCCATCAATGAGTCCAAAGTAAAGTTAGCCAGAAGGATATGGCTTCAATAGGCATGCAGGCTAAGGTCTACCTGCGCACTCCGTCAAATGGGACGGAGTCTCGTCCCTGATTGCATCACCGTGGACCTTGCACGTCACCTGCAAGCCCTCGATCTATCGACACTAGACGCAACTTAATAGATAGGGTTAGGTTGGCCAGATCTCGGAATTGACGAGGTCTTTGTTATCCCTCGAAACGGTGCTATAGTACCACGACAGTGTCGCCCCCGGTACGTTGTACTGGAAGCCGGCAAGCCGGGTGTCAGGATGTTTGGTTTCGTATAAGAACGTTGAGTATTGTATTTAGTGTAATAATGTAGCCGCGGTGGACCTAATATTTGAGCTGCACTCACGGTCCGGCAAAATCTACCGTTGGCATACGGTGGCGAGGGCAGGGACCCGCAACTGGCACGTGGCACCTGCCCATTGATCTTCCACAAGTATGAATGGAATCCCCAAGGTCCGTACAAAGAATCAACACTGCGGCGACCATAAGGTGAGTAAGGACCAGTACGCAGCACGGGATATGCCATTGGACGGATCCTTTGTTGCCTTCTCATGTACGTATCTGCACAATCGACACTGCTTATGATAGTTTTGGACAAGAGCTTTATTATGAGATACTCGACCGACCCCCGCCCATTGAGCGCATTCAAGTGGTTTTCGACCTCATCTTCTCTCTTGAGGAACCTTACATGTTTTGGGACCTTCGACCGGGCCAAGATCATTGCCTTTTAAGTGACTACCGTCCGAAATGTCATAAGGGGCCGCTCCCGAATTGTTACCCCCTGCTGTTTTTCCAATACGCATTGCCGATGCTCACCGTTGGATCTTAATTATAAACCCTCGACTCATGCACAAAACTTACAAATATCCGGTTAGCCATCCCTCGAGGATGAGCGTGGCTCGCGAACTGCTTCTTATTTTACGCAGGACTTTGCGCCAGCACATGTTTTCTGGTTTGGTGACGCAGTGAGGCCAGACCCAAGATCGCGCGATTTAGGTGAGCCCTCTCGAGGGTTTTCCACCAGGTGCGACAGTTTAATTAGTTCATTGATCAAGGGGGCTAGTTTATTTGTTGTGTACTAGTGAGACCAGCTCCGGCGGGTGGCTCGCGCAAGGTTAGGAAAGTCGCCATTTCGCTGTAATGCTAAGCGTTAAACTGCCTAACTAACTTTCGGGATCGGCTGCTGTTATTCCTACCTTATGGTGATCGTACAATTCGGCCAGGGGCTCGAGGTGGATAACTCATAACATTTACGGCGTGTCGACCCTATCAGGAGGCTCCCGTATCATACATAAAGTGACGAAATCCTAAACCTGCCCTTTGCTATTCCGATTATCTCTCTCGCGTATGTCGCCTATCCGTTGTAGAACTGTGTAATTTATGTGACCCATGATTTGGTGGTATCTCTCAATTAAGAATCGCATAAGTTCAATGTGAATCAGAGCACTATCGGTGATAACCGTATGGTCGCGACGTGCAACGGAACAGCGTGCCACGATATTGCCTACGGTCCCCGCCGATGAAATTTACTGACGCCCCGTATACACACGGCCGTGTACACTAGAAGCGTAACCCTGATAGCTAATCTCGAGCTCGTCCACGCTCACCGGGAGGCACCATGTAGTACTCTGGACTCTCACTAGCCCCTGTTTCCCCGTGAACACGCTCTTGAAACGCGTCTATCGTATCACCACTCGAACGT
seq00018   TCAAGGATAATCCTCTAGGGCTAAGCGATGTCTTACCCAATCGCCATTCGCATATCGCTCTAAGAATGCGTTAGGACCCGCAAAATAAAAAAGGAACGCTGCTGGGCGTCAAGGAAAGCCCCGCCATTGTCACGCCGCTAGTTCGGAGCGATAGCGCGTCCGCTGTCACGCCTATCTTCAAGGGTTATACCTGCTGTTGGTGAGAGATTACGGAATCAGGCGTACCGCGAACGGAACAGTGTGCCAACACTGGTCTGCAGGGGAGAACGACCTGAGCTGCCTTGTGTTCGTACGTGCAGAACAATAACCCCATAGCGAGGTCCTTGTCGATCTTCTGTATCTACGGAGAGTGGGGAAATCCTCTACCCCTAGTAGTTGATAACCTGACAACAGGAAGACTTGTCCCCGGGAGGAGGGCGTCTGCTGAGTTTTCAGGCACGAGAGTAAAGGCATAAAGATAGGACCACGAACTTAGAGGTATGGGAATGGCCCGCACGTGAACTAAGACTGCGTAAAGGTTGCGTTGTGTTATCTAGGCCATCAATGAGTCCAAAGTAAAGTTAGCCAGAAGGATATGGCTTCAATAGGCATGCAGGCTAAGGTCTACCTGCGCACTCCGTCAAATGGGACGGAGTCTCGTCCCTGATTGCATCACCGTGGACCTTGCACGTCACCTGCAAGCCCTCGATCTATCGACACTAGACGCAACTTAATAGATAGGGTTAGGTTGGCCAGATCTCGGAATTGACGAGGTCTTTGTTATCCCTCGAAACGGTGCTATAGTACCACGACAGTGTCCCCCCCGGTACGTTGTACTGGAAGCCGGCAAGCCGGGTGTCAGGATGTTTGGTTTCGTATAAGAACGTTGAGTATTGTATTTAGTGTAATAATGTAGCCGCGGTGGACCTAATATTTGAGCTGCACTCACGGTCCGGCAAAATCTACCGTTGGCATACGGTGGCGAGGGCAGGGACCCGCAACTGGCACGTGGCACCTGCCCATTGATCTTCCACAAGTATGAATGGAATCCCCAAGGTCCGTACAAAGAATCAACACTGCGGCGACCATAAGGTGAGTAAGGACCAGTACGCAGCACGGGATATGCCATTGGACGGATCCTTTGTTGCCTTCTCATGTACGTATCTGCACAATCGACACTGCTTATGATAGTTTTGGACAAGAGCTTTATTATGAGATACTCGACCGACCCCCGCCCATTGAGCGCATTCAAGTGGTTTTCGACCTCATCTTCTCTCTTGAGGAACCTTACATGTTTTGGGACCTTCGACCGGGCCAAGATCATTGCCTTTTAAGTGACTACCGTCCGAAATGTCATAAGGGGCCGCTCCCGAATTGTTACCCCCTGCTGTTTTTCCAATACGCATTGCCGATGCTCACCGTTGGATCTTAATTATAAACCCTCGACTCATGCACAAAACTTACAAATATCCGGTTAGCCATCCCTCGAGGATGAGCGTGGCTCGCGAACTGCTTCTTATTTTACGCAGGACTTTGCGCCAGCACATGTTTTCTGGTTTGGTGACGCAGTGAGGCCAGACCCAAGATCGCGCGATTTAGGTGAGCCCTCTCGAGGGTTTTCCACCAGGTGCGACAGTTTAATTAGTTCATTGATCAAGGGGGCTAGTTTATTTGTTGTGTACTAGTGAGACCAGCTCCGGCGGGTGGCTCGCGCAAGGTTAGGAAAGTCGCCATTTCGCTGTAATGCTAAGCGTTAAACTGCCTAACTAACTTTCGGGATCGGCTGCTGTTATTCCTACCTTATGGTGATCGTACAATTCGGCCAGGGGCTCGAGGTGGATAACTCATAACATTTACGGCGTGTCGACCCTATCAGGAGGCTCCCGTATCATACATAAAGTGACGAAATCCTAAACCTGCCCTTTGCTATTCCGATTATCTCTCTCGCGTATGTCGCCTATCCGTTGTAGAACTGTGTAATTTATGTGACCCATGATTTGGTGGTATCTCTCAATTAAGAATCGCATAAGTTCAATGTGAATCAGAGCACTATCGGTGATAACCGTATGGTCGCGACGTGCAACGGAACAGCGTGCCACGATATTGCCTACGGTCCCCGCCGATGAAATTTACTGACGCCCCGTATACACACGGCCGTGTACACTAGAAGCGTAACCCTGATAGCTAATCTCGAGCTCGTCCACGCTCACCGGGAGGCACCATGTAGTACTCTGGACTCTCACTAGCCCCTGTTTCCCCGTGAACACGCTCTTGAAACGCGTCTATCGTATCACCACTCGAACGT
seq00019   TCAAGGATAATCCTCTAGGGCTAAGCGATGTCTTACCCAATCGCCATTCGCATATCGCTCTAAGAATGCGTTAGGACCCGCAAAATAAAAAAGGAACGCTGCTGGGCGTCAAGGAAAGCCCCGCCATTGTCACGCCGCTAGTTCGGAGCGATAGCGCGTCCGCTGTCACGCCTATCTTCAAGGGTTATACCTGCTGTTGGTGAGAGATTACGGAATCAGGCGTACCGCGAACGGAACAGTGTGCCAACACTGGTCTGCAGGGGAGAACGACCTGAGCTGCCTTGTGTTCGTACGTGCAGAACAATACCCCCATAGCGAGGTCCTTGTCGATCTTCTGTATCTACGGAGAGTGGGGAAATCCTCTACCCCTAGTAGTTGATAACCTGACAACAGGAAGACTTGTCCCCGGGAGGAGGGCGTCTGCTGAGTTTTCAGGCACGAGAGTAAAGGCATAAAGATAGGACCACGAACTTAGAGGTATGGGAATGGCCCGCACGTGAACTAAGACTGCGTAAAGGTTGCGTTGTGTTATCTAGGCCATCAATGAGTCCAAAGTAAAGTTAGCCAGAAGGATATGGCTTCAATAGGCATGCAGGCTAAGGTCTACCTGCGCACTCCGTCAAATGGGACGGAGTCTCGTCCCTGATTGCATCACCGTGGACCTTGCACGTCACCTGCAAGCCCTCGATCTATCGACACTAGACGCAACTTAATAGATAGGGTTAGGTTGGCCAGATCTCGGAATTGACGAGGTCTTTGTTATCCCTCGAAACGGTGCTATAGTACCACGACAGTGTCCCCCCCGGTACGTTGTACTGGAAGCCGGCAAGCCGGGTGTCAGGATGTTTGGTTTCGTATAAGAACGTTGAGTATTGTATTTAGTGTAATAATGTAGCCGCGGTGGACCTAATATTTGAGCTGCACTCACGGTCCGGCAAAATCTACCGTTGGCATACGGTGGCGAGGGCAGGGACCCGCAACTGGCACGTGGCACCTGCCCATTGATCTTCCACAAGTATGAATGGAATCCCCAAGGTCCGTACAAAGAATCAACACTGCGGCGACCATAAGGTGAGTAAGGACCAGTACGCAGCACGGGATATGCCATTGGACGGATCCTTTGTTGCCTTCTCATGTACGTATCTGCACAATCGACACTGCTTATGATAGTTTTGGACAAGAGCTTTATTATGAGATACTCGACCGACCCCCGCCCATTGAGCGCATTCAAGTGGTTTTCGACCTCATCTTCTCTCTTGAGGAACCTTACATGTTTTGGGACCTTCGACCGGGCCAAGATCATTGCCTTTTAAGTGACTACCGTCCGAAACGTCATAAGGGGCCGCTCCCGAATTGTTACCCCCTGCTGTTTTTCCAATACGCATTGCCGATGCTCACCGTTGGATCTTAATTATAAACCCTCGACTCATGCACAAAACTTACAAATATCCGGTTAGCCATCCCTCGAGGATGAGCGTGGCTCGCGAACTGCTTCTTATTTTACGCAGGACTTTGCGCCAGCACATGTTTTCTGGTTTGGTGACGCAGTGAGGCCAGACCCAAGATCGCGCGATTTAGGTGAGCCCTCTCGAGGGTTTTCCACCAGGTGCGACAGTTTAATTAGTTCATTGATCAAGGGGGCTAGTTTATTTGTTGTGTACTAGTGAGACCAGCTCCGGCGGGTGGCTCGCGCAAGGTTAGGAAAGTCGCCATTTCGCTGTAATGCTAAGCGTTAAACTGCCTAACTAACTTTCGGGATCGGCTGCTGTTATTCCTACCTTATGGTGATCGTACAATTCGGCCAGGGGCTCGAGGTGGATAACTCATAACATTTACGGCGTGTCGACCCTATCAGGAGGCTCCCGTATCATACATAAAGTGACGAAATCCTAAACCTGCCCTTTGCTATTCCGATTATCTCTCTCGCGTATGTCGCCTATCCGTTGTAGAACTGTGTAATTTATGTGACCCATGATTTGGTGGTATCTCTCAATTAAGAATCGCATAAGTTCAATGTGAATCAGAGCACTATCGGTGATAACCGTATGGTCGCGACGTGCAACGGAACAGCGTGCCACGATATTGCCTACGGTCCCCGCCGATGAAATTTACTGACGCCCCGTATACACACGGCCGTGTACACTAGAAGCGTAACCCTGATAGCTAATCTCGAGCTCGTCCACGCTCACCGGGAGGCACCATGTAGTACTCTGGACTCTCACTAGCCCCTGTTTCCCCGTGAACACGCTCTTGAAACGCGTCTATCGTATCACCACTCGAACGT
seq00020   TCAAGGATAATCCTCTAGGGCTAAGCGATGTCTTACCCAATCGCCATTCGCATATCGCTCTAAGAATGCGTTAGGACCCGCAAAATAAAAAAGGAACGCTGCTGGGCGTCAAGGAAAGCCCCGCCATTGTCACGCCGCTAGTTCGGAGCGATAGCGCGTCCGCTGTCACGCCTATCTTCAAGGGTTATACCTGCTGTTGGTGAGAGATTACGGAATCAGGCGTACCGCGAACGGAACAGTGTGCCAACACTGGTCTGCAGGGGAGAACGACCTGAGCTGCCTTGTGTTCGTACGTGCAGAACAATACCCCCATAGCGAGGTCCTTGTCGATCTTCTGTATCTACGGAGAGTGGGGAAATCCTCTACCCCTAGTAGTTGATAACCTGACAACAGGAAGACTTGTCCCCGGGAGGAGGGCGTCTGCTGAGTTTTCAGGCACGAGAGTAAAGGCATAAAGATAGGACCACGAACTTAGAGGTATGGGAATGGCCCGCACGTGAACTAAGACTGCGTAAAGGTTGCGTTGTGTTATCTAGGCCATCAATGAGTCCAAAGTAAAGTTAGCCAGAAGGATATGGCTTCAATAGGCATGCAGGCTAAGGTCTACCTGCGCACTCCGTCAAATGGGACGGAGTCTCGTCCCTGATTGCATCACCGTGGACCTTGCACGTCACCTGCAAGCCCTCGATCTATCGACACTAGACGCAACTTAATAGATAGGGTTAGGTTGGCCAGATCTCGGAATTGACGAGGTCTTTGTTATCCCTCGAAACGGTGCTATAGTACCACGACAGTGTCGCCCCCGGTACGTTGTACTGGAAGCCGGCAAGCCGGGTGTCAGGATGTTTGGTTTCGTATAAGAACGTTGAGTATTGTATTTAGTGTAATAATGTAGCCGCGGTGGACCTAATATTTGAGCTGCACTCACGGTCCGGCAAAATCTACCGTTGGCATACGGTGGCGAGGGCAGGGACCCGCAACTGGCACGTGGCACCTGCCCATTGATCTTCCACAAGTATGAATGGAATCCCCAAGGTCCGTACAAAGAATCAACACTGCGGCGACCATAAGGTGAGTAAGGACCAGTACGCAGCACGGGATATGCCATTGGACGGATCCTTTGTTGCCTTCTCATGTACGTATCTGCACAATCGACACTGCTTATGATAGTTTTGGACAAGAGCTTTATTATGAGATACTCGACCGACCCCCGCCCATTGAGCGCATTCAAGTGGTTTTCGACCTCATCTTCTCTCTTGAGGAACCTTACATGTTTTGGGACCTTCGACCGGGCCAAGATCATTGCCTTTTAAGTGACTACCGTCCGAAATGTCATAAGGGGCCGCTCCCGAATTGTTACCCCCTGCTGTTTTTCCAATACGCATTGCCGATGCTCACCGTTGGATCTTAATTATAAACCCTCGACTCATGCACAAAACTTACAAATATCCGGTTAGCCATCCCTCGAGGATGAGCGTGGCTCGCGAACTGCTTCTTATTTTACGCAGGACTTTGCGCCAGCACATGTTTTCTGGTTTGGTGACGCAGTGAGGCCAGACCCAAGATCGCGCGATTTAGGTGAGCCCTCTCGAGGGTTTTCCACCAGGTGCGACAGTTTAATTAGTTCATTGATCAAGGGGGCTAGTTTATTTGTTGTGTACTAGTGAGACCAGCTCCGGCGGGTGGCTCGCGCAAGGTTAGGAAAGTCGCCATTTCGCTGTAATGCTAAGCGTTAAACTGCCTAACTAACTTTCGGGATCGGCTGCTGTTATTCCTACCTTATGGTGATCGTACAATTCGGCCAGGGGCTCGAGGTGGATAACTCATAACATTTACGGCGTGTCGACCCTATCAGGAGGCTCCCGTATCATACATAAAGTGACGAAATCCTAAACCTGCCCTTTGCTATTCCGATTATCTCTCTCGCGTATGTCGCCTATCCGTTGTAGAACTGTGTAATTTATGTGACCCATGATTTGGTGGTATCTCTCAATTAAGAATCGCATAAGTTCAATGTGAATCAGAGCACTATCGGTGATAACCGTATGGTCGCGACGTGCAACGGAACAGCGTGCCACGATATTGCCTACGGTCCCCGCCGATGAAATTTACTGACGCCCCGTATACACACGGCCGTGTACACTAGAAGCGTAACCCTGATAGCTAATCTCGAGCTCGTCCACGCTCACCGGGAGGCACCATGTAGTACTCTGGACTCTCACTAGCCCCTGTTTCCCCGTGAACACGCTCTTGAAACGCGTCTATCGTATCACCACTCGAACGT
seq00021   TCAAGGATAATCCTCTAGGGCTAAGCGATGTCTTACCCAATCGCCATTCGCATATCGCTCTAAGAATGCGTTAGGACCCGCAAAATAAAAAAGGAACGCTGCTGGGCGTCAAGGAAAGCCCCGCCATTGTCACGCCGCTAGTTCGGAGCGATAGCGCGTCCGCTGTCACGCCTATCTTCAAGGGTTATACCTGCTGTTGGTGAGAGATTACGGAATCAGGCGTACCGCGAACGGAACAGTGTGCCAACACTGGTCTGCAGGGGAGAACGACCTGAGCTGCCTTGTGTTCGTACGTGCAGAACAATACCCCCATAGCGAGGTCCTTGTCGATCTTCTGTATCTACGGAGAGTGGGGAAATCCTCTACCCCTAGTAGTTGATAACCTGACAACAGGAAGACTTGTCCCCGGGAGGAGGGCGTCTGCTGAGTTTTCAGGCACGAGAGTAAAGGCATAAAGATAGGACCACGAACTTAGAGGTATGGGAATGGCCCGCACGTGAACTAAGACTGCGTAAAGGTTGCGTTGTGTTATCTAGGCCATCAATGAGTCCAAAGTAAAGTTAGCCAGAAGGATATGGCTTCAATAGGCATGCAGGCTAAGGTCTACCTGCGCACTCCGTCAAATGGGACGGAGTCTCGTCCCTGATTGCATCACCGTGGACCTTGCACGTCACCTGCAAGCCCTCGATCTATCGACACTAGACGCAACTTAATAGATAGGGTTAGGTTGGCCAGATCTCGGAATTGACGAGGTCTTTGTTATCCCTCGAAACGGTGCTATAGTACCACGACAGTGTCCCCCCCGGTACGTTGTACTGGAAGCCGGCAAGCCGGGTGTCAGGATGTTTGGTTTCGTATAAGAACGTTGAGTATTGTATTTAGTGTAATAATGTAGCCGCGGTGGACCTAATATTTGAGCTGCACTCACGGTCCGGCAAAATCTACCGTTGGCATACGGTGGCGAGGGCAGGGACCCGCAACTGGCACGTGGCACCTGCCCATTGATCTTCCACAAGTATGAATGGAATCCCCAAGGTCCGTACAAAGAATCAACACTGCGGCGACCATAAGGTGAGTAAGGACCAGTACGCAGCACGGGATATGCCATTGGACGGATCCTTTGTTGCCTTCTCATGTACGTATCTGCACAATCGACACTGCTTATGATAGTTTTGGACAAGAGCTTTATTATGAGATACTCGACCGACCCCCGCCCATTGAGCGCAATCAAGTGGTTTTCGACCTCATCTTCTCTCTTGAGGAACCTTACATGTTTTGGGACCTTCGACCGGGCCAAGATCATTGCCTTTTAAGTGACTACCGTCCGAAATGTCATAAGGGGCCGCTCCCGAATTGTTACCCCCTGCTGTTTTTCCAATACGCATTGCCGATGCTCACCGTTGGATCTTAATTATAAACCCTCGACTCATGCACAAAACTTACAAATATCCGGTTAGCCATCCCTCGAGGATGAGCGTGGCTCGCGAACTGCTTCTTATTTTACGCAGGACTTTGCGCCAGCACATGTTTTCTGGTTTGGTGACGCAGTGAGGCCAGACCCAAGATCGCGCGATTTAGGTGAGCCCTCTCGAGGGTTTTCCACCAGGTGCGACAGTTTAATTAGTTCATTGATCAAGGGGGCTAGTTTATTTGTTGTGTACTAGTGAGACCAGCTCCGGCGGGTGGCTCGCGCAAGGTTAGGAAAGTCGCCATTTCGCTGTAATGCTAAGCGTTAAACTGCCTAACTAACTTTCGGGATCGGCTGCTGTTATTCCTACCTTATGGTGATCGTACAATTCGGCCAGGGGCTCGAAGTGGATAACTCATAACATTTACGGCGTGTCGACCCTATCAGGAGGCTCCCGTATCATACATAAAGTGACGAAATCCTAAACCTGCCCTTTGCTATTCCGATTATCTCTCTCGCGTATGTCGCCTATCCGTTGTAGAACTGTGTAATTTATGTGACCCATGATTTGGTGGTATCTCTCAATTAAGAATCGCATAAGTTCAATGTGAATCAGAGCACTATCGGTGATAACCGTATGGTCGCGACGTGCAACGGAACAGCGTGCCACGATATTGCCTACGGTCCCCGCCGATGAAATTTACTGACGCCCCGTATACACACGGCCGTGTACACTAGAAGCGTAACCCTGATAGCTAATCTCGAGCTCGTCCACGCTCACCGGGAGGCACCATGTAGTACTCTGGACTCTCACTAGCCCCTGTTTCCCCGTGAACACGCTCTTGAAACGCGTCTATCGTATCACCACTCGAACGT
seq00022   TCAAGGATAATCCTCTAGGGCTAAGCGATGTCTTACCCAATCGCCATTCGCATATCGCTCTAAGAATGCGTTAGGACCCGCAAAATAAAAAAGGAACGCTGCTGGGCGTCAAGGAAAGCCCCGCCATTGTCACGCCGCTAGTTCGGAGCGATAGCGCGTCCGCTGTCACGCCTATCTTCAAGGGTTATACCTGCTGTTGGTGAGAGATTACGGAATCAGGCGTACCGCGAACGGAACAGTGTGCCAACACTGGTCTGCAGGGGAGAACGACCTGAGCTGCCTTGTGTTCGTACGTGCAGAACAATACCCCCATAGCGAGGTCCTTGTCGATCTTCTGTATCTACGGAGAGTGGGGAAATCCTCTACCCCTAGTAGTTGATAACCTGACAACAGGAAGACTTGTCCCCGGGAGGAGGGCGTCTGCTGAGTTTTCAGGCACGAGAGTAAAGGCATAAAGATAGGACCACGAACTTAGAGGTATGGGAATGGCCCGCACGTGAACTAAGACTGCGTAAAGGTTGCGTTGTGTTATCTAGGCCATCAATGAGTCCAAAGTAAAGTTAGCCAGAAGGATATGGCTTCAATAGGCATGCAGGCTAAGGTCTACCTGCGCACTCCGTCAAATGGGACGGAGTCTCGTCCCTGATTGCATCACCGTGGACCTTGCACGTCACCTGCAAGCCCTCGATCTATCGACACTAGACGCAACTTAATAGATAGGGTTAGGTTGGCCAGATCTCGGAATTGACGAGGTCTTTGTTATCCCTCGAAACGGTGCTATAGTACCACGACAGTGTCCCCCCCGGTACGTTGTACTGGAAGCCGGCAAGCCGGGTGTCAGGATGTTTGGTTTCGTATAAGAACGTTGAGTATTGTATTTAGTGTAATAATGTAGCCGCGGTGGACCTAATATTTGAGCTGCACTCACGGTCCGGCAAAATCTACCGTTGGCATACGGTGGCGAGGGCAGGGACCCGCAACTGGCACGTGGCACCTGCCCATTGATCTTCCACAAGTATGAATGGAATCCCCAAGGTCCGTACAAAGAATCAACACTGCGGCGACCATAAGGTGAGTAAGGACCAGTACGCAGCACGGGATATGCCATTGGACGGATCCTTTGTTGCCTTCTCATGTACGTATCTGCACAATCGACACTGCTTATGATAGTTTTGGACAAGAGCTTTATTATGAGATACTCGACCGACCCCCGCCCATTGAGCGCATTCAAGTGGTTTTCGACCTCATCTTCTCTCTTGAGGAACCTTACATGTTTTGGGACCTTCGACCGGGCCAAGATCATTGCCTTTTAAGTGACTACCGTCCGAAATGTCATAAGGGGCCGCTCCCGAATTGTTACCCCCTGCTGTTTTTCCAATACGCATTGCCGATGCTCACCGTTGGATCTTAATTATAAACCCTCGACTCATGCACAAAACTTACAAATATCCGGTTAGCCATCCCTCGAGGATGAGCGTGGCTCGCGAACTGCTTCTTATTTTACGCAGGACTTTGCGCCAGCACATGTTTTCTGGTTTGGTGACGCAGTGAGGCCAGACCCAAGATCGCGCGATTTAGGTGAGCCCTCTCGAGGGTTTTCCACCAGGTGCGACAGTTTAATTAGTTCATTGATCAAGGGGGCTAGTTTATTTGTTGTGTACTAGTGAGACCAGCTCCGGCGGGTGGCTCGCGCAAGGTTAGGAAAGTCGCCATTTCGCTGTAATGCTAAGCGTTAAACTGCCTAACTAACTTTCGGGATCGGCTGCTGTTATTCCTACCTTATGGTGATCGTACAATTCGGCCAGGGGCTCGAGGTGGATAACTCATAACATTTACGGCGTGTCGACCCTATCAGGAGGCTCCCGTATCATACATAAAGTGACGAAATCCTAAACCTGCCCTTTGCTATTCCGATTATCTCTCTCGCGTATGTCGCCTATCCGTTGTAGAACTGTGTAATTTATGTGACCCATGATTTGGTGGTATCTCTCAATTAAGAATCGCATAAGTTCAATGTGAATCAGAGCACTATCGGTGATAACCGTATGGTCGCGACGTGCAACGGAACAGCGTGCCACGATATTGCCTACGGTCCCCGCCGATGAAATTTACTGACGCCCCGTATACACACGGCCGTGTACACTAGAAGCGTAACCCTGATAGCTAATCTCGAGCTCGTCCACGCTCACCGGGAGGCACCATGTAGTACTCTGGACTCTCACTAGCCCCTGTTTCCCCGTGAACACGCTCTTGAAACGCGTCTATCGTATCACCACTCGAACGT
seq00023   TCAAGGATAATCCTCTAGGGCTAAGCGATGTCTTACCCAATCGCCATTCGCATATCGCTCTAAGAATGCGTTAGGACCCGCAAAATAAAAAAGGAACGCTGCTGGGCGTCAAGGAAAGCCCCGCCATTGTCACGCCGCTAGTTCGGAGCGATAGCGCGTCCGCTGTCACGCCTATCTTCAAGGGTTATACCTGCTGTTGGTGAGAGATTACGGAATCAGGCGTACCGCGAACGGAACAGTGTGCCAACACTGGTCTGCAGGGGAGAACGACCTGAGCTGCCTTGTGTTCGTACGTGCAGAACAATACCCCCATAGCGAGGTCCTTGTCGATCTTCTGTATCTACGGAGAGTGGGGAAATCCTCTACCCCTAGTAGTTGATAACCTGACAACAGGAAGACTTGTCCCCGGGAGGAGGGCGTCTGCTGAGTTTTCAGGCACGAGAGTAAAGGCATAAAGATAGGACCACGAACTTAGAGGTATGGGAATGGCCCGCACGTGAACTAAGACTGCGTAAAGGTTGCGTTGTGTTATCTAGGCCATCAATGAGTCCAAAGTAAAGTTAGCCAGAAGGATATGGCTTCAATAGGCATGCAGGCTAAGGTCTACCTGCGCACTCCGTCAAATGGGACGGAGTCTCGTCCCTGATTGCATCACCGTGGACCTTGCACGTCACCTGCAAGCCCTCGATCTATCGACACTAGACGCAACTTAATAGATAGGGTTAGGTTGGCCAGATCTCGGAATTGACGAGGTCTTTGTTATCCCTCGAAACGGTGCTATAGTACCACGACAGTGTCCCCCCCGGTACGTTGTACTGGAAGCCGGCAAGCCGGGTGTCAGGATGTTTGGTTTCGTATAAGAACGTTGAGTATTGTATTTAGTGTAATAATGTAGCCGCGGTGGACCTAATATTTGAGCTGCACTCACGGTCCGGCAAAATCTACCGTTGGCATACGGTGGCGAGGGCAGGGACCCGCAACTGGCACGTGGCACCTGCCCATTGATCTTCCACAAGTATGAATGGAATCCCCAAGGTCCGTACAAAGAATCAACACTGCGGCGACCATAAGGTGAGTAAGGACCAGTACGCAGCACGGGATATGCCATTGGACGGATCCTTTGTTGCCTTCTCATGTACGTATCTGCACAATCGACACTGCTTATGATAGTTTTGGACAAGAGCTTTATTATGAGATACTCGACCGACCCCCGCCCATTGAGCGCATTCAAGTGGTTTTCGACCTCATCTTCTCTCTTGAGGAACCTTACATGTTTTGGGACCTTCGACCGGGCCAAGATCATTGCCTTTTAAGTGACTACCGTCCGAAATGTCATAAGGGGCCGCTCCCGAATTGTTACCCCCTGCTGTTTTTCCAATACGCATTGCCGATGCTCACCGTTGGATCTTAATTATAAACCCTCGACTCATGCACAAAACTTACAAATATCCGGTTAGCCATCCCTCGAGGATGAGCGTGGCTCGCGAACTGCTTCTTATTTTACGCAGGACTTTGCGCCAGCACATGTTTTCTGGTTTGGTGACGCAGTGAGGCCAGACCCAAGATCGCGCGATTTAGGTGAGCCCTCTCGAGGGTTTTCCACCAGGTGCGACAGTTTAATTAGTTCATTGATCAAGGGGGCTAGTTTATTTGTTGTGTACTAGTGAGACCAGCTCCGGCGGGTGGCTCGCGCAAGGTTAGGAAAGTCGCCATTTCGCTGTAATGCTAAGCGTTAAACTGCCTAACTAACTTTCGGGATCGGCTGCTGTTATTCCTACCTTATGGTGATCGTACAATTCGGCCAGGGGCTCGAGGTGGATAACTCATAACATTTACGGCGTGTCGACCCTATCAGGAGGCTCCCGTATCATACATAAAGTGACGAAATCCTAAACCTGCCCTTTGCTATTCCGATTATCTCTCTCGCGTATGTCGCCTATCCGTTGTAGAACTGTGTAATTTATGTGACCCATGATTTGGTGGTATCTCTCAATTAAGAATCGCATAAGTTCAATGTGAATCAGAGCACTATCGGTGATAACCGTATGGTCGCGACGTGCAACGGAACAGCGTGCCACGATATTGCCTACGGTCCCCGCCGATGAAATTTACTGACGCCCCGTATACACACGGCCGTGTACACTAGAAGCGTAACCCTGATAGCTAATCTCGAGCTCGTCCACGCTCACCGGGAGGCACCATGTAGTACTCTGGACTCTCACTAGCCCCTGTTTCCCCGTGAACACGCTCTTGAAACGCGTCTATCGTATCACCACTCGAACGT
seq00024   TCAAGGATAATCCTCTAGGGCTAAGCGATGTCTTACCCAATCGCCATTCGCATATCGCTCTAAGAATGCGTTAGGACCCGCAAAATAAAAAAGGAACGCTGCTGGGCGTCAAGGAAAGCCCCGCCATTGTCACGCCGCTAGTTCGGAGCGATAGCGCGTCCGCTGTCACGCCTATCTTCAAGGGTTATACCTGCTGTTGGTGAGAGATTACGGAATCAGGCGTACCGCGAACGGAACAGTGTGCCAACACTGGTCTGCAGGGGAGAACGACCTGAGCTGCCTTGTGTTCGTACGTGCAGAACAATAACCCCATAGCGAGGTCCTTGTCGATCTTCTGTATCTACGGAGAGTGGGGAAATCCTCTACCCCTAGTAGTTGATAACCTGACAACAGGAAGACTTGTCCCCGGGAGGAGGGCGTCTGCTGAGTTTTCAGGCACGAGAGTAAAGGCATAAAGATAGGACCACGAACTTAGAGGTATGGGAATGGCCCGCACGTGAACTAAGACTGCGTAAAGGTTGCGTTGTGTTATCTAGGCCATCAATGAGTCCAAAGTAAAGTTAGCCAGAAGGATATGGCTTCAATAGGCATGCAGGCTAAGGTCTACCTGCGCACTCCGTCAAATGGGACGGAGTCTCGTCCCTGATTGCATCACCGTGGACCTTGCACGTCACCTGCAAGCCCTCGATCTATCGACACTAGACGCAACTTAATAGATAGGGTTAGGTTGGCCAGATCTCGGAATTGACGAGGTCTTTGTTATCCCTCGAAACGGTGCTATAGTACCACGACAGTGTCCCCCCCGGTACGTTGTACTGGAAGCCGGCAAGCCGGGTGTCAGGATGTTTGGTTTCGTATAAGAACGTTGAGTATTGTATTTAGTGTAATAATGTAGCCGCGGTGGACCTAATATTTGAGCTGCACTCACGGTCCGGCAAAATCTACCGTTGGCATACGGTGGCGAGGGCAGGGACCCGCAACTGGCACGTGGCACCTGCCCATTGATCTTCCACAAGTATGAATGGAATCCCCAAGGTCCGTACAAAGAATCAACACTGCGGCGACCATAAGGTGAGTAAGGACCAGTACGCAGCACGGGATATGCCATTGGACGGATCCTTTGTTGCCTTCTCATGTACGTATCTGCACAATCGACACTGCTTATGATAGTTTTGGACAAGAGCTTTATTATGAGATACTCGACCGACCCCCGCCCATTGAGCGCATTCAAGTGGTTTTCGACCTCATCTTCTCTCTTGAGGAACCTTACATGTTTTGGGACCTTCGACCGGGCCAAGATCATTGCCTTTTAAGTGACTACCGTCCGAAATGTCATAAGGGGCCGCTCCCGAATTGTTACCCCCTGCTGTTTTTCCAATACGCATTGCCGATGCTCACCGTTGGATCTTAATTATAAACCCTCGACTCATGCACAAAACTTACAAATATCCGGTTAGCCATCCCTCGAGGATGAGCGTGGCTCGCGAACTGCTTCTTATTTTACGCAGGACTTTGCGCCAGCACATGTTTTCTGGTTTGGTGACGCAGTGAGGCCAGACCCAAGATCGCGCGATTTAGGTGAGCCCTCTCGAGGGTTTTCCACCAGGTGCGACAGTTTAATTAGTTCATTGATCAAGGGGGCTAGTTTATTTGTTGTGTACTAGTGAGACCAGCTCCGGCGGGTGGCTCGCGCAAGGTTAGGAAAGTCGCCATTTCGCTGTAATGCTAAGCGTTAAACTGCCTAACTAACTTTCGGGATCGGCTGCTGTTATTCCTACCTTATGGTGATCGTACAATTCGGCCAGGGGCTCGAGGTGGATAACTCATAACATTTACGGCGTGTCGACCCTATCAGGAGGCTCCCGTATCATACATAAAGTGACGAAATCCTAAACCTGCCCTTTGCTATTCCGATTATCTCTCTCGCGTATGTCGCCTATCCGTTGTAGAACTGTGTAATTTATGTGACCCATGATTTGGTGGTATCTCTCAATTAAGAATCGCATAAGTTCAATGTGAATCAGAGCACTATCGGTGATAACCGTATGGTCGCGACGTGCAACGGAACAGCGTGCCACGATATTGCCTACGGTCCCCGCCGATGAAATTTACTGACGCCCCGTATACACACGGCCGTGTACACTAGAAGCGTAACCCTGATAGCTAATCTCGAGCTCGTCCACGCTCACCGGGAGGCACCATGTAGTACTCTGGACTCTCACTAGCCCCTGTTTCCCCGTGAACACGCTCTTGAAACGCGTCTATCGTATCACCACTCGAACGT
seq00025   TCAAGGATAATCCTCTAGGGCTAAGCGATGTCTTACCCAATCGCCATTCGCATATCGCTCTAAGAATGCGTTAGGACCCGCAAAATAAAAAAGGAACGCTGCTGGGCGTCAAGGAAAGCCCCGCCATTGTCACGCCGCTAGTTCGGAGCGATAGCGCGTCCGCTGTCACGCCTATCTTCAAGGGTTATACCTGCTGTTGGTGAGAGATTACGGAATCAGGCGTACCGCGAACGGAACAGTGTGCCAACACTGGTCTGCAGGGGAGAACGACCTGAGCTGCCTTGTGTTCGTACGTGCAGAACAATAGCCCCATAGCGAGGTCCTTGTCGATCTTCTGTATCTACGGAGAGTGGGGAAATCCTCTACCCCTAGTAGTTGATAACCTGACAACAGGAAGACTTGTCCCCGGGAGGAGGGCGTCTGCTGAGTTTTCAGGCACGAGAGTAAAGGCATAAAGATAGGACCACGAACTTAGAGGTATGGGAATGGCCCGCACGTGAACTAAGACTGCGTAAAGGTTGCGTTGTGTTATCTAGGCCATCAATGAGTCCAAAGTAAAGTTAGCCAGAAGGATATGGCTTCAATAGGCATGCAGGCTAAGGTCTACCTGCGCACTCCGTCAAATGGGACGGAGTCTCGTCCCTGATTGCATCACCGTGGACCTTGCACGTCACCTGCAAGCCCTCGATCTATCGACACTAGACGCAACTTAATAGATAGGGTTAGGTTGGCCAGATCTCGGAATTGACGAGGTCTTTGTTATCCCTCGAAACGGTGCTATAGTACCACGACAGTGTCCCCCCCGGTACGTTGTACTGGAAGCCGGCAAGCCGGGTGTCAGGATGTTTGGTTTCGTATAAGAACGTTGAGTATTGTATTTAGTGTAATAATGTAGCCGCGGTGGACCTAATATTTGAGCTGCACTCACGGTCCGGCAAAATCTACCGTTGGCATACGGTGGCGAGGGCAGGGACCCGCAACTGGCACGTGGCACCTGCCCATTGATCTTCCACAAGTATGAATGGAATCCCCAAGGTCCGTACAAAGAATCAACACTGCGGCGACCATAAGGTGAGTAAGGACCAGTACGCAGCACGGGATATGCCATTGGACGGATCCTTTGTTGCCTTCTCATGTACGTATCTGCACAATCGACACTGCTTATGATAGTTTTGGACAAGAGCTTTATTATGAGATACTCGACCGACCCCCGCCCATTGAGCGCATTCAAGTGGTTTTCGACCTCATCTTCTCTCTTGAGGAACCTTACATGTTTTGGGACCTTCGACCGGGCCAAGATCATTGCCTTTTAAGTGACTACCGTCCGAAATGTCATAAGGGGCCGCTCCCGAATTGTTACCCCCTGCTGTTTTTCCAATACGCATTGCCGATGCTCACCGTTGGATCTTAATTATAAACCCTCGACTCATGCACAAAACTTACAAATATCCGGTTAGCCATCCCTCGAGGATGAGCGTGGCTCGCGAACTGCTTCTTATTTTACGCAGGACTTTGCGCCAGCACATGTTTTCTGGTTTGGTGACGCAGTGAGGCCAGACCCAAGATCGCGCGATTTAGGTGAGCCCTCTCGAGGGTTTTCCACCAGGTGCGACAGTTTAATTAGTTCATTGATCAAGGGGGCTAGTTTATTTGTTGTGTACTAGTGAGACCAGCTCCGGCGGGTGGCTCGCGCAAGGTTAGGAAAGTCGCCATTTCGCTGTAATGCTAAGCGTTAAACTGCCTAACTAACTTTCGGGATCGGCTGCTGTTATTCCTACCTTATGGTGATCGTACAATTCGGCCAGGGGCTCGAGGTGGATAACTCATAACATTTACGGCGTGTCGACCCTATCAGGAGGCTCCCGTATCATACATAAAGTGACGAAATCCTAAACCTGCCCTTTGCTATTCCGATTATCTCTCTCGCGTATGTCGCCTATCCGTTGTAGAACTGTGTAATTTATGTGACCCATGATTTGGTGGTATCTCTCAATTAAGAATCGCATAAGTTCAATGTGAATCAGAGCACTATCGGTGATAACCGTATGGTCGCGACGTGCAACGGAACAGCGTGCCATGATATTGCCTACGGTCCCCGCCGATGAAATTTACTGACGCCCCGTATACACACGGCCGTGTACACTAGAAGCGTAACCCTGATAGCTAATCTCGAGCTCGTCCACGCTCACCGGGAGGCACCATGTAGTACTCTGGACTCTCACTAGCCCCTGTTTCCCCGTGAACACGCTCTTGAAACGCGTCTATCGTATCACCACTCGAACGT
seq00026   TCAAGGATAATCCTCTAGGGCTAAGCGATGTCTTACCCAATCGCCATTCGCATATCGCTCTAAGAATGCGTTAGGACCCGCAAAATAAAAAAGGAACGCTGCTGGGCGTCAAGGAACGCCCCGCCATTGTCACGCCGCTAGTTCGGAGCGATAGCGCGTCCGCTGTCACGCCTATCTTCAAGGGTTATACCTGCTGTTGGTGAGAGATTACGGAATCAGGCGTACCGCGAACGGAACAGTGTGCCAACACTGGTCTGCAGGGGAGAACGACCTGAGCTGCCTTGTGTTCGTACGTGCAGAACAATACCCCCATAGCGAGGTCCTTGTCGATCTTCTGTATCTACGGAGAGTGGGGAAATCCTCTACCCCTAGTAGTTGATAACCTGACAACAGGAAGACTTGTCCCCGGGAGGAGGGCGTCTGCTGAGTTTTCAGGCACGAGAGTAAAGGCATAAAGATAGGACCACGAACTTAGAGGTATGGGAATGGCCCGCACGTGAACTAAGACTGCGTAAAGGTTGCGTTGTGTTATCTAGGCCATCAATGAGTCCAAAGTAAAGTTAGCCAGAAGGATATGGCTTCAATAGGCATGCAGGCTAAGGTCTACCTGCGCACTCCGTCAAATGGGACGGAGTCTCGTCCCTGATTGCATCACCGTGGACCTTGCACGTCACCTGCAAGCCCTCGATCTATCGACACTAGACGCAACTTAATAGATAGGGTTAGGTTGGCCAGATCTCGGAATTGACGAGGTCTTTGTTATCCCTCGAAACGGTGCTATAGTACCACGACAGTGTCCCCCCCGGTACGTTGTACTGGAAGCCGGCAAGCCGGGTGTCAGGATGTTTGGTTTCGTATAAGAACGTTGAGTATTGTATTTAGTGTAATAATGTAGCCGCGGTGGACCTAATATTTGAGCTGCACTCACGGTCCGGCAAAATCTACCGTTGGCATACGGTGGCGAGGGCAGGGACCCGCAACTGGCACGTGGCACCTGCCCATTGATCTTCCACAAGTATGAATGGAATCCCCAAGGTCCGTACAAAGAATCAACACTGCGGCGACCATAAGGTGAGTAAGGACCAGTACGCAGCACGGGATATGCCATTGGACGGATCCTTTGTTGCCTTCTCATGTACGTATCTGCACAATCGACACTGCTTATGATAGTTTTGGACAAGAGCTTTATTATGAGATACTCGACCGACCCCCGCCCATTGAGCGCATTCAAGTGGTTTTCGACCTCATCTTCTCTCTTGAGGAACCTTACATGTTTTGGGACCTTCGACCGGGCCAAGATCATTGCCTTTTAAGTGACTACCGTCCGAAATGTCATAAGGGGCCGCTCCCGAATTGTTACCCCCTGCTGTTTTTCCAATACGCATTGCCGATGCTCACCGTTGGATCTTAATTATAAACCCTCGACTCATGCACAAAACTTACAAATATCCGGTTAGCCATCCCTCGAGGATGAGCGTGGCTCGCGAACTGCTTCTTATTTTACGCAGGACTTTGCGCCAGCACATGTTTTCTGGTTTGGTGACGCAGTGAGGCCAGACCCAAGATCGCGCGATTTAGGTGAGCCCTCTCGAGGGTTTTCCACCAGGTGCGACAGTTTAATTAGTTCATTGATCAAGGGGGCTAGTTTATTTGTTGTGTACTAGTGAGACCAGCTCCGGCGGGTGGCTCGCGCAAGGTTAGGAAAGTCGCCATTTCGCTGTAATGCTAAGCGTTAAACTGCCTAACTAACTTTCGGGATCGGCTGCTGTTATTCCTACCTTATGGTGATCGTACAATTCGGCCAGGGGCTCGAGGTGGATAACTCATAACATTTACGGCGTGTCGACCCTATCAGGAGGCTCCCGTATCATACATAAAGTGACGAAATCCTAAACCTGCCCTTTGCTATTCCGATTATCTCTCTCGCGTATGTCGCCTATCCGTTGTAGAACTGTGTAATTTATGTGACCCATGATTTGGTGGTATCTCTCAATTAAGAATCGCATAAGTTCAATGTGAATCAGAGCACTATCGGTGATAACCGTATGGTCGCGACGTGCAACGGAACAGCGTGCCACGATATTGCCTACGGTCCCCGCCGATGAAATTTACTGACGCCCCGTATACACACGGCCGTGTACACTAGAAGCGTAACCCTGATAGCTAATCTCGAGCTCGTCCACGCTCACCGGGAGGCACCATGTAGTACTCTGGACTCTCACTAGCCCCTGTTTCCCCGTGAACACGCTCTTGAAACGCGTCTATCGTATCACCACTCGAACGT
seq00027   TCAAGGATAATCCTCTAGGGCTAAGCGATGTCTTACCCAATCGCCATTCGCATATCGCTCTAAGAATGCGTTAGGACCCGCAAAATAAAAAAGGAACGCTGCTGGGCGTCAAGGAAAGCCCCGCCATTGTCACGCCGCTAGTTCGGAGCGATAGCGCGTCCGCTGTCACGCCTATCTTCAAGGGTTATACCTGCTGTTGGTGAGAGATTACGGAATCAGGCGTACCGCGAACGGAACAGTGTGCCAACACTGGTCTGCAGGGGAGAACGACCTGAGCTGCCTTGTGTTCGTACGTGCAGAACAATACCCCCATAGCGAGGTCCTTGTCGATCTTCTGTATCTACGGAGAGTGGGGAAATCCTCTACCCCTAGTAGTTGATAACCTGACAACAGGAAGACTTGTCCCCGGGAGGAGGGCGTCTGCTGAGTTTTCAGGCACGAGAGTAAAGGCATAAAGATAGGACCACGAACTTAGAGGTATGGGAATGGCCCGCACGTGAACTAAGACTGCGTAAAGGTTGCGTTGTGTTATCTAGGCCATCAATGAGTCCAAAGTAAAGTTAGCCAGAAGGATATGGCTTCAATAGGCATGCAGGCTAAGGTCTACCTGCGCACTCCGTCAAATGGGACGGAGTCTCGTCCCTGATTGCATCACCGTGGACCTTGCACGTCACCTGCAAGCCCTCGATCTATCGACACTAGACGCAACTTAATAGATAGGGTTAGGTTGGCCAGATCTCGGAATTGACGAGGTCTTTGTTATCCCTCGAAACGGTGCTATAGTACCACGACAGTGTCCCCCCCGGTACGTTGTACTGGAAGCCGGCAAGCCGGGTGTCAGGATGTTTGGTTTCGTATAAGAACGTTGAGTATTGTATTTAGTGTAATAATGTAGCCGCGGTGGACCTAATATTTGAGCTGCACTCACGGTCCGGCAAAATCTACCGTTGGCATACGGTGGCGAGGGCAGGGACCCGCAACTGGCACGTGGCACCTGCCCATTGATCTTCCACAAGTATGAATGGAATCCCCAAGGTCCGTACAAAGAATCAACACTGCGGCGACCATAAGGTGAGTAAGGACCAGTACGCAGCACGGGATATGCCATTGGACGGATCCTTTGTTGCCTTCTCATGTACGTATCTGCACAATCGACACTGCTTATGATAGTTTTGGACAAGAGCTTTATTATGAGATACTCGACCGACCCCCGCCCATTGAGCGCATTCAAGTGGTTTTCGACCTCATCTTCTCTCTTGAGGAACCTTACATGTTTTGGGACCTTCGACCGGGCCAAGATCATTGCCTTTTAAGTGACTACCGTCCGAAATGTCATAAGGGGCCGCTCCCGAATTGTTACCCCCTGCTGTTTTTCCAATACGCATTGCCGATGCTCACCGTTGGATCTTAATTATAAACCCTCGACTCATGCACAAAACTTACAAATATCCGGTTAGCCATCCCTCGAGGATGAGCGTGGCTCGCGAACTGCTTCTTATTTTACGCAGGACTTTGCGCCAGCACATGTTTTCTGGTTTGGTGACGCAGTGAGGCCAGACCCAAGATCGCGCGATTTAGGTGAGCCCTCTCGAGGGTTTTCCACCAGGTGCGACAGTTTAATTAGTTCATTGATCAAGGGGGCTAGTTTATTTGTTGTGTACTAGTGAGACCAGCTCCGGCGGGTGGCTCGCGCAAGGTTAGGAAAGTCGCCATTTCGCTGTAATGCTAAGCGTTAAACTGCCTAACTAACTTTCGGGATCGGCTGCTGTTATTCCTACCTTATGGTGATCGTACAATTCGGCCAGGGGCTCGAGGTGGATAACTCATAACATTTACGGCGTGTCGACCCTATCAGGAGGCTCCCGTATCATACATAAAGTGACGAAATCCTAAACCTGCCCTTTGCTATTCCGATTATCTCTCTCGCGTATGTCGCCTATCCGTTGTAGAACTGTGTAATTTATGTGACCCATGATTTGGTGGTATCTCTCAATTAAGAATCGCATAAGTTCAATGTGAATCAGAGCACTATCGGTGATAACCGTATGGTCGCGACGTGCAACGGAACAGCGTGCCACGATATTGCCTACGGTCCCCGCCGATGAAATTTACTGACGCCCCGTATACACACGGCCGTGTACACTAGAAGCGTAACCCTGATAGCTAATCTCGAGCTCGTCCACGCTCACCGGGAGGCACCATGTAGTACTCTGGACTCTCACTAGCCCCTGTTTCCCCGTGAACACGCTCTTGAAACGCGTCTATCGTATCACCACTCGAACGT
seq00028   TCAAGGATAATCCTCTAGGGCTAAGCGATGTCTTACCCAATCGCCATTCGCATATCGCTCTAAGAATGCGTTAGGACCCGCAAAATAAAAAAGGAACGCTGCTGGGCGTCAAGGAAAGCCCCGCCATTGTCACGCCGCTAGTTCGGAGCGATAGCGCGTCCGCTGTCACGCCTATCTTCAAGGGTTATACCTGCTGTTGGTGAGAGATTACGGAATCAGGCGTACCGCGAACGGAACAGTGTGCCAACACTGGTCTGCAGGGGAGAACGACCTGAGCTGCCTTGTGTTCGTACGTGCAGAACAATACCCCCATAGCGAGGTCCTTGTCGATCTTCTGTATCTACGGAGAGTGGGGAAATCCTCTACCCCTAGTAGTTGATAACCTGACAACAGGAAGACTTGTCCCCGGGAGGAGGGCGTCTGCTGAGTTTTCAGGCACGAGAGTAAAGGCATAAAGATAGGACCACGAACTTAGAGGTATGGGAATGGCCCGCACGTGAACTAAGACTGCGTAAAGGTTGCGTTGTGTTATCTAGGCCATCAATGAGTCCAAAGTAAAGTTAGCCAGAAGGATATGGCTTCAATAGGCATGCAGGCTAAGGTCTACCTGCGCACTCCGTCAAATGGGACGGAGTCTCGTCCCTGATTGCATCACCGTGGACCTTGCACGTCACCTGCAAGCCCTCGATCTATCGACACTAGACGCAACTTAATAGATAGGGTTAGGTTGGCCAGATCTCGGAATTGACGAGGTCTTTGTTATCCCTCGAAACGGTGCTATAGTACCACGACAGTGTCCCCCCCGGTACGTTGTACTGGAAGCCGGCAAGCCGGGTGTCAGGATGTTTGGTTTCGTATAAGAACGTTGAGTATTGTATTTAGTGTAATAATGTAGCCGCGGTGGACCTAATATTTGAGCTGCACTCACGGTCCGGCAAAATCTACCGTTGGCATACGGTGGCGAGGGCAGGGACCCGCAACTGGCACGTGGCACCTGCCCATTGATCTTCCACAAGTATGAATGGAATCCCCAAGGTCCGTACAAAGAATCAACACTGCGGCGACCATAAGGTGAGTAAGGACCAGTACGCAGCACGGGATATGCCATTGGACGGATCCTTTGTTGCCTTCTCATGTACGTATCTGCACAATCGACACTGCTTATGATAGTTTTGGACAAGAGCTTTATTATGAGATACTCGACCGACCCCCGCCCATTGAGCGCATTCAAGTGGTTTTCGACCTCATCTTCTCTCTTGAGGAACCTTACATGTTTTGGGACCTTCGACCGGGCCAAGATCATTGCCTTTTAAGTGACTACCGTCCGAAATGTCATAAGGGGCCGCTCCCGAATTGTTACCCCCTGCTGTTTTTCCAATACGCATTGCCGATGCTCACCGTTGGATCTTAATTATAAACCCTCGACTCATGCACAAAACTTACAAATATCCGGTTAGCCATCCCTCGAGGATGAGCGTGGCTCGCGAACTGCTTCTTATTTTACGCAGGACTTTGCGCCAGCACATGTTTTCTGGTTTGGTGACGCAGTGAGGCCAGACCCAAGATCGCGCGATTTAGGTGAGCCCTCTCGAGGGTTTTCCACCAGGTGCGACAGTTTAATTAGTTCATTGATCAAGGGGGCTAGTTTATTTGTTGTGTACTAGTGAGACCAGCTCCGGCGGGTGGCTCGCGCAAGGTTAGGAAAGTCGCCATTTCGCTGTAATGCTAAGCGTTAAACTGCCTAACTAACTTTCGGGATCGGCTGCTGTTATTCCTACCTTATGGTGATCGTACAATTCGGCCAGGGGCTCGAGGTGGATAACTCATAACATTTACGGCGTGTCGACCCTATCAGGAGGCTCCCGTATCATACATAAAGTGACGAAATCCTAAACCTGCCCTTTGCTATTCCGATTATCTCTCTCGCGTATGTCGCCTATCCGTTGTAGAACTGTGTAATTTATGTGACCCATGATTTGGTGGTATCTCTCAATTAAGAATCGCATAAGTTCAATGTGAATCAGAGCACTATCGGTGATAACCGTATGGTCGCGACGTGCAACGGAACAGCGTGCCACGATATTGCCTACGGTCCCCGCCGATGAAATTTACTGACGCCCCGTATACACACGGCCGTGTACACTAGAAGCGTAACCCTGATAGCTAATCTCGAGCTCGTCCACGCTCACCGGGAGGCACCATGTAGTACTCTGGACTCTCACTAGCCCCTGTTTCCCCGTGAACACGCTCTTGAAACGCGTCTATCGTATCACCACTCGAACGT
seq00029   TCAAGGATAATCCTCTAGGGCTAAGCGATGTCTTACCCAATCGCCATTCGCATATCGCTCTAAGAATGCGTTAGGACCCGCAAAATAAAAAAGGAACGCTGCTGGGCGTCAAGGAAAGCCCCGCCATTGTCACGCCGCTAGTTCGGAGCGATAGCGCGTCCGCTGTCACGCCTATCTTCAAGGGTTATACCTGCTGTTGGTGAGAGATTACGGAATCAGGCGTACCGCGAACGGAACAGTGTGCCAACACTGGTCTGCAGGGGAGAACGACCTGAGCTGCCTTGTGTTCGTACGTGCAGAACAATACCCCCATAGCGAGGTCCTTGTCGATCTTCTGTATCTACGGAGAGTGGGGAAATCCTCTACCCCTAGTAGTTGATAACCTGACAACAGGAAGACTTGTCCCCGGGAGGAGGGCGTCTGCTGAGTTTTCAGGCACGAGAGTAAAGGCATAAAGATAGGACCACGAACTTAGAGGTATGGGAATGGCCCGCACGTGAACTAAGACTGCGTAAAGGTTGCGTTGTGTTATCTAGGCCATCAATGAGTCCAAAGTAAAGTTAGCCAGAAGGATATGGCTTCAATAGGCATGCAGGCTAAGGTCTACCTGCGCACTCCGTCAAATGGGACGGAGTCTCGTCCCTGATTGCATCACCGTGGACCTTGCACGTCACCTGCAAGCCCTCGATCTATCGACACTAGACGCAACTTAATAGATAGGGTTAGGTTGGCCAGATCTCGGAATTGACGAGGTCTTTGTTATCCCTCGAAACGGTGCTATAGTACCACGACAGTGTCCCCCCCGGTACGTTGTACTGGAAGCCGGCAAGCCGGGTGTCAGGATGTTTGGTTTCGTATAAGAACGTTGAGTATTGTATTTAGTGTAATAATGTAGCCGCGGTGGACCTAATATTTGAGCTGCACTCACGGTCCGGCAAAATCTACCGTTGGCATACGGTGGCGAGGGCAGGGACCCGCAACTGGCACGTGGCACCTGCCCATTGATCTTCCACAAGTATGAATGGAATCCCCAAGGTCCGTACAAAGAATCAACACTGCGGCGACCATAAGGTGAGTAAGGACCAGTACGCAGCACGGGATATGCCATTGGACGGATCCTTTGTTGCCTTCTCATGTACGTATCTGCACAATCGACACTGCTTATGATAGTTTTGGACAAGAGCTTTATTATGAGATACTCGACCGACCCCCGCCCATTGAGCGCATTCAAGTGGTTTTCGACCTCATCTTCTCTCTTGAGGAACCTTACATGTTTTGGGACCTTCGACCGGGCCAAGATCATTGCCTTTTAAGTGACTACCGTCCGAAATGTCATAAGGGGCCGCTCCCGAATTGTTACCCCCTGCTGTTTTTCCAATACGCATTGCCGATGCTCACCGTTGGATCTTAATTATAAACCCTCGACTCATGCACAAAACTTACAAATATCCGGTTAGCCATCCCTCGAGGATGAGCGTGGCTCGCGAACTGCTTCTTATTTTACGCAGGACTTTGCGCCAGCACATGTTTTCTGGTTTGGTGACGCAGTGAGGCCAGACCCAAGATCGCGCGATTTAGGTGAGCCCTCTCGAGGGTTTTCCACCAGGTGCGACAGTTTAATTAGTTCATTGATCAAGGGGGCTAGTTTATTTGTTGTGTACTAGTGAGACCAGCTCCGGCGGGTGGCTCGCGCAAGGTTAGGAAAGTCGCCATTTCGCTGTAATGCTAAGCGTTAAACTGCCTAACTAACTTTCGGGATCGGCTGCTGTTATTCCTACCTTATGGTGATCGTACAATTCGGCCAGGGGCTCGAGGTGGATAACTCATAACATTTACGGCGTGTCGACCCTATCAGGAGGCTCCCGTATCATACATAAAGTGACGAAATCCTAAACCTGCCCTTTGCTATTCCGATTATCTCTCTCGCGTATGTCGCCTATCCGTTGTAGAACTGTGTAATTTATGTGACCCATGATTTGGTGGTATCTCTCAATTAAGAATCGCATAAGTTCAATGTGAATCAGAGCACTATCGGTGATAACCGTATGGTCGCGACGTGCAACGGAACAGCGTGCCACGATATTGCCTACGGTCCCCGCCGATGAAATTTACTGACGCCCCGTATACACACGGCCGTGTACACTAGAAGCGTAACCCTGATAGCTAATCTCGAGCTCGTCCACGCTCACCGGGAGGCACCATGTAGTACTCTGGACTCTCACTAGCCCCTGTTTCCCCGTGAACACGCTCTTGAAACGCGTCTATCGTATCACCACTCGAACGT
seq00030   TCAAGGATAATCCTCTAGGGCTAAGCGATGTCTTACCCAATCGCCATTCGCATATCGCTCTAAGAATGCGTTAGGACCCGCAAAATAAAAAAGGAACGCTGCTGGGCGTCAAGGAAAGCCCCGCCATTGTCACGCCGCTAGTTCGGAGCGATAGCGCGTCCGCTGTCACGCCTATCTTCAAGGGTTATACCTGCTGTTGGTGAGAGATTACGGAATCAGGCGTACCGCGAACGGAACAGTGTGCCAACACTGGTCTGCAGGGGAGAACGACCTGAGCTGCCTTGTGTTCGTACGTGCAGAACAATACCCCCATAGCGAGGTCCTTGTCGATCTTCTGTATCTACGGAGAGTGGGGAAATCCTCTACCCCTAGTAGTTGATAACCTGACAACAGGAAGACTTGTCCCCGGGAGGAGGGCGTCTGCTGAGTTTTCAGGCACGAGAGTAAAGGCATAAAGATAGGACCACGAACTTAGAGGTATGGGAATGGCCCGCACGTGAACTAAGACTGCGTAAAGGTTGCGTTGTGTTATCTAGGCCATCAATGAGTCCAAAGTAAAGTTAGCCAGAAGGATATGGCTTCAATAGGCATGCAGGCTAAGGTCTACCTGCGCACTCCGTCAAATGGGACGGAGTCTCGTCCCTGATTGCATCACCGTGGACCTTGCACGTCACCTGCAAGCCCTCGATCTATCGACACTAGACGCAACTTAATAGATAGGGTTAGGTTGGCCAGATCTCGGAATTGACGAGGTCTTTGTTATCCCTCGAAACGGTGCTATAGTACCACGACAGTGTCCCCCCCGGTACGTTGTACTGGAAGCCGGCAAGCCGGGTGTCAGGATGTTTGGTTTCGTATAAGAACGTTGAGTATTGTATTTAGTGTAATAATGTAGCCGCGGTGGACCTAATATTTGAGCTGCACTCACGGTCCGGCAAAATCTACCGTTGGCATACGGTGGCGAGGGCAGGGACCCGCAACTGGCACGTGGCACCTGCCCATTGATCTTCCACAAGTATGAATGGAATCCCCAAGGTCCGTACAAAGAATCAACACTGCGGCGACCATAAGGTGAGTAAGGACCAGTACGCAGCACGGGATATGCCATTGGACGGATCCTTTGTTGCCTTCTCATGTACGTATCTGCACAATCGACACTGCTTATGATAGTTTTGGACAAGAGCTTTATTATGAGATACTCGACCGACCCCCGCCCATTGAGCGCATTCAAGTGGTTTTCGACCTCATCTTCTCTCTTGAGGAACCTTACATGTTTTGGGACCTTCGACCGGGCCAAGATCATTGCCTTTTAAGTGACTACCGTCCGAAATGTCATAAGGGGCCGCTCCCGAATTGTTACCCCCTGCTGTTTTTCCAATACGCATTGCCGATGCTCACCGTTGGATCTTAATTATAAACCCTCGACTCATGCACAAAACTTACAAATATCCGGTTAGCCATCCCTCGAGGATGAGCGTGGCTCGCGAACTGCTTCTTATTTTACGCAGGACTTTGCGCCAGCACATGTTTTCTGGTTTGGTGAAGCAGTGAGGCCAGACCCAAGATCGCGCGATTTAGGTGAGCCCTCTCGAGGGTTTTCCACCAGGTGCGACAGTTTAATTAGTTCATTGATCAAGGGGGCTAGTTTATTTGTTGTGTACTAGTGAGACCAGCTCCGGCGGGTGGCTCGCGCAAGGTTAGGAAAGTCGCCATTTCGCTGTAATGCTAAGCGTTAAACTGCCTAACTAACTTTCGGGATCGGCTGCTGTTATTCCTACCTTATGGTGATCGTACAATTCGGCCAGGGGCTCGAGGTGGATAACTCATAATATTTACGGCGTGTCGACCCTATCAGGAGGCTCCCGTATCATACATAAAGTGACGAAATCCTAAACCTGCCCTTTGCTATTCCGATTATCTCTCTCGCGTATGTCGCCTATCCGTTGTAGAACTGTGTAATTTATGTGACCCATGATTTGGTGGTATCTCTCAATTAAGAATCGCATAAGTTCAATGTGAATCAGAGCACTATCGGTGATAACCGTATGGTCGCGACGTGCAACGGAACAGCGTGCCACGATATTGCCTACGGTCCCCGCCGATGAAATTTACTGACGCCCCGTATACACACGGCCGTGTACACTAGAAGCGTAACCCTGATAGCTAATCTCGAGCTCGTCCACGCTCACCGGGAGGCACCATGTAGTACTCTGGACTCTCACTAGCCCCTGTTTCCCCGTGAACACGCTCTTGAAACGCGTCTATCGTATCACCACTCGAACGT
seq00031   TCAAGGATAATCCTCTAGGGCTAAGCGATGTCTTACCCAATCGCCATTCGCATATCGCTCTAAGAATGCGTTAGGACCCGCAAAATAAAAAAGGAACGCTGCTGGGCGTCAAGGAAAGCCCCGCCATTGTCACGCCGCTAGTTCGGAGCGATAGCGCGTCCGCTGTCACGCCTATCTTCAAGGGTTATACCTGCTGTTGGTGAGAGATTACGGAATCAGGCGTACCGCGAACGGAACAGTGTGCCAACACTGGTCTGCAGGGGAGAACGACCTGAGCTGCCTTGTGTTCGTACGTGCAGAACAATAACCCCATAGCGAGGTCCTTGTCGATCTTCTGTATCTACGGAGAGTGGGGAAATCCTCTACCCCTAGTAGTTGATAACCTGACAACAGGAAGACTTGTCCCCGGGAGGAGGGCGTCTGCTGAGTTTTCAGGCACGAGAGTAAAGGCATAAAGATAGGACCACGAACTTAGAGGTATGGGAATGGCCCGCACGTGAACTAAGACTGCGTAAAGGTTGCGTTGTGTTATCTAGGCCATCAATGAGTCCAAAGTAAAGTTAGCCAGAAGGATATGGCTTCAATAGGCATGCAGGCTAAGGTCTACCTGCGCACTCCGTCAAATGGGACGGAGTCTCGTCCCTGATTGCATCACCGTGGACCTTGCACGTCACCTGCAAGCCCTCGATCTATCGACACTAGACGCAACTTAATAGATAGGGTTAGGTTGGCCAGATCTCGGAATTGACGAGGTCTTTGTTATCCCTCGAAACGGTGCTATAGTACCACGACAGTGTCCCCCCCGGTACGTTGTACTGGAAGCCGGCAAGCCGGGTGTCAGGATGTTTGGTTTCGTATAAGAACGTTGAGTATTGTATTTAGTGTAATAATGTAGCCGCGGTGGACCTAATATTTGAGCTGCACTCACGGTCCGGCAAAATCTACCGTTGGCATACGGTGGCGAGGGCAGGGACCCGCAACTGGCACGTGGCACCTGCCCATTGATCTTCCACAAGTATGAATGGAATCCCCAAGGTCCGTACAAAGAATCAACACTGCGGCGACCATAAGGTGAGTAAGGACCAGTACGCAGCACGGGATATGCCATTGGACGGATCCTTTGTTGCCTTCTCATGTACGTATCTGCACAATCGACACTGCTTATGATAGTTTTGGACAAGAGCTTTATTATGAGATACTCGACCGACCCCCGCCCATTGAGCGCATTCAAGTGGTTTTCGACCTCATCTTCTCTCTTGAGGAACCTTACATGTTTTGGGACCTTCGACCGGGCCAAGATCATTGCCTTTTAAGTGACTACCGTCCGAAATGTCATAAGGGGCCGCTCCCGAATTGTTACCCCCTGCTGTTTTTCCAATACGCATTGCCGATGCTCACCGTTGGATCTTAATTATAAACCCTCGACTCATGCACAAAACTTACAAATATCCGGTTAGCCATCCCTCGAGGATGAGCGTGGCTCGCGAACTGCTTCTTATTTTACGCAGGACTTTGCGCCAGCACATGTTTTCTGGTTTGGTGACGCAGTGAGGCCAGACCCAAGATCGCGCGATTTAGGTGAGCCCTCTCGAGGGTTTTCCACCAGGTGCGACAGTTTAATTAGTTCATTGATCAAGGGGGCTAGTTTATTTGTTGTGTACTAGTGAGACCAGCTCCGGCGGGTGGCTCGCGCAAGGTTAGGAAAGTCGCCATTTCGCTGTAATGCTAAGCGTTAAACTGCCTAACTAACTTTCGGGATCGGCTGCTGTTATTCCTACCTTATGGTGATCGTACAATTCGGCCAGGGGCTCGAGGTGGATAACTCATAACATTTACGGCGTGTCGACCCTATCAGGAGGCTCCCGTATCATACATAAAGTGACGAAATCCTAAACCTGCCCTTTGCTATTCCGATTATCTCTCTCGCGTATGTCGCCTATCCGTTGTAGAACTGTGTAATTTATGTGACCCATGATTTGGTGGTATCTCTCAATTAAGAATCGCATAAGTTCAATGTGAATCAGAGCACTATCGGTGATAACCGTATGGTCGCGACGTGCAACGGAACAGCGTGCCACGATATTGCCTACGGTCCCCGCCGATGAAATTTACTGACGCCCCGTATACACACGGCCGTGTACACTAGAAGCGTAACCCTGATAGCTAATCTCGAGCTCGTCCACGCTCACCGGGAGGCACCATGTAGTACTCTGGACTCTCACTAGCCCCTGTTTCCCCGTGAACACGCTCTTGAAACGCGTCTATCGTATCACCACTCGAACGT
seq00032   TCAAGGATAATCCTCTAGGGCTAAGCGATGTCTTACCCAATCGCCATTCGCATATCGCTCTAAGAATGCGTTAGGACCCGCAAAATAAAAAAGGAACGCTGCTGGGCGTCAAGGAAAGCCCCGCCATTGTCACGCCGCTAGTTCGGAGCGATAGCGCGTCCGCTGTCACGCCTATCTTCAAGGGTTATACCTGCTGTTGGTGAGAGATTACGGAATCAGGCGTACCGCGAACGGAACAGTGTGCCAACACTGGTCTGCAGGGGAGAACGACCTGAGCTGCCTTGTGTTCGTACGTGCAGAACAATACCCCCATAGCGAGGTCCTTGTCGATCTTCTGTATCTACGGAGAGTGGGGAAATCCTCTACCCCTAGTAGTTGATAACCTGACAACAGGAAGACTTGTCCCCGGGAGGAGGGCGTCTGCTGAGTTTTCAGGCACGAGAGTAAAGGCATAAAGATAGGACCACGAACTTAGAGGTATGGGAATGGCCCGCACGTGAACTAAGACTGCGTAAAGGTTGCGTTGTGTTATCTAGGCCATCAATGAGTCCAAAGTAAAGTTAGCCAGAAGGATATGGCTTCAATAGGCATGCAGGCTAAGGTCTACCTGCGCACTCCGTCAAATGGGACGGAGTCTCGTCCCTGATTGCATCACCGTGGACCTTGCACGTCACCTGCAAGCCCTCGATCTATCGACACTAGACGCAACTTAATAGATAGGGTTAGGTTGGCCAGATCTCGGAATTGACGAGGTCTTTGTTATCCCTCGAAACGGTGCTATAGTACCACGACAGTGTCCCCCCCGGTACGTTGTACTGGAAGCCGGCAAGCCGGGTGTCAGGATGTTTGGTTTCGTATAAGAACGTTGAGTATTGTATTTAGTGTAATAATGTAGCCGCGGTGGACCTAATATTTGAGCTGCACTCACGGTCCGGCAAAATCTACCGTTGGCATACGGTGGCGAGGGCAGGGACCCGCAACTGGCACGTGGCACCTGCCCATTGATCTTCCACAAGTATGAATGGAATCCCCAAGGTCCGTACAAAGAATCAACACTGCGGCGACCATAAGGTGAGTAAGGACCAGTACGCAGCACGGGATATGCCATTGGACGGATCCTTTGTTGCCTTCTCATGTACGTATCTGCACAATCGACACTGCTTATGATAGTTTTGGACAAGAGCTTTATTATGAGATACTCGACCGACCCCCGCCCATTGAGCGCATTCAAGTGGTTTTCGACCTCATCTTCTCTCTTGAGGAACCTTACATGTTTTGGGACCTTCGACCGGGCCAAGATCATTGCCTTTTAAGTGACTACCGTCCGAAATGTCATAAGGGGCCGCTCCCGAATTGTTACCCCCTGCTGTTTTTCCAATACGCATTGCCGATGCTCACCGTTGGATCTTAATTATAAACCCTCGACTCATGCACAAAACTTACAAATATCCGGTTAGCCATCCCTCGAGGATGAGCGTGGCTCGCGAACTGCTTCTTATTTTACGCAGGACTTTGCGCCAGCACATGTTTTCTGGTTTGGTGACGCAGTGAGGCCAGACCCAAGATCGCGCGATTTAGGTGAGCCCTCTCGAGGGTTTTCCACCAGGTGCGACAGTTTAATTAGTTCATTGATCAAGGGGGCTAGTTTATTTGTTGTGTACTAGTGAGACCAGCTCCGGCGGGTGGCTCGCGCAAGGTTAGGAAAGTCGCCATTTCGCTGTAATGCTAAGCGTTAAACTGCCTAACTAACTTTCGGGATCGGCTGCTGTTATTCCTACCTTATGGTGATCGTACAATTCGGCCAGGGGCTCGAGGTGGATAACTCATAACATTTACGGCGTGTCGACCCTATCAGGAGGCTCCCGTATCATACATAAAGTGACGAAATCCTAAACCTGCCCTTTGCTATTCCGATTATCTCTCTCGCGTATGTCGCCTATCCGTTGTAGAACTGTGTAATTTATGTGACCCATGATTTGGTGGTATCTCTCAATTAAGAATCGCATAAGTTCAATGTGAATCAGAGCACTATCGGTGATAACCGTATGGTCGCGACGTGCAACGGAACAGCGTGCCACGATATTGCCTACGGTCCCCGCCGATGAAATTTACTGACGCCCCGTATACACACGGCCGTGTACACTAGAAGCGTAACCCTGATAGCTAATCTCGAGCTCGTCCACGCTCACCGGGAGGCACCATGTAGTACTCTGGACTCTCACTAGCCCCTGTTTCCCCGTGAACACGCTCTTGAAACGCGTCTATCGTATCACCACTCGAACGT
seq00033   TCAAGGATAATCCTCTAGGGCTAAGCGATGTCTTACCCAATCGCCATTCGCATATCGCTCTAAGAATGCGTTAGGACCCGCAAAATAAAAAAGGAACGCTGCTGGGCGTCAAGGAAAGCCCCGCCATTGTCACGCCGCTAGTTCGGAGCGATAGCGCGTCCGCTGTCACGCCTATCTTCAAGGGTTATACCTGCTGTTGGTGAGAGATTACGGAATCAGGCGTACCGCGAACGGAACAGTGTGCCAACACTGGTCTGCAGGGGAGAACGACCTGAGCTGCCTTGTGTTCGTACGTGCAGAACAATACCCCCATAGCGAGGTCCTTGTCGATCTTCTGTATCTACGGAGAGTGGGGAAATCCTCTACCCCTAGTAGTTGATAACCTGACAACAGGAAGACTTGTCCCCGGGAGGAGGGCGTCTGCTGAGTTTTCAGGCACGAGAGTAAAGGCATAAAGATAGGACCACGAACTTAGAGGTATGGGAATGGCCCGCACGTGAACTAAGACTGCGTAAAGGTTGCGTTGTGTTATCTAGGCCATCAATGAGTCCAAAGTAAAGTTAGCCAGAAGGATATGGCTTCAATAGGCATGCAGGCTAAGGTCTACCTGCGCACTCCGTCAAATGGGACGGAGTCTCGTCCCTGATTGCATCACCGTGGACCTTGCACGTCACCTGCAAGCCCTCGATCTATCGACACTAGACGCAACTTAATAGATAGGGTTAGGTTGGCCAGATCTCGGAATTGACGAGGTCTTTGTTATCCCTCGAAACGGTGCTATAGTACCACGACAGTGTCCCCCCCGGTACGTTGTACTGGAAGCCGGCAAGCCGGGTGTCAGGATGTTTGGTTTCGTATAAGAACGTTGAGTATTGTATTTAGTGTAATAATGTAGCCGCGGTGGACCTAATATTTGAGCTGCACTCACGGTCCGGCAAAATCTACCGTTGGCATACGGTGGCGAGGGCAGGGACCCGCAACTGGCACGTGGCACCTGCCCATTGATCTTCCACAAGTATGAATGGAATCCCCAAGGTCCGTACAAAGAATCAACACTGCGGCGACCATAAGGTGAGTAAGGACCAGTACGCAGCACGGGATATGCCATTGGACGGATCCTTTGTTGCCTTCTCATGTACGTATCTGCACAATCGACACTGCTTATGATAGTTTTGGACAAGAGCTTTATTATGAGATACTCGACCGACCCCCGCCCATTGAGCGCATTCAAGTGGTTTTCGACCTCATCTTCTCTCTTGAGGAACCTTACATGTTTTGGGACCTTCGACCGGGCCAAGATCATTGCCTTTTAAGTGACTACCGTCCGAAATGTCATAAGGGGCCGCTCCCGAATTGTTACCCCCTGCTGTTTTTCCAATACGCATTGCCGATGCTCACCGTTGGATCTTAATTATAAACCCTCGACTCATGCACAAAACTTACAAATATCCGGTTAGCCATCCCTCGAGGATGAGCGTGGCTCGCGAACTGCTTCTTATTTTACGCAGGACTTTGCGCCAGCACATGTTTTCTGGTTTGGTGACGCAGTGAGGCCAGACCCAAGATCGCGCGATTTAGGTGAGCCCTCTCGAGGGTTTTCCACCAGGTGCGACAGTTTAATTAGTTCATTGATCAAGGGGGCTAGTTTATTTGTTGTGTACTAGTGAGACCAGCTCCGGCGGGTGGCTCGCGCAAGGTTAGGAAAGTCGCCATTTCGCTGTAATGCTAAGCGTTAAACTGCCTAACTAACTTTCGGGATCGGCTGCTGTTATTCCTACCTTATGGTGATCGTACAATTCGGCCAGGGGCTCGAGGTGGATAACTCATAACATTTACGGCGTGTCGACCCTATCAGGAGGCTCCCGTATCATACATAAAGTGACGAAATCCTAAACCTGCCCTTTGCTATTCCGATTATCTCTCTCGCGTATGTCGCCTATCCGTTGTAGAACTGTGTAATTTATGTGACCCATGATTTGGTGGTATCTCTCAATTAAGAATCGCATAAGTTCAATGTGAATCAGAGCACTATCGGTGATAACCGTATGGTCGCGACGTGCAACGGAACAGCGTGCCACGATATTGCCTACGGTCCCCGCCGATGAAATTTACTGACGCCCCGTATACACACGGCCGTGTACACTAGAAGCGTAACCCTGATAGCTAATCTCGAGCTCGTCCACGCTCACCGGGAGGCACCATGTAGTACTCTGGACTCTCACTAGCCCCTGTTTCCCCGTGAACACGCTCTTGAAACGCGTCTATCGTATCACCACTCGAACGT
