# Supplementary material for: How Good Are Indirect Tests at Detecting Recombination in Human mtDNA?
Source: G3 (Bethesda). 2013 Jul 1;3(7):1095–104. doi: 10.1534/g3.113.006510 (PMC3704238; doi:10.1534/g3.113.006510)
Supplement: Supporting Information [file supp_g3.113.006510_FileS2.gz › SequenceData/mtDNA_ratehet&popgrowth/10/3rdbase/Infiles/10_21-new.txt]

33 2284
seq00001   AAACCGAGCCCGCCAGGGATCAAAACCAGAGTTTGCCACACCCAAATTTAGTGAGATAACAATAGCGATCCGTATATAAACTTATATCTCATTCATAGTAAATTTAATAAGCGCTGGGCTGTTCTAGGGGATTTTGAGAGAAAATGCGTACTTGGGTATGTCGGACGGACTCTGTCCTGCGGCAGCGCGAAAAGGATGGCCGTTGGTGTGGCAAGTGCTACTCCGTCGTTCCCCGCATACGTAATCTGCTAGGCTAGGGCCAGCGTATGGTTTGCGGGTCAACGGTGTAGGGGCATGCATGCAGTCCTACGACGCCCACCCACTACGGCTCTTAGGATCTAGGCACTCGCTTTGCAGAAAGGCAGCGTACAATAGGCATCACACTAGTTCTCATTACTTCTAAAGATTTGGCTCGATTAGCCCGAGACAGACTATTCTAGACGCCGAGTAAGGCATCGATCTACAGTCCTTACCCTAACAACTAATTTAGCGAGACATGTAGTCATCACATTGTTTATCCGAACCCATTTCTAGTAAAAACCATTGCTACAGGGTGCTCTACCAAACGGGCAATGAGTTGACTAACAAGGATTTGTATAGCGTCTAGAAGGAATAAAGTCGGCCGACTGCTTTTGCCGTCTGACCTTGGCTTGTGGAGGGCCCGGATGTGGTTCCTATACTTGGATCAAAACAAATTACTGAGCAACGTGCAAAAGACGTCGACAGGAAATAAGTACAACCTTCATCCGGGTCGACGGCGGACCTGGAACAGCTATCTATATAACCGTTAGTACTTAGGCAGAAATATCACCACCTGCGGACCTCTACGAGGAGTTCTACTATGGATGATATCATCTGACCTCGAATGCGAAACGACCCTGAGTGTAGAGGGAACACTGCTGATGAGTATAGACACCCTTTGTCTTGGGCTGGGACACTTGTGGACTTATTCTATCATGTGTGGTCTCGCCAACCGCTGTCTTAGACCTCAGACAACGACCGTGGTACCCGCCGCTTACGGCGACGCTGATCATAACAAGCTTCAGCAATGGGTCGCGATTGAGACGAGAATTTTTGTAGAGCGCTGCTCTAGGTCGTCTCCGCGCATGATAGGCAGTGTGCGATTTTGTGACATACGCGCTTGATCGGTCTCTATCCCCTATCTACAACATTCCCCACACAATTTAAATCCAAGGCACACACCAGTTCGTCTCGAGCGGGCGAATTGAATATCCAATCTTGGGAACACTTATAAGGCCGCTTACGGGAACCTCTTAACCTCATAAGGATTCACTTATTTACGTTCATGATAAACCTCAAATGGAGACATGAAAAGTTGTCTACAGCACCGAATATTGGACGACGAAGGCCACACGGAGCCACAGGGCTGCGAGGGCCCCGGTTCCACAAAAGACCGACACGGATGTATCTCGCACCCTTTTATATCGGGCACCGGTTCCTTGATTTGCAAATTAAGAGAACACCCAACCACTTACCGGGCCATTTACCGTTCCGGGCTGCAAAAGACATGCGTACACCCGCGTTACGTGATATCCGTTCCTTCATTGTGAGCGTGTAAGTGTGTTATTGGCTCAACACTAAATTGTGAAAGCTTAGCTAGGCCCAGTGGAGGCTACCCTTTTCAATATTTCTGACCTGAGTAAAACTCACGCACTCCCTTTATGATTCGTAGAGAACGTTGATTCTCTTGACCAAGTGAAAGTTGCCCCGGTAATAGCCAGCGGGACCACTGTGGCCGCTACTCGAGGTATCTCAGCGACCTCATACAGTACAACGGGCTCACAGGTCGTCGAACTTCCGCCGCGCTCACTCTTGAGCGACATCAAGTGATAGATGTACAAAATAGCTAGCCTTAACTGCGATAAGAAAACTTCCTTTACGTGGAGCATAACTGGATGATATTGATATGCGTACCCTTGAGGCATTCCTACTTAAGCCGATTATCAGCCAAAGTCGCAGCCTACGATTTTCCCCGCCTGGGAAAGAGACAGAAGTGGGGGGGGGTGCGCTCCTGTAAGGGCAACATCGGCTGCAGGAGACAGAAGTTGTCGAGTGTCGGACCGCGACGTGAGAAATACGGAGCTCGCGTTTCTCATATGGGGTACGACTACAGTTGTCAATGATGGGTTCATGATGTTCGTGTGGCTGACTCACGATCATACGGCCAACCAACACGCAAAGGTCTTAAACCCTGAACTTGTGTGCGTCTTTCGGCAATGTTGAGAGGTAATAATGTGGTGCTCATGCAAGAGTACAGCGGCGC
seq00002   AAACCGAGCCCGCCAGGGATCAAAACCAGAGTTTGCCACACCCAAATTTAGTGAGATAACAATAGCGATCCGTATATAAACTTATATCTCATTCATAGTAAATTTAATAAGCGCTGGGCTGTTCTAGGGGATTTTGAGAGAAAATGCGTACTTGGGTATGTCGGACGGACTCTGTCCTGCGGCAGCGCGAAAAGGATGGCCGTTGGTGTGGCAAGTGCTACTCCGTCGTTCCCCGCATACGTAATCTGCTAGGCTAGGGCCAGCGTATGGTTTGCGGGTCAACGGTGTAGGGGCATGCATGCAGTCCTACGACGCCCACCCACTACGGCTCTTAGGATCTAGGCACTCGCTTTGCAGAAAGGCAGCGTACAATAGGCATCACACTAGTTCTCATTACTTCTAAAGATTTGGCTCGATTAGCCCGAGACAGACTATTCTAGACGCCGAGTAAGGCATCGATCTACAGTCCTTACCCTAACAACTAATTTAGCGAGACATGTAGTCATCACATTGTTTATCCGAACCCATTTCTAGTAAAAACCATTGCTACAGGGTGCTCTACCAAACGGGCAATGAGTTGACTAACAAGGATTTGTATAGCGTCTAGAAGGAATAAAGTCGGCCGACTGCTTTTGCCGTCTGACCTTGGCTTGTGGAGGGCCCGGATGTGGTTCCTATACTTGGATCAAAACAAATTACTGAGCAACGTGCAAAAGACGTCGACAGGAAATAAGTACAACCTTCATCCGGGTCGACGGCGGACCTGGAACAGCTATCTATATAACCGTTAGTACTTAGGCAGAAATATCACCACCTGCGGACCTCTACGAGGAGTTCTACTATGGATGATATCATCTGACCTCGAATGCGAAACGACCCTGAGTGTAGAGGGAACACTGCTGATGAGTATAGACACCCTTTGTCTTGGGCTGGGACACTTGTGGACTTATTCTATCATGTGTGGTCTCGCCAACCGCTGTCTTAGACCTCAGACAACGACCGTGGTACCCGCCGCTTACGGCGACGCTGATCATAACAAGCTTCAGCAATGGGTCGCGATTGAGACGAGAATTTTTGTAGAGCGCTGCTCTAGGTCGTCTCCGCGCATGATAGGCAGTGTGCGATTTTGTGACATACGCGCTTGATCGGTCTCTATCCCCTATCTACAACATTCCCCACACAATTTAAATCCAAGGCACACACCAGTTCGTCTCGAGCGGGCGAATTGAATATCCAATCTTGGGAACACTTATAAGGCCGCTTACGGGAACCTCTTAACCTCATAAGGATTCACTTATTTACGTTCATGATAAACCTCAAATGGAGACATGAAAAGTTGTCTACAGCACCGAATATTGGACGACGAAGGCCACACGGAGCCACAGGGCTGCGAGGGCCCCGGTTCCACAAAAGACCGACACGGATGTATCTCGCACCCTTTTATATCGGGCACCGGTTCCTTGATTTGCAAATTAAGAGAACACCCAACCACTTACCGGGCCATTTACCGTTCCGGGCTGCAAAAGACATGCGTACACCCGCGTTACGTGATATCCGTTCCTTCATTGTGAGCGTGTAAGTGTGTTATTGGCTCAACACTAAATTGTGAAAGCTTAGCTAGGCCCAGTGGAGGCTACCCTTTTCAATATTTCTGACCTGAGTAAAACTCACGCACTCCCTTTATGATTCGTAGAGAACGTTGATTCTCTTGACCAAGTGAAAGTTGCCCCGGTAATAGCCAGCGGGACCACTGTGGCCGCTACTCGAGGTATCTCAGCGACCTCATACAGTACAACGGGCTCACAGGTCGTCGAACTTCCGCCGCGCTCACTCTTGAGCGACATCAAGTGATAGATGTACAAAATAGCTAGCCTTAACTGCGATAAGAAAACTTCCTTTACGTGGAGCATAACTGGATGATATTGATATGCGTACCCTTGAGGCATTCCTACTTAAGCCGATTATCAGCCAAAGTCGCAGCCTACGATTTTCCCCGCCTGGGAAAGAGACAGAAGTGGGGGGGGGTGCGCTCCTGTAAGGGCAACATCGGCTGCAGGAGACAGAAGTTGTCGAGTGTCGGACCGCGACGTGAGAAATACGGAGCTCGCGTTTCTCATATGGGGTACGACTACAGTTGTCAATGATGGGTTCATGATGTTCGTGTGGCTGACTCACGATCATACGGCCAACCAACACGCAAAGGTCTTAAACCCTGAACTTGTGTGCGTCTTTCGGCAATGTTGAGAGGTAATAATGTGGTGCTCATGCAAGAGTACAGCGGCGC
seq00003   AAACCGAGCCCGCCAGGGATCAAAACCAGAGTTTGCCACACCCAAATTTAGTGAGATAACAATAGCGATCCGTATATAAACTTATATCTCATTCATAGTAAATTTAATAAGCGCTGGGCTGTTCTAGGGGATTTTGAGAGAAAATGCGTACTTGGGTATGTCGGACGGACTCTGTCCTGCGGCAGCGCGAAAAGGATGGCCGTTGGTGTGGCAAGTGCTACTCCGTCGTTCCCCGCATACGTAATCTGCTAGGCTAGGGCCAGCGTATGGTTTGCGGGTCAACGGTGTAGGGGCATGCATGCAGTCCTACGACGCCCACCCACTACGGCTCTTAGGATCTAGGCACTCGCTTTGCAGAAAGGCAGCGTACAATAGGCATCACACTAGTTCTCATTACTTCTAAAGATTTGGCTCGATTAGCCCGAGACAGACTATTCTAGACGCCGAGTAAGGCATCGATCTACAGTCCTTACCCTAACAACTAATTTAGCGAGACATGTAGTCATCACATTGTTTATCCGAACCCATTTCTAGTAAAAACCATTGCTACAGGGTGCTCTACCAAACGGGCAATGAGTTGACTAACAAGGATTTGTATAGCGTCTAGAAGGAATAAAGTCGGCCGACTGCTTTTGCCGTCTGACCTTGGCTTGTGGAGGGCCCGGATGTGGTTCCTATACTTGGATCAAAACAAATTACTGAGCAACGTGCAAAAGACGTCGACAGGAAATAAGTACAACCTTCATCCGGGTCGACGGCGGACCTGGAACAGCTATCTATATAACCGTTAGTACTTAGGCAGAAATATCACCACCTGCGGACCTCTACGAGGAGTTCTACTATGGATGATATCATCTGACCTCGAATGCGAAACGACCCTGAGTGTAGAGGGAACACTGCTGATGAGTATAGACACCCTTTGTCTTGGGCTGGGACACTTGTGGACTTATTCTATCATGTGTGGTCTCGCCAACCGCTGTCTTAGACCTCAGACAACGACCGTGGTACCCGCCGCTTACGGCGACGCTGATCATAACAAGCTTCAGCAATGGGTCGCGATTGAGACGAGAATTTTTGTAGAGCGCTGCTCTAGGTCGTCTCCGCGCATGATAGGCAGTGTGCGATTTTGTGACATACGCGCTTGATCGGTCTCTATCCCCTATCTACAACATTCCCCACACAATTTAAATCCAAGGCACACACCAGTTCGTCTCGAGCGGGCGAATTGAATATCCAATCTTGGGAACACTTATAAGGCCGCTTACGGGAACCTCTTAACCTCATAAGGATTCACTTATTTACGTTCATGATAAACCTCAAATGGAGACATGAAAAGTTGTCTACAGCACCGAATATTGGACGACGAAGGCCACACGGAGCCACAGGGCTGCGAGGGCCCCGGTTCCACAAAAGACCGACACGGATGTATCTCGCACCCTTTTATATCGGGCACCGGTTCCTTGATTTGCAAATTAAGAGAACACCCAACCACTTACCGGGCCATTTACCGTTCCGGGCTGCAAAAGACATGCGTACACCCGCGTTACGTGATATCCGTTCCTTCATTGTGAGCGTGTAAGTGTGTTATTGGCTCAACACTAAATTGTGAAAGCTTAGCTAGGCCCAGTGGAGGCTACCCTTTTCAATATTTCTGACCTGAGTAAAACTCACGCACTCCCTTTATGATTCGTAAAGAACGTTGATTCTCTTGACCAAGTGAAAGTTGCCCCGGTAATAGCCAGCGGGACCACTGTGGCCGCTACTCGAGGTATCTCAGCGACCTCATACAGTACAACGGGCTCACAGGTCGTCGAACTTCCGCCGCGCTCACTCTTGAGCGACATCAAGTGATAGATGTACAAAATAGCTAGCCTTAACTGCGATAAGAAAACTTCCTTTACGTGGAGCATAACTGGATGATATTGATATGCGTACCCTTGAGGCATTCCTACTTAAGCCGATTATCAGCCAAAGTCGCAGCCTACGATTTTCCCCGCCTGGGAAAGAGACAGAAGTGGGGGGGGGTGCGCTCCTGTAAGGGCAACATCGGCTGCAGGAGACAGAAGTTGTCGAGTGTCGGACCGCGACGTGAGAAATACGGAGCTCGCGTTTCTCATATGGGGTACGACTACAGTTGTCAATGATGGGTTCATGATGTTCGTGTGGCTGACTCACGATCATACGGCCAACCAACACGCAAAGGTCTTAAACCCTGAACTTGTGTGCGTCTTTCGGCAATGTTGAGAGGTAATAATGTGGTGCTCATGCAAGAGTACAGCGGCGC
seq00004   AAACCGAGCCCGCCAGGGATCAAAACCAGAGTTTGCCACACCCAAATTTAGTGAGATAACAATAGCGATCCGTATATAAACTTATATCTCATTCATAGTAAATTTAATAAGCGCTGGGCTGTTCTAGGGGATTTTGAGAGAAAATGCGTACTTGGGTATGTCGGACGGACTCTGTCCTGCGGCAGCGCGAAAAGGATGGCCGTTGGTGTGGCAAGTGCTACTCCGTCGTTCCCCGCATACGTAATCTGCTAGGCTAGGGCCAGCGTATGGTTTGCGGGTCAACGGTGTAGGGGCATGCATGCAGTCCTACGACGCCCACCCACTACGGCTCTTAGGATCTAGGCACTCGCTTTGCAGAAAGGCAGCGTACAATAGGCATCACACTAGTTCTCATTACTTCTAAAGATTTGGCTCGATTAGCCCGAGACAGACTATTCTAGACGCCGAGTAAGGCATCGATCTACAGTCCTTACCCTAACAACTAATTTAGCGAGACATGTAGTCATCACATTGTTTATCCGAACCCATTTCTAGTAAAAACCATTGCTACAGGGTGCTCTACCAAACGGGCAATGAGTTGACTAACAAGGATTTGTATAGCGTCTAGAAGGAATAAAGTCGGCCGACTGCTTTTGCCGTCTGACCTTGGCTTGTGGAGGGCCCGGATGTGGTTCCTATACTTGGATCAAAACAAATTACTGAGCAACGTGCAAAAGACGTCGACAGGAAATAAGTACAACCTTCATCCGGGTCGACGGCGGACCTGGAACAGCTATCTATATAACCGTTAGTACTTAGGCAGAAATATCACCACCTGCGGACCTCTACGAGGAGTTCTACTATGGATGATATCATCTGACCTCGAATGCGAAACGACCCTGAGTGTAGAGGGAACACTGCTGATGAGTATAGACACCCTTTGTCTTGGGCTGGGACACTTGTGGACTTATTCTATCATGTGTGGTCTCGCCAACCGCTGTCTTAGACCTCAGACAACGACCGTGGTACCCGCCGCTTACGGCGACGCTGATCATAACAAGCTTCAGCAATGGGTCGCGATTGAGACGAGAATTTTTGTAGAGCGCTGCTCTAGGTCGTCTCCGCGCATGATAGGCAGTGTGCGATTTTGTGACATACGCGCTTGATCGGTCTCTATCCCCTATCTACAACATTCCCCACACAATTTAAATCCAAGGCACACACCAGTTCGTCTCGAGCGGGCGAATTGAATATCCAATCTTGGGAACACTTATAAGGCCGCTTACGGGAACCTCTTAACCTCATAAGGATTCACTTATTTACGTTCATGATAAACCTCAAATGGAGACATGAAAAGTTGTCTACAGCACCGAATATTGGACGACGAAGGCCACACGGAGCCACAGGGCTGCGAGGGCCCCGGTTCCACAAAAGACCGACACGGATGTATCTCGCACCCTTTTATATCGGGCACCGGTTCCTTGATTTGCAAATTAAGAGAACACCCAACCACTTACCGGGCCATTTACCGTTCCGGGCTGCAAAAGACATGCGTACACCCGCGTTACGTGATATCCGTTCCTTCATTGTGAGCGTGTAAGTGTGTTATTGGCTCAACACTAAATTGTGAAAGCTTAGCTAGGCCCAGTGGAGGCTACCCTTTTCAATATTTCTGACCTGAGTAAAACTCACGCACTCCCTTTATGATTCGTAGAGAACGTTGATTCTCTTGACCAAGTGAAAGTTGCCCCGGTAATAGCCAGCGGGACCACTGTGGCCGCTACTCGAGGTATCTCAGCGACCTCATACAGTACAACGGGCTCACAGGTCGTCGAACTTCCGCCGCGCTCACTCTTGAGCGACATCAAGTGATAGATGTACAAAATAGCTAGCCTTAACTGCGATAAGAAAACTTCCTTTACGTGGAGCATAACTGGATGATATTGATATGCGTACCCTTGAGGCATTCCTACTTAAGCCGATTATCAGCCAAAGTCGCAGCCTACGATTTTCCCCGCCTGGGAAAGAGACAGAAGTGGGGGGGGGTGCGCTCCTGTAAGGGCAACATCGGCTGCAGGAGACAGAAGTTGTCGAGTGTCGGACCGCGACGTGAGAAATACGGAGCTCGCGTTTCTCATATGGGGTACGACTACAGTTGTCAATGATGGGTTCATGATGTTCGTGTGGCTGACTCACGATCATACGGCCAACCAACACGCAAAGGTCTTAAACCCTGAACTTGTGTGCGTCTTTCGGCAATGTTGAGAGGTAATAATGTGGTGCTCATGCAAGAGTACAGCGGCGC
seq00005   AAACCGAGCCCGCCAGGGATCAAAACCAGAGTTTGCCACACCCAAATTTAGTGAGATAACAATAGCGATCCGTATATAAACTTATATCTCATTCATAGTAAATTTAATAAGCGCTGGGCTGTTCTAGGGGATTTTGAGAGAAAATGCGTACTTGGGTATGTCGGACGGACTCTGTCCTGCGGCAGCGCGAAAAGGATGGCCGTTGGTGTGGCAAGTGCTACTCCGTCGTTCCCCGCATACGTAATCTGCTAGGCTAGGGCCAGCGTATGGTTTGCGGGTCAACGGTGTAGGGGCATGCATGCAGTCCTACGACGCCCACCCACTACGGCTCTTAGGATCTAGGCACTCGCTTTGCAGAAAGGCAGCGTACAATAGGCATCACACTAGTTCTCATTACTTCTAAAGATTTGGCTCGATTAGCCCGAGACAGACTATTCTAGACGCCGAGTAAGGCATCGATCTACAGTCCTTACCCTAACAACTAATTTAGCGAGACATGTAGTCATCACATTGTTTATCCGAACCCATTTCTAGTAAAAACCATTGCTACAGGGTGCTCTACCAAACGGGCAATGAGTTGACTAACAAGGATTTGTATAGCGTCTAGAAGGAATAAAGTCGGCCGACTGCTTTTGCCGTCTGACCTTGGCTTGTGGAGGGCCCGGATGTGGTTCCTATACTTGGATCAAAACAAATTACTGAGCAACGTGCAAAAGACGTCGACAGGAAATAAGTACAACCTTCATCCGGGTCGACGGCGGACCTGGAACAGCTATCTATATAACCGTTAGTACTTAGGCAGAAATATCACCACCTGGGGACCTCTACGAGGAGTTCTACTATGGATGATATCATCTGACCTCGAATGCGAAACGACCCTGAGTGTAGAGGGAACACTGCTGATGAGTATAGACACCCTTTGTCTTGGGCTGGGACACTTGTGGACTTATTCTATCATGTGTGGTCTCGCCAACCGCTGTCTTAGACCTCAGACAACGACCGTGGTACCCGCCGCTTACGGCGACGCTGATCATAACAAGCTTCAGCAATGGGTCGCGATTGAGACGAGAATTTTTGTAGAGCGCTGCTCTAGGTCGTCTCCGCGCATGATAGGCAGTGTGCGATTTTGTGACATACGCGCTTGATCGGTCTCTATCCCCTATCTACAACATTCCCCACACAATTTAAATCCAAGGCACACACCAGTTCGTCTCGAGCGGGCGAATTGAATATCCAATCTTGGGAACACTTATAAGGCCGCTTACGGGAACCTCTTAACCTCATAAGGATTCACTTATTTACGTTCATGATAAACCTCAAATGGAGACATGAAAAGTTGTCTACAGCACCGAATATTGGACGACGAAGGCCACACGGAGCCACAGGGCTGCGAGGGCCCCGGTTCCACAAAAGACCGACACGGATGTATCTCGCACCCTTTTATATCGGGCACCGGTTCCTTGATTTGCAAATTAAGAGAACACCCAACCACTTACCGGGCCATTTACCGTTCCGGGCTGCAAAAGACATGCGTACACCCGCGTTACGTGATATCCGTTCCTTCATTGTGAGCGTGTAAGTGTGTTATTGGCTCAACACTAAATTGTGAAAGCTTAGCTAGGCCCAGTGGAGGCTACCCTTTTCAATATTTCTGACCTGAGTAAAACTCACGCACTCCCTTTATGATTCGTAGAGAACGTTGATTCTCTTGACCAAGTGAAAGTTGCCCCGGTAATAGCCAGCGGGACCACTGTGGCCGCTACTCGAGGTATCTCAGCGACCTCATACAGTACAACGGGCTCACAGGTCGTCGAACTTCCGCCGCGCTCACTCTTGAGCGACATCAAGTGATAGATGTACAAAATAGCTAGCCTTAACTGCGATAAGAAAACTTCCTTTACGTGGAGCATAACTGGATGATATTGATATGCGTACCCTTGAGGCATTCCTACTTAAGCCGATTATCAGCCAAAGTCGCAGCCTACGATTTTCCCCGCCTGGGAAAGAGACAGAAGTGGGGGGGGGTGCGCTCCTGTAAGGGCAACATCGGCTGCAGGAGACAGAAGTTGTCGAGTGTCGGACCGCGACGTGAGAAATACGGAGCTCGCGTTTCTCATATGGGGTACGACTACAGTTGTCAATGATGGGTTCATGATGTTCGTGTGGCTGACTCACGATCATACGGCCAACCAACACGCAAAGGTCTTAAACCCTGAACTTGTGTGCGTCTTTCGGCAATGTTGAGAGGTAATAATGTGGTGCTCATGCAAGAGTACAGCGGCGC
seq00006   AAACCGAGCCCGCCAGGGATCAAAACCAGAGTTTGCCACACCCAAATTTAGTGAGATAACAATAGCGATCCGTATATAAACTTATATCTCATTCATAGTAAATTTAATAAGCGCTGGGCTGTTCTAGGGGATTTTGAGAGAAAATGCGTACTTGGGTATGTCGGACGGACTCTGTCCTGCGGCAGCGCGAAAAGGATGGCCGTTGGTGTGGCAAGTGCTACTCCGTCGTTCCCCGCATACGTAATCTGCTAGGCTAGGGCCAGCGTATGGTTTGCGGGTCAACGGTGTAGGGGCATGCATGCAGTCCTACGACGCCCACCCACTACGGCTCTTAGGATCTAGGCACTCGCTTTGCAGAAAGGCAGCGTACAATAGGCATCACACTAGTTCTCATTACTTCTAAAGATTTGGCTCGATTAGCCCGAGACAGACTATTCTAGACGCCGAGTAAGGCATCGATCTACAGTCCTTACCCTAACAACTAATTTAGCGAGACATGTAGTCATCACATTGTTTATCCGAACCCATTTCTAGTAAAAACCATTGCTACAGGGTGCTCTACCAAACGGGCAATGAGTTGACTAACAAGGATTTGTATAGCGTCTAGAAGGAATAAAGTCGGCCGACTGCTTTTGCCGTCTGACCTTGGCTTGTGGAGGGCCCGGATGTGGTTCCTATACTTGGATCAAAACAAATTACTGAGCAACGTGCAAAAGACGTCGACAGGAAATAAGTACAACCTTCATCCGGGTCGACGGCGGACCTGGAACAGCTATCTATATAACCGTTAGTACTTAGGCAGAAATATCACCACCTGCGGACCTCTACGAGGAGTTCTACTATGGATGATATCATCTGACCTCGAATGCGAAACGACCCTGAGTGTAGAGGGAACACTGCTGATGAGTATAGACACCCTTTGTCTTGGGCTGGGACACTTGTGGACTTATTCTATCATGTGTGGTCTCGCCAACCGCTGTCTTAGACCTCAGACAACGACCGTGGTACCCGCCGCTTACGGCGACGCTGATCATAACAAGCTTCAGCAATGGGTCGCGATTGAGACGAGAATTTTTGTAGAGCGCTGCTCTAGGTCGTCTCCGCGCATGATAGGCAGTGTGCGATTTTGTGACATACGCGCTTGATCGGTCTCTATCCCCTATCTACAACATTCCCCACACAATTTAAATCCAAGGCACACACCAGTTCGTCTCGAGCGGGCGAATTGAATATCCAATCTTGGGAACACTTATAAGGCCGCTTACGGGAACCTCTTAACCTCATAAGGATTCACTTATTTACGTTCATGATAAACCTCAAATGGAGACATGAAAAGTTGTCTACAGCACCGAATATTGGACGACGAAGGCCACACGGAGCCACAGGGCTGCGAGGGCCCCGGTTCCACAAAAGACCGACACGGATGTATCTCGCACCCTTTTATATCGGGCACCGGTTCCTTGATTTGCAAATTAAGAGAACACCCAACCACTTACCGGGCCATTTACCGTTCCGGGCTGCAAAAGACATGCGTACACCCGCGTTACGTGATATCCGTTCCTTCATTGTGAGCGTGTAAGTGTGTTATTGGCTCAACACTACATTGTGAAAGCTTAGCTAGGCCCAGTGGAGGCTACCCTTTTCAATATTTCTGACCTGAGTAAAACTCACGCACTCCCTTTATGATTCGTAGAGAACGTTGATTCTCTTGACCAAGTGAAAGTTGCCCCGGTAATAGCCAGCGGGACCACTGTGGCCGCTACTCGAGGTATCTCAGCGACCTCATACAGTACAACGGGCTCACAGGTCGTCGAACTTCCGCCGCGCTCACTCTTGAGCGACATCAAGTGATAGATGTACAAAATAGCTAGCCTTAACTGCGATAAGAAAACTTCCTTTACGTGGAGCATAACTGGATGATATTGATATGCGTACCCTTGAGGCATTCCTACTTAAGCCGATTATCAGCCAAAGTCGCAGCCTACGATTTTCCCCGCCTGGGAAAGAGACAGAAGTGGGGGGGGGTGCGCTCCTGTAAGGGCAACATCGGCTGCAGGAGACAGAAGTTGTCGAGTGTCGGACCGCGACGTGAGAAATACGGAGCTCGCGTTTCTCATATGGGGTACGACTACAGTTGTCAATGATGGGTTCATGATGTTCGTGTGGCTGACTCACGATCATACGGCCAACCAACACGCAAAGGTCTTAAACCCTGAACTTGTGTGCGTCTTTCGGCAATGTTGAGAGGTAATAATGTGGTGCTCATGCAAGAGTACAGCGGCGC
seq00007   AAACCGAGCCCGCCAGGGATCAAAACCAGAGTTTGCCACACCCAAATTTAGTGAGATAACAATAGCGATCCGTATATAAACTTATATCTCATTCATAGTAAATTTAATAAGCGCTGGGCTGTTCTAGGGGATTTTGAGAGAAAATGCGTACTTGGGTATGTCGGACGGACTCTGTCCTGCGGCAGCGCGAAAAGGATGGCCGTTGGTGTGGCAAGTGCTACTCCGTCGTTCCCCGCATACGTAATCTGCTAGGCTAGGGCCAGCGTATGGTTTGCGGGTCAACGGTGTAGGGGCATGCATGCAGTCCTACGACGCCCACCCACTACGGCTCTTAGGATCTAGGCACTCGCTTTGCAGAAAGGCAGCGTACAATAGGCATCACACTAGTTCTCATTACTTCTAAAGATTTGGCTCGATTAGCCCGAGACAGACTATTCTAGACGCCGAGTAAGGCATCGATCTACAGTCCTTACCCTAACAACTAATTTAGCGAGACATGTAGTCATCACATTGTTTATCCGAACCCATTTCTAGTAAAAACCATTGCTACAGGGTGCTCTACCAAACGGGCAATGAGTTGACTAACAAGGATTTGTATAGCGTCTAGAAGGAATAAAGTCGGCCGACTGCTTTTGCCGTCTGACCTTGGCTTGTGGAGGGCCCGGATGTGGTTCCTATACTTGGATCAAAACAAATTACTGAGCAACGTGCAAAAGACGTCGACAGGAAATAAGTACAACCTTCATCCGGGTCGACGGCGGACCTGGAACAGCTATCTATATAACCGTTAGTACTTAGGCAGAAATATCACCACCTGCGGACCTCTACGAGGAGTTCTACTATGGATGATATCATCTGACCTCGAATGCGAAACGACCCTGAGTGTAGAGGGAACACTGCTGATGAGTATAGACACCCTTTGTCTTGGGCTGGGACACTTGTGGACTTATTCTATCATGTGTGGTCTCGCCAACCGCTGTCTTAGACCTCAGACAACGACCGTGGTACCCGCCGCTTACGGCGACGCTGATCATAACAAGCTTCAGCAATGGGTCGCGATTGAGACGAGAATTTTTGTAGAGCGCTGCTCTAGGTCGTCTCCGCGCATGATAGGCAGTGTGCGATTTTGTGACATACGCGCTTGATCGGTCTCTATCCCCTATCTACAACATTCCCCACACAATTTAAATCCAAGGCACACACCAGTTCGTCTCGAGCGGGCGAATTGAATATCCAATCTTGGGAACACTTATAAGGCCGCTTACGGGAACCTCTTAACCTCATAAGGATTCACTTATTTACGTTCATGATAAACCTCAAATGGAGACATGAAAAGTTGTCTACAGCACCGAATATTGGACGACGAAGGCCACACGGAGCCACAGGGCTGCGAGGGCCCCGGTTCCACAAAAGACCGACACGGATGTATCTCGCACCCTTTTATATCGGGCACCGGTTCCTTGATTTGCAAATTAAGAGAACACCCAACCACTTACCGGGCCATTTACCGTTCCGGGCTGCAAAAGACATGCGTACACCCGCGTTACGTGATATCCGTTCCTTCATTGTGAGCGTGTAAGTGTGTTATTGGCTCAACACTAAATTGTGAAAGCTTAGCTAGGCCCAGTGGAGGCTACCCTTTTCAATATTTCTGACCTGAGTAAAACTCACGCACTCCCTTTATGATTCGTAGAGAACGTTGATTCTCTTGACCAAGTGAAAGTTGCCCCGGTAATAGCCAGCGGGACCACTGTGGCCGCTACTCGAGGTATCTCAGCGACCTCATACAGTACAACGGGCTCACAGGTCGTCGAACTTCCGCCGCGCTCACTCTTGAGCGACATCAAGTGATAGATGTACAAAATAGCTAGCCTTAACTGCGATAAGAAAACTTCCTTTACGTGGAGCATAACTGGATGATATTGATATGCGTACCCTTGAGGCATTCCTACTTAAGCCGATTATCAGCCAAAGTCGCAGCCTACGATTTTCCCCGCCTGGGAAAGAGACAGAAGTGGGGGGGGGTGCGCTCCTGTAAGGGCAACATCGGCTGCAGGAGACAGAAGTTGTCGAGTGTCGGACCGCGACGTGAGAAATACGGAGCTCGCGTTTCTCATATGGGGTACGACTACAGTTGTCAATGATGGGTTCATGATGTTCGTGTGGCTGACTCACGATCATACGGCCAACCAACACGCAAAGGTCTTAAACCCTGAACTTGTGTGCGTCTTTCGGCAATGTTGAGAGGTAATAATGTGGTGCTCATGCAAGAGTACAGCGGCGC
seq00008   AAACCGAGCCCGCCAGGGATCAAAACCAGAGTTTGCCACACCCAAATTTAGTGAGATAACAATAGCGATCCGTATATAAACTTATATCTCATTCATAGTAAATTTAATAAGCGCTGGGCTGTTCTAGGGGATTTTGAGAGAAAATGCGTACTTGGGTATGTCGGACGGACTCTGTCCTGCGGCAGCGCGAAAAGGATGGCCGTTGGTGTGGCAAGTGCTACTCCGTCGTTCCCCGCATACGTAATCTGCTAGGCTAGGGCCAGCGTATGGTTTGCGGGTCAACGGTGTAGGGGCATGCATGCAGTCCTACGACGCCCACCCACTACGGCTCTTAGGATCTAGGCACTCGCTTTGCAGAAAGGCAGCGTACAATAGGCATCACACTAGTTCTCATTACTTCTAAAGATTTGGCTCGATTAGCCCGAGACAGACTATTCTAGACGCCGAGTAAGGCATCGATCTACAGTCCTTACCCTAACAACTAATTTAGCGAGACATGTAGTCATCACATTGTTTATCCGAACCCATTTCTAGTAAAAACCATTGCTACAGGGTGCTCTACCAAACGGGCAATGAGTTGACTAACAAGGATTTGTATAGCGTCTAGAAGGAATAAAGTCGGCCGACTGCTTTTGCCGTCTGACCTTGGCTTGTGGAGGGCCCGGATGTGGTTCCTATACTTGGATCAAAACAAATTACTGAGCAACGTGCAAAAGACGTCGACAGGAAATAAGTACAACCTTCATCCGGGTCGACGGCGGACCTGGAACAGCTATCTATATAACCGTTAGTACTTAGGCAGAAATATCACCACCTGCGGACCTCTACGAGGAGTTCTACTATGGATGATATCATCTGACCTCGAATGCGAAACGACCCTGAGTGTAGAGGGAACACTGCTGATGAGTATAGACACCCTTTGTCTTGGGCTGGGACACTTGTGGACTTATTCTATCATGTGTGGTCTCGCCAACCGCTGTCTTAGACCTCAGACAACGACCGTGGTACCCGCCGCTTACGGCGACGCTGATCATAACAAGCTTCAGCAATGGGTCGCGATTGAGACGAGAATTTTTGTAGAGCGCTGCTCTAGGTCGTCTCCGCGCATGATAGGCAGTGTGCGATTTTGTGACATACGCGCTTGATCGGTCTCTATCCCCTATCTACAACATTCCCCACACAATTTAAATCCAAGGCACACACCAGTTCGTCTCGAGCGGGCGAATTGAATATCCAATCTTGGGAACACTTATAAGGCCGCTTACGGGAACCTCTTAACCTCATAAGGATTCACTTATTTACGTTCATGATAAACCTCAAATGGAGACATGAAAAGTTGTCTACAGCACCGAATATTGGACGACGAAGGCCACACGGAGCCACAGGGCTGCGAGGGCCCCGGTTCCACAAAAGACCGACACGGATGTATCTCGCACCCTTTTATATCGGGCACCGGTTCCTTGATTTGCAAATTAAGAGAACACCCAACCACTTACCGGGCCATTTACCGTTCCGGGCTGCAAAAGACATGCGTACACCCGCGTTACGTGATATCCGTTCCTTCATTGTGAGCGTGTAAGTGTGTTATTGGCTCAACACTAAATTGTGAAAGCTTAGCTAGGCCCAGTGGAGGCTACCCTTTTCAATATTTCTGACCTGAGTAAAACTCACGCACTCCCTTTATGATTCGTAGAGAACGTTGATTCTCTTGACCAAGTGAAAGTTGCCCCGGTAATAGCCAGCGGGACCACTGTGGCCGCTACTCGAGGTATCTCAGCGACCTCATACAGTACAACGGGCTCACAGGTCGTCGAACTTCCGCCGCGCTCACTCTTGAGCGACATCAAGTGATAGATGTACAAAATAGCTAGCCTTAACTGCGATAAGAAAACTTCCTTTACGTGGAGCATAACTGGATGATATTGATATGCGTACCCTTGAGGCATTCCTACTTAAGCCGATTATCAGCCAAAGTCGCAGCCTACGATTTTCCCCGCCTGGGAAAGAGACAGAAGTGGGGGGGGGTGCGCTCCTGTAAGGGCAACATCGGCTGCAGGAGACAGAAGTTGTCGAGTGTCGGACCGCGACGTGAGAAATACGGAGCTCGCGTTTCTCATATGGGGTACGACTACAGTTGTCAATGATGGGTTCATGATGTTCGTGTGGCTGACTCACGATCATACGGCCAACCAACACGCAAAGGTCTTAAACCCTGAACTTGTGTGCGTCTTTCGGCAATGTTGAGAGGTAATAATGTGGTGCTCATGCAAGAGTACAGCGGCGC
seq00009   AAACCGAGCCCGCCAGGGATCAAAACCAGAGTTTGCCACACCCAAATTTAGTGAGATAACAATAGCGATCCGTATATAAACTTATATCTCATTCATAGTAAATTTAATAAGCGCTGGGCTGTTCTAGGGGATTTTGAGAGAAAATGCGTACTTGGGTATGTCGGACGGACTCTGTCCTGCGGCAGCGCGAAAAGGATGGCCGTTGGTGTGGCAAGTGCTACTCCGTCGTTCCCCGCATACGTAATCTGCTAGGCTAGGGCCAGCGTATGGTTTGCGGGTCAACGGTGTAGGGGCATGCATGCAGTCCTACGACGCCCACCCACTACGGCTCTTAGGATCTAGGCACTCGCTTTGCAGAAAGGCAGCGTACAATAGGCATCACACTAGTTCTCATTACTTCTAAAGATTTGGCTCGATTAGCCCGAGACAGACTATTCTAGACGCCGAGTAAGGCATCGATCTACAGTCCTTACCCTAACAACTAATTTAGCGAGACATGTAGTCATCACATTGTTTATCCGAACCCATTTCTAGTAAAAACCATTGCTACAGGGTGCTCTACCAAACGGGCAATGAGTTGACTAACAAGGATTTGTATAGCGTCTAGAAGGAATAAAGTCGGCCGACTGCTTTTGCCGTCTGACCTTGGCTTGTGGAGGGCCCGGATGTGGTTCCTATACTTGGATCAAAACAAATTACTGAGCAACGTGCAAAAGACGTCGACAGGAAATAAGTACAACCTTCATCCGGGTCGACGGCGGACCTGGAACAGCTATCTATATAACCGTTAGTACTTAGGCAGAAATATCACCACCTGCGGACCTCTACGAGGAGTTCTACTATGGATGATATCATCTGACCTCGAATGCGAAACGACCCTGAGTGTAGAGGGAACACTGCTGATGAGTATAGACACCCTTTGTCTTGGGCTGGGACACTTGTGGACTTATTCTATCATGTGTGGTCTCGCCAACCGCTGTCTTAGACCTCAGACAACGACCGTGGTACCCGCCGCTTACGGCGACGCTGATCATAACAAGCTTCAGCAATGGGTCGCGATTGAGACGAGAATTTTTGTAGAGCGCTGCTCTAGGTCGTCTCCGCGCATGATAGGCAGTGTGCGATTTTGTGACATACGCGCTTGATCGGTCTCTATCCCCTATCTACAACATTCCCCACACAATTTAAATCCAAGGCACACACCAGTTCGTCTCGAGCGGGCGAATTGAATATCCAATCTTGGGAACACTTATAAGGCCGCTTACGGGAACCTCTTAACCTCATAAGGATTCACTTATTTACGTTCATGATAAACCTCAAATGGAGACATGAAAAGTTGTCTACAGCACCGAATATTGGACGACGAAGGCCACACGGAGCCACAGGGCTGCGAGGGCCCCGGTTCCACAAAAGACCGACACGGATGTATCTCGCACCCTTTTATATCGGGCACCGGTTCCTTGATTTGCAAATTAAGAGAACACCCAACCACTTACCGGGCCATTTACCGTTCCGGGCTGCAAAAGACATGCGTACACCCGCGTTACGTGATATCCGTTCCTTCATTGTGAGCGTGTAAGTGTGTTATTGGCTCAACACTAAATTGTGAAAGCTTAGCTAGGCCCAGTGGAGGCTACCCTTTTCAATATTTCTGACCTGAGTAAAACTCACGCACTCCCTTTATGATTCGTAAAGAACGTTGATTCTCTTGACCAAGTGAAAGTTGCCCCGGTAATAGCCAGCGGGACCACTGTGGCCGCTACTCGAGGTATCTCAGCGACCTCATACAGTACAACGGGCTCACAGGTCGTCGAACTTCCGCCGCGCTCACTCTTGAGCGACATCAAGTGATAGATGTACAAAATAGCTAGCCTTAACTGCGATAAGAAAACTTCCTTTACGTGGAGCATAACTGGATGATATTGATATGCGTACCCTTGAGGCATTCCTACTTAAGCCGATTATCAGCCAAAGTCGCAGCCTACGATTTTCCCCGCCTGGGAAAGAGACAGAAGTGGGGGGGGGTGCGCTCCTGTAAGGGCAACATCGGCTGCAGGAGACAGAAGTTGTCGAGTGTCGGACCGCGACGTGAGAAATACGGAGCTCGCGTTTCTCATATGGGGTACGACTACAGTTGTCAATGATGGGTTCATGATGTTCGTGTGGCTGACTCACGATCATACGGCCAACCAACACGCAAAGGTCTTAAACCCTGAACTTGTGTGCGTCTTTCGGCAATGTTGAGAGGTAATAATGTGGTGCTCATGCAAGAGTACAGCGGCGC
seq00010   AAACCGAGTCCGCCAGGGATCAAAACCAGAGTTTGCCACACCCAAATTTAGTGAGATAACAATAGCGATCCGTATATAAACTTATATCTCATTCATAGTAAATTTAATAAGCGCTGGGCTGTTCTAGGGGATTTTGAGAGAAAATGCGTACTTGGGTATGTCGGACGGACTCTGTCCTGCGGCAGCGCGAAAAGGATGGCCGTTGGTGTGGCAAGTGCTACTCCGTCGTTCCCCGCATACGTAATCTGCTAGGCTAGGGCCAGCGTATGGTTTGCGGGTCAACGGTGTAGGGGCATGCATGCAGTCCTACGACGCCCACCCACTACGGCTCTTAGGATCTAGGCACTCGCTTTGCAGAAAGGCAGCGTACAATAGGCATCACACTAGTTCTCATTACTTCTAAAGATTTGGCTCGATTAGCCCGAGACAGACTATTCTAGACGCCGAGTAAGGCATCGATCTACAGTCCTTACCCTAACAACTAATTTAGCGAGACATGTAGTCATCACATTGTTTATCCGAACCCATTTCTAGTAAAAACCATTGCTACAGGGTGCTCTACCAAACGGGCAATGAGTTGACTAACAAGGATTTGTATAGCGTCTAGAAGGAATAAAGTCGGCCGACTGCTTTTGCCGTCTGACCTTGGCTTGTGGAGGGCCCGGATGTGGTTCCTATACTTGGATCAAAACAAATTACTGAGCAACGTGCAAAAGACGTCGACAGGAAATAAGTACAACCTTCATCCGGGTCGACGGCGGACCTGGAACAGCTATCTATATAACCGTTAGTACTTAGGCAGAAATATCACCACCTGCGGACCTCTACGAGGAGTTCTACTATGGATGATATCATCTGACCTCGAATGCGAAACGACCCTGAGTGTAGAGGGAACACTGCTGATGAGTATAGACACCCTTTGTCTTGGGCTGGGACACTTGTGGACTTATTCTATCATGTGTGGTCTCGCCAACCGCTGTCTTAGACCTCAGACAACGACCGTGGTACCCGCCGCTTACGGCGACGCTGATCATAACAAGCTTCAGCAATGGGTCGCGATTGAGACGAGAATTTTTGTAGAGCGCTGCTCTAGGTCGTCTCCGCGCATGATAGGCAGTGTGCGATTTTGTGACATACGCGCTTGATCGGTCTCTATCCCCTATCTACAACATTCCCCACACAATTTAAATCCAAGGCACACACCAGTTCGTCTCGAGCGGGCGAATTGAATATCCAATCTTGGGAACACTTATAAGGCCGCTTACGGGAACCTCTTAACCTCATAAGGATTCACTTATTTACGTTCATGATAAACCTCAAATGGAGACATGAAAAGTTGTCTACAGCACCGAATATTGGACGACGAAGGCCACACGGAGCCACAGGGCTGCGAGGGCCCCGGTTCCACAAAAGACCGACACGGATGTATCTCGCACCCTTTTATATCGGGCACCGGTTCCTTGATTTGCAAATTAAGAGAACACCCAACCACTTACCGGGCCATTTACCGTTCCGGGCTGCAAAAGACATGCGTACACCCGCGTTACGTGATATCCGTTCCTTCATTGTGAGCGTGTAAGTGTGTTATTGGCTCAACACTACATTGTGAAAGCTTAGCTAGGCCCAGTGGAGGCTACCCTTTTCAATATTTCTGACCTGAGTAAAACTCACGCACTCCCTTTATGATTCGTAGAGAACGTTGATTCTCTTGACCAAGTGAAAGTTGCCCCGGTAATAGCCAGCGGGACCACTGTGGCCGCTACTCGAGGTATCTCAGCGACCTCATACAGTACAACGGGCTCACAGGTCGTCGAACTTCCGCCGCGCTCACTCTTGAGCGACATCAAGTGATAGATGTACAAAATAGCTAGCCTTAACTGCGATAAGAAAACTTCCTTTACGTGGAGCATAACTGGATGATATTGATATGCGTACCCTTGAGGCATTCCTACTTAAGCCGATTATCAGCCAAAGTCGCAGCCTACGATTTTCCCCGCCTGGGAAAGAGACAGAAGTGGGGGGGGGTGCGCTCCTGTAAGGGCAACATCGGCTGCAGGAGACAGAAGTTGTCGAGTGTCGGACCGCGACGTGAGAAATACGGAGCTCGCGTTTCTCATATGGGGTACGACTACAGTTGTCAATGATGGGTTCATGATGTTCGTGTGGCTGACTCACGATCATACGGCCAACCAACACGCAAAGGTCTTAAACCCTGAACTTGTGTGCGTCTTTCGGCAATGTTGAGAGGTAATAATGTGGTGCTCATGCAAGAGTACAGCGGCGC
seq00011   AAACCGAGCCCGCCAGGGATCAAAACCAGAGTTTGCCACACCCAAATTTAGTGAGATAACAATAGCGATCCGTATATAAACTTATATCTCATTCATAGTAAATTTAATAAGCGCTGGGCTGTTCTAGGGGATTTTGAGAGAAAATGCGTACTTGGGTATGTCGGACGGACTCTGTCCTGCGGCAGCGCGAAAAGGATGGCCGTTGGTGTGGCAAGTGCTACTCCGTCGTTCCCCGCATACGTAATCTGCTAGGCTAGGGCCAGCGTATGGTTTGCGGGTCAACGGTGTAGGGGCATGCATGCAGTCCTACGACGCCCACCCACTACGGCTCTTAGGATCTAGGCACTCGCTTTGCAGAAAGGCAGCGTACAATAGGCATCACACTAGTTCTCATTACTTCTAAAGATTTGGCTCGATTAGCCCGAGACAGACTATTCTAGACGCCGAGTAAGGCATCGATCTACAGTCCTTACCCTAACAACTAATTTAGCGAGACATGTAGTCATCACATTGTTTATCCGAACCCATTTCTAGTAAAAACCATTGCTACAGGGTGCTCTACCAAACGGGCAATGAGTTGACTAACAAGGATTTGTATAGCGTCTAGAAGGAATAAAGTCGGCCGACTGCTTTTGCCGTCTGACCTTGGCTTGTGGAGGGCCCGGATGTGGTTCCTATACTTGGATCAAAACAAATTACTGAGCAACGTGCAAAAGACGTCGACAGGAAATAAGTACAACCTTCATCCGGGTCGACGGCGGACCTGGAACAGCTATCTATATAACCGTTAGTACTTAGGCAGAAATATCACCACCTGCGGACCTCTACGAGGAGTTCTACTATGGATGATATCATCTGACCTCGAATGCGAAACGACCCTGAGTGTAGAGGGAACACTGCTGATGAGTATAGACACCCTTTGTCTTGGGCTGGGACACTTGTGGACTTATTCTATCATGTGTGGTCTCGCCAACCGCTGTCTTAGACCTCAGACAACGACCGTGGTACCCGCCGCTTACGGCGACGCTGATCATAACAAGCTTCAGCAATGGGTCGCGATTGAGACGAGAATTTTTGTAGAGCGCTGCTCTAGGTCGTCTCCGCGCATGATAGGCAGTGTGCGATTTTGTGACATACGCGCTTGATCGGTCTCTATCCCCTATCTACAACATTCCCCACACAATTTAAATCCAAGGCACACACCAGTTCGTCTCGAGCGGGCGAATTGAATATCCAATCTTGGGAACACTTATAAGGCCGCTTACGGGAACCTCTTAACCTCATAAGGATTCACTTATTTACGTTCATGATAAACCTCAAATGGAGACATGAAAAGTTGTCTACAGCACCGAATATTGGACGACGAAGGCCACACGGAGCCACAGGGCTGCGAGGGCCCCGGTTCCACAAAAGACCGACACGGATGTATCTCGCACCCTTTTATATCGGGCACCGGTTCCTTGATTTGCAAATTAAGAGAACACCCAACCACTTACCGGGCCATTTACCGTTCCGGGCTGCAAAAGACATGCGTACACCCGCGTTACGTGATATCCGTTCCTTCATTGTGAGCGTGTAAGTGTGTTATTGGCTCAACACTAAATTGTGAAAGCTTAGCTAGGCCCAGTGGAGGCTACCCTTTTCAATATTTCTGACCTGAGTAAAACTCACGCACTCCCTTTATGATTCGTAGAGAACGTTGATTCTCTTGACCAAGTGAAAGTTGCCCCGGTAATAGCCAGCGGGACCACTGTGGCCGCTACTCGAGGTATCTCAGCGACCTCATACAGTACAACGGGCTCACAGGTCGTCGAACTTCCGCCGCGCTCACTCTTGAGCGACATCAAGTGATAGATGTACAAAATAGCTAGCCTTAACTGCGATAAGAAAACTTCCTTTACGTGGAGCATAACTGGATGATATTGATATGCGTACCCTTGAGGCATTCCTACTTAAGCCGATTATCAGCCAAAGTCGCAGCCTACGATTTTCCCCGCCTGGGAAAGAGACAGAAGTGGGGGGGGGTGCGCTCCTGTAAGGGCAACATCGGCTGCAGGAGACAGAAGTTGTCGAGTGTCGGACCGCGACGTGAGAAATACGGAGCTCGCGTTTCTCATATGGGGTACGACTACAGTTGTCAATGATGGGTTCATGATGTTCGTGTGGCTGACTCACGATCATACGGCCAACCAACACGCAAAGGTCTTAAACCCTGAACTTGTGTGCGTCTTTCGGCAATGTTGAGAGGTAATAATGTGGTGCTCATGCAAGAGTACAGCGGCGC
seq00012   AAACCGAGCCCGCCAGGGATCAAAACCAGAGTTTGCCACACCCAAATTTAGTGAGATAACAATAGCGATCCGTATATAAACTTATATCTCATTCATAGTAAATTTAATAAGCGCTGGGCTGTTCTAGGGGATTTTGAGAGAAAATGCGTACTTGGGTATGTCGGACGGACTCTGTCCTGCGGCAGCGCGAAAAGGATGGCCGTTGGTGTGGCAAGTGCTACTCCGTCGTTCCCCGCATACGTAATCTGCTAGGCTAGGGCCAGCGTATGGTTTGCGGGTCAACGGTGTAGGGGCATGCATGCAGTCCTACGACGCCCACCCACTACGGCTCTTAGGATCTAGGCACTCGCTTTGCAGAAAGGCAGCGTACAATAGGCATCACACTAGTTCTCATTACTTCTAAAGATTTGGCTCGATTAGCCCGAGACAGACTATTCTAGACGCCGAGTAAGGCATCGATCTACAGTCCTTACCCTAACAACTAATTTAGCGAGACATGTAGTCATCACATTGTTTATCCGAACCCATTTCTAGTAAAAACCATTGCTACAGGGTGCTCTACCAAACGGGCAATGAGTTGACTAACAAGGATTTGTATAGCGTCTAGAAGGAATAAAGTCGGCCGACTGCTTTTGCCGTCTGACCTTGGCTTGTGGAGGGCCCGGATGTGGTTCCTATACTTGGATCAAAACAAATTACTGAGCAACGTGCAAAAGACGTCGACAGGAAATAAGTACAACCTTCATCCGGGTCGACGGCGGACCTGGAACAGCTATCTATATAACCGTTAGTACTTAGGCAGAAATATCACCACCTGCGGACCTCTACGAGGAGTTCTACTATGGATGATATCATCTGACCTCGAATGCGAAACGACCCTGAGTGTAGAGGGAACACTGCTGATGAGTATAGACACCCTTTGTCTTGGGCTGGGACACTTGTGGACTTATTCTATCATGTGTGGTCTCGCCAACCGCTGTCTTAGACCTCAGACAACGACCGTGGTACCCGCCGCTTACGGCGACGCTGATCATAACAAGCTTCAGCAATGGGTCGCGATTGAGACGAGAATTTTTGTAGAGCGCTGCTCTAGGTCGTCTCCGCGCATGATAGGCAGTGTGCGATTTTGTGACATACGCGCTTGATCGGTCTCTATCCCCTATCTACAACATTCCCCACACAATTTAAATCCAAGGCACACACCAGTTCGTCTCGAGCGGGCGAATTGAATATCCAATCTTGGGAACACTTATAAGGCCGCTTACGGGAACCTCTTAACCTCATAAGGATTCACTTATTTACGTTCATGATAAACCTCAAATGGAGACATGAAAAGTTGTCTACAGCACCGAATATTGGACGACGAAGGCCACACGGAGCCACAGGGCTGCGAGGGCCCCGGTTCCACAAAAGACCGACACGGATGTATCTCGCACCCTTTTATATCGGGCACCGGTTCCTTGATTTGCAAATTAAGAGAACACCCAACCACTTACCGGGCCATTTACCGTTCCGGGCTGCAAAAGACATGCGTACACCCGCGTTACGTGATATCCGTTCCTTCATTGTGAGCGTGTAAGTGTGTTATTGGCTCAACACTACATTGTGAAAGCTTAGCTAGGCCCAGTGGAGGCTACCCTTTTCAATATTTCTGACCTGAGTAAAACTCACGCACTCCCTTTATGATTCGTAGAGAACGTTGATTCTCTTGACCAAGTGAAAGTTGCCCCGGTAATAGCCAGCGGGACCACTGTGGCCGCTACTCGAGGTATCTCAGCGACCTCATACAGTACAACGGGCTCACAGGTCGTCGAACTTCCGCCGCGCTCACTCTTGAGCGACATCAAGTGATAGATGTACAAAATAGCTAGCCTTAACTGCGATAAGAAAACTTCCTTTACGTGGAGCATAACTGGATGATATTGATATGCGTACCCTTGAGGCATTCCTACTTAAGCCGATTATCAGCCAAAGTCGCAGCCTACGATTTTCCCCGCCTGGGAAAGAGACAGAAGTGGGGGGGGGTGCGCTCCTGTAAGGGCAACATCGGCTGCAGGAGACAGAAGTTGTCGAGTGTCGGACCGCGACGTGAGAAATACGGAGCTCGCGTTTCTCATATGGGGTACGACTACAGTTGTCAATGATGGGTTCATGATGTTCGTGTGGCTGACTCACGATCATACGGCCAACCAACACGCAAAGGTCTTAAACCCTGAACTTGTGTGCGTCTTTCGGCAATGTTGAGAGGTAATAATGTGGTGCTCATGCAAGAGTACAGCGGCGC
seq00013   AAACCGAGCCCGCCAGGGATCAAAACCAGAGTTTGCCACACCCAAATTTAGTGAGATAACAATAGCGATCCGTATATAAACTTATATCTCATTCATAGTAAATTTAATAAGCGCTGGGCTGTTCTAGGGGATTTTGAGAGAAAATGCGTACTTGGGTATGTCGGACGGACTCTGTCCTGCGGCAGCGCGAAAAGGATGGCCGTTGGTGTGGCAAGTGCTACTCCGTCGTTCCCCGCATACGTAATCTGCTAGGCTAGGGCCAGCGTATGGTTTGCGGGTCAACGGTGTAGGGGCATGCATGCAGTCCTACGACGCCCACCCACTACGGCTCTTAGGATCTAGGCACTCGCTTTGCAGAAAGGCAGCGTACAATAGGCATCACACTAGTTCTCATTACTTCTAAAGATTTGGCTCGATTAGCCCGAGACAGACTATTCTAGACGCCGAGTAAGGCATCGATCTACAGTCCTTACCCTAACAACTAATTTAGCGAGACATGTAGTCATCACATTGTTTATCCGAACCCATTTCTAGTAAAAACCATTGCTACAGGGTGCTCTACCAAACGGGCAATGAGTTGACTAACAAGGATTTGTATAGCGTCTAGAAGGAATAAAGTCGGCCGACTGCTTTTGCCGTCTGACCTTGGCTTGTGGAGGGCCCGGATGTGGTTCCTATACTTGGATCAAAACAAATTACTGAGCAACGTGCAAAAGACGTCGACAGGAAATAAGTACAACCTTCATCCGGGTCGACGGCGGACCTGGAACAGCTATCTATATAACCGTTAGTACTTAGGCAGAAATATCACCACCTGCGGACCTCTACGAGGAGTTCTACTATGGATGATATCATCTGACCTCGAATGCGAAACGACCCTGAGTGTAGAGGGAACACTGCTGATGAGTATAGACACCCTTTGTCTTGGGCTGGGACACTTGTGGACTTATTCTATCATGTGTGGTCTCGCCAACCGCTGTCTTAGACCTCAGACAACGACCGTGGTACCCGCCGCTTACGGCGACGCTGATCATAACAAGCTTCAGCAATGGGTCGCGATTGAGACGAGAATTTTTGTAGAGCGCTGCTCTAGGTCGTCTCCGCGCATGATAGGCAGTGTGCGATTTTGTGACATACGCGCTTGATCGGTCTCTATCCCCTATCTACAACATTCCCCACACAATTTAAATCCAAGGCACACACCAGTTCGTCTCGAGCGGGCGAATTGAATATCCAATCTTGGGAACACTTATAAGGCCGCTTACGGGAACCTCTTAACCTCATAAGGATTCACTTATTTACGTTCATGATAAACCTCAAATGGAGACATGAAAAGTTGTCTACAGCACCGAATATTGGACGACGAAGGCCACACGGAGCCACAGGGCTGCGAGGGCCCCGGTTCCACAAAAGACCGACACGGATGTATCTCGCACCCTTTTATATCGGGCACCGGTTCCTTGATTTGCAAATTAAGAGAACACCCAACCACTTACCGGGCCATTTACCGTTCCGGGCTGCAAAAGACATGCGTACACCCGCGTTACGTGATATCCGTTCCTTCATTGTGAGCGTGTAAGTGTGTTATTGGCTCAACACTAAATTGTGAAAGCTTAGCTAGGCCCAGTGGAGGCTACCCTTTTCAATATTTCTGACCTGAGTAAAACTCACGCACTCCCTTTATGATTCGTAGAGAACGTTGATTCTCTTGACCAAGTGAAAGTTGCCCCGGTAATAGCCAGCGGGACCACTGTGGCCGCTACTCGAGGTATCTCAGCGACCTCATACAGTACAACGGGCTCACAGGTCGTCGAACTTCCGCCGCGCTCACTCTTGAGCGACATCAAGTGATAGATGTACAAAATAGCTAGCCTTAACTGCGATAAGAAAACTTCCTTTACGTGGAGCATAACTGGATGATATTGATATGCGTACCCTTGAGGCATTCCTACTTAAGCCGATTATCAGCCAAAGTCGCAGCCTACGATTTTCCCCGCCTGGGAAAGAGACAGAAGTGGGGGGGGGTGCGCTCCTGTAAGGGCAACATCGGCTGCAGGAGACAGAAGTTGTCGAGTGTCGGACCGCGACGTGAGAAATACGGAGCTCGCGTTTCTCATATGGGGTACGACTACAGTTGTCAATGATGGGTTCATGATGTTCGTGTGGCTGACTCACGATCATACGGCCAACCAACACGCAAAGGTCTTAAACCCTGAACTTGTGTGCGTCTTTCGGCAATGTTGAGAGGTAATAATGTGGTGCTCATGCAAGAGTACAGCGGCGC
seq00014   AAACCGAGCCCGCCAGGGATCAAAACCAGAGTTTGCCACACCCAAATTTAGTGAGATAACAATAGCGATCCGTATATAAACTTATATCTCATTCATAGTAAATTTAATAAGCGCTGGGCTGTTCTAGGGGATTTTGAGAGAAAATGCGTACTTGGGTATGTCGGACGGACTCTGTCCTGCGGCAGCGCGAAAAGGATGGCCGTTGGTGTGGCAAGTGCTACTCCGTCGTTCCCCGCATACGTAATCTGCTAGGCTAGGGCCAGCGTATGGTTTGCGGGTCAACGGTGTAGGGGCATGCATGCAGTCCTACGACGCCCACCCACTACGGCTCTTAGGATCTAGGCACTCGCTTTGCAGAAAGGCAGCGTACAATAGGCATCACACTAGTTCTCATTACTTCTAAAGATTTGGCTCGATTAGCCCGAGACAGACTATTCTAGACGCCGAGTAAGGCATCGATCTACAGTCCTTACCCTAACAACTAATTTAGCGAGACATGTAGTCATCACATTGTTTATCCGAACCCATTTCTAGTAAAAACCATTGCTACAGGGTGCTCTACCAAACGGGCAATGAGTTGACTAACAAGGATTTGTATAGCGTCTAGAAGGAATAAAGTCGGCCGACTGCTTTTGCCGTCTGACCTTGGCTTGTGGAGGGCCCGGATGTGGTTCCTATACTTGGATCAAAACAAATTACTGAGCAACGTGCAAAAGACGTCGACAGGAAATAAGTACAACCTTCATCCGGGTCGACGGCGGACCTGGAACAGCTATCTATATAACCGTTAGTACTTAGGCAGAAATATCACCACCTGCGGACCTCTACGAGGAGTTCTACTATGGATGATATCATCTGACCTCGAATGCGAAACGACCCTGAGTGTAGAGGGAACACTGCTGATGAGTATAGACACCCTTTGTCTTGGGCTGGGACACTTGTGGACTTATTCTATCATGTGTGGTCTCGCCAACCGCTGTCTTAGACCTCAGACAACGACCGTGGTACCCGCCGCTTACGGCGACGCTGATCATAACAAGCTTCAGCAATGGGTCGCGATTGAGACGAGAATTTTTGTAGAGCGCTGCTCTAGGTCGTCTCCGCGCATGATAGGCAGTGTGCGATTTTGTGACATACGCGCTTGATCGGTCTCTATCCCCTATCTACAACATTCCCCACACAATTTAAATCCAAGGCACACACCAGTTCGTCTCGAGCGGGCGAATTGAATATCCAATCTTGGGAACACTTATAAGGCCGCTTACGGGAACCTCTTAACCTCATAAGGATTCACTTATTTACGTTCATGATAAACCTCAAATGGAGACATGAAAAGTTGTCTACAGCACCGAATATTGGACGACGAAGGCCACACGGAGCCACAGGGCTGCGAGGGCCCCGGTTCCACAAAAGACCGACACGGATGTATCTCGCACCCTTTTATATCGGGCACCGGTTCCTTGATTTGCAAATTAAGAGAACACCCAACCACTTACCGGGCCATTTACCGTTCCGGGCTGCAAAAGACATGCGTACACCCGCGTTACGTGATATCCGTTCCTTCATTGTGAGCGTGTAAGTGTGTTATTGGCTCAACACTAAATTGTGAAAGCTTAGCTAGGCCCAGTGGAGGCTACCCTTTTCAATATTTCTGACCTGAGTAAAACTCACGCACTCCCTTTATGATTCGTAGAGAACGTTGATTCTCTTGACCAAGTGAAAGTTGCCCCGGTAATAGCCAGCGGGACCACTGTGGCCGCTACTCGAGGTATCTCAGCGACCTCATACAGTACAACGGGCTCACAGGTCGTCGAACTTCCGCCGCGCTCACTCTTGAGCGACATCAAGTGATAGATGTACAAAATAGCTAGCCTTAACTGCGATAAGAAAACTTCCTTTACGTGGAGCATAACTGGATGATATTGATATGCGTACCCTTGAGGCATTCCTACTTAAGCCGATTATCAGCCAAAGTCGCAGCCTACGATTTTCCCCGCCTGGGAAAGAGACAGAAGTGGGGGGGGGTGCGCTCCTGTAAGGGCAACATCGGCTGCAGGAGACAGAAGTTGTCGAGTGTCGGACCGCGACGTGAGAAATACGGAGCTCGCGTTTCTCATATGGGGTACGACTACAGTTGTCAATGATGGGTTCATGATGTTCGTGTGGCTGACTCACGATCATACGGCCAACCAACACGCAAAGGTCTTAAACCCTGAACTTGTGTGCGTCTTTCGGCAATGTTGAGAGGTAATAATGTGGTGCTCATGCAAGAGTACAGCGGCGC
seq00015   AAACCGAGCCCGCCAGGGATCAAAACCAGAGTTTGCCACACCCAAATTTAGTGAGATAACAATAGCGATCCGTATATAAACTTATATCTCATTCATAGTAAATTTAATAAGCGCTGGGCTGTTCTAGGGGATTTTGAGAGAAAATGCGTACTTGGGTATGTCGGACGGACTCTGTCCTGCGGCAGCGCGAAAAGGATGGCCGTTGGTGTGGCAAGTGCTACTCCGTCGTTCCCCGCATACGTAATCTGCTAGGCTAGGGCCAGCGTATGGTTTGCGGGTCAACGGTGTAGGGGCATGCATGCAGTCCTACGACGCCCACCCACTACGGCTCTTAGGATCTAGGCACTCGCTTTGCAGAAAGGCAGCGTACAATAGGCATCACACTAGTTCTCATTACTTCTAAAGATTTGGCTCGATTAGCCCGAGACAGACTATTCTAGACGCCGAGTAAGGCATCGATCTACAGTCCTTACCCTAACAACTAATTTAGCGAGACATGTAGTCATCACATTGTTTATCCGAACCCATTTCTAGTAAAAACCATTGCTACAGGGTGCTCTACCAAACGGGCAATGAGTTGACTAACAAGGATTTGTATAGCGTCTAGAAGGAATAAAGTCGGCCGACTGCTTTTGCCGTCTGACCTTGGCTTGTGGAGGGCCCGGATGTGGTTCCTATACTTGGATCAAAACAAATTACTGAGCAACGTGCAAAAGACGTCGACAGGAAATAAGTACAACCTTCATCCGGGTCGACGGCGGACCTGGAACAGCTATCTATATAACCGTTAGTACTTAGGCAGAAATATCACCACCTGCGGACCTCTACGAGGAGTTCTACTATGGATGATATCATCTGACCTCGAATGCGAAACGACCCTGAGTGTAGAGGGAACACTGCTGATGAGTATAGACACCCTTTGTCTTGGGCTGGGACACTTGTGGACTTATTCTATCATGTGTGGTCTCGCCAACCGCTGTCTTAGACCTCAGACAACGACCGTGGTACCCGCCGCTTACGGCGACGCTGATCATAACAAGCTTCAGCAATGGGTCGCGATTGAGACGAGAATTTTTGTAGAGCGCTGCTCTAGGTCGTCTCCGCGCATGATAGGCAGTGTGCGATTTTGTGACATACGCGCTTGATCGGTCTCTATCCCCTATCTACAACATTCCCCACACAATTTAAATCCAAGGCACACACCAGTTCGTCTCGAGCGGGCGAATTGAATATCCAATCTTGGGAACACTTATAAGGCCGCTTACGGGAACCTCTTAACCTCATAAGGATTCACTTATTTACGTTCATGATAAACCTCAAATGGAGACATGAAAAGTTGTCTACAGCACCGAATATTGGACGACGAAGGCCACACGGAGCCACAGGGCTGCGAGGGCCCCGGTTCCACAAAAGACCGACACGGATGTATCTCGCACCCTTTTATATCGGGCACCGGTTCCTTGATTTGCAAATTAAGAGAACACCCAACCACTTACCGGGCCATTTACCGTTCCGGGCTGCAAAAGACATGCGTACACCCGCGTTACGTGATATCCGTTCCTTCATTGTGAGCGTGTAAGTGTGTTATTGGCTCAACACTAAATTGTGAAAGCTTAGCTAGGCCCAGTGGAGGCTACCCTTTTCAATATTTCTGACCTGAGTAAAACTCACGCACTCCCTTTATGATTCGTAGAGAACGTTGATTCTCTTGACCAAGTGAAAGTTGCCCCGGTAATAGCCAGCGGGACCACTGTGGCCGCTACTCGAGGTATCTCAGCGACCTCATACAGTACAACGGGCTCACAGGTCGTCGAACTTCCGCCGCGCTCACTCTTGAGCGACATCAAGTGATAGATGTACAAAATAGCTAGCCTTAACTGCGATAAGAAAACTTCCTTTACGTGGAGCATAACTGGATGATATTGATATGCGTACCCTTGAGGCATTCCTACTTAAGCCGATTATCAGCCAAAGTCGCAGCCTACGATTTTCCCCGCCTGGGAAAGAGACAGAAGTGGGGGGGGGTGCGCTCCTGTAAGGGCAACATCGGCTGCAGGAGACAGAAGTTGTCGAGTGTCGGACCGCGACGTGAGAAATACGGAGCTCGCGTTTCTCATATGGGGTACGACTACAGTTGTCAATGATGGGTTCATGATGTTCGTGTGGCTGACTCACGATCATACGGCCAACCAACACGCAAAGGTCTTAAACCCTGAACTTGTGTGCGTCTTTCGGCAATGTTGAGAGGTAATAATGTGGTGCTCATGCAAGAGTACAGCGGCGC
seq00016   AAACCGAGCCCGCCAGGGATCAAAACCAGAGTTTGCCACACCCAAATTTAGTGAGATAACAATAGCGATCCGTATATAAACTTATATCTCATTCATAGTAAATTTAATAAGCGCTGGGCTGTTCTAGGGGATTTTGAGAGAAAATGCGTACTTGGGTATGTCGGACGGACTCTGTCCTGCGGCAGCGCGAAAAGGATGGCCGTTGGTGTGGCAAGTGCTACTCCGTCGTTCCCCGCATACGTAATCTGCTAGGCTAGGGCCAGCGTATGGTTTGCGGGTCAACGGTGTAGGGGCATGCATGCAGTCCTACGACGCCCACCCACTACGGCTCTTAGGATCTAGGCACTCGCTTTGCAGAAAGGCAGCGTACAATAGGCATCACACTAGTTCTCATTACTTCTAAAGATTTGGCTCGATTAGCCCGAGACAGACTATTCTAGACGCCGAGTAAGGCATCGATCTACAGTCCTTACCCTAACAACTAATTTAGCGAGACATGTAGTCATCACATTGTTTATCCGAACCCATTTCTAGTAAAAACCATTGCTACAGGGTGCTCTACCAAACGGGCAATGAGTTGACTAACAAGGATTTGTATAGCGTCTAGAAGGAATAAAGTCGGCCGACTGCTTTTGCCGTCTGACCTTGGCTTGTGGAGGGCCCGGATGTGGTTCCTATACTTGGATCAAAACAAATTACTGAGCAACGTGCAAAAGACGTCGACAGGAAATAAGTACAACCTTCATCCGGGTCGACGGCGGACCTGGAACAGCTATCTATATAACCGTTAGTACTTAGGCAGAAATATCACCACCTGCGGACCTCTACGAGGAGTTCTACTATGGATGATATCATCTGACCTCGAATGCGAAACGACCCTGAGTGTAGAGGGAACACTGCTGATGAGTATAGACACCCTTTGTCTTGGGCTGGGACACTTGTGGACTTATTCTATCATGTGTGGTCTCGCCAACCGCTGTCTTAGACCTCAGACAACGACCGTGGTACCCGCCGCTTACGGCGACGCTGATCATAACAAGCTTCAGCAATGGGTCGCGATTGAGACGAGAATTTTTGTAGAGCGCTGCTCTAGGTCGTCTCCGCGCATGATAGGCAGTGTGCGATTTTGTGACATACGCGCTTGATCGGTCTCTATCCCCTATCTACAACATTCCCCACACAATTTAAATCCAAGGCACACACCAGTTCGTCTCGAGCGGGCGAATTGAATATCCAATCTTGGGAACACTTATAAGGCCGCTTACGGGAACCTCTTAACCTCATAAGGATTCACTTATTTACGTTCATGATAAACCTCAAATGGAGACATGAAAAGTTGTCTACAGCACCGAATATTGGACGACGAAGGCCACACGGAGCCACAGGGCTGCGAGGGCCCCGGTTCCACAAAAGACCGACACGGATGTATCTCGCACCCTTTTATATCGGGCACCGGTTCCTTGATTTGCAAATTAAGAGAACACCCAACCACTTACCGGGCCATTTACCGTTCCGGGCTGCAAAAGACATGCGTACACCCGCGTTACGTGATATCCGTTCCTTCATTGTGAGCGTGTAAGTGTGTTATTGGCTCAACACTAAATTGTGAAAGCTTAGCTAGGCCCAGTGGAGGCTACCCTTTTCAATATTTCTGACCTGAGTAAAACTCACGCACTCCCTTTATGATTCGTAGAGAACGTTGATTCTCTTGACCAAGTGAAAGTTGCCCCGGTAATAGCCAGCGGGACCACTGTGGCCGCTACTCGAGGTATCTCAGCGACCTCATACAGTACAACGGGCTCACAGGTCGTCGAACTTCCGCCGCGCTCACTCTTGAGCGACATCAAGTGATAGATGTACAAAATAGCTAGCCTTAACTGCGATAAGAAAACTTCCTTTACGTGGAGCATAACTGGATGATATTGATATGCGTACCCTTGAGGCATTCCTACTTAAGCCGATTATCAGCCAAAGTCGCAGCCTACGATTTTCCCCGCCTGGGAAAGAGACAGAAGTGGGGGGGGGTGCGCTCCTGTAAGGGCAACATCGGCTGCAGGAGACAGAAGTTGTCGAGTGTCGGACCGCGACGTGAGAAATACGGAGCTCGCGTTTCTCATATGGGGTACGACTACAGTTGTCAATGATGGGTTCATGATGTTCGTGTGGCTGACTCACGATCATACGGCCAACCAACACGTAAAGGTCTTAAACCCTGAACTTGTGTGCGTCTTTCGGCAATGTTGAGAGGTAATAATGTGGTGCTCATGCAAGAGTACAGCGGCGC
seq00017   AAACCGAGCCCGCCAGGGATCAAAACCAGAGTTTGCCACACCCAAATTTAGTGAGATAACAATAGCGATCCGTATATAAACTTATATCTCATTCATAGTAAATTTAATAAGCGCTGGGCTGTTCTAGGGGATTTTGAGAGAAAATGCGTACTTGGGTATGTCGGACGGACTCTGTCCTGCGGCAGCGCGAAAAGGATGGCCGTTGGTGTGGCAAGTGCTACTCCGTCGTTCCCCGCATACGTAATCTGCTAGGCTAGGGCCAGCGTATGGTTTGCGGGTCAACGGTGTAGGGGCATGCATGCAGTCCTACGACGCCCACCCACTACGGCTCTTAGGATCTAGGCACTCGCTTTGCAGAAAGGCAGCGTACAATAGGCATCACACTAGTTCTCATTACTTCTAAAGATTTGGCTCGATTAGCCCGAGACAGACTATTCTAGACGCCGAGTAAGGCATCGATCTACAGTCCTTACCCTAACAACTAATTTAGCGAGACATGTAGTCATCACATTGTTTATCCGAACCCATTTCTAGTAAAAACCATTGCTACAGGGTGCTCTACCAAACGGGCAATGAGTTGACTAACAAGGATTTGTATAGCGTCTAGAAGGAATAAAGTCGGCCGACTGCTTTTGCCGTCTGACCTTGGCTTGTGGAGGGCCCGGATGTGGTTCCTATACTTGGATCAAAACAAATTACTGAGCAACGTGCAAAAGACGTCGACAGGAAATAAGTACAACCTTCATCCGGGTCGACGGCGGACCTGGAACAGCTATCTATATAACCGTTAGTACTTAGGCAGAAATATCACCACCTGCGGACCTCTACGAGGAGTTCTACTATGGATGATATCATCTGACCTCGAATGCGAAACGACCCTGAGTGTAGAGGGAACACTGCTGATGAGTATAGACACCCTTTGTCTTGGGCTGGGACACTTGTGGACTTATTCTATCATGTGTGGTCTCGCCAACCGCTGTCTTAGACCTCAGACAACGACCGTGGTACCCGCCGCTTACGGCGACGCTGATCATAACAAGCTTCAGCAATGGGTCGCGATTGAGACGAGAATTTTTGTAGAGCGCTGCTCTAGGTCGTCTCCGCGCATGATAGGCAGTGTGCGATTTTGTGACATACGCGCTTGATCGGTCTCTATCCCCTATCTACAACATTCCCCACACAATTTAAATCCAAGGCACACACCAGTTCGTCTCGAGCGGGCGAATTGAATATCCAATCTTGGGAACACTTATAAGGCCGCTTACGGGAACCTCTTAACCTCATAAGGATTCACTTATTTACGTTCATGATAAACCTCAAATGGAGACATGAAAAGTTGTCTACAGCACCGAATATTGGACGACGAAGGCCACACGGAGCCACAGGGCTGCGAGGGCCCCGGTTCCACAAAAGACCGACACGGATGTATCTCGCACCCTTTTATATCGGGCACCGGTTCCTTGATTTGCAAATTAAGAGAACACCCAACCACTTACCGGGCCATTTACCGTTCCGGGCTGCAAAAGACATGCGTACACCCGCGTTACGTGATATCCGTTCCTTCATTGTGAGCGTGTAAGTGTGTTATTGGCTCAACACTAAATTGTGAAAGCTTAGCTAGGCCCAGTGGAGGCTACCCTTTTCAATATTTCTGACCTGAGTAAAACTCACGCACTCCCTTTATGATTCGTAGAGAACGTTGATTCTCTTGACCAAGTGAAAGTTGCCCCGGTAATAGCCAGCGGGACCACTGTGGCCGCTACTCGAGGTATCTCAGCGACCTCATACAGTACAACGGGCTCACAGGTCGTCGAACTTCCGCCGCGCTCACTCTTGAGCGACATCAAGTGATAGATGTACAAAATAGCTAGCCTTAACTGCGATAAGAAAACTTCCTTTACGTGGAGCATAACTGGATGATATTGATATGCGTACCCTTGAGGCATTCCTACTTAAGCCGATTATCAGCCAAAGTCGCAGCCTACGATTTTCCCCGCCTGGGAAAGAGACAGAAGTGGGGGGGGGTGCGCTCCTGTAAGGGCAACATCGGCTGCAGGAGACAGAAGTTGTCGAGTGTCGGACCGCGACGTGAGAAATACGGAGCTCGCGTTTCTCATATGGGGTACGACTACAGTTGTCAATGATGGGTTCATGATGTTCGTGTGGCTGACTCACGATCATACGGCCAACCAACACGCAAAGGTCTTAAACCCTGAACTTGTGTGCGTCTTTCGGCAATGTTGAGAGGTAATAATGTGGTGCTCATGCAAGAGTACAGCGGCGC
seq00018   AAACCGAGCCCGCCAGGGATCAAAACCAGAGTTTGCCACACCCAAATTTAGTGAGATAACAATAGCGATCCGTATATAAACTTATATCTCATTCATAGTAAATTTAATAAGCGCTGGGCTGTTCTAGGGGATTTTGAGAGAAAATGCGTACTTGGGTATGTCGGACGGACTCTGTCCTGCGGCAGCGCGAAAAGGATGGCCGTTGGTGTGGCAAGTGCTACTCCGTCGTTCCCCGCATACGTAATCTGCTAGGCTAGGGCCAGCGTATGGTTTGCGGGTCAACGGTGTAGGGGCATGCATGCAGTCCTACGACGCCCACCCACTACGGCTCTTAGGATCTAGGCACTCGCTTTGCAGAAAGGCAGCGTACAATAGGCATCACACTAGTTCTCATTACTTCTAAAGATTTGGCTCGATTAGCCCGAGACAGACTATTCTAGACGCCGAGTAAGGCATCGATCTACAGTCCTTACCCTAACAACTAATTTAGCGAGACATGTAGTCATCACATTGTTTATCCGAACCCATTTCTAGTAAAAACCATTGCTACAGGGTGCTCTACCAAACGGGCAATGAGTTGACTAACAAGGATTTGTATAGCGTCTAGAAGGAATAAAGTCGGCCGACTGCTTTTGCCGTCTGACCTTGGCTTGTGGAGGGCCCGGATGTGGTTCCTATACTTGGATCAAAACAAATTACTGAGCAACGTGCAAAAGACGTCGACAGGAAATAAGTACAACCTTCATCCGGGTCGACGGCGGACCTGGAACAGCTATCTATATAACCGTTAGTACTTAGGCAGAAATATCACCACCTGCGGACCTCTACGAGGAGTTCTACTATGGATGATATCATCTGACCTCGAATGCGAAACGACCCTGAGTGTAGAGGGAACACTGCTGATGAGTATAGACACCCTTTGTCTTGGGCTGGGACACTTGTGGACTTATTCTATCATGTGTGGTCTCGCCAACCGCTGTCTTAGACCTCAGACAACGACCGTGGTACCCGCCGCTTACGGCGACGCTGATCATAACAAGCTTCAGCAATGGGTCGCGATTGAGACGAGAATTTTTGTAGAGCGCTGCTCTAGGTCGTCTCCGCGCATGATAGGCAGTGTGCGATTTTGTGACATACGCGCTTGATCGGTCTCTATCCCCTATCTACAACATTCCCCACACAATTTAAATCCAAGGCACACACCAGTTCGTCTCGAGCGGGCGAATTGAATATCCAATCTTGGGAACACTTATAAGGCCGCTTACGGGAACCTCTTAACCTCATAAGGATTCACTTATTTACGTTCATGATAAACCTCAAATGGAGACATGAAAAGTTGTCTACAGCACCGAATATTGGACGACGAAGGCCACACGGAGCCACAGGGCTGCGAGGGCCCCGGTTCCACAAAAGACCGACACGGATGTATCTCGCACCCTTTTATATCGGGCACCGGTTCCTTGATTTGCAAATTAAGAGAACACCCAACCACTTACCGGGCCATTTACCGTTCCGGGCTGCAAAAGACATGCGTACACCCGCGTTACGTGATATCCGTTCCTTCATTGTGAGCGTGTAAGTGTGTTATTGGCTCAACACTACATTGTGAAAGCTTAGCTAGGCCCAGTGGAGGCTACCCTTTTCAATATTTCTGACCTGAGTAAAACTCACGCACTCCCTTTATGATTCGTAGAGAACGTTGATTCTCTTGACCAAGTGAAAGTTGCCCCGGTAATAGCCAGCGGGACCACTGTGGCCGCTACTCGAGGTATCTCAGCGACCTCATACAGTACAACGGGCTCACAGGTCGTCGAACTTCCGCCGCGCTCACTCTTGAGCGACATCAAGTGATAGATGTACAAAATAGCTAGCCTTAACTGCGATAAGAAAACTTCCTTTACGTGGAGCATAACTGGATGATATTGATATGCGTACCCTTGAGGCATTCCTACTTAAGCCGATTATCAGCCAAAGTCGCAGCCTACGATTTTCCCCGCCTGGGAAAGAGACAGAAGTGGGGGGGGGTGCGCTCCTGTAAGGGCAACATCGGCTGCAGGAGACAGAAGTTGTCGAGTGTCGGACCGCGACGTGAGAAATACGGAGCTCGCGTTTCTCATATGGGGTACGACTACAGTTGTCAATGATGGGTTCATGATGTTCGTGTGGCTGACTCACGATCATACGGCCAACCAACACGCAAAGGTCTTAAACCCTGAACTTGTGTGCGTCTTTCGGCAATGTTGAGAGGTAATAATGTGGTGCTCATGCAAGAGTACAGCGGCGC
seq00019   AAACCGAGCCCGCCAGGGATCAAAACCAGAGTTTGCCACACCCAAATTTAGTGAGATAACAATAGCGATCCGTATATAAACTTATATCTCATTCATAGTAAATTTAATAAGCGCTGGGCTGTTCTAGGGGATTTTGAGAGAAAATGCGTACTTGGGTATGTCGGACGGACTCTGTCCTGCGGCAGCGCGAAAAGGATGGCCGTTGGTGTGGCAAGTGCTACTCCGTCGTTCCCCGCATACGTAATCTGCTAGGCTAGGGCCAGCGTATGGTTTGCGGGTCAACGGTGTAGGGGCATGCATGCAGTCCTACGACGCCCACCCACTACGGCTCTTAGGATCTAGGCACTCGCTTTGCAGAAAGGCAGCGTACAATAGGCATCACACTAGTTCTCATTACTTCTAAAGATTTGGCTCGATTAGCCCGAGACAGACTATTCTAGACGCCGAGTAAGGCATCGATCTACAGTCCTTACCCTAACAACTAATTTAGCGAGACATGTAGTCATCACATTGTTTATCCGAACCCATTTCTAGTAAAAACCATTGCTACAGGGTGCTCTACCAAACGGGCAATGAGTTGACTAACAAGGATTTGTATAGCGTCTAGAAGGAATAAAGTCGGCCGACTGCTTTTGCCGTCTGACCTTGGCTTGTGGAGGGCCCGGATGTGGTTCCTATACTTGGATCAAAACAAATTACTGAGCAACGTGCAAAAGACGTCGACAGGAAATAAGTACAACCTTCATCCGGGTCGACGGCGGACCTGGAACAGCTATCTATATAACCGTTAGTACTTAGGCAGAAATATCACCACCTGCGGACCTCTACGAGGAGTTCTACTATGGATGATATCATCTGACCTCGAATGCGAAACGACCCTGAGTGTAGAGGGAACACTGCTGATGAGTATAGACACCCTTTGTCTTGGGCTGGGACACTTGTGGACTTATTCTATCATGTGTGGTCTCGCCAACCGCTGTCTTAGACCTCAGACAACGACCGTGGTACCCGCCGCTTACGGCGACGCTGATCATAACAAGCTTCAGCAATGGGTCGCGATTGAGACGAGAATTTTTGTAGAGCGCTGCTCTAGGTCGTCTCCGCGCATGATAGGCAGTGTGCGATTTTGTGACATACGCGCTTGATCGGTCTCTATCCCCTATCTACAACATTCCCCACACAATTTAAATCCAAGGCACACACCAGTTCGTCTCGAGCGGGCGAATTGAATATCCAATCTTGGGAACACTTATAAGGCCGCTTACGGGAACCTCTTAACCTCATAAGGATTCACTTATTTACGTTCATGATAAACCTCAAATGGAGACATGAAAAGTTGTCTACAGCACCGAATATTGGACGACGAAGGCCACACGGAGCCACAGGGCTGCGAGGGCCCCGGTTCCACAAAAGACCGACACGGATGTATCTCGCACCCTTTTATATCGGGCACCGGTTCCTTGATTTGCAAATTAAGAGAACACCCAACCACTTACCGGGCCATTTACCGTTCCGGGCTGCAAAAGACATGCGTACACCCGCGTTACGTGATATCCGTTCCTTCATTGTGAGCGTGTAAGTGTGTTATTGGCTCAACACTAAATTGTGAAAGCTTAGCTAGGCCCAGTGGAGGCTACCCTTTTCAATATTTCTGACCTGAGTAAAACTCACGCACTCCCTTTATGATTCGTAGAGAACGTTGATTCTCTTGACCAAGTGAAAGTTGCCCCGGTAATAGCCAGCGGGACCACTGTGGCCGCTACTCGAGGTATCTCAGCGACCTCATACAGTACAACGGGCTCACAGGTCGTCGAACTTCCGCCGCGCTCACTCTTGAGCGACATCAAGTGATAGATGTACAAAATAGCTAGCCTTAACTGCGATAAGAAAACTTCCTTTACGTGGAGCATAACTGGATGATATTGATATGCGTACCCTTGAGGCATTCCTACTTAAGCCGATTATCAGCCAAAGTCGCAGCCTACGATTTTCCCCGCCTGGGAAAGAGACAGAAGTGGGGGGGGGTGCGCTCCTGTAAGGGCAACATCGGCTGCAGGAGACAGAAGTTGTCGAGTGTCGGACCGCGACGTGAGAAATACGGAGCTCGCGTTTCTCATATGGGGTACGACTACAGTTGTCAATGATGGGTTCATGATGTTCGTGTGGCTGACTCACGATCATACGGCCAACCAACACGCAAAGGTCTTAAACCCTGAACTTGTGTGCGTCTTTCGGCAATGTTGAGAGGTAATAATGTGGTGCTCATGCAAGAGTACAGCGGCGC
seq00020   AAACCGAGCCCGCCAGGGATCAAAACCAGAGTTTGCCACACCCAAATTTAGTGAGATAACAATAGCGATCCGTATATAAACTTATATCTCATTCATAGTAAATTTAATAAGCGCTGGGCTGTTCTAGGGGATTTTGAGAGAAAATGCGTACTTGGGTATGTCGGACGGACTCTGTCCTGCGGCAGCGCGAAAAGGATGGCCGTTGGTGTGGCAAGTGCTACTCCGTCGTTCCCCGCATACGTAATCTGCTAGGCTAGGGCCAGCGTATGGTTTGCGGGTCAACGGTGTAGGGGCATGCATGCAGTCCTACGACGCCCACCCACTACGGCTCTTAGGATCTAGGCACTCGCTTTGCAGAAAGGCAGCGTACAATAGGCATCACACTAGTTCTCATTACTTCTAAAGATTTGGCTCGATTAGCCCGAGACAGACTATTCTAGACGCCGAGTAAGGCATCGATCTACAGTCCTTACCCTAACAACTAATTTAGCGAGACATGTAGTCATCACATTGTTTATCCGAACCCATTTCTAGTAAAAACCATTGCTACAGGGTGCTCTACCAAACGGGCAATGAGTTGACTAACAAGGATTTGTATAGCGTCTAGAAGGAATAAAGTCGGCCGACTGCTTTTGCCGTCTGACCTTGGCTTGTGGAGGGCCCGGATGTGGTTCCTATACTTGGATCAAAACAAATTACTGAGCAACGTGCAAAAGACGTCGACAGGAAATAAGTACAACCTTCATCCGGGTCGACGGCGGACCTGGAACAGCTATCTATATAACCGTTAGTACTTAGGCAGAAATATCACCACCTGCGGACCTCTACGAGGAGTTCTACTATGGATGATATCATCTGACCTCGAATGCGAAACGACCCTGAGTGTAGAGGGAACACTGCTGATGAGTATAGACACCCTTTGTCTTGGGCTGGGACACTTGTGGACTTATTCTATCATGTGTGGTCTCGCCAACCGCTGTCTTAGACCTCAGACAACGACCGTGGTACCCGCCGCTTACGGCGACGCTGATCATAACAAGCTTCAGCAATGGGTCGCGATTGAGACGAGAATTTTTGTAGAGCGCTGCTCTAGGTCGTCTCCGCGCATGATAGGCAGTGTGCGATTTTGTGACATACGCGCTTGATCGGTCTCTATCCCCTATCTACAACATTCCCCACACAATTTAAATCCAAGGCACACACCAGTTCGTCTCGAGCGGGCGAATTGAATATCCAATCTTGGGAACACTTATAAGGCCGCTTACGGGAACCTCTTAACCTCATAAGGATTCACTTATTTACGTTCATGATAAACCTCAAATGGAGACATGAAAAGTTGTCTACAGCACCGAATATTGGACGACGAAGGCCACACGGAGCCACAGGGCTGCGAGGGCCCCGGTTCCACAAAAGACCGACACGGATGTATCTCGCACCCTTTTATATCGGGCACCGGTTCCTTGATTTGCAAATTAAGAGAACACCCAACCACTTACCGGGCCATTTACCGTTCCGGGCTGCAAAAGACATGCGTACACCCGCGTTACGTGATATCCGTTCCTTCATTGTGAGCGTGTAAGTGTGTTATTGGCTCAACACTAAATTGTGAAAGCTTAGCTAGGCCCAGTGGAGGCTACCCTTTTCAATATTTCTGACCTGAGTAAAACTCACGCACTCCCTTTATGATTCGTAGAGAACGTTGATTCTCTTGACCAAGTGAAAGTTGCCCCGGTAATAGCCAGCGGGACCACTGTGGCCGCTACTCGAGGTATCTCAGCGACCTCATACAGTACAACGGGCTCACAGGTCGTCGAACTTCCGCCGCGCTCACTCTTGAGCGACATCAAGTGATAGATGTACAAAATAGCTAGCCTTAACTGCGATAAGAAAACTTCCTTTACGTGGAGCATAACTGGATGATATTGATATGCGTACCCTTGAGGCATTCCTACTTAAGCCGATTATCAGCCAAAGTCGCAGCCTACGATTTTCCCCGCCTGGGAAAGAGACAGAAGTGGGGGGGGGTGCGCTCCTGTAAGGGCAACATCGGCTGCAGGAGACAGAAGTTGTCGAGTGTCGGACCGCGACGTGAGAAATACGGAGCTCGCGTTTCTCATATGGGGTACGACTACAGTTGTCAATGATGGGTTCATGATGTTCGTGTGGCTGACTCACGATCATACGGCCAACCAACACGCAAAGGTCTTAAACCCTGAACTTGTGTGCGTCTTTCGGCAATGTTGAGAGGTAATAATGTGGTGCTCATGCAAGAGTACAGCGGCGC
seq00021   AAACCGAGCCCGCCAGGGATCAAAACCAGAGTTTGCCACACCCAAATTTAGTGAGATAACAATAGCGATCCGTATATAAACTTATATCTCATTCATAGTAAATTTAATAAGCGCTGGGCTGTTCTAGGGGATTTTGAGAGAAAATGCGTACTTGGGTATGTCGGACGGACTCTGTCCTGCGGCAGCGCGAAAAGGATGGCCGTTGGTGTGGCAAGTGCTACTCCGTCGTTCCCCGCATACGTAATCTGCTAGGCTAGGGCCAGCGTATGGTTTGCGGGTCAACGGTGTAGGGGCATGCATGCAGTCCTACGACGCCCACCCACTACGGCTCTTAGGATCTAGGCACTCGCTTTGCAGAAAGGCAGCGTACAATAGGCATCACACTAGTTCTCATTACTTCTAAAGATTTGGCTCGATTAGCCCGAGACAGACTATTCTAGACGCCGAGTAAGGCATCGATCTACAGTCCTTACCCTAACAACTAATTTAGCGAGACATGTAGTCATCACATTGTTTATCCGAACCCATTTCTAGTAAAAACCATTGCTACAGGGTGCTCTACCAAACGGGCAATGAGTTGACTAACAAGGATTTGTATAGCGTCTAGAAGGAATAAAGTCGGCCGACTGCTTTTGCCGTCTGACCTTGGCTTGTGGAGGGCCCGGATGTGGTTCCTATACTTGGATCAAAACAAATTACTGAGCAACGTGCAAAAGACGTCGACAGGAAATAAGTACAACCTTCATCCGGGTCGACGGCGGACCTGGAACAGCTATCTATATAACCGTTAGTACTTAGGCAGAAATATCACCACCTGCGGACCTCTACGAGGAGTTCTACTATGGATGATATCATCTGACCTCGAATGCGAAACGACCCTGAGTGTAGAGGGAACACTGCTGATGAGTATAGACACCCTTTGTCTTGGGCTGGGACACTTGTGGACTTATTCTATCATGTGTGGTCTCGCCAACCGCTGTCTTAGACCTCAGACAACGACCGTGGTACCCGCCGCTTACGGCGACGCTGATCATAACAAGCTTCAGCAATGGGTCGCGATTGAGACGAGAATTTTTGTAGAGCGCTGCTCTAGGTCGTCTCCGCGCATGATAGGCAGTGTGCGATTTTGTGACATACGCGCTTGATCGGTCTCTATCCCCTATCTACAACATTCCCCACACAATTTAAATCCAAGGCACACACCAGTTCGTCTCGAGCGGGCGAATTGAATATCCAATCTTGGGAACACTTATAAGGCCGCTTACGGGAACCTCTTAACCTCATAAGGATTCACTTATTTACGTTCATGATAAACCTCAAATGGAGACATGAAAAGTTGTCTACAGCACCGAATATTGGACGACGAAGGCCACACGGAGCCACAGGGCTGCGAGGGCCCCGGTTCCACAAAAGACCGACACGGATGTATCTCGCACCCTTTTATATCGGGCACCGGTTCCTTGATTTGCAAATTAAGAGAACACCCAACCACTTACCGGGCCATTTACCGTTCCGGGCTGCAAAAGACATGCGTACACCCGCGTTACGTGATATCCGTTCCTTCATTGTGAGCGTGTAAGTGTGTTATTGGCTCAACACTAAATTGTGAAAGCTTAGCTAGGCCCAGTGGAGGCTACCCTTTTCAATATTTCTGACCTGAGTAAAACTCACGCACTCCCTTTATGATTCGTAAAGAACGTTGATTCTCTTGACCAAGTGAAAGTTGCCCCGGTAATAGCCAGCGGGACCACTGTGGCCGCTACTCGAGGTATCTCAGCGACCTCATACAGTACAACGGGCTCACAGGTCGTCGAACTTCCGCCGCGCTCACTCTTGAGCGACATCAAGTGATAGATGTACAAAATAGCTAGCCTTAACTGCGATAAGAAAACTTCCTTTACGTGGAGCATAACTGGATGATATTGATATGCGTACCCTTGAGGCATTCCTACTTAAGCCGATTATCAGCCAAAGTCGCAGCCTACGATTTTCCCCGCCTGGGAAAGAGACAGAAGTGGGGGGGGGTGCGCTCCTGTAAGGGCAACATCGGCTGCAGGAGACAGAAGTTGTCGAGTGTCGGACCGCGACGTGAGAAATACGGAGCTCGCGTTTCTCATATGGGGTACGACTACAGTTGTCAATGATGGGTTCATGATGTTCGTGTGGCTGACTCACGATCATACGGCCAACCAACACGCAAAGGTCTTAAACCCTGAACTTGTGTGCGTCTTTCGGCAATGTTGAGAGGTAATAATGTGGTGCTCATGCAAGAGTACAGCGGCGC
seq00022   AAACCGAGCCCGCCAGGGATCAAAACCAGAGTTTGCCACACCCAAATTTAGTGAGATAACAATAGCGATCCGTATATAAACTTATATCTCATTCATAGTAAATTTAATAAGCGCTGGGCTGTTCTAGGGGATTTTGAGAGAAAATGCGTACTTGGGTATGTCGGACGGACTCTGTCCTGCGGCAGCGCGAAAAGGATGGCCGTTGGTGTGGCAAGTGCTACTCCGTCGTTCCCCGCATACGTAATCTGCTAGGCTAGGGCCAGCGTATGGTTTGCGGGTCAACGGTGTAGGGGCATGCATGCAGTCCTACGACGCCCACCCACTACGGCTCTTAGGATCTAGGCACTCGCTTTGCAGAAAGGCAGCGTACAATAGGCATCACACTAGTTCTCATTACTTCTAAAGATTTGGCTCGATTAGCCCGAGACAGACTATTCTAGACGCCGAGTAAGGCATCGATCTACAGTCCTTACCCTAACAACTAATTTAGCGAGACATGTAGTCATCACATTGTTTATCCGAACCCATTTCTAGTAAAAACCATTGCTACAGGGTGCTCTACCAAACGGGCAATGAGTTGACTAACAAGGATTTGTATAGCGTCTAGAAGGAATAAAGTCGGCCGACTGCTTTTGCCGTCTGACCTTGGCTTGTGGAGGGCCCGGATGTGGTTCCTATACTTGGATCAAAACAAATTACTGAGCAACGTGCAAAAGACGTCGACAGGAAATAAGTACAACCTTCATCCGGGTCGACGGCGGACCTGGAACAGCTATCTATATAACCGTTAGTACTTAGGCAGAAATATCACCACCTGCGGACCTCTACGAGGAGTTCTACTATGGATGATATCATCTGACCTCGAATGCGAAACGACCCTGAGTGTAGAGGGAACACTGCTGATGAGTATAGACACCCTTTGTCTTGGGCTGGGACACTTGTGGACTTATTCTATCATGTGTGGTCTCGCCAACCGCTGTCTTAGACCTCAGACAACGACCGTGGTACCCGCCGCTTACGGCGACGCTGATCATAACAAGCTTCAGCAATGGGTCGCGATTGAGACGAGAATTTTTGTAGAGCGCTGCTCTAGGTCGTCTCCGCGCATGATAGGCAGTGTGCGATTTTGTGACATACGCGCTTGATCGGTCTCTATCCCCTATCTACAACATTCCCCACACAATTTAAATCCAAGGCACACACCAGTTCGTCTCGAGCGGGCGAATTGAATATCCAATCTTGGGAACACTTATAAGGCCGCTTACGGGAACCTCTTAACCTCATAAGGATTCACTTATTTACGTTCATGATAAACCTCAAATGGAGACATGAAAAGTTGTCTACAGCACCGAATATTGGACGACGAAGGCCACACGGAGCCACAGGGCTGCGAGGGCCCCGGTTCCACAAAAGACCGACACGGATGTATCTCGCACCCTTTTATATCGGGCACCGGTTCCTTGATTTGCAAATTAAGAGAACACCCAACCACTTACCGGGCCATTTACCGTTCCGGGCTGCAAAAGACATGCGTACACCCGCGTTACGTGATATCCGTTCCTTCATTGTGAGCGTGTAAGTGTGTTATTGGCTCAACACTAAATTGTGAAAGCTTAGCTAGGCCCAGTGGAGGCTACCCTTTTCAATATTTCTGACCTGAGTAAAACTCACGCACTCCCTTTATGATTCGTAGAGAACGTTGATTCTCTTGACCAAGTGAAAGTTGCCCCGGTAATAGCCAGCGGGACCACTGTGGCCGCTACTCGAGGTATCTCAGCGACCTCATACAGTACAACGGGCTCACAGGTCGTCGAACTTCCGCCGCGCTCACTCTTGAGCGACATCAAGTGATAGATGTACAAAATAGCTAGCCTTAACTGCGATAAGAAAACTTCCTTTACGTGGAGCATAACTGGATGATATTGATATGCGTACCCTTGAGGCATTCCTACTTAAGCCGATTATCAGCCAAAGTCGCAGCCTACGATTTTCCCCGCCTGGGAAAGAGACAGAAGTGGGGGGGGGTGCGCTCCTGTAAGGGCAACATCGGCTGCAGGAGACAGAAGTTGTCGAGTGTCGGACCGCGACGTGAGAAATACGGAGCTCGCGTTTCTCATATGGGGTACGACTACAGTTGTCAATGATGGGTTCATGATGTTCGTGTGGCTGACTCACGATCATACGGCCAACCAACACGCAAAGGTCTTAAACCCTGAACTTGTGTGCGTCTTTCGGCAATGTTGAGAGGTAATAATGTGGTGCTCATGCAAGAGTACAGCGGCGC
seq00023   AAACCGAGCCCGCCAGGGATCAAAACCAGAGTTTGCCACACCCAAATTTAGTGAGATAACAATAGCGATCCGTATATAAACTTATATCTCATTCATAGTAAATTTAATAAGCGCTGGGCTGTTCTAGGGGATTTTGAGAGAAAATGCGTACTTGGGTATGTCGGACGGACTCTGTCCTGCGGCAGCGCGAAAAGGATGGCCGTTGGTGTGGCAAGTGCTACTCCGTCGTTCCCCGCATACGTAATCTGCTAGGCTAGGGCCAGCGTATGGTTTGCGGGTCAACGGTGTAGGGGCATGCATGCAGTCCTACGACGCCCACCCACTACGGCTCTTAGGATCTAGGCACTCGCTTTGCAGAAAGGCAGCGTACAATAGGCATCACACTAGTTCTCATTACTTCTAAAGATTTGGCTCGATTAGCCCGAGACAGACTATTCTAGACGCCGAGTAAGGCATCGATCTACAGTCCTTACCCTAACAACTAATTTAGCGAGACATGTAGTCATCACATTGTTTATCCGAACCCATTTCTAGTAAAAACCATTGCTACAGGGTGCTCTACCAAACGGGCAATGAGTTGACTAACAAGGATTTGTATAGCGTCTAGAAGGAATAAAGTCGGCCGACTGCTTTTGCCGTCTGACCTTGGCTTGTGGAGGGCCCGGATGTGGTTCCTATACTTGGATCAAAACAAATTACTGAGCAACGTGCAAAAGACGTCGACAGGAAATAAGTACAACCTTCATCCGGGTCGACGGCGGACCTGGAACAGCTATCTATATAACCGTTAGTACTTAGGCAGAAATATCACCACCTGCGGACCTCTACGAGGAGTTCTACTATGGATGATATCATCTGACCTCGAATGCGAAACGACCCTGAGTGTAGAGGGAACACTGCTGATGAGTATAGACACCCTTTGTCTTGGGCTGGGACACTTGTGGACTTATTCTATCATGTGTGGTCTCGCCAACCGCTGTCTTAGACCTCAGACAACGACCGTGGTACCCGCCGCTTACGGCGACGCTGATCATAACAAGCTTCAGCAATGGGTCGCGATTGAGACGAGAATTTTTGTAGAGCGCTGCTCTAGGTCGTCTCCGCGCATGATAGGCAGTGTGCGATTTTGTGACATACGCGCTTGATCGGTCTCTATCCCCTATCTACAACATTCCCCACACAATTTAAATCCAAGGCACACACCAGTTCGTCTCGAGCGGGCGAATTGAATATCCAATCTTGGGAACACTTATAAGGCCGCTTACGGGAACCTCTTAACCTCATAAGGATTCACTTATTTACGTTCATGATAAACCTCAAATGGAGACATGAAAAGTTGTCTACAGCACCGAATATTGGACGACGAAGGCCACACGGAGCCACAGGGCTGCGAGGGCCCCGGTTCCACAAAAGACCGACACGGATGTATCTCGCACCCTTTTATATCGGGCACCGGTTCCTTGATTTGCAAATTAAGAGAACACCCAACCACTTACCGGGCCATTTACCGTTCCGGGCTGCAAAAGACATGCGTACACCCGCGTTACGTGATATCCGTTCCTTCATTGTGAGCGTGTAAGTGTGTTATTGGCTCAACACTAAATTGTGAAAGCTTAGCTAGGCCCAGTGGAGGCTACCCTTTTCAATATTTCTGACCTGAGTAAAACTCACGCACTCCCTTTATGATTCGTAGAGAACGTTGATTCTCTTGACCAAGTGAAAGTTGCCCCGGTAATAGCCAGCGGGACCACTGTGGCCGCTACTCGAGGTATCTCAGCGACCTCATACAGTACAACGGGCTCACAGGTCGTCGAACTTCCGCCGCGCTCACTCTTGAGCGACATCAAGTGATAGATGTACAAAATAGCTAGCCTTAACTGCGATAAGAAAACTTCCTTTACGTGGAGCATAACTGGATGATATTGATATGCGTACCCTTGAGGCATTCCTACTTAAGCCGATTATCAGCCAAAGTCGCAGCCTACGATTTTCCCCGCCTGGGAAAGAGACAGAAGTGGGGGGGGGTGCGCTCCTGTAAGGGCAACATCGGCTGCAGGAGACAGAAGTTGTCGAGTGTCGGACCGCGACGTGAGAAATACGGAGCTCGCGTTTCTCATATGGGGTACGACTACAGTTGTCAATGATGGGTTCATGATGTTCGTGTGGCTGACTCACGATCATACGGCCAACCAACACGCAAAGGTCTTAAACCCTGAACTTGTGTGCGTCTTTCGGCAATGTTGAGAGGTAATAATGTGGTGCTCATGCAAGAGTACAGCGGCGC
seq00024   AAACCGAGCCCGCCAGGGATCAAAACCAGAGTTTGCCACACCCAAATTTAGTGAGATAACAATAGCGATCCGTATATAAACTTATATCTCATTCATAGTAAATTTAATAAGCGCTGGGCTGTTCTAGGGGATTTTGAGAGAAAATGCGTACTTGGGTATGTCGGACGGACTCTGTCCTGCGGCAGCGCGAAAAGGATGGCCGTTGGTGTGGCAAGTGCTACTCCGTCGTTCCCCGCATACGTAATCTGCTAGGCTAGGGCCAGCGTATGGTTTGCGGGTCAACGGTGTAGGGGCATGCATGCAGTCCTACGACGCCCACCCACTACGGCTCTTAGGATCTAGGCACTCGCTTTGCAGAAAGGCAGCGTACAATAGGCATCACACTAGTTCTCATTACTTCTAAAGATTTGGCTCGATTAGCCCGAGACAGACTATTCTAGACGCCGAGTAAGGCATCGATCTACAGTCCTTACCCTAACAACTAATTTAGCGAGACATGTAGTCATCACATTGTTTATCCGAACCCATTTCTAGTAAAAACCATTGCTACAGGGTGCTCTACCAAACGGGCAATGAGTTGACTAACAAGGATTTGTATAGCGTCTAGAAGGAATAAAGTCGGCCGACTGCTTTTGCCGTCTGACCTTGGCTTGTGGAGGGCCCGGATGTGGTTCCTATACTTGGATCAAAACAAATTACTGAGCAACGTGCAAAAGACGTCGACAGGAAATAAGTACAACCTTCATCCGGGTCGACGGCGGACCTGGAACAGCTATCTATATAACCGTTAGTACTTAGGCAGAAATATCACCACCTGCGGACCTCTACGAGGAGTTCTACTATGGATGATATCATCTGACCTCGAATGCGAAACGACCCTGAGTGTAGAGGGAACACTGCTGATGAGTATAGACACCCTTTGTCTTGGGCTGGGACACTTGTGGACTTATTCTATCATGTGTGGTCTCGCCAACCGCTGTCTTAGACCTCAGACAACGACCGTGGTACCCGCCGCTTACGGCGACGCTGATCATAACAAGCTTCAGCAATGGGTCGCGATTGAGACGAGAATTTTTGTAGAGCGCTGCTCTAGGTCGTCTCCGCGCATGATAGGCAGTGTGCGATTTTGTGACATACGCGCTTGATCGGTCTCTATCCCCTATCTACAACATTCCCCACACAATTTAAATCCAAGGCACACACCAGTTCGTCTCGAGCGGGCGAATTGAATATCCAATCTTGGGAACACTTATAAGGCCGCTTACGGGAACCTCTTAACCTCATAAGGATTCACTTATTTACGTTCATGATAAACCTCAAATGGAGACATGAAAAGTTGTCTACAGCACCGAATATTGGACGACGAAGGCCACACGGAGCCACAGGGCTGCGAGGGCCCCGGTTCCACAAAAGACCGACACGGATGTATCTCGCACCCTTTTATATCGGGCACCGGTTCCTTGATTTGCAAATTAAGAGAACACCCAACCACTTACCGGGCCATTTACCGTTCCGGGCTGCAAAAGACATGCGTACACCCGCGTTACGTGATATCCGTTCCTTCATTGTGAGCGTGTAAGTGTGTTATTGGCTCAACACTAAATTGTGAAAGCTTAGCTAGGCCCAGTGGAGGCTACCCTTTTCAATATTTCTGACCTGAGTAAAACTCACGCACTCCCTTTATGATTCGTAGAGAACGTTGATTCTCTTGACCAAGTGAAAGTTGCCCCGGTAATAGCCAGCGGGACCACTGTGGCCGCTACTCGAGGTATCTCAGCGACCTCATACAGTACAACGGGCTCACAGGTCGTCGAACTTCCGCCGCGCTCACTCTTGAGCGACATCAAGTGATAGATGTACAAAATAGCTAGCCTTAACTGCGATAAGAAAACTTCCTTTACGTGGAGCATAACTGGATGATATTGATATGCGTACCCTTGAGGCATTCCTACTTAAGCCGATTATCAGCCAAAGTCGCAGCCTACGATTTTCCCCGCCTGGGAAAGAGACAGAAGTGGGGGGGGGTGCGCTCCTGTAAGGGCAACATCGGCTGCAGGAGACAGAAGTTGTCGAGTGTCGGACCGCGACGTGAGAAATACGGAGCTCGCGTTTCTCATATGGGGTACGACTACAGTTGTCAATGATGGGTTCATGATGTTCGTGTGGCTGACTCACGATCATACGGCCAACCAACACGCAAAGGTCTTAAACCCTGAACTTGTGTGCGTCTTTCGGCAATGTTGAGAGGTAATAATGTGGTGCTCATGCAAGAGTACAGCGGCGC
seq00025   AAACCGAGCCCGCCAGGGATCAAAACCAGAGTTTGCCACACCCAAATTTAGTGAGATAACAATAGCGATCCGTATATAAACTTATATCTCATTCATAGTAAATTTAATAAGCGCTGGGCTGTTCTAGGGGATTTTGAGAGAAAATGCGTACTTGGGTATGTCGGACGGACTCTGTCCTGCGGCAGCGCGAAAAGGATGGCCGTTGGTGTGGCAAGTGCTACTCCGTCGTTCCCCGCATACGTAATCTGCTAGGCTAGGGCCAGCGTATGGTTTGCGGGTCAACGGTGTAGGGGCATGCATGCAGTCCTACGACGCCCACCCACTACGGCTCTTAGGATCTAGGCACTCGCTTTGCAGAAAGGCAGCGTACAATAGGCATCACACTAGTTCTCATTACTTCTAAAGATTTGGCTCGATTAGCCCGAGACAGACTATTCTAGACGCCGAGTAAGGCATCGATCTACAGTCCTTACCCTAACAACTAATTTAGCGAGACATGTAGTCATCACATTGTTTATCCGAACCCATTTCTAGTAAAAACCATTGCTACAGGGTGCTCTACCAAACGGGCAATGAGTTGACTAACAAGGATTTGTATAGCGTCTAGAAGGAATAAAGTCGGCCGACTGCTTTTGCCGTCTGACCTTGGCTTGTGGAGGGCCCGGATGTGGTTCCTATACTTGGATCAAAACAAATTACTGAGCAACGTGCAAAAGACGTCGACAGGAAATAAGTACAACCTTCATCCGGGTCGACGGCGGACCTGGAACAGCTATCTATATAACCGTTAGTACTTAGGCAGAAATATCACCACCTGCGGACCTCTACGAGGAGTTCTACTATGGATGATATCATCTGACCTCGAATGCGAAACGACCCTGAGTGTAGAGGGAACACTGCTGATGAGTATAGACACCCTTTGTCTTGGGCTGGGACACTTGTGGACTTATTCTATCATGTGTGGTCTCGCCAACCGCTGTCTTAGACCTCAGACAACGACCGTGGTACCCGCCGCTTACGGCGACGCTGATCATAACAAGCTTCAGCAATGGGTCGCGATTGAGACGAGAATTTTTGTAGAGCGCTGCTCTAGGTCGTCTCCGCGCATGATAGGCAGTGTGCGATTTTGTGACATACGCGCTTGATCGGTCTCTATCCCCTATCTACAACATTCCCCACACAATTTAAATCCAAGGCACACACCAGTTCGTCTCGAGCGGGCGAATTGAATATCCAATCTTGGGAACACTTATAAGGCCGCTTACGGGAACCTCTTAACCTCATAAGGATTCACTTATTTACGTTCATGATAAACCTCAAATGGAGACATGAAAAGTTGTCTACAGCACCGAATATTGGACGACGAAGGCCACACGGAGCCACAGGGCTGCGAGGGCCCCGGTTCCACAAAAGACCGACACGGATGTATCTCGCACCCTTTTATATCGGGCACCGGTTCCTTGATTTGCAAATTAAGAGAACACCCAACCACTTACCGGGCCATTTACCGTTCCGGGCTGCAAAAGACATGCGTACACCCGCGTTACGTGATATCCGTTCCTTCATTGTGAGCGTGTAAGTGTGTTATTGGCTCAACACTAAATTGTGAAAGCTTAGCTAGGCCCAGTGGAGGCTACCCTTTTCAATATTTCTGACCTGAGTAAAACTCACGCACTCCCTTTATGATTCGTAGAGAACGTTGATTCTCTTGACCAAGTGAAAGTTGCCCCGGTAATAGCCAGCGGGACCACTGTGGCCGCTACTCGAGGTATCTCAGCGACCTCATACAGTACAACGGGCTCACAGGTCGTCGAACTTCCGCCGCGCTCACTCTTGAGCGACATCAAGTGATAGATGTACAAAATAGCTAGCCTTAACTGCGATAAGAAAACTTCCTTTACGTGGAGCATAACTGGATGATATTGATATGCGTACCCTTGAGGCATTCCTACTTAAGCCGATTATCAGCCAAAGTCGCAGCCTACGATTTTCCCCGCCTGGGAAAGAGACAGAAGTGGGGGGGGGTGCGCTCCTGTAAGGGCAACATCGGCTGCAGGAGACAGAAGTTGTCGAGTGTCGGACCGCGACGTGAGAAATACGGAGCTCGCGTTTCTCATATGGGGTACGACTACAGTTGTCAATGATGGGTTCATGATGTTCGTGTGGCTGACTCACGATCATACGGCCAACCAACACGCAAAGGTCTTAAACCCTGAACTTGTGTGCGTCTTTCGGCAATGTTGAGAGGTAATAATGTGGTGCTCATGCAAGAGTACAGCGGCGC
seq00026   AAACCGAGCCCGCCAGGGATCAAAACCAGAGTTTGCCACACCCAAATTTAGTGAGATAACAATAGCGATCCGTATATAAACTTATATCTCATTCATAGTAAATTTAATAAGCGCTGGGCTGTTCTAGGGGATTTTGAGAGAAAATGCGTACTTGGGTATGTCGGACGGACTCTGTCCTGCGGCAGCGCGAAAAGGATGGCCGTTGGTGTGGCAAGTGCTACTCCGTCGTTCCCCGCATACGTAATCTGCTAGGCTAGGGCCAGCGTATGGTTTGCGGGTCAACGGTGTAGGGGCATGCATGCAGTCCTACGACGACCACCCACTACGGCTCTTAGGATCTAGGCACTCGCTTTGCAGAAAGGCAGCGTACAATAGGCATCACACTAGTTCTCATTACTTCTAAAGATTTGGCTCGATTAGCCCGAGACAGACTATTCTAGACGCCGAGTAAGGCATCGATCTACAGTCCTTACCCTAACAACTAATTTAGCGAGACATGTAGTCATCACATTGTTTATCCGAACCCATTTCTAGTAAAAACCATTGCTACAGGGTGCTCTACCAAACGGGCAATGAGTTGACTAACAAGGATTTGTATAGCGTCTAGAAGGAATAAAGTCGGCCGACTGCTTTTGCCGTCTGACCTTGGCTTGTGGAGGGCCCGGATGTGGTTCCTATACTTGGATCAAAACAAATTACTGAGCAACGTGCAAAAGACGTCGACAGGAAATAAGTACAACCTTCATCCGGGTCGACGGCGGACCTGGAACAGCTATCTATATAACCGTTAGTACTTAGGCAGAAATATCACCACCTGCGGACCTCTACGAGGAGTTCTACTATGGATGATATCATCTGACCTCGAATGCGAAACGACCCTGAGTGTAGAGGGAACACTGCTGATGAGTATAGACACCCTTTGTCTTGGGCTGGGACACTTGTGGACTTATTCTATCATGTGTGGTCTCGCCAACCGCTGTCTTAGACCTCAGACAACGACCGTGGTACCCGCCGCTTACGGCGACGCTGATCATAACAAGCTTCAGCAATGGGTCGCGATTGAGACGAGAATTTTTGTAGAGCGCTGCTCTAGGTCGTCTCCGCGCATGATAGGCAGTGTGCGATTTTGTGACATACGCGCTTGATCGGTCTCTATCCCCTATCTACAACATTCCCCACACAATTTAAATCCAAGGCACACACCAGTTCGTCTCGAGCGGGCGAATTGAATATCCAATCTTGGGAACACTTATAAGGCCGCTTACGGGAACCTCTTAACCTCATAAGGATTCACTTATTTACGTTCATGATAAACCTCAAATGGAGACATGAAAAGTTGTCTACAGCACCGAATATTGGACGACGAAGGCCACACGGAGCCACAGGGCTGCGAGGGCCCCGGTTCCACAAAAGACCGACACGGATGTATCTCGCACCCTTTTATATCGGGCACCGGTTCCTTGATTTGCAAATTAAGAGAACACCCAACCACTTACCGGGCCATTTACCGTTCCGGGCTGCAAAAGACATGCGTACACCCGCGTTACGTGATATCCGTTCCTTCATTGTGAGCGTGTAAGTGTGTTATTGGCTCAACACTACATTGTGAAAGCTTAGCTAGGCCCAGTGGAGGCTACCCTTTTCAATATTTCTGACCTGAGTAAAACTCACGCACTCCCTTTATGATTCGTAGAGAACGTTGATTCTCTTGACCAAGTGAAAGTTGCCCCGGTAATAGCCAGCGGGACCACTGTGGCCGCTACTCGAGGTATCTCAGCGACCTCATACAGTACAACGGGCTCACAGGTCGTCGAACTTCCGCCGCGCTCACTCTTGAGCGACATCAAGTGATAGATGTACAAAATAGCTAGCCTTAACTGCGATAAGAAAACTTCCTTTACGTGGAGCATAACTGGATGATATTGATATGCGTACCCTTGAGGCATTCCTACTTAAGCCGATTATCAGCCAAAGTCGCAGCCTACGATTTTCCCCGCCTGGGAAAGAGACAGAAGTGGGGGGGGGTGCGCTCCTGTAAGGGCAACATCGGCTGCAGGAGACAGAAGTTGTCGAGTGTCGGACCGCGACGTGAGAAATACGGAGCTCGCGTTTCTCATATGGGGTACGACTACAGTTGTCAATGATGGGTTCATGATGTTCGTGTGGCTGACTCACGATCATACGGCCAACCAACACGCAAAGGTCTTAAACCCTGAACTTGTGTGCGTCTTTCGGCAATGTTGAGAGGTAATAATGTGGTGCTCATGCAAGAGTACAGCGGCGC
seq00027   AAACCGAGCCCGCCAGGGATCAAAACCAGAGTTTGCCACACCCAAATTTAGTGAGATAACAATAGCGATCCGTATATAAACTTATATCTCATTCATAGTAAATTTAATAAGCGCTGGGCTGTTCTAGGGGATTTTGAGAGAAAATGCGTACTTGGGTATGTCGGACGGACTCTGTCCTGCGGCAGCGCGAAAAGGATGGCCGTTGGTGTGGCAAGTGCTACTCCGTCGTTCCCCGCATACGTAATCTGCTAGGCTAGGGCCAGCGTATGGTTTGCGGGTCAACGGTGTAGGGGCATGCATGCAGTCCTACGACGCCCACCCACTACGGCTCTTAGGATCTAGGCACTCGCTTTGCAGAAAGGCAGCGTACAATAGGCATCACACTAGTTCTCATTACTTCTAAAGATTTGGCTCGATTAGCCCGAGACAGACTATTCTAGACGCCGAGTAAGGCATCGATCTACAGTCCTTACCCTAACAACTAATTTAGCGAGACATGTAGTCATCACATTGTTTATCCGAACCCATTTCTAGTAAAAACCATTGCTACAGGGTGCTCTACCAAACGGGCAATGAGTTGACTAACAAGGATTTGTATAGCGTCTAGAAGGAATAAAGTCGGCCGACTGCTTTTGCCGTCTGACCTTGGCTTGTGGAGGGCCCGGATGTGGTTCCTATACTTGGATCAAAACAAATTACTGAGCAACGTGCAAAAGACGTCGACAGGAAATAAGTACAACCTTCATCCGGGTCGACGGCGGACCTGGAACAGCTATCTATATAACCGTTAGTACTTAGGCAGAAATATCACCACCTGCGGACCTCTACGAGGAGTTCTACTATGGATGATATCATCTGACCTCGAATGCGAAACGACCCTGAGTGTAGAGGGAACACTGCTGATGAGTATAGACACCCTTTGTCTTGGGCTGGGACACTTGTGGACTTATTCTATCATGTGTGGTCTCGCCAACCGCTGTCTTAGACCTCAGACAACGACCGTGGTACCCGCCGCTTACGGCGACGCTGATCATAACAAGCTTCAGCAATGGGTCGCGATTGAGACGAGAATTTTTGTAGAGCGCTGCTCTAGGTCGTCTCCGCGCATGATAGGCAGTGTGCGATTTTGTGACATACGCGCTTGATCGGTCTCTATCCCCTATCTACAACATTCCCCACACAATTTAAATCCAAGGCACACACCAGTTCGTCTCGAGCGGGCGAATTGAATATCCAATCTTGGGAACACTTATAAGGCCGCTTACGGGAACCTCTTAACCTCATAAGGATTCACTTATTTACGTTCATGATAAACCTCAAATGGAGACATGAAAAGTTGTCTACAGCACCGAATATTGGACGACGAAGGCCACACGGAGCCACAGGGCTGCGAGGGCCCCGGTTCCACAAAAGACCGACACGGATGTATCTCGCACCCTTTTATATCGGGCACCGGTTCCTTGATTTGCAAATTAAGAGAACACCCAACCACTTACCGGGCCATTTACCGTTCCGGGCTGCAAAAGACATGCGTACACCCGCGTTACGTGATATCCGTTCCTTCATTGTGAGCGTGTAAGTGTGTTATTGGCTCAACACTAAATTGTGAAAGCTTAGCTAGGCCCAGTGGAGGCTACCCTTTTCAATATTTCTGACCTGAGTAAAACTCACGCACTCCCTTTATGATTCGTAGAGAACGTTGATTCTCTTGACCAAGTGAAAGTTGCCCCGGTAATAGCCAGCGGGACCACTGTGGCCGCTACTCGAGGTATCTCAGCGACCTCATACAGTACAACGGGCTCACAGGTCGTCGAACTTCCGCCGCGCTCACTCTTGAGCGACATCAAGTGATAGATGTACAAAATAGCTAGCCTTAACTGCGATAAGAAAACTTCCTTTACGTGGAGCATAACTGGATGATATTGATATGCGTACCCTTGAGGCATTCCTACTTAAGCCGATTATCAGCCAAAGTCGCAGCCTACGATTTTCCCCGCCTGGGAAAGAGACAGAAGTGGGGGGGGGTGCGCTCCTGTAAGGGCAACATCGGCTGCAGGAGACAGAAGTTGTCGAGTGTCGGACCGCGACGTGAGAAATACGGAGCTCGCGTTTCTCATATGGGGTACGACTACAGTTGTCAATGATGGGTTCATGATGTTCGTGTGGCTGACTCACGATCATACGGCCAACCAACACGCAAAGGTCTTAAACCCTGAACTTGTGTGCGTCTTTCGGCAATGTTGAGAGGTAATAATGTGGTGCTCATGCAAGAGTACAGCGGCGC
seq00028   AAACCGAGCCCGCCAGGGATCAAAACCAGAGTTTGCCACACCCAAATTTAGTGAGATAACAATAGCGATCCGTATATAAACTTATATCTCATTCATAGTAAATTTAATAAGCGCTGGGCTGTTCTAGGGGATTTTGAGAGAAAATGCGTACTTGGGTATGTCGGACGGACTCTGTCCTGCGGCAGCGCGAAAAGGATGGCCGTTGGTGTGGCAAGTGCTACTCCGTCGTTCCCCGCATACGTAATCTGCTAGGCTAGGGCCAGCGTATGGTTTGCGGGTCAACGGTGTAGGGGCATGCATGCAGTCCTACGACGCCCACCCACTACGGCTCTTAGGATCTAGGCACTCGCTTTGCAGAAAGGCAGCGTACAATAGGCATCACACTAGTTCTCATTACTTCTAAAGATTTGGCTCGATTAGCCCGAGACAGACTATTCTAGACGCCGAGTAAGGCATCGATCTACAGTCCTTACCCTAACAACTAATTTAGCGAGACATGTAGTCATCACATTGTTTATCCGAACCCATTTCTAGTAAAAACCATTGCTACAGGGTGCTCTACCAAACGGGCAATGAGTTGACTAACAAGGATTTGTATAGCGTCTAGAAGGAATAAAGTCGGCCGACTGCTTTTGCCGTCTGACCTTGGCTTGTGGAGGGCCCGGATGTGGTTCCTATACTTGGATCAAAACAAATTACTGAGCAACGTGCAAAAGACGTCGACAGGAAATAAGTACAACCTTCATCCGGGTCGACGGCGGACCTGGAACAGCTATCTATATAACCGTTAGTACTTAGGCAGAAATATCACCACCTGCGGACCTCTACGAGGAGTTCTACTATGGATGATATCATCTGACCTCGAATGCGAAACGACCCTGAGTGTAGAGGGAACACTGCTGATGAGTATAGACACCCTTTGTCTTGGGCTGGGACACTTGTGGACTTATTCTATCATGTGTGGTCTCGCCAACCGCTGTCTTAGACCTCAGACAACGACCGTGGTACCCGCCGCTTACGGCGACGCTGATCATAACAAGCTTCAGCAATGGGTCGCGATTGAGACGAGAATTTTTGTAGAGCGCTGCTCTAGGTCGTCTCCGCGCATGATAGGCAGTGTGCGATTTTGTGACATACGCGCTTGATCGGTCTCTATCCCCTATCTACAACATTCCCCACACAATTTAAATCCAAGGCACACACCAGTTCGTCTCGAGCGGGCGAATTGAATATCCAATCTTGGGAACACTTATAAGGCCGCTTACGGGAACCTCTTAACCTCATAAGGATTCACTTATTTACGTTCATGATAAACCTCAAATGGAGACATGAAAAGTTGTCTACAGCACCGAATATTGGACGACGAAGGCCACACGGAGCCACAGGGCTGCGAGGGCCCCGGTTCCACAAAAGACCGACACGGATGTATCTCGCACCCTTTTATATCGGGCACCGGTTCCTTGATTTGCAAATTAAGAGAACACCCAACCACTTACCGGGCCATTTACCGTTCCGGGCTGCAAAAGACATGCGTACACCCGCGTTACGTGATATCCGTTCCTTCATTGTGAGCGTGTAAGTGTGTTATTGGCTCAACACTACATTGTGAAAGCTTAGCTAGGCCCAGTGGAGGCTACCCTTTTCAATATTTCTGACCTGAGTAAAACTCACGCACTCCCTTTATGATTCGTAGAGAACGTTGATTCTCTTGACCAAGTGAAAGTTGCCCCGGTAATAGCCAGCGGGACCACTGTGGCCGCTACTCGAGGTATCTCAGCGACCTCATACAGTACAACGGGCTCACAGGTCGTCGAACTTCCGCCGCGCTCACTCTTGAGCGACATCAAGTGATAGATGTACAAAATAGCTAGCCTTAACTGCGATAAGAAAACTTCCTTTACGTGGAGCATAACTGGATGATATTGATATGCGTACCCTTGAGGCATTCCTACTTAAGCCGATTATCAGCCAAAGTCGCAGCCTACGATTTTCCCCGCCTGGGAAAGAGACAGAAGTGGGGGGGGGTGCGCTCCTGTAAGGGCAACATCGGCTGCAGGAGACAGAAGTTGTCGAGTGTCGGACCGCGACGTGAGAAATACGGAGCTCGCGTTTCTCATATGGGGTACGACTACAGTTGTCAATGATGGGTTCATGATGTTCGTGTGGCTGACTCACGATCATACGGCCAACCAACACGCAAAGGTCTTAAACCCTGAACTTGTGTGCGTCTTTCGGCAATGTTGAGAGGTAATAATGTGGTGCTCATGCAAGAGTACAGCGGCGC
seq00029   AAACCGAGCCCGCCAGGGATCAAAACCAGAGTTTGCCACACCCAAATTTAGTGAGATAACAATAGCGATCCGTATATAAACTTATATCTCATTCATAGTAAATTTAATAAGCGCTGGGCTGTTCTAGGGGATTTTGAGAGAAAATGCGTACTTGGGTATGTCGGACGGACTCTGTCCTGCGGCAGCGCGAAAAGGATGGCCGTTGGTGTGGCAAGTGCTACTCCGTCGTTCCCCGCATACGTAATCTGCTAGGCTAGGGCCAGCGTATGGTTTGCGGGTCAACGGTGTAGGGGCATGCATGCAGTCCTACGACGCCCACCCACTACGGCTCTTAGGATCTAGGCACTCGCTTTGCAGAAAGGCAGCGTACAATAGGCATCACACTAGTTCTCATTACTTCTAAAGATTTGGCTCGATTAGCCCGAGACAGACTATTCTAGACGCCGAGTAAGGCATCGATCTACAGTCCTTACCCTAACAACTAATTTAGCGAGACATGTAGTCATCACATTGTTTATCCGAACCCATTTCTAGTAAAAACCATTGCTACAGGGTGCTCTACCAAACGGGCAATGAGTTGACTAACAAGGATTTGTATAGCGTCTAGAAGGAATAAAGTCGGCCGACTGCTTTTGCCGTCTGACCTTGGCTTGTGGAGGGCCCGGATGTGGTTCCTATACTTGGATCAAAACAAATTACTGAGCAACGTGCAAAAGACGTCGACAGGAAATAAGTACAACCTTCATCCGGGTCGACGGCGGACCTGGAACAGCTATCTATATAACCGTTAGTACTTAGGCAGAAATATCACCACCTGCGGACCTCTACGAGGAGTTCTACTATGGATGATATCATCTGACCTCGAATGCGAAACGACCCTGAGTGTAGAGGGAACACTGCTGATGAGTATAGACACCCTTTGTCTTGGGCTGGGACACTTGTGGACTTATTCTATCATGTGTGGTCTCGCCAACCGCTGTCTTAGACCTCAGACAACGACCGTGGTACCCGCCGCTTACGGCGACGCTGATCATAACAAGCTTCAGCAATGGGTCGCGATTGAGACGAGAATTTTTGTAGAGCGCTGCTCTAGGTCGTCTCCGCGCATGATAGGCAGTGTGCGATTTTGTGACATACGCGCTTGATCGGTCTCTATCCCCTATCTACAACATTCCCCACACAATTTAAATCCAAGGCACACACCAGTTCGTCTCGAGCGGGCGAATTGAATATCCAATCTTGGGAACACTTATAAGGCCGCTTACGGGAACCTCTTAACCTCATAAGGATTCACTTATTTACGTTCATGATAAACCTCAAATGGAGACATGAAAAGTTGTCTACAGCACCGAATATTGGACGACGAAGGCCACACGGAGCCACAGGGCTGCGAGGGCCCCGGTTCCACAAAAGACCGACACGGATGTATCTCGCACCCTTTTATATCGGGCACCGGTTCCTTGATTTGCAAATTAAGAGAACACCCAACCACTTACCGGGCCATTTACCGTTCCGGGCTGCAAAAGACATGCGTACACCCGCGTTACGTGATATCCGTTCCTTCATTGTGAGCGTGTAAGTGTGTTATTGGCTCAACACTAAATTGTGAAAGCTTAGCTAGGCCCAGTGGAGGCTACCCTTTTCAATATTTCTGACCTGAGTAAAACTCACGCACTCCCTTTATGATTCGTAGAGAACGTTGATTCTCTTGACCAAGTGAAAGTTGCCCCGGTAATAGCCAGCGGGACCACTGTGGCCGCTACTCGAGGTATCTCAGCGACCTCATACAGTACAACGGGCTCACAGGTCGTCGAACTTCCGCCGCGCTCACTCTTGAGCGACATCAAGTGATAGATGTACAAAATAGCTAGCCTTAACTGCGATAAGAAAACTTCCTTTACGTGGAGCATAACTGGATGATATTGATATGCGTACCCTTGAGGCATTCCTACTTAAGCCGATTATCAGCCAAAGTCGCAGCCTACGATTTTCCCCGCCTGGGAAAGAGACAGAAGTGGGGGGGGGTGCGCTCCTGTAAGGGCAACATCGGCTGCAGGAGACAGAAGTTGTCGAGTGTCGGACCGCGACGTGAGAAATACGGAGCTCGCGTTTCTCATATGGGGTACGACTACAGTTGTCAATGATGGGTTCATGATGTTCGTGTGGCTGACTCACGATCATACGGCCAACCAACACGCAAAGGTCTTAAACCCTGAACTTGTGTGCGTCTTTCGGCAATGTTGAGAGGTAATAATGTGGTGCTCATGCAAGAGTACAGCGGCGC
seq00030   AAACCGAGCCCGCCAGGGATCAAAACCAGAGTTTGCCACACCCAAATTTAGTGAGATAACAATAGCGATCCGTATATAAACTTATATCTCATTCATAGTAAATTTAATAAGCGCTGGGCTGTTCTAGGGGATTTTGAGAGAAAATGCGTACTTGGGTATGTCGGACGGACTCTGTCCTGCGGCAGCGCGAAAAGGATGGCCGTTGGTGTGGCAAGTGCTACTCCGTCGTTCCCCGCATACGTAATCTGCTAGGCTAGGGCCAGCGTATGGTTTGCGGGTCAACGGTGTAGGGGCATGCATGCAGTCCTACGACGCCCACCCACTACGGCTCTTAGGATCTAGGCACTCGCTTTGCAGAAAGGCAGCGTACAATAGGCATCACACTAGTTCTCATTACTTCTAAAGATTTGGCTCGATTAGCCCGAGACAGACTATTCTAGACGCCGAGTAAGGCATCGATCTACAGTCCTTACCCTAACAACTAATTTAGCGAGACATGTAGTCATCACATTGTTTATCCGAACCCATTTCTAGTAAAAACCATTGCTACAGGGTGCTCTACCAAACGGGCAATGAGTTGACTAACAAGGATTTGTATAGCGTCTAGAAGGAATAAAGTCGGCCGACTGCTTTTGCCGTCTGACCTTGGCTTGTGGAGGGCCCGGATGTGGTTCCTATACTTGGATCAAAACAAATTACTGAGCAACGTGCAAAAGACGTCGACAGGAAATAAGTACAACCTTCATCCGGGTCGACGGCGGACCTGGAACAGCTATCTATATAACCGTTAGTACTTAGGCAGAAATATCACCACCTGCGGACCTCTACGAGGAGTTCTACTATGGATGATATCATCTGACCTCGAATGCGAAACGACCCTGAGTGTAGAGGGAACACTGCTGATGAGTATAGACACCCTTTGTCTTGGGCTGGGACACTTGTGGACTTATTCTATCATGTGTGGTCTCGCCAACCGCTGTCTTAGACCTCAGACAACGACCGTGGTACCCGCCGCTTACGGCGACGCTGATCATAACAAGCTTCAGCAATGGGTCGCGATTGAGACGAGAATTTTTGTAGAGCGCTGCTCTAGGTCGTCTCCGCGCATGATAGGCAGTGTGCGATTTTGTGACATACGCGCTTGATCGGTCTCTATCCCCTATCTACAACATTCCCCACACAATTTAAATCCAAGGCACACACCAGTTCGTCTCGAGCGGGCGAATTGAATATCCAATCTTGGGAACACTTATAAGGCCGCTTACGGGAACCTCTTAACCTCATAAGGATTCACTTATTTACGTTCATGATAAACCTCAAATGGAGACATGAAAAGTTGTCTACAGCACCGAATATTGGACGACGAAGGCCACACGGAGCCACAGGGCTGCGAGGGCCCCGGTTCCACAAAAGACCGACACGGATGTATCTCGCACCCTTTTATATCGGGCACCGGTTCCTTGATTTGCAAATTAAGAGAACACCCAACCACTTACCGGGCCATTTACCGTTCCGGGCTGCAAAAGACATGCGTACACCCGCGTTACGTGATATCCGTTCCTTCATTGTGAGCGTGTAAGTGTGTTATTGGCTCAACACTACATTGTGAAAGCTTAGCTAGGCCCAGTGGAGGCTACCCTTTTCAATATTTCTGACCTGAGTAAAACTCACGCACTCCCTTTATGATTCGTAGAGAACGTTGATTCTCTTGACCAAGTGAAAGTTGCCCCGGTAATAGCCAGCGGGACCACTGTGGCCGCTACTCGAGGTATCTCAGCGACCTCATACAGTACAACGGGCTCACAGGTCGTCGAACTTCCGCCGCGCTCACTCTTGAGCGACATCAAGTGATAGATGTACAAAATAGCTAGCCTTAACTGCGATAAGAAAACTTCCTTTACGTGGAGCATAACTGGATGATATTGATATGCGTACCCTTGAGGCATTCCTACTTAAGCCGATTATCAGCCAAAGTCGCAGCCTACGATTTTCCCCGCCTGGGAAAGAGACAGAAGTGGGGGGGGGTGCGCTCCTGTAAGGGCAACATCGGCTGCAGGAGACAGAAGTTGTCGAGTGTCGGACCGCGACGTGAGAAATACGGAGCTCGCGTTTCTCATATGGGGTACGACTACAGTTGTCAATGATGGGTTCATGATGTTCGTGTGGCTGACTCACGATCATACGGCCAACCAACACGCAAAGGTCTTAAACCCTGAACTTGTGTGCGTCTTTCGGCAATGTTGAGAGGTAATAATGTGGTGCTCATGCAAGAGTACAGCGGCGC
seq00031   AAACCGAGCCCGCCAGGGATCAAAACCAGAGTTTGCCACACCCAAATTTAGTGAGATAACAATAGCGATCCGTATATAAACTTATATCTCATTCATAGTAAATTTAATAAGCGCTGGGCTGTTCTAGGGGATTTTGAGAGAAAATGCGTACTTGGGTATGTCGGACGGACTCTGTCCTGCGGCAGCGCGAAAAGGATGGCCGTTGGTGTGGCAAGTGCTACTCCGTCGTTCCCCGCATACGTAATCTGCTAGGCTAGGGCCAGCGTATGGTTTGCGGGTCAACGGTGTAGGGGCATGCATGCAGTCCTACGACGCCCACCCACTACGGCTCTTAGGATCTAGGCACTCGCTTTGCAGAAAGGCAGCGTACAATAGGCATCACACTAGTTCTCATTACTTCTAAAGATTTGGCTCGATTAGCCCGAGACAGACTATTCTAGACGCCGAGTAAGGCATCGATCTACAGTCCTTACCCTAACAACTAATTTAGCGAGACATGTAGTCATCACATTGTTTATCCGAACCCATTTCTAGTAAAAACCATTGCTACAGGGTGCTCTACCAAACGGGCAATGAGTTGACTAACAAGGATTTGTATAGCGTCTAGAAGGAATAAAGTCGGCCGACTGCTTTTGCCGTCTGACCTTGGCTTGTGGAGGGCCCGGATGTGGTTCCTATACTTGGATCAAAACAAATTACTGAGCAACGTGCAAAAGACGTCGACAGGAAATAAGTACAACCTTCATCCGGGTCGACGGCGGACCTGGAACAGCTATCTATATAACCGTTAGTACTTAGGCAGAAATATCACCACCTGCGGACCTCTACGAGGAGTTCTACTATGGATGATATCATCTGACCTCGAATGCGAAACGACCCTGAGTGTAGAGGGAACACTGCTGATGAGTATAGACACCCTTTGTCTTGGGCTGGGACACTTGTGGACTTATTCTATCATGTGTGGTCTCGCCAACCGCTGTCTTAGACCTCAGACAACGACCGTGGTACCCGCCGCTTACGGCGACGCTGATCATAACAAGCTTCAGCAATGGGTCGCGATTGAGACGAGAATTTTTGTAGAGCGCTGCTCTAGGTCGTCTCCGCGCATGATAGGCAGTGTGCGATTTTGTGACATACGCGCTTGATCGGTCTCTATCCCCTATCTACAACATTCCCCACACAATTTAAATCCAAGGCACACACCAGTTCGTCTCGAGCGGGCGAATTGAATATCCAATCTTGGGAACACTTATAAGGCCGCTTACGGGAACCTCTTAACCTCATAAGGATTCACTTATTTACGTTCATGATAAACCTCAAATGGAGACATGAAAAGTTGTCTACAGCACCGAATATTGGACGACGAAGGCCACACGGAGCCACAGGGCTGCGAGGGCCCCGGTTCCACAAAAGACCGACACGGATGTATCTCGCACCCTTTTATATCGGGCACCGGTTCCTTGATTTGCAAATTAAGAGAACACCCAACCACTTACCGGGCCATTTACCGTTCCGGGCTGCAAAAGACATGCGTACACCCGCGTTACGTGATATCCGTTCCTTCATTGTGAGCGTGTAAGTGTGTTATTGGCTCAACACTAAATTGTGAAAGCTTAGCTAGGCCCAGTGGAGGCTACCCTTTTCAATATTTCTGACCTGAGTAAAACTCACGCACTCCCTTTATGATTCGTAGAGAACGTTGATTCTCTTGACCAAGTGAAAGTTGCCCCGGTAATAGCCAGCGGGACCACTGTGGCCGCTACTCGAGGTATCTCAGCGACCTCATACAGTACAACGGGCTCACAGGTCGTCGAACTTCCGCCGCGCTCACTCTTGAGCGACATCAAGTGATAGATGTACAAAATAGCTAGCCTTAACTGCGATAAGAAAACTTCCTTTACGTGGAGCATAACTGGATGATATTGATATGCGTACCCTTGAGGCATTCCTACTTAAGCCGATTATCAGCCAAAGTCGCAGCCTACGATTTTCCCCGCCTGGGAAAGAGACAGAAGTGGGGGGGGGTGCGCTCCTGTAAGGGCAACATCGGCTGCAGGAGACAGAAGTTGTCGAGTGTCGGACCGCGACGTGAGAAATACGGAGCTCGCGTTTCTCATATGGGGTACGACTACAGTTGTCAATGATGGGTTCATGATGTTCGTGTGGCTGACTCACGATCATACGGCCAACCAACACGCAAAGGTCTTAAACCCTGAACTTGTGTGCGTCTTTCGGCAATGTTGAGAGGTAATAATGTGGTGCTCATGCAAGAGTACAGCGGCGC
seq00032   AAACCGAGCCCGCCAGGGATCAAAACCAGAGTTTGCCACACCCAAATTTAGTGAGATAACAATAGCGATCCGTATATAAACTTATATCTCATTCATAGTAAATTTAATAAGCGCTGGGCTGTTCTAGGGGATTTTGAGAGAAAATGCGTACTTGGGTATGTCGGACGGACTCTGTCCTGCGGCAGCGCGAAAAGGATGGCCGTTGGTGTGGCAAGTGCTACTCCGTCGTTCCCCGCATACGTAATCTGCTAGGCTAGGGCCAGCGTATGGTTTGCGGGTCAACGGTGTAGGGGCATGCATGCAGTCCTACGACGCCCACCCACTACGGCTCTTAGGATCTAGGCACTCGCTTTGCAGAAAGGCAGCGTACAATAGGCATCACACTAGTTCTCATTACTTCTAAAGATTTGGCTCGATTAGCCCGAGACAGACTATTCTAGACGCCGAGTAAGGCATCGATCTACAGTCCTTACCCTAACAACTAATTTAGCGAGACATGTAGTCATCACATTGTTTATCCGAACCCATTTCTAGTAAAAACCATTGCTACAGGGTGCTCTACCAAACGGGCAATGAGTTGACTAACAAGGATTTGTATAGCGTCTAGAAGGAATAAAGTCGGCCGACTGCTTTTGCCGTCTGACCTTGGCTTGTGGAGGGCCCGGATGTGGTTCCTATACTTGGATCAAAACAAATTACTGAGCAACGTGCAAAAGACGTCGACAGGAAATAAGTACAACCTTCATCCGGGTCGACGGCGGACCTGGAACAGCTATCTATATAACCGTTAGTACTTAGGCAGAAATATCACCACCTGCGGACCTCTACGAGGAGTTCTACTATGGATGATATCATCTGACCTCGAATGCGAAACGACCCTGAGTGTAGAGGGAACACTGCTGATGAGTATAGACACCCTTTGTCTTGGGCTGGGACACTTGTGGACTTATTCTATCATGTGTGGTCTCGCCAACCGCTGTCTTAGACCTCAGACAACGACCGTGGTACCCGCCGCTTACGGCGACGCTGATCATAACAAGCTTCAGCAATGGGTCGCGATTGAGACGAGAATTTTTGTAGAGCGCTGCTCTAGGTCGTCTCCGCGCATGATAGGCAGTGTGCGATTTTGTGACATACGCGCTTGATCGGTCTCTATCCCCTATCTACAACATTCCCCACACAATTTAAATCCAAGGCACACACCAGTTCGTCTCGAGCGGGCGAATTGAATATCCAATCTTGGGAACACTTATAAGGCCGCTTACGGGAACCTCTTAACCTCATAAGGATTCACTTATTTACGTTCATGATAAACCTCAAATGGAGACATGAAAAGTTGTCTACAGCACCGAATATTGGACGACGAAGGCCACACGGAGCCACAGGGCTGCGAGGGCCCCGGTTCCACAAAAGACCGACACGGATGTATCTCGCACCCTTTTATATCGGGCACCGGTTCCTTGATTTGCAAATTAAGAGAACACCCAACCACTTACCGGGCCATTTACCGTTCCGGGCTGCAAAAGACATGCGTACACCCGCGTTACGTGATATCCGTTCCTTCATTGTGAGCGTGTAAGTGTGTTATTGGCTCAACACTAAATTGTGAAAGCTTAGCTAGGCCCAGTGGAGGCTACCCTTTTCAATATTTCTGACCTGAGTAAAACTCACGCACTCCCTTTATGATTCGTAGAGAACGTTGATTCTCTTGACCAAGTGAAAGTTGCCCCGGTAATAGCCAGCGGGACCACTGTGGCCGCTACTCGAGGTATCTCAGCGACCTCATACAGTACAACGGGCTCACAGGTCGTCGAACTTCCGCCGCGCTCACTCTTGAGCGACATCAAGTGATAGATGTACAAAATAGCTAGCCTTAACTGCGATAAGAAAACTTCCTTTACGTGGAGCATAACTGGATGATATTGATATGCGTACCCTTGAGGCATTCCTACTTAAGCCGATTATCAGCCAAAGTCGCAGCCTACGATTTTCCCCGCCTGGGAAAGAGACAGAAGTGGGGGGGGGTGCGCTCCTGTAAGGGCAACATCGGCTGCAGGAGACAGAAGTTGTCGAGTGTCGGACCGCGACGTGAGAAATACGGAGCTCGCGTTTCTCATATGGGGTACGACTACAGTTGTCAATGATGGGTTCATGATGTTCGTGTGGCTGACTCACGATCATACGGCCAACCAACACGCAAAGGTCTTAAACCCTGAACTTGTGTGCGTCTTTCGGCAATGTTGAGAGGTAATAATGTGGTGCTCATGCAAGAGTACAGCGGCGC
seq00033   AAACCGAGCCCGCCAGGGATCAAAACCAGAGTTTGCCACACCCAAATTTAGTGAGATAACAATAGCGATCCGTATATAAACTTATATCTCATTCATAGTAAATTTAATAAGCGCTGGGCTGTTCTAGGGGATTTTGAGAGAAAATGCGTACTTGGGTATGTCGGACGGACTCTGTCCTGCGGCAGCGCGAAAAGGATGGCCGTTGGTGTGGCAAGTGCTACTCCGTCGTTCCCCGCATACGTAATCTGCTAGGCTAGGGCCAGCGTATGGTTTGCGGGTCAACGGTGTAGGGGCATGCATGCAGTCCTACGACGCCCACCCACTACGGCTCTTAGGATCTAGGCACTCGCTTTGCAGAAAGGCAGCGTACAATAGGCATCACACTAGTTCTCATTACTTCTAAAGATTTGGCTCGATTAGCCCGAGACAGACTATTCTAGACGCCGAGTAAGGCATCGATCTACAGTCCTTACCCTAACAACTAATTTAGCGAGACATGTAGTCATCACATTGTTTATCCGAACCCATTTCTAGTAAAAACCATTGCTACAGGGTGCTCTACCAAACGGGCAATGAGTTGACTAACAAGGATTTGTATAGCGTCTAGAAGGAATAAAGTCGGCCGACTGCTTTTGCCGTCTGACCTTGGCTTGTGGAGGGCCCGGATGTGGTTCCTATACTTGGATCAAAACAAATTACTGAGCAACGTGCAAAAGACGTCGACAGGAAATAAGTACAACCTTCATCCGGGTCGACGGCGGACCTGGAACAGCTATCTATATAACCGTTAGTACTTAGGCAGAAATATCACCACCTGCGGACCTCTACGAGGAGTTCTACTATGGATGATATCATCTGACCTCGAATGCGAAACGACCCTGAGTGTAGAGGGAACACTGCTGATGAGTATAGACACCCTTTGTCTTGGGCTGGGACACTTGTGGACTTATTCTATCATGTGTGGTCTCGCCAACCGCTGTCTTAGACCTCAGACAACGACCGTGGTACCCGCCGCTTACGGCGACGCTGATCATAACAAGCTTCAGCAATGGGTCGCGATTGAGACGAGAATTTTTGTAGAGCGCTGCTCTAGGTCGTCTCCGCGCATGATAGGCAGTGTGCGATTTTGTGACATACGCGCTTGATCGGTCTCTATCCCCTATCTACAACATTCCCCACACAATTTAAATCCAAGGCACACACCAGTTCGTCTCGAGCGGGCGAATTGAATATCCAATCTTGGGAACACTTATAAGGCCGCTTACGGGAACCTCTTAACCTCATAAGGATTCACTTATTTACGTTCATGATAAACCTCAAATGGAGACATGAAAAGTTGTCTACAGCACCGAATATTGGACGACGAAGGCCACACGGAGCCACAGGGCTGCGAGGGCCCCGGTTCCACAAAAGACCGACACGGATGTATCTCGCACCCTTTTATATCGGGCACCGGTTCCTTGATTTGCAAATTAAGAGAACACCCAACCACTTACCGGGCCATTTACCGTTCCGGGCTGCAAAAGACATGCGTACACCCGCGTTACGTGATATCCGTTCCTTCATTGTGAGCGTGTAAGTGTGTTATTGGCTCAACACTACATTGTGAAAGCTTAGCTAGGCCCAGTGGAGGCTACCCTTTTCAATATTTCTGACCTGAGTAAAACTCACGCACTCCCTTTATGATTCGTAGAGAACGTTGATTCTCTTGACCAAGTGAAAGTTGCCCCGGTAATAGCCAGCGGGACCACTGTGGCCGCTACTCGAGGTATCTCAGCGACCTCATACAGTACAACGGGCTCACAGGTCGTCGAACTTCCGCCGCGCTCACTCTTGAGCGACATCAAGTGATAGATGTACAAAATAGCTAGCCTTAACTGCGATAAGAAAACTTCCTTTACGTGGAGCATAACTGGATGATATTGATATGCGTACCCTTGAGGCATTCCTACTTAAGCCGATTATCAGCCAAAGTCGCAGCCTACGATTTTCCCCGCCTGGGAAAGAGACAGAAGTGGGGGGGGGTGCGCTCCTGTAAGGGCAACATCGGCTGCAGGAGACAGAAGTTGTCGAGTGTCGGACCGCGACGTGAGAAATACGGAGCTCGCGTTTCTCATATGGGGTACGACTACAGTTGTCAATGATGGGTTCATGATGTTCGTGTGGCTGACTCACGATCATACGGCCAACCAACACGCAAAGGTCTTAAACCCTGAACTTGTGTGCGTCTTTCGGCAATGTTGAGAGGTAATAATGTGGTGCTCATGCAAGAGTACAGCGGCGC
