# Supplementary material for: How Good Are Indirect Tests at Detecting Recombination in Human mtDNA?
Source: G3 (Bethesda). 2013 Jul 1;3(7):1095–104. doi: 10.1534/g3.113.006510 (PMC3704238; doi:10.1534/g3.113.006510)
Supplement: Supporting Information [file supp_g3.113.006510_FileS2.gz › SequenceData/mtDNA_ratehet&popgrowth/10/3rdbase/Infiles/10_22-new.txt]

33 2284
seq00001   AGAGGGCCGTTAGACTGAACTAAGGCGAGTCCTCGCCCCGCCGCTGTGAAGGCCTCTGCCTCAGGTCATCTACGGTCCTAGGGAATAGGGACCTATCCCCGCACCGCCGTCCTTGCGTAAAAATATAGGCGCTCCTGCGCCCTTACCAGCTTCTGCTAGTGAAAACTGCAGCGGCGTATCGACTTGAGAGTCCCGCTATCCGCGACGGCGACAATTGCCACATACTGATTGAAAGGCCCGTAAATTAGAATCACTAATACTTCTACGTCGAGGCGTTAGTGGGGGCGTACAAGTTTCGAAGGAACGGATCGCTAGGGGGTTTCGATACGGGTGAATTGCGAAAGCAAAGACTGTCCGAGATAAGAATACCAATGAAGTCTACCGTAGGTGGCGGAAGTTATAATGGGGTTACGTAGGCGCTCAACGTGACTCACGGGAGGTGTTTGGCGCCTTGAGGCTGAAAGGGTGAATTAAATAATTCCCGAGGATCAGGAGTTATCACTTCGTGATCGACACTCAATCCATGTCCACGTATTACACTAGGGCGAGCCCCAGGGCTAGAACGTATTGAATGCGCCGGGCAGAGACGGCCGTCATGGATGCCTGCGCGACGCAAGGTATTAGTTTGTGACACGCACACACACCGTTAAGCCTTCAGGCAACCAAGACCACTTGTTTTGTCCTCGTAACTCAAGTCCGCTCGAGATTTGGACCACCTGGAGCCGATGTCATGAGCTGGGGAATATCGTTCATTTCGTGCCTAAAGGTCCTGAAGAGAGTCGGCATTGCGTCCTTGCAAATGAACCATCCTCAACTCACCCGAGTATTGGTCAAACAGCGTCCGCTTTTCGAGGGTAGGGTTCCTAACGGTCTCTGAGCAATAGGCAAATAAGATCTGCTTCCGATGGGAGGATAGAGATAGACGAGTTGGTGGTGTAAGTCATTCCTTCTCGACGTCCCGACTCGGTCACTGACGGATACGTTACATAATCTACTCGTCAACACGTTTTCCGCGGCGGTAGAGCACTTGAAAGTGTCAAAATGGAACATCTTGACTATGTTAAGGATTCCACCAAGGCATCATGCATGTCAGCAGGTCTGGGTCTGAAACGGCAAACACCGCTAGTGCTGCTTGTCCTACATAAAGCTTTCAGAAAATTTCGGTGAAGTACTGGGCTACATGTATGTGAGACTACGATGTGCCCGCGCGCCTGTGTCGAAGCGTCATACAGACGATCGCTGAAGTTTTCCGGATGTAGTATTTGTGAGCCATCCTTGAAGACCTCACTCAGAGCGTCTAGATGCGGCGGATGACCCCGTATCGGAGAGTAGCATATGGTGCCTTATTTAGCTAGCGAATCGTTAGACCTGCGTACTGGTCTCCGTAAGCTGTAAAGGCAAGCCGTGAATACAGGTACTCCATACAAATTAGTAGCATGTTGGCCGGGCCGTCTGCCATCACTCCCTGTTCCATTACAAAATCAGGGCTTTACCGTGTGCAGGGTTCCTACATGGGCAACGTTCGTGTGTTCCCTCCGTGAGCGACGCAATATCTATAGATCGGGGGCAGCCGATAGCCTATTAGGTTCACTCGGACGTGCCACTTAGGAAATTGTCGCTAGCTGACCTATGTTGCGTAGGAAGGGCTTAATATGGTCAGTTTAACGAACCTGGCATCCACCGCGTAATACGTACGTCAGTCGTTAAAAGGGGCCCATCGGACGACAGACCCTAAAGGTACGTAATACGGTGTGGCTATACAGTCGCTACTAGGAAGACGTGGACTGCAATTATCAGTATCCTCGGGAACGATACTCTGTATGTATCTCTGGGCAGGACAAACGTACGACGTGAGCACATGCCAGAATGCCTGCGAATTATCCGACTGTAAGGGAGCCCAAGGCGGGTCCTCTTGTAAAGTTCAATCTCACAGCTAAGCCCGTTATACGATCCGTACATTCGAATACGAGGATTACACAGAGACGTTGCTAATGCCAGTATTGAGGAGGTGCAACTAACCCGGCGAAGATTAGACTAATGGCATCCGTAGGCTTTTTCACATAGATTGAATGAGGTTTGAACGTTGCCCTTGTCCCTCTGAGTAACGCCCGAATTTGACGTGTTCTTCCCTAGTAAAGAGCGTGTCCAACAAGTTACGCCCTAACTTCGGATCCATACGCGGTAACCTAATCTTGCCGTTCTGAAGCCAATTAGATGAACTTGATCTAAAAACTAAGCTTTTTTACAACCCGCTTTTACCCCTGGGCTAGTATCTTTATTCGTA
seq00002   AGAGGGCCGTTAGACTGAACTAAGGCGAGTCCTCGCCCCGCCGCTGTGAAGGCCTCTGCCTCAGGTCATCTACGGTCCTAGGGAATAGGGACCTATCCCCGCACCGCCGTCCTTGCGTAAAAATATAGGCGCTCCTGCGCCCTTACCAGCTTCTGCTAGTGAAAACTGCAGCGGCGTATCGACTTGAGAGTCCCGCTATCCGCGACGGCGACAATTGCCACATACTGATTGAAAGGCCCGTAAATTAGAATCACTAATACTTCTACGTCGAGGCGTTAGTGGGGGCGTACAAGTTTCGAAGGAACGGATCGCTAGGGGGTTTCGATACGGGTGAATTGCGAAAGCAAAGACTGTCCGAGATAAGAATACCAATGAAGTCCACCGTAGGTGGCGGAAGTTATAATGGGGTTACGTAGGCGCTCAACGTGACTCACGGGAGGTGTTTGGCGCCTTGAGGCTGAAAGGGTGAATTAAATAATTCCCGAGGATCAGGAGTTATCACTTCGTGATCGACACTCAATCCATGTCCACGTATTACACTAGGGCGAGCCCCAGGGCTAGAACGTATTGAATGCGCCGGGCAGAGACGGCCGTCATGGATGCCTGCGCGACGCAAGGTATTAGTTTGTGACACGCACACACACCGTTAAGCCTTCAGGCAACCAAGACCACTTGTTTTGTCCTCGTAACTCAAGTCCGCTCGAGATTTGGACCACCTGGAGCCGATGTCATGAGCTGGGGAATATCGTTCATTTCGTGCCTAAAGGTCCTGAAGAGAGTCGGCATTGCGTCCTTGCAAATGAACCATCCTCAACTCACCCGAGTATTGGTCAAACAGCGTCCGCTTTTCGAGGGTAGGGTTCCTAACGGTCTCTGAGCAATAGGCAAATAAGATCTGCTTCCGATGGGAGGATAGAGATAGACGAGTTGGTGGTGTAAGTCATTCCTTCTCGACGTCCCGACTCGGTCACTGACGGATACGTTACATAATCTACTCGTCAACACGTTTTCCGCGGCGGTAGAGCACTTGAAAGTGTCAAAATGGAACATCTTGACTATGTTAAGGATTCCACCAAGGCATCATGCATGTCAGCAGGTCTGGGTCTGAAACGGCAAACACCGCTAGTGCTGCTTGTCCTACATAAAGCTTTCAGAAAATTTCGGTGAAGTACTGGGCTACATGTATGTGAGACTACGATGTGCCCGCGCGCCTGTGTCGAAGCGTCATACAGACGATCGCTGAAGTTTTCCGGATGTAGTATTTGTGAGCCATCCTTGAAGACCTCACTCAGAGCGTCTAGATGCGGCGGATGACCCCGTATCGGAGAGTAGCATATGGTGCCTTATTTAGCTAGCGAATCGTTAGACCTGCGTACTGGTCTCCGTAAGCTGTAAAGGCAAGCCGTGAATACAGGTACTCCATACAAATTAGTAGCATGTTGGCCGGGCCGTCTGCCATCACTCCCTGTTCCATTACAAAATCAGGGCTTTACCGTGTGCAGGGTTCCTACATGGGCAACGTTCGTGTGTTCCCTCCGTGAGCGACGCAATATCTATAGATCGGGGGCAGCCGATAGCCTATTAGGTTCACTCGGACGTGCCACTTAGGAAATTGTCGCTAGCTGACCTATGTTGCGTAGGAAGGGCTTAATATGGTCAGTTTAACGAACCTGGCATCCACCGCGTAATACGTACGTCAGTCGTTAAAAGGGGCCCATCGGACGACAGACCCTAAAGGTACGTAATACGGTGTGGCTATACAGTCGCTACTAGGAAGACGTGGACTGCAATTATCAGTATCCTCGGGAACGATACTCTGTATGTATCTCTGGGCAGGACAAACGTACGACGTGAGCACATGCCAGAATGCCTGCGAATTATCCGACTGTAAGGGAGCCCAAGGCGGGTCCTCTTGTAAAGTTCAATCTCACAGCTAAGCCCGTTATACGATCCGTACATTCGAATACGAGGATTACACAGAGACGTTGCTAATGCCAGTATTGAGGAGGTGCAACTAACCCGGCGAAGATTAGACTAATGGCATCCGTAGGCTTTTTCACATAGATTGAATGAGGTTTGAACGTTGCCCTTGTCCCTCTGAGTAACGCCCGAATTTGACGTGTTCTTCCCTAGTAAAGAGCGTGTCCAACAAGTTACGCCCTAACTTCGGATCCATACGCGGTAACCTAATCTTGCCGTTCTGAAGCCAATTAGATGAACTTGATCTAAAAACTAAGCTTTTTTACAACCCGCTTTTACCCCTGGGCTAGTATCTTTATTCGTA
seq00003   AGAGGGCCGTTAGACTGAACTAAGGCGAGTCCTCGCCCCGCCGCTGTGAAGGCCTCTGCCTCAGGTCATCTACGGTCCTAGGGAATAGGGACCTATCCCCGCACCGCCGTCCTTGCGTAAAAATATAGGCGCTCCTGCGCCCTTACCAGCTTCTGCTAGTGAAAACTGCAGCGGCGTATCGACTTGAGAGTCCCGCTATCCGCGACGGCGACAATTGCCACATACTGATTGAAAGGCCCGTAAATTAGAATCACTAATACTTCTACGTCGAGGCGTTAGTGGGGGCGTACAAGTTTCGAAGGAACGGATCGCTAGGGGGTTTCGATACGGGTGAATTGCGAAAGCAAAGACTGTCCGAGATAAGAATACCAATGAAGTCCACCGTAGGTGGCGGAAGTTATAATGGGGTTACGTAGGCGCTCAACGTGACTCACGGGAGGTGTTTGGCGCCTTGAGGCTGAAAGGGTGAATTAAATAATTCCCGAGGATCAGGAGTTATCACTTCGTGATCGACACTCAATCCATGTCCACGTATTACACTAGGGCGAGCCCCAGGGCTAGAACGTATTGAATGCGCCGGGCAGAGACGGCCGTCATGGATGCCTGCGCGACGCAAGGTATTAGTTTGTGACACGCACACACACCGTTAAGCCTTCAGGCAACCAAGACCACTTGTTTTGTCCTCGTAACTCAAGTCCGCTCGAGATTTGGACCACCTGGAGCCGATGTCATGAGCTGGGGAATATCGTTCATTTCGTGCCTAAAGGTCCTGAAGAGAGTCGGCATTGCGTCCTTGCAAATGAACCATCCTCAACTCACCCGAGTATTGGTCAAACAGCGTCCGCTTTTCGAGGGTAGGGTTCCTAACGGTCTCTGAGCAATAGGCAAATAAGATCTGCTTCCGATGGGAGGATAGAGATAGACGAGTTGGTGGTGTAAGTCATTCCTTCTCGACGTCCCGACTCGGTCACTGACGGATACGTTACATAATCTACTCGTCAACACGTTTTCCGCGGCGGTAGAGCACTTGAAAGTGTCAAAATGGAACATCTTGACTATGTTAAGGATTCCACCAAGGCATCATGCATGTCAGCAGGTCTGGGTCTGAAACGGCAAACACCGCTAGTGCTGCTTGTCCTACATAAAGCTTTCAGAAAATTTCGGTGAAGTACTGGGCTACATGTATGTGAGACTACGATGTGCCCGCGCGCCTGTGTCGAAGCGTCATACAGACGATCGCTGAAGTTTTCCGGATGTAGTATTTGTGAGCCATCCTTGAAGACCTCACTCAGAGCGTCTAGATGCGGCGGATGACCCCGTATCGGAGAGTAGCATATGGTGCCTTATTTAGCTAGCGAATCGTTAGACCTGCGTACTGGTCTCCGTAAGCTGTAAAGGCAAGCCGTGAATACAGGTACTCCATACAAATTAGTAGCATGTTGGCCGGGCCGTCTGCCATCACTCCCTGTTCCATTACAAAATCAGGGCTTTACCGTGTGCAGGGTTCCTACATGGGCAACGTTCGTGTGTTCCCTCCGTGAGCGACGCAATATCTATAGATCGGGGGCAGCCGATAGCCTATTAGGTTCACTCGGACGTGCCACTTAGGAAATTGTCGCTAGCTGACCTATGTTGCGTAGGAAGGGCTTAATATGGTCAGTTTAACGAACCTGGCATCCACCGCGTAATACGTACGTCAGTCGTTAAAAGGGGCCCATCGGACGACAGACCCTAAAGGTACGTAATACGGTGTGGCTATACAGTCGCTACTAGGAAGACGTGGACTGCAATTATCAGTATCCTCGGGAACGATACTCTGTATGTATCTCTGGGCAGGACAAACGTACGACGTGAGCACATGCCAGAATGCCTGCGAATTATCCGACTGTAAGGGAGCCCAAGGCGGGTCCTCTTGTAAAGTTCAATCTCACAGCTAAGCCCGTTATACGATCCGTACATTCGAATACGAGGATTACACAGAGACGTTGCTAATGCCAGTATTGAGGAGGTGCAACTAACCCGGCGAAGATTAGACTAATGGCATCCGTAGGCTTTTTCACATAGATTGAATGAGGTTTGAACGTTGCCCTTGTCCCTCTGAGTAACGCCCGAATTTGACGTGTTCTTCCCTAGTAAAGAGCGTGTCCAACAAGTTACGCCCTAACTTCGGATCCATACGCGGTAACCTAATCTTGCCGTTCTGAAGCCAATTAGATGAACTTGATCTAAAAACTAAGCTTTTTTACAACCCGCTTTTACCCCTGGGCTAGTATCTTTATTCGTA
seq00004   AGAGGGCCGTTAGACTGAACTAAGGCGAGTCCTCGCCCCGCCGCTGTGAAGGCCTCTGCCTCAGGTCATCTACGGTCCTAGGGAATAGGGACCTATCCCCGCACCGCCGTCCTTGCGTAAAAATATAGGCGCTCCTGCGCCCTTACCAGCTTCTGCTAGTGAAAACTGCAGCGGCGTATCGACTTGAGAGTCCCGCTATCCGCGACGGCGACAATTGCCACATACTGATTGAAAGGCCCGTAAATTAGAATCACTAATACTTCTACGTCGAGGCGTTAGTGGGGGCGTACAAGTTTCGAAGGAACGGATCGCTAGGGGGTTTCGATACGGGTGAATTGCGAAAGCAAAGACTGTCCGAGATAAGAATACCAATGAAGTCCACCGTAGGTGGCGGAAGTTATAATGGGGTTACGTAGGCGCTCAACGTGACTCACGGGAGGTGTTTGGCGCCTTGAGGCTGAAAGGGTGAATTAAATAATTCCCGAGGATCAGGAGTTATCACTTCGTGATCGACACTCAATCCATGTCCACGTATTACACTAGGGCGAGCCCCAGGGCTAGAACGTATTGAATGCGCCGGGCAGAGACGGCCGTCATGGATGCCTGCGCGACGCAAGGTATTAGTTTGTGACACGCACACACACCGTTAAGCCTTCAGGCAACCAAGACCACTTGTTTTGTCCTCGTAACTCAAGTCCGCTCGAGATTTGGACCACCTGGAGCCGATGTCATGAGCTGGGGAATATCGTTCATTTCGTGCCTAAAGGTCCTGAAGAGAGTCGGCATTGCGTCCTTGCAAATGAACCATCCTCAACTCACCCGAGTATTGGTCAAACAGCGTCCGCTTTTCGAGGGTAGGGTTCCTAACGGTCTCTGAGCAATAGGCAAATAAGATCTGCTTCCGATGGGAGGATAGAGATAGACGAGTTGGTGGTGTAAGTCATTCCTTCTCGACGTCCCGACTCGGTCACTGACGGATACGTTACATAATCTACTCGTCAACACGTTTTCCGCGGCGGTAGAGCACTTGAAAGTGTCAAAATGGAACATCTTGACTATGTTAAGGATTCCACCAAGGCATCATGCATGTCAGCAGGTCTGGGTCTGAAACGGCAAACACCGCTAGTGCTGCTTGTCCTACATAAAGCTTTCAGAAAATTTCGGTGAAGTACTGGGCTACATGTATGTGAGACTACGATGTGCCCGCGCGCCTGTGTCGAAGCGTCATACAGACGATCGCTGAAGTTTTCCGGATGTAGTATTTGTGAGCCATCCTTGAAGACCTCACTCAGAGCGTCTAGATGCGGCGGATGACCCCGTATCGGAGAGTAGCATATGGTGCCTTATTTAGCTAGCGAATCGTTAGACCTGCGTACTGGTCTCCGTAAGCTGTAAAGGCAAGCCGTGAATACAGGTACTCCATACAAATTAGTAGCATGTTGGCCGGGCCGTCTGCCATCACTCCCTGTTCCATTACAAAATCAGGGCTTTACCGTGTGCAGGGTTCCTACATGGGCAACGTTCGTGTGTTCCCTCCGTGAGCGACGCAATATCTATAGATCGGGGGCAGCCGATAGCCTATTAGGTTCACTCGGACGTGCCACTTAGGAAATTGTCGCTAGCTGACCTATGTTGCGTAGGAAGGGCTTAATATGGTCAGTTTAACGAACCTGGCATCCACCGCGTAATACGTACGTCAGTCGTTAAAAGGGGCCCATCGGACGACAGACCCTAAAGGTACGTAATACGGTGTGGCTATACAGTCGCTACTAGGAAGACGTGGACTGCAATTATCAGTATCCTCGGGAACGATACTCTGTATGTATCTCTGGGCAGGACAAACGTACGACGTGAGCACATGCCAGAATGCCTGCGAATTATCCGACTGTAAGGGAGCCCAAGGCGGGTCCTCTTGTAAAGTTCAATCTCACAGCTAAGCCCGTTATACGATCCGTACATTCGAATACGAGGATTACACAGAGACGTTGCTAATGCCAGTATTGAGGAGGTGCAACTAACCCGGCGAAGATTAGACTAATGGCATCCGTAGGCTTTTTCACATAGATTGAATGAGGTTTGAACGTTGCCCTTGTCCCTCTGAGTAACGCCCGAATTTGACGTGTTCTTCCCTAGTAAAGAGCGTGTCCAACAAGTTACGCCCTAACTTCGGATCCATACGCGGTAACCTAATCTTGCCGTTCTGAAGCCAATTAGATGAACTTGATCTAAAAACTAAGCTTTTTTACAACCCGCTTTTACCCCTGGGCTAGTATCTTTATTCGTA
seq00005   AGAGGGCCGTTAGACTGAACTAAGGCGAGTCCTCGCCCCGCCGCTGTGAAGGCCTCTGCCTCAGGTCATCTACGGTCCTAGGGAATAGGGACCTATCCCCGCACCGCCGTCCTTGCGTAAAAATATAGGCGCTCCTGCGCCCTTACCAGCTTCTGCTAGTGAAAACTGCAGCGGCGTATCGACTTGAGAGTCCCGCTATCCGCGACGGCGACAATTGCCACATACTGATTGAAAGGCCCGTAAATTAGAATCACTAATACTTCTACGTCGAGGCGTTAGTGGGGGCGTACAAGTTTCGAAGGAACGGATCGCTAGGGGGTTTCGATACGGGTGAATTGCGAAAGCAAAGACTGTCCGAGATAAGAATACCAATGAAGTCCACCGTAGGTGGCGGAAGTTATAATGGGGTTACGTAGGCGCTCAACGTGACTCACGGGAGGTGTTTGGCGCCTTGAGGCTGAAAGGGTGAATTAAATAATTCCCGAGGATCAGGAGTTATCACTTCGTGATCGACACTCAATCCATGTCCACGTATTACACTAGGGCGAGCCCCAGGGCTAGAACGTATTGAATGCGCCGGGCAGAGACGGCCGTCATGGATGCCTGCGCGACGCAAGGTATTAGTTTGTGACACGCACACACACCGTTAAGCCTTCAGGCAACCAAGACCACTTGTTTTGTCCTCGTAACTCAAGTCCGCTCGAGATTTGGACCACCTGGAGCCGATGTCATGAGCTGGGGAATATCGTTCATTTCGTGCCTAAAGGTCCTGAAGAGAGTCGGCATTGCGTCCTTGCAAATGAACCATCCTCAACTCACCCGAGTATTGGTCAAACAGCGTCCGCTTTTCGAGGGTAGGGTTCCTAACGGTCTCTGAGCAATAGGCAAATAAGATCTGCTTCCGATGGGAGGATAGAGATAGACGAGTTGGTGGTGTAAGTCATTCCTTCTCGACGTCCCGACTCGGTCACTGACGGATACGTTACATAATCTACTCGTCAACACGTTTTCCGCGGCGGTAGAGCACTTGAAAGTGTCAAAATGGAACATCTTGACTATGTTAAGGATTCCACCAAGGCATCATGCATGTCAGCAGGTCTGGGTCTGAAACGGCAAACACCGCTAGTGCTGCTTGTCCTACATAAAGCTTTCAGAAAATTTCGGTGAAGTACTGGGCTACATGTATGTGAGACTACGATGTGCCCGCGCGCCTGTGTCGAAGCGTCATACAGACGATCGCTGAAGTTTTCCGGATGTAGTATTTGTGAGCCATCCTTGAAGACCTCACTCAGAGCGTCTAGATGCGGCGGATGACCCCGTATCGGAGAGTAGCATATGGTGCCTTATTTAGCTAGCGAATCGTTAGACCTGCGTACTGGTCTCCGTAAGCTGTAAAGGCAAGCCGTGAATACAGGTACTCCATACAAATTAGTAGCATGTTGGCCGGGCCGTCTGCCATCACTCCCTGTTCCATTACAAAATCAGGGCTTTACCGTGTGCAGGGTTCCTACATGGGCAACGTTCGTGTGTTCCCTCCGTGAGCGACGCAATATCTATAGATCGGGGGCAGCCGATAGCCTATTAGGTTCACTCGGACGTGCCACTTAGGAAATTGTCGCTAGCTGACCTATGTTGCGTAGGAAGGGCTTAATATGGTCAGTTTAACGAACCTGGCATCCACCGCGTAATACGTACGTCAGTCGTTAAAAGGGGCCCATCGGACGACAGACCCTAAAGGTACGTAATACGGTGTGGCTATACAGTCGCTACTAGGAAGACGTGGACTGCAATTATCAGTATCCTCGGGAACGATACTCTGTATGTATCTCTGGGCAGGACAAACGTACGACGTGAGCACATGCCAGAATGCCTGCGAATTATCCGACTGTAAGGGAGCCCAAGGCGGGTCCTCTTGTAAAGTTCAATCTCACAGCTAAGCCCGTTATACGATCCGTACATTCGAATACGAGGATTACACAGAGACGTTGCTAATGCCAGTATTGAGGAGGTGCAACTAACCCGGCGAAGATTAGACTAATGGCATCCGTAGGCTTTTTCACATAGATTGAATGAGGTTTGAACGTTGCCCTTGTCCCTCTGAGTAACGCCCGAATTTGACGTGTTCTTCCCTAGTAAAGAGCGTGTCCAACAAGTTACGCCCTAACTTCGGATCCATACGCGGTAACCTAATCTTGCCGTTCTGAAGCCAATTAGATGAACTTGATCTAAAAACTAAGCTTTTTTACAACCCGCTTTTACCCCTGGGCTAGTATCTTTATTCGTA
seq00006   AGAGGGCCGTTAGACTGAACTAAGGCGAGTCCTCGCCCCGCCGCTGTGAAGGCCTCTGCCTCAGGTCATCTACGGTCCTAGGGAATAGGGACCTATCCCCGCACCGCCGTCCTTGCGTAAAAATATAGGCGCTCCTGCGCCCTTACCAGCTTCTGCTAGTGAAAACTGCAGCGGCGTATCGACTTGAGAGTCCCGCTATCCGCGACGGCGACAATTGCCACATACTGATTGAAAGGCCCGTAAATTAGAATCACTAATACTTCTACGTCGAGGCGTTAGTGGGGGCGTACAAGTTTCGAAGGAACGGATCGCTAGGGGGTTTCGATACGGGTGAATTGCGAAAGCAAAGACTGTCCGAGATAAGAATACCAATGAAGTCCACCGTAGGTGGCGGAAGTTATAATGGGGTTACGTAGGCGCTCAACGTGACTCACGGGAGGTGTTTGGCGCCTTGAGGCTGAAAGGGTGAATTAAATAATTCCCGAGGATCAGGAGTTATCACTTCGTGATCGACACTCAATCCATGTCCACGTATTACACTAGGGCGAGCCCCAGGGCTAGAACGTATTGAATGCGCCGGGCAGAGACGGCCGTCATGGATGCCTGCGCGACGCAAGGTATTAGTTTGTGACACGCACACACACCGTTAAGCCTTCAGGCAACCAAGACCACTTGTTTTGTCCTCGTAACTCAAGTCCGCTCGAGATTTGGACCACCTGGAGCCGATGTCATGAGCTGGGGAATATCGTTCATTTCGTGCCTAAAGGTCCTGAAGAGAGTCGGCATTGCGTCCTTGCAAATGAACCATCCTCAACTCACCCGAGTATTGGTCAAACAGCGTCCGCTTTTCGAGGGTAGGGTTCCTAACGGTCTCTGAGCAATAGGCAAATAAGATCTGCTTCCGATGGGAGGATAGAGATAGACGAGTTGGTGGTGTAAGTCATTCCTTCTCGACGTCCCGACTCGGTCACTGACGGATACGTTACATAATCTACTCGTCAACACGTTTTCCGCGGCGGTAGAGCACTTGAAAGTGTCAAAATGGAACATCTTGACTATGTTAAGGATTCCACCAAGGCATCATGCATGTCAGCAGGTCTGGGTCTGAAACGGCAAACACCGCTAGTGCTGCTTGTCCTACATAAAGCTTTCAGAAAATTTCGGTGAAGTACTGGGCTACATGTATGTGAGACTACGATGTGCCCGCGCGCCTGTGTCGAAGCGTCATACAGACGATCGCTGAAGTTTTCCGGATGTAGTATTTGTGAGCCATCCTTGAAGACCTCACTCAGAGCGTCTAGATGCGGCGGATGACCCCGTATCGGAGAGTAGCATATGGTGCCTTATTTAGCTAGCGAATCGTTAGACCTGCGTACTGGTCTCCGTAAGCTGTAAAGGCAAGCCGTGAATACAGGTACTCCATACAAATTAGTAGCATGTTGGCCGGGCCGTCTGCCATCACTCCCTGTTCCATTACAAAATCAGGGCTTTACCGTGTGCAGGGTTCCTACATGGGCAACGTTCGTGTGTTCCCTCCGTGAGCGACGCAATATCTATAGATCGGGGGCAGCCGATAGCCTATTAGGTTCACTCGGACGTGCCACTTAGGAAATTGTCGCTAGCTGACCTATGTTGCGTAGGAAGGGCTTAATATGGTCAGTTTAACGAACCTGGCATCCACCGCGTAATACGTACGTCAGTCGTTAAAAGGGGCCCATCGGACGACAGACCCTAAAGGTACGTAATACGGTGTGGCTATACAGTCGCTACTAGGAAGACGTGGACTGCAATTATCAGTATCCTCGGGAACGATACTCTGTATGTATCTCTGGGCAGGACAAACGTACGACGTGAGCACATGCCAGAATGCCTGCGAATTATCCGACTGTAAGGGAGCCCAAGGCGGGTCCTCTTGTAAAGTTCAATCTCACAGCTAAGCCCGTTATACGATCCGTACATTCGAATACGAGGATTACACAGAGACGTTGCTAATGCCAGTATTGAGGAGGTGCAACTAACCCGGCGAAGATTAGACTAATGGCATCCGTAGGCTTTTTCACATAGATTGAATGAGGTTTGAACGTTGCCCTTGTCCCTCTGAGTAACGCCCGAATTTGACGTGTTCTTCCCTAGTAAAGAGCGTGTCCAACAAGTTACGCCCTAACTTCGGATCCATACGCGGTAACCTAATCTTGCCGTTCTGAAGCCAATTAGATGAACTTGATCTAAAAACTAAGCTTTTTTACAACCCGCTTTTACCCCTGGGCTAGTATCTTTATTCGTA
seq00007   AGAGGGCCGTTAGACTGAACTAAGGCGAGTCCTCGCCCCGCCGCTGTGAAGGCCTCTGCCTCAGGTCATCTACGGTCCTAGGGAATAGGGACCTATCCCCGCACCGCCGTCCTTGCGTAAAAATATAGGCGCTCCTGCGCCCTTACCAGCTTCTGCTAGTGAAAACTGCAGCGGCGTATCGACTTGAGAGTCCCGCTATCCGCGACGGCGACAATTGCCACATACTGATTGAAAGGCCCGTAAATTAGAATCACTAATACTTCTACGTCGAGGCGTTAGTGGGGGCGTACAAGTTTCGAAGGAACGGATCGCTAGGGGGTTTCGATACGGGTGAATTGCGAAAGCAAAGACTGTCCGAGATAAGAATACCAATGAAGTCCACCGTAGGTGGCGGAAGTTATAATGGGGTTACGTAGGCGCTCAACGTGACTCACGGGAGGTGTTTGGCGCCTTGAGGCTGAAAGGGTGAATTAAATAATTCCCGAGGATCAGGAGTTATCACTTCGTGATCGACACTCAATCCATGTCCACGTATTACACTAGGGCGAGCCCCAGGGCTAGAACGTATTGAATGCGCCGGGCAGAGACGGCCGTCATGGATGCCTGCGCGACGCAAGGTATTAGTTTGTGACACGCACACACACCGTTAAGCCTTCAGGCAACCAAGACCACTTGTTTTGTCCTCGTAACTCAAGTCCGCTCGAGATTTGGACCACCTGGAGCCGATGTCATGAGCTGGGGAATATCGTTCATTTCGTGCCTAAAGGTCCTGAAGAGAGTCGGCATTGCGTCCTTGCAAATGAACCATCCTCAACTCACCCGAGTATTGGTCAAACAGCGTCCGCTTTTCGAGGGTAGGGTTCCTAACGGTCTCTGAGCAATAGGCAAATAAGATCTGCTTCCGATGGGAGGATAGAGATAGACGAGTTGGTGGTGTAAGTCATTCCTTCTCGACGTCCCGACTCGGTCACTGACGGATACGTTACATAATCTACTCGTCAACACGTTTTCCGCGGCGGTAGAGCACTTGAAAGTGTCAAAATGGAACATCTTGACTATGTTAAGGATTCCACCAAGGCATCATGCATGTCAGCAGGTCTGGGTCTGAAACGGCAAACACCGCTAGTGCTGCTTGTCCTACATAAAGCTTTCAGAAAATTTCGGTGAAGTACTGGGCTACATGTATGTGAGACTACGATGTGCCCGCGCGCCTGTGTCGAAGCGTCATACAGACGATCGCTGAAGTTTTCCGGATGTAGTATTTGTGAGCCATCCTTGAAGACCTCACTCAGAGCGTCTAGATGCGGCGGATGACCCCGTATCGGAGAGTAGCATATGGTGCCTTATTTAGCTAGCGAATCGTTAGACCTGCGTACTGGTCTCCGTAAGCTGTAAAGGCAAGCCGTGAATACAGGTACTCCATACAAATTAGTAGCATGTTGGCCGGGCCGTCTGCCATCACTCCCTGTTCCATTACAAAATCAGGGCTTTACCGTGTGCAGGGTTCCTACATGGGCAACGTTCGTGTGTTCCCTCCGTGAGCGACGCAATATCTATAGATCGGGGGCAGCCGATAGCCTATTAGGTTCACTCGGACGTGCCACTTAGGAAATTGTCGCTAGCTGACCTATGTTGCGTAGGAAGGGCTTAATATGGTCAGTTTAACGAACCTGGCATCCACCGCGTAATACGTACGTCAGTCGTTAAAAGGGGCCCATCGGACGACAGACCCTAAAGGTACGTAATACGGTGTGGCTATACAGTCGCTACTAGGAAGACGTGGACTGCAATTATCAGTATCCTCGGGAACGATACTCTGTATGTATCTCTGGGCAGGACAAACGTACGACGTGAGCACATGCCAGAATGCCTGCGAATTATCCGACTGTAAGGGAGCCCAAGGCGGGTCCTCTTGTAAAGTTCAATCTCACAGCTAAGCCCGTTATACGATCCGTACATTCGAATACGAGGATTACACAGAGACGTTGCTAATGCCAGTATTGAGGAGGTGCAACTAACCCGGCGAAGATTAGACTAATGGCATCCGTAGGCTTTTTCACATAGATTGAATGAGGTTTGAACGTTGCCCTTGTCCCTCTGAGTAACGCCCGAATTTGACGTGTTCTTCCCTAGTAAAGAGCGTGTCCAACAAGTTACGCCCTAACTTCGGATCCATACGCGGTAACCTAATCTTGCCGTTCTGAAGCCAATTAGATGAACTTGATCTAAAAACTAAGCTTTTTTACAACCCGCTTTTACCCCTGGGCTAGTATCTTTATTCGTA
seq00008   AGAGGGCCGTTAGACTGAACTAAGGCGAGTCCTCGCCCCGCCGCTGTGAAGGCCTCTGCCTCAGGTCATCTACGGTCCTAGGGAATAGGGACCTATCCCCGCACCGCCGTCCTTGCGTAAAAATATAGGCGCTCCTGCGCCCTTACCAGCTTCTGCTAGTGAAAACTGCAGCGGCGTATCGACTTGAGAGTCCCGCTATCCGCGACGGCGACAATTGCCACATACTGATTGAAAGGCCCGTAAATTAGAATCACTAATACTTCTACGTCGAGGCGTTAGTGGGGGCGTACAAGTTTCGAAGGAACGGATCGCTAGGGGGTTTCGATACGGGTGAATTGCGAAAGCAAAGACTGTCCGAGATAAGAATACCAATGAAGTCCACCGTAGGTGGCGGAAGTTATAATGGGGTTACGTAGGCGCTCAACGTGACTCACGGGAGGTGTTTGGCGCCTTGAGGCTGAAAGGGTGAATTAAATAATTCCCGAGGATCAGGAGTTATCACTTCGTGATCGACACTCAATCCATGTCCACGTATTACACTAGGGCGAGCCCCAGGGCTAGAACGTATTGAATGCGCCGGGCAGAGACGGCCGTCATGGATGCCTGCGCGACGCAAGGTATTAGTTTGTGACACGCACACACACCGTTAAGCCTTCAGGCAACCAAGACCACTTGTTTTGTCCTCGTAACTCAAGTCCGCTCGAGATTTGGACCACCTGGAGCCGATGTCATGAGCTGGGGAATATCGTTCATTTCGTGCCTAAAGGTCCTGAAGAGAGTCGGCATTGCGTCCTTGCAAATGAACCATCCTCAACTCACCCGAGTATTGGTCAAACAGCGTCCGCTTTTCGAGGGTAGGGTTCCTAACGGTCTCTGAGCAATAGGCAAATAAGATCTGCTTCCGATGGGAGGATAGAGATAGACGAGTTGGTGGTGTAAGTCATTCCTTCTCGACGTCCCGACTCGGTCACTGACGGATACGTTACATAATCTACTCGTCAACACGTTTTCCGCGGCGGTAGAGCACTTGAAAGTGTCAAAATGGAACATCTTGACTATGTTAAGGATTCCACCAAGGCATCATGCATGTCAGCAGGTCTGGGTCTGAAACGGCAAACACCGCTAGTGCTGCTTGTCCTACATAAAGCTTTCAGAAAATTTCGGTGAAGTACTGGGCTACATGTATGTGAGACTACGATGTGCCCGCGCGCCTGTGTCGAAGCGTCATACAGACGATCGCTGAAGTTTTCCGGATGTAGTATTTGTGAGCCATCCTTGAAGACCTCACTCAGAGCGTCTAGATGCGGCGGATGACCCCGTATCGGAGAGTAGCATATGGTGCCTTATTTAGCTAGCGAATCGTTAGACCTGCGTACTGGTCTCCGTAAGCTGTAAAGGCAAGCCGTGAATACAGGTACTCCATACAAATTAGTAGCATGTTGGCCGGGCCGTCTGCCATCACTCCCTGTTCCATTACAAAATCAGGGCTTTACCGTGTGCAGGGTTCCTACATGGGCAACGTTCGTGTGTTCCCTCCGTGAGCGACGCAATATCTATAGATCGGGGGCAGCCGATAGCCTATTAGGTTCACTCGGACGTGCCACTTAGGAAATTGTCGCTAGCTGACCTATGTTGCGTAGGAAGGGCTTAATATGGTCAGTTTAACGAACCTGGCATCCACCGCGTAATACGTACGTCAGTCGTTAAAAGGGGCCCATCGGACGACAGACCCTAAAGGTACGTAATACGGTGTGGCTATACAGTCGCTACTAGGAAGACGTGGACTGCAATTATCAGTATCCTCGGGAACGATACTCTGTATGTATCTCTGGGCAGGACAAACGTACGACGTGAGCACATGCCAGAATGCCTGCGAATTATCCGACTGTAAGGGAGCCCAAGGCGGGTCCTCTTGTAAAGTTCAATCTCACAGCTAAGCCCGTTATACGATCCGTACATTCGAATACGAGGATTACACAGAGACGTTGCTAATGCCAGTATTGAGGAGGTGCAACTAACCCGGCGAAGATTAGACTAATGGCATCCGTAGGCTTTTTCACATAGATTGAATGAGGTTTGAACGTTGCCCTTGTCCCTCTGAGTAACGCCCGAATTTGACGTGTTCTTCCCTAGTAAAGAGCGTGTCCAACAAGTTACGCCCTAACTTCGGATCCATACGCGGTAACCTAATCTTGCCGTTCTGAAGCCAATTAGATGAACTTGATCTAAAAACTAAGCTTTTTTACAACCCGCTTTTACCCCTGGGCTAGTATCTTTATTCGTA
seq00009   AGAGGGCCGTTAGACTGAACTAAGGCGAGTCCTCGCCCCGCCGCTGTGAAGGCCTCTGCCTCAGGTCATCTACGGTCCTAGGGAATAGGGACCTATCCCCGCACCGCCGTCCTTGCGTAAAAATATAGGCGCTCCTGCGCCCTTACCAGCTTCTGCTAGTGAAAACTGCAGCGGCGTATCGACTTGAGAGTCCCGCTATCCGCGACGGCGACAATTGCCACATACTGATTGAAAGGCCCGTAAATTAGAATCACTAATACTTCTACGTCGAGGCGTTAGTGGGGGCGTACAAGTTTCGAAGGAACGGATCGCTAGGGGGTTTCGATACGGGTGAATTGCGAAAGCAAAGACTGTCCGAGATAAGAATACCAATGAAGTCCACCGTAGGTGGCGGAAGTTATAATGGGGTTACGTAGGCGCTCAACGTGACTCACGGGAGGTGTTTGGCGCCTTGAGGCTGAAAGGGTGAATTAAATAATTCCCGAGGATCAGGAGTTATCACTTCGTGATCGACACTCAATCCATGTCCACGTATTACACTAGGGCGAGCCCCAGGGCTAGAACGTATTGAATGCGCCGGGCAGAGACGGCCGTCATGGATGCCTGCGCGACGCAAGGTATTAGTTTGTGACACGCACACACACCGTTAAGCCTTCAGGCAACCAAGACCACTTGTTTTGTCCTCGTAACTCAAGTCCGCTCGAGATTTGGACCACCTGGAGCCGATGTCATGAGCTGGGGAATATCGTTCATTTCGTGCCTAAAGGTCCTGAAGAGAGTCGGCATTGCGTCCTTGCAAATGAACCATCCTCAACTCACCCGAGTATTGGTCAAACAGCGTCCGCTTTTCGAGGGTAGGGTTCCTAACGGTCTCTGAGCAATAGGCAAATAAGATCTGCTTCCGATGGGAGGATAGAGATAGACGAGTTGGTGGTGTAAGTCATTCCTTCTCGACGTCCCGACTCGGTCACTGACGGATACGTTACATAATCTACTCGTCAACACGTTTTCCGCGGCGGTAGAGCACTTGAAAGTGTCAAAATGGAACATCTTGACTATGTTAAGGATTCCACCAAGGCATCATGCATGTCAGCAGGTCTGGGTCTGAAACGGCAAACACCGCTAGTGCTGCTTGTCCTACATAAAGCTTTCAGAAAATTTCGGTGAAGTACTGGGCTACATGTATGTGAGACTACGATGTGCCCGCGCGCCTGTGTCGAAGCGTCATACAGACGATCGCTGAAGTTTTCCGGATGTAGTATTTGTGAGCCATCCTTGAAGACCTCACTCAGAGCGTCTAGATGCGGCGGATGACCCCGTATCGGAGAGTAGCATATGGTGCCTTATTTAGCTAGCGAATCGTTAGACCTGCGTACTGGTCTCCGTAAGCTGTAAAGGCAAGCCGTGAATACAGGTACTCCATACAAATTAGTAGCATGTTGGCCGGGCCGTCTGCCATCACTCCCTGTTCCATTACAAAATCAGGGCTTTACCGTGTGCAGGGTTCCTACATGGGCAACGTTCGTGTGTTCCCTCCGTGAGCGACGCAATATCTATAGATCGGGGGCAGCCGATAGCCTATTAGGTTCACTCGGACGTGCCACTTAGGAAATTGTCGCTAGCTGACCTATGTTGCGTAGGAAGGGCTTAATATGGTCAGTTTAACGAACCTGGCATCCACCGCGTAATACGTACGTCAGTCGTTAAAAGGGGCCCATCGGACGACAGACCCTAAAGGTACGTAATACGGTGTGGCTATACAGTCGCTACTAGGAAGACGTGGACTGCAATTATCAGTATCCTCGGGAACGATACTCTGTATGTATCTCTGGGCAGGACAAACGTACGACGTGAGCACATGCCAGAATGCCTGCGAATTATCCGACTGTAAGGGAGCCCAAGGCGGGTCCTCTTGTAAAGTTCAATCTCACAGCTAAGCCCGTTATACGATCCGTACATTCGAATACGAGGATTACACAGAGACGTTGCTAATGCCAGTATTGAGGAGGTGCAACTAACCCGGCGAAGATTAGACTAATGGCATCCGTAGGCTTTTTCACATAGATTGAATGAGGTTTGAACGTTGCCCTTGTCCCTCTGAGTAACGCCCGAATTTGACGTGTTCTTCCCTAGTAAAGAGCGTGTCCAACAAGTTACGCCCTAACTTCGGATCCATACGCGGTAACCTAATCTTGCCGTTCTGAAGCCAATTAGATGAACTTGATCTAAAAACTAAGCTTTTTTACAACCCGCTTTTACCCCTGGGCTAGTATCTTTATTCGTA
seq00010   AGAGGGCCGTTAGACTGAACTAAGGCGAGTCCTCGCCCCGCCGCTGTGAAGGCCTCTGCCTCAGGTCATCTACGGTCCTAGGGAATAGGGACCTATCCCCGCACCGCCGTCCTTGCGTAAAAATATAGGCGCTCCTGCGCCCTTACCAGCTTCTGCTAGTGAAAACTGCAGCGGCGTATCGACTTGAGAGTCCCGCTATCCGCGACGGCGACAATTGCCACATACTGATTGAAAGGCCCGTAAATTAGAATCACTAATACTTCTACGTCGAGGCGTTAGTGGGGGCGTACAAGTTTCGAAGGAACGGATCGCTAGGGGGTTTCGATACGGGTGAATTGCGAAAGCAAAGACTGTCCGAGATAAGAATACCAATGAAGTCCACCGTAGGTGGCGGAAGTTATAATGGGGTTACGTAGGCGCTCAACGTGACTCACGGGAGGTGTTTGGCGCCTTGAGGCTGAAAGGGTGAATTAAATAATTCCCGAGGATCAGGAGTTATCACTTCGTGATCGACACTCAATCCATGTCCACGTATTACACTAGGGCGAGCCCCAGGGCTAGAACGTATTGAATGCGCCGGGCAGAGACGGCCGTCATGGATGCCTGCGCGACGCAAGGTATTAGTTTGTGACACGCACACACACCGTTAAGCCTTCAGGCAACCAAGACCACTTGTTTTGTCCTCGTAACTCAAGTCCGCTCGAGATTTGGACCACCTGGAGCCGATGTCATGAGCTGGGGAATATCGTTCATTTCGTGCCTAAAGGTCCTGAAGAGAGTCGGCATTGCGTCCTTGCAAATGAACCATCCTCAACTCACCCGAGTATTGGTCAAACAGCGTCCGCTTTTCGAGGGTAGGGTTCCTAACGGTCTCTGAGCAATAGGCAAATAAGATCTGCTTCCGATGGGAGGATAGAGATAGACGAGTTGGTGGTGTAAGTCATTCCTTCTCGACGTCCCGACTCGGTCACTGACGGATACGTTACATAATCTACTCGTCAACACGTTTTCCGCGGCGGTAGAGCACTTGAAAGTGTCAAAATGGAACATCTTGACTATGTTAAGGATTCCACCAAGGCATCATGCATGTCAGCAGGTCTGGGTCTGAAACGGCAAACACCGCTAGTGCTGCTTGTCCTACATAAAGCTTTCAGAAAATTTCGGTGAAGTACTGGGCTACATGTATGTGAGACTACGATGTGCCCGCGCGCCTGTGTCGAAGCGTCATACAGACGATCGCTGAAGTTTTCCGGATGTAGTATTTGTGAGCCATCCTTGAAGACCTCACTCAGAGCGTCTAGATGCGGCGGATGACCCCGTATCGGAGAGTAGCATATGGTGCCTTATTTAGCTAGCGAATCGTTAGACCTGCGTACTGGTCTCCGTAAGCTGTAAAGGCAAGCCGTGAATACAGGTACTCCATACAAATTAGTAGCATGTTGGCCGGGCCGTCTGCCATCACTCCCTGTTCCATTACAAAATCAGGGCTTTACCGTGTGCAGGGTTCCTACATGGGCAACGTTCGTGTGTTCCCTCCGTGAGCGACGCAATATCTATAGATCGGGGGCAGCCGATAGCCTATTAGGTTCACTCGGACGTGCCACTTAGGAAATTGTCGCTAGCTGACCTATGTTGCGTAGGAAGGGCTTAATATGGTCAGTTTAACGAACCTGGCATCCACCGCGTAATACGTACGTCAGTCGTTAAAAGGGGCCCATCGGACGACAGACCCTAAAGGTACGTAATACGGTGTGGCTATACAGTCGCTACTAGGAAGACGTGGACTGCAATTATCAGTATCCTCGGGAACGATACTCTGTATGTATCTCTGGGCAGGACAAACGTACGACGTGAGCACATGCCAGAATGCCTGCGAATTATCCGACTGTAAGGGAGCCCAAGGCGGGTCCTCTTGTAAAGTTCAATCTCACAGCTAAGCCCGTTATACGATCCGTACATTCGAATACGAGGATTACACAGAGACGTTGCTAATGCCAGTATTGAGGAGGTGCAACTAACCCGGCGAAGATTAGACTAATGGCATCCGTAGGCTTTTTCACATAGATTGAATGAGGTTTGAACGTTGCCCTTGTCCCTCTGAGTAACGCCCGAATTTGACGTGTTCTTCCCTAGTAAAGAGCGTGTCCAACAAGTTACGCCCTAACTTCGGATCCATACGCGGTAACCTAATCTTGCCGTTCTGAAGCCAATTAGATGAAGTTGATCTAAAAACTAAGCTTTTTTACAACCCGCTTTTACCCCTGGGCTAGTATCTTTATTCGTA
seq00011   AGAGGGCCGTTAGACTGAACTAAGGCGAGTCCTCGCCCCGCCGCTGTGAAGGCCTCTGCCTCAGGTCATCTACGGTCCTAGGGAATAGGGACCTATCCCCGCACCGCCGTCCTTGCGTAAAAATATAGGCGCTCCTGCGCCCTTACCAGCTTCTGCTAGTGAAAACTGCAGCGGCGTATCGACTTGAGAGTCCCGCTATCCGCGACGGCGACAATTGCCACATACTGATTGAAAGGCCCGTAAATTAGAATCACTAATACTTCTACGTCGAGGCGTTAGTGGGGGCGTACAAGTTTCGAAGGAACGGATCGCTAGGGGGTTTCGATACGGGTGAATTGCGAAAGCAAAGACTGTCCGAGATAAGAATACCAATGAAGTCTACCGTAGGTGGCGGAAGTTATAATGGGGTTACGTAGGCGCTCAACGTGACTCACGGGAGGTGTTTGGCGCCTTGAGGCTGAAAGGGTGAATTAAATAATTCCCGAGGATCAGGAGTTATCACTTCGTGATCGACACTCAATCCATGTCCACGTATTACACTAGGGCGAGCCCCAGGGCTAGAACGTATTGAATGCGCCGGGCAGAGACGGCCGTCATGGATGCCTGCGCGACGCAAGGTATTAGTTTGTGACACGCACACACACCGTTAAGCCTTCAGGCAACCAAGACCACTTGTTTTGTCCTCGTAACTCAAGTCCGCTCGAGATTTGGACCACCTGGAGCCGATGTCATGAGCTGGGGAATATCGTTCATTTCGTGCCTAAAGGTCCTGAAGAGAGTCGGCATTGCGTCCTTGCAAATGAACCATCCTCAACTCACCCGAGTATTGGTCAAACAGCGTCCGCTTTTCGAGGGTAGGGTTCCCAACGGTCTCTGAGCAATAGGCAAATAAGATCTGCTTCCGATGGGAGGATAGAGATAGACGAGTTGGTGGTGTAAGTCATTCCTTCTCGACGTCCCGACTCGGTCACTGACGGATACGTTACATAATCTACTCGTCAACACGTTTTCCGCGGCGGTAGAGCACTTGAAAGTGTCAAAATGGAACATCTTGACTATGTTAAGGATTCCACCAAGGCATCATGCATGTCAGCAGGTCTGGGTCTGAAACGGCAAACACCGCTAGTGCTGCTTGTCCTACATAAAGCTTTCAGAAAATTTCGGTGAAGTACTGGGCTACATGTATGTGAGACTACGATGTGCCCGCGCGCCTGTGTCGAAGCGTCATACAGACGATCGCTGAAGTTTTCCGGATGTAGTATTTGTGAGCCATCCTTGAAGACCTCACTCAGAGCGTCTAGATGCGGCGGATGACCCCGTATCGGAGAGTAGCATATGGTGCCTTATTTAGCTAGCGAATCGTTAGACCTGCGTACTGGTCTCCGTAAGCTGTAAAGGCAAGCCGTGAATACAGGTACTCCATACAAATTAGTAGCATGTTGGCCGGGCCGTCTGCCATCACTCCCTGTTCCATTACAAAATCAGGGCTTTACCGTGTGCAGGGTTCCTACATGGGCAACGTTCGTGTGTTCCCTCCGTGAGCGACGCAATATCTATAGATCGGGGGCAGCCGATAGCCTATTAGGTTCACTCGGACGTGCCACTTAGGAAATTGTCGCTAGCTGACCTATGTTGCGTAGGAAGGGCTTAATATGGTCAGTTTAACGAACCTGGCATCCACCGCGTAATACGTACGTCAGTCGTTAAAAGGGGCCCATCGGACGACAGACCCTAAAGGTACGTAATACGGTGTGGCTATACAGTCGCTACTAGGAAGACGTGGACTGCAATTATCAGTATCCTCGGGAACGATACTCTGTATGTATCTCTGGGCAGGACAAACGTACGACGTGAGCACATGCCAGAATGCCTGCGAATTATCCGACTGTAAGGGAGCCCAAGGCGGGTCCTCTTGTAAAGTTCAATCTCACAGCTAAGCCCGTTATACGATCCGTACATTCGAATACGAGGATTACACAGAGACGTTGCTAATGCCAGTATTGAGGAGGTGCAACTAACCCGGCGAAGATTAGACTAATGGCATCCGTAGGCTTTTTCACATAGATTGAATGAGGTTTGAACGTTGCCCTTGTCCCTCTGAGTAACGCCCGAATTTGACGTGTTCTTCCCTAGTAAAGAGCGTGTCCAACAAGTTACGCCCTAACTTCGGATCCATACGCGGTAACCTAATCTTGCCGTTCTGAAGCCAATTAGATGAACTTGATCTAAAAACTAAGCTTTTTTACAACCCGCTTTTACCCCTGGGCTAGTATCTTTATTCGTA
seq00012   AGAGGGCCGTTAGACTGAACTAAGGCGAGTCCTCGCCCCGCCGCTGTGAAGGCCTCTGCCTCAGGTCATCTACGGTCCTAGGGAATAGGGACCTATCCCCGCACCGCCGTCCTTGCGTAAAAATATAGGCGCTCCTGCGCCCTTACCAGCTTCTGCTAGTGAAAACTGCAGCGGCGTATCGACTTGAGAGTCCCGCTATCCGCGACGGCGACAATTGCCACATACTGATTGAAAGGCCCGTAAATTAGAATCACTAATACTTCTACGTCGAGGCGTTAGTGGGGGCGTACAAGTTTCGAAGGAACGGATCGCTAGGGGGTTTCGATACGGGTGAATTGCGAAAGCAAAGACTGTCCGAGATAAGAATACCAATGAAGTCCACCGTAGGTGGCGGAAGTTATAATGGGGTTACGTAGGCGCTCAACGTGACTCACGGGAGGTGTTTGGCGCCTTGAGGCTGAAAGGGTGAATTAAATAATTCCCGAGGATCAGGAGTTATCACTTCGTGATCGACACTCAATCCATGTCCACGTATTACACTAGGGCGAGCCCCAGGGCTAGAACGTATTGAATGCGCCGGGCAGAGACGGCCGTCATGGATGCCTGCGCGACGCAAGGTATTAGTTTGTGACACGCACACACACCGTTAAGCCTTCAGGCAACCAAGACCACTTGTTTTGTCCTCGTAACTCAAGTCCGCTCGAGATTTGGACCACCTGGAGCCGATGTCATGAGCTGGGGAATATCGTTCATTTCGTGCCTAAAGGTCCTGAAGAGAGTCGGCATTGCGTCCTTGCAAATGAACCATCCTCAACTCACCCGAGTATTGGTCAAACAGCGTCCGCTTTTCGAGGGTAGGGTTCCTAACGGTCTCTGAGCAATAGGCAAATAAGATCTGCTTCCGATGGGAGGATAGAGATAGACGAGTTGGTGGTGTAAGTCATTCCTTCTCGACGTCCCGACTCGGTCACTGACGGATACGTTACATAATCTACTCGTCAACACGTTTTCCGCGGCGGTAGAGCACTTGAAAGTGTCAAAATGGAACATCTTGACTATGTTAAGGATTCCACCAAGGCATCATGCATGTCAGCAGGTCTGGGTCTGAAACGGCAAACACCGCTAGTGCTGCTTGTCCTACATAAAGCTTTCAGAAAATTTCGGTGAAGTACTGGGCTACATGTATGTGAGACTACGATGTGCCCGCGCGCCTGTGTCGAAGCGTCATACAGACGATCGCTGAAGTTTTCCGGATGTAGTATTTGTGAGCCATCCTTGAAGACCTCACTCAGAGCGTCTAGATGCGGCGGATGACCCCGTATCGGAGAGTAGCATATGGTGCCTTATTTAGCTAGCGAATCGTTAGACCTGCGTACTGGTCTCCGTAAGCTGTAAAGGCAAGCCGTGAATACAGGTACTCCATACAAATTAGTAGCATGTTGGCCGGGCCGTCTGCCATCACTCCCTGTTCCATTACAAAATCAGGGCTTTACCGTGTGCAGGGTTCCTACATGGGCAACGTTCGTGTGTTCCCTCCGTGAGCGACGCAATATCTATAGATCGGGGGCAGCCGATAGCCTATTAGGTTCACTCGGACGTGCCACTTAGGAAATTGTCGCTAGCTGACCTATGTTGCGTAGGAAGGGCTTAATATGGTCAGTTTAACGAACCTGGCATCCACCGCGTAATACGTACGTCAGTCGTTAAAAGGGGCCCATCGGACGACAGACCCTAAAGGTACGTAATACGGTGTGGCTATACAGTCGCTACTAGGAAGACGTGGACTGCAATTATCAGTATCCTCGGGAACGATACTCTGTATGTATCTCTGGGCAGGACAAACGTACGACGTGAGCACATGCCAGAATGCCTGCGAATTATCCGACTGTAAGGGAGCCCAAGGCGGGTCCTCTTGTAAAGTTCAATCTCACAGCTAAGCCCGTTATACGATCCGTACATTCGAATACGAGGATTACACAGAGACGTTGCTAATGCCAGTATTGAGGAGGTGCAACTAACCCGGCGAAGATTAGACTAATGGCATCCGTAGGCTTTTTCACATAGATTGAATGAGGTTTGAACGTTGCCCTTGTCCCTCTGAGTAACGCCCGAATTTGACGTGTTCTTCCCTAGTAAAGAGCGTGTCCAACAAGTTACGCCCTAACTTCGGATCCATACGCGGTAACCTAATCTTGCCGTTCTGAAGCCAATTAGATGAACTTGATCTAAAAACTAAGCTTTTTTACAACCCGCTTTTACCCCTGGGCTAGTATCTTTATTCGTA
seq00013   AGAGGGCCGTTAGACTGAACTAAGGCGAGTCCTCGCCCCGCCGCTGTGAAGGCCTCTGCCTCAGGTCATCTACGGTCCTAGGGAATAGGGACCTATCCCCGCACCGCCGTCCTTGCGTAAAAATATAGGCGCTCCTGCGCCCTTACCAGCTTCTGCTAGTGAAAACTGCAGCGGCGTATCGACTTGAGAGTCCCGCTATCCGCGACGGCGACAATTGCCACATACTGATTGAAAGGCCCGTAAATTAGAATCACTAATACTTCTACGTCGAGGCGTTAGTGGGGGCGTACAAGTTTCGAAGGAACGGATCGCTAGGGGGTTTCGATACGGGTGAATTGCGAAAGCAAAGACTGTCCGAGATAAGAATACCAATGAAGTCCACCGTAGGTGGCGGAAGTTATAATGGGGTTACGTAGGCGCTCAACGTGACTCACGGGAGGTGTTTGGCGCCTTGAGGCTGAAAGGGTGAATTAAATAATTCCCGAGGATCAGGAGTTATCACTTCGTGATCGACACTCAATCCATGTCCACGTATTACACTAGGGCGAGCCCCAGGGCTAGAACGTATTGAATGCGCCGGGCAGAGACGGCCGTCATGGATGCCTGCGCGACGCAAGGTATTAGTTTGTGACACGCACACACACCGTTAAGCCTTCAGGCAACCAAGACCACTTGTTTTGTCCTCGTAACTCAAGTCCGCTCGAGATTTGGACCACCTGGAGCCGATGTCATGAGCTGGGGAATATCGTTCATTTCGTGCCTAAAGGTCCTGAAGAGAGTCGGCATTGCGTCCTTGCAAATGAACCATCCTCAACTCACCCGAGTATTGGTCAAACAGCGTCCGCTTTTCGAGGGTAGGGTTCCTAACGGTCTCTGAGCAATAGGCAAATAAGATCTGCTTCCGATGGGAGGATAGAGATAGACGAGTTGGTGGTGTAAGTCATTCCTTCTCGACGTCCCGACTCGGTCACTGACGGATACGTTACATAATCTACTCGTCAACACGTTTTCCGCGGCGGTAGAGCACTTGAAAGTGTCAAAATGGAACATCTTGACTATGTTAAGGATTCCACCAAGGCATCATGCATGTCAGCAGGTCTGGGTCTGAAACGGCAAACACCGCTAGTGCTGCTTGTCCTACATAAAGCTTTCAGAAAATTTCGGTGAAGTACTGGGCTACATGTATGTGAGACTACGATGTGCCCGCGCGCCTGTGTCGAAGCGTCATACAGACGATCGCTGAAGTTTTCCGGATGTAGTATTTGTGAGCCATCCTTGAAGACCTCACTCAGAGCGTCTAGATGCGGCGGATGACCCCGTATCGGAGAGTAGCATATGGTGCCTTATTTAGCTAGCGAATCGTTAGACCTGCGTACTGGTCTCCGTAAGCTGTAAAGGCAAGCCGTGAATACAGGTACTCCATACAAATTAGTAGCATGTTGGCCGGGCCGTCTGCCATCACTCCCTGTTCCATTACAAAATCAGGGCTTTACCGTGTGCAGGGTTCCTACATGGGCAACGTTCGTGTGTTCCCTCCGTGAGCGACGCAATATCTATAGATCGGGGGCAGCCGATAGCCTATTAGGTTCACTCGGACGTGCCACTTAGGAAATTGTCGCTAGCTGACCTATGTTGCGTAGGAAGGGCTTAATATGGTCAGTTTAACGAACCTGGCATCCACCGCGTAATACGTACGTCAGTCGTTAAAAGGGGCCCATCGGACGACAGACCCTAAAGGTACGTAATACGGTGTGGCTATACAGTCGCTACTAGGAAGACGTGGACTGCAATTATCAGTATCCTCGGGAACGATACTCTGTATGTATCTCTGGGCAGGACAAACGTACGACGTGAGCACATGCCAGAATGCCTGCGAATTATCCGACTGTAAGGGAGCCCAAGGCGGGTCCTCTTGTAAAGTTCAATCTCACAGCTAAGCCCGTTATACGATCCGTACATTCGAATACGAGGATTACACAGAGACGTTGCTAATGCCAGTATTGAGGAGGTGCAACTAACCCGGCGAAGATTAGACTAATGGCATCCGTAGGCTTTTTCACATAGATTGAATGAGGTTTGAACGTTGCCCTTGTCCCTCTGAGTAACGCCCGAATTTGACGTGTTCTTCCCTAGTAAAGAGCGTGTCCAACAAGTTACGCCCTAACTTCGGATCCATACGCGGTAACCTAATCTTGCCGTTCTGAAGCCAATTAGATGAACTTGATCTAAAAACTAAGCTTTTTTACAACCCGCTTTTACCCCTGGGCTAGTATCTTTATTCGTA
seq00014   AGAGGGCCGTTAGACTGAACTAAGGCGAGTCCTCGCCCCGCCGCTGTGAAGGCCTCTGCCTCAGGTCATCTACGGTCCTAGGGAATAGGGACCTATCCCCGCACCGCCGTCCTTGCGTAAAAATATAGGCGCTCCTGCGCCCTTACCAGCTTCTGCTAGTGAAAACTGCAGCGGCGTATCGACTTGAGAGTCCCGCTATCCGCGACGGCGACAATTGCCACATACTGATTGAAAGGCCCGTAAATTAGAATCACTAATACTTCTACGTCGAGGCGTTAGTGGGGGCGTACAAGTTTCGAAGGAACGGATCGCTAGGGGGTTTCGATACGGGTGAATTGCGAAAGCAAAGACTGTCCGAGATAAGAATACCAATGAAGTCCACCGTAGGTGGCGGAAGTTATAATGGGGTTACGTAGGCGCTCAACGTGACTCACGGGAGGTGTTTGGCGCCTTGAGGCTGAAAGGGTGAATTAAATAATTCCCGAGGATCAGGAGTTATCACTTCGTGATCGACACTCAATCCATGTCCACGTATTACACTAGGGCGAGCCCCAGGGCTAGAACGTATTGAATGCGCCGGGCAGAGACGGCCGTCATGGATGCCTGCGCGACGCAAGGTATTAGTTTGTGACACGCACACACACCGTTAAGCCTTCAGGCAACCAAGACCACTTGTTTTGTCCTCGTAACTCAAGTCCGCTCGAGATTTGGACCACCTGGAGCCGATGTCATGAGCTGGGGAATATCGTTCATTTCGTGCCTAAAGGTCCTGAAGAGAGTCGGCATTGCGTCCTTGCAAATGAACCATCCTCAACTCACCCGAGTATTGGTCAAACAGCGTCCGCTTTTCGAGGGTAGGGTTCCTAACGGTCTCTGAGCAATAGGCAAATAAGATCTGCTTCCGATGGGAGGATAGAGATAGACGAGTTGGTGGTGTAAGTCATTCCTTCTCGACGTCCCGACTCGGTCACTGACGGATACGTTACATAATCTACTCGTCAACACGTTTTCCGCGGCGGTAGAGCACTTGAAAGTGTCAAAATGGAACATCTTGACTATGTTAAGGATTCCACCAAGGCATCATGCATGTCAGCAGGTCTGGGTCTGAAACGGCAAACACCGCTAGTGCTGCTTGTCCTACATAAAGCTTTCAGAAAATTTCGGTGAAGTACTGGGCTACATGTATGTGAGACTACGATGTGCCCGCGCGCCTGTGTCGAAGCGTCATACAGACGATCGCTGAAGTTTTCCGGATGTAGTATTTGTGAGCCATCCTTGAAGACCTCACTCAGAGCGTCTAGATGCGGCGGATGACCCCGTATCGGAGAGTAGCATATGGTGCCTTATTTAGCTAGCGAATCGTTAGACCTGCGTACTGGTCTCCGTAAGCTGTAAAGGCAAGCCGTGAATACAGGTACTCCATACAAATTAGTAGCATGTTGGCCGGGCCGTCTGCCATCACTCCCTGTTCCATTACAAAATCAGGGCTTTACCGTGTGCAGGGTTCCTACATGGGCAACGTTCGTGTGTTCCCTCCGTGAGCGACGCAATATCTATAGATCGGGGGCAGCCGATAGCCTATTAGGTTCACTCGGACGTGCCACTTAGGAAATTGTCGCTAGCTGACCTATGTTGCGTAGGAAGGGCTTAATATGGTCAGTTTAACGAACCTGGCATCCACCGCGTAATACGTACGTCAGTCGTTAAAAGGGGCCCATCGGACGACAGACCCTAAAGGTACGTAATACGGTGTGGCTATACAGTCGCTACTAGGAAGACGTGGACTGCAATTATCAGTATCCTCGGGAACGATACTCTGTATGTATCTCTGGGCAGGACAAACGTACGACGTGAGCACATGCCAGAATGCCTGCGAATTATCCGACTGTAAGGGAGCCCAAGGCGGGTCCTCTTGTAAAGTTCAATCTCACAGCTAAGCCCGTTATACGATCCGTACATTCGAATACGAGGATTACACAGAGACGTTGCTAATGCCAGTATTGAGGAGGTGCAACTAACCCGGCGAAGATTAGACTAATGGCATCCGTAGGCTTTTTCACATAGATTGAATGAGGTTTGAACGTTGCCCTTGTCCCTCTGAGTAACGCCCGAATTTGACGTGTTCTTCCCTAGTAAAGAGCGTGTCCAACAAGTTACGCCCTAACTTCGGATCCATACGCGGTAACCTAATCTTGCCGTTCTGAAGCCAATTAGATGAACTTGATCTAAAAACTAAGCTTTTTTACAACCCGCTTTTACCCCTGGGCTAGTATCTTTATTCGTA
seq00015   AGAGGGCCGTTAGACTGAACTAAGGCGAGTCCTCGCCCCGCCGCTGTGAAGGCCTCTGCCTCAGGTCATCTACGGTCCTAGGGAATAGGGACCTATCCCCGCACCGCCGTCCTTGCGTAAAAATATAGGCGCTCCTGCGCCCTTACCAGCTTCTGCTAGTGAAAACTGCAGCGGCGTATCGACTTGAGAGTCCCGCTATCCGCGACGGCGACAATTGCCACATACTGATTGAAAGGCCCGTAAATTAGAATCACTAATACTTCTACGTCGAGGCGTTAGTGGGGGCGTACAAGTTTCGAAGGAACGGATCGCTAGGGGGTTTCGATACGGGTGAATTGCGAAAGCAAAGACTGTCCGAGATAAGAATACCAATGAAGTCCACCGTAGGTGGCGGAAGTTATAATGGGGTTACGTAGGCGCTCAACGTGACTCACGGGAGGTGTTTGGCGCCTTGAGGCTGAAAGGGTGAATTAAATAATTCCCGAGGATCAGGAGTTATCACTTCGTGATCGACACTCAATCCATGTCCACGTATTACACTAGGGCGAGCCCCAGGGCTAGAACGTATTGAATGCGCCGGGCAGAGACGGCCGTCATGGATGCCTGCGCGACGCAAGGTATTAGTTTGTGACACGCACACACACCGTTAAGCCTTCAGGCAACCAAGACCACTTGTTTTGTCCTCGTAACTCAAGTCCGCTCGAGATTTGGACCACCTGGAGCCGATGTCATGAGCTGGGGAATATCGTTCATTTCGTGCCTAAAGGTCCTGAAGAGAGTCGGCATTGCGTCCTTGCAAATGAACCATCCTCAACTCACCCGAGTATTGGTCAAACAGCGTCCGCTTTTCGAGGGTAGGGTTCCTAACGGTCTCTGAGCAATAGGCAAATAAGATCTGCTTCCGATGGGAGGATAGAGATAGACGAGTTGGTGGTGTAAGTCATTCCTTCTCGACGTCCCGACTCGGTCACTGACGGATACGTTACATAATCTACTCGTCAACACGTTTTCCGCGGCGGTAGAGCACTTGAAAGTGTCAAAATGGAACATCTTGACTATGTTAAGGATTCCACCAAGGCATCATGCATGTCAGCAGGTCTGGGTCTGAAACGGCAAACACCGCTAGTGCTGCTTGTCCTACATAAAGCTTTCAGAAAATTTCGGTGAAGTACTGGGCTACATGTATGTGAGACTACGATGTGCCCGCGCGCCTGTGTCGTAGCGTCATACAGACGATCGCTGAAGTTTTCCGGATGTAGTATTTGTGAGCCATCCTTGAAGACCTCACTCAGAGCGTCTAGATGCGGCGGATGACCCCGTATCGGAGAGTAGCATATGGTGCCTTATTTAGCTAGCGAATCGTTAGACCTGCGTACTGGTCTCCGTAAGCTGTAAAGGCAAGCCGTGAATACAGGTACTCCATACAAATTAGTAGCATGTTGGCCGGGCCGTCTGCCATCACTCCCTGTTCCATTACAAAATCAGGGCTTTACCGTGTGCAGGGTTCCTACATGGGCAACGTTCGTGTGTTCCCTCCGTGAGCGACGCAATATCTATAGATCGGGGGCAGCCGATAGCCTATTAGGTTCACTCGGACGTGCCACTTAGGAAATTGTCGCTAGCTGACCTATGTTGCGTAGGAAGGGCTTAATATGGTCAGTTTAACGAACCTGGCATCCACCGCGTAATACGTACGTCAGTCGTTAAAAGGGGCCCATCGGACGACAGACCCTAAAGGTACGTAATACGGTGTGGCTATACAGTCGCTACTAGGAAGACGTGGACTGCAATTATCAGTATCCTCGGGAACGATACTCTGTATGTATCTCTGGGCAGGACAAACGTACGACGTGAGCACATGCCAGAATGCCTGCGAATTATCCGACTGTAAGGGAGCCCAAGGCGGGTCCTCTTGTAAAGTTCAATCTCACAGCTAAGCCCGTTATACGATCCGTACATTCGAATACGAGGATTACACAGAGACGTTGCTAATGCCAGTATTGAGGAGGTGCAACTAACCCGGCGAAGATTAGACTAATGGCATCCGTAGGCTTTTTCACATAGATTGAATGAGGTTTGAACGTTGCCCTTGTCCCTCTGAGTAACGCCCGAATTTGACGTGTTCTTCCCTAGTAAAGAGCGTGTCCAACAAGTTACGCCCTAACTTCGGATCCATACGCGGTAACCTAATCTTGCCGTTCTGAAGCCAATTAGATGAACTTGATCTAAAAACTAAGCTTTTTTACAACCCGCTTTTACCCCTGGGCTAGTATCTTTATTCGTA
seq00016   AGAGGGCCGTTAGACTGAACTAAGGCGAGTCCTCGCCCCGCCGCTGTGAAGGCCTCTGCCTCAGGTCATCTACGGTCCTAGGGAATAGGGACCTATCCCCGCACCGCCGTCCTTGCGTAAAAATATAGGCGCTCCTGCGCCCTTACCAGCTTCTGCTAGTGAAAACTGCAGCGGCGTATCGACTTGAGAGTCCCGCTATCCGCGACGGCGACAATTGCCACATACTGATTGAAAGGCCCGTAAATTAGAATCACTAATACTTCTACGTCGAGGCGTTAGTGGGGGCGTACAAGTTTCGAAGGAACGGATCGCTAGGGGGTTTCGATACGGGTGAATTGCGAAAGCAAAGACTGTCCGAGATAAGAATACCAATGAAGTCCACCGTAGGTGGCGGAAGTTATAATGGGGTTACGTAGGCGCTCAACGTGACTCACGGGAGGTGTTTGGCGCCTTGAGGCTGAAAGGGTGAATTAAATAATTCCCGAGGATCAGGAGTTATCACTTCGTGATCGACACTCAATCCATGTCCACGTATTACACTAGGGCGAGCCCCAGGGCTAGAACGTATTGAATGCGCCGGGCAGAGACGGCCGTCATGGATGCCTGCGCGACGCAAGGTATTAGTTTGTGACACGCACACACACCGTTAAGCCTTCAGGCAACCAAGACCACTTGTTTTGTCCTCGTAACTCAAGTCCGCTCGAGATTTGGACCACCTGGAGCCGATGTCATGAGCTGGGGAATATCGTTCATTTCGTGCCTAAAGGTCCTGAAGAGAGTCGGCATTGCGTCCTTGCAAATGAACCATCCTCAACTCACCCGAGTATTGGTCAAACAGCGTCCGCTTTTCGAGGGTAGGGTTCCTAACGGTCTCTGAGCAATAGGCAAATAAGATCTGCTTCCGATGGGAGGATAGAGATAGACGAGTTGGTGGTGTAAGTCATTCCTTCTCGACGTCCCGACTCGGTCACTGACGGATACGTTACATAATCTACTCGTCAACACGTTTTCCGCGGCGGTAGAGCACTTGAAAGTGTCAAAATGGAACATCTTGACTATGTTAAGGATTCCACCAAGGCATCATGCATGTCAGCAGGTCTGGGTCTGAAACGGCAAACACCGCTAGTGCTGCTTGTCCTACATAAAGCTTTCAGAAAATTTCGGTGAAGTACTGGGCTACATGTATGTGAGACTACGATGTGCCCGCGCGCCTGTGTCGAAGCGTCATACAGACGATCGCTGAAGTTTTCCGGATGTAGTATTTGTGAGCCATCCTTGAAGACCTCACTCAGAGCGTCTAGATGCGGCGGATGACCCCGTATCGGAGAGTAGCATATGGTGCCTTATTTAGCTAGCGAATCGTTAGACCTGCGTACTGGTCTCCGTAAGCTGTAAAGGCAAGCCGTGAATACAGGTACTCCATACAAATTAGTAGCATGTTGGCCGGGCCGTCTGCCATCACTCCCTGTTCCATTACAAAATCAGGGCTTTACCGTGTGCAGGGTTCCTACATGGGCAACGTTCGTGTGTTCCCTCCGTGAGCGACGCAATATCTATAGATCGGGGGCAGCCGATAGCCTATTAGGTTCACTCGGACGTGCCACTTAGGAAATTGTCGCTAGCTGACCTATGTTGCGTAGGAAGGGCTTAATATGGTCAGTTTAACGAACCTGGCATCCACCGCGTAATACGTACGTCAGTCGTTAAAAGGGGCCCATCGGACGACAGACCCTAAAGGTACGTAATACGGTGTGGCTATACAGTCGCTACTAGGAAGACGTGGACTGCAATTATCAGTATCCTCGGGAACGATACTCTGTATGTATCTCTGGGCAGGACAAACGTACGACGTGAGCACATGCCAGAATGCCTGCGAATTATCCGACTGTAAGGGAGCCCAAGGCGGGTCCTCTTGTAAAGTTCAATCTCACAGCTAAGCCCGTTATACGATCCGTACATTCGAATACGAGGATTACACAGAGACGTTGCTAATGCCAGTATTGAGGAGGTGCAACTAACCCGGCGAAGATTAGACTAATGGCATCCGTAGGCTTTTTCACATAGATTGAATGAGGTTTGAACGTTGCCCTTGTCCCTCTGAGTAACGCCCGAATTTGACGTGTTCTTCCCTAGTAAAGAGCGTGTCCAACAAGTTACGCCCTAACTTCGGATCCATACGCGGTAACCTAATCTTGCCGTTCTGAAGCCAATTAGATGAACTTGATCTAAAAACTAAGCTTTTTTACAACCCGCTTTTACCCCTGGGCTAGTATCTTTATTCGTA
seq00017   AGAGGGCCGTTAGACTGAACTAAGGCGAGTCCTCGCCCCGCCGCTGTGAAGGCCTCTGCCTCAGGTCATCTACGGTCCTAGGGAATAGGGACCTATCCCCGCACCGCCGTCCTTGCGTAAAAATATAGGCGCTCCTGCGCCCTTACCAGCTTCTGCTAGTGAAAACTGCAGCGGCGTATCGACTTGAGAGTCCCGCTATCCGCGACGGCGACAATTGCCACATACTGATTGAAAGGCCCGTAAATTAGAATCACTAATACTTCTACGTCGAGGCGTTAGTGGGGGCGTACAAGTTTCGAAGGAACGGATCGCTAGGGGGTTTCGATACGGGTGAATTGCGAAAGCAAAGACTGTCCGAGATAAGAATACCAATGAAGTCCACCGTAGGTGGCGGAAGTTATAATGGGGTTACGTAGGCGCTCAACGTGACTCACGGGAGGTGTTTGGCGCCTTGAGGCTGAAAGGGTGAATTAAATAATTCCCGAGGATCAGGAGTTATCACTTCGTGATCGACACTCAATCCATGTCCACGTATTACACTAGGGCGAGCCCCAGGGCTAGAACGTATTGAATGCGCCGGGCAGAGACGGCCGTCATGGATGCCTGCGCGACGCAAGGTATTAGTTTGTGACACGCACACACACCGTTAAGCCTTCAGGCAACCAAGACCACTTGTTTTGTCCTCGTAACTCAAGTCCGCTCGAGATTTGGACCACCTGGAGCCGATGTCATGAGCTGGGGAATATCGTTCATTTCGTGCCTAAAGGTCCTGAAGAGAGTCGGCATTGCGTCCTTGCAAATGAACCATCCTCAACTCACCCGAGTATTGGTCAAACAGCGTCCGCTTTTCGAGGGTAGGGTTCCTAACGGTCTCTGAGCAATAGGCAAATAAGATCTGCTTCCGATGGGAGGATAGAGATAGACGAGTTGGTGGTGTAAGTCATTCCTTCTCGACGTCCCGACTCGGTCACTGACGGATACGTTACATAATCTACTCGTCAACACGTTTTCCGCGGCGGTAGAGCACTTGAAAGTGTCAAAATGGAACATCTTGACTATGTTAAGGATTCCACCAAGGCATCATGCATGTCAGCAGGTCTGGGTCTGAAACGGCAAACACCGCTAGTGCTGCTTGTCCTACATAAAGCTTTCAGAAAATTTCGGTGAAGTACTGGGCTACATGTATGTGAGACTACGATGTGCCCGCGCGCCTGTGTCGAAGCGTCATACAGACGATCGCTGAAGTTTTCCGGATGTAGTATTTGTGAGCCATCCTTGAAGACCTCACTCAGAGCGTCTAGATGCGGCGGATGACCCCGTATCGGAGAGTAGCATATGGTGCCTTATTTAGCTAGCGAATCGTTAGACCTGCGTACTGGTCTCCGTAAGCTGTAAAGGCAAGCCGTGAATACAGGTACTCCATACAAATTAGTAGCATGTTGGCCGGGCCGTCTGCCATCACTCCCTGTTCCATTACAAAATCAGGGCTTTACCGTGTGCAGGGTTCCTACATGGGCAACGTTCGTGTGTTCCCTCCGTGAGCGACGCAATATCTATAGATCGGGGGCAGCCGATAGCCTATTAGGTTCACTCGGACGTGCCACTTAGGAAATTGTCGCTAGCTGACCTATGTTGCGTAGGAAGGGCTTAATATGGTCAGTTTAACGAACCTGGCATCCACCGCGTAATACGTACGTCAGTCGTTAAAAGGGGCCCATCGGACGACAGACCCTAAAGGTACGTAATACGGTGTGGCTATACAGTCGCTACTAGGAAGACGTGGACTGCAATTATCAGTATCCTCGGGAACGATACTCTGTATGTATCTCTGGGCAGGACAAACGTACGACGTGAGCACATGCCAGAATGCCTGCGAATTATCCGACTGTAAGGGAGCCCAAGGCGGGTCCTCTTGTAAAGTTCAATCTCACAGCTAAGCCCGTTATACGATCCGTACATTCGAATACGAGGATTACACAGAGACGTTGCTAATGCCAGTATTGAGGAGGTGCAACTAACCCGGCGAAGATTAGACTAATGGCATCCGTAGGCTTTTTCACATAGATTGAATGAGGTTTGAACGTTGCCCTTGTCCCTCTGAGTAACGCCCGAATTTGACGTGTTCTTCCCTAGTAAAGAGCGTGTCCAACAAGTTACGCCCTAACTTCGGATCCATACGCGGTAACCTAATCTTGCCGTTCTGAAGCCAATTAGATGAACTTGATCTAAAAACTAAGCTTTTTTACAACCCGCTTTTACCCCTGGGCTAGTATCTTTATTCGTA
seq00018   AGAGGGCCGTTAGACTGAACTAAGGCGAGTCCTCGCCCCGCCGCTGTGAAGGCCTCTGCCTCAGGTCATCTACGGTCCTAGGGAATAGGGACCTATCCCCGCACCGCCGTCCTTGCGTAAAAATATAGGCGCTCCTGCGCCCTTACCAGCTTCTGCTAGTGAAAACTGCAGCGGCGTATCGACTTGAGAGTCCCGCTATCCGCGACGGCGACAATTGCCACATACTGATTGAAAGGCCCGTAAATTAGAATCACTAATACTTCTACGTCGAGGCGTTAGTGGGGGCGTACAAGTTTCGAAGGAACGGATCGCTAGGGGGTTTCGATACGGGTGAATTGCGAAAGCAAAGACTGTCCGAGATAAGAATACCAATGAAGTCCACCGTAGGTGGCGGAAGTTATAATGGGGTTACGTAGGCGCTCAACGTGACTCACGGGAGGTGTTTGGCGCCTTGAGGCTGAAAGGGTGAATTAAATAATTCCCGAGGATCAGGAGTTATCACTTCGTGATCGACACTCAATCCATGTCCACGTATTACACTAGGGCGAGCCCCAGGGCTAGAACGTATTGAATGCGCCGGGCAGAGACGGCCGTCATGGATGCCTGCGCGACGCAAGGTATTAGTTTGTGACACGCACACACACCGTTAAGCCTTCAGGCAACCAAGACCACTTGTTTTGTCCTCGTAACTCAAGTCCGCTCGAGATTTGGACCACCTGGAGCCGATGTCATGAGCTGGGGAATATCGTTCATTTCGTGCCTAAAGGTCCTGAAGAGAGTCGGCATTGCGTCCTTGCAAATGAACCATCCTCAACTCACCCGAGTATTGGTCAAACAGCGTCCGCTTTTCGAGGGTAGGGTTCCTAACGGTCTCTGAGCAATAGGCAAATAAGATCTGCTTCCGATGGGAGGATAGAGATAGACGAGTTGGTGGTGTAAGTCATTCCTTCTCGACGTCCCGACTCGGTCACTGACGGATACGTTACATAATCTACTCGTCAACACGTTTTCCGCGGCGGTAGAGCACTTGAAAGTGTCAAAATGGAACATCTTGACTATGTTAAGGATTCCACCAAGGCATCATGCATGTCAGCAGGTCTGGGTCTGAAACGGCAAACACCGCTAGTGCTGCTTGTCCTACATAAAGCTTTCAGAAAATTTCGGTGAAGTACTGGGCTACATGTATGTGAGACTACGATGTGCCCGCGCGCCTGTGTCGAAGCGTCATACAGACGATCGCTGAAGTTTTCCGGATGTAGTATTTGTGAGCCATCCTTGAAGACCTCACTCAGAGCGTCTAGATGCGGCGGATGACCCCGTATCGGAGAGTAGCATATGGTGCCTTATTTAGCTAGCGAATCGTTAGACCTGCGTACTGGTCTCCGTAAGCTGTAAAGGCAAGCCGTGAATACAGGTACTCCATACAAATTAGTAGCATGTTGGCCGGGCCGTCTGCCATCACTCCCTGTTCCATTACAAAATCAGGGCTTTACCGTGTGCAGGGTTCCTACATGGGCAACGTTCGTGTGTTCCCTCCGTGAGCGACGCAATATCTATAGATCGGGGGCAGCCGATAGCCTATTAGGTTCACTCGGACGTGCCACTTAGGAAATTGTCGCTAGCTGACCTATGTTGCGTAGGAAGGGCTTAATATGGTCAGTTTAACGAACCTGGCATCCACCGCGTAATACGTACGTCAGTCGTTAAAAGGGGCCCATCGGACGACAGACCCTAAAGGTACGTAATACGGTGTGGCTATACAGTCGCTACTAGGAAGACGTGGACTGCAATTATCAGTATCCTCGGGAACGATACTCTGTATGTATCTCTGGGCAGGACAAACGTACGACGTGAGCACATGCCAGAATGCCTGCGAATTATCCGACTGTAAGGGAGCCCAAGGCGGGTCCTCTTGTAAAGTTCAATCTCACAGCTAAGCCCGTTATACGATCCGTACATTCGAATACGAGGATTACACAGAGACGTTGCTAATGCCAGTATTGAGGAGGTGCAACTAACCCGGCGAAGATTAGACTAATGGCATCCGTAGGCTTTTTCACATAGATTGAATGAGGTTTGAACGTTGCCCTTGTCCCTCTGAGTAACGCCCGAATTTGACGTGTTCTTCCCTAGTAAAGAGCGTGTCCAACAAGTTACGCCCTAACTTCGGATCCATACGCGGTAACCTAATCTTGCCGTTCTGAAGCCAATTAGATGAAGTTGATCTAAAAACTAAGCTTTTTTACAACCCGCTTTTACCCCTGGGCTAGTATCTTTATTCGTA
seq00019   AGAGGGCCGTTAGACTGAACTAAGGCGAGTCCTCGCCCCGCCGCTGTGAAGGCCTCTGCCTCAGGTCATCTACGGTCCTAGGGAATAGGGACCTATCCCCGCACCGCCGTCCTTGCGTAAAAATATAGGCGCTCCTGCGCCCTTACCAGCTTCTGCTAGTGAAAACTGCAGCGGCGTATCGACTTGAGAGTCCCGCTATCCGCGACGGCGACAATTGCCACATACTGATTGAAAGGCCCGTAAATTAGAATCACTAATACTTCTACGTCGAGGCGTTAGTGGGGGCGTACAAGTTTCGAAGGAACGGATCGCTAGGGGGTTTCGATACGGGTGAATTGCGAAAGCAAAGACTGTCCGAGATAAGAATACCAATGAAGTCCACCGTAGGTGGCGGAAGTTATAATGGGGTTACGTAGGCGCTCAACGTGACTCACGGGAGGTGTTTGGCGCCTTGAGGCTGAAAGGGTGAATTAAATAATTCCCGAGGATCAGGAGTTATCACTTCGTGATCGACACTCAATCCATGTCCACGTATTACACTAGGGCGAGCCCCAGGGCTAGAACGTATTGAATGCGCCGGGCAGAGACGGCCGTCATGGATGCCTGCGCGACGCAAGGTATTAGTTTGTGACACGCACACACACCGTTAAGCCTTCAGGCAACCAAGACCACTTGTTTTGTCCTCGTAACTCAAGTCCGCTCGAGATTTGGACCACCTGGAGCCGATGTCATGAGCTGGGGAATATCGTTCATTTCGTGCCTAAAGGTCCTGAAGAGAGTCGGCATTGCGTCCTTGCAAATGAACCATCCTCAACTCACCCGAGTATTGGTCAAACAGCGTCCGCTTTTCGAGGGTAGGGTTCCTAACGGTCTCTGAGCAATAGGCAAATAAGATCTGCTTCCGATGGGAGGATAGAGATAGACGAGTTGGTGGTGTAAGTCATTCCTTCTCGACGTCCCGACTCGGTCACTGACGGATACGTTACATAATCTACTCGTCAACACGTTTTCCGCGGCGGTAGAGCACTTGAAAGTGTCAAAATGGAACATCTTGACTATGTTAAGGATTCCACCAAGGCATCATGCATGTCAGCAGGTCTGGGTCTGAAACGGCAAACACCGCTAGTGCTGCTTGTCCTACATAAAGCTTTCAGAAAATTTCGGTGAAGTACTGGGCTACATGTATGTGAGACTACGATGTGCCCGCGCGCCTGTGTCGAAGCGTCATACAGACGATCGCTGAAGTTTTCCGGATGTAGTATTTGTGAGCCATCCTTGAAGACCTCACTCAGAGCGTCTAGATGCGGCGGATGACCCCGTATCGGAGAGTAGCATATGGTGCCTTATTTAGCTAGCGAATCGTTAGACCTGCGTACTGGTCTCCGTAAGCTGTAAAGGCAAGCCGTGAATACAGGTACTCCATACAAATTAGTAGCATGTTGGCCGGGCCGTCTGCCATCACTCCCTGTTCCATTACAAAATCAGGGCTTTACCGTGTGCAGGGTTCCTACATGGGCAACGTTCGTGTGTTCCCTCCGTGAGCGACGCAATATCTATAGATCGGGGGCAGCCGATAGCCTATTAGGTTCACTCGGACGTGCCACTTAGGAAATTGTCGCTAGCTGACCTATGTTGCGTAGGAAGGGCTTAATATGGTCAGTTTAACGAACCTGGCATCCACCGCGTAATACGTACGTCAGTCGTTAAAAGGGGCCCATCGGACGACAGACCCTAAAGGTACGTAATACGGTGTGGCTATACAGTCGCTACTAGGAAGACGTGGACTGCAATTATCAGTATCCTCGGGAACGATACTCTGTATGTATCTCTGGGCAGGACAAACGTACGACGTGAGCACATGCCAGAATGCCTGCGAATTATCCGACTGTAAGGGAGCCCAAGGCGGGTCCTCTTGTAAAGTTCAATCTCACAGCTAAGCCCGTTATACGATCCGTACATTCGAATACGAGGATTACACAGAGACGTTGCTAATGCCAGTATTGAGGAGGTGCAACTAACCCGGCGAAGATTAGACTAATGGCATCCGTAGGCTTTTTCACATAGATTGAATGAGGTTTGAACGTTGCCCTTGTCCCTCTGAGTAACGCCCGAATTTGACGTGTTCTTCCCTAGTAAAGAGCGTGTCCAACAAGTTACGCCCTAACTTCGGATCCATACGCGGTAACCTAATCTTGCCGTTCTGAAGCCAATTAGATGAACTTGATCTAAAAACTAAGCTTTTTTACAACCCGCTTTTACCCCTGGGCTAGTATCTTTATTCGTA
seq00020   AGAGGGCCGTTAGACTGAACTAAGGCGAGTCCTCGCCCCGCCGCTGTGAAGGCCTCTGCCTCAGGTCATCTACGGTCCTAGGGAATAGGGACCTATCCCCGCACCGCCGTCCTTGCGTAAAAATATAGGCGCTCCTGCGCCCTTACCAGCTTCTGCTAGTGAAAACTGCAGCGGCGTATCGACTTGAGAGTCCCGCTATCCGCGACGGCGACAATTGCCACATACTGATTGAAAGGCCCGTAAATTAGAATCACTAATACTTCTACGTCGAGGCGTTAGTGGGGGCGTACAAGTTTCGAAGGAACGGATCGCTAGGGGGTTTCGATACGGGTGAATTGCGAAAGCAAAGACTGTCCGAGATAAGAATACCAATGAAGTCCACCGTAGGTGGCGGAAGTTATAATGGGGTTACGTAGGCGCTCAACGTGACTCACGGGAGGTGTTTGGCGCCTTGAGGCTGAAAGGGTGAATTAAATAATTCCCGAGGATCAGGAGTTATCACTTCGTGATCGACACTCAATCCATGTCCACGTATTACACTAGGGCGAGCCCCAGGGCTAGAACGTATTGAATGCGCCGGGCAGAGACGGCCGTCATGGATGCCTGCGCGACGCAAGGTATTAGTTTGTGACACGCACACACACCGTTAAGCCTTCAGGCAACCAAGACCACTTGTTTTGTCCTCGTAACTCAAGTCCGCTCGAGATTTGGACCACCTGGAGCCGATGTCATGAGCTGGGGAATATCGTTCATTTCGTGCCTAAAGGTCCTGAAGAGAGTCGGCATTGCGTCCTTGCAAATGAACCATCCTCAACTCACCCGAGTATTGGTCAAACAGCGTCCGCTTTTCGAGGGTAGGGTTCCTAACGGTCTCTGAGCAATAGGCAAATAAGATCTGCTTCCGATGGGAGGATAGAGATAGACGAGTTGGTGGTGTAAGTCATTCCTTCTCGACGTCCCGACTCGGTCACTGACGGATACGTTACATAATCTACTCGTCAACACGTTTTCCGCGGCGGTAGAGCACTTGAAAGTGTCAAAATGGAACATCTTGACTATGTTAAGGATTCCACCAAGGCATCATGCATGTCAGCAGGTCTGGGTCTGAAACGGCAAACACCGCTAGTGCTGCTTGTCCTACATAAAGCTTTCAGAAAATTTCGGTGAAGTACTGGGCTACATGTATGTGAGACTACGATGTGCCCGCGCGCCTGTGTCGAAGCGTCATACAGACGATCGCTGAAGTTTTCCGGATGTAGTATTTGTGAGCCATCCTTGAAGACCTCACTCAGAGCGTCTAGATGCGGCGGATGACCCCGTATCGGAGAGTAGCATATGGTGCCTTATTTAGCTAGCGAATCGTTAGACCTGCGTACTGGTCTCCGTAAGCTGTAAAGGCAAGCCGTGAATACAGGTACTCCATACAAATTAGTAGCATGTTGGCCGGGCCGTCTGCCATCACTCCCTGTTCCATTACAAAATCAGGGCTTTACCGTGTGCAGGGTTCCTACATGGGCAACGTTCGTGTGTTCCCTCCGTGAGCGACGCAATATCTATAGATCGGGGGCAGCCGATAGCCTATTAGGTTCACTCGGACGTGCCACTTAGGAAATTGTCGCTAGCTGACCTATGTTGCGTAGGAAGGGCTTAATATGGTCAGTTTAACGAACCTGGCATCCACCGCGTAATACGTACGTCAGTCGTTAAAAGGGGCCCATCGGACGACAGACCCTAAAGGTACGTAATACGGTGTGGCTATACAGTCGCTACTAGGAAGACGTGGACTGCAATTATCAGTATCCTCGGGAACGATACTCTGTATGTATCTCTGGGCAGGACAAACGTACGACGTGAGCACATGCCAGAATGCCTGCGAATTATCCGACTGTAAGGGAGCCCAAGGCGGGTCCTCTTGTAAAGTTCAATCTCACAGCTAAGCCCGTTATACGATCCGTACATTCGAATACGAGGATTACACAGAGACGTTGCTAATGCCAGTATTGAGGAGGTGCAACTAACCCGGCGAAGATTAGACTAATGGCATCCGTAGGCTTTTTCACATAGATTGAATGAGGTTTGAACGTTGCCCTTGTCCCTCTGAGTAACGCCCGAATTTGACGTGTTCTTCCCTAGTAAAGAGCGTGTCCAACAAGTTACGCCCTAACTTCGGATCCATACGCGGTAACCTAATCTTGCCGTTCTGAAGCCAATTAGATGAACTTGATCTAAAAACTAAGCTTTTTTACAACCCGCTTTTACCCCTGGGCTAGTATCTTTATTCGTA
seq00021   AGAGGGCCGTTAGACTGAACTAAGGCGAGTCCTCGCCCCGCCGCTGTGAAGGCCTCTGCCTCAGGTCATCTACGGTCCTAGGGAATAGGGACCTATCCCCGCACCGCCGTCCTTGCGTAAAAATATAGGCGCTCCTGCGCCCTTACCAGCTTCTGCTAGTGAAAACTGCAGCGGCGTATCGACTTGAGAGTCCCGCTATCCGCGACGGCGACAATTGCCACATACTGATTGAAAGGCCCGTAAATTAGAATCACTAATACTTCTACGTCGAGGCGTTAGTGGGGGCGTACAAGTTTCGAAGGAACGGATCGCTAGGGGGTTTCGATACGGGTGAATTGCGAAAGCAAAGACTGTCCGAGATAAGAATACCAATGAAGTCCACCGTAGGTGGCGGAAGTTATAATGGGGTTACGTAGGCGCTCAACGTGACTCACGGGAGGTGTTTGGCGCCTTGAGGCTGAAAGGGTGAATTAAATAATTCCCGAGGATCAGGAGTTATCACTTCGTGATCGACACTCAATCCATGTCCACGTATTACACTAGGGCGAGCCCCAGGGCTAGAACGTATTGAATGCGCCGGGCAGAGACGGCCGTCATGGATGCCTGCGCGACGCAAGGTATTAGTTTGTGACACGCACACACACCGTTAAGCCTTCAGGCAACCAAGACCACTTGTTTTGTCCTCGTAACTCAAGTCCGCTCGAGATTTGGACCACCTGGAGCCGATGTCATGAGCTGGGGAATATCGTTCATTTCGTGCCTAAAGGTCCTGAAGAGAGTCGGCATTGCGTCCTTGCAAATGAACCATCCTCAACTCACCCGAGTATTGGTCAAACAGCGTCCGCTTTTCGAGGGTAGGGTTCCTAACGGTCTCTGAGCAATAGGCAAATAAGATCTGCTTCCGATGGGAGGATAGAGATAGACGAGTTGGTGGTGTAAGTCATTCCTTCTCGACGTCCCGACTCGGTCACTGACGGATACGTTACATAATCTACTCGTCAACACGTTTTCCGCGGCGGTAGAGCACTTGAAAGTGTCAAAATGGAACATCTTGACTATGTTAAGGATTCCACCAAGGCATCATGCATGTCAGCAGGTCTGGGTCTGAAACGGCAAACACCGCTAGTGCTGCTTGTCCTACATAAAGCTTTCAGAAAATTTCGGTGAAGTACTGGGCTACATGTATGTGAGACTACGATGTGCCCGCGCGCCTGTGTCGAAGCGTCATACAGACGATCGCTGAAGTTTTCCGGATGTAGTATTTGTGAGCCATCCTTGAAGACCTCACTCAGAGCGTCTAGATGCGGCGGATGACCCCGTATCGGAGAGTAGCATATGGTGCCTTATTTAGCTAGCGAATCGTTAGACCTGCGTACTGGTCTCCGTAAGCTGTAAAGGCAAGCCGTGAATACAGGTACTCCATACAAATTAGTAGCATGTTGGCCGGGCCGTCTGCCATCACTCCCTGTTCCATTACAAAATCAGGGCTTTACCGTGTGCAGGGTTCCTACATGGGCAACGTTCGTGTGTTCCCTCCGTGAGCGACGCAATATCTATAGATCGGGGGCAGCCGATAGCCTATTAGGTTCACTCGGACGTGCCACTTAGGAAATTGTCGCTAGCTGACCTATGTTGCGTAGGAAGGGCTTAATATGGTCAGTTTAACGAACCTGGCATCCACCGCGTAATACGTACGTCAGTCGTTAAAAGGGGCCCATCGGACGACAGACCCTAAAGGTACGTAATACGGTGTGGCTATACAGTCGCTACTAGGAAGACGTGGACTGCAATTATCAGTATCCTCGGGAACGATACTCTGTATGTATCTCTGGGCAGGACAAACGTACGACGTGAGCACATGCCAGAATGCCTGCGAATTATCCGACTGTAAGGGAGCCCAAGGCGGGTCCTCTTGTAAAGTTCAATCTCACAGCTAAGCCCGTTATACGATCCGTACATTCGAATACGAGGATTACACAGAGACGTTGCTAATGCCAGTATTGAGGAGGTGCAACTAACCCGGCGAAGATTAGACTAATGGCATCCGTAGGCTTTTTCACATAGATTGAATGAGGTTTGAACGTTGCCCTTGTCCCTCTGAGTAACGCCCGAATTTGACGTGTTCTTCCCTAGTAAAGAGCGTGTCCAACAAGTTACGCCCTAACTTCGGATCCATACGCGGTAACCTAATCTTGCCGTTCTGAAGCCAATTAGATGAACTTGATCTAAAAACTAAGCTTTTTTACAACCCGCTTTTACCCCTGGGCTAGTATCTTTATTCGTA
seq00022   AGAGGGCCGTTAGACTGAACTAAGGCGAGTCCTCGCCCCGCCGCTGTGAAGGCCTCTGCCTCAGGTCATCTACGGTCCTAGGGAATAGGGACCTATCCCCGCACCGCCGTCCTTGCGTAAAAATATAGGCGCTCCTGCGCCCTTACCAGCTTCTGCTAGTGAAAACTGCAGCGGCGTATCGACTTGAGAGTCCCGCTATCCGCGACGGCGACAATTGCCACATACTGATTGAAAGGCCCGTAAATTAGAATCACTAATACTTCTACGTCGAGGCGTTAGTGGGGGCGTACAAGTTTCGAAGGAACGGATCGCTAGGGGGTTTCGATACGGGTGAATTGCGAAAGCAAAGACTGTCCGAGATAAGAATACCAATGAAGTCCACCGTAGGTGGCGGAAGTTATAATGGGGTTACGTAGGCGCTCAACGTGACTCACGGGAGGTGTTTGGCGCCTTGAGGCTGAAAGGGTGAATTAAATAATTCCCGAGGATCAGGAGTTATCACTTCGTGATCGACACTCAATCCATGTCCACGTATTACACTAGGGCGAGCCCCAGGGCTAGAACGTATTGAATGCGCCGGGCAGAGACGGCCGTCATGGATGCCTGCGCGACGCAAGGTATTAGTTTGTGACACGCACACACACCGTTAAGCCTTCAGGCAACCAAGACCACTTGTTTTGTCCTCGTAACTCAAGTCCGCTCGAGATTTGGACCACCTGGAGCCGATGTCATGAGCTGGGGAATATCGTTCATTTCGTGCCTAAAGGTCCTGAAGAGAGTCGGCATTGCGTCCTTGCAAATGAACCATCCTCAACTCACCCGAGTATTGGTCAAACAGCGTCCGCTTTTCGAGGGTAGGGTTCCTAACGGTCTCTGAGCAATAGGCAAATAAGATCTGCTTCCGATGGGAGGATAGAGATAGACGAGTTGGTGGTGTAAGTCATTCCTTCTCGACGTCCCGACTCGGTCACTGACGGATACGTTACATAATCTACTCGTCAACACGTTTTCCGCGGCGGTAGAGCACTTGAAAGTGTCAAAATGGAACATCTTGACTATGTTAAGGATTCCACCAAGGCATCATGCATGTCAGCAGGTCTGGGTCTGAAACGGCAAACACCGCTAGTGCTGCTTGTCCTACATAAAGCTTTCAGAAAATTTCGGTGAAGTACTGGGCTACATGTATGTGAGACTACGATGTGCCCGCGCGCCTGTGTCGAAGCGTCATACAGACGATCGCTGAAGTTTTCCGGATGTAGTATTTGTGAGCCATCCTTGAAGACCTCACTCAGAGCGTCTAGATGCGGCGGATGACCCCGTATCGGAGAGTAGCATATGGTGCCTTATTTAGCTAGCGAATCGTTAGACCTGCGTACTGGTCTCCGTAAGCTGTAAAGGCAAGCCGTGAATACAGGTACTCCATACAAATTAGTAGCATGTTGGCCGGGCCGTCTGCCATCACTCCCTGTTCCATTACAAAATCAGGGCTTTACCGTGTGCAGGGTTCCTACATGGGCAACGTTCGTGTGTTCCCTCCGTGAGCGACGCAATATCTATAGATCGGGGGCAGCCGATAGCCTATTAGGTTCACTCGGACGTGCCACTTAGGAAATTGTCGCTAGCTGACCTATGTTGCGTAGGAAGGGCTTAATATGGTCAGTTTAACGAACCTGGCATCCACCGCGTAATACGTACGTCAGTCGTTAAAAGGGGCCCATCGGACGACAGACCCTAAAGGTACGTAATACGGTGTGGCTATACAGTCGCTACTAGGAAGACGTGGACTGCAATTATCAGTATCCTCGGGAACGATACTCTGTATGTATCTCTGGGCAGGACAAACGTACGACGTGAGCACATGCCAGAATGCCTGCGAATTATCCGACTGTAAGGGAGCCCAAGGCGGGTCCTCTTGTAAAGTTCAATCTCACAGCTAAGCCCGTTATACGATCCGTACATTCGAATACGAGGATTACACAGAGACGTTGCTAATGCCAGTATTGAGGAGGTGCAACTAACCCGGCGAAGATTAGACTAATGGCATCCGTAGGCTTTTTCACATAGATTGAATGAGGTTTGAACGTTGCCCTTGTCCCTCTGAGTAACGCCCGAATTTGACGTGTTCTTCCCTAGTAAAGAGCGTGTCCAACAAGTTACGCCCTAACTTCGGATCCATACGCGGTAACCTAATCTTGCCGTTCTGAAGCCAATTAGATGAACTTGATCTAAAAACTAAGCTTTTTTACAACCCGCTTTTACCCCTGGGCTAGTATCTTTATTCGTA
seq00023   AGAGGGCCGTTAGACTGAACTAAGGCGAGTCCTCGCCCCGCCGCTGTGAAGGCCTCTGCCTCAGGTCATCTACGGTCCTAGGGAATAGGGACCTATCCCCGCACCGCCGTCCTTGCGTAAAAATATAGGCGCTCCTGCGCCCTTACCAGCTTCTGCTAGTGAAAACTGCAGCGGCGTATCGACTTGAGAGTCCCGCTATCCGCGACGGCGACAATTGCCACATACTGATTGAAAGGCCCGTAAATTAGAATCACTAATACTTCTACGTCGAGGCGTTAGTGGGGGCGTACAAGTTTCGAAGGAACGGATCGCTAGGGGGTTTCGATACGGGTGAATTGCGAAAGCAAAGACTGTCCGAGATAAGAATACCAATGAAGTCCACCGTAGGTGGCGGAAGTTATAATGGGGTTACGTAGGCGCTCAACGTGACTCACGGGAGGTGTTTGGCGCCTTGAGGCTGAAAGGGTGAATTAAATAATTCCCGAGGATCAGGAGTTATCACTTCGTGATCGACACTCAATCCATGTCCACGTATTACACTAGGGCGAGCCCCAGGGCTAGAACGTATTGAATGCGCCGGGCAGAGACGGCCGTCATGGATGCCTGCGCGACGCAAGGTATTAGTTTGTGACACGCACACACACCGTTAAGCCTTCAGGCAACCAAGACCACTTGTTTTGTCCTCGTAACTCAAGTCCGCTCGAGATTTGGACCACCTGGAGCCGATGTCATGAGCTGGGGAATATCGTTCATTTCGTGCCTAAAGGTCCTGAAGAGAGTCGGCATTGCGTCCTTGCAAATGAACCATCCTCAACTCACCCGAGTATTGGTCAAACAGCGTCCGCTTTTCGAGGGTAGGGTTCCTAACGGTCTCTGAGCAATAGGCAAATAAGATCTGCTTCCGATGGGAGGATAGAGATAGACGAGTTGGTGGTGTAAGTCATTCCTTCTCGACGTCCCGACTCGGTCACTGACGGATACGTTACATAATCTACTCGTCAACACGTTTTCCGCGGCGGTAGAGCACTTGAAAGTGTCAAAATGGAACATCTTGACTATGTTAAGGATTCCACCAAGGCATCATGCATGTCAGCAGGTCTGGGTCTGAAACGGCAAACACCGCTAGTGCTGCTTGTCCTACATAAAGCTTTCAGAAAATTTCGGTGAAGTACTGGGCTACATGTATGTGAGACTACGATGTGCCCGCGCGCCTGTGTCGAAGCGTCATACAGACGATCGCTGAAGTTTTCCGGATGTAGTATTTGTGAGCCATCCTTGAAGACCTCACTCAGAGCGTCTAGATGCGGCGGATGACCCCGTATCGGAGAGTAGCATATGGTGCCTTATTTAGCTAGCGAATCGTTAGACCTGCGTACTGGTCTCCGTAAGCTGTAAAGGCAAGCCGTGAATACAGGTACTCCATACAAATTAGTAGCATGTTGGCCGGGCCGTCTGCCATCACTCCCTGTTCCATTACAAAATCAGGGCTTTACCGTGTGCAGGGTTCCTACATGGGCAACGTTCGTGTGTTCCCTCCGTGAGCGACGCAATATCTATAGATCGGGGGCAGCCGATAGCCTATTAGGTTCACTCGGACGTGCCACTTAGGAAATTGTCGCTAGCTGACCTATGTTGCGTAGGAAGGGCTTAATATGGTCAGTTTAACGAACCTGGCATCCACCGCGTAATACGTACGTCAGTCGTTAAAAGGGGCCCATCGGACGACAGACCCTAAAGGTACGTAATACGGTGTGGCTATACAGTCGCTACTAGGAAGACGTGGACTGCAATTATCAGTATCCTCGGGAACGATACTCTGTATGTATCTCTGGGCAGGACAAACGTACGACGTGAGCACATGCCAGAATGCCTGCGAATTATCCGACTGTAAGGGAGCCCAAGGCGGGTCCTCTTGTAAAGTTCAATCTCACAGCTAAGCCCGTTATACGATCCGTACATTCGAATACGAGGATTACACAGAGACGTTGCTAATGCCAGTATTGAGGAGGTGCAACTAACCCGGCGAAGATTAGACTAATGGCATCCGTAGGCTTTTTCACATAGATTGAATGAGGTTTGAACGTTGCCCTTGTCCCTCTGAGTAACGCCCGAATTTGACGTGTTCTTCCCTAGTAAAGAGCGTGTCCAACAAGTTACGCCCTAACTTCGGATCCATACGCGGTAACCTAATCTTGCCGTTCTGAAGCCAATTAGATGAACTTGATCTAAAAACTAAGCTTTTTTACAACCCGCTTTTACCCCTGGGCTAGTATCTTTATTCGTA
seq00024   AGAGGGCCGTTAGACTGAACTAAGGCGAGTCCTCGCCCCGCCGCTGTGAAGGCCTCTGCCTCAGGTCATCTACGGTCCTAGGGAATAGGGACCTATCCCCGCACCGCCGTCCTTGCGTAAAAATATAGGCGCTCCTGCGCCCTTACCAGCTTCTGCTAGTGAAAACTGCAGCGGCGTATCGACTTGAGAGTCCCGCTATCCGCGACGGCGACAATTGCCACATACTGATTGAAAGGCCCGTAAATTAGAATCACTAATACTTCTACGTCGAGGCGTTAGTGGGGGCGTACAAGTTTCGAAGGAACGGATCGCTAGGGGGTTTCGATACGGGTGAATTGCGAAAGCAAAGACTGTCCGAGATAAGAATACCAATGAAGTCCACCGTAGGTGGCGGAAGTTATAATGGGGTTACGTAGGCGCTCAACGTGACTCACGGGAGGTGTTTGGCGCCTTGAGGCTGAAAGGGTGAATTAAATAATTCCCGAGGATCAGGAGTTATCACTTCGTGATCGACACTCAATCCATGTCCACGTATTACACTAGGGCGAGCCCCAGGGCTAGAACGTATTGAATGCGCCGGGCAGAGACGGCCGTCATGGATGCCTGCGCGACGCAAGGTATTAGTTTGTGACACGCACACACACCGTTAAGCCTTCAGGCAACCAAGACCACTTGTTTTGTCCTCGTAACTCAAGTCCGCTCGAGATTTGGACCACCTGGAGCCGATGTCATGAGCTGGGGAATATCGTTCATTTCGTGCCTAAAGGTCCTGAAGAGAGTCGGCATTGCGTCCTTGCAAATGAACCATCCTCAACTCACCCGAGTATTGGTCAAACAGCGTCCGCTTTTCGAGGGTAGGGTTCCTAACGGTCTCTGAGCAATAGGCAAATAAGATCTGCTTCCGATGGGAGGATAGAGATAGACGAGTTGGTGGTGTAAGTCATTCCTTCTCGACGTCCCGACTCGGTCACTGACGGATACGTTACATAATCTACTCGTCAACACGTTTTCCGCGGCGGTAGAGCACTTGAAAGTGTCAAAATGGAACATCTTGACTATGTTAAGGATTCCACCAAGGCATCATGCATGTCAGCAGGTCTGGGTCTGAAACGGCAAACACCGCTAGTGCTGCTTGTCCTACATAAAGCTTTCAGAAAATTTCGGTGAAGTACTGGGCTACATGTATGTGAGACTACGATGTGCCCGCGCGCCTGTGTCGAAGCGTCATACAGACGATCGCTGAAGTTTTCCGGATGTAGTATTTGTGAGCCATCCTTGAAGACCTCACTCAGAGCGTCTAGATGCGGCGGATGACCCCGTATCGGAGAGTAGCATATGGTGCCTTATTTAGCTAGCGAATCGTTAGACCTGCGTACTGGTCTCCGTAAGCTGTAAAGGCAAGCCGTGAATACAGGTACTCCATACAAATTAGTAGCATGTTGGCCGGGCCGTCTGCCATCACTCCCTGTTCCATTACAAAATCAGGGCTTTACCGTGTGCAGGGTTCCTACATGGGCAACGTTCGTGTGTTCCCTCCGTGAGCGACGCAATATCTATAGATCGGGGGCAGCCGATAGCCTATTAGGTTCACTCGGACGTGCCACTTAGGAAATTGTCGCTAGCTGACCTATGTTGCGTAGGAAGGGCTTAATATGGTCAGTTTAACGAACCTGGCATCCACCGCGTAATACGTACGTCAGTCGTTAAAAGGGGCCCATCGGACGACAGACCCTAAAGGTACGTAATACGGTGTGGCTATACAGTCGCTACTAGGAAGACGTGGACTGCAATTATCAGTATCCTCGGGAACGATACTCTGTATGTATCTCTGGGCAGGACAAACGTACGACGTGAGCACATGCCAGAATGCCTGCGAATTATCCGACTGTAAGGGAGCCCAAGGCGGGTCCTCTTGTAAAGTTCAATCTCACAGCTAAGCCCGTTATACGATCCGTACATTCGAATACGAGGATTACACAGAGACGTTGCTAATGCCAGTATTGAGGAGGTGCAACTAACCCGGCGAAGATTAGACTAATGGCATCCGTAGGCTTTTTCACATAGATTGAATGAGGTTTGAACGTTGCCCTTGTCCCTCTGAGTAACGCCCGAATTTGACGTGTTCTTCCCTAGTAAAGAGCGTGTCCAACAAGTTACGCCCTAACTTCGGATCCATACGCGGTAACCTAATCTTGCCGTTCTGAAGCCAATTAGATGAAGTTGATCTAAAAACTAAGCTTTTTTACAACCCGCTTTTACCCCTGGGCTAGTATCTTTATTCGTA
seq00025   AGAGGGCCGTTAGACTGAACTAAGGCGAGTCCTCGCCCCGCCGCTGTGAAGGCCTCTGCCTCAGGTCATCTACGGTCCTAGGGAATAGGGACCTATCCCCGCACCGCCGTCCTTGCGTAAAAATATAGGCGCTCCTGCGCCCTTACCAGCTTCTGCTAGTGAAAACTGCAGCGGCGTATCGACTTGAGAGTCCCGCTATCCGCGACGGCGACAATTGCCACATACTGATTGAAAGGCCCGTAAATTAGAATCACTAATACTTCTACGTCGAGGCGTTAGTGGGGGCGTACAAGTTTCGAAGGAACGGATCGCTAGGGGGTTTCGATACGGGTGAATTGCGAAAGCAAAGACTGTCCGAGATAAGAATACCAATGAAGTCCACCGTAGGTGGCGGAAGTTATAATGGGGTTACGTAGGCGCTCAACGTGACTCACGGGAGGTGTTTGGCGCCTTGAGGCTGAAAGGGTGAATTAAATAATTCCCGAGGATCAGGAGTTATCACTTCGTGATCGACACTCAATCCATGTCCACGTATTACACTAGGGCGAGCCCCAGGGCTAGAACGTATTGAATGCGCCGGGCAGAGACGGCCGTCATGGATGCCTGCGCGACGCAAGGTATTAGTTTGTGACACGCACACACACCGTTAAGCCTTCAGGCAACCAAGACCACTTGTTTTGTCCTCGTAACTCAAGTCCGCTCGAGATTTGGACCACCTGGAGCCGATGTCATGAGCTGGGGAATATCGTTCATTTCGTGCCTAAAGGTCCTGAAGAGAGTCGGCATTGCGTCCTTGCAAATGAACCATCCTCAACTCACCCGAGTATTGGTCAAACAGCGTCCGCTTTTCGAGGGTAGGGTTCCTAACGGTCTCTGAGCAATAGGCAAATAAGATCTGCTTCCGATGGGAGGATAGAGATAGACGAGTTGGTGGTGTAAGTCATTCCTTCTCGACGTCCCGACTCGGTCACTGACGGATACGTTACATAATCTACTCGTCAACACGTTTTCCGCGGCGGTAGAGCACTTGAAAGTGTCAAAATGGAACATCTTGACTATGTTAAGGATTCCACCAAGGCATCATGCATGTCAGCAGGTCTGGGTCTGAAACGGCAAACACCGCTAGTGCTGCTTGTCCTACATAAAGCTTTCAGAAAATTTCGGTGAAGTACTGGGCTACATGTATGTGAGACTACGATGTGCCCGCGCGCCTGTGTCGAAGCGTCATACAGACGATCGCTGAAGTTTTCCGGATGTAGTATTTGTGAGCCATCCTTGAAGACCTCACTCAGAGCGTCTAGATGCGGCGGATGACCCCGTATCGGAGAGTAGCATATGGTGCCTTATTTAGCTAGCGAATCGTTAGACCTGCGTACTGGTCTCCGTAAGCTGTAAAGGCAAGCCGTGAATACAGGTACTCCATACAAATTAGTAGCATGTTGGCCGGGCCGTCTGCCATCACTCCCTGTTCCATTACAAAATCAGGGCTTTACCGTGTGCAGGGTTCCTACATGGGCAACGTTCGTGTGTTCCCTCCGTGAGCGACGCAATATCTATAGATCGGGGGCAGCCGATAGCCTATTAGGTTCACTCGGACGTGCCACTTAGGAAATTGTCGCTAGCTGACCTATGTTGCGTAGGAAGGGCTTAATATGGTCAGTTTAACGAACCTGGCATCCACCGCGTAATACGTACGTCAGTCGTTAAAAGGGGCCCATCGGACGACAGACCCTAAAGGTACGTAATACGGTGTGGCTATACAGTCGCTACTAGGAAGACGTGGACTGCAATTATCAGTATCCTCGGGAACGATACTCTGTATGTATCTCTGGGCAGGACAAACGTACGACGTGAGCACATGCCAGAATGCCTGCGAATTATCCGACTGTAAGGGAGCCCAAGGCGGGTCCTCTTGTAAAGTTCAATCTCACAGCTAAGCCCGTTATACGATCCGTACATTCGAATACGAGGATTACACAGAGACGTTGCTAATGCCAGTATTGAGGAGGTGCAACTAACCCGGCGAAGATTAGACTAATGGCATCCGTAGGCTTTTTCACATAGATTGAATGAGGTTTGAACGTTGCCCTTGTCCCTCTGAGTAACGCCCGAATTTGACGTGTTCTTCCCTAGTAAAGAGCGTGTCCAACAAGTTACGCCCTAACTTCGGATCCATACGCGGTAACCTAATCTTGCCGTTCTGAAGCCAATTAGATGAAGTTGATCTAAAAACTAAGCTTTTTTACAACCCGCTTTTACCCCTGGGCTAGTATCTTTATTCGTA
seq00026   AGAGGGCCGTTAGACTGAACTAAGGCGAGTCCTCGCCCCGCCGCTGTGAAGGCCTCTGCCTCAGGTCATCTACGGTCCTAGGGAATAGGGACCTATCCCCGCACCGCCGTCCTTGCGTAAAAATATAGGCGCTCCTGCGCCCTTACCAGCTTCTGCTAGTGAAAACTGCAGCGGCGTATCGACTTGAGAGTCCCGCTATCCGCGACGGCGACAATTGCCACATACTGATTGAAAGGCCCGTAAATTAGAATCACTAATACTTCTACGTCGAGGCGTTAGTGGGGGCGTACAAGTTTCGAAGGAACGGATCGCTAGGGGGTTTCGATACGGGTGAATTGCGAAAGCAAAGACTGTCCGAGATAAGAATACCAATGAAGTCCACCGTAGGTGGCGGAAGTTATAATGGGGTTACGTAGGCGCTCAACGTGACTCACGGGAGGTGTTTGGCGCCTTGAGGCTGAAAGGGTGAATTAAATAATTCCCGAGGATCAGGAGTTATCACTTCGTGATCGACACTCAATCCATGTCCACGTATTACACTAGGGCGAGCCCCAGGGCTAGAACGTATTGAATGCGCCGGGCAGAGACGGCCGTCATGGATGCCTGCGCGACGCAAGGTATTAGTTTGTGACACGCACACACACCGTTAAGCCTTCAGGCAACCAAGACCACTTGTTTTGTCCTCGTAACTCAAGTCCGCTCGAGATTTGGACCACCTGGAGCCGATGTCATGAGCTGGGGAATATCGTTCATTTCGTGCCTAAAGGTCCTGAAGAGAGTCGGCATTGCGTCCTTGCAAATGAACCATCCTCAACTCACCCGAGTATTGGTCAAACAGCGTCCGCTTTTCGAGGGTAGGGTTCCTAACGGTCTCTGAGCAATAGGCAAATAAGATCTGCTTCCGATGGGAGGATAGAGATAGACGAGTTGGTGGTGTAAGTCATTCCTTCTCGACGTCCCGACTCGGTCACTGACGGATACGTTACATAATCTACTCGTCAACACGTTTTCCGCGGCGGTAGAGCACTTGAAAGTGTCAAAATGGAACATCTTGACTATGTTAAGGATTCCACCAAGGCATCATGCATGTCAGCAGGTCTGGGTCTGAAACGGCAAACACCGCTAGTGCTGCTTGTCCTACATAAAGCTTTCAGAAAATTTCGGTGAAGTACTGGGCTACATGTATGTGAGACTACGATGTGCCCGCGCGCCTGTGTCGAAGCGTCATACAGACGATCGCTGAAGTTTTCCGGATGTAGTATTTGTGAGCCATCCTTGAAGACCTCACTCAGAGCGTCTAGATGCGGCGGATGACCCCGTATCGGAGAGTAGCATATGGTGCCTTATTTAGCTAGCGAATCGTTAGACCTGCGTACTGGTCTCCGTAAGCTGTAAAGGCAAGCCGTGAATACAGGTACTCCATACAAATTAGTAGCATGTTGGCCGGGCCGTCTGCCATCACTCCCTGTTCCATTACAAAATCAGGGCTTTACCGTGTGCAGGGTTCCTACATGGGCAACGTTCGTGTGTTCCCTCCGTGAGCGACGCAATATCTATAGATCGGGGGCAGCCGATAGCCTATTAGGTTCACTCGGACGTGCCACTTAGGAAATTGTCGCTAGCTGACCTATGTTGCGTAGGAAGGGCTTAATATGGTCAGTTTAACGAACCTGGCATCCACCGCGTAATACGTACGTCAGTCGTTAAAAGGGGCCCATCGGACGACAGACCCTAAAGGTACGTAATACGGTGTGGCTATACAGTCGCTACTAGGAAGACGTGGACTGCAATTATCAGTATCCTCGGGAACGATACTCTGTATGTATCTCTGGGCAGGACAAACGTACGACGTGAGCACATGCCAGAATGCCTGCGAATTATCCGACTGTAAGGGAGCCCAAGGCGGGTCCTCTTGTAAAGTTCAATCTCACAGCTAAGCCCGTTATACGATCCGTACATTCGAATACGAGGATTACACAGAGACGTTGCTAATGCCAGTATTGAGGAGGTGCAACTAACCCGGCGAAGATTAGACTAATGGCATCCGTAGGCTTTTTCACATAGATTGAATGAGGTTTGAACGTTGCCCTTGTCCCTCTGAGTAACGCCCGAATTTGACGTGTTCTTCCCTAGTAAAGAGCGTGTCCAACAAGTTACGCCCTAACTTCGGATCCATACGCGGTAACCTAATCTTGCCGTTCTGAAGCCAATTAGATGAACTTGATCTAAAAACTAAGCTTTTTTACAACCCGCTTTTACCCCTGGGCTAGTATCTTTATTCGTA
seq00027   AGAGGGCCGTTAGACTGAACTAAGGCGAGTCCTCGCCCCGCCGCTGTGAAGGCCTCTGCCTCAGGTCATCTACGGTCCTAGGGAATAGGGACCTATCCCCGCACCGCCGTCCTTGCGTAAAAATATAGGCGCTCCTGCGCCCTTACCAGCTTCTGCTAGTGAAAACTGCAGCGGCGTATCGACTTGAGAGTCCCGCTATCCGCGACGGCGACAATTGCCACATACTGATTGAAAGGCCCGTAAATTAGAATCACTAATACTTCTACGTCGAGGCGTTAGTGGGGGCGTACAAGTTTCGAAGGAACGGATCGCTAGGGGGTTTCGATACGGGTGAATTGCGAAAGCAAAGACTGTCCGAGATAAGAATACCAATGAAGTCTACCGTAGGTGGCGGAAGTTATAATGGGGTTACGTAGGCGCTCAACGTGACTCACGGGAGGTGTTTGGCGCCTTGAGGCTGAAAGGGTGAATTAAATAATTCCCGAGGATCAGGAGTTATCACTTCGTGATCGACACTCAATCCATGTCCACGTATTACACTAGGGCGAGCCCCAGGGCTAGAACGTATTGAATGCGCCGGGCAGAGACGGCCGTCATGGATGCCTGCGCGACGCAAGGTATTAGTTTGTGACACGCACACACACCGTTAAGCCTTCAGGCAACCAAGACCACTTGTTTTGTCCTCGTAACTCAAGTCCGCTCGAGATTTGGACCACCTGGAGCCGATGTCATGAGCTGGGGAATATCGTTCATTTCGTGCCTAAAGGTCCTGAAGAGAGTCGGCATTGCGTCCTTGCAAATGAACCATCCTCAACTCACCCGAGTATTGGTCAAACAGCGTCCGCTTTTCGAGGGTAGGGTTCCCAACGGTCTCTGAGCAATAGGCAAATAAGATCTGCTTCCGATGGGAGGATAGAGATAGACGAGTTGGTGGTGTAAGTCATTCCTTCTCGACGTCCCGACTCGGTCACTGACGGATACGTTACATAATCTACTCGTCAACACGTTTTCCGCGGCGGTAGAGCACTTGAAAGTGTCAAAATGGAACATCTTGACTATGTTAAGGATTCCACCAAGGCATCATGCATGTCAGCAGGTCTGGGTCTGAAACGGCAAACACCGCTAGTGCTGCTTGTCCTACATAAAGCTTTCAGAAAATTTCGGTGAAGTACTGGGCTACATGTATGTGAGACTACGATGTGCCCGCGCGCCTGTGTCGAAGCGTCATACAGACGATCGCTGAAGTTTTCCGGATGTAGTATTTGTGAGCCATCCTTGAAGACCTCACTCAGAGCGTCTAGATGCGGCGGATGACCCCGTATCGGAGAGTAGCATATGGTGCCTTATTTAGCTAGCGAATCGTTAGACCTGCGTACTGGTCTCCGTAAGCTGTAAAGGCAAGCCGTGAATACAGGTACTCCATACAAATTAGTAGCATGTTGGCCGGGCCGTCTGCCATCACTCCCTGTTCCATTACAAAATCAGGGCTTTACCGTGTGCAGGGTTCCTACATGGGCAACGTTCGTGTGTTCCCTCCGTGAGCGACGCAATATCTATAGATCGGGGGCAGCCGATAGCCTATTAGGTTCACTCGGACGTGCCACTTAGGAAATTGTCGCTAGCTGACCTATGTTGCGTAGGAAGGGCTTAATATGGTCAGTTTAACGAACCTGGCATCCACCGCGTAATACGTACGTCAGTCGTTAAAAGGGGCCCATCGGACGACAGACCCTAAAGGTACGTAATACGGTGTGGCTATACAGTCGCTACTAGGAAGACGTGGACTGCAATTATCAGTATCCTCGGGAACGATACTCTGTATGTATCTCTGGGCAGGACAAACGTACGACGTGAGCACATGCCAGAATGCCTGCGAATTATCCGACTGTAAGGGAGCCCAAGGCGGGTCCTCTTGTAAAGTTCAATCTCACAGCTAAGCCCGTTATACGATCCGTACATTCGAATACGAGGATTACACAGAGACGTTGCTAATGCCAGTATTGAGGAGGTGCAACTAACCCGGCGAAGATTAGACTAATGGCATCCGTAGGCTTTTTCACATAGATTGAATGAGGTTTGAACGTTGCCCTTGTCCCTCTGAGTAACGCCCGAATTTGACGTGTTCTTCCCTAGTAAAGAGCGTGTCCAACAAGTTACGCCCTAACTTCGGATCCATACGCGGTAACCTAATCTTGCCGTTCTGAAGCCAATTAGATGAACTTGATCTAAAAACTAAGCTTTTTTACAACCCGCTTTTACCCCTGGGCTAGTATCTTTATTCGTA
seq00028   AGAGGGCCGTTAGACTGAACTAAGGCGAGTCCTCGCCCCGCCGCTGTGAAGGCCTCTGCCTCAGGTCATCTACGGTCCTAGGGAATAGGGACCTATCCCCGCACCGCCGTCCTTGCGTAAAAATATAGGCGCTCCTGCGCCCTTACCAGCTTCTGCTAGTGAAAACTGCAGCGGCGTATCGACTTGAGAGTCCCGCTATCCGCGACGGCGACAATTGCCACATACTGATTGAAAGGCCCGTAAATTAGAATCACTAATACTTCTACGTCGAGGCGTTAGTGGGGGCGTACAAGTTTCGAAGGAACGGATCGCTAGGGGGTTTCGATACGGGTGAATTGCGAAAGCAAAGACTGTCCGAGATAAGAATACCAATGAAGTCCACCGTAGGTGGCGGAAGTTATAATGGGGTTACGTAGGCGCTCAACGTGACTCACGGGAGGTGTTTGGCGCCTTGAGGCTGAAAGGGTGAATTAAATAATTCCCGAGGATCAGGAGTTATCACTTCGTGATCGACACTCAATCCATGTCCACGTATTACACTAGGGCGAGCCCCAGGGCTAGAACGTATTGAATGCGCCGGGCAGAGACGGCCGTCATGGATGCCTGCGCGACGCAAGGTATTAGTTTGTGACACGCACACACACCGTTAAGCCTTCAGGCAACCAAGACCACTTGTTTTGTCCTCGTAACTCAAGTCCGCTCGAGATTTGGACCACCTGGAGCCGATGTCATGAGCTGGGGAATATCGTTCATTTCGTGCCTAAAGGTCCTGAAGAGAGTCGGCATTGCGTCCTTGCAAATGAACCATCCTCAACTCACCCGAGTATTGGTCAAACAGCGTCCGCTTTTCGAGGGTAGGGTTCGTAACGGTCTCTGAGCAATAGGCAAATAAGATCTGCTTCCGATGGGAGGATAGAGATAGACGAGTTGGTGGTGTAAGTCATTCCTTCTCGACGTCCCGACTCGGTCACTGACGGATACGTTACATAATCTACTCGTCAACACGTTTTCCGCGGCGGTAGAGCACTTGAAAGTGTCAAAATGGAACATCTTGACTATGTTAAGGATTCCACCAAGGCATCATGCATGTCAGCAGGTCTGGGTCTGAAACGGCAAACACCGCTAGTGCTGCTTGTCCTACATAAAGCTTTCAGAAAATTTCGGTGAAGTACTGGGCTACATGTATGTGAGACTACGATGTGCCCGCGCGCCTGTGTCGAAGCGTCATACAGACGATCGCTGAAGTTTTCCGGATGTAGTATTTGTGAGCCATCCTTGAAGACCTCACTCAGAGCGTCTAGATGCGGCGGATGACCCCGTATCGGAGAGTAGCATATGGTGCCTTATTTAGCTAGCGAATCGTTAGACCTGCGTACTGGTCTCCGTAAGCTGTAAAGGCAAGCCGTGAATACAGGTACTCCATACAAATTAGTAGCATGTTGGCCGGGCCGTCTGCCATCACTCCCTGTTCCATTACAAAATCAGGGCTTTACCGTGTGCAGGGTTCCTACATGGGCAACGTTCGTGTGTTCCCTCCGTGAGCGACGCAATATCTATAGATCGGGGGCAGCCGATAGCCTATTAGGTTCACTCGGACGTGCCACTTAGGAAATTGTCGCTAGCTGACCTATGTTGCGTAGGAAGGGCTTAATATGGTCAGTTTAACGAACCTGGCATCCACCGCGTAATACGTACGTCAGTCGTTAAAAGGGGCCCATCGGACGACAGACCCTAAAGGTACGTAATACGGTGTGGCTATACAGTCGCTACTAGGAAGACGTGGACTGCAATTATCAGTATCCTCGGGAACGATACTCTGTATGTATCTCTGGGCAGGACAAACGTACGACGTGAGCACATGCCAGAATGCCTGCGAATTATCCGACTGTAAGGGAGCCCAAGGCGGGTCCTCTTGTAAAGTTCAATCTCACAGCTAAGCCCGTTATACGATCCGTACATTCGAATACGAGGATTACACAGAGACGTTGCTAATGCCAGTATTGAGGAGGTGCAACTAACCCGGCGAAGATTAGACTAATGGCATCCGTAGGCTTTTTCACATAGATTGAATGAGGTTTGAACGTTGCCCTTGTCCCTCTGAGTAACGCCCGAATTTGACGTGTTCTTCCCTAGTAAAGAGCGTGTCCAACAAGTTACGCCCTAACTTCGGATCCATACGCGGTAACCTAATCTTGCCGTTCTGAAGCCAATTAGATGAAGTTGATCTAAAAACTAAGCTTTTTTACAACCCGCTTTTACCCCTGGGCTAGTATCTTTATTCGTA
seq00029   AGAGGGCCGTTAGACTGAACTAAGGCGAGTCCTCGCCCCGCCGCTGTGAAGGCCTCTGCCTCAGGTCATCTACGGTCCTAGGGAATAGGGACCTATCCCCGCACCGCCGTCCTTGCGTAAAAATATAGGCGCTCCTGCGCCCTTACCAGCTTCTGCTAGTGAAAACTGCAGCGGCGTATCGACTTGAGAGTCCCGCTATCCGCGACGGCGACAATTGCCACATACTGATTGAAAGGCCCGTAAATTAGAATCACTAATACTTCTACGTCGAGGCGTTAGTGGGGGCGTACAAGTTTCGAAGGAACGGATCGCTAGGGGGTTTCGATACGGGTGAATTGCGAAAGCAAAGACTGTCCGAGATAAGAATACCAATGAAGTCCACCGTAGGTGGCGGAAGTTATAATGGGGTTACGTAGGCGCTCAACGTGACTCACGGGAGGTGTTTGGCGCCTTGAGGCTGAAAGGGTGAATTAAATAATTCCCGAGGATCAGGAGTTATCACTTCGTGATCGACACTCAATCCATGTCCACGTATTACACTAGGGCGAGCCCCAGGGCTAGAACGTATTGAATGCGCCGGGCAGAGACGGCCGTCATGGATGCCTGCGCGACGCAAGGTATTAGTTTGTGACACGCACACACACCGTTAAGCCTTCAGGCAACCAAGACCACTTGTTTTGTCCTCGTAACTCAAGTCCGCTCGAGATTTGGACCACCTGGAGCCGATGTCATGAGCTGGGGAATATCGTTCATTTCGTGCCTAAAGGTCCTGAAGAGAGTCGGCATTGCGTCCTTGCAAATGAACCATCCTCAACTCACCCGAGTATTGGTCAAACAGCGTCCGCTTTTCGAGGGTAGGGTTCCTAACGGTCTCTGAGCAATAGGCAAATAAGATCTGCTTCCGATGGGAGGATAGAGATAGACGAGTTGGTGGTGTAAGTCATTCCTTCTCGACGTCCCGACTCGGTCACTGACGGATACGTTACATAATCTACTCGTCAACACGTTTTCCGCGGCGGTAGAGCACTTGAAAGTGTCAAAATGGAACATCTTGACTATGTTAAGGATTCCACCAAGGCATCATGCATGTCAGCAGGTCTGGGTCTGAAACGGCAAACACCGCTAGTGCTGCTTGTCCTACATAAAGCTTTCAGAAAATTTCGGTGAAGTACTGGGCTACATGTATGTGAGACTACGATGTGCCCGCGCGCCTGTGTCGAAGCGTCATACAGACGATCGCTGAAGTTTTCCGGATGTAGTATTTGTGAGCCATCCTTGAAGACCTCACTCAGAGCGTCTAGATGCGGCGGATGACCCCGTATCGGAGAGTAGCATATGGTGCCTTATTTAGCTAGCGAATCGTTAGACCTGCGTACTGGTCTCCGTAAGCTGTAAAGGCAAGCCGTGAATACAGGTACTCCATACAAATTAGTAGCATGTTGGCCGGGCCGTCTGCCATCACTCCCTGTTCCATTACAAAATCAGGGCTTTACCGTGTGCAGGGTTCCTACATGGGCAACGTTCGTGTGTTCCCTCCGTGAGCGACGCAATATCTATAGATCGGGGGCAGCCGATAGCCTATTAGGTTCACTCGGACGTGCCACTTAGGAAATTGTCGCTAGCTGACCTATGTTGCGTAGGAAGGGCTTAATATGGTCAGTTTAACGAACCTGGCATCCACCGCGTAATACGTACGTCAGTCGTTAAAAGGGGCCCATCGGACGACAGACCCTAAAGGTACGTAATACGGTGTGGCTATACAGTCGCTACTAGGAAGACGTGGACTGCAATTATCAGTATCCTCGGGAACGATACTCTGTATGTATCTCTGGGCAGGACAAACGTACGACGTGAGCACATGCCAGAATGCCTGCGAATTATCCGACTGTAAGGGAGCCCAAGGCGGGTCCTCTTGTAAAGTTCAATCTCACAGCTAAGCCCGTTATACGATCCGTACATTCGAATACGAGGATTACACAGAGACGTTGCTAATGCCAGTATTGAGGAGGTGCAACTAACCCGGCGAAGATTAGACTAATGGCATCCGTAGGCTTTTTCACATAGATTGAATGAGGTTTGAACGTTGCCCTTGTCCCTCTGAGTAACGCCCGAATTTGACGTGTTCTTCCCTAGTAAAGAGCGTGTCCAACAAGTTACGCCCTAACTTCGGATCCATACGCGGTAACCTAATCTTGCCGTTCTGAAGCCAATTAGATGAACTTGATCTAAAAACTAAGCTTTTTTACAACCCGCTTTTACCCCTGGGCTAGTATCTTTATTCGTA
seq00030   AGAGGGCCGTTAGACTGAACTAAGGCGAGTCCTCGCCCCGCCGCTGTGAAGGCCTCTGCCTCAGGTCATCTACGGTCCTAGGGAATAGGGACCTATCCCCGCACCGCCGTCCTTGCGTAAAAATATAGGCGCTCCTGCGCCCTTACCAGCTTCTGCTAGTGAAAACTGCAGCGGCGTATCGACTTGAGAGTCCCGCTATCCGCGACGGCGACAATTGCCACATACTGATTGAAAGGCCCGTAAATTAGAATCACTAATACTTCTACGTCGAGGCGTTAGTGGGGGCGTACAAGTTTCGAAGGAACGGATCGCTAGGGGGTTTCGATACGGGTGAATTGCGAAAGCAAAGACTGTCCGAGATAAGAATACCAATGAAGTCCACCGTAGGTGGCGGAAGTTATAATGGGGTTACGTAGGCGCTCAACGTGACTCACGGGAGGTGTTTGGCGCCTTGAGGCTGAAAGGGTGAATTAAATAATTCCCGAGGATCAGGAGTTATCACTTCGTGATCGACACTCAATCCATGTCCACGTATTACACTAGGGCGAGCCCCAGGGCTAGAACGTATTGAATGCGCCGGGCAGAGACGGCCGTCATGGATGCCTGCGCGACGCAAGGTATTAGTTTGTGACACGCACACACACCGTTAAGCCTTCAGGCAACCAAGACCACTTGTTTTGTCCTCGTAACTCAAGTCCGCTCGAGATTTGGACCACCTGGAGCCGATGTCATGAGCTGGGGAATATCGTTCATTTCGTGCCTAAAGGTCCTGAAGAGAGTCGGCATTGCGTCCTTGCAAATGAACCATCCTCAACTCACCCGAGTATTGGTCAAACAGCGTCCGCTTTTCGAGGGTAGGGTTCCTAACGGTCTCTGAGCAATAGGCAAATAAGATCTGCTTCCGATGGGAGGATAGAGATAGACGAGTTGGTGGTGTAAGTCATTCCTTCTCGACGTCCCGACTCGGTCACTGACGGATACGTTACATAATCTACTCGTCAACACGTTTTCCGCGGCGGTAGAGCACTTGAAAGTGTCAAAATGGAACATCTTGACTATGTTAAGGATTCCACCAAGGCATCATGCATGTCAGCAGGTCTGGGTCTGAAACGGCAAACACCGCTAGTGCTGCTTGTCCTACATAAAGCTTTCAGAAAATTTCGGTGAAGTACTGGGCTACATGTATGTGAGACTACGATGTGCCCGCGCGCCTGTGTCGAAGCGTCATACAGACGATCGCTGAAGTTTTCCGGATGTAGTATTTGTGAGCCATCCTTGAAGACCTCACTCAGAGCGTCTAGATGCGGCGGATGACCCCGTATCGGAGAGTAGCATATGGTGCCTTATTTAGCTAGCGAATCGTTAGACCTGCGTACTGGTCTCCGTAAGCTGTAAAGGCAAGCCGTGAATACAGGTACTCCATACAAATTAGTAGCATGTTGGCCGGGCCGTCTGCCATCACTCCCTGTTCCATTACAAAATCAGGGCTTTACCGTGTGCAGGGTTCCTACATGGGCAACGTTCGTGTGTTCCCTCCGTGAGCGACGCAATATCTATAGATCGGGGGCAGCCGATAGCCTATTAGGTTCACTCGGACGTGCCACTTAGGAAATTGTCGCTAGCTGACCTATGTTGCGTAGGAAGGGCTTAATATGGTCAGTTTAACGAACCTGGCATCCACCGCGTAATACGTACGTCAGTCGTTAAAAGGGGCCCATCGGACGACAGACCCTAAAGGTACGTAATACGGTGTGGCTATACAGTCGCTACTAGGAAGACGTGGACTGCAATTATCAGTATCCTCGGGAACGATACTCTGTATGTATCTCTGGGCAGGACAAACGTACGACGTGAGCACATGCCAGAATGCCTGCGAATTATCCGACTGTAAGGGAGCCCAAGGCGGGTCCTCTTGTAAAGTTCAATCTCACAGCTAAGCCCGTTATACGATCCGTACATTCGAATACGAGGATTACACAGAGACGTTGCTAATGCCAGTATTGAGGAGGTGCAACTAACCCGGCGAAGATTAGACTAATGGCATCCGTAGGCTTTTTCACATAGATTGAATGAGGTTTGAACGTTGCCCTTGTCCCTCTGAGTAACGCCCGAATTTGACGTGTTCTTCCCTAGTAAAGAGCGTGTCCAACAAGTTACGCCCTAACTTCGGATCCATACGCGGTAACCTAATCTTGCCGTTCTGAAGCCAATTAGATGAACTTGATCTAAAAACTAAGCTTTTTTACAACCCGCTTTTACCCCTGGGCTAGTATCTTTATTCGTA
seq00031   AGAGGGCCGTTAGACTGAACTAAGGCGAGTCCTCGCCCCGCCGCTGTGAAGGCCTCTGCCTCAGGTCATCTACGGTCCTAGGGAATAGGGACCTATCCCCGCACCGCCGTCCTTGCGTAAAAATATAGGCGCTCCTGCGCCCTTACCAGCTTCTGCTAGTGAAAACTGCAGCGGCGTATCGACTTGAGAGTCCCGCTATCCGCGACGGCGACAATTGCCACATACTGATTGAAAGGCCCGTAAATTAGAATCACTAATACTTCTACGTCGAGGCGTTAGTGGGGGCGTACAAGTTTCGAAGGAACGGATCGCTAGGGGGTTTCGATACGGGTGAATTGCGAAAGCAAAGACTGTCCGAGATAAGAATACCAATGAAGTCCACCGTAGGTGGCGGAAGTTATAATGGGGTTACGTAGGCGCTCAACGTGACTCACGGGAGGTGTTTGGCGCCTTGAGGCTGAAAGGGTGAATTAAATAATTCCCGAGGATCAGGAGTTATCACTTCGTGATCGACACTCAATCCATGTCCACGTATTACACTAGGGCGAGCCCCAGGGCTAGAACGTATTGAATGCGCCGGGCAGAGACGGCCGTCATGGATGCCTGCGCGACGCAAGGTATTAGTTTGTGACACGCACACACACCGTTAAGCCTTCAGGCAACCAAGACCACTTGTTTTGTCCTCGTAACTCAAGTCCGCTCGAGATTTGGACCACCTGGAGCCGATGTCATGAGCTGGGGAATATCGTTCATTTCGTGCCTAAAGGTCCTGAAGAGAGTCGGCATTGCGTCCTTGCAAATGAACCATCCTCAACTCACCCGAGTATTGGTCAAACAGCGTCCGCTTTTCGAGGGTAGGGTTCCTAACGGTCTCTGAGCAATAGGCAAATAAGATCTGCTTCCGATGGGAGGATAGAGATAGACGAGTTGGTGGTGTAAGTCATTCCTTCTCGACGTCCCGACTCGGTCACTGACGGATACGTTACATAATCTACTCGTCAACACGTTTTCCGCGGCGGTAGAGCACTTGAAAGTGTCAAAATGGAACATCTTGACTATGTTAAGGATTCCACCAAGGCATCATGCATGTCAGCAGGTCTGGGTCTGAAACGGCAAACACCGCTAGTGCTGCTTGTCCTACATAAAGCTTTCAGAAAATTTCGGTGAAGTACTGGGCTACATGTATGTGAGACTACGATGTGCCCGCGCGCCTGTGTCGAAGCGTCATACAGACGATCGCTGAAGTTTTCCGGATGTAGTATTTGTGAGCCATCCTTGAAGACCTCACTCAGAGCGTCTAGATGCGGCGGATGACCCCGTATCGGAGAGTAGCATATGGTGCCTTATTTAGCTAGCGAATCGTTAGACCTGCGTACTGGTCTCCGTAAGCTGTAAAGGCAAGCCGTGAATACAGGTACTCCATACAAATTAGTAGCATGTTGGCCGGGCCGTCTGCCATCACTCCCTGTTCCATTACAAAATCAGGGCTTTACCGTGTGCAGGGTTCCTACATGGGCAACGTTCGTGTGTTCCCTCCGTGAGCGACGCAATATCTATAGATCGGGGGCAGCCGATAGCCTATTAGGTTCACTCGGACGTGCCACTTAGGAAATTGTCGCTAGCTGACCTATGTTGCGTAGGAAGGGCTTAATATGGTCAGTTTAACGAACCTGGCATCCACCGCGTAATACGTACGTCAGTCGTTAAAAGGGGCCCATCGGACGACAGACCCTAAAGGTACGTAATACGGTGTGGCTATACAGTCGCTACTAGGAAGACGTGGACTGCAATTATCAGTATCCTCGGGAACGATACTCTGTATGTATCTCTGGGCAGGACAAACGTACGACGTGAGCACATGCCAGAATGCCTGCGAATTATCCGACTGTAAGGGAGCCCAAGGCGGGTCCTCTTGTAAAGTTCAATCTCACAGCTAAGCCCGTTATACGATCCGTACATTCGAATACGAGGATTACACAGAGACGTTGCTAATGCCAGTATTGAGGAGGTGCAACTAACCCGGCGAAGATTAGACTAATGGCATCCGTAGGCTTTTTCACATAGATTGAATGAGGTTTGAACGTTGCCCTTGTCCCTCTGAGTAACGCCCGAATTTGACGTGTTCTTCCCTAGTAAAGAGCGTGTCCAACAAGTTACGCCCTAACTTCGGATCCATACGCGGTAACCTAATCTTGCCGTTCTGAAGCCAATTAGATGAACTTGATCTAAAAACTAAGCTTTTTTACAACCCGCTTTTACCCCTGGGCTAGTATCTTTATTCGTA
seq00032   AGAGGGCCGTTAGACTGAACTAAGGCGAGTCCTCGCCCCGCCGCTGTGAAGGCCTCTGCCTCAGGTCATCTACGGTCCTAGGGAATAGGGACCTATCCCCGCACCGCCGTCCTTGCGTAAAAATATAGGCGCTCCTGCGCCCTTACCAGCTTCTGCTAGTGAAAACTGCAGCGGCGTATCGACTTGAGAGTCCCGCTATCCGCGACGGCGACAATTGCCACATACTGATTGAAAGGCCCGTAAATTAGAATCACTAATACTTCTACGTCGAGGCGTTAGTGGGGGCGTACAAGTTTCGAAGGAACGGATCGCTAGGGGGTTTCGATACGGGTGAATTGCGAAAGCAAAGACTGTCCGAGATAAGAATACCAATGAAGTCCACCGTAGGTGGCGGAAGTTATAATGGGGTTACGTAGGCGCTCAACGTGACTCACGGGAGGTGTTTGGCGCCTTGAGGCTGAAAGGGTGAATTAAATAATTCCCGAGGATCAGGAGTTATCACTTCGTGATCGACACTCAATCCATGTCCACGTATTACACTAGGGCGAGCCCCAGGGCTAGAACGTATTGAATGCGCCGGGCAGAGACGGCCGTCATGGATGCCTGCGCGACGCAAGGTATTAGTTTGTGACACGCACACACACCGTTAAGCCTTCAGGCAACCAAGACCACTTGTTTTGTCCTCGTAACTCAAGTCCGCTCGAGATTTGGACCACCTGGAGCCGATGTCATGAGCTGGGGAATATCGTTCATTTCGTGCCTAAAGGTCCTGAAGAGAGTCGGCATTGCGTCCTTGCAAATGAACCATCCTCAACTCACCCGAGTATTGGTCAAACAGCGTCCGCTTTTCGAGGGTAGGGTTCCTAACGGTCTCTGAGCAATAGGCAAATAAGATCTGCTTCCGATGGGAGGATAGAGATAGACGAGTTGGTGGTGTAAGTCATTCCTTCTCGACGTCCCGACTCGGTCACTGACGGATACGTTACATAATCTACTCGTCAACACGTTTTCCGCGGCGGTAGAGCACTTGAAAGTGTCAAAATGGAACATCTTGACTATGTTAAGGATTCCACCAAGGCATCATGCATGTCAGCAGGTCTGGGTCTGAAACGGCAAACACCGCTAGTGCTGCTTGTCCTACATAAAGCTTTCAGAAAATTTCGGTGAAGTACTGGGCTACATGTATGTGAGACTACGATGTGCCCGCGCGCCTGTGTCGAAGCGTCATACAGACGATCGCTGAAGTTTTCCGGATGTAGTATTTGTGAGCCATCCTTGAAGACCTCACTCAGAGCGTCTAGATGCGGCGGATGACCCCGTATCGGAGAGTAGCATATGGTGCCTTATTTAGCTAGCGAATCGTTAGACCTGCGTACTGGTCTCCGTAAGCTGTAAAGGCAAGCCGTGAATACAGGTACTCCATACAAATTAGTAGCATGTTGGCCGGGCCGTCTGCCATCACTCCCTGTTCCATTACAAAATCAGGGCTTTACCGTGTGCAGGGTTCCTACATGGGCAACGTTCGTGTGTTCCCTCCGTGAGCGACGCAATATCTATAGATCGGGGGCAGCCGATAGCCTATTAGGTTCACTCGGACGTGCCACTTAGGAAATTGTCGCTAGCTGACCTATGTTGCGTAGGAAGGGCTTAATATGGTCAGTTTAACGAACCTGGCATCCACCGCGTAATACGTACGTCAGTCGTTAAAAGGGGCCCATCGGACGACAGACCCTAAAGGTACGTAATACGGTGTGGCTATACAGTCGCTACTAGGAAGACGTGGACTGCAATTATCAGTATCCTCGGGAACGATACTCTGTATGTATCTCTGGGCAGGACAAACGTACGACGTGAGCACATGCCAGAATGCCTGCGAATTATCCGACTGTAAGGGAGCCCAAGGCGGGTCCTCTTGTAAAGTTCAATCTCACAGCTAAGCCCGTTATACGATCCGTACATTCGAATACGAGGATTACACAGAGACGTTGCTAATGCCAGTATTGAGGAGGTGCAACTAACCCGGCGAAGATTAGACTAATGGCATCCGTAGGCTTTTTCACATAGATTGAATGAGGTTTGAACGTTGCCCTTGTCCCTCTGAGTAACGCCCGAATTTGACGTGTTCTTCCCTAGTAAAGAGCGTGTCCAACAAGTTACGCCCTAACTTCGGATCCATACGCGGTAACCTAATCTTGCCGTTCTGAAGCCAATTAGATGAACTTGATCTAAAAACTAAGCTTTTTTACAACCCGCTTTTACCCCTGGGCTAGTATCTTTATTCGTA
seq00033   AGAGGGCCGTTAGACTGAACTAAGGCGAGTCCTCGCCCCGCCGCTGTGAAGGCCTCTGCCTCAGGTCATCTACGGTCCTAGGGAATAGGGACCTATCCCCGCACCGCCGTCCTTGCGTAAAAATATAGGCGCTCCTGCGCCCTTACCAGCTTCTGCTAGTGAAAACTGCAGCGGCGTATCGACTTGAGAGTCCCGCTATCCGCGACGGCGACAATTGCCACATACTGATTGAAAGGCCCGTAAATTAGAATCACTAATACTTCTACGTCGAGGCGTTAGTGGGGGCGTACAAGTTTCGAAGGAACGGATCGCTAGGGGGTTTCGATACGGGTGAATTGCGAAAGCAAAGACTGTCCGAGATAAGAATACCAATGAAGTCCACCGTAGGTGGCGGAAGTTATAATGGGGTTACGTAGGCGCTCAACGTGACTCACGGGAGGTGTTTGGCGCCTTGAGGCTGAAAGGGTGAATTAAATAATTCCCGAGGATCAGGAGTTATCACTTCGTGATCGACACTCAATCCATGTCCACGTATTACACTAGGGCGAGCCCCAGGGCTAGAACGTATTGAATGCGCCGGGCAGAGACGGCCGTCATGGATGCCTGCGCGACGCAAGGTATTAGTTTGTGACACGCACACACACCGTTAAGCCTTCAGGCAACCAAGACCACTTGTTTTGTCCTCGTAACTCAAGTCCGCTCGAGATTTGGACCACCTGGAGCCGATGTCATGAGCTGGGGAATATCGTTCATTTCGTGCCTAAAGGTCCTGAAGAGAGTCGGCATTGCGTCCTTGCAAATGAACCATCCTCAACTCACCCGAGTATTGGTCAAACAGCGTCCGCTTTTCGAGGGTAGGGTTCCTAACGGTCTCTGAGCAATAGGCAAATAAGATCTGCTTCCGATGGGAGGATAGAGATAGACGAGTTGGTGGTGTAAGTCATTCCTTCTCGACGTCCCGACTCGGTCACTGACGGATACGTTACATAATCTACTCGTCAACACGTTTTCCGCGGCGGTAGAGCACTTGAAAGTGTCAAAATGGAACATCTTGACTATGTTAAGGATTCCACCAAGGCATCATGCATGTCAGCAGGTCTGGGTCTGAAACGGCAAACACCGCTAGTGCTGCTTGTCCTACATAAAGCTTTCAGAAAATTTCGGTGAAGTACTGGGCTACATGTATGTGAGACTACGATGTGCCCGCGCGCCTGTGTCGAAGCGTCATACAGACGATCGCTGAAGTTTTCCGGATGTAGTATTTGTGAGCCATCCTTGAAGACCTCACTCAGAGCGTCTAGATGCGGCGGATGACCCCGTATCGGAGAGTAGCATATGGTGCCTTATTTAGCTAGCGAATCGTTAGACCTGCGTACTGGTCTCCGTAAGCTGTAAAGGCAAGCCGTGAATACAGGTACTCCATACAAATTAGTAGCATGTTGGCCGGGCCGTCTGCCATCACTCCCTGTTCCATTACAAAATCAGGGCTTTACCGTGTGCAGGGTTCCTACATGGGCAACGTTCGTGTGTTCCCTCCGTGAGCGACGCAATATCTATAGATCGGGGGCAGCCGATAGCCTATTAGGTTCACTCGGACGTGCCACTTAGGAAATTGTCGCTAGCTGACCTATGTTGCGTAGGAAGGGCTTAATATGGTCAGTTTAACGAACCTGGCATCCACCGCGTAATACGTACGTCAGTCGTTAAAAGGGGCCCATCGGACGACAGACCCTAAAGGTACGTAATACGGTGTGGCTATACAGTCGCTACTAGGAAGACGTGGACTGCAATTATCAGTATCCTCGGGAACGATACTCTGTATGTATCTCTGGGCAGGACAAACGTACGACGTGAGCACATGCCAGAATGCCTGCGAATTATCCGACTGTGAGGGAGCCCAAGGCGGGTCCTCTTGTAAAGTTCAATCTCACAGCTAAGCCCGTTATACGATCCGTACATTCGAATACGAGGATTACACAGAGACGTTGCTAATGCCAGTATTGAGGAGGTGCAACTAACCCGGCGAAGATTAGACTAATGGCATCCGTAGGCTTTTTCACATAGATTGAATGAGGTTTGAACGTTGCCCTTGTCCCTCTGAGTAACGCCCGAATTTGACGTGTTCTTCCCTAGTAAAGAGCGTGTCCAACAAGTTACGCCCTAACTTCGGATCCATACGCGGTAACCTAATCTTGCCGTTCTGAAGCCAATTAGATGAACTTGATCTAAAAACTAAGCTTTTTTACAACCCGCTTTTACCCCTGGGCTAGTATCTTTATTCGTA
