# Supplementary material for: How Good Are Indirect Tests at Detecting Recombination in Human mtDNA?
Source: G3 (Bethesda). 2013 Jul 1;3(7):1095–104. doi: 10.1534/g3.113.006510 (PMC3704238; doi:10.1534/g3.113.006510)
Supplement: Supporting Information [file supp_g3.113.006510_FileS2.gz › SequenceData/mtDNA_ratehet&popgrowth/10/3rdbase/Infiles/10_23-new.txt]

33 2284
seq00001   ATCGTGACTTTATCTTCAGGTAATTCTTGAGCTTCCTTCATCTGTGCACAATAGCTCAGGAGAGCCGCTTTACGCCCGTGTAGACAACTGGGCATGACCATTCACGTGAGGTTTTATGTACTGTCGTTCTACAAGGAGCTCTACAAAGTCGGCGCCTTGATTCCGGTGGTGTTAATTGCTTGGAACAAGGTCAGTATAATGGTTCGAAGATTATTAAAAAGATTTGCGATTGCCAACTAAGCGACTAGCCTAAACTGCGTGTGCATGGTATAAACGGGAATGGCTATTGCTAAAATTCTACATCACCCTAGGCGCTCAACAGGAACATTGCCCATGGAACCCCGACCTACGCAGGAGTCTCATGTTGGTATCAAGATTATTTGAGGCCACACGCAGAATGCGCCTTTGAGCATAGAATTCATGGAAACTAAGGTTTTGTAACCGGAACAGCTAACGACTTAGTAGATGCCGGCGTACCTGTCACTTGAATCCGGAGGGAATGTCGGCATCCTGCGAGCCTTACCGCGGACTAGGCTGGAACTGTTTCAGATTAGTGTGCACTAAAAGCCCTGTTTTGCTGAGCCCATTATCTAGACAGGCGCGTTTGTTAGCAGGTTGGAAGCAAAGCGGCGGCTGGGGGATCCGAGCGCGGCCCATCGATATTGGCAATCAGTACGATTGAAGCTTAGCAGACTACGTCATGCACCCGGATGATCGATGACTGGGCTGCGCAACAGTATTGTACGGTCGGGCCCGTGTGAGCAGAAAAATAAGAGTGACGGTGTCCACTGCACTAGATATATCCACTTTGCGAAACCTCATGGTTGTATATTCAACATGTTTCGGCCTTCTTGGCAACTGCGATATCGCACGTTTGGTCCACGTATCGAAGTTTGGACCATTTGCGGGACGGCATCGCAAAAAATCGTCCACCTGGACCTGAAGAATACTTTCGGGCGCTAATAGCGTTTTAGAAGATAACCGAACGTACGATAAACCGAGCGCGATTTATCTTTAGCAAGCCGGTCGCGAAGAGGCCCGGGTATTGGGGTTCCCCTTTGTGCGCGTTGGACGGATGATGGAAGCTCTAAAGCGGGCCCCCTGGACCAAGTCCTTCAGTCAGAGTCTCAGCACAACGCTCAAATTTTAGCGAGGTTATTCCCGTCGTTGGTCGTCTGCCGCAGCGTTGCTCACATTATCAAATACCGCCACTTGGAGAATTGGTCATTTAGCCGTTACGTTTCATCATCCGCAGAATAAGCTCGAAAGTGTCTGACCGTGGTCGGAGGTTATTGTCAGCCGAGTGTTGTACGTTGAGGAGAACAAGTCGGCCAACGGGTTGATGCTCTGTATACGTTTAAAGCTTATCTCCAATTTTTGCCTTTGTGTACATGTGATATCCCCAATAAGAGCAAGACGTCCTCTGTTGCGGGCTGCTTGCTTGCATCCTGGCTTGCATACGCACTTCGGTCGCCTGTGCAATGCTTCACGAGCGCCTGAACGGAAGCAGTCGCGTGTCGTGCAGAACGTAGTTAGTCTCCCAGTGTATGTCCGAACGCCCATAGCCTTGACTAGCGCGAGTATTACGGCCTATACCGTATTTCACCCACAGCAAGTCTTCCCCGCATGCCACTAGCCTATTGCATTTTTGGAACACCCGGCCTACTAAGTTTAGATGGGCTGCTAGCAAACGCACCGACAGAAGGAACATTGCGTCAGATCTGAGAATAAAACTCGCTTCCGGATAATAACACGCAATAATTTATTTGTCGCCTGGTGGCAACTCCACATCACGCAATACAGCTTCAATGAGAGCAAGTAACATGGCAGTCGCGGTCGGCTAGAAACTTCACCCGCAGCCATGCGACTGAGTCGGTGCCCTGTTCTATCATAGGTAGAACAACGCCAAGTGCCGCCCGTTAGACGCTGCCGAAATTATATCTGAGTAATCGCGGCGGGGGCTCAAATGCTTCTTTATTCGCACCGTAGCGTCTGGCGTTCTTCCCGTACTGACCATCTGTCTACCTATTACCTAAGCCGGAACAGGGCTGTTGAGCTGCCGCAGATAAACTGGCATACTTCGATGTAGGCCGTCCGTGACGACCTTTTTTAGCTGAGCCAGGGAGAAACACTACAGAATGCGAGATCGAGTTGCTGGGATCACACCCGCGAAGAAGAGGTCCCCTTCCGAGCAGGGATTCTACTACTATCAACCGATGCGACTCCCCCCTCAATCATGTCCTATAGCATCTGCCAAGAATATGGAACGCCTTTTTCTTTGGGG
seq00002   ATCGTGACTTTATCTTCAGGTAATTCTTGAGCTTCCTTCATCTGTGCACAATAGCTCAGGAGAGCCGCTTTACGCCCGTGTAGACAACTGGGCATGACCATTCACGTGAGGTTTTATGTACTGTCGTTCTACAAGGAGCTCTACAAAGTCGGCGCCTTGATTCCGGTGGTGTTAATTGCTTGGAACAAGGTCAGTATAATGGTTCGAAGATTATTAAAAAGATTTGCGATTGCCAACTAAGCGACTAGCCTAAACTGCGTGTGCATGGTATAAACGGGAATGGCTATTGCTAAAATTCTACATCACCCTAGGCGCTCAACAGGAACATTGCCCATGGAACCCCGACCTACGCAGGAGTCTCATGTTGGTATCAAGATTATTTGAGGCCACACGCAGAATGCGCCTTTGAGCATAGAATTCATGGAAACTAAGGTTTTGTAACCGGAACAGCTAACGACTTAGTAGATGCCGGCGTACCTGTCACTTGAATCCGGAGGGAATGTCGGCATCCTGCGAGCCTTACCGCGGACTAGGCTGGAACTGTTTCAGATTAGTGTGCACTAAAAGCCCTGTTTTGCTGAGCCCATTATCTAGACAGGCGCGTTTGTTAGCAGGTTGGAAGCAAAGCGGCGGCTGGGGGATCCGAGCGCGGCCCATCGATATTGGCAATCAGTACGATTGAAGCTTAGCAGACTACGTCATGCACCCGGATGATCGATGACTGGGCTGCGCAACAGTATTGTACGGTCGGGCCCGTGTGAGCAGAAAAATAAGAGTGACGGTGTCCACTGCACTAGATATATCCACTTTGCGAAACCTCATGGTTGTATATTCAACATGTTTCGGCCTTCTTGGCAACTGCGATATCGCACGTTTGGTCCACGTATCGAAGTTTGGACCATTTGCGGGACGGCATCGCAAAAAATCGTCCACCTGGACCTGAAGAATACTTTCGGGCGCTAATAGCGTTTTAGAAGATAACCGAACGTACGATAAACCGAGCGCGATTTATCTTTAGCAAGCCGGTCGCGAAGAGGCCCGGGTATTGGGGTTCCCCTTTGTGCGCGTTGGACGGATGATGGAAGCTCTAAAGCGGGCCCCCTGGACCAAGTCCTTCAGTCAGAGTCTCAGCACAACGCTCAAATTTTAGCGAGGTTATTCCCGTCGTTGGTCGTCTGCCGCAGCGTTGCTCACATTATCAAATACCGCCACTTGGAGAATTGGTCATTTAGCCGTTACGTTTCATCATCCGCAGAATAAGCTCGAAAGTGTCTGACCGTGGTCGGAGGTTATTGTCAGCCGAGTGTTGTACGTTGAGGAGAACAAGTCGGCCAACGGGTTGATGCTCTGTATACGTTTAAAGCTTATCTCCAATTTTTGCCTTTGTGTACATGTGATATCCCCAATAAGAGCAAGACGTCCTCTGTTGCGGGCTGCTTGCTTGCATCCTGGCTTGCATACGCACTTCGGTCGCCTGTGCAATGCTTCACGAGCGCCTGAACGGAAGCAGTCGCGTGTCGTGCAGAACGTAGTTAGTCTCCCAGTGTATGTCCGAACGCCCATAGCCTTGACTAGCGCGAGTATTACGGCCTATACCGTATTTCACCCACAGCAAGTCTTCCCCGCATGCCACTAGCCTATTGCATTTTTGGAACACCCGGCCTACTAAGTTTAGATGGGCTGCTAGCAAACGCACCGACAGAAGGAACATTGCGTCAGATCTGAGAATAAAACTCGCTTCCGGATAATAACACGCAATAATTTATTTGTCGCCTGGTGGCAACTCCACATCACGCAATACAGCTTCAATGAGAGCAAGTAACATGGCAGTCGCGGTCGGCTAGAAACTTCACCCGCAGCCATGCGACTGAGTCGGTGCCCTGTTCTATCATAGGTAGAACAACGCCAAGTGCCGCCCGTTAGACGCTGCCGAAATTATATCTGAGTAATCGCGGCGGGGGCTCAAATGCTTCTTTATTCGCACCGTAGCGTCTGGCGTTCTTCCCGTACTGACCATCTGTCTACCTATTACCTAAGCCGGAACAGGGCTGTTGAGCTGCCGCAGATAAACTGGCATACTTCGATGTAGGCCGTCCGTGACGACCTTTTTTAGCTGAGCCAGGGAGAAACACTACAGAATGCGAGATCGAGTTGCTGGGATCACACCCGCGAAGAAGAGGTCCCCTTCCGAGCAGGGATTCTACTACTATCAACCGATGCGACTCCCCCCTCAATCATGTCCTATAGCATCTGCCAAGAATATGGAACGCCTTTTTCTTTGGGG
seq00003   ATCGTGACTTTATCTTCAGGTAATTCTTGAGCTTCCTTCATCTGTGCACAATAGCTCAGGAGAGCCGCTTTACGCCCGTGTAGACAACTGGGCATGACCATTCACGTGAGGTTTTATGTACTGTCGTTCTACAAGGAGCTCTACAAAGTCGGCGCCTTGATTCCGGTGGTGTTAATTGCTTGGAACAAGGTCAGTATAATGGTTCGAAGATTATTAAAAAGATTTGCGATTGCCAACTAAGCGACTAGCCTAAACTGCGTGTGCATGGTATAAACGGGAATGGCTATTGCTAAAATTCTACATCACCCTAGGCGCTCAACAGGAACATTGCCCATGGAACCCCGACCTACGCAGGAGTCTCATGTTGGTATCAAGATTATTTGAGGCCACACGCAGAATGCGCCTTTGAGCATAGAATTCATGGAAACTAAGGTTTTGTAACCGGAACAGCTAACGACTTAGTAGATGCCGGCGTACCTGTCACTTGAATCCGGAGGGAATGTCGGCATCCTGCGAGCCTTACCGCGGACTAGGCTGGAACTGTTTCAGATTAGTGTGCACTAAAAGCCCTGTTTTGCTGAGCCCATTATCTAGACAGGCGCGTTTGTTAGCAGGTTGGAAGCAAAGCGGCGGCTGGGGGATCCGAGCGCGGCCCATCGATATTGGCAATCAGTACGATTGAAGCTTAGCAGACTACGTCATGCACCCGGATGATCGATGACTGGGCTGCGCAACAGTATTGTACGGTCGGGCCCGTGTGAGCAGAAAAATAAGAGTGACGGTGTCCACTGCACTAGATATATCCACTTTGCGAAACCTCATGGTTGTATATTCAACATGTTTCGGCCTTCTTGGCAACTGCGATATCGCACGTTTGGTCCACGTATCGAAGTTTGGACCATTTGCGGGACGGCATCGCAAAAAATCGTCCACCTGGACCTGAAGAATACTTTCGGGCGCTAATAGCGTTTTAGAAGATAACCGAACGTACGATAAACCGAGCGCGATTTATCTTTAGCAAGCCGGTCGCGAAGAGGCCCGGGTATTGGGGTTCCCCTTTGTGCGCGTTGGACGGATGATGGAAGCTCTAAAGCGGGCCCCCTGGACCAAGTCCTTCAGTCAGAGTCTCAGCACAACGCTCAAATTTTAGCGAGGTTATTCCCGTCGTTGGTCGTCTGCCGCAGCGTTGCTCACATTATCAAATACCGCCACTTGGAGAATGGGTCATTTAGCCGTTACGTTTCATCATCCGCAGAATAAGCTCGAAAGTGTCTGACCGTGGTCGGAGGTTATTGTCAGCCGAGTGTTGTACGTTGAGGAGAACAAGTCGGCCAACGGGTTGATGCTCTGTATACGTTTAAAGCTTATCTCCAATTTTTGCCTTTGTGTACATGTGATATCCCCAATAAGAGCAAGACGTCCTCTGTTGCGGGCTGCTTGCTTGCATCCTGGCTTGCATACGCACTTCGGTCGCCTGTGCAATGCTTCACGAGCGCCTGAACGGAAGCAGTCGCGTGTCGTGCAGAACGTAGTTAGTCTCCCAGTGTATGTCCGAACGCCCATAGCCTTGACTAGCGCGAGTATTACGGCCTATACCGTATTTCACCCACAGCAAGTCTTCCCCGCATGCCACTAGCCTATTGCATTTTTGGAACACCCGGCCTACTAAGTTTAGATGGGCTGCTAGCAAACGCACCGACAGAAGGAACATTGCGTCAGATCTGAGAATAAAACTCGCTTCCGGATAATAACACGCAATAATTTATTTGTCGCCTGGTGGCAACTCCACATCACGCAATACAGCTTCAATGAGAGCAAGTAACATGGCAGTCGCGGTCGGCTAGAAACTTCACCCGCAGCCATGCGACTGAGTCGGTGCCCTGTTCTATCATAGGTAGAACAACGCCAAGTGCCGCCCGTTAGACGCTGCCGAAATTATATCTGAGTAATCGCGGCGGGGGCTCAAATGCTTCTTTATTCGCACCGTAGCGTCTGGCGTTCTTCCCGTACTGACCATCTGTCTACCTATTACCTAAGCCGGAACAGGGCTGTTGAGCTGCCGCAGATAAACTGGCATACTTCGATGTAGGCCGTCCGTGACGACCTTTTTTAGCTGAGCCAGGGAGAAACACTACAGAATGCGAGATCGAGTTGCTGGGATCACACCCGCGAAGAAGAGGTCCCCTTCCGAGCAGGGATTCTACTACTATCAACCGATGCGACTCCCCCCTCAATCATGTCCTATAGCATCTGCCAAGAATATGGAACGCCTTTTTCTTTGGGG
seq00004   ATCGTGACTTTATCTTCAGGTAATTCTTGAGCTTCCTTCATCTGTGCACAATAGCTCAGGAGAGCCGCTTTACGCCCGTGTAGACAACTGGGCATGACCATTCACGTGAGGTTTTATGTACTGTCGTTCTACAAGGAGCTCTACAAAGTCGGCGCCTTGATTCCGGTGGTGTTAATTGCTTGGAACAAGGTCAGTATAATGGTTCGAAGATTATTAAAAAGATTTGCGATTGCCAACTAAGCGACTAGCCTAAACTGCGTGTGCATGGTATAAACGGGAATGGCTATTGCTAAAATTCTACATCACCCTAGGCGCTCAACAGGAACATTGCCCATGGAACCCCGACCTACGCAGGAGTCTCATGTTGGTATCAAGATTATTTGAGGCCACACGCAGAATGCGCCTTTGAGCATAGAATTCATGGAAACTAAGGTTTTGTAACCGGAACAGCTAACGACTTAGTAGATGCCGGCGTACCTGTCACTTGAATCCGGAGGGAATGTCGGCATCCTGCGAGCCTTACCGCGGACTAGGCTGGAACTGTTTCAGATTAGTGTGCACTAAAAGCCCTGTTTTGCTGAGCCCATTATCTAGACAGGCGCGTTTGTTAGCAGGTTGGAAGCAAAGCGGCGGCTGGGGGATCCGAGCGCGGCCCATCGATATTGGCAATCAGTACGATTGAAGCTTAGCAGACTACGTCATGCACCCGGATGATCGATGACTGGGCTGCTCAACAGTATTGTACGGTCGGGCCCGTGTGAGCAGAAAAATAAGAGTGACGGTGTCCACTGCACTAGATATATCCACTTTGCGAAACCTCATGGTTGTATATTCAACATGTTTCGGCCTTCTTGGCAACTGCGATATCGCACGTTTGGTCCACGTATCGAAGTTTGGACCATTTGCGGGACGGCATCGCAAAAAATCGTCCACCTGGACCTGAAGAATACTTTCGGGCGCTAATAGCGTTTTAGAAGATAACCGAACGTACGATAAACCGAGCGCGATTTATCTTTAGCAAGTCGGTCGCGAAGAGGCCCGGGTATTGGGGTTCCCCTTTGTGCGCGTTGGACGGATGATGGAAGCTCTAAAGCGGGCCCCCTGGACCAAGTCCTTCAGTCAGAGTCTCAGCACAACGCTCAAATTTTAGCGAGGTTATTCCCGTCGTTGGTCGTCTGCCGCAGCGTTGCTCACATTATCAAATACCGCCACTTGGAGAATTGGTCATTTAGCCGTTACGTTTCATCATCCGCAGAATAAGCTCGAAAGTGTCTGACCGTGGTCGGAGGTTATTGTCAGCCGAGTGTTGTACGTTGAGGAGAACAAGTCGGCCAACGGGTTGATGCTCTGTATACGTTTAAAGCTTATCTCCAATTTTTGCCTTTGTGTACATGTGATATCCCCAATAAGAGCAAGACGTCCTCTGTTGCGGGCTGCTTGCTTGCATCCTGGCTTGCATACGCACTTCGGTCGCCTGTGCAATGCTTCACGAGCGCCTGAACGGAAGCAGTCGCGTGTCGTGCAGAACGTAGTTAGTCTCCCAGTGTATGTCCGAACGCCCATAGCCTTGACTAGCGCGAGTATTACGGCCTATACCGTATTTCACCCACAGCAAGTCTTCCCCGCATGCCACTAGCCTATTGCATTTTTGGAACACCCGGCCTACTAAGTTTAGATGGGCTGCTAGCAAACGCACCGACAGAAGGAACATTGCGTCAGATCTGAGAATAAAACTCGCTTCCGGATAATAACACGCAATAATTTATTTGTCGCCTGGTGGCAACTCCACATCACGCAATACAGCTTCAATGAGAGCAAGTAACATGGCAGTCGCGGTCGGCTAGAAACTTCACCCGCAGCCATGCGACTGAGTCGGTGCCCTGTTCTATCATAGGTAGAACAACGCCAAGTGCCGCCCGTTAGACGCTGCCGAAATTATATCTGAGTAATCGCGGCGGGGGCTCAAATGCTTCTTTATTCGCACCGTAGCGTCTGGCGTTCTTCCCGTACTGACCATCTGTCTACCTATTACCTAAGCCGGAACAGGGCTGTTGAGCTGCCGCAGATAAACTGGCATACTTCGATGTAGGCCGTCCGTGACGACCTTTTTTAGCTGAGCCAGGGAGAAACACTACAGAATGCGAGATCGAGTTGCTGGGATCACACCCGCGAAGAAGAGGTCCCCTTCCGAGCAGGGATTCTACTACTATCAACCGATGCGACTCCCCCCTCAATCATGTCCTATAGCATCTGCCAAGAATATGGAACGCCTTTTTCTTTGGGG
seq00005   ATCGTGACTTTATCTTCAGGTAATTCTTGAGCTTCCTTCATCTGTGCACAATAGCTCAGGAGAGCCGCTTTACGCCCGTGTAGACAACTGGGCATGACCATTCACGTGAGGTTTTATGTACTGTCGTTCTACAAGGAGCTCTACAAAGTCGGCGCCTTGATTCCGGTGGTGTTAATTGCTTGGAACAAGGTCAGTATAATGGTTCGAAGATTATTAAAAAGATTTGCGATTGCCAACTAAGCGACTAGCCTAAACTGCGTGTGCATGGTATAAACGGGAATGGCTATTGCTAAAATTCTACATCACCCTAGGCGCTCAACAGGAACATTGCCCATGGAACCCCGACCTACGCAGGAGTCTCATGTTGGTATCAAGATTATTTGAGGCCACACGCAGAATTCGCCTTTGAGCATAGAATTCATGGAAACTAAGGTTTTGTAACCGGAACAGCTAACGACTTAGTAGATGCCGGCGTACCTGTCACTTGAATCCGGAGGGAATGTCGGCATCCTGCGAGCCTTACCGCGGACTAGGCTGGAACTGTTTCAGATTAGTGTGCACTAAAAGCCCTGTTTTGCTGAGCCCATTATCTAGACAGGCGCGTTTGTTAGCAGGTTGGAAGCAAAGCGGCGGCTGGGGGATCCGAGCGCGGCCCATCGATATTGGCAATCAGTACGATTGAAGCTTAGCAGACTACGTCATGCACCCGGATGATCGATGACTGGGCTGCGCAACAGTATTGTACGGTCGGGCCCGTGTGAGCAGAAAAATAAGAGTGACGGTGTCCACTGCACTAGATATATCCACTTTGCGAAACCTCATGGTTGTATATTCAACATGTTTCGGCCTTCTTGGCAACTGCGATATCGCACGTTTGGTCCACGTATCGAAGTTTGGACCATTTGCGGGACGGCATCGCAAAAAATCGTCCACCTGGACCTGAAGAATACTTTCGGGCGCTAATAGCGTTTTAGAAGATAACCGAACGTACGATAAACCGAGCGCGATTTATCTTTAGCAAGCCGGTCGCGAAGAGGCCCGGGTATTGGGGTTCCCCTTTGTGCGCGTTGGACGGATGATGGAAGCTCTAAAGCGGGCCCCCTGGACCAAGTCCTTCAGTCAGAGTCTCAGCACAACGCTCAAATTTTAGCGAGGTTATTCCCGTCGTTGGTCGTCTGCCGCAGCGTTGCTCACATTATCAAATACCGCCACTTGGAGAATGGGTCATTTAGCCGTTACGTTTCATCATCCGCAGAATAAGCTCGAAAGTGTCTGACCGTGGTCGGAGGTTATTGTCAGCCGAGTGTTGTACGTTGAGGAGAACAAGTCGGCCAACGGGTTGATGCTCTGTATACGTTTAAAGCTTATCTCCAATTTTTGCCTTTGTGTACATGTGATATCCCCAATAAGAGCAAGACGTCCTCTGTTGCGGGCTGCTTGCTTGCATCCTGGCTTGCATACGCACTTCGGTCGCCTGTGCAATGCTTCACGAGCGCCTGAACGGAAGCAGTCGCGTGTCGTGCAGAACGTAGTTAGTCTCCCAGTGTATGTCCGAACGCCCATAGCCTTGACTAGCGCGAGTATTACGGCCTATACCGTATTTCACCCACAGCAAGTCTTCCCCGCATGCCACTAGCCTATTGCATTTTTGGAACACCCGGCCTACTAAGTTTAGATGGGCTGCTAGCAAACGCACCGACAGAAGGAACATTGCGTCAGATCTGAGAATAAAACTCGCTTCCGGATAATAACACGCAATAATTTATTTGTCGCCTGGTGGCAACTCCACATCACGCAATACAGCTTCAATGAGAGCAAGTAACATGGCAGTCGCGGTCGGCTAGAAACTTCACCCGCAGCCATGCGACTGAGTCGGTGCCCTGTTCTATCATAGGTAGAACAACGCCAAGTGCCGCCCGTTAGACGCTGCCGAAATTATATCTGAGTAATCGCGGCGGGGGCTCAAATGCTTCTTTATTCGCACCGTAGCGTCTGGCGTTCTTCCCGTACTGACCATCTGTCTACCTATTACCTAAGCCGGAACAGGGCTGTTGAGCTGCCGCAGATAAACTGGCATACTTCGATGTAGGCCGTCCGTGACGACCTTTTTTAGCTGAGCCAGGGAGAAACACTACAGAATGCGAGATCGAGTTGCTGGGATCACACCCGCGAAGAAGAGGTCCCCTTCCGAGCAGGGATTCTACCACTATCAACCGATGCGACTCCCCCCTCAATCATGTCCTATAGCATCTGCCAAGAATATGGAACGCCTTTTTCTTTGGGG
seq00006   ATCGTGACTTTATCTTCAGGTAATTCTTGAGCTTCCTTCATCTGTGCACAATAGCTCAGGAGAGCCGCTTTACGCCCGTGTAGACAACTGGGCATGACCATTCACGTGAGGTTTTATGTACTGTCGTTCTACAAGGAGCTCTACAAAGTCGGCGCCTTGATTCCGGTGGTGTTAATTGCTTGGAACAAGGTCAGTATAATGGTTCGAAGATTATTAAAAAGATTTGCGATTGCCAACTAAGCGACTAGCCTAAACTGCGTGTGCATGGTATAAACGGGAATGGCTATTGCTAAAATTCTACATCACCCTAGGCGCTCAACAGGAACATTGCCCATGGAACCCCGACCTACGCAGGAGTCTCATGTTGGTATCAAGATTATTTGAGGCCACACGCAGAATGCGCCTTTGAGCATAGAATTCATGGAAACTAAGGTTTTGTAACCGGAACAGCTAACGACTTAGTAGATGCCGGCGTACCTGTCACTTGAATCCGGAGGGAATGTCGGCATCCTGCGAGCCTTACCGCGGACTAGGCTGGAACTGTTTCAGATTAGTGTGCACTAAAAGCCCTGTTTTGCTGAGCCCATTATCTAGACAGGCGCGTTTGTTAGCAGGTTGGAAGCAAAGCGGCGGCTGGGGGATCCGAGCGCGGCCCATCGATATTGGCAATCAGTACGATTGAAGCTTAGCAGACTACGTCATGCACCCGGATGATCGATGACTGGGCTGCGCAACAGTATTGTACGGTCGGGCCCGTGTGAGCAGAAAAATAAGAGTGACGGTGTCCACTGCACTAGATATATCCACTTTGCGAAACCTCATGGTTGTATATTCAACATGTTTCGGCCTTCTTGGCAACTGCGATATCGCACGTTTGGTCCACGTATCGAAGTTTGGACCATTTGCGGGACGGCATCGCAAAAAATCGTCCACCTGGACCTGAAGAATACTTTCGGGCGCTAATAGCGTTTTAGAAGATAACCGAACGTACGATAAACCGAGCGCGATTTATCTTTAGCAAGCCGGTCGCGAAGAGGCCCGGGTATTGGGGTTCCCCTTTGTGCGCGTTGGACGGATGATGGAAGCTCTAAAGCGGGCCCCCTGGACCAAGTCCTTCAGTCAGAGTCTCAGCACAACGCTCAAATTTTAGCGAGGTTATTCCCGTCGTTGGTCGTCTGCCGCAGCGTTGCTCACATTATCAAATACCGCCACTTGGAGAATTGGTCATTTAGCCGTTACGTTTCATCATCCGCAGAATAAGCTCGAAAGTGTCTGACCGTGGTCGGAGGTTATTGTCAGCCGAGTATTGTACGTTGAGGAGAACAAGTCGGCCAACGGGTTGATGCTCTGTATACGTTTAAAGCTTATCTCCAATTTTTGCCTTTGTGTACATGTGATATCCCCAATAAGAGCAAGACGTCCTCTGTTGCGGGCTGCTTGCTTGCATCCTGGCTTGCATACGCACTTCGGTCGCCTGTGCAATGCTTCACGAGCGCCTGAACGGAAGCAGTCGCGTGTCGTGCAGAACGTAGTTAGTCTCCCAGTGTATGTCCGAACGCCCATAGCCTTGACTAGCGCGAGTATTACGGCCTATACCGTATTTCACCCACAGCAAGTCTTCCCCGCATGCCACTAGCCTATTGCATTTTTGGAACACCCGGCCTACTAAGTTTAGATGGGCTGCTAGCAAACGCACCGACAGAAGGAACATTGCGTCAGATCTGAGAATAAAACTCGCTTCCGGATAATAACACGCAATAATTTATTTGTCGCCTGGTGGCAACTCCACATCACGCAATACAGCTTCAATGAGAGCAAGTAACATGGCAGTCGCGGTCGGCTAGAAACTTCACCCGCAGCCATGCGACTGAGTCGGTGCCCTGTTCTATCATAGGTAGAACAACGCCAAGTGCCGCCCGTTAGACGCTGCCGAAATTATATCTGAGTAATCGCGGCGGGGGCTCAAATGCTTCTTTATTCGCACCGTAGCGTCTGGCGTTCTTCCCGTACTGACCATCTGTCTACCTATTACCTAAGCCGGAACAGGGCTGTTGAGCTGCCGCAGATAAACTGGCATACTTCGATGTAGGCCGTCCGTGACGACCTTTTTTAGCTGAGCCAGGGAGAAACACTACAGAATGCGAGATCGAGTTGCTGGGATCACACCCGCGAAGAAGAGGTCCCCTTCCGAGCAGGGATTCTACTACTATCAACCGATGCGACTCCCCCCTCAATCATGTCCTATAGCATCTGCCAAGAATATGGAACGCCTTTTTCTTTGGGG
seq00007   ATCGTGACTTTATCTTCAGGTAATTCTTGAGCTTCCTTCATCTGTGCACAATAGCTCAGGAGAGCCGCTTTACGCCCGTGTAGACAACTGGGCATGACCATTCACGTGAGGTTTTATGTACTGTCGTTCTACAAGGAGCTCTACAAAGTCGGCGCCTTGATTCCGGTGGTGTTAATTGCTTGGAACAAGGTCAGTATAATGGTTCGAAGATTATTAAAAAGATTTGCGATTGCCAACTAAGCGACTAGCCTAAACTGCGTGTGCATGGTATAAACGGGAATGGCTATTGCTAAAATTCTACATCACCCTAGGCGCTCAACAGGAACATTGCCCATGGAACCCCGACCTACGCAGGAGTCTCATGTTGGTATCAAGATTATTTGAGGCCACACGCAGAATGCGCCTTTGAGCATAGAATTCATGGAAACTAAGGTTTTGTAACCGGAACAGCTAACGACTTAGTAGATGCCGGCGTACCTGTCACTTGAATCCGGAGGGAATGTCGGCATCCTGCGAGCCTTACCGCGGACTAGGCTGGAACTGTTTCAGATTAGTGTGCACTAAAAGCCCTGTTTTGCTGAGCCCATTATCTAGACAGGCGCGTTTGTTAGCAGGTTGGAAGCAAAGCGGCGGCTGGGGGATCCGAGCGCGGCCCATCGATATTGGCAATCAGTACGATTGAAGCTTAGCAGACTACGTCATGCACCCGGATGATCGATGACTGGGCTGCGCAACAGTATTGTACGGTCGGGCCCGTGTGAGCAGAAAAATAAGAGTGACGGTGTCCACTGCACTAGATATATCCACTTTGCGAAACCTCATGGTTGTATATTCAACATGTTTCGGCCTTCTTGGCAACTGCGATATCGCACGTTTGGTCCACGTATCGAAGTTTGGACCATTTGCGGGACGGCATCGCAAAAAATCGTCCACCTGGACCTGAAGAATACTTTCGGGCGCTAATAGCGTTTTAGAAGATAACCGAACGTACGATAAACCGAGCGCGATTTATCTTTAGCAAGCCGGTCGCGAAGAGGCCCGGGTATTGGGGTTCCCCTTTGTGCGCGTTGGACGGATGATGGAAGCTCTAAAGCGGGCCCCCTGGACCAAGTCCTTCAGTCAGAGTCTCAGCACAACGCTCAAATTTTAGCGAGGTTATTCCCGTCGTTGGTCGTCTGCCGCAGCGTTGCTCACATTATCAAATACCGCCACTTGGAGAATTGGTCATTTAGCCGTTACGTTTCATCATCCGCAGAATAAGCTCGAAAGTGTCTGACCGTGGTCGGAGGTTATTGTCAGCCGAGTATTGTACGTTGAGGAGAACAAGTCGGCCAACGGGTTGATGCTCTGTATACGTTTAAAGCTTATCTCCAATTTTTGCCTTTGTGTACATGTGATATCCCCAATAAGAGCAAGACGTCCTCTGTTGCGGGCTGCTTGCTTGCATCCTGGCTTGCATACGCACTTCGGTCGCCTGTGCAATGCTTCACGAGCGCCTGAACGGAAGCAGTCGCGTGTCGTGCAGAACGTAGTTAGTCTCCCAGTGTATGTCCGAACGCCCATAGCCTTGACTAGCGCGAGTATTACGGCCTATACCGTATTTCACCCACAGCAAGTCTTCCCCGCATGCCACTAGCCTATTGCATTTTTGGAACACCCGGCCTACTAAGTTTAGATGGGCTGCTAGCAAACGCACCGACAGAAGGAACATTGCGTCAGATCTGAGAATAAAACTCGCTTCCGGATAATAACACGCAATAATTTATTTGTCGCCTGGTGGCAACTCCACATCACGCAATACAGCTTCAATGAGAGCAAGTAACATGGCAGTCGCGGTCGGCTAGAAACTTCACCCGCAGCCATGCGACTGAGTCGGTGCCCTGTTCTATCATAGGTAGAACAACGCCAAGTGCCGCCCGTTAGACGCTGCCGAAATTATATCTGAGTAATCGCGGCGGGGGCTCAAATGCTTCTTTATTCGCACCGTAGCGTCTGGCGTTCTTCCCGTACTGACCATCTGTCTACCTATTACCTAAGCCGGAACAGGGCTGTTGAGCTGCCGCAGATAAACTGGCATACTTCGATGTAGGCCGTCCGTGACGACCTTTTTTAGCTGAGCCAGGGAGAAACACTACAGAATGCGAGATCGAGTTGCTGGGATCACACCCGCGAAGAAGAGGTCCCCTTCCGAGCAGGGATTCTACTACTATCAACCGATGCGACTCCCCCCTCAATCATGTCCTATAGCATCTGCCAAGAATATGGAACGCCTTTTTCTTTGGGG
seq00008   ATCGTGACTTTATCTTCAGGTAATTCTTGAGCTTCCTTCATCTGTGCACAATAGCTCAGGAGAGCCGCTTTACGCCCGTGTAGACAACTGGGCATGACCATTCACGTGAGGTTTTATGTACTGTCGTTCTACAAGGAGCTCTACAAAGTCGGCGCCTTGATTCCGGTGGTGTTAATTGCTTGGAACAAGGTCAGTATAATGGTTCGAAGATTATTAAAAAGATTTGCGATTGCCAACTAAGCGACTAGCCTAAACTGCGTGTGCATGGTATAAACGGGAATGGCTATTGCTAAAATTCTACATCACCCTAGGCGCTCAACAGGAACATTGCCCATGGAACCCCGACCTACGCAGGAGTCTCATGTTGGTATCAAGATTATTTGAGGCCACACGCAGAATGCGCCTTTGAGCATAGAATTCATGGAAACTAAGGTTTTGTAACCGGAACAGCTAACGACTTAGTAGATGCCGGCGTACCTGTCACTTGAATCCGGAGGGAATGTCGGCATCCTGCGAGCCTTACCGCGGACTAGGCTGGAACTGTTTCAGATTAGTGTGCACTAAAAGCCCTGTTTTGCTGAGCCCATTATCTAGACAGGCGCGTTTGTTAGCAGGTTGGAAGCAAAGCGGCGGCTGGGGGATCCGAGCGCGGCCCATCGATATTGGCAATCAGTACGATTGAAGCTTAGCAGACTACGTCATGCACCCGGATGATCGATGACTGGGCTGCGCAACAGTATTGTACGGTCGGGCCCGTGTGAGCAGAAAAATAAGAGTGACGGTGTCCACTGCACTAGATATATCCACTTTGCGAAACCTCATGGTTGTATATTCAACATGTTTCGGCCTTCTTGGCAACTGCGATATCGCACGTTTGGTCCACGTATCGAAGTTTGGACCATTTGCGGGACGGCATCGCAAAAAATCGTCCACCTGGACCTGAAGAATACTTTCGGGCGCTAATAGCGTTTTAGAAGATAACCGAACGTACGATAAACCGAGCGCGATTTATCTTTAGCAAGCCGGTCGCGAAGAGGCCCGGGTATTGGGGTTCCCCTTTGTGCGCGTTGGACGGATGATGGAAGCTCTAAAGCGGGCCCCCTGGACCAAGTCCTTCAGTCAGAGTCTCAGCACAACGCTCAAATTTTAGCGAGGTTATTCCCGTCGTTGGTCGTCTGCCGCAGCGTTGCTCACATTATCAAATACCGCCACTTGGAGAATTGGTCATTTAGCCGTTACGTTTCATCATCCGCAGAATAAGCTCGAAAGTGTCTGACCGTGGTCGGAGGTTATTGTCAGCCGAGTGTTGTACGTTGAGGAGAACAAGTCGGCCAACGGGTTGATGCTCTGTATACGTTTAAAGCTTATCTCCAATTTTTGCCTTTGTGTACATGTGATATCCCCAATAAGAGCAAGACGTCCTCTGTTGCGGGCTGCTTGCTTGCATCCTGGCTTGCATACGCACTTCGGTCGCCTGTGCAATGCTTCACGAGCGCCTGAACGGAAGCAGTCGCGTGTCGTGCAGAACGTAGTTAGTCTCCCAGTGTATGTCCGAACGCCCATAGCCTTGACTAGCGCGAGTATTACGGCCTATACCGTATTTCACCCACAGCAAGTCTTCCCCGCATGCCACTAGCCTATTGCATTTTTGGAACACCCGGCCTACTAAGTTTAGATGGGCTGCTAGCAAACGCACCGACAGAAGGAACATTGCGTCAGATCTGAGAATAAAACTCGCTTCCGGATAATAACACGCAATAATTTATTTGTCGCCTGGTGGCAACTCCACATCACGCAATACAGCTTCAATGAGAGCAAGTAACATGGCAGTCGCGGTCGGCTAGAAACTTCACCCGCAGCCATGCGACTGAGTCGGTGCCCTGTTCTATCATAGGTAGAACAACGCCAAGTGCCGCCCGTTAGACGCTGCCGAAATTATATCTGAGTAATCGCGGCGGGGGCTCAAATGCTTCTTTATTCGCACCGTAGCGTCTGGCGTTCTTCCCGTACTGACCATCTGTCTACCTATTACCTAAGCCGGAACAGGGCTGTTGAGCTGCCGCAGATAAACTGGCATACTTCGATGTAGGCCGTCCGTGACGACCTTTTTTAGCTGAGCCAGGGAGAAACACTACAGAATGCGAGATCGAGTTGCTGGGATCACACCCGCGAAGAAGAGGTCCCCTTCCGAGCAGGGATTCTACTACTATCAACCGATGCGACTCCCCCCTCAATCATGTCCTATAGCATCTGCCAAGAATATGGAACGCCTTTTTCTTTGGGG
seq00009   ATCGTGACTTTATCTTCAGGTAATTCTTGAGCTTCCTTCATCTGTGCACAATAGCTCAGGAGAGCCGCTTTACGCCCGTGTAGACAACTGGGCATGACCATTCACGTGAGGTTTTATGTACTGTCGTTCTACAAGGAGCTCTACAAAGTCGGCGCCTTGATTCCGGTGGTGTTAATTGCTTGGAACAAGGTCAGTATAATGGTTCGAAGATTATTAAAAAGATTTGCGATTGCCAACTAAGCGACTAGCCTAAACTGCGTGTGCATGGTATAAACGGGAATGGCTATTGCTAAAATTCTACATCACCCTAGGCGCTCAACAGGAACATTGCCCATGGAACCCCGACCTACGCAGGAGTCTCATGTTGGTATCAAGATTATTTGAGGCCACACGCAGAATGCGCCTTTGAGCATAGAATTCATGGAAACTAAGGTTTTGTAACCGGAACAGCTAACGACTTAGTAGATGCCGGCGTACCTGTCACTTGAATCCGGAGGGAATGTCGGCATCCTGCGAGCCTTACCGCGGACTAGGCTGGAACTGTTTCAGATTAGTGTGCACTAAAAGCCCTGTTTTGCTGAGCCCATTATCTAGACAGGCGCGTTTGTTAGCAGGTTGGAAGCAAAGCGGCGGCTGGGGGATCCGAGCGCGGCCCATCGATATTGGCAATCAGTACGATTGAAGCTTAGCAGACTACGTCATGCACCCGGATGATCGATGACTGGGCTGCGCAACAGTATTGTACGGTCGGGCCCGTGTGAGCAGAAAAATAAGAGTGACGGTGTCCACTGCACTAGATATATCCACTTTGCGAAACCTCATGGTTGTATATTCAACATGTTTCGGCCTTCTTGGCAACTGCGATATCGCACGTTTGGTCCACGTATCGAAGTTTGGACCATTTGCGGGACGGCATCGCAAAAAATCGTCCACCTGGACCTGAAGAATACTTTCGGGCGCTAATAGCGTTTTAGAAGATAACCGAACGTACGATAAACCGAGCGCGATTTATCTTTAGCAAGCCGGTCGCGAAGAGGCCCGGGTATTGGGGTTCCCCTTTGTGCGCGTTGGACGGATGATGGAAGCTCTAAAGCGGGCCCCCTGGACCAAGTCCTTCAGTCAGAGTCTCAGCACAACGCTCAAATTTTAGCGAGGTTATTCCCGTCGTTGGTCGTCTGCCGCAGCGTTGCTCACATTATCAAATACCGCCACTTGGAGAATGGGTCATTTAGCCGTTACGTTTCATCATCCGCAGAATAAGCTCGAAAGTGTCTGACCGTGGTCGGAGGTTATTGTCAGCCGAGTGTTGTACGTTGAGGAGAACAAGTCGGCCAACGGGTTGATGCTCTGTATACGTTTAAAGCTTATCTCCAATTTTTGCCTTTGTGTACATGTGATATCCCCAATAAGAGCAAGACGTCCTCTGTTGCGGGCTGCTTGCTTGCATCCTGGCTTGCATACGCACTTCGGTCGCCTGTGCAATGCTTCACGAGCGCCTGAACGGAAGCAGTCGCGTGTCGTGCAGAACGTAGTTAGTCTCCCAGTGTATGTCCGAACGCCCATAGCCTTGACTAGCGCGAGTATTACGGCCTATACCGTATTTCACCCACAGCAAGTCTTCCCCGCATGCCACTAGCCTATTGCATTTTTGGAACACCCGGCCTACTAAGTTTAGATGGGCTGCTAGCAAACGCACCGACAGAAGGAACATTGCGTCAGATCTGAGAATAAAACTCGCTTCCGGATAATAACACGCAATAATTTATTTGTCGCCTGGTGGCAACTCCACATCACGCAATACAGCTTCAATGAGAGCAAGTAACATGGCAGTCGCGGTCGGCTAGAAACTTCACCCGCAGCCATGCGACTGAGTCGGTGCCCTGTTCTATCATAGGTAGAACAACGCCAAGTGCCGCCCGTTAGACGCTGCCGAAATTATATCTGAGTAATCGCGGCGGGGGCTCAAATGCTTCTTTATTCGCACCGTAGCGTCTGGCGTTCTTCCCGTACTGACCATCTGTCTACCTATTACCTAAGCCGGAACAGGGCTGTTGAGCTGCCGCAGATAAACTGGCATACTTCGATGTAGGCCGTCCGTGACGACCTTTTTTAGCTGAGCCAGGGAGAAACACTACAGAATGCGAGATCGAGTTGCTGGGATCACACCCGCGAAGAAGAGGTCCCCTTCCGAGCAGGGATTCTACTACTATCAACCGATGCGACTCCCCCCTCAATCATGTCCTATAGCATCTGCCAAGAATATGGAACGCCTTTTTCTTTGGGG
seq00010   ATCGTGACTTTATCTTCAGGTAATTCTTGAGCTTCCTTCATCTGTGCACAATAGCTCAGGAGAGCCGCTTTACGCCCGTGTAGACAACTGGGCATGACCATTCACGTGAGGTTTTATGTACTGTCGTTCTACAAGGAGCTCTACAAAGTCGGCGCCTTGATTCCGGTGGTGTTAATTGCTTGGAACAAGGTCAGTATAATGGTTCGAAGATTATTAAAAAGATTTGCGATTGCCAACTAAGCGACTAGCCTAAACTGCGTGTGCATGGTATAAACGGGAATGGCTATTGCTAAAATTCTACATCACCCTAGGCGCTCAACAGGAACATTGCCCATGGAACCCCGACCTACGCAGGAGTCTCATGTTGGTATCAAGATTATTTGAGGCCACACGCAGAATGCGCCTTTGAGCATAGAATTCATGGAAACTAAGGTTTTGTAACCGGAACAGCTAACGACTTAGTAGATGCCGGCGTACCTGTCACTTGAATCCGGAGGGAATGTCGGCATCCTGCGAGCCTTACCGCGGACTAGGCTGGAACTGTTTCAGATTAGTGTGCACTAAAAGCCCTGTTTTGCTGAGCCCATTATCTAGACAGGCGCGTTTGTTAGCAGGTTGGAAGCAAAGCGGCGGCTGGGGGATCCGAGCGCGGCCCATCGATATTGGCAATCAGTACGATTGAAGCTTAGCAGACTACGTCATGCACCCGGATGATCGATGACTGGGCTGCGCAACAGTATTGTACGGTCGGGCCCGTGTGAGCAGAAAAATAAGAGTGACGGTGTCCACTGCACTAGATATATCCACTTTGCGAAACCTCATGGTTGTATATTCAACATGTTTCGGCCTTCTTGGCAACTGCGATATCGCACGTTTGGTCCACGTATCGAAGTTTGGACCATTTGCGGGACGGCATCGCAAAAAATCGTCCACCTGGACCTGAAGAATACTTTCGGGCGCTAATAGCGTTTTAGAAGATAACCGAACGTACGATAAACCGAGCGCGATTTATCTTTAGCAAGCCGGTCGCGAAGAGGCCCGGGTATTGGGGTTCCCCTTTGTGCGCGTTGGACGGATGATGGAAGCTCTAAAGCGGGCCCCCTGGACCAAGTCCTTCAGTCAGAGTCTCAGCACAACGCTCAAATTTTAGCGAGGTTATTCCCGTCGTTGGTCGTCTGCCGCAGCGTTGCTCACATTATCAAATACCGCCACTTGGAGAATTGGTCATTTAGCCGTTACGTTTCATCATCCGCAGAATAAGCTCGAAAGTGTCTGACCGTGGTCGGAGGTTATTGTCAGCCGAGTATTGTACGTTGAGGAGAACAAGTCGGCCAACGGGTTGATGCTCTGTATACGTTTAAAGCTTATCTCCAATTTTTGCCTTTGTGTACATGTGATATCCCCAATAAGAGCAAGACGTCCTCTGTTGCGGGCTGCTTGCTTGCATCCTGGCTTGCATACGCACTTCGGTCGCCTGTGCAATGCTTCACGAGCGCCTGAACGGAAGCAGTCGCGTGTCGTGCAGAACGTAGTTAGTCTCCCAGTGTATGTCCGAACGCCCATAGCCTTGACTAGCGCGAGTATTACGGCCTATACCGTATTTCACCCACAGCAAGTCTTCCCCGCATGCCACTAGCCTATTGCATTTTTGGAACACCCGGCCTACTAAGTTTAGATGGGCTGCTAGCAAACGCACCGACAGAAGGAACATTGCGTCAGATCTGAGAATAAAACTCGCTTCCGGATAATAACACGCAATAATTTATTTGTCGCCTGGTGGCAACTCCACATCACGCAATACAGCTTCAATGAGAGCAAGTAACATGGCAGTCGCGGTCGGCTAGAAACTTCACCCGCAGCCATGCGACTGAGTCGGTGCCCTGTTCTATCATAGGTAGAACAACGCCAAGTGCCGCCCGTTAGACGCTGCCGAAATTATATCTGAGTAATCGCGGCGGGGGCTCAAATGCTTCTTTATTCGCACCGTAGCGTCTGGCGTTCTTCCCGTACTGACCATCTGTCTACCTATTACCTAAGCCGGAACAGGGCTGTTGAGCTGCCGCAGATAAACTGGCATACTTCGATGTAGGCCGTCCGTGACGACCTTTTTTAGCTGAGCCAGGGAGAAACACTACAGAATGCGAGATCGAGTTGCTGGGATCACACCCGCGAAGAAGAGGTCCCCTTCCGAGCAGGGATTCTACTACTATCAACCGATGCGACTCCCCCCTCAATCATGTCCTATAGCATCTGCCAAGAATATGGAACGCCTTTTTCTTTGGGG
seq00011   ATCGTGACTTTATCTTCAGGTAATTCTTGAGCTTCCTTCATCTGTGCACAATAGCTCAGGAGAGCCGCTTTACGCCCGTGTAGACAACTGGGCATGACCATTCACGTGAGGTTTTATGTACTGTCGTTCTACAAGGAGCTCTACAAAGTCGGCGCCTTGATTCCGGTGGTGTTAATTGCTTGGAACAAGGTCAGTATAATGGTTCGAAGATTATTAAAAAGATTTGCGATTGCCAACTAAGCGACTAGCCTAAACTGCGTGTGCATGGTATAAACGGGAATGGCTATTGCTAAAATTCTACATCACCCTAGGCGCTCAACAGGAACATTGCCCATGGAACCCCGACCTACGCAGGAGTCTCATGTTGGTATCAAGATTATTTGAGGCCACACGCAGAATTCGCCTTTGAGCATAGAATTCATGGAAACTAAGGTTTTGTAACCGGAACAGCTAACGACTTAGTAGATGCCGGCGTACCTGTCACTTGAATCCGGAGGGAATGTCGGCATCCTGCGAGCCTTACCGCGGACTAGGCTGGAACTGTTTCAGATTAGTGTGCACTAAAAGCCCTGTTTTGCTGAGCCCATTATCTAGACAGGCGCGTTTGTTAGCAGGTTGGAAGCAAAGCGGCGGCTGGGGGATCCGAGCGCGGCCCATCGATATTGGCAATCAGTACGATTGAAGCTTAGCAGACTACGTCATGCACCCGGATGATCGATGACTGGGCTGCGCAACAGTATTGTACGGTCGGGCCCGTGTGAGCAGAAAAATAAGAGTGACGGTGTCCACTGCACTAGATATATCCACTTTGCGAAACCTCATGGTTGTATATTCAACATGTTTCGGCCTTCTTGGCAACTGCGATATCGCACGTTTGGTCCACGTATCGAAGTTTGGACCATTTGCGGGACGGCATCGCAAAAAATCGTCCACCTGGACCTGAAGAATACTTTCGGGCGCTAATAGCGTTTTAGAAGATAACCGAACGTACGATAAACCGAGCGCGATTTATCTTTAGCAAGCCGGTCGCGAAGAGGCCCGGGTATTGGGGTTCCCCTTTGTGCGCGTTGGACGGATGATGGAAGCTCTAAAGCGGGCCCCCTGGACCAAGTCCTTCAGTCAGAGTCTCAGCACAACGCTCAAATTTTAGCGAGGTTATTCCCGTCGTTGGTCGTCTGCCGCAGCGTTGCTCACATTATCAAATACCGCCACTTGGAGAATTGGTCATTTAGCCGTTACGTTTCATCATCCGCAGAATAAGCTCGAAAGTGTCTGACCGTGGTCGGAGGTTATTGTCAGCCGAGTGTTGTACGTTGAGGAGAACAAGTCGGCCAACGGGTTGATGCTCTGTATACGTTTAAAGCTTATCTCCAATTTTTGCCTTTGTGTACATGTGATATCCCCAATAAGAGCAAGACGTCCTCTGTTGCGGGCTGCTTGCTTGCATCCTGGCTTGCATACGCACTTCGGTCGCCTGTGCAATGCTTCACGAGCGCCTGAACGGAAGCAGTCGCGTGTCGTGCAGAACGTAGTTAGTCTCCCAGTGTATGTCCGAACGCCCATAGCCTTGACTAGCGCGAGTATTACGGCCTATACCGTATTTCACCCACAGCAAGTCTTCCCCGCATGCCACTAGCCTATTGCATTTTTGGAACACCCGGCCTACTAAGTTTAGATGGGCTGCTAGCAAACGCACCGACAGAAGGAACATTGCGTCAGATCTGAGAATAAAACTCGCTTCCGGATAATAACACGCAATAATTTATTTGTCGCCTGGTGGCAACTCCACATCACGCAATACAGCTTCAATGAGAGCAAGTAACATGGCAGTCGCGGTCGGCTAGAAACTTCACCCGCAGCCATGCGACTGAGTCGGTGCCCTGTTCTATCATAGGTAGAACAACGCCAAGTGCCGCCCGTTAGACGCTGCCGAAATTATATCTGAGTAATCGCGGCGGGGGCTCAAATGCTTCTTTATTCGCACCGTAGCGTCTGGCGTTCTTCCCGTACTGACCATCTGTCTACCTATTACCTAAGCCGGAACAGGGCTGTTGAGCTGCCGCAGATAAACTGGCATACTTCGATGTAGGCCGTCCGTGACGACCTTTTTTAGCTGAGCCAGGGAGAAACACTACAGAATGCGAGATCGAGTTGCTGGGATCACACCCGCGAAGAAGAGGTCCCCTTCCGAGCAGGGATTCTACTACTATCAACCGATGCGACTCCCCCCTCAATCATGTCCTATAGCATCTGCCAAGAATATGGAACGCCTTTTTCTTTGGGG
seq00012   ATCGTGACTTTATCTTCAGGTAATTCTTGAGCTTCCTTCATCTGTGCACAATAGCTCAGGAGAGCTGCTTTACGCCCGTGTAGACAACTGGGCATGACCATTCACGTGAGGTTTTATGTACTGTCGTTCTACAAGGAGCTCTACAAAGTCGGCGCCTTGATTCCGGTGGTGTTAATTGCTTGGAACAAGGTCAGTATAATGGTTCGAAGATTATTAAAAAGATTTGCGATTGCCAACTAAGCGACTAGCCTAAACTGCGTGTGCATGGTATAAACGGGAATGGCTATTGCTAAAATTCTACATCACCCTAGGCGCTCAACAGGAACATTGCCCATGGAACCCCGACCTACGCAGGAGTCTCATGTTGGTATCAAGATTATTTGAGGCCACACGCAGAATGCGCCTTTGAGCATAGAATTCATGGAAACTAAGGTTTTGTAACCGGAACAGCTAACGACTTAGTAGATGCCGGCGTACCTGTCACTTGAATCCGGAGGGAATGTCGGCATCCTGCGAGCCTTACCGCGGACTAGGCTGGAACTGTTTCAGATTAGTGTGCACTAAAAGCCCTGTTTTGCTGAGCCCATTATCTAGACAGGCGCGTTTGTTAGCAGGTTGGAAGCAAAGCGGCGGCTGGGGGATCCGAGCGCGGCCCATCGATATTGGCAATCAGTACGATTGAAGCTTAGCAGACTACGTCATGCACCCGGATGATCGATGACTGGGCTGCGCAACAGTATTGTACGGTCGGGCCCGTGTGAGCAGAAAAATAAGAGTGACGGTGTCCACTGCACTAGATATATCCACTTTGCGAAACCTCATGGTTGTATATTCAACATGTTTCGGCCTTCTTGGCAACTGCGATATCGCACGTTTGGTCCACGTATCGAAGTTTGGACCATTTGCGGGACGGCATCGCAAAAAATCGTCCACCTGGACCTGAAGAATACTTTCGGGCGCTAATAGCGTTTTAGAAGATAACCGAACGTACGATAAACCGAGCGCGATTTATCTTTAGCAAGCCGGTCGCGAAGAGGCCCGGGTATTGGGGTTCCCCTTTGTGCGCGTTGGACGGATGATGGAAGCTCTAAAGCGGGCCCCCTGGACCAAGTCCTTCAGTCAGAGTCTCAGCACAACGCTCAAATTTTAGCGAGGTTATTCCCGTCGTTGGTCGTCTGCCGCAGCGTTGCTCACATTATCAAATACCGCCACTTGGAGAATTGGTCATTTAGCCGTTACGTTTCATCATCCGCAGAATAAGCTCGAAAGTGTCTGACCGTGGTCGGAGGTTATTGTCAGCCGAGTGTTGTACGTTGAGGAGAACAAGTCGGCCAACGGGTTGATGCTCTGTATACGTTTAAAGCTTATCTCCAATTTTTGCCTTTGTGTACATGTGATATCCCCAATAAGAGCAAGACGTCCTCTGTTGCGGGCTGCTTGCTTGCATCCTGGCTTGCATACGCACTTCGGTCGCCTGTGCAATGCTTCACGAGCGCCTGAACGGAAGCAGTCGCGTGTCGTGCAGAACGTAGTTAGTCTCCCAGTGTATGTCCGAACGCCCATAGCCTTGACTAGCGCGAGTATTACGGCCTATACCGTATTTCACCCACAGCAAGTCTTCCCCGCATGCCACTAGCCTATTGCATTTTTGGAACACCCGGCCTACTAAGTTTAGATGGGCTGCTAGCAAACGCACCGACAGAAGGAACATTGCGTCAGATCTGAGAATAAAACTCGCTTCCGGATAATAACACGCAATAATTTATTTGTCGCCTGGTGGCAACTCCACATCACGCAATACAGCTTCAATGAGAGCAAGTAACATGGCAGTCGCGGTCGGCTAGAAACTTCACCCGCAGCCATGCGACTGAGTCGGTGCCCTGTTCTATCATAGGTAGAACAACGCCAAGTGCCGCCCGTTAGACGCTGCCGAAATTATATCTGAGTAATCGCGGCGGGGGCTCAAATGCTTCTTTATTCGCACCGTAGCGTCTGGCGTTCTTCCCGTACTGACCATCTGTCTACCTATTACCTAAGCCGGAACAGGGCTGTTGAGCTGCCGCAGATAAACTGGCATACTTCGATGTAGGCCGTCCGTGACGACCTTTTTTAGCTGAGCCAGGGAGAAACACTACAGAATGCGAGATCGAGTTGCTGGGATCACACCCGCGAAGAAGAGGTCCCCTTCCGAGCAGGGATTCTACTACTATCAACCGATGCGACTCCCCCCTCAATCATGTCCTATAGCATCTGCCAAGAATATGGAACGCCTTTTTCTTTGGGG
seq00013   ATCGTGACTTTATCTTCAGGTAATTCTTGAGCTTCCTTCATCTGTGCACAATAGCTCAGGAGAGCCGCTTTACGCCCGTGTAGACAACTGGGCATGACCATTCACGTGAGGTTTTATGTACTGTCGTTCTACAAGGAGCTCTACAAAGTCGGCGCCTTGATTCCGGTGGTGTTAATTGCTTGGAACAAGGTCAGTATAATGGTTCGAAGATTATTAAAAAGATTTGCGATTGCCAACTAAGCGACTAGCCTAAACTGCGTGTGCATGGTATAAACGGGAATGGCTATTGCTAAAATTCTACATCACCCTAGGCGCTCAACAGGAACATTGCCCATGGAACCCCGACCTACGCAGGAGTCTCATGTTGGTATCAAGATTATTTGAGGCCACACGCAGAATGCGCCTTTGAGCATAGAATTCATGGAAACTAAGGTTTTGTAACCGGAACAGCTAACGACTTAGTAGATGCCGGCGTACCTGTCACTTGAATCCGGAGGGAATGTCGGCATCCTGCGAGCCTTACCGCGGACTAGGCTGGAACTGTTTCAGATTAGTGTGCACTAAAAGCCCTGTTTTGCTGAGCCCATTATCTAGACAGGCGCGTTTGTTAGCAGGTTGGAAGCAAAGCGGCGGCTGGGGGATCCGAGCGCGGCCCATCGATATTGGCAATCAGTACGATTGAAGCTTAGCAGACTACGTCATGCACCCGGATGATCGATGACTGGGCTGCGCAACAGTATTGTACGGTCGGGCCCGTGTGAGCAGAAAAATAAGAGTGACGGTGTCCACTGCACTAGATATATCCACTTTGCGAAACCTCATGGTTGTATATTCAACATGTTTCGGCCTTCTTGGCAACTGCGATATCGCACGTTTGGTCCACGTATCGAAGTTTGGACCATTTGCGGGACGGCATCGCAAAAAATCGTCCACCTGGACCTGAAGAATACTTTCGGGCGCTAATAGCGTTTTAGAAGATAACCGAACGTACGATAAACCGAGCGCGATTTATCTTTAGCAAGCCGGTCGCGAAGAGGCCCGGGTATTGGGGTTCCCCTTTGTGCGCGTTGGACGGATGATGGAAGCTCTAAAGCGGGCCCCCTGGACCAAGTCCTTCAGTCAGAGTCTCAGCACAACGCTCAAATTTTAGCGAGGTTATTCCCGTCGTTGGTCGTCTGCCGCAGCGTTGCTCACATTATCAAATACCGCCACTTGGAGAATTGGTCATTTAGCCGTTACGTTTCATCATCCGCAGAATAAGCTCGAAAGTGTCTGACCGTGGTCGGAGGTTATTGTCAGCCGAGTGTTGTACGTTGAGGAGAACAAGTCGGCCAACGGGTTGATGCTCTGTATACGTTTAAAGCTTATCTCCAATTTTTGCCTTTGTGTACATGTGATATCCCCAATAAGAGCAAGACGTCCTCTGTTGCGGGCTGCTTGCTTGCATCCTGGCTTGCATACGCACTTCGGTCGCCTGTGCAATGCTTCACGAGCGCCTGAACGGAAGCAGTCGCGTGTCGTGCAGAACGTAGTTAGTCTCCCAGTGTATGTCCGAACGCCCATAGCCTTGACTAGCGCGAGTATTACGGCCTATACCGTATTTCACCCACAGCAAGTCTTCCCCGCATGCCACTAGCCTATTGCATTTTTGGAACACCCGGCCTACTAAGTTTAGATGGGCTGCTAGCAAACGCACCGACAGAAGGAACATTGCGTCAGATCTGAGAATAAAACTCGCTTCCGGATAATAACACGCAATAATTTATTTGTCGCCTGGTGGCAACTCCACATCACGCAATACAGCTTCAATGAGAGCAAGTAACATGGCAGTCGCGGTCGGCTAGAAACTTCACCCGCAGCCATGCGACTGAGTCGGTGCCCTGTTCTATCATAGGTAGAACAACGCCAAGTGCCGCCCGTTAGACGCTGCCGAAATTATATCTGAGTAATCGCGGCGGGGGCTCAAATGCTTCTTTATTCGCACCGTAGCGTCTGGCGTTCTTCCCGTACTGACCATCTGTCTACCTATTACCTAAGCCGGAACAGGGCTGTTGAGCTGCCGCAGATAAACTGGCATACTTCGATGTAGGCCGTCCGTGACGACCTTTTTTAGCTGAGCCAGGGAGAAACACTACAGAATGCGAGATCGAGTTGCTGGGATCACACCCGCGAAGAAGAGGTCCCCTTCCGAGCAGGGATTCTACTACTATCAACCGATGCGACTCCCCCCTCAATCATGTCCTATAGCATCTGCCAAGAATATGGAACGCCTTTTTCTTTGGGG
seq00014   ATCGTGACTTTATCTTCAGGTAATTCTTGAGCTTCCTTCATCTGTGCACAATAGCTCAGGAGAGCCGCTTTACGCCCGTGTAGACAACTGGGCATGACCATTCACGTGAGGTTTTATGTACTGTCGTTCTACAAGGAGCTCTACAAAGTCGGCGCCTTGATTCCGGTGGTGTTAATTGCTTGGAACAAGGTCAGTATAATGGTTCGAAGATTATTAAAAAGATTTGCGATTGCCAACTAAGCGACTAGCCTAAACTGCGTGTGCATGGTATAAACGGGAATGGCTATTGCTAAAATTCTACATCACCCTAGGCGCTCAACAGGAACATTGCCCATGGAACCCCGACCTACGCAGGAGTCTCATGTTGGTATCAAGATTATTTGAGGCCACACGCAGAATGCGCCTTTGAGCATAGAATTCATGGAAACTAAGGTTTTGTAACCGGAACAGCTAACGACTTAGTAGATGCCGGCGTACCTGTCACTTGAATCCGGAGGGAATGTCGGCATCCTGCGAGCCTTACCGCGGACTAGGCTGGAACTGTTTCAGATTAGTGTGCACTAAAAGCCCTGTTTTGCTGAGCCCATTATCTAGACAGGCGCGTTTGTTAGCAGGTTGGAAGCAAAGCGGCGGCTGGGGGATCCGAGCGCGGCCCATCGATATTGGCAATCAGTACGATTGAAGCTTAGCAGACTACGTCATGCACCCGGATGATCGATGACTGGGCTGCGCAACAGTATTGTACGGTCGGGCCCGTGTGAGCAGAAAAATAAGAGTGACGGTGTCCACTGCACTAGATATATCCACTTTGCGAAACCTCATGGTTGTATATTCAACATGTTTCGGCCTTCTTGGCAACTGCGATATCGCACGTTTGGTCCACGTATCGAAGTTTGGACCATTTGCGGGACGGCATCGCAAAAAATCGTCCACCTGGACCTGAAGAATACTTTCGGGCGCTAATAGCGTTTTAGAAGATAACCGAACGTACGATAAACCGAGCGCGATTTATCTTTAGCAAGCCGGTCGCGAAGAGGCCCGGGTATTGGGGTTCCCCTTTGTGCGCGTTGGACGGATGATGGAAGCTCTAAAGCGGGCCCCCTGGACCAAGTCCTTCAGTCAGAGTCTCAGCACAACGCTCAAATTTTAGCGAGGTTATTCCCGTCGTTGGTCGTCTGCCGCAGCGTTGCTCACATTATCAAATACCGCCACTTGGAGAATTGGTCATTTAGCCGTTACGTTTCATCATCCGCAGAATAAGCTCGAAAGTGTCTGACCGTGGTCGGAGGTTATTGTCAGCCGAGTGTTGTACGTTGAGGAGAACAAGTCGGCCAACGGGTTGATGCTCTGTATACGTTTAAAGCTTATCTCCAATTTTTGCCTTTGTGTACATGTGATATCCCCAATAAGAGCAAGACGTCCTCTGTTGCGGGCTGCTTGCTTGCATCCTGGCTTGCATACGCACTTCGGTCGCCTGTGCAATGCTTCACGAGCGCCTGAACGGAAGCAGTCGCGTGTCGTGCAGAACGTAGTTAGTCTCCCAGTGTATGTCCGAACGCCCATAGCCTTGACTAGCGCGAGTATTACGGCCTATACCGTATTTCACCCACAGCAAGTCTTCCCCGCATGCCACTAGCCTATTGCATTTTTGGAACACCCGGCCTACTAAGTTTAGATGGGCTGCTAGCAAACGCACCGACAGAAGGAACATTGCGTCAGATCTGAGAATAAAACTCGCTTCCGGATAATAACACGCAATAATTTATTTGTCGCCTGGTGGCAACTCCACATCACGCAATACAGCTTCAATGAGAGCAAGTAACATGGCAGTCGCGGTCGGCTAGAAACTTCACCCGCAGCCATGCGACTGAGTCGGTGCCCTGTTCTATCATAGGTAGAACAACGCCAAGTGCCGCCCGTTAGACGCTGCCGAAATTATATCTGAGTAATCGCGGCGGGGGCTCAAATGCTTCTTTATTCGCACCGTAGCGTCTGGCGTTCTTCCCGTACTGACCATCTGTCTACCTATTACCTAAGCCGGAACAGGGCTGTTGAGCTGCCGCAGATAAACTGGCATACTTCGATGTAGGCCGTCCGTGACGACCTTTTTTAGCTGAGCCAGGGAGAAACACTACAGAATGCGAGATCGAGTTGCTGGGATCACACCCGCGAAGAAGAGGTCCCCTTCCGAGCAGGGATTCTACTACTATCAACCGATGCGACTCCCCCCTCAATCATGTCCTATAGCATCTGCCAAGAATATGGAACGCCTTTTTCTTTGGGG
seq00015   ATCGTGACTTTATCTTCAGGTAATTCTTGAGCTTCCTTCATCTGTGCACAATAGCTCAGGAGAGCCGCTTTACGCCCGTGTAGACAACTGGGCATGACCATTCACGTGAGGTTTTATGTACTGTCGTTCTACAAGGAGCTCTACAAAGTCGGCGCCTTGATTCCGGTGGTGTTAATTGCTTGGAACAAGGTCAGTATAATGGTTCGAAGATTATTAAAAAGATTTGCGATTGCCAACTAAGCGACTAGCCTAAACTGCGTGTGCATGGTATAAACGGGAATGGCTATTGCTAAAATTCTACATCACCCTAGGCGCTCAACAGGAACATTGCCCATGGAACCCCGACCTACGCAGGAGTCTCATGTTGGTATCAAGATTATTTGAGGCCACACGCAGAATTCGCCTTTGAGCATAGAATTCATGGAAACTAAGGTTTTGTAACCGGAACAGCTAACGACTTAGTAGATGCCGGCGTACCTGTCACTTGAATCCGGAGGGAATGTCGGCATCCTGCGAGCCTTACCGCGGACTAGGCTGGAACTGTTTCAGATTAGTGTGCACTAAAAGCCCTGTTTTGCTGAGCCCATTATCTAGACAGGCGCGTTTGTTAGCAGGTTGGAAGCAAAGCGGCGGCTGGGGGATCCGAGCGCGGCCCATCGATATTGGCAATCAGTACGATTGAAGCTTAGCAGACTACGTCATGCACCCGGATGATCGATGACTGGGCTGCGCAACAGTATTGTACGGTCGGGCCCGTGTGAGCAGAAAAATAAGAGTGACGGTGTCCACTGCACTAGATATATCCACTTTGCGAAACCTCATGGTTGTATATTCAACATGTTTCGGCCTTCTTGGCAACTGCGATATCGCACGTTTGGTCCACGTATCGAAGTTTGGACCATTTGCGGGACGGCATCGCAAAAAATCGTCCACCTGGACCTGAAGAATACTTTCGGGCGCTAATAGCGTTTTAGAAGATAACCGAACGTACGATAAACCGAGCGCGATTTATCTTTAGCAAGCCGGTCGCGAAGAGGCCCGGGTATTGGGGTTCCCCTTTGTGCGCGTTGGACGGATGATGGAAGCTCTAAAGCGGGCCCCCTGGACCAAGTCCTTCAGTCAGAGTCTCAGCACAACGCTCAAATTTTAGCGAGGTTATTCCCGTCGTTGGTCGTCTGCCGCAGCGTTGCTCACATTATCAAATACCGCCACTTGGAGAATGGGTCATTTAGCCGTTACGTTTCATCATCCGCAGAATAAGCTCGAAAGTGTCTGACCGTGGTCGGAGGTTATTGTCAGCCGAGTGTTGTACGTTGAGGAGAACAAGTCGGCCAACGGGTTGATGCTCTGTATACGTTTAAAGCTTATCTCCAATTTTTGCCTTTGTGTACATGTGATATCCCCAATAAGAGCAAGACGTCCTCTGTTGCGGGCTGCTTGCTTGCATCCTGGCTTGCATACGCACTTCGGTCGCCTGTGCAATGCTTCACGAGCGCCTGAACGGAAGCAGTCGCGTGTCGTGCAGAACGTAGTTAGTCTCCCAGTGTATGTCCGAACGCCCATAGCCTTGACTAGCGCGAGTATTACGGCCTATACCGTATTTCACCCACAGCAAGTCTTCCCCGCATGCCACTAGCCTATTGCATTTTTGGAACACCCGGCCTACTAAGTTTAGATGGGCTGCTAGCAAACGCACCGACAGAAGGAACATTGCGTCAGATCTGAGAATAAAACTCGCTTCCGGATAATAACACGCAATAATTTATTTGTCGCCTGGTGGCAACTCCACATCACGCAATACAGCTTCAATGAGAGCAAGTAACATGGCAGTCGCGGTCGGCTAGAAACTTCACCCGCAGCCATGCGACTGAGTCGGTGCCCTGTTCTATCATAGGTAGAACAACGCCAAGTGCCGCCCGTTAGACGCTGCCGAAATTATATCTGAGTAATCGCGGCGGGGGCTCAAATGCTTCTTTATTCGCACCGTAGCGTCTGGCGTTCTTCCCGTACTGACCATCTGTCTACCTATTACCTAAGCCGGAACAGGGCTGTTGAGCTGCCGCAGATAAACTGGCATACTTCGATGTAGGCCGTCCGTGACGACCTTTTTTAGCTGAGCCAGGGAGAAACACTACAGAATGCGAGATCGAGTTGCTGGGATCACACCCGCGAAGAAGAGGTCCCCTTCCGAGCAGGGATTCTACCACTATCAACCGATGCGACTCCCCCCTCAATCATGTCCTATAGCATCTGCCAAGAATATGGAACGCCTTTTTCTTTGGGG
seq00016   ATCGTGACTTTATCTTCAGGTAATTCTTGAGCTTCCTTCATCTGTGCACAATAGCTCAGGAGAGCCGCTTTACGCCCGTGTAGACAACTGGGCATGACCATTCACGTGAGGTTTTATGTACTGTCGTTCTACAAGGAGCTCTACAAAGTCGGCGCCTTGATTCCGGTGGTGTTAATTGCTTGGAACAAGGTCAGTATAATGGTTCGAAGATTATTAAAAAGATTTGCGATTGCCAACTAAGCGACTAGCCTAAACTGCGTGTGCATGGTATAAACGGGAATGGCTATTGCTAAAATTCTACATCACCCTAGGCGCTCAACAGGAACATTGCCCATGGAACCCCGACCTACGCAGGAGTCTCATGTTGGTATCAAGATTATTTGAGGCCACACGCAGAATGCGCCTTTGAGCATAGAATTCATGGAAACTAAGGTTTTGTAACCGGAACAGCTAACGACTTAGTAGATGCCGGCGTACCTGTCACTTGAATCCGGAGGGAATGTCGGCATCCTGCGAGCCTTACCGCGGACTAGGCTGGAACTGTTTCAGATTAGTGTGCACTAAAAGCCCTGTTTTGCTGAGCCCATTATCTAGACAGGCGCGTTTGTTAGCAGGTTGGAAGCAAAGCGGCGGCTGGGGGATCCGAGCGCGGCCCATCGATATTGGCAATCAGTACGATTGAAGCTTAGCAGACTACGTCATGCACCCGGATGATCGATGACTGGGCTGCTCAACAGTATTGTACGGTCGGGCCCGTGTGAGCAGAAAAATAAGAGTGACGGTGTCCACTGCACTAGATATATCCACTTTGCGAAACCTCATGGTTGTATATTCAACATGTTTCGGCCTTCTTGGCAACTGCGATATCGCACGTTTGGTCCACGTATCGAAGTTTGGACCATTTGCGGGACGGCATCGCAAAAAATCGTCCACCTGGACCTGAAGAATACTTTCGGGCGCTAATAGCGTTTTAGAAGATAACCGAACGTACGATAAACCGAGCGCGATTTATCTTTAGCAAGTCGGTCGCGAAGAGGCCCGGGTATTGGGGTTCCCCTTTGTGCGCGTTGGACGGATGATGGAAGCTCTAAAGCGGGCCCCCTGGACCAAGTCCTTCAGTCAGAGTCTCAGCACAACGCTCAAATTTTAGCGAGGTTATTCCCGTCGTTGGTCGTCTGCCGCAGCGTTGCTCACATTATCAAATACCGCCACTTGGAGAATTGGTCATTTAGCCGTTACGTTTCATCATCCGCAGAATAAGCTCGAAAGTGTCTGACCGTGGTCGGAGGTTATTGTCAGCCGAGTGTTGTACGTTGAGGAGAACAAGTCGGCCAACGGGTTGATGCTCTGTATACGTTTAAAGCTTATCTCCAATTTTTGCCTTTGTGTACATGTGATATCCCCAATAAGAGCAAGACGTCCTCTGTTGCGGGCTGCTTGCTTGCATCCTGGCTTGCATACGCACTTCGGTCGCCTGTGCAATGCTTCACGAGCGCCTGAACGGAAGCAGTCGCGTGTCGTGCAGAACGTAGTTAGTCTCCCAGTGTATGTCCGAACGCCCATAGCCTTGACTAGCGCGAGTATTACGGCCTATACCGTATTTCACCCACAGCAAGTCTTCCCCGCATGCCACTAGCCTATTGCATTTTTGGAACACCCGGCCTACTAAGTTTAGATGGGCTGCTAGCAAACGCACCGACAGAAGGAACATTGCGTCAGATCTGAGAATAAAACTCGCTTCCGGATAATAACACGCAATAATTTATTTGTCGCCTGGTGGCAACTCCACATCACGCAATACAGCTTCAATGAGAGCAAGTAACATGGCAGTCGCGGTCGGCTAGAAACTTCACCCGCAGCCATGCGACTGAGTCGGTGCCCTGTTCTATCATAGGTAGAACAACGCCAAGTGCCGCCCGTTAGACGCTGCCGAAATTATATCTGAGTAATCGCGGCGGGGGCTCAAATGCTTCTTTATTCGCACCGTAGCGTCTGGCGTTCTTCCCGTACTGACCATCTGTCTACCTATTACCTAAGCCGGAACAGGGCTGTTGAGCTGCCGCAGATAAACTGGCATACTTCGATGTAGGCCGTCCGTGACGACCTTTTTTAGCTGAGCCAGGGAGAAACACTACAGAATGCGAGATCGAGTTGCTGGGATCACACCCGCGAAGAAGAGGTCCCCTTCCGAGCAGGGATTCTACTACTATCAACCGATGCGACTCCCCCCTCAATCATGTCCTATAGCATCTGCCAAGAATATGGAACGCCTTTTTCTTTGGGG
seq00017   ATCGTGACTTTATCTTCAGGTAATTCTTGAGCTTCCTTCATCTGTGCACAATAGCTCAGGAGAGCCGCTTTACGCCCGTGTAGACAACTGGGCATGACCATTCACGTGAGGTTTTATGTACTGTCGTTCTACAAGGAGCTCTACAAAGTCGGCGCCTTGATTCCGGTGGTGTTAATTGCTTGGAACAAGGTCAGTATAATGGTTCGAAGATTATTAAAAAGATTTGCGATTGCCAACTAAGCGACTAGCCTAAACTGCGTGTGCATGGTATAAACGGGAATGGCTATTGCTAAAATTCTACATCACCCTAGGCGCTCAACAGGAACATTGCCCATGGAACCCCGACCTACGCAGGAGTCTCATGTTGGTATCAAGATTATTTGAGGCCACACGCAGAATGCGCCTTTGAGCATAGAATTCATGGAAACTAAGGTTTTGTAACCGGAACAGCTAACGACTTAGTAGATGCCGGCGTACCTGTCACTTGAATCCGGAGGGAATGTCGGCATCCTGCGAGCCTTACCGCGGACTAGGCTGGAACTGTTTCAGATTAGTGTGCACTAAAAGCCCTGTTTTGCTGAGCCCATTATCTAGACAGGCGCGTTTGTTAGCAGGTTGGAAGCAAAGCGGCGGCTGGGGGATCCGAGCGCGGCCCATCGATATTGGCAATCAGTACGATTGAAGCTTAGCAGACTACGTCATGCACCCGGATGATCGATGACTGGGCTGCGCAACAGTATTGTACGGTCGGGCCCGTGTGAGCAGAAAAATAAGAGTGACGGTGTCCACTGCACTAGATATATCCACTTTGCGAAACCTCATGGTTGTATATTCAACATGTTTCGGCCTTCTTGGCAACTGCGATATCGCACGTTTGGTCCACGTATCGAAGTTTGGACCATTTGCGGGACGGCATCGCAAAAAATCGTCCACCTGGACCTGAAGAATACTTTCGGGCGCTAATAGCGTTTTAGAAGATAACCGAACGTACGATAAACCGAGCGCGATTTATCTTTAGCAAGCCGGTCGCGAAGAGGCCCGGGTATTGGGGTTCCCCTTTGTGCGCGTTGGACGGATGATGGAAGCTCTAAAGCGGGCCCCCTGGACCAAGTCCTTCAGTCAGAGTCTCAGCACAACGCTCAAATTTTAGCGAGGTTATTCCCGTCGTTGGTCGTCTGCCGCAGCGTTGCTCACATTATCAAATACCGCCACTTGGAGAATTGGTCATTTAGCCGTTACGTTTCATCATCCGCAGAATAAGCTCGAAAGTGTCTGACCGTGGTCGGAGGTTATTGTCAGCCGAGTGTTGTACGTTGAGGAGAACAAGTCGGCCAACGGGTTGATGCTCTGTATACGTTTAAAGCTTATCTCCAATTTTTGCCTTTGTGTACATGTGATATCCCCAATAAGAGCAAGACGTCCTCTGTTGCGGGCTGCTTGCTTGCATCCTGGCTTGCATACGCACTTCGGTCGCCTGTGCAATGCTTCACGAGCGCCTGAACGGAAGCAGTCGCGTGTCGTGCAGAACGTAGTTAGTCTCCCAGTGTATGTCCGAACGCCCATAGCCTTGACTAGCGCGAGTATTACGGCCTATACCGTATTTCACCCACAGCAAGTCTTCCCCGCATGCCACTAGCCTATTGCATTTTTGGAACACCCGGCCTACTAAGTTTAGATGGGCTGCTAGCAAACGCACCGACAGAAGGAACATTGCGTCAGATCTGAGAATAAAACTCGCTTCCGGATAATAACACGCAATAATTTATTTGTCGCCTGGTGGCAACTCCACATCACGCAATACAGCTTCAATGAGAGCAAGTAACATGGCAGTCGCGGTCGGCTAGAAACTTCACCCGCAGCCATGCGACTGAGTCGGTGCCCTGTTCTATCATAGGTAGAACAACGCCAAGTGCCGCCCGTTAGACGCTGCCGAAATTATATCTGAGTAATCGCGGCGGGGGCTCAAATGCTTCTTTATTCGCACCGTAGCGTCTGGCGTTCTTCCCGTACTGACCATCTGTCTACCTATTACCTAAGCCGGAACAGGGCTGTTGAGCTGCCGCAGATAAACTGGCATACTTCGATGTAGGCCGTCCGTGACGACCTTTTTTAGCTGAGCCAGGGAGAAACACTACAGAATGCGAGATCGAGTTGCTGGGATCACACCCGCGAAGAAGAGGTCCCCTTCCGAGCAGGGATTCTACTACTATCAACCGATGCGACTCCCCCCTCAATCATGTCCTATAGCATCTGCCAAGAATATGGAACGCCTTTTTCTTTGGGG
seq00018   ATCGTGACTTTATCTTCAGGTAATTCTTGAGCTTCCTTCATCTGTGCACAATAGCTCAGGAGAGCCGCTTTACGCCCGTGTAGACAACTGGGCATGACCATTCACGTGAGGTTTTATGTACTGTCGTTCTACAAGGAGCTCTACAAAGTCGGCGCCTTGATTCCGGTGGTGTTAATTGCTTGGAACAAGGTCAGTATAATGGTTCGAAGATTATTAAAAAGATTTGCGATTGCCAACTAAGCGACTAGCCTAAACTGCGTGTGCATGGTATAAACGGGAATGGCTATTGCTAAAATTCTACATCACCCTAGGCGCTCAACAGGAACATTGCCCATGGAACCCCGACCTACGCAGGAGTCTCATGTTGGTATCAAGATTATTTGAGGCCACACGCAGAATGCGCCTTTGAGCATAGAATTCATGGAAACTAAGGTTTTGTAACCGGAACAGCTAACGACTTAGTAGATGCCGGCGTACCTGTCACTTGAATCCGGAGGGAATGTCGGCATCCTGCGAGCCTTACCGCGGACTAGGCTGGAACTGTTTCAGATTAGTGTGCACTAAAAGCCCTGTTTTGCTGAGCCCATTATCTAGACAGGCGCGTTTGTTAGCAGGTTGGAAGCAAAGCGGCGGCTGGGGGATCCGAGCGCGGCCCATCGATATTGGCAATCAGTACGATTGAAGCTTAGCAGACTACGTCATGCACCCGGATGATCGATGACTGGGCTGCGCAACAGTATTGTACGGTCGGGCCCGTGTGAGCAGAAAAATAAGAGTGACGGTGTCCACTGCACTAGATATATCCACTTTGCGAAACCTCATGGTTGTATATTCAACATGTTTCGGCCTTCTTGGCAACTGCGATATCGCACGTTTGGTCCACGTATCGAAGTTTGGACCATTTGCGGGACGGCATCGCAAAAAATCGTCCACCTGGACCTGAAGAATACTTTCGGGCGCTAATAGCGTTTTAGAAGATAACCGAACGTACGATAAACCGAGCGCGATTTATCTTTAGCAAGCCGGTCGCGAAGAGGCCCGGGTATTGGGGTTCCCCTTTGTGCGCGTTGGACGGATGATGGAAGCTCTAAAGCGGGCCCCCTGGACCAAGTCCTTCAGTCAGAGTCTCAGCACAACGCTCAAATTTTAGCGAGGTTATTCCCGTCGTTGGTCGTCTGCCGCAGCGTTGCTCACATTATCAAATACCGCCACTTGGAGAATTGGTCATTTAGCCGTTACGTTTCATCATCCGCAGAATAAGCTCGAAAGTGTCTGACCGTGGTCGGAGGTTATTGTCAGCCGAGTATTGTACGTTGAGGAGAACAAGTCGGCCAACGGGTTGATGCTCTGTATACGTTTAAAGCTTATCTCCAATTTTTGCCTTTGTGTACATGTGATATCCCCAATAAGAGCAAGACGTCCTCTGTTGCGGGCTGCTTGCTTGCATCCTGGCTTGCATACGCACTTCGGTCGCCTGTGCAATGCTTCACGAGCGCCTGAACGGAAGCAGTCGCGTGTCGTGCAGAACGTAGTTAGTCTCCCAGTGTATGTCCGAACGCCCATAGCCTTGACTAGCGCGAGTATTACGGCCTATACCGTATTTCACCCACAGCAAGTCTTCCCCGCATGCCACTAGCCTATTGCATTTTTGGAACACCCGGCCTACTAAGTTTAGATGGGCTGCTAGCAAACGCACCGACAGAAGGAACATTGCGTCAGATCTGAGAATAAAACTCGCTTCCGGATAATAACACGCAATAATTTATTTGTCGCCTGGTGGCAACTCCACATCACGCAATACAGCTTCAATGAGAGCAAGTAACATGGCAGTCGCGGTCGGCTAGAAACTTCACCCGCAGCCATGCGACTGAGTCGGTGCCCTGTTCTATCATAGGTAGAACAACGCCAAGTGCCGCCCGTTAGACGCTGCCGAAATTATATCTGAGTAATCGCGGCGGGGGCTCAAATGCTTCTTTATTCGCACCGTAGCGTCTGGCGTTCTTCCCGTACTGACCATCTGTCTACCTATTACCTAAGCCGGAACAGGGCTGTTGAGCTGCCGCAGATAAACTGGCATACTTCGATGTAGGCCGTCCGTGACGACCTTTTTTAGCTGAGCCAGGGAGAAACACTACAGAATGCGAGATCGAGTTGCTGGGATCACACCCGCGAAGAAGAGGTCCCCTTCCGAGCAGGGATTCTACTACTATCAACCGATGCGACTCCCCCCTCAATCATGTCCTATAGCATCTGCCAAGAATATGGAACGCCTTTTTCTTTGGGG
seq00019   ATCGTGACTTTATCTTCAGGTAATTCTTGAGCTTCCTTCATCTGTGCACAATAGCTCAGGAGAGCCGCTTTACGCCCGTGTAGACAACTGGGCATGACCATTCACGTGAGGTTTTATGTACTGTCGTTCTACAAGGAGCTCTACAAAGTCGGCGCCTTGATTCCGGTGGTGTTAATTGCTTGGAACAAGGTCAGTATAATGGTTCGAAGATTATTAAAAAGATTTGCGATTGCCAACTAAGCGACTAGCCTAAACTGCGTGTGCATGGTATAAACGGGAATGGCTATTGCTAAAATTCTACATCACCCTAGGCGCTCAACAGGAACATTGCCCATGGAACCCCGACCTACGCAGGAGTCTCATGTTGGTATCAAGATTATTTGAGGCCACACGCAGAATGCGCCTTTGAGCATAGAATTCATGGAAACTAAGGTTTTGTAACCGGAACAGCTAACGACTTAGTAGATGCCGGCGTACCTGTCACTTGAATCCGGAGGGAATGTCGGCATCCTGCGAGCCTTACCGCGGACTAGGCTGGAACTGTTTCAGATTAGTGTGCACTAAAAGCCCTGTTTTGCTGAGCCCATTATCTAGACAGGCGCGTTTGTTAGCAGGTTGGAAGCAAAGCGGCGGCTGGGGGATCCGAGCGCGGCCCATCGATATTGGCAATCAGTACGATTGAAGCTTAGCAGACTACGTCATGCACCCGGATGATCGATGACTGGGCTGCGCAACAGTATTGTACGGTCGGGCCCGTGTGAGCAGAAAAATAAGAGTGACGGTGTCCACTGCACTAGATATATCCACTTTGCGAAACCTCATGGTTGTATATTCAACATGTTTCGGCCTTCTTGGCAACTGCGATATCGCACGTTTGGTCCACGTATCGAAGTTTGGACCATTTGCGGGACGGCATCGCAAAAAATCGTCCACCTGGACCTGAAGAATACTTTCGGGCGCTAATAGCGTTTTAGAAGATAACCGAACGTACGATAAACCGAGCGCGATTTATCTTTAGCAAGCCGGTCGCGAAGAGGCCCGGGTATTGGGGTTCCCCTTTGTGCGCGTTGGACGGATGATGGAAGCTCTAAAGCGGGCCCCCTGGACCAAGTCCTTCAGTCAGAGTCTCAGCACAACGCTCAAATTTTAGCGAGGTTATTCCCGTCGTTGGTCGTCTGCCGCAGCGTTGCTCACATTATCAAATACCGCCACTTGGAGAATTGGTCATTTAGCCGTTACGTTTCATCATCCGCAGAATAAGCTCGAAAGTGTCTGACCGTGGTCGGAGGTTATTGTCAGCCGAGTGTTGTACGTTGAGGAGAACAAGTCGGCCAACGGGTTGATGCTCTGTATACGTTTAAAGCTTATCTCCAATTTTTGCCTTTGTGTACATGTGATATCCCCAATAAGAGCAAGACGTCCTCTGTTGCGGGCTGCTTGCTTGCATCCTGGCTTGCATACGCACTTCGGTCGCCTGTGCAATGCTTCACGAGCGCCTGAACGGAAGCAGTCGCGTGTCGTGCAGAACGTAGTTAGTCTCCCAGTGTATGTCCGAACGCCCATAGCCTTGACTAGCGCGAGTATTACGGCCTATACCGTATTTCACCCACAGCAAGTCTTCCCCGCATGCCACTAGCCTATTGCATTTTTGGAACACCCGGCCTACTAAGTTTAGATGGGCTGCTAGCAAACGCACCGACAGAAGGAACATTGCGTCAGATCTGAGAATAAAACTCGCTTCCGGATAATAACACGCAATAATTTATTTGTCGCCTGGTGGCAACTCCACATCACGCAATACAGCTTCAATGAGAGCAAGTAACATGGCAGTCGCGGTCGGCTAGAAACTTCACCCGCAGCCATGCGACTGAGTCGGTGCCCTGTTCTATCATAGGTAGAACAACGCCAAGTGCCGCCCGTTAGACGCTGCCGAAATTATATCTGAGTAATCGCGGCGGGGGCTCAAATGCTTCTTTATTCGCACCGTAGCGTCTGGCGTTCTTCCCGTACTGACCATCTGTCTACCTATTACCTAAGCCGGAACAGGGCTGTTGAGCTGCCGCAGATAAACTGGCATACTTCGATGTAGGCCGTCCGTGACGACCTTTTTTAGCTGAGCCAGGGAGAAACACTACAGAATGCGAGATCGAGTTGCTGGGATCACACCCGCGAAGAAGAGGTCCCCTTCCGAGCAGGGATTCTACTACTATCAACCGATGCGACTCCCCCCTCAATCATGTCCTATAGCATCTGCCAAGAATATGGAACGCCTTTTTCTTTGGGG
seq00020   ATCGTGACTTTATCTTCAGGTAATTCTTGAGCTTCCTTCATCTGTGCACAATAGCTCAGGAGAGCCGCTTTACGCCCGTGTAGACAACTGGGCATGACCATTCACGTGAGGTTTTATGTACTGTCGTTCTACAAGGAGCTCTACAAAGTCGGCGCCTTGATTCCGGTGGTGTTAATTGCTTGGAACAAGGTCAGTATAATGGTTCGAAGATTATTAAAAAGATTTGCGATTGCCAACTAAGCGACTAGCCTAAACTGCGTGTGCATGGTATAAACGGGAATGGCTATTGCTAAAATTCTACATCACCCTAGGCGCTCAACAGGAACATTGCCCATGGAACCCCGACCTACGCAGGAGTCTCATGTTGGTATCAAGATTATTTGAGGCCACACGCAGAATGCGCCTTTGAGCATAGAATTCATGGAAACTAAGGTTTTGTAACCGGAACAGCTAACGACTTAGTAGATGCCGGCGTACCTGTCACTTGAATCCGGAGGGAATGTCGGCATCCTGCGAGCCTTACCGCGGACTAGGCTGGAACTGTTTCAGATTAGTGTGCACTAAAAGCCCTGTTTTGCTGAGCCCATTATCTAGACAGGCGCGTTTGTTAGCAGGTTGGAAGCAAAGCGGCGGCTGGGGGATCCGAGCGCGGCCCATCGATATTGGCAATCAGTACGATTGAAGCTTAGCAGACTACGTCATGCACCCGGATGATCGATGACTGGGCTGCGCAACAGTATTGTACGGTCGGGCCCGTGTGAGCAGAAAAATAAGAGTGACGGTGTCCACTGCACTAGATATATCCACTTTGCGAAACCTCATGGTTGTATATTCAACATGTTTCGGCCTTCTTGGCAACTGCGATATCGCACGTTTGGTCCACGTATCGAAGTTTGGACCATTTGCGGGACGGCATCGCAAAAAATCGTCCACCTGGACCTGAAGAATACTTTCGGGCGCTAATAGCGTTTTAGAAGATAACCGAACGTACGATAAACCGAGCGCGATTTATCTTTAGCAAGCCGGTCGCGAAGAGGCCCGGGTATTGGGGTTCCCCTTTGTGCGCGTTGGACGGATGATGGAAGCTCTAAAGCGGGCCCCCTGGACCAAGTCCTTCAGTCAGAGTCTCAGCACAACGCTCAAATTTTAGCGAGGTTATTCCCGTCGTTGGTCGTCTGCCGCAGCGTTGCTCACATTATCAAATACCGCCACTTGGAGAATGGGTCATTTAGCCGTTACGTTTCATCATCCGCAGAATAAGCTCGAAAGTGTCTGACCGTGGTCGGAGGTTATTGTCAGCCGAGTGTTGTACGTTGAGGAGAACAAGTCGGCCAACGGGTTGATGCTCTGTATACGTTTAAAGCTTATCTCCAATTTTTGCCTTTGTGTACATGTGATATCCCCAATAAGAGCAAGACGTCCTCTGTTGCGGGCTGCTTGCTTGCATCCTGGCTTGCATACGCACTTCGGTCGCCTGTGCAATGCTTCACGAGCGCCTGAACGGAAGCAGTCGCGTGTCGTGCAGAACGTAGTTAGTCTCCCAGTGTATGTCCGAACGCCCATAGCCTTGACTAGCGCGAGTATTACGGCCTATACCGTATTTCACCCACAGCAAGTCTTCCCCGCATGCCACTAGCCTATTGCATTTTTGGAACACCCGGCCTACTAAGTTTAGATGGGCTGCTAGCAAACGCACCGACAGAAGGAACATTGCGTCAGATCTGAGAATAAAACTCGCTTCCGGATAATAACACGCAATAATTTATTTGTCGCCTGGTGGCAACTCCACATCACGCAATACAGCTTCAATGAGAGCAAGTAACATGGCAGTCGCGGTCGGCTAGAAACTTCACCCGCAGCCATGCGACTGAGTCGGTGCCCTGTTCTATCATAGGTAGAACAACGCCAAGTGCCGCCCGTTAGACGCTGCCGAAATTATATCTGAGTAATCGCGGCGGGGGCTCAAATGCTTCTTTATTCGCACCGTAGCGTCTGGCGTTCTTCCCGTACTGACCATCTGTCTACCTATTACCTAAGCCGGAACAGGGCTGTTGAGCTGCCGCAGATAAACTGGCATACTTCGATGTAGGCCGTCCGTGACGACCTTTTTTAGCTGAGCCAGGGAGAAACACTACAGAATGCGAGATCGAGTTGCTGGGATCACACCCGCGAAGAAGAGGTCCCCTTCCGAGCAGGGATTCTACTACTATCAACCGATGCGACTCCCCCCTCAATCATGTCCTATAGCATCTGCCAAGAATATGGAACGCCTTTTTCTTTGGGG
seq00021   ATCGTGACTTTATCTTCAGGTAATTCTTGAGCTTCCTTCATCTGTGCACAATAGCTCAGGAGAGCCGCTTTACGCCCGTGTAGACAACTGGGCATGACCATTCACGTGAGGTTTTATGTACTGTCGTTCTACAAGGAGCTCTACAAAGTCGGCGCCTTGATTCCGGTGGTGTTAATTGCTTGGAACAAGGTCAGTATAATGGTTCGAAGATTATTAAAAAGATTTGCGATTGCCAACTAAGCGACTAGCCTAAACTGCGTGTGCATGGTATAAACGGGAATGGCTATTGCTAAAATTCTACATCACCCTAGGCGCTCAACAGGAACATTGCCCATGGAACCCCGACCTACGCAGGAGTCTCATGTTGGTATCAAGATTATTTGAGGCCACACGCAGAATGCGCCTTTGAGCATAGAATTCATGGAAACTAAGGTTTTGTAACCGGAACAGCTAACGACTTAGTAGATGCCGGCGTACCTGTCACTTGAATCCGGAGGGAATGTCGGCATCCTGCGAGCCTTACCGCGGACTAGGCTGGAACTGTTTCAGATTAGTGTGCACTAAAAGCCCTGTTTTGCTGAGCCCATTATCTAGACAGGCGCGTTTGTTAGCAGGTTGGAAGCAAAGCGGCGGCTGGGGGATCCGAGCGCGGCCCATCGATATTGGCAATCAGTACGATTGAAGCTTAGCAGACTACGTCATGCACCCGGATGATCGATGACTGGGCTGCGCAACAGTATTGTACGGTCGGGCCCGTGTGAGCAGAAAAATAAGAGTGACGGTGTCCACTGCACTAGATATATCCACTTTGCGAAACCTCATGGTTGTATATTCAACATGTTTCGGCCTTCTTGGCAACTGCGATATCGCACGTTTGGTCCACGTATCGAAGTTTGGACCATTTGCGGGACGGCATCGCAAAAAATCGTCCACCTGGACCTGAAGAATACTTTCGGGCGCTAATAGCGTTTTAGAAGATAACCGAACGTACGATAAACCGAGCGCGATTTATCTTTAGCAAGCCGGTCGCGAAGAGGCCCGGGTATTGGGGTTCCCCTTTGTGCGCGTTGGACGGATGATGGAAGCTCTAAAGCGGGCCCCCTGGACCAAGTCCTTCAGTCAGAGTCTCAGCACAACGCTCAAATTTTAGCGAGGTTATTCCCGTCGTTGGTCGTCTGCCGCAGCGTTGCTCACATTATCAAATACCGCCACTTGGAGAATTGGTCATTTAGCCGTTACGTTTCATCATCCGCAGAATAAGCTCGAAAGTGTCTGACCGTGGTCGGAGGTTATTGTCAGCCGAGTATTGTACGTTGAGGAGAACAAGTCGGCCAACGGGTTGATGCTCTGTATACGTTTAAAGCTTATCTCCAATTTTTGCCTTTGTGTACATGTGATATCCCCAATAAGAGCAAGACGTCCTCTGTTGCGGGCTGCTTGCTTGCATCCTGGCTTGCATACGCACTTCGGTCGCCTGTGCAATGCTTCACGAGCGCCTGAACGGAAGCAGTCGCGTGTCGTGCAGAACGTAGTTAGTCTCCCAGTGTATGTCCGAACGCCCATAGCCTTGACTAGCGCGAGTATTACGGCCTATACCGTATTTCACCCACAGCAAGTCTTCCCCGCATGCCACTAGCCTATTGCATTTTTGGAACACCCGGCCTACTAAGTTTAGATGGGCTGCTAGCAAACGCACCGACAGAAGGAACATTGCGTCAGATCTGAGAATAAAACTCGCTTCCGGATAATAACACGCAATAATTTATTTGTCGCCTGGTGGCAACTCCACATCACGCAATACAGCTTCAATGAGAGCAAGTAACATGGCAGTCGCGGTCGGCTAGAAACTTCACCCGCAGCCATGCGACTGAGTCGGTGCCCTGTTCTATCATAGGTAGAACAACGCCAAGTGCCGCCCGTTAGACGCTGCCGAAATTATATCTGAGTAATCGCGGCGGGGGCTCAAATGCTTCTTTATTCGCACCGTAGCGTCTGGCGTTCTTCCCGTACTGACCATCTGTCTACCTATTACCTAAGCCGGAACAGGGCTGTTGAGCTGCCGCAGATAAACTGGCATACTTCGATGTAGGCCGTCCGTGACGACCTTTTTTAGCTGAGCCAGGGAGAAACACTACAGAATGCGAGATCGAGTTGCTGGGATCACACCCGCGAAGAAGAGGTCCCCTTCCGAGCAGGGATTCTACCACTATCAACCGATGCGACTCCCCCCTCAATCATGTCCTATAGCATCTGCCAAGAATATGGAACGCCTTTTTCTTTGGGG
seq00022   ATCGTGACTTTATCTTCAGGTAATTCTTGAGCTTCCTTCATCTGTGCACAATAGCTCAGGAGAGCCGCTTTACGCCCGTGTAGACAACTGGGCATGACCATTCACGTGAGGTTTTATGTACTGTCGTTCTACAAGGAGCTCTACAAAGTCGGCGCCTTGATTCCGGTGGTGTTAATTGCTTGGAACAAGGTCAGTATAATGGTTCGAAGATTATTAAAAAGATTTGCGATTGCCAACTAAGCGACTAGCCTAAACTGCGTGTGCATGGTATAAACGGGAATGGCTATTGCTAAAATTCTACATCACCCTAGGCGCTCAACAGGAACATTGCCCATGGAACCCCGACCTACGCAGGAGTCTCATGTTGGTATCAAGATTATTTGAGGCCACACGCAGAATGCGCCTTTGAGCATAGAATTCATGGAAACTAAGGTTTTGTAACCGGAACAGCTAACGACTTAGTAGATGCCGGCGTACCTGTCACTTGAATCCGGAGGGAATGTCGGCATCCTGCGAGCCTTACCGCGGACTAGGCTGGAACTGTTTCAGATTAGTGTGCACTAAAAGCCCTGTTTTGCTGAGCCCATTATCTAGACAGGCGCGTTTGTTAGCAGGTTGGAAGCAAAGCGGCGGCTGGGGGATCCGAGCGCGGCCCATCGATATTGGCAATCAGTACGATTGAAGCTTAGCAGACTACGTCATGCACCCGGATGATCGATGACTGGGCTGCGCAACAGTATTGTACGGTCGGGCCCGTGTGAGCAGAAAAATAAGAGTGACGGTGTCCACTGCACTAGATATATCCACTTTGCGAAACCTCATGGTTGTATATTCAACATGTTTCGGCCTTCTTGGCAACTGCGATATCGCACGTTTGGTCCACGTATCGAAGTTTGGACCATTTGCGGGACGGCATCGCAAAAAATCGTCCACCTGGACCTGAAGAATACTTTCGGGCGCTAATAGCGTTTTAGAAGATAACCGAACGTACGATAAACCGAGCGCGATTTATCTTTAGCAAGCCGGTCGCGAAGAGGCCCGGGTATTGGGGTTCCCCTTTGTGCGCGTTGGACGGATGATGGAAGCTCTAAAGCGGGCCCCCTGGACCAAGTCCTTCAGTCAGAGTCTCAGCACAACGCTCAAATTTTAGCGAGGTTATTCCCGTCGTTGGTCGTCTGCCGCAGCGTTGCTCACATTATCAAATACCGCCACTTGGAGAATTGGTCATTTAGCCGTTACGTTTCATCATCCGCAGAATAAGCTCGAAAGTGTCTGACCGTGGTCGGAGGTTATTGTCAGCCGAGTGTTGTACGTTGAGGAGAACAAGTCGGCCAACGGGTTGATGCTCTGTATACGTTTAAAGCTTATCTCCAATTTTTGCCTTTGTGTACATGTGATATCCCCAATAAGAGCAAGACGTCCTCTGTTGCGGGCTGCTTGCTTGCATCCTGGCTTGCATACGCACTTCGGTCGCCTGTGCAATGCTTCACGAGCGCCTGAACGGAAGCAGTCGCGTGTCGTGCAGAACGTAGTTAGTCTCCCAGTGTATGTCCGAACGCCCATAGCCTTGACTAGCGCGAGTATTACGGCCTATACCGTATTTCACCCACAGCAAGTCTTCCCCGCATGCCACTAGCCTATTGCATTTTTGGAACACCCGGCCTACTAAGTTTAGATGGGCTGCTAGCAAACGCACCGACAGAAGGAACATTGCGTCAGATCTGAGAATAAAACTCGCTTCCGGATAATAACACGCAATAATTTATTTGTCGCCTGGTGGCAACTCCACATCACGCAATACAGCTTCAATGAGAGCAAGTAACATGGCAGTCGCGGTCGGCTAGAAACTTCACCCGCAGCCATGCGACTGAGTCGGTGCCCTGTTCTATCATAGGTAGAACAACGCCAAGTGCCGCCCGTTAGACGCTGCCGAAATTATATCTGAGTAATCGCGGCGGGGGCTCAAATGCTTCTTTATTCGCACCGTAGCGTCTGGCGTTCTTCCCGTACTGACCATCTGTCTACCTATTACCTAAGCCGGAACAGGGCTGTTGAGCTGCCGCAGATAAACTGGCATACTTCGATGTAGGCCGTCCGTGACGACCTTTTTTAGCTGAGCCAGGGAGAAACACTACAGAATGCGAGATCGAGTTGCTGGGATCACACCCGCGAAGAAGAGGTCCCCTTCCGAGCAGGGATTCTACTACTATCAACCGATGCGACTCCCCCCTCAATCATGTCCTATAGCATCTGCCAAGAATATGGAACGCCTTTTTCTTTGGGG
seq00023   ATCGTGACTTTATCTTCAGGTAATTCTTGAGCTTCCTTCATCTGTGCACAATAGCTCAGGAGAGCCGCTTTACGCCCGTGTAGACAACTGGGCATGACCATTCACGTGAGGTTTTATGTACTGTCGTTCTACAAGGAGCTCTACAAAGTCGGCGCCTTGATTCCGGTGGTGTTAATTGCTTGGAACAAGGTCAGTATAATGGTTCGAAGATTATTAAAAAGATTTGCGATTGCCAACTAAGCGACTAGCCTAAACTGCGTGTGCATGGTATAAACGGGAATGGCTATTGCTAAAATTCTACATCACCCTAGGCGCTCAACAGGAACATTGCCCATGGAACCCCGACCTACGCAGGAGTCTCATGTTGGTATCAAGATTATTTGAGGCCACACGCAGAATTCGCCTTTGAGCATAGAATTCATGGAAACTAAGGTTTTGTAACCGGAACAGCTAACGACTTAGTAGATGCCGGCGTACCTGTCACTTGAATCCGGAGGGAATGTCGGAATCCTGCGAGCCTTACCGCGGACTAGGCTGGAACTGTTTCAGATTAGTGTGCACTAAAAGCCCTGTTTTGCTGAGCCCATTATCTAGACAGGCGCGTTTGTTAGCAGGTTGGAAGCAAAGCGGCGGCTGGGGGATCCGAGCGCGGCCCATCGATATTGGCAATCAGTACGATTGAAGCTTAGCAGACTACGTCATGCACCCGGATGATCGATGACTGGGCTGCGCAACAGTATTGTACGGTCGGGCCCGTGTGAGCAGAAAAATAAGAGTGACGGTGTCCACTGCACTAGATATATCCACTTTGCGAAACCTCATGGTTGTATATTCAACATGTTTCGGCCTTCTTGGCAACTGCGATATCGCACGTTTGGTCCACGTATCGAAGTTTGGACCATTTGCGGGACGGCATCGCAAAAAATCGTCCACCTGGACCTGAAGAATACTTTCGGGCGCTAATAGCGTTTTAGAAGATAACCGAACGTACGATAAACCGAGCGCGATTTATCTTTAGCAAGCCGGTCGCGAAGAGGCCCGGGTATTGGGGTTCCCCTTTGTGCGCGTTGGACGGATGATGGAAGCTCTAAAGCGGGCCCCCTGGACCAAGTCCTTCAGTCAGAGTCTCAGCACAACGCTCAAATTTTAGCGAGGTTATTCCCGTCGTTGGTCGTCTGCCGCAGCGTTGCTCACATTATCAAATACCGCCACTTGGAGAATTGGTCATTTAGCCGTTACGTTTCATCATCCGCAGAATAAGCTCGAAAGTGTCTGACCGTGGTCGGAGGTTATTGTCAGCCGAGTGTTGTACGTTGAGGAGAACAAGTCGGCCAACGGGTTGATGCTCTGTATACGTTTAAAGCTTATCTCCAATTTTTGCCTTTGTGTACATGTGATATCCCCAATAAGAGCAAGACGTCCTCTGTTGCGGGCTGCTTGCTTGCATCCTGGCTTGCATACGCACTTCGGTCGCCTGTGCAATGCTTCACGAGCGCCTGAACGGAAGCAGTCGCGTGTCGTGCAGAACGTAGTTAGTCTCCCAGTGTATGTCCGAACGCCCATAGCCTTGACTAGCGCGAGTATTACGGCCTATACCGTATTTCACCCACAGCAAGTCTTCCCCGCATGCCACTAGCCTATTGCATTTTTGGAACACCCGGCCTACTAAGTTTAGATGGGCTGCTAGCAAACGCACCGACAGAAGGAACATTGCGTCAGATCTGAGAATAAAACTCGCTTCCGGATAATAACACGCAATAATTTATTTGTCGCCTGGTGGCAACTCCACATCACGCAATACAGCTTCAATGAGAGCAAGTAACATGGCAGTCGCGGTCGGCTAGAAACTTCACCCGCAGCCATGCGACTGAGTCGGTGCCCTGTTCTATCATAGGTAGAACAACGCCAAGTGCCGCCCGTTAGACGCTGCCGAAATTATATCTGAGTAATCGCGGCGGGGGCTCAAATGCTTCTTTATTCGCACCGTAGCGTCTGGCGTTCTTCCCGTACTGACCATCTGTCTACCTATTACCTAAGCCGGAACAGGGCTGTTGAGCTGCCGCAGATAAACTGGCATACTTCGATGTAGGCCGTCCGTGACGACCTTTTTTAGCTGAGCCAGGGAGAAACACTACAGAATGCGAGATCGAGTTGCTGGGATCACACCCGCGAAGAAGAGGTCCCCTTCCGAGCAGGGATTCTACCACTATCAACCGATGCGACTCCCCCCTCAATCATGTCCTATAGCATCTGCCAAGAATATGGAACGCCTTTTTCTTTGGGG
seq00024   ATCGTGACTTTATCTTCAGGTAATTCTTGAGCTTCCTTCATCTGTGCACAATAGCTCAGGAGAGCCGCTTTACGCCCGTGTAGACAACTGGGCATGACCATTCACGTGAGGTTTTATGTACTGTCGTTCTACAAGGAGCTCTACAAAGTCGGCGCCTTGATTCCGGTGGTGTTAATTGCTTGGAACAAGGTCAGTATAATGGTTCGAAGATTATTAAAAAGATTTGCGATTGCCAACTAAGCGACTAGCCTAAACTGCGTGTGCATGGTATAAACGGGAATGGCTATTGCTAAAATTCTACATCACCCTAGGCGCTCAACAGGAACATTGCCCATGGAACCCCGACCTACGCAGGAGTCTCATGTTGGTATCAAGATTATTTGAGGCCACACGCAGAATGCGCCTTTGAGCATAGAATTCATGGAAACTAAGGTTTTGTAACCGGAACAGCTAACGACTTAGTAGATGCCGGCGTACCTGTCACTTGAATCCGGAGGGAATGTCGGCATCCTGCGAGCCTTACCGCGGACTAGGCTGGAACTGTTTCAGATTAGTGTGCACTAAAAGCCCTGTTTTGCTGAGCCCATTATCTAGACAGGCGCGTTTGTTAGCAGGTTGGAAGCAAAGCGGCGGCTGGGGGATCCGAGCGCGGCCCATCGATATTGGCAATCAGTACGATTGAAGCTTAGCAGACTACGTCATGCACCCGGATGATCGATGACTGGGCTGCGCAACAGTATTGTACGGTCGGGCCCGTGTGAGCAGAAAAATAAGAGTGACGGTGTCCACTGCACTAGATATATCCACTTTGCGAAACCTCATGGTTGTATATTCAACATGTTTCGGCCTTCTTGGCAACTGCGATATCGCACGTTTGGTCCACGTATCGAAGTTTGGACCATTTGCGGGACGGCATCGCAAAAAATCGTCCACCTGGACCTGAAGAATACTTTCGGGCGCTAATAGCGTTTTAGAAGATAACCGAACGTACGATAAACCGAGCGCGATTTATCTTTAGCAAGCCGGTCGCGAAGAGGCCCGGGTATTGGGGTTCCCCTTTGTGCGCGTTGGACGGATGATGGAAGCTCTAAAGCGGGCCCCCTGGACCAAGTCCTTCAGTCAGAGTCTCAGCACAACGCTCAAATTTTAGCGAGGTTATTCCCGTCGTTGGTCGTCTGCCGCAGCGTTGCTCACATTATCAAATACCGCCACTTGGAGAATTGGTCATTTAGCCGTTACGTTTCATCATCCGCAGAATAAGCTCGAAAGTGTCTGACCGTGGTCGGAGGTTATTGTCAGCCGAGTGTTGTACGTTGAGGAGAACAAGTCGGCCAACGGGTTGATGCTCTGTATACGTTTAAAGCTTATCTCCAATTTTTGCCTTTGTGTACATGTGATATCCCCAATAAGAGCAAGACGTCCTCTGTTGCGGGCTGCTTGCTTGCATCCTGGCTTGCATACGCACTTCGGTCGCCTGTGCAATGCTTCACGAGCGCCTGAACGGAAGCAGTCGCGTGTCGTGCAGAACGTAGTTAGTCTCCCAGTGTATGTCCGAACGCCCATAGCCTTGACTAGCGCGAGTATTACGGCCTATACCGTATTTCACCCACAGCAAGTCTTCCCCGCATGCCACTAGCCTATTGCATTTTTGGAACACCCGGCCTACTAAGTTTAGATGGGCTGCTAGCAAACGCACCGACAGAAGGAACATTGCGTCAGATCTGAGAATAAAACTCGCTTCCGGATAATAACACGCAATAATTTATTTGTCGCCTGGTGGCAACTCCACATCACGCAATACAGCTTCAATGAGAGCAAGTAACATGGCAGTCGCGGTCGGCTAGAAACTTCACCCGCAGCCATGCGACTGAGTCGGTGCCCTGTTCTATCATAGGTAGAACAACGCCAAGTGCCGCCCGTTAGACGCTGCCGAAATTATATCTGAGTAATCGCGGCGGGGGCTCAAATGCTTCTTTATTCGCACCGTAGCGTCTGGCGTTCTTCCCGTACTGACCATCTGTCTACCTATTACCTAAGCCGGAACAGGGCTGTTGAGCTGCCGCAGATAAACTGGCATACTTCGATGTAGGCCGTCCGTGACGACCTTTTTTAGCTGAGCCAGGGAGAAACACTACAGAATGCGAGATCGAGTTGCTGGGATCACACCCGCGAAGAAGAGGTCCCCTTCCGAGCAGGGATTCTACTACTATCAACCGATGCGACTCCCCCCTCAATCATGTCCTATAGCATCTGCCAAGAATATGGAACGCCTTTTTCTTTGGGG
seq00025   ATCGTGACTTTATCTTCAGGTAATTCTTGAGCTTCCTTCATCTGTGCACAATAGCTCAGGAGAGCCGCTTTACGCCCGTGTAGACAACTGGGCATGACCATTCACGTGAGGTTTTATGTACTGTCGTTCTACAAGGAGCTCTACAAAGTCGGCGCCTTGATTCCGGTGGTGTTAATTGCTTGGAACAAGGTCAGTATAATGGTTCGAAGATTATTAAAAAGATTTGCGATTGCCAACTAAGCGACTAGCCTAAACTGCGTGTGCATGGTATAAACGGGAATGGCTATTGCTAAAATTCTACATCACCCTAGGCGCTCAACAGGAACATTGCCCATGGAACCCCGACCTACGCAGGAGTCTCATGTTGGTATCAAGATTATTTGAGGCCACACGCAGAATGCGCCTTTGAGCATAGAATTCATGGAAACTAAGGTTTTGTAACCGGAACAGCTAACGACTTAGTAGATGCCGGCGTACCTGTCACTTGAATCCGGAGGGAATGTCGGCATCCTGCGAGCCTTACCGCGGACTAGGCTGGAACTGTTTCAGATTAGTGTGCACTAAAAGCCCTGTTTTGCTGAGCCCATTATCTAGACAGGCGCGTTTGTTAGCAGGTTGGAAGCAAAGCGGCGGCTGGGGGATCCGAGCGCGGCCCATCGATATTGGCAATCAGTACGATTGAAGCTTAGCAGACTACGTCATGCACCCGGATGATCGATGACTGGGCTGCTCAACAGTATTGTACGGTCGGGCCCGTGTGAGCAGAAAAATAAGAGTGACGGTGTCCACTGCACTAGATATATCCACTTTGCGAAACCTCATGGTTGTATATTCAACATGTTTCGGCCTTCTTGGCAACTGCGATATCGCACGTTTGGTCCACGTATCGAAGTTTGGACCATTTGCGGGACGGCATCGCAAAAAATCGTCCACCTGGACCTGAAGAATACTTTCGGGCGCTAATAGCGTTTTAGAAGATAACCGAACGTACGATAAACCGAGCGCGATTTATCTTTAGCAAGTCGGTCGCGAAGAGGCCCGGGTATTGGGGTTCCCCTTTGTGCGCGTTGGACGGATGATGGAAGCTCTAAAGCGGGCCCCCTGGACCAAGTCCTTCAGTCAGAGTCTCAGCACAACGCTCAAATTTTAGCGAGGTTATTCCCGTCGTTGGTCGTCTGCCGCAGCGTTGCTCACATTATCAAATACCGCCACTTGGAGAATTGGTCATTTAGCCGTTACGTTTCATCATCCGCAGAATAAGCTCGAAAGTGTCTGACCGTGGTCGGAGGTTATTGTCAGCCGAGTGTTGTACGTTGAGGAGAACAAGTCGGCCAACGGGTTGATGCTCTGTATACGTTTAAAGCTTATCTCCAATTTTTGCCTTTGTGTACATGTGATATCCCCAATAAGAGCAAGACGTCCTCTGTTGCGGGCTGCTTGCTTGCATCCTGGCTTGCATACGCACTTCGGTCGCCTGTGCAATGCTTCACGAGCGCCTGAACGGAAGCAGTCGCGTGTCGTGCAGAACGTAGTTAGTCTCCCAGTGTATGTCCGAACGCCCATAGCCTTGACTAGCGCGAGTATTACGGCCTATACCGTATTTCACCCACAGCAAGTCTTCCCCGCATGCCACTAGCCTATTGCATTTTTGGAACACCCGGCCTACTAAGTTTAGATGGGCTGCTAGCAAACGCACCGACAGAAGGAACATTGCGTCAGATCTGAGAATAAAACTCGCTTCCGGATAATAACACGCAATAATTTATTTGTCGCCTGGTGGCAACTCCACATCACGCAATACAGCTTCAATGAGAGCAAGTAACATGGCAGTCGCGGTCGGCTAGAAACTTCACCCGCAGCCATGCGACTGAGTCGGTGCCCTGTTCTATCATAGGTAGAACAACGCCAAGTGCCGCCCGTTAGACGCTGCCGAAATTATATCTGAGTAATCGCGGCGGGGGCTCAAATGCTTCTTTATTCGCACCGTAGCGTCTGGCGTTCTTCCCGTACTGACCATCTGTCTACCTATTACCTAAGCCGGAACAGGGCTGTTGAGCTGCCGCAGATAAACTGGCATACTTCGATGTAGGCCGTCCGTGACGACCTTTTTTAGCTGAGCCAGGGAGAAACACTACAGAATGCGAGATCGAGTTGCTGGGATCACACCCGCGAAGAAGAGGTCCCCTTCCGAGCAGGGATTCTACTACTATCAACCGATGCGACTCCCCCCTCAATCATGTCCTATAGCATCTGCCAAGAATATGGAACGCCTTTTTCTTTGGGG
seq00026   ATCGTGACTTTATCTTCAGGTAATTCTTGAGCTTCCTTCATCTGTGCACAATAGCTCAGGAGAGCCGCTTTACGCCCGTGTAGACAACTGGGCATGACCATTCACGTGAGGTTTTATGTACTGTCGTTCTACAAGGAGCTCTACAAAGTCGGCGCCTTGATTCCGGTGGTGTTAATTGCTTGGAACAAGGTCAGTATAATGGTTCGAAGATTATTAAAAAGATTTGCGATTGCCAACTAAGCGACTAGCCTAAACTGCGTGTGCATGGTATAAACGGGAATGGCTATTGCTAAAATTCTACATCACCCTAGGCGCTCAACAGGAACATTGCCCATGGAACCCCGACCTACGCAGGAGTCTCATGTTGGTATCAAGATTATTTGAGGCCACACGCAGAATGCGCCTTTGAGCATAGAATTCATGGAAACTAAGGTTTTGTAACCGGAACAGCTAACGACTTAGTAGATGCCGGCGTACCTGTCACTTGAATCCGGAGGGAATGTCGGCATCCTGCGAGCCTTACCGCGGACTAGGCTGGAACTGTTTCAGATTAGTGTGCACTAAAAGCCCTGTTTTGCTGAGCCCATTATCTAGACAGGCGCGTTTGTTAGCAGGTTGGAAGCAAAGCGGCGGCTGGGGGATCCGAGCGCGGCCCATCGATATTGGCAATCAGTACGATTGAAGCTTAGCAGACTACGTCATGCACCCGGATGATCGATGACTGGGCTGCGCAACAGTATTGTACGGTCGGGCCCGTGTGAGCAGAAAAATAAGAGTGACGGTGTCCACTGCACTAGATATATCCACTTTGCGAAACCTCATGGTTGTATATTCAACATGTTTCGGCCTTCTTGGCAACTGCGATATCGCACGTTTGGTCCACGTATCGAAGTTTGGACCATTTGCGGGACGGCATCGCAAAAAATCGTCCACCTGGACCTGAAGAATACTTTCGGGCGCTAATAGCGTTTTAGAAGATAACCGAACGTACGATAAACCGAGCGCGATTTATCTTTAGCAAGCCGGTCGCGAAGAGGCCCGGGTATTGGGGTTCCCCTTTGTGCGCGTTGGACGGATGATGGAAGCTCTAAAGCGGGCCCCCTGGACCAAGTCCTTCAGTCAGAGTCTCAGCACAACGCTCAAATTTTAGCGAGGTTATTCCCGTCGTTGGTCGTCTGCCGCAGCGTTGCTCACATTATCAAATACCGCCACTTGGAGAATTGGTCATTTAGCCGTTACGTTTCATCATCCGCAGAATAAGCTCGAAAGTGTCTGACCGTGGTCGGAGGTTATTGTCAGCCGAGTGTTGTACGTTGAGGAGAACAAGTCGGCCAACGGGTTGATGCTCTGTATACGTTTAAAGCTTATCTCCAATTTTTGCCTTTGTGTACATGTGATATCCCCAATAAGAGCAAGACGTCCTCTGTTGCGGGCTGCTTGCTTGCATCCTGGCTTGCATACGCACTTCGGTCGCCTGTGCAATGCTTCACGAGCGCCTGAACGGAAGCAGTCGCGTGTCGTGCAGAACGTAGTTAGTCTCCCAGTGTATGTCCGAACGCCCATAGCCTTGACTAGCGCGAGTATTACGGCCTATACCGTATTTCACCCACAGCAAGTCTTCCCCGCATGCCACTAGCCTATTGCATTTTTGGAACACCCGGCCTACTAAGTTTAGATGGGCTGCTAGCAAACGCACCGACAGAAGGAACATTGCGTCAGATCTGAGAATAAAACTCGCTTCCGGATAATAACACGCAATAATTTATTTGTCGCCTGGTGGCAACTCCACATCACGCAATACAGCTTCAATGAGAGCAAGTAACATGGCAGTCGCGGTCGGCTAGAAACTTCACCCGCAGCCATGCGACTGAGTCGGTGCCCTGTTCTATCATAGGTAGAACAACGCCAAGTGCCGCCCGTTAGACGCTGCCGAAATTATATCTGAGTAATCGCGGCGGGGGCTCAAATGCTTCTTTATTCGCACCGTAGCGTCTGGCGTTCTTCCCGTACTGACCATCTGTCTACCTATTACCTAAGCCGGAACAGGGCTGTTGAGCTGCCGCAGATAAACTGGCATACTTCGATGTAGGCCGTCCGTGACGACCTTTTTTAGCTGAGCCAGGGAGAAACACTACAGAATGCGAGATCGAGTTGCTGGGATCACACCCGCGAAGAAGAGGTCCCCTTCCGAGCAGGGATTCTACTACTATCAACCGATGCGACTCCCCCCTCAATCATGTCCTATAGCATCTGCCAAGAATATGGAACGCCTTTTTCTTTGGGG
seq00027   ATCGTGACTTTATCTTCAGGTAATTCTTGAGCTTCCTTCATCTGTGCACAATAGCTCAGGAGAGCCGCTTTACGCCCGTGTAGACAACTGGGCATGACCATTCACGTGAGGTTTTATGTACTGTCGTTCTACAAGGAGCTCTACAAAGTCGGCGCCTTGATTCCGGTGGTGTTAATTGCTTGGAACAAGGTCAGTATAATGGTTCGAAGATTATTAAAAAGATTTGCGATTGCCAACTAAGCGACTAGCCTAAACTGCGTGTGCATGGTATAAACGGGAATGGCTATTGCTAAAATTCTACATCACCCTAGGCGCTCAACAGGAACATTGCCCATGGAACCCCGACCTACGCAGGAGTCTCATGTTGGTATCAAGATTATTTGAGGCCACACGCAGAATGCGCCTTTGAGCATAGAATTCATGGAAACTAAGGTTTTGTAACCGGAACAGCTAACGACTTAGTAGATGCCGGCGTACCTGTCACTTGAATCCGGAGGGAATGTCGGCATCCTGCGAGCCTTACCGCGGACTAGGCTGGAACTGTTTCAGATTAGTGTGCACTAAAAGCCCTGTTTTGCTGAGCCCATTATCTAGACAGGCGCGTTTGTTAGCAGGTTGGAAGCAAAGCGGCGGCTGGGGGATCCGAGCGCGGCCCATCGATATTGGCAATCAGTACGATTGAAGCTTAGCAGACTACGTCATGCACCCGGATGATCGATGACTGGGCTGCTCAACAGTATTGTACGGTCGGGCCCGTGTGAGCAGAAAAATAAGAGTGACGGTGTCCACTGCACTAGATATATCCACTTTGCGAAACCTCATGGTTGTATATTCAACATGTTTCGGCCTTCTTGGCAACTGCGATATCGCACGTTTGGTCCACGTATCGAAGTTTGGACCATTTGCGGGACGGCATCGCAAAAAATCGTCCACCTGGACCTGAAGAATACTTTCGGGCGCTAATAGCGTTTTAGAAGATAACCGAACGTACGATAAACCGAGCGCGATTTATCTTTAGCAAGTCGGTCGCGAAGAGGCCCGGGTATTGGGGTTCCCCTTTGTGCGCGTTGGACGGATGATGGAAGCTCTAAAGCGGGCCCCCTGGACCAAGTCCTTCAGTCAGAGTCTCAGCACAACGCTCAAATTTTAGCGAGGTTATTCCCGTCGTTGGTCGTCTGCCGCAGCGTTGCTCACATTATCAAATACCGCCACTTGGAGAATTGGTCATTTAGCCGTTACGTTTCATCATCCGCAGAATAAGCTCGAAAGTGTCTGACCGTGGTCGGAGGTTATTGTCAGCCGAGTGTTGTACGTTGAGGAGAACAAGTCGGCCAACGGGTTGATGCTCTGTATACGTTTAAAGCTTATCTCCAATTTTTGCCTTTGTGTACATGTGATATCCCCAATAAGAGCAAGACGTCCTCTGTTGCGGGCTGCTTGCTTGCATCCTGGCTTGCATACGCACTTCGGTCGCCTGTGCAATGCTTCACGAGCGCCTGAACGGAAGCAGTCGCGTGTCGTGCAGAACGTAGTTAGTCTCCCAGTGTATGTCCGAACGCCCATAGCCTTGACTAGCGCGAGTATTACGGCCTATACCGTATTTCACCCACAGCAAGTCTTCCCCGCATGCCACTAGCCTATTGCATTTTTGGAACACCCGGCCTACTAAGTTTAGATGGGCTGCTAGCAAACGCACCGACAGAAGGAACATTGCGTCAGATCTGAGAATAAAACTCGCTTCCGGATAATAACACGCAATAATTTATTTGTCGCCTGGTGGCAACTCCACATCACGCAATACAGCTTCAATGAGAGCAAGTAACATGGCAGTCGCGGTCGGCTAGAAACTTCACCCGCAGCCATGCGACTGAGTCGGTGCCCTGTTCTATCATAGGTAGAACAACGCCAAGTGCCGCCCGTTAGACGCTGCCGAAATTATATCTGAGTAATCGCGGCGGGGGCTCAAATGCTTCTTTATTCGCACCGTAGCGTCTGGCGTTCTTCCCGTACTGACCATCTGTCTACCTATTACCTAAGCCGGAACAGGGCTGTTGAGCTGCCGCAGATAAACTGGCATACTTCGATGTAGGCCGTCCGTGACGACCTTTTTTAGCTGAGCCAGGGAGAAACACTACAGAATGCGAGATCGAGTTGCTGGGATCACACCCGCGAAGAAGAGGTCCCCTTCCGAGCAGGGATTCTACTACTATCAACCGATGCGACTCCCCCCTCAATCATGTCCTATAGCATCTGCCAAGAATATGGAACGCCTTTTTCTTTGGGG
seq00028   ATCGTGACTTTATCTTCAGGTAATTCTTGAGCTTCCTTCATCTGTGCACAATAGCTCAGGAGAGCTGCTTTACGCCCGTGTAGACAACTGGGCATGACCATTCACGTGAGGTTTTATGTACTGTCGTTCTACAAGGAGCTCTACAAAGTCGGCGCCTTGATTCCGGTGGTGTTAATTGCTTGGAACAAGGTCAGTATAATGGTTCGAAGATTATTAAAAAGATTTGCGATTGCCAACTAAGCGACTAGCCTAAACTGCGTGTGCATGGTATAAACGGGAATGGCTATTGCTAAAATTCTACATCACCCTAGGCGCTCAACAGGAACATTGCCCATGGAACCCCGACCTACGCAGGAGTCTCATGTTGGTATCAAGATTATTTGAGGCCACACGCAGAATGCGCCTTTGAGCATAGAATTCATGGAAACTAAGGTTTTGTAACCGGAACAGCTAACGACTTAGTAGATGCCGGCGTACCTGTCACTTGAATCCGGAGGGAATGTCGGCATCCTGCGAGCCTTACCGCGGACTAGGCTGGAACTGTTTCAGATTAGTGTGCACTAAAAGCCCTGTTTTGCTGAGCCCATTATCTAGACAGGCGCGTTTGTTAGCAGGTTGGAAGCAAAGCGGCGGCTGGGGGATCCGAGCGCGGCCCATCGATATTGGCAATCAGTACGATTGAAGCTTAGCAGACTACGTCATGCACCCGGATGATCGATGACTGGGCTGCGCAACAGTATTGTACGGTCGGGCCCGTGTGAGCAGAAAAATAAGAGTGACGGTGTCCACTGCACTAGATATATCCACTTTGCGAAACCTCATGGTTGTATATTCAACATGTTTCGGCCTTCTTGGCAACTGCGATATCGCACGTTTGGTCCACGTATCGAAGTTTGGACCATTTGCGGGACGGCATCGCAAAAAATCGTCCACCTGGACCTGAAGAATACTTTCGGGCGCTAATAGCGTTTTAGAAGATAACCGAACGTACGATAAACCGAGCGCGATTTATCTTTAGCAAGCCGGTCGCGAAGAGGCCCGGGTATTGGGGTTCCCCTTTGTGCGCGTTGGACGGATGATGGAAGCTCTAAAGCGGGCCCCCTGGACCAAGTCCTTCAGTCAGAGTCTCAGCACAACGCTCAAATTTTAGCGAGGTTATTCCCGTCGTTGGTCGTCTGCCGCAGCGTTGCTCACATTATCAAATACCGCCACTTGGAGAATTGGTCATTTAGCCGTTACGTTTCATCATCCGCAGAATAAGCTCGAAAGTGTCTGACCGTGGTCGGAGGTTATTGTCAGCCGAGTATTGTACGTTGAGGAGAACAAGTCGGCCAACGGGTTGATGCTCTGTATACGTTTAAAGCTTATCTCCAATTTTTGCCTTTGTGTACATGTGATATCCCCAATAAGAGCAAGACGTCCTCTGTTGCGGGCTGCTTGCTTGCATCCTGGCTTGCATACGCACTTCGGTCGCCTGTGCAATGCTTCACGAGCGCCTGAACGGAAGCAGTCGCGTGTCGTGCAGAACGTAGTTAGTCTCCCAGTGTATGTCCGAACGCCCATAGCCTTGACTAGCGCGAGTATTACGGCCTATACCGTATTTCACCCACAGCAAGTCTTCCCCGCATGCCACTAGCCTATTGCATTTTTGGAACACCCGGCCTACTAAGTTTAGATGGGCTGCTAGCAAACGCACCGACAGAAGGAACATTGCGTCAGATCTGAGAATAAAACTCGCTTCCGGATAATAACACGCAATAATTTATTTGTCGCCTGGTGGCAACTCCACATCACGCAATACAGCTTCAATGAGAGCAAGTAACATGGCAGTCGCGGTCGGCTAGAAACTTCACCCGCAGCCATGCGACTGAGTCGGTGCCCTGTTCTATCATAGGTAGAACAACGCCAAGTGCCGCCCGTTAGACGCTGCCGAAATTATATCTGAGTAATCGCGGCGGGGGCTCAAATGCTTCTTTATTCGCACCGTAGCGTCTGGCGTTCTTCCCGTACTGACCATCTGTCTACCTATTACCTAAGCCGGAACAGGGCTGTTGAGCTGCCGCAGATAAACTGGCATACTTCGATGTAGGCCGTCCGTGACGACCTTTTTTAGCTGAGCCAGGGAGAAACACTACAGAATGCGAGATCGAGTTGCTGGGATCACACCCGCGAAGAAGAGGTCCCCTTCCGAGCAGGGATTCTACTACTATCAACCGATGCGACTCCCCCCTCAATCATGTCCTATAGCATCTGCCAAGAATATGGAACGCCTTTTTCTTTGGGG
seq00029   ATCGTGACTTTATCTTCAGGTAATTCTTGAGCTTCCTTCATCTGTGCACAATAGCTCAGGAGAGCCGCTTTACGCCCGTGTAGACAACTGGGCATGACCATTCACGTGAGGTTTTATGTACTGTCGTTCTACAAGGAGCTCTACAAAGTCGGCGCCTTGATTCCGGTGGTGTTAATTGCTTGGAACAAGGTCAGTATAATGGTTCGAAGATTATTAAAAAGATTTGCGATTGCCAACTAAGCGACTAGCCTAAACTGCGTGTGCATGGTATAAACGGGAATGGCTATTGCTAAAATTCTACATCACCCTAGGCGCTCAACAGGAACATTGCCCATGGAACCCCGACCTACGCAGGAGTCTCATGTTGGTATCAAGATTATTTGAGGCCACACGCAGAATGCGCCTTTGAGCATAGAATTCATGGAAACTAAGGTTTTGTAACCGGAACAGCTAACGACTTAGTAGATGCCGGCGTACCTGTCACTTGAATCCGGAGGGAATGTCGGCATCCTGCGAGCCTTACCGCGGACTAGGCTGGAACTGTTTCAGATTAGTGTGCACTAAAAGCCCTGTTTTGCTGAGCCCATTATCTAGACAGGCGCGTTTGTTAGCAGGTTGGAAGCAAAGCGGCGGCTGGGGGATCCGAGCGCGGCCCATCGATATTGGCAATCAGTACGATTGAAGCTTAGCAGACTACGTCATGCACCCGGATGATCGATGACTGGGCTGCGCAACAGTATTGTACGGTCGGGCCCGTGTGAGCAGAAAAATAAGAGTGACGGTGTCCACTGCACTAGATATATCCACTTTGCGAAACCTCATGGTTGTATATTCAACATGTTTCGGCCTTCTTGGCAACTGCGATATCGCACGTTTGGTCCACGTATCGAAGTTTGGACCATTTGCGGGACGGCATCGCAAAAAATCGTCCACCTGGACCTGAAGAATACTTTCGGGCGCTAATAGCGTTTTAGAAGATAACCGAACGTACGATAAACCGAGCGCGATTTATCTTTAGCAAGCCGGTCGCGAAGAGGCCCGGGTATTGGGGTTCCCCTTTGTGCGCGTTGGACGGATGATGGAAGCTCTAAAGCGGGCCCCCTGGACCAAGTCCTTCAGTCAGAGTCTCAGCACAACGCTCAAATTTTAGCGAGGTTATTCCCGTCGTTGGTCGTCTGCCGCAGCGTTGCTCACATTATCAAATACCGCCACTTGGAGAATGGGTCATTTAGCCGTTACGTTTCATCATCCGCAGAATAAGCTCGAAAGTGTCTGACCGTGGTCGGAGGTTATTGTCAGCCGAGTGTTGTACGTTGAGGAGAACAAGTCGGCCAACGGGTTGATGCTCTGTATACGTTTAAAGCTTATCTCCAATTTTTGCCTTTGTGTACATGTGATATCCCCAATAAGAGCAAGACGTCCTCTGTTGCGGGCTGCTTGCTTGCATCCTGGCTTGCATACGCACTTCGGTCGCCTGTGCAATGCTTCACGAGCGCCTGAACGGAAGCAGTCGCGTGTCGTGCAGAACGTAGTTAGTCTCCCAGTGTATGTCCGAACGCCCATAGCCTTGACTAGCGCGAGTATTACGGCCTATACCGTATTTCACCCACAGCAAGTCTTCCCCGCATGCCACTAGCCTATTGCATTTTTGGAACACCCGGCCTACTAAGTTTAGATGGGCTGCTAGCAAACGCACCGACAGAAGGAACATTGCGTCAGATCTGAGAATAAAACTCGCTTCCGGATAATAACACGCAATAATTTATTTGTCGCCTGGTGGCAACTCCACATCACGCAATACAGCTTCAATGAGAGCAAGTAACATGGCAGTCGCGGTCGGCTAGAAACTTCACCCGCAGCCATGCGACTGAGTCGGTGCCCTGTTCTATCATAGGTAGAACAACGCCAAGTGCCGCCCGTTAGACGCTGCCGAAATTATATCTGAGTAATCGCGGCGGGGGCTCAAATGCTTCTTTATTCGCACCGTAGCGTCTGGCGTTCTTCCCGTACTGACCATCTGTCTACCTATTACCTAAGCCGGAACAGGGCTGTTGAGCTGCCGCAGATAAACTGGCATACTTCGATGTAGGCCGTCCGTGACGACCTTTTTTAGCTGAGCCAGGGAGAAACACTACAGAATGCGAGATCGAGTTGCTGGGATCACACCCGCGAAGAAGAGGTCCCCTTCCGAGCAGGGATTCTACTACTATCAACCGATGCGACTCCCCCCTCAATCATGTCCTATAGCATCTGCCAAGAATATGGAACGCCTTTTTCTTTGGGG
seq00030   ATCGTGACTTTATCTTCAGGTAATTCTTGAGCTTCCTTCATCTGTGCACAATAGCTCAGGAGAGCCGCTTTACGCCCGTGTAGACAACTGGGCATGACCATTCACGTGAGGTTTTATGTACTGTCGTTCTACAAGGAGCTCTACAAAGTCGGCGCCTTGATTCCGGTGGTGTTAATTGCTTGGAACAAGGTCAGTATAATGGTTCGAAGATTATTAAAAAGATTTGCGATTGCCAACTAAGCGACTAGCCTAAACTGCGTGTGCATGGTATAAACGGGAATGGCTATTGCTAAAATTCTACATCACCCTAGGCGCTCAACAGGAACATTGCCCATGGAACCCCGACCTACGCAGGAGTCTCATGTTGGTATCAAGATTATTTGAGGCCACACGCAGAATGCGCCTTTGAGCATAGAATTCATGGAAACTAAGGTTTTGTAACCGGAACAGCTAACGACTTAGTAGATGCCGGCGTACCTGTCACTTGAATCCGGAGGGAATGTCGGCATCCTGCGAGCCTTACCGCGGACTAGGCTGGAACTGTTTCAGATTAGTGTGCACTAAAAGCCCTGTTTTGCTGAGCCCATTATCTAGACAGGCGCGTTTGTTAGCAGGTTGGAAGCAAAGCGGCGGCTGGGGGATCCGAGCGCGGCCCATCGATATTGGCAATCAGTACGATTGAAGCTTAGCAGACTACGTCATGCACCCGGATGATCGATGACTGGGCTGCGCAACAGTATTGTACGGTCGGGCCCGTGTGAGCAGAAAAATAAGAGTGACGGTGTCCACTGCACTAGATATATCCACTTTGCGAAACCTCATGGTTGTATATTCAACATGTTTCGGCCTTCTTGGCAACTGCGATATCGCACGTTTGGTCCACGTATCGAAGTTTGGACCATTTGCGGGACGGCATCGCAAAAAATCGTCCACCTGGACCTGAAGAATACTTTCGGGCGCTAATAGCGTTTTAGAAGATAACCGAACGTACGATAAACCGAGCGCGATTTATCTTTAGCAAGCCGGTCGCGAAGAGGCCCGGGTATTGGGGTTCCCCTTTGTGCGCGTTGGACGGATGATGGAAGCTCTAAAGCGGGCCCCCTGGACCAAGTCCTTCAGTCAGAGTCTCAGCACAACGCTCAAATTTTAGCGAGGTTATTCCCGTCGTTGGTCGTCTGCCGCAGCGTTGCTCACATTATCAAATACCGCCACTTGGAGAATGGGTCATTTAGCCGTTACGTTTCATCATCCGCAGAATAAGCTCGAAAGTGTCTGACCGTGGTCGGAGGTTATTGTCAGCCGAGTGTTGTACGTTGAGGAGAACAAGTCGGCCAACGGGTTGATGCTCTGTATACGTTTAAAGCTTATCTCCAATTTTTGCCTTTGTGTACATGTGATATCCCCAATAAGAGCAAGACGTCCTCTGTTGCGGGCTGCTTGCTTGCATCCTGGCTTGCATACGCACTTCGGTCGCCTGTGCAATGCTTCACGAGCGCCTGAACGGAAGCAGTCGCGTGTCGTGCAGAACGTAGTTAGTCTCCCAGTGTATGTCCGAACGCCCATAGCCTTGACTAGCGCGAGTATTACGGCCTATACCGTATTTCACCCACAGCAAGTCTTCCCCGCATGCCACTAGCCTATTGCATTTTTGGAACACCCGGCCTACTAAGTTTAGATGGGCTGCTAGCAAACGCACCGACAGAAGGAACATTGCGTCAGATCTGAGAATAAAACTCGCTTCCGGATAATAACACGCAATAATTTATTTGTCGCCTGGTGGCAACTCCACATCACGCAATACAGCTTCAATGAGAGCAAGTAACATGGCAGTCGCGGTCGGCTAGAAACTTCACCCGCAGCCATGCGACTGAGTCGGTGCCCTGTTCTATCATAGGTAGAACAACGCCAAGTGCCGCCCGTTAGACGCTGCCGAAATTATATCTGAGTAATCGCGGCGGGGGCTCAAATGCTTCTTTATTCGCACCGTAGCGTCTGGCGTTCTTCCCGTACTGACCATCTGTCTACCTATTACCTAAGCCGGAACAGGGCTGTTGAGCTGCCGCAGATAAACTGGCATACTTCGATGTAGGCCGTCCGTGACGACCTTTTTTAGCTGAGCCAGGGAGAAACACTACAGAATGCGAGATCGAGTTGCTGGGATCACACCCGCGAAGAAGAGGTCCCCTTCCGAGCAGGGATTCTACTACTATCAACCGATGCGACTCCCCCCTCAATCATGTCCTATAGCATCTGCCAAGAATATGGAACGCCTTTTTCTTTGGGG
seq00031   ATCGTGACTTTATCTTCAGGTAATTCTTGAGCTTCCTTCATCTGTGCACAATAGCTCAGGAGAGCCGCTTTACGCCCGTGTAGACAACTGGGCATGACCATTCACGTGAGGTTTTATGTACTGTCGTTCTACAAGGAGCTCTACAAAGTCGGCGCCTTGATTCCGGTGGTGTTAATTGCTTGGAACAAGGTCAGTATAATGGTTCGAAGATTATTAAAAAGATTTGCGATTGCCAACTAAGCGACTAGCCTAAACTGCGTGTGCATGGTATAAACGGGAATGGCTATTGCTAAAATTCTACATCACCCTAGGCGCTCAACAGGAACATTGCCCATGGAACCCCGACCTACGCAGGAGTCTCATGTTGGTATCAAGATTATTTGAGGCCACACGCAGAATGCGCCTTTGAGCATAGAATTCATGGAAACTAAGGTTTTGTAACCGGAACAGCTAACGACTTAGTAGATGCCGGCGTACCTGTCACTTGAATCCGGAGGGAATGTCGGCATCCTGCGAGCCTTACCGCGGACTAGGCTGGAACTGTTTCAGATTAGTGTGCACTAAAAGCCCTGTTTTGCTGAGCCCATTATCTAGACAGGCGCGTTTGTTAGCAGGTTGGAAGCAAAGCGGCGGCTGGGGGATCCGAGCGCGGCCCATCGATATTGGCAATCAGTACGATTGAAGCTTAGCAGACTACGTCATGCACCCGGATGATCGATGACTGGGCTGCGCAACAGTATTGTACGGTCGGGCCCGTGTGAGCAGAAAAATAAGAGTGACGGTGTCCACTGCACTAGATATATCCACTTTGCGAAACCTCATGGTTGTATATTCAACATGTTTCGGCCTTCTTGGCAACTGCGATATCGCACGTTTGGTCCACGTATCGAAGTTTGGACCATTTGCGGGACGGCATCGCAAAAAATCGTCCACCTGGACCTGAAGAATACTTTCGGGCGCTAATAGCGTTTTAGAAGATAACCGAACGTACGATAAACCGAGCGCGATTTATCTTTAGCAAGCCGGTCGCGAAGAGGCCCGGGTATTGGGGTTCCCCTTTGTGCGCGTTGGACGGATGATGGAAGCTCTAAAGCGGGCCCCCTGGACCAAGTCCTTCAGTCAGAGTCTCAGCACAACGCTCAAATTTTAGCGAGGTTATTCCCGTCGTTGGTCGTCTGCCGCAGCGTTGCTCACATTATCAAATACCGCCACTTGGAGAATGGGTCATTTAGCCGTTACGTTTCATCATCCGCAGAATAAGCTCGAAAGTGTCTGACCGTGGTCGGAGGTTATTGTCAGCCGAGTGTTGTACGTTGAGGAGAACAAGTCGGCCAACGGGTTGATGCTCTGTATACGTTTAAAGCTTATCTCCAATTTTTGCCTTTGTGTACATGTGATATCCCCAATAAGAGCAAGACGTCCTCTGTTGCGGGCTGCTTGCTTGCATCCTGGCTTGCATACGCACTTCGGTCGCCTGTGCAATGCTTCACGAGCGCCTGAACGGAAGCAGTCGCGTGTCGTGCAGAACGTAGTTAGTCTCCCAGTGTATGTCCGAACGCCCATAGCCTTGACTAGCGCGAGTATTACGGCCTATACCGTATTTCACCCACAGCAAGTCTTCCCCGCATGCCACTAGCCTATTGCATTTTTGGAACACCCGGCCTACTAAGTTTAGATGGGCTGCTAGCAAACGCACCGACAGAAGGAACATTGCGTCAGATCTGAGAATAAAACTCGCTTCCGGATAATAACACGCAATAATTTATTTGTCGCCTGGTGGCAACTCCACATCACGCAATACAGCTTCAATGAGAGCAAGTAACATGGCAGTCGCGGTCGGCTAGAAACTTCACCCGCAGCCATGCGACTGAGTCGGTGCCCTGTTCTATCATAGGTAGAACAACGCCAAGTGCCGCCCGTTAGACGCTGCCGAAATTATATCTGAGTAATCGCGGCGGGGGCTCAAATGCTTCTTTATTCGCACCGTAGCGTCTGGCGTTCTTCCCGTACTGACCATCTGTCTACCTATTACCTAAGCCGGAACAGGGCTGTTGAGCTGCCGCAGATAAACTGGCATACTTCGATGTAGGCCGTCCGTGACGACCTTTTTTAGCTGAGCCAGGGAGAAACACTACAGAATGCGAGATCGAGTTGCTGGGATCACACCCGCGAAGAAGAGGTCCCCTTCCGAGCAGGGATTCTACTACTATCAACCGATGCGACTCCCCCCTCAATCATGTCCTATAGCATCTGCCAAGAATATGGAACGCCTTTTTCTTTGGGG
seq00032   ATCGTGACTTTATCTTCAGGTAATTCTTGAGCTTCCTTCATCTGTGCACAATAGCTCAGGAGAGCCGCTTTACGCCCGTGTAGACAACTGGGCATGACCATTCACGTGAGGTTTTATGTACTGTCGTTCTACAAGGAGCTCTACAAAGTCGGCGCCTTGATTCCGGTGGTGTTAATTGCTTGGAACAAGGTCAGTATAATGGTTCGAAGATTATTAAAAAGATTTGCGATTGCCAACTAAGCGACTAGCCTAAACTGCGTGTGCATGGTATAAACGGGAATGGCTATTGCTAAAATTCTACATCACCCTAGGCGCTCAACAGGAACATTGCCCATGGAACCCCGACCTACGCAGGAGTCTCATGTTGGTATCAAGATTATTTGAGGCCACACGCAGAATGCGCCTTTGAGCATAGAATTCATGGAAACTAAGGTTTTGTAACCGGAACAGCTAACGACTTAGTAGATGCCGGCGTACCTGTCACTTGAATCCGGAGGGAATGTCGGCATCCTGCGAGCCTTACCGCGGACTAGGCTGGAACTGTTTCAGATTAGTGTGCACTAAAAGCCCTGTTTTGCTGAGCCCATTATCTAGACAGGCGCGTTTGTTAGCAGGTTGGAAGCAAAGCGGCGGCTGGGGGATCCGAGCGCGGCCCATCGATATTGGCAATCAGTACGATTGAAGCTTAGCAGACTACGTCATGCACCCGGATGATCGATGACTGGGCTGCGCAACAGTATTGTACGGTCGGGCCCGTGTGAGCAGAAAAATAAGAGTGACGGTGTCCACTGCACTAGATATATCCACTTTGCGAAACCTCATGGTTGTATATTCAACATGTTTCGGCCTTCTTGGCAACTGCGATATCGCACGTTTGGTCCACGTATCGAAGTTTGGACCATTTGCGGGACGGCATCGCAAAAAATCGTCCACCTGGACCTGAAGAATACTTTCGGGCGCTAATAGCGTTTTAGAAGATAACCGAACGTACGATAAACCGAGCGCGATTTATCTTTAGCAAGCCGGTCGCGAAGAGGCCCGGGTATTGGGGTTCCCCTTTGTGCGCGTTGGACGGATGATGGAAGCTCTAAAGCGGGCCCCCTGGACCAAGTCCTTCAGTCAGAGTCTCAGCACAACGCTCAAATTTTAGCGAGGTTATTCCCGTCGTTGGTCGTCTGCCGCAGCGTTGCTCACATTATCAAATACCGCCACTTGGAGAATGGGTCATTTAGCCGTTACGTTTCATCATCCGCAGAATAAGCTCGAAAGTGTCTGACCGTGGTCGGAGGTTATTGTCAGCCGAGTGTTGTACGTTGAGGAGAACAAGTCGGCCAACGGGTTGATGCTCTGTATACGTTTAAAGCTTATCTCCAATTTTTGCCTTTGTGTACATGTGATATCCCCAATAAGAGCAAGACGTCCTCTGTTGCGGGCTGCTTGCTTGCATCCTGGCTTGCATACGCACTTCGGTCGCCTGTGCAATGCTTCACGAGCGCCTGAACGGAAGCAGTCGCGTGTCGTGCAGAACGTAGTTAGTCTCCCAGTGTATGTCCGAACGCCCATAGCCTTGACTAGCGCGAGTATTACGGCCTATACCGTATTTCACCCACAGCAAGTCTTCCCCGCATGCCACTAGCCTATTGCATTTTTGGAACACCCGGCCTACTAAGTTTAGATGGGCTGCTAGCAAACGCACCGACAGAAGGAACATTGCGTCAGATCTGAGAATAAAACTCGCTTCCGGATAATAACACGCAATAATTTATTTGTCGCCTGGTGGCAACTCCACATCACGCAATACAGCTTCAATGAGAGCAAGTAACATGGCAGTCGCGGTCGGCTAGAAACTTCACCCGCAGCCATGCGACTGAGTCGGTGCCCTGTTCTATCATAGGTAGAACAACGCCAAGTGCCGCCCGTTAGACGCTGCCGAAATTATATCTGAGTAATCGCGGCGGGGGCTCAAATGCTTCTTTATTCGCACCGTAGCGTCTGGCGTTCTTCCCGTACTGACCATCTGTCTACCTATTACCTAAGCCGGAACAGGGCTGTTGAGCTGCCGCAGATAAACTGGCATACTTCGATGTAGGCCGTCCGTGACGACCTTTTTTAGCTGAGCCAGGGAGAAACACTACAGAATGCGAGATCGAGTTGCTGGGATCACACCCGCGAAGAAGAGGTCCCCTTCCGAGCAGGGATTCTACTACTATCAACCGATGCGACTCCCCCCTCAATCATGTCCTATAGCATCTGCCAAGAATATGGAACGCCTTTTTCTTTGGGG
seq00033   ATCGTGACTTTATCTTCAGGTAATTCTTGAGCTTCCTTCATCTGTGCACAATAGCTCAGGAGAGCCGCTTTACGCCCGTGTAGACAACTGGGCATGACCATTCACGTGAGGTTTTATGTACTGTCGTTCTACAAGGAGCTCTACAAAGTCGGCGCCTTGATTCCGGTGGTGTTAATTGCTTGGAACAAGGTCAGTATAATGGTTCGAAGATTATTAAAAAGATTTGCGATTGCCAACTAAGCGACTAGCCTAAACTGCGTGTGCATGGTATAAACGGGAATGGCTATTGCTAAAATTCTACATCACCCTAGGCGCTCAACAGGAACATTGCCCATGGAACCCCGACCTACGCAGGAGTCTCATGTTGGTATCAAGATTATTTGAGGCCACACGCAGAATTCGCCTTTGAGCATAGAATTCATGGAAACTAAGGTTTTGTAACCGGAACAGCTAACGACTTAGTAGATGCCGGCGTACCTGTCACTTGAATCCGGAGGGAATGTCGGCATCCTGCGAGCCTTACCGCGGACTAGGCTGGAACTGTTTCAGATTAGTGTGCACTAAAAGCCCTGTTTTGCTGAGCCCATTATCTAGACAGGCGCGTTTGTTAGCAGGTTGGAAGCAAAGCGGCGGCTGGGGGATCCGAGCGCGGCCCATCGATATTGGCAATCAGTACGATTGAAGCTTAGCAGACTACGTCATGCACCCGGATGATCGATGACTGGGCTGCGCAACAGTATTGTACGGTCGGGCCCGTGTGAGCAGAAAAATAAGAGTGACGGTGTCCACTGCACTAGATATATCCACTTTGCGAAACCTCATGGTTGTATATTCAACATGTTTCGGCCTTCTTGGCAACTGCGATATCGCACGTTTGGTCCACGTATCGAAGTTTGGACCATTTGCGGGACGGCATCGCAAAAAATCGTCCACCTGGACCTGAAGAATACTTTCGGGCGCTAATAGCGTTTTAGAAGATAACCGAACGTACGATAAACCGAGCGCGATTTATCTTTAGCAAGCCGGTCGCGAAGAGGCCCGGGTATTGGGGTTCCCCTTTGTGCGCGTTGGACGGATGATGGAAGCTCTAAAGCGGGCCCCCTGGACCAAGTCCTTCAGTCAGAGTCTCAGCACAACGCTCAAATTTTAGCGAGGTTATTCCCGTCGTTGGTCGTCTGCCGCAGCGTTGCTCACATTATCAAATACCGCCACTTGGAGAATGGGTCATTTAGCCGTTACGTTTCATCATCCGCAGAATAAGCTCGAAAGTGTCTGACCGTGGTCGGAGGTTATTGTCAGCCGAGTGTTGTACGTTGAGGAGAACAAGTCGGCCAACGGGTTGATGCTCTGTATACGTTTAAAGCTTATCTCCAATTTTTGCCTTTGTGTACATGTGATATCCCCAATAAGAGCAAGACGTCCTCTGTTGCGGGCTGCTTGCTTGCATCCTGGCTTGCATACGCACTTCGGTCGCCTGTGCAATGCTTCACGAGCGCCTGAACGGAAGCAGTCGCGTGTCGTGCAGAACGTAGTTAGTCTCCCAGTGTATGTCCGAACGCCCATAGCCTTGACTAGCGCGAGTATTACGGCCTATACCGTATTTCACCCACAGCAAGTCTTCCCCGCATGCCACTAGCCTATTGCATTTTTGGAACACCCGGCCTACTAAGTTTAGATGGGCTGCTAGCAAACGCACCGACAGAAGGAACATTGCGTCAGATCTGAGAATAAAACTCGCTTCCGGATAATAACACGCAATAATTTATTTGTCGCCTGGTGGCAACTCCACATCACGCAATACAGCTTCAATGAGAGCAAGTAACATGGCAGTCGCGGTCGGCTAGAAACTTCACCCGCAGCCATGCGACTGAGTCGGTGCCCTGTTCTATCATAGGTAGAACAACGCCAAGTGCCGCCCGTTAGACGCTGCCGAAATTATATCTGAGTAATCGCGGCGGGGGCTCAAATGCTTCTTTATTCGCACCGTAGCGTCTGGCGTTCTTCCCGTACTGACCATCTGTCTACCTATTACCTAAGCCGGAACAGGGCTGTTGAGCTGCCGCAGATAAACTGGCATACTTCGATGTAGGCCGTCCGTGACGACCTTTTTTAGCTGAGCCAGGGAGAAACACTACAGAATGCGAGATCGAGTTGCTGGGATCACACCCGCGAAGAAGAGGTCCCCTTCCGAGCAGGGATTCTACTACTATCAACCGATGCGACTCCCCCCTCAATCATGTCCTATAGCATCTGCCAAGAATATGGAACGCCTTTTTCTTTGGGG
