# Supplementary material for: How Good Are Indirect Tests at Detecting Recombination in Human mtDNA?
Source: G3 (Bethesda). 2013 Jul 1;3(7):1095–104. doi: 10.1534/g3.113.006510 (PMC3704238; doi:10.1534/g3.113.006510)
Supplement: Supporting Information [file supp_g3.113.006510_FileS2.gz › SequenceData/mtDNA_ratehet&popgrowth/10/3rdbase/Infiles/10_24-new.txt]

33 2284
seq00001   AGGTCGTGCCCTCGACGCTAGAAGCTGACCAAGGTAGCGTGACCTGGTTAGCTCAAAAGCCTCCCACTGTGCATGTCTGTTCACAACGTAGACTCTTCAGCCGGCTCCCGTACCAATCGCCACAGAAGCCCCGCACACAGGTGGTCCGGTCCGTGATAGTCGCTAAGTGCGTGTTAGGTATGACATCGGGACTATACAAACATGAAACCTCGACGTGTGATACTGACACAAGGGAGATCGTTTAGTACAAGCGAGCGTTAGCCTATGTCCGTACGTATTAAAACTGACCCCTATAGATCAGTGCTGCGATCTGCCTAAGCATTTAAGTCGTCATGCCAAGAGGCAGCAGGTGATAGTCACAGTTTCAACGTCGCGTCTGCTTGCAAATTGCAAAGCAGTGCTAGACACGCACACCAAGCGGGGTAAGTGTTTAACACGGTGGAGTTGCATAAGTGGCTCGCTGATGTCACTTGGCAGGTTACCGCGGGGAGATTTCATGCTAGCTCGTGGTATAACAACGTCTGTAGATAGTCTAGATTTCGCGGGCAGCCGCACTTGAAGTCCGAGGATGTAGCCGTCGGGTCGGAATAGACAATTTATCGCAGTACTAATCCGATCTCAATTTTTCGCGCGAGGTATCTTCCAACCGACAACCTCTAGCTGCTTCGCCAATGCAAGATATTCCGCGGCCCTATGCCAGTTTCACTGTTGATAACAGCGAGTTGCCGATTAGAGTACTACGTCTGGGGCGCGGACTGGGAGCGCTGAAACACTGTAGCTTCGGCTAGTACACTTCCAGAATATACGACAAAGTACCCTGGTGGCGCAAGAACGTTCTCTGCATAACTAGAGAACTTGGATTTTTCGGAACGAGGCCGTACGCAACAGATGATCAGGAGGAATTTCGAAAGGCATTCAAGCCTCGAACCAGGAACAGACCTGTGTCAATCCAAATCCAAAATTATAAAGGACACCGCGTTTAAGCCCGAAGAAGTCGTATTAGGGGGCAGTTAGGGGTTTTCCAATTGGTAAACGGCACACTCTGAGGGCCCATTCAAGCAAAATTATCTGTCTACGGATGGTCATTGGACCGTCCAGAACGTGCGTCTTTGAAACGTTTACATGTACTGCAGTCGTGGCTCCAAGACGCGCCGACGTACTAACCTAGGCCGTGGCATAGGTGACCTGGCTTTGTATTACTCTATTCTGATCAAATGATCGGTCCTCAGGTAGGTGCTTTGGAAGTCACCATGACTGATCTTTGACTCGAATAGATAACTCCCAGGGCGAGGGTGAGGACCCTTAAATTAAGACGTTCTAGCGCAAGGTTATTAAGAAAGCTGTCTCTATGATACATAGTGGTGCACCCCGCTTAGCGTTGTCCGACACATAAGGAGCTTGCACGGTACTTCCGATCTGGACGCGTATCGCGGACGGTCTCAAGAATGCATGCAGGATCACCCCTCTGTTCCGGTCGGTGCTAACTGCACTCGTTGCGTGTATACTGGAGATAGAATTAACCACAATGGAGAAACTCAAATGGTTCCATTCTCCAGCTAGCTAGTCGTGCGGGACACTCATTAACCATGAGGGATTGTCGAAAACTTGGTCAAGTTGTATCCTGAATTGAGAGGGCCCCATGGTACCATAAAACTATACCCTCATGTGTGTTAGCGATACCACCGCACAAGCCATCTGATTTAATTAGTTGAGTGCATTCCGAGGCACGCGGTTGGCTTCATAACCGCAGAGCTAGACTGAGGTTTTCTCAGGTATTTGCTGGAAATAAGCACCGCTTTGCATTTCCGTGCTGATACTGCCTGTGTCGAAAGCTGAATTCCGGTCTGGCTATACACGAAACTCGGGTCACTTGTGCGGCGGGTGTATTGACAATAGCGGGTATAGCTACTTCGAACTACCCGCACGATTTTTACAGACCAAGCCTGTTGCCGCAGTATACTGGGAGCAGCAAATTACATAATGGCTAAGGTACCGCGCGTCCACATCGTACCCTCCGTTCGCTGATATCTACGCCGTAGGCGGTTGTAAAGTCGAGACCTGGACAACTGAGCGGGGCTACCCTGTTGCGAATCATATGACTTGTAGAATCTATGGTCGGATGTCAAGTCGTACTAGTCTCGGCGCCGGAGTATCAGCGGGTATGACGGAATATTGCGAGGGTTCAGACAATTCTTGGGCGACAGACCGACCCTGACATGGTGGCTTCTTCTGGTCATACCACAGTTCGCGCTAGATGTCGTTGAGTGCCCGCGCGCACGCGACA
seq00002   AGGTCGTGCCCTCGACGCTAGAAGCTGACCAAGGTAGCGTGACCTGGTTAGCACAAAAGCCTCCCACTGTGCATGTCTGTTCACAACGTAGACTCTTCAGCCGGCTCCCGTACCAATCGCCACAGAAGCCCCGCACACAGGTGGTCCGGTCCGTGATAGTCGCTAAGTGCGTGTTAGGTATGACATCGGGACTATACAAACATGAAACCTCGACGTGTGATACTGACACAAGGGAGATCGTTTAGTACAAGCGAGCGTTAGCCTATGTCCGTACGTATTAAAACTGACCCCTATAGATCAGTGCTGCGATCTGCCTAAGCATTTAAGTCGTCATGCCAAGAGGCAGCAGGTGATAGTCACAGTTTCAACGTCGCGTCTGCTTGCAAATTGCAAAGCAGTGCTAGACACGCACACCAAGCGGGGTAAGTGTTTAACACGGTGGAGTTGCATAAGTGGCTCGCTGATGTCACTTGGCAGGTTACCGCGGGGAGATTTCATGCTAGCTCGTGGTATAACAACGTCTGTAGATAGTCTAGATTTCGCGGGCAGCCGCACTTGAAGTCCGAGGATGTAGCCGTCGGGTCGGAATAGACAATTTATCGCAGTACTAATCCGATCTCAATTTTTCGCGCGAGGTATCTTCCAACCGACAACCTCTAGCTGCTTCGCCAATGCAAGATATTCCGCGGCCCTATGCCAGTTTCACTGTTGATAACAGCGAGTTGCCGATTAGAGTACTACGTCTGGGGCGCGGACTGGGAGCGCTGAAACACTGTAGCTTCGGCTAGTACACTTCCAGAATATACGACAAAGTACCCTGGTGGCGCAAGAACGTTCTCTGCATAACTAGAGAACTTGGATTTTTCGGAACGAGGCCGTACGCAACAGATGATCAGGAGGAATTTCGAAAGGCATTCAAGCCTCGAACCAGGAACAGACCTGTGTCAATCCAAATCCAAAATTATAAAGGACACCGCGTTTAAGCCCGAAGAAGTCGTATTAGGGGGCAGTTAGGGGTTTTCCAATTGGTAAACGGCACACTCTGAGGGCCCATTCAAGCAAAATTATCTGTCTACGGATGGTCATTGGACCGTCCAGAACGTGCGTCTTTGAAACGTTTACATGTACTGCAGTCGTGGCTCCAAGACGCGCCGACGTACTAACCTAGGCCGTGGCATAGGTGACCTGGCTTTGTATTACTCTATTCTGATCAAATGATCGGTCCTCAGGTAGGTGCTTTGGAAGTCACCATGACTGATCTTTGACTCGAATAGATAACTCCCAGGGCGAGGGTGAGGACCCTTAAATTAAGACGTTCTAGCGCAAGGTTATTAAGAAAGCTGTCTCTATGATACATAGTGGTGCACCCCGCTTAGCGTTGTCCGACACATAAGGAGCTTGCACGGTACTTCCGATCTGGACGCGTATCGCGGACGGTCTCAAGAATGCATGCAGGATCACCCCTCTGTTCCGGTCGGTGCTAACTGCACTCGTTGCGTGTATACTGGAGATAGAATTAACCACAATGGAGAAACTCAAATGGTTCCATTCTCCAGCTAGCTAGTCGTGCGGGACACTCATTAACCATGAGGGATTGTCGAAAACTTGGTCAAGTTGTATCCTGAATTGAGAGGGCCCCATGGTACCATAAAACTATACCCTCATGTGTGTTAGCGATACCACCGCACAAGCCATCTGATTTAATTAGTTGAGTGCATTCCGAGGCACGCGGTTGGCTTCATAACCGCAGAGCTAGACTGAGGTTTTCTCAGGTATTTGCTGGAAATAAGCACCGCTTTGCATTTCCGTGCTGATACTGCCTGTGTCGAAAGCTGAATTCCGGTCTGGCTATACACGAAACTCGGGTCACTTGTGCGGCGGGTGTATTGACAATAGCGGGTATAGCTACTTCGAACTACCCGCACGATTTTTACAGACCAAGCCTGTTGCCGCAGTATACTGGGAGCAGCAAATTACATAATGGCTAAGGTACCGCGCGTCCACATCGTACCCTCCGTTCGCTGATATCTACGCCGTAGGCGGTTGTAAAGTCGAGACCTGGACAACTGAGCGGGGCTACCCTGTTGCGAATCATATGACTTGTAGAATCTATGGTCGGATGTCAAGTCGTACTAGTCTCGGCGCCGGAGTATCAGCGGGTATGACGGAATATTGCGAGGGTTCAGACAATTCTTGGGCGACAGACCGACCCTGACATGGTGGCTTCTTCTGGTCATACCACAGTTCGCGCTAGATGTCGTTGAGTGCCCGCGCGCACGCGACA
seq00003   AGGTCGTGCCCTCGACGCTAGAAGCTGACCAAGGTAGCGTGACCTGGTTAGCTCAAAAGCCTCCCACTGTGCATGTCTGTTCACAACGTAGACTCTTCAGCCGGCTCCCGTACCAATCGCCACAGAAGCCCCGCACACAGGTGGTCCGGTCCGTGATAGTCGCTAAGTGCGTGTTAGGTATGACATCGGGACTATACAAACATGAAACCTCGACGTGTGATACTGACACAAGGGAGATCGTTTAGTACAAGCGAGCGTTAGCCTATGTCCGTACGTATTAAAACTGACCCCTATAGATCAGTGCTGCGATCTGCCTAAGCATTTAAGTCGTCATGCCAAGAGGCAGCAGGTGATAGTCACAGTTTCAACGTCGCGTCTGCTTGCAAATTGCAAAGCAGTGCTAGACACGCACACCAAGCGGGGTAAGTGTTTAACACGGTGGAGTTGCATAAGTGGCTCGCTGATGTCACTTGGCAGGTTACCGCGGGGAGATTTCATGCTAGCTCGTGGTATAACAACGTCTGTAGATAGTCTAGATTTCGCGGGCAGCCGCACTTGAAGTCCGAGGATGTAGCCGTCGGGTCGGAATAGACAATTTATCGCAGTACTAATCCGATCTCAATTTTTCGCGCGAGGTATCTTCCAACCGACAACCTCTAGCTGCTTCGCCAATGCAAGATATTCCGCGGCCCTATGCCAGTTTCACTGTTGATAACAGCGAGTTGCCGATTAGAGTACTACGTCTGGGGCGCGGACTGGGAGCGCTGAAACACTGTAGCTTCGGCTAGTACACTTCCAGAATATACGACAAAGTACCCTGGTGGCGCAAGAACGTTCTCTGCATAACTAGAGAACTTGGATTTTTCGGAACGAGGCCGTACGCAACAGATGATCAGGAGGAATTTCGAAAGGCATTCAAGCCTCGAACCAGGAACAGACCTGTGTCAATCCAAATCCAAAATTATAAAGGACACCGCGTTTAAGCCCGAAGAAGTCGTATTAGGGGGCAGTTAGGGGTTTTCCAATTGGTAAACGGCACACTCTGAGGGCCCATTCAAGCAAAATTATCTGTCTACGGATGGTCATTGGACCGTCCAGAACGTGCGTCTTTGAAACGTTTACATGTACTGCAGTCGTGGCTCCAAGACGCGCCGACGTACTAACCTAGGCCGTGGCATAGGTGACCTGGCTTTGTATTACTCTATTCTGATCAAATGATCGGTCCTCAGGTAGGTGCTTTGGAAGTCACCATGACTGATCTTTGACTCGAATAGATAACTCCCAGGGCGAGGGTGAGGACCCTTAAATTAAGACGTTCTAGCGCAAGGTTATTAAGAAAGCTGTCTCTATGATACATAGTGGTGCACCCCGCTTAGCGTTGTCCGACACATAAGGAGCTTGCACGGTACTTCCGATCTGGACGCGTATCGCGGACGGTCTCAAGAATGCATGCAGGATCACCCCTCTGTTCCGGTCGGTGCTAACTGCACTCGTTGCGTGTATACTGGAGATAGAATTAACCACAATGGAGAAACTCAAATGGTTCCATTCTCCAGCTAGCTAGTCGTGCGGCACACTCATTAACCATGAGGGATTGTCGAAAACTTGGTCAAGTTGTATCCTGAATTGAGAGGGCCCCATGGTACCATAAAACTATACCCTCATGTGTGTTAGCGATACCACCGCACAAGCCATCTGATTTAATTAGTTGAGTGCATTCCGAGGCACGCGGTTGGCTTCATAACCGCAGAGCTAGACTGAGGTTTTCTCAGGTATTTGCTGGAAATAAGCACCGCTTTGCATTTCCGTGCTGATACTGCCTGTGTCGAAAGCTGAATTCCGGTCTGGCTATACACGAAACTCGGGTCACTTGTGCGGCGGGTGTATTGACAATAGCGGGTATAGCTACTTCGAACTACCCGCACGATTTTTACAGACCAAGCCTGTTGCCGCAGTATACTGGGAGCAGCAAATTACATAATGGCTAAGGTACCGCGCGTCCACATCGTACCCTCCGTTCGCTGATATCTACGCCGTAGGCGGTTGTAAAGTCGAGACCTGGACAACTGAGCGGGGCTACCCTGTTGCGAATCATATGACTTGTAGAATCTATGGTCGGATGTCAAGTCGTACTAGTCTCGGCGCCGGAGTATCAGCGGGTATGACGGAATATTGCGAGGGTTCAGACAATTCTTGGGCGACAGACCGACCCTGACATGGTGGCTTCTTCTGGTCATACCACAGTTCGCGCTAGATGTCGTTGAGTGCCCGCGCGCACGCGACA
seq00004   AGGTCGTGCCCTCGACGCTAGAAGCTGACCAAGGTAGCGTGACCTGGTTAGCACAAAAGCCTCCCACTGTGCATGTCTGTTCACAACGTAGACTCTTCAGCCGGCTCCCGTACCAATCGCCACAGAAGCCCCGCACACAGGTGGTCCGGTCCGTGATAGTCGCTAAGTGCGTGTTAGGTATGACATCGGGACTATACAAACATGAAACCTCGACGTGTGATACTGACACAAGGGAGATCGTTTAGTACAAGCGAGCGTTAGCCTATGTCCGTACGTATTAAAACTGACCCCTATAGATCAGTGCTGCGATCTGCCTAAGCATTTAAGTCGTCATGCCAAGAGGCAGCAGGTGATAGTCACAGTTTCAACGTCGCGTCTGCTTGCAAATTGCAAAGCAGTGCTAGACACGCACACCAAGCGGGGTAAGTGTTTAACACGGTGGAGTTGCATAAGTGGCTCGCTGATGTCACTTGGCAGGTTACCGCGGGGAGATTTCATGCTAGCTCGTGGTATAACAACGTCTGTAGATAGTCTAGATTTCGCGGGCAGCCGCACTTGAAGTCCGAGGATGTAGCCGTCGGGTCGGAATAGACAATTTATCGCAGTACTAATCCGATCTCAATTTTTCGCGCGAGGTATCTTCCAACCGACAACCTCTAGCTGCTTCGCCAATGCAAGATATTCCGCGGCCCTATGCCAGTTTCACTGTTGATAACAGCGAGTTGCCGATTAGAGTACTACGTCTGGGGCGCGGACTGGGAGCGCTGAAACACTGTAGCTTCGGCTAGTACACTTCCAGAATATACGACAAAGTACCCTGGTGGCGCAAGAACGTTCTCTGCATAACTAGAGAACTTGGATTTTTCGGAACGAGGCCGTACGCAACAGATGATCAGGAGGAATTTCGAAAGGCATTCAAGCCTCGAACCAGGAACAGACCTGTGTCAATCCAAATCCAAAATTATAAAGGACACCGCGTTTAAGCCCGAAGAAGTCGTATTAGGGGGCAGTTAGGGGTTTTCCAATTGGTAAACGGCACACTCTGAGGGCCCATTCAAGCAAAATTATCTGTCTACGGATGGTCATTGGACCGTCCAGAACGTGCGTCTTTGAAACGTTTACATGTACTGCAGTCGTGGCTCCAAGACGCGCCGACGTACTAACCTAGGCCGTGGCATAGGTGACCTGGCTTTGTATTACTCTATTCTGATCAAATGATCGGTCCTCAGGTAGGTGCTTTGGAAGTCACCATGACTGATCTTTGACTCGAATAGATAACTCCCAGGGCGAGGGTGAGGACCCTTAAATTAAGACGTTCTAGCGCAAGGTTATTAAGAAAGCTGTCTCTATGATACATAGTGGTGCACCCCGCTTAGCGTTGTCCGACACATAAGGAGCTTGCACGGTACTTCCGATCTGGACGCGTATCGCGGACGGTCTCAAGAATGCATGCAGGATCACCCCTCTGTTCCGGTCGGTGCTAACTGCACTCGTTGCGTGTATACTGGAGATAGAATTAACCACAATGGAGAAACTCAAATGGTTCCATTCTCCAGCTAGCTAGTCGTGCGGCACACTCATTAACCATGAGGGATTGTCGAAAACTTGGTCAAGTTGTATCCTGAATTGAGAGGGCCCCATGGTACCATAAAACTATACCCTCATGTGTGTTAGCGATACCACCGCACAAGCCATCTGATTTAATTAGTTGAGTGCATTCCGAGGCACGCGGTTGGCTTCATAACCGCAGAGCTAGACTGAGGTTTTCTCAGGTATTTGCTGGAAATAAGCACCGCTTTGCATTTCCGTGCTGATACTGCCTGTGTCGAAAGCTGAATTCCGGTCTGGCTATACACGAAACTCGGGTCACTTGTGCGGCGGGTGTATTGACAATAGCGGGTATAGCTACTTCGAACTACCCGCACGATTTTTACAGACCAAGCCTGTTGCCGCAGTATACTGGGAGCAGCAAATTACATAATGGCTAAGGTACCGCGCGTCCACATCGTACCCTCCGTTCGCTGATATCTACGCCGTAGGCGGTTGTAAAGTCGAGACCTGGACAACTGAGCGGGGCTACCCTGTTGCGAATCATATGACTTGTAGAATCTATGGTCGGATGTCAAGTCGTACTAGTCTCGGCGCCGGAGTATCAGCGGGTATGACGGAATATTGCGAGGGTTCAGACAATTCTTGGGCGACAGACCGACCCTGACATGGTGGCTTCTTCTGGTCATACCACAGTTCGCGCTAGATGTCGTTGAGTGCCCGCGCGCACGCGACA
seq00005   AGGTCGTGCCCTCGACGCTAGAAGCTGACCAAGGTAGCGTGACCTGGTTAGCTCAAAAGCCTCCCACTGTGCATGTCTGTTCACAACGTAGACTCTTCAGCCGGCTCCCGTACCAATCGCCACAGAAGCCCCGCACACAGGTGGTCCGGTCCGTGATAGTCGCTAAGTGCGTGTTAGGTATGACATCGGGACTATACAAACATGAAACCTCGACGTGTGATACTGACACAAGGGAGATCGTTTAGTACAAGCGAGCGTTAGCCTATGTCCGTACGTATTAAAACTGACCCCTATAGATCAGTGCTGCGATCTGCCTAAGCATTTAAGTCGTCATGCCAAGAGGCAGCAGGTGATAGTCACAGTTTCAACGTCGCGTCTGCTTGCAAATTGCAAAGCAGTGCTAGACACGCACACCAAGCGGGGTAAGTGTTTAACACGGTGGAGTTGCATAAGTGGCTCGCTGATGTCACTTGGCAGGTTACCGCGGGGAGATTTCATGCTAGCTCGTGGTATAACAACGTCTGTAGATAGTCTAGATTTCGCGGGCAGCCGCACTTGAAGTCCGAGGATGTAGCCGTCGGGTCGGAATAGACAATTTATCGCAGTACTAATCCGATCTCAATTTTTCGCGCGAGGTATCTTCCAACCGACAACCTCTAGCTGCTTCGCCAATGCAAGATATTCCGCGGCCCTATGCCAGTTTCACTGTTGATAACAGCGAGTTGCCGATTAGAGTACTACGTCTGGGGCGCGGACTGGGAGCGCTGAAACACTGTAGCTTCGGCTAGTACACTTCCAGAATATACGACAAAGTACCCTGGTGGCGCAAGAACGTTCTCTGCATAACTAGAGAACTTGGATTTTTCGGAACGAGGCCGTACGCAACAGATGATCAGGAGGAATTTCGAAAGGCATTCAAGCCTCGAACCAGGAACAGACCTGTGTCAATCCAAATCCAAAATTATAAAGGACACCGCGTTTAAGCCCGAAGAAGTCGTATTAGGGGGCAGTTAGGGGTTTTCCAATTGGTAAACGGCACACTCTGAGGGCCCATTCAAGCAAAATTATCTGTCTACGGATGGTCATTGGACCGTCCAGAACGTGCGTCTTTGAAACGTTTACATGTACTGCAGTCGTGGCTCCAAGACGCGCCGACGTACTAACCTAGGCCGTGGCATAGGTGACCTGGCTTTGTATTACTCTATTCTGATCAAATGATCGGTCCTCAGGTAGGTGCTTTGGAAGTCACCATGACTGATCTTTGACTCGAATAGATAACTCCCAGGGCGAGGGTGAGGACCCTTAAATTAAGACGTTCTAGCGCAAGGTTATTAAGAAAGCTGTCTCTATGATACATAGTGGTGCACCCCGCTTAGCGTTGTCCGACACATAAGGAGCTTGCACGGTACTTCCGATCTGGACGCGTATCGCGGACGGTCTCAAGAATGCATGCAGGATCACCCCTCTGTTCCGGTCGGTGCTAACTGCACTCGTTGCGTGTATACTGGAGATAGAATTAACGACAATGGAGAAACTCAAATGGTTCCATTCTCCAGCTAGCTAGTCGTGCGGCACACTCATTAACCATGAGGGATTGTCGAAAACTTGGTCAAGTTGTATCCTGAATTGAGAGGGCCCCATGGTACCATAAAACTATACCCTCATGTGTGTTAGCGATACCACCGCACAAGCCATCTGATTTAATTAGTTGAGTGCATTCCGAGGCACGCGGTTGGCTTCATAACCGCAGAGCTAGACTGAGGTTTTCTCAGGTATTTGCTGGAAATAAGCACCGCTTTGCATTTCCGTGCTGATACTGCCTGTGTCGAAAGCTGAATTCCGGTCTGGCTATACACGAAACTCGGGTCACTTGTGCGGCGGGTGTATTGACAATAGCGGGTATAGCTACTTCGAACTACCCGCACGATTTTTACAGACCAAGCCTGTTGCCGCAGTATACTGGGAGCAGCAAATTACATAATGGCTAAGGTACCGCGCGTCCACATCGTACCCTCCGTTCGCTGATATCTACGCCGTAGGCGGTTGTAAAGTCGAGACCTGGACAACTGAGCGGGGCTACCCTGTTGCGAATCATATGACTTGTAGAATCTATGGTCGGATGTCAAGTCGTACTAGTCTCGGCGCCGGAGTATCAGCGGGTATGACGGAATATTGCGAGGGTTCAGACAATTCTTGGGCGACAGACCGACCCTGACATGGTGGCTTCTTCTGGTCATACCACAGTTCGCGCTAGATGTCGTTGAGTGCCCGCGCGCACGCGACA
seq00006   AGGTCGTGCCCTCGACGCTAGAAGCTGACCAAGGTAGCGTGACCTGGTTAGCTCAAAAGCCTCCCACTGTGCATGTCTGTTCACAACGTAGACTCTTCAGCCGGCTCCCGTACCAATCGCCACAGAAGCCCCGCACACAGGTGGTCCGGTCCGTGATAGTCGCTAAGTGCGTGTTAGGTATGACATCGGGACTATACAAACATGAAACCTCGACGTGTGATACTGACACAAGGGAGATCGTTTAGTACAAGCGAGCGTTAGCCTATGTCCGTACGTATTAAAACTGACCCCTATAGATCAGTGCTGCGATCTGCCTAAGCATTTAAGTCGTCATGCCAAGAGGCAGCAGGTGATAGTCACAGTTTCAACGTCGCGTCTGCTTGCAAATTGCAAAGCAGTGCTAGACACGCACACCAAGCGGGGTAAGTGTTTAACACGGTGGAGTTGCATAAGTGGCTCGCTGATGTCACTTGGCAGGTTACCGCGGGGAGATTTCATGCTAGCTCGTGGTATAACAACGTCTGTAGATAGTCTAGATTTCGCGGGCAGCCGCACTTGAAGTCCGAGGATGTAGCCGTCGGGTCGGAATAGACAATTTATCGCAGTACTAATCCGATCTCAATTTTTCGCGCGAGGTATCTTCCAACCGACAACCTCTAGCTGCTTCGCCAATGCAAGATATTCCGCGGCCCTATGCCAGTTTCACTGTTGATAACAGCGAGTTGCCGATTAGAGTACTACGTCTGGGGCGCGGACTGGGAGCGCTGAAACACTGTAGCTTCGGCTAGTACACTTCCAGAATATACGACAAAGTACCCTGGTGGCGCAAGAACGTTCTCTGCATAACTAGAGAACTTGGATTTTTCGGAACGAGGCCGTACGCAACAGATGATCAGGAGGAATTTCGAAAGGCATTCAAGCCTCGAACCAGGAACAGACCTGTGTCAATCCAAATCCAAAATTATAAAGGACACCGCGTTTAAGCCCGAAGAAGTCGTATTAGGGGGCAGTTAGGGGTTTTCCAATTGGTAAACGGCACACTCTGAGGGCCCATTCAAGCAAAATTATCTGTCTACGGATGGTCATTGGACCGTCCAGAACGTGCGTCTTTGAAACGTTTACATGTACTGCAGTCGTGGCTCCAAGACGCGCCGACGTACTAACCTAGGCCGTGGCATAGGTGACCTGGCTTTGTATTACTCTATTCTGATCAAATGATCGGTCCTCAGGTAGGTGCTTTGGAAGTCACCATGACTGATCTTTGACTCGAATAGATAACTCCCAGGGCGAGGGTGAGGACCCTTAAATTAAGACGTTCTAGCGCAAGGTTATTAAGAAAGCTGTCTCTATGATACATAGTGGTGCACCCCGCTTAGCGTTGTCCGACACATAAGGAGCTTGCACGGTACTTCCGATCTGGACGCGTATCGCGGACGGTCTCAAGAATGCATGCAGGATCACCCCTCTGTTCCGGTCGGTGCTAACTGCACTCGTTGCGTGTATACTGGAGATAGAATTAACCACAATGGAGAAACTCAAATGGTTCCATTCTCCAGCTAGCTAGTCGTGCGGCACACTCATTAACCATGAGGGATTGTCGAAAACTTGGTCAAGTTGTATCCTGAATTGAGAGGGCCCCATGGTACCATAAAACTATACCCTCATGTGTGTTAGCGATACCACCGCACAAGCCATCTGATTTAATTAGTTGAGTGCATTCCGAGGCACGCGGTTGGCTTCATAACCGCAGAGCTAGACTGAGGTTTTCTCAGGTATTTGCTGGAAATAAGCACCGCTTTGCATTTCCGTGCTGATACTGCCTGTGTCGAAAGCTGAATTCCGGTCTGGCTATACACGAAACTCGGGTCACTTGTGCGGCGGGTGTATTGACAATAGCGGGTATAGCTACTTCGAACTACCCGCACGATTTTTACAGACCAAGCCTGTTGCCGCAGTATACTGGGAGCAGCAAATTACATAATGGCTAAGGTACCGCGCGTCCACATCGTACCCTCCGTTCGCTGATATCTACGCCGTAGGCGGTTGTAAAGTCGAGACCTGGACAACTGAGCGGGGCTACCCTGTTGCGAATCATATGACTTGTAGAATCTATGGTCGGATGTCAAGTCGTACTAGTCTCGGCGCCGGAGTATCAGCGGGTATGACGGAATATTGCGAGGGTTCAGACAATTCTTGGGCGACAGACCGACCCTGACATGGTGGCTTCTTCTGGTCATACCACAGTTCGCGCTAGATGTCGTTGAGTGCCCGCGCGCACGCGACA
seq00007   AGGTCGTGCCCTCGACGCTAGAAGCTGACCAAGGTAGCGTGACCTGGTTAGCTCAAAAGCCTCCCACTGTGCATGTCTGTTCACAACGTAGACTCTTCAGCCGGCTCCCGTACCAATCGCCACAGAAGCCCCGCACACAGGTGGTCCGGTCCGTGATAGTCGCTAAGTGCGTGTTAGGTATGACATCGGGACTATACAAACATGAAACCTCGACGTGTGATACTGACACAAGGGAGATCGTTTAGTACAAGCGAGCGTTAGCCTATGTCCGTACGTATTAAAACTGACCCCTATAGATCAGTGCTGCGATCTGCCTAAGCATTTAAGTCGTCATGCCAAGAGGCAGCAGGTGATAGTCACAGTTTCAACGTCGCGTCTGCTTGCAAATTGCAAAGCAGTGCTAGACACGCACACCAAGCGGGGTAAGTGTTTAACACGGTGGAGTTGCATAAGTGGCTCGCTGATGTCACTTGGCAGGTTACCGCGGGGAGATTTCATGCTAGCTCGTGGTATAACAACGTCTGTAGATAGTCTAGATTTCGCGGGCAGCCGCACTTGAAGTCCGAGGATGTAGCCGTCGGGTCGGAATAGACAATTTATCGCAGTACTAATCCGATCTCAATTTTTCGCGCGAGGTATCTTCCAACCGACAACCTCTAGCTGCTTCGCCAATGCAAGATATTCCGCGGCCCTATGCCAGTTTCACTGTTGATAACAGCGAGTTGCCGATTAGAGTACTACGTCTGGGGCGCGGACTGGGAGCGCTGAAACACTGTAGCTTCGGCTAGTACACTTCCAGAATATACGACAAAGTACCCTGGTGGCGCAAGAACGTTCTCTGCATAACTAGAGAACTTGGATTTTTCGGAACGAGGCCGTACGCAACAGATGATCAGGAGGAATTTCGAAAGGCATTCAAGCCTCGAACCAGGAACAGACCTGTGTCAATCCAAATCCAAAATTATAAAGGACACCGCGTTTAAGCCCGAAGAAGTCGTATTAGGGGGCAGTTAGGGGTTTTCCAATTGGTAAACGGCACACTCTGAGGGCCCATTCAAGCAAAATTATCTGTCTACGGATGGTCATTGGACCGTCCAGAACGTGCGTCTTTGAAACGTTTACATGTACTGCAGTCGTGGCTCCAAGACGCGCCGACGTACTAACCTAGGCCGTGGCATAGGTGACCTGGCTTTGTATTACTCTATTCTGATCAAATGATCGGTCCTCAGGTAGGTGCTTTGGAAGTCACCATGACTGATCTTTGACTCGAATAGATAACTCCCAGGGCGAGGGTGAGGACCCTTAAATTAAGACGTTCTAGCGCAAGGTTATTAAGAAAGCTGTCTCTATGATACATAGTGGTGCACCCCGCTTAGCGTTGTCCGACACATAAGGAGCTTGCACGGTACTTCCGATCTGGACGCGTATCGCGGACGGTCTCAAGAATGCATGCAGGATCACCCCTCTGTTCCGGTCGGTGCTAACTGCACTCGTTGCGTGTATACTGGAGATAGAATTAACCACAATGGAGAAACTCAAATGGTTCCATTCTCCAGCTAGCTAGTCGTGCGGCACACTCATTAACCATGAGGGATTGTCGAAAACTTGGTCAAGTTGTATCCTGAATTGAGAGGGCCCCATGGTACCATAAAACTATACCCTCATGTGTGTTAGCGATACCACCGCACAAGCCATCTGATTTAATTAGTTGAGTGCATTCCGAGGCACGCGGTTGGCTTCATAACCGCAGAGCTAGACTGAGGTTTTCTCAGGTATTTGCTGGAAATAAGCACCGCTTTGCATTTCCGTGCTGATACTGCCTGTGTCGAAAGCTGAATTCCGGTCTGGCTATACACGAAACTCGGGTCACTTGTGCGGCGGGTGTATTGACAATAGCGGGTATAGCTACTTCGAACTACCCGCACGATTTTTACAGACCAAGCCTGTTGCCGCAGTATACTGGGAGCAGCAAATTACATAATGGCTAAGGTACCGCGCGTCCACATCGTACCCTCCGTTCGCTGATATCTACGCCGTAGGCGGTTGTAAAGTCGAGACCTGGACAACTGAGCGGGGCTACCCTGTTGCGAATCATATGACTTGTAGAATCTATGGTCGGATGTCAAGTCGTACTAGTCTCGGCGCCGGAGTATCAGCGGGTATGACGGAATATTGCGAGGGTTCAGACAATTCTTGGGCGACAGACCGACCCTGACATGGTGGCTTCTTCTGGTCATACCACAGTTCGCGCTAGATGTCGTTGAGTGCCCGCGCGCACGCGACA
seq00008   AGGTCGTGCCCTCGACGCTAGAAGCTGACCAAGGTAGCGTGACCTGGTTAGCTCAAAAGCCTCCCACTGTGCATGTCTGTTCACAACGTAGACTCTTCAGCCGGCTCCCGTACCAATCGCCACAGAAGCCCCGCACACAGGTGGTCCGGTCCGTGATAGTCGCTAAGTGCGTGTTAGGTATGACATCGGGACTATACAAACATGAAACCTCGACGTGTGATACTGACACAAGGGAGATCGTTTAGTACAAGCGAGCGTTAGCCTATGTCCGTACGTATTAAAACTGACCCCTATAGATCAGTGCTGCGATCTGCCTAAGCATTTAAGTCGTCATGCCAAGAGGCAGCAGGTGATAGTCACAGTTTCAACGTCGCGTCTGCTTGCAAATTGCAAAGCAGTGCTAGACACGCACACCAAGCGGGGTAAGTGTTTAACACGGTGGAGTTGCATAAGTGGCTCGCTGATGTCACTTGGCAGGTTACCGCGGGGAGATTTCATGCTAGCTCGTGGTATAACAACGTCTGTAGATAGTCTAGATTTCGCGGGCAGCCGCACTTGAAGTCCGAGGATGTAGCCGTCGGGTCGGAATAGACAATTTATCGCAGTACTAATCCGATCTCAATTTTTCGCGCGAGGTATCTTCCAACCGACAACCTCTAGCTGCTTCGCCAATGCAAGATATTCCGCGGCCCTATGCCAGTTTCACTGTTGATAACAGCGAGTTGCCGATTAGAGTACTACGTCTGGGGCGCGGACTGGGAGCGCTGAAACACTGTAGCTTCGGCTAGTACACTTCCAGAATATACGACAAAGTACCCTGGTGGCGCAAGAACGTTCTCTGCATAACTAGAGAACTTGGATTTTTCGGAACGAGGCCGTACGCAACAGATGATCAGGAGGAATTTCGAAAGGCATTCAAGCCTCGAACCAGGAACAGACCTGTGTCAATCCAAATCCAAAATTATAAAGGACACCGCGTTTAAGCCCGAAGAAGTCGTATTAGGGGGCAGTTAGGGGTTTTCCAATTGGTAAACGGCACACTCTGAGGGCCCATTCAAGCAAAATTATCTGTCTACGGATGGTCATTGGACCGTCCAGAACGTGCGTCTTTGAAACGTTTACATGTACTGCAGTCGTGGCTCCAAGACGCGCCGACGTACTAACCTAGGCCGTGGCATAGGTGACCTGGCTTTGTATTACTCTATTCTGATCAAATGATCGGTCCTCAGGTAGGTGCTTTGGAAGTCACCATGACTGATCTTTGACTCGAATAGATAACTCCCAGGGCGAGGGTGAGGACCCTTAAATTAAGACGTTCTAGCGCAAGGTTATTAAGAAAGCTGTCTCTATGATACATAGTGGTGCACCCCGCTTAGCGTTGTCCGACACATAAGGAGCTTGCACGGTACTTCCGATCTGGACGCGTATCGCGGACGGTCTCAAGAATGCATGCAGGATCACCCCTCTGTTCCGGTCGGTGCTAACTGCACTCGTTGCGTGTATACTGGAGATAGAATTAACCACAATGGAGAAACTCAAATGGTTCCATTCTCCAGCTAGCTAGTCGTGCGGCACACTCATTAACCATGAGGGATTGTCGAAAACTTGGTCAAGTTGTATCCTGAATTGAGAGGGCCCCATGGTACCATAAAACTATACCCTCATGTGTGTTAGCGATACCACCGCACAAGCCATCTGATTTAATTAGTTGAGTGCATTCCGAGGCACGCGGTTGGCTTCATAACCGCAGAGCTAGACTGAGGTTTTCTCAGGTATTTGCTGGAAATAAGCACCGCTTTGCATTTCCGTGCTGATACTGCCTGTGTCGAAAGCTGAATTCCGGTCTGGCTATACACGAAACTCGGGTCACTTGTGCGGCGGGTGTATTGACAATAGCGGGTATAGCTACTTCGAACTACCCGCACGATTTTTACAGACCAAGCCTGTTGCCGCAGTATACTGGGAGCAGCAAATTACATAATGGCTAAGGTACCGCGCGTCCACATCGTACCCTCCGTTCGCTGATATCTACGCCGTAGGCGGTTGTAAAGTCGAGACCTGGACAACTGAGCGGGGCTACCCTGTTGCGAATCATATGACTTGTAGAATCTATGGTCGGATGTCAAGTCGTACTAGTCTCGGCGCCGGAGTATCAGCGGGTATGACGGAATATTGCGAGGGTTCAGACAATTCTTGGGCGACAGACCGACCCTGACATGGTGGCTTCTTCTGGTCATACCACAGTTCGCGCTAGATGTCGTTGAGTGCCCGCGCGCACGCGACA
seq00009   AGGTCGTGCCCTCGACGCTAGAAGCTGACCAAGGTAGCGTGACCTGGTTAGCTCAAAAGCCTCCCACTGTGCATGTCTGTTCACAACGTAGACTCTTCAGCCGGCTCCCGTACCAATCGCCACAGAAGCCCCGCACACAGGTGGTCCGGTCCGTGATAGTCGCTAAGTGCGTGTTAGGTATGACATCGGGACTATACAAACATGAAACCTCGACGTGTGATACTGACACAAGGGAGATCGTTTAGTACAAGCGAGCGTTAGCCTATGTCCGTACGTATTAAAACTGACCCCTATAGATCAGTGCTGCGATCTGCCTAAGCATTTAAGTCGTCATGCCAAGAGGCAGCAGGTGATAGTCACAGTTTCAACGTCGCGTCTGCTTGCAAATTGCAAAGCAGTGCTAGACACGCACACCAAGCGGGGTAAGTGTTTAACACGGTGGAGTTGCATAAGTGGCTCGCTGATGTCACTTGGCAGGTTACCGCGGGGAGATTTCATGCTAGCTCGTGGTATAACAACGTCTGTAGATAGTCTAGATTTCGCGGGCAGCCGCACTTGAAGTCCGAGGATGTAGCCGTCGGGTCGGAATAGACAATTTATCGCAGTACTAATCCGATCTCAATTTTTCGCGCGAGGTATCTTCCAACCGACAACCTCTAGCTGCTTCGCCAATGCAAGATATTCCGCGGCCCTATGCCAGTTTCACTGTTGATAACAGCGAGTTGCCGATTAGAGTACTACGTCTGGGGCGCGGACTGGGAGCGCTGAAACACTGTAGCTTCGGCTAGTACACTTCCAGAATATACGACAAAGTACCCTGGTGGCGCAAGAACGTTCTCTGCATAACTAGAGAACTTGGATTTTTCGGAACGAGGCCGTACGCAACAGATGATCAGGAGGAATTTCGAAAGGCATTCAAGCCTCGAACCAGGAACAGACCTGTGTCAATCCAAATCCAAAATTATAAAGGACACCGCGTTTAAGCCCGAAGAAGTCGTATTAGGGGGCAGTTAGGGGTTTTCCAATTGGTAAACGGCACACTCTGAGGGCCCATTCAAGCAAAATTATCTGTCTACGGATGGTCATTGGACCGTCCAGAACGTGCGTCTTTGAAACGTTTACATGTACTGCAGTCGTGGCTCCAAGACGCGCCGACGTACTAACCTAGGCCGTGGCATAGGTGACCTGGCTTTGTATTACTCTATTCTGATCAAATGATCGGTCCTCAGGTAGGTGCTTTGGAAGTCACCATGACTGATCTTTGACTCGAATAGATAACTCCCAGGGCGAGGGTGAGGACCCTTAAATTAAGACGTTCTAGCGCAAGGTTATTAAGAAAGCTGTCTCTATGATACATAGTGGTGCACCCCGCTTAGCGTTGTCCGACACATAAGGAGCTTGCACGGTACTTCCGATCTGGACGCGTATCGCGGACGGTCTCAAGAATGCATGCAGGATCACCCCTCTGTTCCGGTCGGTGCTAACTGCACTCGTTGCGTGTATACTGGAGATAGAATTAACCACAATGGAGAAACTCAAATGGTTCCATTCTCCAGCTAGCTAGTCGTGCGGCACACTCATTAACCATGAGGGATTGTCGAAAACTTGGTCAAGTTGTATCCTGAATTGAGAGGGCCCCATGGTACCATAAAACTATACCCTCATGTGTGTTAGCGATACCACCGCACAAGCCATCTGATTTAATTAGTTGAGTGCATTCCGAGGCACGCGGTTGGCTTCATAACCGCAGAGCTAGACTGAGGTTTTCTCAGGTATTTGCTGGAAATAAGCACCGCTTTGCATTTCCGTGCTGATACTGCCTGTGTCGAAAGCTGAATTCCGGTCTGGCTATACACGAAACTCGGGTCACTTGTGCGGCGGGTGTATTGACAATAGCGGGTATAGCTACTTCGAACTACCCGCACGATTTTTACAGACCAAGCCTGTTGCCGCAGTATACTGGGAGCAGCAAATTACATAATGGCTAAGGTACCGCGCGTCCACATCGTACCCTCCGTTCGCTGATATCTACGCCGTAGGCGGTTGTAAAGTCGAGACCTGGACAACTGAGCGGGGCTACCCTGTTGCGAATCATATGACTTGTAGAATCTATGGTCGGATGTCAAGTCGTACTAGTCTCGGCGCCGGAGTATCAGCGGGTATGACGGAATATTGCGAGGGTTCAGACAATCCTTGGGCGACAGACCGACCCTGACATGGTGGCTTCTTCTGGTCATACCACAGTTCGCGCTAGATGTCGTTGAGTGCCCGCGCGCACGCGACA
seq00010   AGGTCGTGCCCTCGACGCTAGAAGCTGACCAAGGTAGCGTGACCTGGTTAGCTCAAAAGCCTCCCACTGTGCATGTCTGTTCACAACGTAGACTCTTCAGCCGGCTCCCGTACCAATCGCCACAGAAGCCCCGCACACAGGTGGTCCGGTCCGTGATAGTCGCTAAGTGCGTGTTAGGTATGACATCGGGACTATACAAACATGAAACCTCGACGTGTGATACTGACACAAGGGAGATCGTTTAGTACAAGCGAGCGTTAGCCTATGTCCGTACGTATTAAAACTGACCCCTATAGATCAGTGCTGCGATCTGCCTAAGCATTTAAGTCGTCATGCCAAGAGGCAGCAGGTGATAGTCACAGTTTCAACGTCGCGTCTGCTTGCAAATTGCAAAGCAGTGCTAGACACGCACACCAAGCGGGGTAAGTGTTTAACACGGTGGAGTTGCATAAGTGGCTCGCTGATGTCACTTGGCAGGTTACCGCGGGGAGATTTCATGCTAGCTCGTGGTATAACAACGTCTGTAGATAGTCTAGATTTCGCGGGCAGCCGCACTTGAAGTCCGAGGATGTAGCCGTCGGGTCGGAATAGACAATTTATCGCAGTACTAATCCGATCTCAATTTTTCGCGCGAGGTATCTTCCAACCGACAACCTCTAGCTGCTTCGCCAATGCAAGATATTCCGCGGCCCTATGCCAGTTTCACTGTTGATAACAGCGAGTTGCCGATTAGAGTACTACGTCTGGGGCGCGGACTGGGAGCGCTGAAACACTGTAGCTTCGGCTAGTACACTTCCAGAATATACGACAAAGTACCCTGGTGGCGCAAGAACGTTCTCTGCATAACTAGAGAACTTGGATTTTTCGGAACGAGGCCGTACGCAACAGATGATCAGGAGGAATTTCGAAAGGCATTCAAGCCTCGAACCAGGAACAGACCTGTGTCAATCCAAATCCAAAATTATAAAGGACACCGCGTTTAAGCCCGAAGAAGTCGTATTAGGGGGCAGTTAGGGGTTTTCCAATTGGTAAACGGCACACTCTGAGGGCCCATTCAAGCAAAATTATCTGTCTACGGATGGTCATTGGACCGTCCAGAACGTGCGTCTTTGAAACGTTTACATGTACTGCAGTCGTGGCTCCAAGACGCGCCGACGTACTAACCTAGGCCGTGGCATAGGTGACCTGGCTTTGTATTACTCTATTCTGATCAAATGATCGGTCCTCAGGTAGGTGCTTTGGAAGTCACCATGACTGATCTTTGACTCGAATAGATAACTCCCAGGGCGAGGGTGAGGACCCTTAAATTAAGACGTTCTAGCGCAAGGTTATTAAGAAAGCTGTCTCTATGATACATAGTGGTGCACCCCGCTTAGCGTTGTCCGACACATAAGGAGCTTGCACGGTACTTCCGATCTGGACGCGTATCGCGGACGGTCTCAAGAATGCATGCAGGATCACCCCTCTGTTCCGGTCGGTGCTAACTGCACTCGTTGCGTGTATACTGGAGATAGAATTAACCACAATGGAGAAACTCAAATGGTTCCATTCTCCAGCTAGCTAGTCGTGCGGCACACTCATTAACCATGAGGGATTGTCGAAAACTTGGTCAAGTTGTATCCTGAATTGAGAGGGCCCCATGGTACCATAAAACTATACCCTCATGTGTGTTAGCGATACCACCGCACAAGCCATCTGATTTAATTAGTTGAGTGCATTCCGAGGCACGCGGTTGGCTTCATAACCGCAGAGCTAGACTGAGGTTTTCTCAGGTATTTGCTGGAAATAAGCACCGCTTTGCATTTCCGTGCTGATACTGCCTGTGTCGAAAGCTGAATTCCGGTCTGGCTATACACGAAACTCGGGTCACTTGTGCGGCGGGTGTATTGACAATAGCGGGTATAGCTACTTCGAACTACCCGCACGATTTTTACAGACCAAGCCTGTTGCCGCAGTATACTGGGAGCAGCAAATTACATAATGGCTAAGGTACCGCGCGTCCACATCGTACCCTCCGTTCGCTGATATCTACGCCGTAGGCGGTTGTAAAGTCGAGACCTGGACAACTGAGCGGGGCTACCCTGTTGCGAATCATATGACTTGTAGAATCTATGGTCGGATGTCAAGTCGTACTAGTCTCGGCGCCGGAGTATCAGCGGGTATGACGGAATATTGCGAGGGTTCAGACAATTCTTGGGCGACAGACCGACCCTGACATGGTGGCTTCTTCTGGTCATACCACAGTTCGCGCTAGATGTCGTTGAGTGCCCGCGCGCACGCGACA
seq00011   AGGTCGTGCCCTCGACGCTAGAAGCTGACCAAGGTAGCGTGACCTGGTTAGCACAAAAGCCTCCCACTGTGCATGTCTGTTCACAACGTAGACTCTTCAGCCGGCTCCCGTACCAATCGCCACAGAAGCCCCGCACACAGGTGGTCCGGTCCGTGATAGTCGCTAAGTGCGTGTTAGGTATGACATCGGGACTATACAAACATGAAACCTCGACGTGTGATACTGACACAAGGGAGATCGTTTAGTACAAGCGAGCGTTAGCCTATGTCCGTACGTATTAAAACTGACCCCTATAGATCAGTGCTGCGATCTGCCTAAGCATTTAAGTCGTCATGCCAAGAGGCAGCAGGTGATAGTCACAGTTTCAACGTCGCGTCTGCTTGCAAATTGCAAAGCAGTGCTAGACACGCACACCAAGCGGGGTAAGTGTTTAACACGGTGGAGTTGCATAAGTGGCTCGCTGATGTCACTTGGCAGGTTACCGCGGGGAGATTTCATGCTAGCTCGTGGTATAACAACGTCTGTAGATAGTCTAGATTTCGCGGGCAGCCGCACTTGAAGTCCGAGGATGTAGCCGTCGGGTCGGAATAGACAATTTATCGCAGTACTAATCCGATCTCAATTTTTCGCGCGAGGTATCTTCCAACCGACAACCTCTAGCTGCTTCGCCAATGCAAGATATTCCGCGGCCCTATGCCAGTTTCACTGTTGATAACAGCGAGTTGCCGATTAGAGTACTACGTCTGGGGCGCGGACTGGGAGCGCTGAAACACTGTAGCTTCGGCTAGTACACTTCCAGAATATACGACAAAGTACCCTGGTGGCGCAAGAACGTTCTCTGCATAACTAGAGAACTTGGATTTTTCGGAACGAGGCCGTACGCAACAGATGATCAGGAGGAATTTCGAAAGGCATTCAAGCCTCGAACCAGGAACAGACCTGTGTCAATCCAAATCCAAAATTATAAAGGACACCGCGTTTAAGCCCGAAGAAGTCGTATTAGGGGGCAGTTAGGGGTTTTCCAATTGGTAAACGGCACACTCTGAGGGCCCATTCAAGCAAAATTATCTGTCTACGGATGGTCATTGGACCGTCCAGAACGTGCGTCTTTGAAACGTTTACATGTACTGCAGTCGTGGCTCCAAGACGCGCCGACGTACTAACCTAGGCCGTGGCATAGGTGACCTGGCTTTGTATTACTCTATTCTGATCAAATGATCGGTCCTCAGGTAGGTGCTTTGGAAGTCACCATGACTGATCTTTGACTCGAATAGATAACTCCCAGGGCGAGGGTGAGGACCCTTAAATTAAGACGTTCTAGCGCAAGGTTATTAAGAAAGCTGTCTCTATGATACATAGTGGTGCACCCCGCTTAGCGTTGTCCGACACATAAGGAGCTTGCACGGTACTTCCGATCTGGACGCGTATCGCGGACGGTCTCAAGAATGCATGCAGGATCACCCCTCTGTTCCGGTCGGTGCTAACTGCACTCGTTGCGTGTATACTGGAGATAGAATTAACCACAATGGAGAAACTCAAATGGTTCCATTCTCCAGCTAGCTAGTCGTGCGGGACACTCATTAACCATGAGGGATTGTCGAAAACTTGGTCAAGTTGTATCCTGAATTGAGAGGGCCCCATGGTACCATAAAACTATACCCTCATGTGTGTTAGCGATACCACCGCACAAGCCATCTGATTTAATTAGTTGAGTGCATTCCGAGGCACGCGGTTGGCTTCATAACCGCAGAGCTAGACTGAGGTTTTCTCAGGTATTTGCTGGAAATAAGCACCGCTTTGCATTTCCGTGCTGATACTGCCTGTGTCGAAAGCTGAATTCCGGTCTGGCTATACACGAAACTCGGGTCACTTGTGCGGCGGGTGTATTGACAATAGCGGGTATAGCTACTTCGAACTACCCGCACGATTTTTACAGACCAAGCCTGTTGCCGCAGTATACTGGGAGCAGCAAATTACATAATGGCTAAGGTACCGCGCGTCCACATCGTACCCTCCGTTCGCTGATATCTACGCCGTAGGCGGTTGTAAAGTCGAGACCTGGACAACTGAGCGGGGCTACCCTGTTGCGAATCATATGACTTGTAGAATCTATGGTCGGATGTCAAGTCGTACTAGTCTCGGCGCCGGAGTATCAGCGGGTATGACGGAATATTGCGAGGGTTCAGACAATTCTTGGGCGACAGACCGACCCTGACATGGTGGCTTCTTCTGGTCATACCACAGTTCGCGCTAGATGTCGTTGAGTGCCCGCGCGCACGCGACA
seq00012   AGGTCGTGCCCTCGACGCTAGAAGCTGACCAAGGTAGCGTGACCTGGTTAGCTCAAAAGCCTCCCACTGTGCATGTCTGTTCACAACGTAGACTCTTCAGCCGGCTCCCGTACCAATCGCCACAGAAGCCCCGCACACAGGTGGTCCGGTCCGTGATAGTCGCTAAGTGCGTGTTAGGTATGACATCGGGACTATACAAACATGAAACCTCGACGTGTGATACTGACACAAGGGAGATCGTTTAGTACAAGCGAGCGTTAGCCTATGTCCGTACGTATTAAAACTGACCCCTATAGATCAGTGCTGCGATCTGCCTAAGCATTTAAGTCGTCATGCCAAGAGGCAGCAGGTGATAGTCACAGTTTCAACGTCGCGTCTGCTTGCAAATTGCAAAGCAGTGCTAGACACGCACACCAAGCGGGGTAAGTGTTTAACACGGTGGAGTTGCATAAGTGGCTCGCTGATGTCACTTGGCAGGTTACCGCGGGGAGATTTCATGCTAGCTCGTGGTATAACAACGTCTGTAGATAGTCTAGATTTCGCGGGCAGCCGCACTTGAAGTCCGAGGATGTAGCCGTCGGGTCGGAATAGACAATTTATCGCAGTACTAATCCGATCTCAATTTTTCGCGCGAGGTATCTTCCAACCGACAACCTCTAGCTGCTTCGCCAATGCAAGATATTCCGCGGCCCTATGCCAGTTTCACTGTTGATAACAGCGAGTTGCCGATTAGAGTACTACGTCTGGGGCGCGGACTGGGAGCGCTGAAACACTGTAGCTTCGGCTAGTACACTTCCAGAATATACGACAAAGTACCCTGGTGGCGCAAGAACGTTCTCTGCATAACTAGAGAACTTGGATTTTTCGGAACGAGGCCGTACGCAACAGATGATCAGGAGGAATTTCGAAAGGCATTCAAGCCTCGAACCAGGAACAGACCTGTGTCAATCCAAATCCAAAATTATAAAGGACACCGCGTTTAAGCCCGAAGAAGTCGTATTAGGGGGCAGTTAGGGGTTTTCCAATTGGTAAACGGCACACTCTGAGGGCCCATTCAAGCAAAATTATCTGTCTACGGATGGTCATTGGACCGTCCAGAACGTGCGTCTTTGAAACGTTTACATGTACTGCAGTCGTGGCTCCAAGACGCGCCGACGTACTAACCTAGGCCGTGGCATAGGTGACCTGGCTTTGTATTACTCTATTCTGATCAAATGATCGGTCCTCAGGTAGGTGCTTTGGAAGTCACCATGACTGATCTTTGACTCGAATAGATAACTCCCAGGGCGAGGGTGAGGACCCTTAAATTAAGACGTTCTAGCGCAAGGTTATTAAGAAAGCTGTCTCTATGATACATAGTGGTGCACCCCGCTTAGCGTTGTCCGACACATAAGGAGCTTGCACGGTACTTCCGATCTGGACGCGTATCGCGGACGGTCTCAAGAATGCATGCAGGATCACCCCTCTGTTCCGGTCGGTGCTAACTGCACTCGTTGCGTGTATACTGGAGATAGAATTAACCACAATGGAGAAACTCAAATGGTTCCATTCTCCAGCTAGCTAGTCGTGCGGGACACTCATTAACCATGAGGGATTGTCGAAAACTTGGTCAAGTTGTATCCTGAATTGAGAGGGCCCCATGGTACCATAAAACTATACCCTCATGTGTGTTAGCGATACCACCGCACAAGCCATCTGATTTAATTAGTTGAGTGCATTCCGAGGCACGCGGTTGGCTTCATAACCGCAGAGCTAGACTGAGGTTTTCTCAGGTATTTGCTGGAAATAAGCACCGCTTTGCATTTCCGTGCTGATACTGCCTGTGTCGAAAGCTGAATTCCGGTCTGGCTATACACGAAACTCGGGTCACTTGTGCGGCGGGTGTATTGACAATAGCGGGTATAGCTACTTCGAACTACCCGCACGATTTTTACAGACCAAGCCTGTTGCCGCAGTATACTGGGAGCAGCAAATTACATAATGGCTAAGGTACCGCGCGTCCACATCGTACCCTCCGTTCGCTGATATCTACGCCGTAGGCGGTTGTAAAGTCGAGACCTGGACAACTGAGCGGGGCTACCCTGTTGCGAATCATATGACTTGTAGAATCTATGGTCGGATGTCAAGTCGTACTAGTCTCGGCGCCGGAGTATCAGCGGGTATGACGGAATATTGCGAGGGTTCAGACAATACTTGGGCGACAGACCGACCCTGACATGGTGGCTTCTTCTGGTCATACCACAGTTCGCGCTAGATGTCGTTGAGTGCCCGCGCGCACGCGACA
seq00013   AGGTCGTGCCCTCGACGCTAGAAGCTGACCAAGGTAGCGTGACCTGGTTAGCTCAAAAGCCTCCCACTGTGCATGTCTGTTCACAACGTAGACTCTTCAGCCGGCTCCCGTACCAATCGCCACAGAAGCCCCGCACACAGGTGGTCCGGTCCGTGATAGTCGCTAAGTGCGTGTTAGGTATGACATCGGGACTATACAAACATGAAACCTCGACGTGTGATACTGACACAAGGGAGATCGTTTAGTACAAGCGAGCGTTAGCCTATGTCCGTACGTATTAAAACTGACCCCTATAGATCAGTGCTGCGATCTGCCTAAGCATTTAAGTCGTCATGCCAAGAGGCAGCAGGTGATAGTCACAGTTTCAACGTCGCGTCTGCTTGCAAATTGCAAAGCAGTGCTAGACACGCACACCAAGCGGGGTAAGTGTTTAACACGGTGGAGTTGCATAAGTGGCTCGCTGATGTCACTTGGCAGGTTACCGCGGGGAGATTTCATGCTAGCTCGTGGTATAACAACGTCTGTAGATAGTCTAGATTTCGCGGGCAGCCGCACTTGAAGTCCGAGGATGTAGCCGTCGGGTCGGAATAGACAATTTATCGCAGTACTAATCCGATCTCAATTTTTCGCGCGAGGTATCTTCCAACCGACAACCTCTAGCTGCTTCGCCAATGCAAGATATTCCGCGGCCCTATGCCAGTTTCACTGTTGATAACAGCGAGTTGCCGATTAGAGTACTACGTCTGGGGCGCGGACTGGGAGCGCTGAAACACTGTAGCTTCGGCTAGTACACTTCCAGAATATACGACAAAGTACCCTGGTGGCGCAAGAACGTTCTCTGCATAACTAGAGAACTTGGATTTTTCGGAACGAGGCCGTACGCAACAGATGATCAGGAGGAATTTCGAAAGGCATTCAAGCCTCGAACCAGGAACAGACCTGTGTCAATCCAAATCCAAAATTATAAAGGACACCGCGTTTAAGCCCGAAGAAGTCGTATTAGGGGGCAGTTAGGGGTTTTCCAATTGGTAAACGGCACACTCTGAGGGCCCATTCAAGCAAAATTATCTGTCTACGGATGGTCATTGGACCGTCCAGAACGTGCGTCTTTGAAACGTTTACATGTACTGCAGTCGTGGCTCCAAGACGCGCCGACGTACTAACCTAGGCCGTGGCATAGGTGACCTGGCTTTGTATTACTCTATTCTGATCAAATGATCGGTCCTCAGGTAGGTGCTTTGGAAGTCACCATGACTGATCTTTGACTCGAATAGATAACTCCCAGGGCGAGGGTGAGGACCCTTAAATTAAGACGTTCTAGCGCAAGGTTATTAAGAAAGCTGTCTCTATGATACATAGTGGTGCACCCCGCTTAGCGTTGTCCGACACATAAGGAGCTTGCACGGTACTTCCGATCTGGACGCGTATCGCGGACGGTCTCAAGAATGCATGCAGGATCACCCCTCTGTTCCGGTCGGTGCTAACTGCACTCGTTGCGTGTATACTGGAGATAGAATTAACCACAATGGAGAAACTCAAATGGTTCCATTCTCCAGCTAGCTAGTCGTGCGGCACACTCATTAACCATGAGGGATTGTCGAAAACTTGGTCAAGTTGTATCCTGAATTGAGAGGGCCCCATGGTACCATAAAACTATACCCTCATGTGTGTTAGCGATACCACCGCACAAGCCATCTGATTTAATTAGTTGAGTGCATTCCGAGGCACGCGGTTGGCTTCATAACCGCAGAGCTAGACTGAGGTTTTCTCAGGTATTTGCTGGAAATAAGCACCGCTTTGCATTTCCGTGCTGATACTGCCTGTGTCGAAAGCTGAATTCCGGTCTGGCTATACACGAAACTCGGGTCACTTGTGCGGCGGGTGTATTGACAATAGCGGGTATAGCTACTTCGAACTACCCGCACGATTTTTACAGACCAAGCCTGTTGCCGCAGTATACTGGGAGCAGCAAATTACATAATGGCTAAGGTACCGCGCGTCCACATCGTACCCTCCGTTCGCTGATATCTACGCCGTAGGCGGTTGTAAAGTCGAGACCTGGACAACTGAGCGGGGCTACCCTGTTGCGAATCATATGACTTGTAGAATCTATGGTCGGATGTCAAGTCGTACTAGTCTCGGCGCCGGAGTATCAGCGGGTATGACGGAATATTGCGAGGGTTCAGACAATTCTTGGGCGACAGACCGACCCTGACATGGTGGCTTCTTCTGGTCATACCACAGTTCGCGCTAGATGTCGTTGAGTGCCCGCGCGCACGCGACA
seq00014   AGGTCGTGCCCTCGACGCTAGAAGCTGACCAAGGTAGCGTGACCTGGTTAGCTCAAAAGCCTCCCACTGTGCATGTCTGTTCACAACGTAGACTCTTCAGCCGGCTCCCGTACCAATCGCCACAGAAGCCCCGCACACAGGTGGTCCGGTCCGTGATAGTCGCTAAGTGCGTGTTAGGTATGACATCGGGACTATACAAACATGAAACCTCGACGTGTGATACTGACACAAGGGAGATCGTTTAGTACAAGCGAGCGTTAGCCTATGTCCGTACGTATTAAAACTGACCCCTATAGATCAGTGCTGCGATCTGCCTAAGCATTTAAGTCGTCATGCCAAGAGGCAGCAGGTGATAGTCACAGTTTCAACGTCGCGTCTGCTTGCAAATTGCAAAGCAGTGCTAGACACGCACACCAAGCGGGGTAAGTGTTTAACACGGTGGAGTTGCATAAGTGGCTCGCTGATGTCACTTGGCAGGTTACCGCGGGGAGATTTCATGCTAGCTCGTGGTATAACAACGTCTGTAGATAGTCTAGATTTCGCGGGCAGCCGCACTTGAAGTCCGAGGATGTAGCCGTCGGGTCGGAATAGACAATTTATCGCAGTACTAATCCGATCTCAATTTTTCGCGCGAGGTATCTTCCAACCGACAACCTCTAGCTGCTTCGCCAATGCAAGATATTCCGCGGCCCTATGCCAGTTTCACTGTTGATAACAGCGAGTTGCCGATTAGAGTACTACGTCTGGGGCGCGGACTGGGAGCGCTGAAACACTGTAGCTTCGGCTAGTACACTTCCAGAATATACGACAAAGTACCCTGGTGGCGCAAGAACGTTCTCTGCATAACTAGAGAACTTGGATTTTTCGGAACGAGGCCGTACGCAACAGATGATCAGGAGGAATTTCGAAAGGCATTCAAGCCTCGAACCAGGAACAGACCTGTGTCAATCCAAATCCAAAATTATAAAGGACACCGCGTTTAAGCCCGAAGAAGTCGTATTAGGGGGCAGTTAGGGGTTTTCCAATTGGTAAACGGCACACTCTGAGGGCCCATTCAAGCAAAATTATCTGTCTACGGATGGTCATTGGACCGTCCAGAACGTGCGTCTTTGAAACGTTTACATGTACTGCAGTCGTGGCTCCAAGACGCGCCGACGTACTAACCTAGGCCGTGGCATAGGTGACCTGGCTTTGTATTACTCTATTCTGATCAAATGATCGGTCCTCAGGTAGGTGCTTTGGAAGTCACCATGACTGATCTTTGACTCGAATAGATAACTCCCAGGGCGAGGGTGAGGACCCTTAAATTAAGACGTTCTAGCGCAAGGTTATTAAGAAAGCTGTCTCTATGATACATAGTGGTGCACCCCGCTTAGCGTTGTCCGACACATAAGGAGCTTGCACGGTACTTCCGATCTGGACGCGTATCGCGGACGGTCTCAAGAATGCATGCAGGATCACCCCTCTGTTCCGGTCGGTGCTAACTGCACTCGTTGCGTGTATACTGGAGATAGAATTAACCACAATGGAGAAACTCAAATGGTTCCATTCTCCAGCTAGCTAGTCGTGCGGCACACTCATTAACCATGAGGGATTGTCGAAAACTTGGTCAAGTTGTATCCTGAATTGAGAGGGCCCCATGGTACCATAAAACTATACCCTCATGTGTGTTAGCGATACCACCGCACAAGCCATCTGATTTAATTAGTTGAGTGCATTCCGAGGCACGCGGTTGGCTTCATAACCGCAGAGCTAGACTGAGGTTTTCTCAGGTATTTGCTGGAAATAAGCACCGCTTTGCATTTCCGTGCTGATACTGCCTGTGTCGAAAGCTGAATTCCGGTCTGGCTATACACGAAACTCGGGTCACTTGTGCGGCGGGTGTATTGACAATAGCGGGTATAGCTACTTCGAACTACCCGCACGATTTTTACAGACCAAGCCTGTTGCCGCAGTATACTGGGAGCAGCAAATTACATAATGGCTAAGGTACCGCGCGTCCACATCGTACCCTCCGTTCGCTGATATCTACGCCGTAGGCGGTTGTAAAGTCGAGACCTGGACAACTGAGCGGGGCTACCCTGTTGCGAATCATATGACTTGTAGAATCTATGGTCGGATGTCAAGTCGTACTAGTCTCGGCGCCGGAGTATCAGCGGGTATGACGGAATATTGCGAGGGTTCAGACAATTCTTGGGCGACAGACCGACCCTGACATGGTGGCTTCTTCTGGTCATACCACAGTTCGCGCTAGATGTCGTTGAGTGCCCGCGCGCACGCGACA
seq00015   AGGTCGTGCCCTCGACGCTAGAAGCTGACCAAGGTAGCGTGACCTGGTTAGCTCAAAAGCCTCCCACTGTGCATGTCTGTTCACAACGTAGACTCTTCAGCCGGCTCCCGTACCAATCGCCACAGAAGCCCCGCACACAGGTGGTCCGGTCCGTGATAGTCGCTAAGTGCGTGTTAGGTATGACATCGGGACTATACAAACATGAAACCTCGACGTGTGATACTGACACAAGGGAGATCGTTTAGTACAAGCGAGCGTTAGCCTATGTCCGTACGTATTAAAACTGACCCCTATAGATCAGTGCTGCGATCTGCCTAAGCATTTAAGTCGTCATGCCAAGAGGCAGCAGGTGATAGTCACAGTTTCAACGTCGCGTCTGCTTGCAAATTGCAAAGCAGTGCTAGACACGCACACCAAGCGGGGTAAGTGTTTAACACGGTGGAGTTGCATAAGTGGCTCGCTGATGTCACTTGGCAGGTTACCGCGGGGAGATTTCATGCTAGCTCGTGGTATAACAACGTCTGTAGATAGTCTAGATTTCGCGGGCAGCCGCACTTGAAGTCCGAGGATGTAGCCGTCGGGTCGGAATAGACAATTTATCGCAGTACTAATCCGATCTCAATTTTTCGCGCGAGGTATCTTCCAACCGACAACCTCTAGCTGCTTCGCCAATGCAAGATATTCCGCGGCCCTATGCCAGTTTCACTGTTGATAACAGCGAGTTGCCGATTAGAGTACTACGTCTGGGGCGCGGACTGGGAGCGCTGAAACACTGTAGCTTCGGCTAGTACACTTCCAGAATATACGACAAAGTACCCTGGTGGCGCAAGAACGTTCTCTGCATAACTAGAGAACTTGGATTTTTCGGAACGAGGCCGTACGCAACAGATGATCAGGAGGAATTTCGAAAGGCATTCAAGCCTCGAACCAGGAACAGACCTGTGTCAATCCAAATCCAAAATTATAAAGGACACCGCGTTTAAGCCCGAAGAAGTCGTATTAGGGGGCAGTTAGGGGTTTTCCAATTGGTAAACGGCACACTCTGAGGGCCCATTCAAGCAAAATTATCTGTCTACGGATGGTCATTGGACCGTCCAGAACGTGCGTCTTTGAAACGTTTACATGTACTGCAGTCGTGGCTCCAAGACGCGCCGACGTACTAACCTAGGCCGTGGCATAGGTGACCTGGCTTTGTATTACTCTATTCTGATCAAATGATCGGTCCTCAGGTAGGTGCTTTGGAAGTCACCATGACTGATCTTTGACTCGAATAGATAACTCCCAGGGCGAGGGTGAGGACCCTTAAATTAAGACGTTCTAGCGCAAGGTTATTAAGAAAGCTGTCTCTATGATACATAGTGGTGCACCCCGCTTAGCGTTGTCCGACACATAAGGAGCTTGCACGGTACTTCCGATCTGGACGCGTATCGCGGACGGTCTCAAGAATGCATGCAGGATCACCCCTCTGTTCCGGTCGGTGCTAACTGCACTCGTTGCGTGTATACTGGAGATAGAATTAACCACAATGGAGAAACTCAAATGGTTCCATTCTCCAGCTAGCTAGTCGTGCGGCACACTCATTAACCATGAGGGATTGTCGAAAACTTGGTCAAGTTGTATCCTGAATTGAGAGGGCCCCATGGTACCATAAAACTATACCCTCATGTGTGTTAGCGATACCACCGCACAAGCCATCTGATTTAATTAGTTGAGTGCATTCCGAGGCACGCGGTTGGCTTCATAACCGCAGAGCTAGACTGAGGTTTTCTCAGGTATTTGCTGGAAATAAGCACCGCTTTGCATTTCCGTGCTGATACTGCCTGTGTCGAAAGCTGAATTCCGGTCTGGCTATACACGAAACTCGGGTCACTTGTGCGGCGGGTGTATTGACAATAGCGGGTATAGCTACTTCGAACTACCCGCACGATTTTTACAGACCAAGCCTGTTGCCGCAGTATACTGGGAGCAGCAAATTACATAATGGCTAAGGTACCGCGCGTCCACATCGTACCCTCCGTTCGCTGATATCTACGCCGTAGGCGGTTGTAAAGTCGAGACCTGGACAACTGAGCGGGGCTACCCTGTTGCGAATCATATGACTTGTAGAATCTATGGTCGGATGTCAAGTCGTACTAGTCTCGGCGCCGGAGTATCAGCGGGTATGACGGAATATTGCGAGGGTTCAGACAATTCTTGGGCGACAGACCGACCCTGACATGGTGGCTTCTTCTGGTCATACCACAGTTCGCGCTAGATGTCGTTGAGTGCCCGCGCGCACGCGACA
seq00016   AGGTCGTGCCCTCGACGCTAGAAGCTGACCAAGGTAGCGTGACCTGGTTAGCTCAAAAGCCTCCCACTGTGCATGTCTGTTCACAACGTAGACTCTTCAGCCGGCTCCCGTACCAATCGCCACAGAAGCCCCGCACACAGGTGGTCCGGTCCGTGATAGTCGCTAAGTGCGTGTTAGGTATGACATCGGGACTATACAAACATGAAACCTCGACGTGTGATACTGACACAAGGGAGATCGTTTAGTACAAGCGAGCGTTAGCCTATGTCCGTACGTATTAAAACTGACCCCTATAGATCAGTGCTGCGATCTGCCTAAGCATTTAAGTCGTCATGCCAAGAGGCAGCAGGTGATAGTCACAGTTTCAACGTCGCGTCTGCTTGCAAATTGCAAAGCAGTGCTAGACACGCACACCAAGCGGGGTAAGTGTTTAACACGGTGGAGTTGCATAAGTGGCTCGCTGATGTCACTTGGCAGGTTACCGCGGGGAGATTTCATGCTAGCTCGTGGTATAACAACGTCTGTAGATAGTCTAGATTTCGCGGGCAGCCGCACTTGAAGTCCGAGGATGTAGCCGTCGGGTCGGAATAGACAATTTATCGCAGTACTAATCCGATCTCAATTTTTCGCGCGAGGTATCTTCCAACCGACAACCTCTAGCTGCTTCGCCAATGCAAGATATTCCGCGGCCCTATGCCAGTTTCACTGTTGATAACAGCGAGTTGCCGATTAGAGTACTACGTCTGGGGCGCGGACTGGGAGCGCTGAAACACTGTAGCTTCGGCTAGTACACTTCCAGAATATACGACAAAGTACCCTGGTGGCGCAAGAACGTTCTCTGCATAACTAGAGAACTTGGATTTTTCGGAACGAGGCCGTACGCAACAGATGATCAGGAGGAATTTCGAAAGGCATTCAAGCCTCGAACCAGGAACAGACCTGTGTCAATCCAAATCCAAAATTATAAAGGACACCGCGTTTAAGCCCGAAGAAGTCGTATTAGGGGGCAGTTAGGGGTTTTCCAATTGGTAAACGGCACACTCTGAGGGCCCATTCAAGCAAAATTATCTGTCTACGGATGGTCATTGGACCGTCCAGAACGTGCGTCTTTGAAACGTTTACATGTACTGCAGTCGTGGCTCCAAGACGCGCCGACGTACTAACCTAGGCCGTGGCATAGGTGACCTGGCTTTGTATTACTCTATTCTGATCAAATGATCGGTCCTCAGGTAGGTGCTTTGGAAGTCACCATGACTGATCTTTGACTCGAATAGATAACTCCCAGGGCGAGGGTGAGGACCCTTAAATTAAGACGTTCTAGCGCAAGGTTATTAAGAAAGCTGTCTCTATGATACATAGTGGTGCACCCCGCTTAGCGTTGTCCGACACATAAGGAGCTTGCACGGTACTTCCGATCTGGACGCGTATCGCGGACGGTCTCAAGAATGCATGCAGGATCACCCCTCTGTTCCGGTCGGTGCTAACTGCACTCGTTGCGTGTATACTGGAGATAGAATTAACCACAATGGAGAAACTCAAATGGTTCCATTCTCCAGCTAGCTAGTCGTGCGGCACACTCATTAACCATGAGGGATTGTCGAAAACTTGGTCAAGTTGTATCCTGAATTGAGAGGGCCCCATGGTACCATAAAACTATACCCTCATGTGTGTTAGCGATACCACCGCACAAGCCATCTGATTTAATTAGTTGAGTGCATTCCGAGGCACGCGGTTGGCTTCATAACCGCAGAGCTAGACTGAGGTTTTCTCAGGTATTTGCTGGAAATAAGCACCGCTTTGCATTTCCGTGCTGATACTGCCTGTGTCGAAAGCTGAATTCCGGTCTGGCTATACACGAAACTCGGGTCACTTGTGCGGCGGGTGTATTGACAATAGCGGGTATAGCTACTTCGAACTACCCGCACGATTTTTACAGACCAAGCCTGTTGCCGCAGTATACTGGGAGCAGCAAATTACATAATGGCTAAGGTACCGCGCGTCCACATCGTACCCTCCGTTCGCTGATATCTACGCCGTAGGCGGTTGTAAAGTCGAGACCTGGACAACTGAGCGGGGCTACCCTGTTGCGAATCATATGACTTGTAGAATCTATGGTCGGATGTCAAGTCGTACTAGTCTCGGCGCCGGAGTATCAGCGGGTATGACGGAATATTGCGAGGGTTCAGACAATTCTTGGGCGACAGACCGACCCTGACATGGTGGCTTCTTCTGGTCATACCACAGTTCGCGCTAGATGTCGTTGAGTGCCCGCGCGCACGCGACA
seq00017   AGGTCGTGCCCTCGACGCTAGAAGCTGACCAAGGTAGCGTGACCTGGTTAGCTCAAAAGCCTCCCACTGTGCATGTCTGTTCACAACGTAGACTCTTCAGCCGGCTCCCGTACCAATCGCCACAGAAGCCCCGCACACAGGTGGTCCGGTCCGTGATAGTCGCTAAGTGCGTGTTAGGTATGACATCGGGACTATACAAACATGAAACCTCGACGTGTGATACTGACACAAGGGAGATCGTTTAGTACAAGCGAGCGTTAGCCTATGTCCGTACGTATTAAAACTGACCCCTATAGATCAGTGCTGCGATCTGCCTAAGCATTTAAGTCGTCATGCCAAGAGGCAGCAGGTGATAGTCACAGTTTCAACGTCGCGTCTGCTTGCAAATTGCAAAGCAGTGCTAGACACGCACACCAAGCGGGGTAAGTGTTTAACACGGTGGAGTTGCATAAGTGGCTCGCTGATGTCACTTGGCAGGTTACCGCGGGGAGATTTCATGCTAGCTCGTGGTATAACAACGTCTGTAGATAGTCTAGATTTCGCGGGCAGCCGCACTTGAAGTCCGAGGATGTAGCCGTCGGGTCGGAATAGACAATTTATCGCAGTACTAATCCGATCTCAATTTTTCGCGCGAGGTATCTTCCAACCGACAACCTCTAGCTGCTTCGCCAATGCAAGATATTCCGCGGCCCTATGCCAGTTTCACTGTTGATAACAGCGAGTTGCCGATTAGAGTACTACGTCTGGGGCGCGGACTGGGAGCGCTGAAACACTGTAGCTTCGGCTAGTACACTTCCAGAATATACGACAAAGTACCCTGGTGGCGCAAGAACGTTCTCTGCATAACTAGAGAACTTGGATTTTTCGGAACGAGGCCGTACGCAACAGATGATCAGGAGGAATTTCGAAAGGCATTCAAGCCTCGAACCAGGAACAGACCTGTGTCAATCCAAATCCAAAATTATAAAGGACACCGCGTTTAAGCCCGAAGAAGTCGTATTAGGGGGCAGTTAGGGGTTTTCCAATTGGTAAACGGCACACTCTGAGGGCCCATTCAAGCAAAATTATCTGTCTACGGATGGTCATTGGACCGTCCAGAACGTGCGTCTTTGAAACGTTTACATGTACTGCAGTCGTGGCTCCAAGACGCGCCGACGTACTAACCTAGGCCGTGGCATAGGTGACCTGGCTTTGTATTACTCTATTCTGATCAAATGATCGGTCCTCAGGTAGGTGCTTTGGAAGTCACCATGACTGATCTTTGACTCGAATAGATAACTCCCAGGGCGAGGGTGAGGACCCTTAAATTAAGACGTTCTAGCGCAAGGTTATTAAGAAAGCTGTCTCTATGATACATAGTGGTGCACCCCGCTTAGCGTTGTCCGACACATAAGGAGCTTGCACGGTACTTCCGATCTGGACGCGTATCGCGGACGGTCTCAAGAATGCATGCAGGATCACCCCTCTGTTCCGGTCGGTGCTAACTGCACTCGTTGCGTGTATACTGGAGATAGAATTAACCACAATGGAGAAACTCAAATGGTTCCATTCTCCAGCTAGCTAGTCGTGCGGCACACTCATTAACCATGAGGGATTGTCGAAAACTTGGTCAAGTTGTATCCTGAATTGAGAGGGCCCCATGGTACCATAAAACTATACCCTCATGTGTGTTAGCGATACCACCGCACAAGCCATCTGATTTAATTAGTTGAGTGCATTCCGAGGCACGCGGTTGGCTTCATAACCGCAGAGCTAGACTGAGGTTTTCTCAGGTATTTGCTGGAAATAAGCACCGCTTTGCATTTCCGTGCTGATACTGCCTGTGTCGAAAGCTGAATTCCGGTCTGGCTATACACGAAACTCGGGTCACTTGTGCGGCGGGTGTATTGACAATAGCGGGTATAGCTACTTCGAACTACCCGCACGATTTTTACAGACCAAGCCTGTTGCCGCAGTATACTGGGAGCAGCAAATTACATAATGGCTAAGGTACCGCGCGTCCACATCGTACCCTCCGTTCGCTGATATCTACGCCGTAGGCGGTTGTAAAGTCGAGACCTGGACAACTGAGCGGGGCTACCCTGTTGCGAATCATATGACTTGTAGAATCTATGGTCGGATGTCAAGTCGTACTAGTCTCGGCGCCGGAGTATCAGCGGGTATGACGGAATATTGCGAGGGTTCAGACAATTCTTGGGCGACAGACCGACCCTGACATGGTGGCTTCTTCTGGTCATACCACAGTTCGCGCTAGATGTCGTTGAGTGCCCGCGCGCACGCGACA
seq00018   AGGTCGTGCCCTCGACGCTAGAAGCTGACCAAGGTAGCGTGACCTGGTTAGCTCAAAAGCCTCCCACTGTGCATGTCTGTTCACAACGTAGACTCTTCAGCCGGCTCCCGTACCAATCGCCACAGAAGCCCCGCACACAGGTGGTCCGGTCCGTGATAGTCGCTAAGTGCGTGTTAGGTATGACATCGGGACTATACAAACATGAAACCTCGACGTGTGATACTGACACAAGGGAGATCGTTTAGTACAAGCGAGCGTTAGCCTATGTCCGTACGTATTAAAACTGACCCCTATAGATCAGTGCTGCGATCTGCCTAAGCATTTAAGTCGTCATGCCAAGAGGCAGCAGGTGATAGTCACAGTTTCAACGTCGCGTCTGCTTGCAAATTGCAAAGCAGTGCTAGACACGCACACCAAGCGGGGTAAGTGTTTAACACGGTGGAGTTGCATAAGTGGCTCGCTGATGTCACTTGGCAGGTTACCGCGGGGAGATTTCATGCTAGCTCGTGGTATAACAACGTCTGTAGATAGTCTAGATTTCGCGGGCAGCCGCACTTGAAGTCCGAGGATGTAGCCGTCGGGTCGGAATAGACAATTTATCGCAGTACTAATCCGATCTCAATTTTTCGCGCGAGGTATCTTCCAACCGACAACCTCTAGCTGCTTCGCCAATGCAAGATATTCCGCGGCCCTATGCCAGTTTCACTGTTGATAACAGCGAGTTGCCGATTAGAGTACTACGTCTGGGGCGCGGACTGGGAGCGCTGAAACACTGTAGCTTCGGCTAGTACACTTCCAGAATATACGACAAAGTACCCTGGTGGCGCAAGAACGTTCTCTGCATAACTAGAGAACTTGGATTTTTCGGAACGAGGCCGTACGCAACAGATGATCAGGAGGAATTTCGAAAGGCATTCAAGCCTCGAACCAGGAACAGACCTGTGTCAATCCAAATCCAAAATTATAAAGGACACCGCGTTTAAGCCCGAAGAAGTCGTATTAGGGGGCAGTTAGGGGTTTTCCAATTGGTAAACGGCACACTCTGAGGGCCCATTCAAGCAAAATTATCTGTCTACGGATGGTCATTGGACCGTCCAGAACGTGCGTCTTTGAAACGTTTACATGTACTGCAGTCGTGGCTCCAAGACGCGCCGACGTACTAACCTAGGCCGTGGCATAGGTGACCTGGCTTTGTATTACTCTATTCTGATCAAATGATCGGTCCTCAGGTAGGTGCTTTGGAAGTCACCATGACTGATCTTTGACTCGAATAGATAACTCCCAGGGCGAGGGTGAGGACCCTTAAATTAAGACGTTCTAGCGCAAGGTTATTAAGAAAGCTGTCTCTATGATACATAGTGGTGCACCCCGCTTAGCGTTGTCCGACACATAAGGAGCTTGCACGGTACTTCCGATCTGGACGCGTATCGCGGACGGTCTCAAGAATGCATGCAGGATCACCCCTCTGTTCCGGTCGGTGCTAACTGCACTCGTTGCGTGTATACTGGAGATAGAATTAACCACAATGGAGAAACTCAAATGGTTCCATTCTCCAGCTAGCTAGTCGTGCGGGACACTCATTAACCATGAGGGATTGTCGAAAACTTGGTCAAGTTGTATCCTGAATTGAGAGGGCCCCATGGTACCATAAAACTATACCCTCATGTGTGTTAGCGATACCACCGCACAAGCCATCTGATTTAATTAGTTGAGTGCATTCCGAGGCACGCGGTTGGCTTCATAACCGCAGAGCTAGACTGAGGTTTTCTCAGGTATTTGCTGGAAATAAGCACCGCTTTGCATTTCCGTGCTGATACTGCCTGTGTCGAAAGCTGAATTCCGGTCTGGCTATACACGAAACTCGGGTCACTTGTGCGGCGGGTGTATTGACAATAGCGGGTATAGCTACTTCGAACTACCCGCACGATTTTTACAGACCAAGCCTGTTGCCGCAGTATACTGGGAGCAGCAAATTACATAATGGCTAAGGTACCGCGCGTCCACATCGTACCCTCCGTTCGCTGATATCTACGCCGTAGGCGGTTGTAAAGTCGAGACCTGGACAACTGAGCGGGGCTACCCTGTTGCGAATCATATGACTTGTAGAATCTATGGTCGGATGTCAAGTCGTACTAGTCTCGGCGCCGGAGTATCAGCGGGTATGACGGAATATTGCGAGGGTTCAGACAATTCTTGGGCGACAGACCGACCCTGACATGGTGGCTTCTTCTGGTCATACCACAGTTCGCGCTAGATGTCGTTGAGTGCCCGCGCGCACGCGACA
seq00019   AGGTCGTGCCCTCGACGCTAGAAGCTGACCAAGGTAGCGTGACCTGGTTAGCTCAAAAGCCTCCCACTGTGCATGTCTGTTCACAACGTAGACTCTTCAGCCGGCTCCCGTACCAATCGCCACAGAAGCCCCGCACACAGGTGGTCCGGTCCGTGATAGTCGCTAAGTGCGTGTTAGGTATGACATCGGGACTATACAAACATGAAACCTCGACGTGTGATACTGACACAAGGGAGATCGTTTAGTACAAGCGAGCGTTAGCCTATGTCCGTACGTATTAAAACTGACCCCTATAGATCAGTGCTGCGATCTGCCTAAGCATTTAAGTCGTCATGCCAAGAGGCAGCAGGTTATAGTCACAGTTTCAACGTCGCGTCTGCTTGCAAATTGCAAAGCAGTGCTAGACACGCACACCAAGCGGGGTAAGTGTTTAACACGGTGGAGTTGCATAAGTGGCTCGCTGATGTCACTTGGCAGGTTACCGCGGGGAGATTTCATGCTAGCTCGTGGTATAACAACGTCTGTAGATAGTCTAGATTTCGCGGGCAGCCGCACTTGAAGTCCGAGGATGTAGCCGTCGGGTCGGAATAGACAATTTATCGCAGTACTAATCCGATCTCAATTTTTCGCGCGAGGTATCTTCCAACCGACAACCTCTAGCTGCTTCGCCAATGCAAGATATTCCGCGGCCCTATGCCAGTTTCACTGTTGATAACAGCGAGTTGCCGATTAGAGTACTACGTCTGGGGCGCGGACTGGGAGCGCTGAAACACTGTAGCTTCGGCTAGTACACTTCCAGAATATACGACAAAGTACCCTGGTGGCGCAAGAACGTTCTCTGCATAACTAGAGAACTTGGATTTTTCGGAACGAGGCCGTACGCAACAGATGATCAGGAGGAATTTCGAAAGGCATTCAAGCCTCGAACCAGGAACAGACCTGTGTCAATCCAAATCCAAAATTATAAAGGACACCGCGTTTAAGCCCGAAGAAGTCGTATTAGGGGGCAGTTAGGGGTTTTCCAATTGGTAAACGGCACACTCTGAGGGCCCATTCAAGCAAAATTATCTGTCTACGGATGGTCATTGGACCGTCCAGAACGTGCGTCTTTGAAACGTTTACATGTACTGCAGTCGTGGCTCCAAGACGCGCCGACGTACTAACCTAGGCCGTGGCATAGGTGACCTGGCTTTGTATTACTCTATTCTGATCAAATGATCGGTCCTCAGGTAGGTGCTTTGGAAGTCACCATGACTGATCTTTGACTCGAATAGATAACTCCCAGGGCGAGGGTGAGGACCCTTAAATTAAGACGTTCTAGCGCAAGGTTATTAAGAAAGCTGTCTCTATGATACATAGTGGTGCACCCCGCTTAGCGTTGTCCGACACATAAGGAGCTTGCACGGTACTTCCGATCTGGACGCGTATCGCGGACGGTCTCAAGAATGCATGCAGGATCACCCCTCTGTTCCGGTCGGTGCTAACTGCACTCGTTGCGTGTATACTGGAGATAGAATTAACCACAATGGAGAAACTCAAATGGTTCCATTCTCCAGCTAGCTAGTCGTGCGGGACACTCATTAACCATGAGGGATTGTCGAAAACTTGGTCAAGTTGTATCCTGAATTGAGAGGGCCCCATGGTACCATAAAACTATACCCTCATGTGTGTTAGCGATACCACCGCACAAGCCATCTGATTTAATTAGTTGAGTGCATTCCGAGGCACGCGGTTGGCTTCATAACCGCAGAGCTAGACTGAGGTTTTCTCAGGTATTTGCTGGAAATAAGCACCGCTTTGCATTTCCGTGCTGATACTGCCTGTGTCGAAAGCTGAATTCCGGTCTGGCTATACACGAAACTCGGGTCACTTGTGCGGCGGGTGTATTGACAATAGCGGGTATAGCTACTTCGAACTACCCGCACGATTTTTACAGACCAAGCCTGTTGCCGCAGTATACTGGGAGCAGCAAATTACATAATGGCTAAGGTACCGCGCGTCCACATCGTACCCTCCGTTCGCTGATATCTACGCCGTAGGCGGTTGTAAAGTCGAGACCTGGACAACTGAGCGGGGCTACCCTGTTGCGAATCATATGACTTGTAGAATCTATGGTCGGATGTCAAGTCGTACTAGTCTCGGCGCCGGAGTATCAGCGGGTATGACGGAATATTGCGAGGGTTCAGACAATTCTTGGGCGACAGACCGACCCTGACATGGTGGCTTCTTCTGGTCATACCACAGTTCGCGCTAGATGTCGTTGAGTGCCCGCGCGCACGCGACA
seq00020   AGGTCGTGCCCTCGACGCTAGAAGCTGACCAAGGTAGCGTGACCTGGTTAGCTCAAAAGCCTCCCACTGTGCATGTCTGTTCACAACGTAGACTCTTCAGCCGGCTCCCGTACCAATCGCCACAGAAGCCCCGCACACAGGTGGTCCGGTCCGTGATAGTCGCTAAGTGCGTGTTAGGTATGACATCGGGACTATACAAACATGAAACCTCGACGTGTGATACTGACACAAGGGAGATCGTTTAGTACAAGCGAGCGTTAGCCTATGTCCGTACGTATTAAAACTGACCCCTATAGATCAGTGCTGCGATCTGCCTAAGCATTTAAGTCGTCATGCCAAGAGGCAGCAGGTTATAGTCACAGTTTCAACGTCGCGTCTGCTTGCAAATTGCAAAGCAGTGCTAGACACGCACACCAAGCGGGGTAAGTGTTTAACACGGTGGAGTTGCATAAGTGGCTCGCTGATGTCACTTGGCAGGTTACCGCGGGGAGATTTCATGCTAGCTCGTGGTATAACAACGTCTGTAGATAGTCTAGATTTCGCGGGCAGCCGCACTTGAAGTCCGAGGATGTAGCCGTCGGGTCGGAATAGACAATTTATCGCAGTACTAATCCGATCTCAATTTTTCGCGCGAGGTATCTTCCAACCGACAACCTCTAGCTGCTTCGCCAATGCAAGATATTCCGCGGCCCTATGCCAGTTTCACTGTTGATAACAGCGAGTTGCCGATTAGAGTACTACGTCTGGGGCGCGGACTGGGAGCGCTGAAACACTGTAGCTTCGGCTAGTACACTTCCAGAATATACGACAAAGTACCCTGGTGGCGCAAGAACGTTCTCTGCATAACTAGAGAACTTGGATTTTTCGGAACGAGGCCGTACGCAACAGATGATCAGGAGGAATTTCGAAAGGCATTCAAGCCTCGAACCAGGAACAGACCTGTGTCAATCCAAATCCAAAATTATAAAGGACACCGCGTTTAAGCCCGAAGAAGTCGTATTAGGGGGCAGTTAGGGGTTTTCCAATTGGTAAACGGCACACTCTGAGGGCCCATTCAAGCAAAATTATCTGTCTACGGATGGTCATTGGACCGTCCAGAACGTGCGTCTTTGAAACGTTTACATGTACTGCAGTCGTGGCTCCAAGACGCGCCGACGTACTAACCTAGGCCGTGGCATAGGTGACCTGGCTTTGTATTACTCTATTCTGATCAAATGATCGGTCCTCAGGTAGGTGCTTTGGAAGTCACCATGACTGATCTTTGACTCGAATAGATAACTCCCAGGGCGAGGGTGAGGACCCTTAAATTAAGACGTTCTAGCGCAAGGTTATTAAGAAAGCTGTCTCTATGATACATAGTGGTGCACCCCGCTTAGCGTTGTCCGACACATAAGGAGCTTGCACGGTACTTCCGATCTGGACGCGTATCGCGGACGGTCTCAAGAATGCATGCAGGATCACCCCTCTGTTCCGGTCGGTGCTAACTGCACTCGTTGCGTGTATACTGGAGATAGAATTAACCACAATGGAGAAACTCAAATGGTTCCATTCTCCAGCTAGCTAGTCGTGCGGGACACTCATTAACCATGAGGGATTGTCGAAAACTTGGTCAAGTTGTATCCTGAATTGAGAGGGCCCCATGGTACCATAAAACTATACCCTCATGTGTGTTAGCGATACCACCGCACAAGCCATCTGATTTAATTAGTTGAGTGCATTCCGAGGCACGCGGTTGGCTTCATAACCGCAGAGCTAGACTGAGGTTTTCTCAGGTATTTGCTGGAAATAAGCACCGCTTTGCATTTCCGTGCTGATACTGCCTGTGTCGAAAGCTGAATTCCGGTCTGGCTATACACGAAACTCGGGTCACTTGTGCGGCGGGTGTATTGACAATAGCGGGTATAGCTACTTCGAACTACCCGCACGATTTTTACAGACCAAGCCTGTTGCCGCAGTATACTGGGAGCAGCAAATTACATAATGGCTAAGGTACCGCGCGTCCACATCGTACCCTCCGTTCGCTGATATCTACGCCGTAGGCGGTTGTAAAGTCGAGACCTGGACAACTGAGCGGGGCTACCCTGTTGCGAATCATATGACTTGTAGAATCTATGGTCGGATGTCAAGTCGTACTAGTCTCGGCGCCGGAGTATCAGCGGGTATGACGGAATATTGCGAGGGTTCAGACAATTCTTGGGCGACAGACCGACCCTGACATGGTGGCTTCTTCTGGTCATACCACAGTTCGCGCTAGATGTCGTTGAGTGCCCGCGCGCACGCGACA
seq00021   AGGTCGTGCCCTCGACGCTAGAAGCTGACCAAGGTAGCGTGACCTGGTTAGCTCAAAAGCCTCCCACTGTGCATGTCTGTTCACAACGTAGACTCTTCAGCCGGCTCCCGTACCAATCGCCACAGAAGCCCCGCACACAGGTGGTCCGGTCCGTGATAGTCGCTAAGTGCGTGTTAGGTATGACATCGGGACTATACAAACATGAAACCTCGACGTGTGATACTGACACAAGGGAGATCGTTTAGTACAAGCGAGCGTTAGCCTATGTCCGTACGTATTAAAACTGACCCCTATAGATCAGTGCTGCGATCTGCCTAAGCATTTAAGTCGTCATGCCAAGAGGCAGCAGGTGATAGTCACAGTTTCAACGTCGCGTCTGCTTGCAAATTGCAAAGCAGTGCTAGACACGCACACCAAGCGGGGTAAGTGTTTAACACGGTGGAGTTGCATAAGTGGCTCGCTGATGTCACTTGGCAGGTTACCGCGGGGAGATTTCATGCTAGCTCGTGGTATAACAACGTCTGTAGATAGTCTAGATTTCGCGGGCAGCCGCACTTGAAGTCCGAGGATGTAGCCGTCGGGTCGGAATAGACAATTTATCGCAGTACTAATCCGATCTCAATTTTTCGCGCGAGGTATCTTCCAACCGACAACCTCTAGCTGCTTCGCCAATGCAAGATATTCCGCGGCCCTATGCCAGTTTCACTGTTGATAACAGCGAGTTGCCGATTAGAGTACTACGTCTGGGGCGCGGACTGGGAGCGCTGAAACACTGTAGCTTCGGCTAGTACACTTCCAGAATATACGACAAAGTACCCTGGTGGCGCAAGAACGTTCTCTGCATAACTAGAGAACTTGGATTTTTCGGAACGAGGCCGTACGCAACAGATGATCAGGAGGAATTTCGAAAGGCATTCAAGCCTCGAACCAGGAACAGACCTGTGTCAATCCAAATCCAAAATTATAAAGGACACCGCGTTTAAGCCCGAAGAAGTCGTATTAGGGGGCAGTTAGGGGTTTTCCAATTGGTAAACGGCACACTCTGAGGGCCCATTCAAGCAAAATTATCTGTCTACGGATGGTCATTGGACCGTCCAGAACGTGCGTCTTTGAAACGTTTACATGTACTGCAGTCGTGGCTCCAAGACGCGCCGACGTACTAACCTAGGCCGTGGCATAGGTGACCTGGCTTTGTATTACTCTATTCTGATCAAATGATCGGTCCTCAGGTAGGTGCTTTGGAAGTCACCATGACTGATCTTTGACTCGAATAGATAACTCCCAGGGCGAGGGTGAGGACCCTTAAATTAAGACGTTCTAGCGCAAGGTTATTAAGAAAGCTGTCTCTATGATACATAGTGGTGCACCCCGCTTAGCGTTGTCCGACACATAAGGAGCTTGCACGGTACTTCCGATCTGGACGCGTATCGCGGACGGTCTCAAGAATGCATGCAGGATCACCCCTCTGTTCCGGTCGGTGCTAACTGCACTCGTTGCGTGTATACTGGAGATAGAATTAACCACAATGGAGAAACTCAAATGGTTCCATTCTCCAGCTAGCTAGTCGTGCGGCACACTCATTAACCATGAGGGATTGTCGAAAACTTGGTCAAGTTGTATCCTGAATTGAGAGGGCCCCATGGTACCATAAAACTATACCCTCATGTGTGTTAGCGATACCACCGCACAAGCCATCTGATTTAATTAGTTGAGTGCATTCCGAGGCACGCGGTTGGCTTCATAACCGCAGAGCTAGACTGAGGTTTTCTCAGGTATTTGCTGGAAATAAGCACCGCTTTGCATTTCCGTGCTGATACTGCCTGTGTCGAAAGCTGAATTCCGGTCTGGCTATACACGAAACTCGGGTCACTTGTGCGGCGGGTGTATTGACAATAGCGGGTATAGCTACTTCGAACTACCCGCACGATTTTTACAGACCAAGCCTGTTGCCGCAGTATACTGGGAGCAGCAAATTACATAATGGCTAAGGTACCGCGCGTCCACATCGTACCCTCCGTTCGCTGATATCTACGCCGTAGGCGGTTGTAAAGTCGAGACCTGGACAACTGAGCGGGGCTACCCTGTTGCGAATCATATGACTTGTAGAATCTATGGTCGGATGTCAAGTCGTACTAGTCTCGGCGCCGGAGTATCAGCGGGTATGACGGAATATTGCGAGGGTTCAGACAATTCTTGGGCGACAGACCGACCCTGACATGGTGGCTTCTTCTGGTCATACCACAGTTCGCGCTAGATGTCGTTGAGTGCCCGCGCGCACGCGACA
seq00022   AGGTCGTGCCCTCGACGCTAGAAGCTGACCAAGGTAGCGTGACCTGGTTAGCTCAAAAGCCTCCCACTGTGCATGTCTGTTCACAACGTAGACTCTTCAGCCGGCTCCCGTACCAATCGCCACAGAAGCCCCGCACACAGGTGGTCCGGTCCGTGATAGTCGCTAAGTGCGTGTTAGGTATGACATCGGGACTATACAAACATGAAACCTCGACGTGTGATACTGACACAAGGGAGATCGTTTAGTACAAGCGAGCGTTAGCCTATGTCCGTACGTATTAAAACTGACCCCTATAGATCAGTGCTGCGATCTGCCTAAGCATTTAAGTCGTCATGCCAAGAGGCAGCAGGTGATAGTCACAGTTTCAACGTCGCGTCTGCTTGCAAATTGCAAAGCAGTGCTAGACACGCACACCAAGCGGGGTAAGTGTTTAACACGGTGGAGTTGCATAAGTGGCTCGCTGATGTCACTTGGCAGGTTACCGCGGGGAGATTTCATGCTAGCTCGTGGTATAACAACGTCTGTAGATAGTCTAGATTTCGCGGGCAGCCGCACTTGAAGTCCGAGGATGTAGCCGTCGGGTCGGAATAGACAATTTATCGCAGTACTAATCCGATCTCAATTTTTCGCGCGAGGTATCTTCCAACCGACAACCTCTAGCTGCTTCGCCAATGCAAGATATTCCGCGGCCCTATGCCAGTTTCACTGTTGATAACAGCGAGTTGCCGATTAGAGTACTACGTCTGGGGCGCGGACTGGGAGCGCTGAAACACTGTAGCTTCGGCTAGTACACTTCCAGAATATACGACAAAGTACCCTGGTGGCGCAAGAACGTTCTCTGCATAACTAGAGAACTTGGATTTTTCGGAACGAGGCCGTACGCAACAGATGATCAGGAGGAATTTCGAAAGGCATTCAAGCCTCGAACCAGGAACAGACCTGTGTCAATCCAAATCCAAAATTATAAAGGACACCGCGTTTAAGCCCGAAGAAGTCGTATTAGGGGGCAGTTAGGGGTTTTCCAATTGGTAAACGGCACACTCTGAGGGCCCATTCAAGCAAAATTATCTGTCTACGGATGGTCATTGGACCGTCCAGAACGTGCGTCTTTGAAACGTTTACATGTACTGCAGTCGTGGCTCCAAGACGCGCCGACGTACTAACCTAGGCCGTGGCATAGGTGACCTGGCTTTGTATTACTCTATTCTGATCAAATGATCGGTCCTCAGGTAGGTGCTTTGGAAGTCACCATGACTGATCTTTGACTCGAATAGATAACTCCCAGGGCGAGGGTGAGGACCCTTAAATTAAGACGTTCTAGCGCAAGGTTATTAAGAAAGCTGTCTCTATGATACATAGTGGTGCACCCCGCTTAGCGTTGTCCGACACATAAGGAGCTTGCACGGTACTTCCGATCTGGACGCGTATCGCGGACGGTCTCAAGAATGCATGCAGGATCACCCCTCTGTTCCGGTCGGTGCTAACTGCACTCGTTGCGTGTATACTGGAGATAGAATTAACCACAATGGAGAAACTCAAATGGTTCCATTCTCCAGCTAGCTAGTCGTGCGGCACACTCATTAACCATGAGGGATTGTCGAAAACTTGGTCAAGTTGTATCCTGAATTGAGAGGGCCCCATGGTACCATAAAACTATACCCTCATGTGTGTTAGCGATACCACCGCACAAGCCATCTGATTTAATTAGTTGAGTGCATTCCGAGGCACGCGGTTGGCTTCATAACCGCAGAGCTAGACTGAGGTTTTCTCAGGTATTTGCTGGAAATAAGCACCGCTTTGCATTTCCGTGCTGATACTGCCTGTGTCGAAAGCTGAATTCCGGTCTGGCTATACACGAAACTCGGGTCACTTGTGCGGCGGGTGTATTGACAATAGCGGGTATAGCTACTTCGAACTACCCGCACGATTTTTACAGACCAAGCCTGTTGCCGCAGTATACTGGGAGCAGCAAATTACATAATGGCTAAGGTACCGCGCGTCCACATCGTACCCTCCGTTCGCTGATATCTACGCCGTAGGCGGTTGTAAAGTCGAGACCTGGACAACTGAGCGGGGCTACCCTGTTGCGAATCATATGACTTGTAGAATCTATGGTCGGATGTCAAGTCGTACTAGTCTCGGCGCCGGAGTATCAGCGGGTATGACGGAATATTGCGAGGGTTCAGACAATTCTTGGGCGACAGACCGACCCTGACATGGTGGCTTCTTCTGGTCATACCACAGTTCGCGCTAGATGTCGTTGAGTGCCCGCGCGCACGCGACA
seq00023   AGGTCGTGCCCTCGACGCTAGAAGCTGACCAAGGTAGCGTGACCTGGTTAGCTCAAAAGCCTCCCACTGTGCATGTCTGTTCACAACGTAGACTCTTCAGCCGGCTCCCGTACCAATCGCCACAGAAGCCCCGCACACAGGTGGTCCGGTCCGTGATAGTCGCTAAGTGCGTGTTAGGTATGACATCGGGACTATACAAACATGAAACCTCGACGTGTGATACTGACACAAGGGAGATCGTTTAGTACAAGCGAGCGTTAGCCTATGTCCGTACGTATTAAAACTGACCCCTATAGATCAGTGCTGCGATCTGCCTAAGCATTTAAGTCGTCATGCCAAGAGGCAGCAGGTGATAGTCACAGTTTCAACGTCGCGTCTGCTTGCAAATTGCAAAGCAGTGCTAGACACGCACACCAAGCGGGGTAAGTGTTTAACACGGTGGAGTTGCATAAGTGGCTCGCTGATGTCACTTGGCAGGTTACCGCGGGGAGATTTCATGCTAGCTCGTGGTATAACAACGTCTGTAGATAGTCTAGATTTCGCGGGCAGCCGCACTTGAAGTCCGAGGATGTAGCCGTCGGGTCGGAATAGACAATTTATCGCAGTACTAATCCGATCTCAATTTTTCGCGCGAGGTATCTTCCAACCGACAACCTCTAGCTGCTTCGCCAATGCAAGATATTCCGCGGCCCTATGCCAGTTTCACTGTTGATAACAGCGAGTTGCCGATTAGAGTACTACGTCTGGGGCGCGGACTGGGAGCGCTGAAACACTGTAGCTTCGGCTAGTACACTTCCAGAATATACGACAAAGTACCCTGGTGGCGCAAGAACGTTCTCTGCATAACTAGAGAACTTGGATTTTTCGGAACGAGGCCGTACGCAACAGATGATCAGGAGGAATTTCGAAAGGCATTCAAGCCTCGAACCAGGAACAGACCTGTGTCAATCCAAATCCAAAATTATAAAGGACACCGCGTTTAAGCCCGAAGAAGTCGTATTAGGGGGCAGTTAGGGGTTTTCCAATTGGTAAACGGCACACTCTGAGGGCCCATTCAAGCAAAATTATCTGTCTACGGATGGTCATTGGACCGTCCAGAACGTGCGTCTTTGAAACGTTTACATGTACTGCAGTCGTGGCTCCAAGACGCGCCGACGTACTAACCTAGGCCGTGGCATAGGTGACCTGGCTTTGTATTACTCTATTCTGATCAAATGATCGGTCCTCAGGTAGGTGCTTTGGAAGTCACCATGACTGATCTTTGACTCGAATAGATAACTCCCAGGGCGAGGGTGAGGACCCTTAAATTAAGACGTTCTAGCGCAAGGTTATTAAGAAAGCTGTCTCTATGATACATAGTGGTGCACCCCGCTTAGCGTTGTCCGACACATAAGGAGCTTGCACGGTACTTCCGATCTGGACGCGTATCGCGGACGGTCTCAAGAATGCATGCAGGATCACCCCTCTGTTCCGGTCGGTGCTAACTGCACTCGTTGCGTGTATACTGGAGATAGAATTAACCACAATGGAGAAACTCAAATGGTTCCATTCTCCAGCTAGCTAGTCGTGCGGCACACTCATTAACCATGAGGGATTGTCGAAAACTTGGTCAAGTTGTATCCTGAATTGAGAGGGCCCCATGGTACCATAAAACTATACCCTCATGTGTGTTAGCGATACCACCGCACAAGCCATCTGATTTAATTAGTTGAGTGCATTCCGAGGCACGCGGTTGGCTTCATAACCGCAGAGCTAGACTGAGGTTTTCTCAGGTATTTGCTGGAAATAAGCACCGCTTTGCATTTCCGTGCTGATACTGCCTGTGTCGAAAGCTGAATTCCGGTCTGGCTATACACGAAACTCGGGTCACTTGTGCGGCGGGTGTATTGACAATAGCGGGTATAGCTACTTCGAACTACCCGCACGATTTTTACAGACCAAGCCTGTTGCCGCAGTATACTGGGAGCAGCAAATTACATAATGGCTAAGGTACCGCGCGTCCACATCGTACCCTCCGTTCGCTGATATCTACGCCGTAGGCGGTTGTAAAGTCGAGACCTGGACAACTGAGCGGGGCTACCCTGTTGCGAATCATATGACTTGTAGAATCTATGGTCGGATGTCAAGTCGTACTAGTCTCGGCGCCGGAGTATCAGCGGGTATGACGGAATATTGCGAGGGTTCAGACAATTCTTGGGCGACAGACCGACCCTGACATGGTGGCTTCTTCTGGTCATACCACAGTTCGCGCTAGATGTCGTTGAGTGCCCGCGCGCACGCGACA
seq00024   AGGTCGTGCCCTCGACGCTAGAAGCTGACCAAGGTAGCGTGACCTGGTTAGCTCAAAAGCCTCCCACTGTGCATGTCTGTTCACAACGTAGACTCTTCAGCCGGCTCCCGTACCAATCGCCACAGAAGCCCCGCACACAGGTGGTCCGGTCCGTGATAGTCGCTAAGTGCGTGTTAGGTATGACATCGGGACTATACAAACATGAAACCTCGACGTGTGATACTGACACAAGGGAGATCGTTTAGTACAAGCGAGCGTTAGCCTATGTCCGTACGTATTAAAACTGACCCCTATAGATCAGTGCTGCGATCTGCCTAAGCATTTAAGTCGTCATGCCAAGAGGCAGCAGGTTATAGTCACAGTTTCAACGTCGCGTCTGCTTGCAAATTGCAAAGCAGTGCTAGACACGCACACCAAGCGGGGTAAGTGTTTAACACGGTGGAGTTGCATAAGTGGCTCGCTGATGTCACTTGGCAGGTTACCGCGGGGAGATTTCATGCTAGCTCGTGGTATAACAACGTCTGTAGATAGTCTAGATTTCGCGGGCAGCCGCACTTGAAGTCCGAGGATGTAGCCGTCGGGTCGGAATAGACAATTTATCGCAGTACTAATCCGATCTCAATTTTTCGCGCGAGGTATCTTCCAACCGACAACCTCTAGCTGCTTCGCCAATGCAAGATATTCCGCGGCCCTATGCCAGTTTCACTGTTGATAACAGCGAGTTGCCGATTAGAGTACTACGTCTGGGGCGCGGACTGGGAGCGCTGAAACACTGTAGCTTCGGCTAGTACACTTCCAGAATATACGACAAAGTACCCTGGTGGCGCAAGAACGTTCTCTGCATAACTAGAGAACTTGGATTTTTCGGAACGAGGCCGTACGCAACAGATGATCAGGAGGAATTTCGAAAGGCATTCAAGCCTCGAACCAGGAACAGACCTGTGTCAATCCAAATCCAAAATTATAAAGGACACCGCGTTTAAGCCCGAAGAAGTCGTATTAGGGGGCAGTTAGGGGTTTTCCAATTGGTAAACGGCACACTCTGAGGGCCCATTCAAGCAAAATTATCTGTCTACGGATGGTCATTGGACCGTCCAGAACGTGCGTCTTTGAAACGTTTACATGTACTGCAGTCGTGGCTCCAAGACGCGCCGACGTACTAACCTAGGCCGTGGCATAGGTGACCTGGCTTTGTATTACTCTATTCTGATCAAATGATCGGTCCTCAGGTAGGTGCTTTGGAAGTCACCATGACTGATCTTTGACTCGAATAGATAACTCCCAGGGCGAGGGTGAGGACCCTTAAATTAAGACGTTCTAGCGCAAGGTTATTAAGAAAGCTGTCTCTATGATACATAGTGGTGCACCCCGCTTAGCGTTGTCCGACACATAAGGAGCTTGCACGGTACTTCCGATCTGGACGCGTATCGCGGACGGTCTCAAGAATGCATGCAGGATCACCCCTCTGTTCCGGTCGGTGCTAACTGCACTCGTTGCGTGTATACTGGAGATAGAATTAACCACAATGGAGAAACTCAAATGGTTCCATTCTCCAGCTAGCTAGTCGTGCGGGACACTCATTAACCATGAGGGATTGTCGAAAACTTGGTCAAGTTGTATCCTGAATTGAGAGGGCCCCATGGTACCATAAAACTATACCCTCATGTGTGTTAGCGATACCACCGCACAAGCCATCTGATTTAATTAGTTGAGTGCATTCCGAGGCACGCGGTTGGCTTCATAACCGCAGAGCTAGACTGAGGTTTTCTCAGGTATTTGCTGGAAATAAGCACCGCTTTGCATTTCCGTGCTGATACTGCCTGTGTCGAAAGCTGAATTCCGGTCTGGCTATACACGAAACTCGGGTCACTTGTGCGGCGGGTGTATTGACAATAGCGGGTATAGCTACTTCGAACTACCCGCACGATTTTTACAGACCAAGCCTGTTGCCGCAGTATACTGGGAGCAGCAAATTACATAATGGCTAAGGTACCGCGCGTCCACATCGTACCCTCCGTTCGCTGATATCTACGCCGTAGGCGGTTGTAAAGTCGAGACCTGGACAACTGAGCGGGGCTACCCTGTTGCGAATCATATGACTTGTAGAATCTATGGTCGGATGTCAAGTCGTACTAGTCTCGGCGCCGGAGTATCAGCGGGTATGACGGAATATTGCGAGGGTTCAGACAATTCTTGGGCGACAGACCGACCCTGACATGGTGGCTTCTTCTGGTCATACCACAGTTCGCGCTAGATGTCGTTGAGTGCCCGCGCGCACGCGACA
seq00025   AGGTCGTGCCCTCGACGCTAGAAGCTGACCAAGGTAGCGTGACCTGGTTAGCACAAAAGCCTCCCACTGTGCATGTCTGTTCACAACGTAGACTCTTCAGCCGGCTCCCGTACCAATCGCCACAGAAGCCCCGCACACAGGTGGTCCGGTCCGTGATAGTCGCTAAGTGCGTGTTAGGTATGACATCGGGACTATACAAACATGAAACCTCGACGTGTGATACTGACACAAGGGAGATCGTTTAGTACAAGCGAGCGTTAGCCTATGTCCGTACGTATTAAAACTGACCCCTATAGATCAGTGCTGCGATCTGCCTAAGCATTTAAGTCGTCATGCCAAGAGGCAGCAGGTGATAGTCACAGTTTCAACGTCGCGTCTGCTTGCAAATTGCAAAGCAGTGCTAGACACGCACACCAAGCGGGGTAAGTGTTTAACACGGTGGAGTTGCATAAGTGGCTCGCTGATGTCACTTGGCAGGTTACCGCGGGGAGATTTCATGCTAGCTCGTGGTATAACAACGTCTGTAGATAGTCTAGATTTCGCGGGCAGCCGCACTTGAAGTCCGAGGATGTAGCCGTCGGGTCGGAATAGACAATTTATCGCAGTACTAATCCGATCTCAATTTTTCGCGCGAGGTATCTTCCAACCGACAACCTCTAGCTGCTTCGCCAATGCAAGATATTCCGCGGCCCTATGCCAGTTTCACTGTTGATAACAGCGAGTTGCCGATTAGAGTACTACGTCTGGGGCGCGGACTGGGAGCGCTGAAACACTGTAGCTTCGGCTAGTACACTTCCAGAATATACGACAAAGTACCCTGGTGGCGCAAGAACGTTCTCTGCATAACTAGAGAACTTGGATTTTTCGGAACGAGGCCGTACGCAACAGATGATCAGGAGGAATTTCGAAAGGCATTCAAGCCTCGAACCAGGAACAGACCTGTGTCAATCCAAATCCAAAATTATAAAGGACACCGCGTTTAAGCCCGAAGAAGTCGTATTAGGGGGCAGTTAGGGGTTTTCCAATTGGTAAACGGCACACTCTGAGGGCCCATTCAAGCAAAATTATCTGTCTACGGATGGTCATTGGACCGTCCAGAACGTGCGTCTTTGAAACGTTTACATGTACTGCAGTCGTGGCTCCAAGACGCGCCGACGTACTAACCTAGGCCGTGGCATAGGTGACCTGGCTTTGTATTACTCTATTCTGATCAAATGATCGGTCCTCAGGTAGGTGCTTTGGAAGTCACCATGACTGATCTTTGACTCGAATAGATAACTCCCAGGGCGAGGGTGAGGACCCTTAAATTAAGACGTTCTAGCGCAAGGTTATTAAGAAAGCTGTCTCTATGATACATAGTGGTGCACCCCGCTTAGCGTTGTCCGACACATAAGGAGCTTGCACGGTACTTCCGATCTGGACGCGTATCGCGGACGGTCTCAAGAATGCATGCAGGATCACCCCTCTGTTCCGGTCGGTGCTAACTGCACTCGTTGCGTGTATACTGGAGATAGAATTAACCACAATGGAGAAACTCAAATGGTTCCATTCTCCAGCTAGCTAGTCGTGCGGGACACTCATTAACCATGAGGGATTGTCGAAAACTTGGTCAAGTTGTATCCTGAATTGAGAGGGCCCCATGGTACCATAAAACTATACCCTCATGTGTGTTAGCGATACCACCGCACAAGCCATCTGATTTAATTAGTTGAGTGCATTCCGAGGCACGCGGTTGGCTTCATAACCGCAGAGCTAGACTGAGGTTTTCTCAGGTATTTGCTGGAAATAAGCACCGCTTTGCATTTCCGTGCTGATACTGCCTGTGTCGAAAGCTGAATTCCGGTCTGGCTATACACGAAACTCGGGTCACTTGTGCGGCGGGTGTATTGACAATAGCGGGTATAGCTACTTCGAACTACCCGCACGATTTTTACAGACCAAGCCTGTTGCCGCAGTATACTGGGAGCAGCAAATTACATAATGGCTAAGGTACCGCGCGTCCACATCGTACCCTCCGTTCGCTGATATCTACGCCGTAGGCGGTTGTAAAGTCGAGACCTGGACAACTGAGCGGGGCTACCCTGTTGCGAATCATATGACTTGTAGAATCTATGGTCGGATGTCAAGTCGTACTAGTCTCGGCGCCGGAGTATCAGCGGGTATGACGGAATATTGCGAGGGTTCAGACAATTCTTGGGCGACAGACCGACCCTGACATGGTGGCTTCTTCTGGTCATACCACAGTTCGCGCTAGATGTCGTTGAGTGCCCGCGCGCACGCGACA
seq00026   AGGTCGTGCCCTCGACGCTAGAAGCTGACCAAGGTAGCGTGACCTGGTTAGCTCAAAAGCCTCCCACTGTGCATGTCTGTTCACAACGTAGACTCTTCAGCCGGCTCCCGTACCAATCGCCACAGAAGCCCCGCACACAGGTGGTCCGGTCCGTGATAGTCGCTAAGTGCGTGTTAGGTATGACATCGGGACTATACAAACATGAAACCTCGACGTGTGATACTGACACAAGGGAGATCGTTTAGTACAAGCGAGCGTTAGCCTATGTCCGTACGTATTAAAACTGACCCCTATAGATCAGTGCTGCGATCTGCCTAAGCATTTAAGTCGTCATGCCAAGAGGCAGCAGGTGATAGTCACAGTTTCAACGTCGCGTCTGCTTGCAAATTGCAAAGCAGTGCTAGACACGCACACCAAGCGGGGTAAGTGTTTAACACGGTGGAGTTGCATAAGTGGCTCGCTGATGTCACTTGGCAGGTTACCGCGGGGAGATTTCATGCTAGCTCGTGGTATAACAACGTCTGTAGATAGTCTAGATTTCGCGGGCAGCCGCACTTGAAGTCCGAGGATGTAGCCGTCGGGTCGGAATAGACAATTTATCGCAGTACTAATCCGATCTCAATTTTTCGCGCGAGGTATCTTCCAACCGACAACCTCTAGCTGCTTCGCCAATGCAAGATATTCCGCGGCCCTATGCCAGTTTCACTGTTGATAACAGCGAGTTGCCGATTAGAGTACTACGTCTGGGGCGCGGACTGGGAGCGCTGAAACACTGTAGCTTCGGCTAGTACACTTCCAGAATATACGACAAAGTACCCTGGTGGCGCAAGAACGTTCTCTGCATAACTAGAGAACTTGGATTTTTCGGAACGAGGCCGTACGCAACAGATGATCAGGAGGAATTTCGAAAGGCATTCAAGCCTCGAACCAGGAACAGACCTGTGTCAATCCAAATCCAAAATTATAAAGGACACCGCGTTTAAGCCCGAAGAAGTCGTATTAGGGGGCAGTTAGGGGTTTTCCAATTGGTAAACGGCACACTCTGAGGGCCCATTCAAGCAAAATTATCTGTCTACGGATGGTCATTGGACCGTCCAGAACGTGCGTCTTTGAAACGTTTACATGTACTGCAGTCGTGGCTCCAAGACGCGCCGACGTACTAACCTAGGCCGTGGCATAGGTGACCTGGCTTTGTATTACTCTATTCTGATCAAATGATCGGTCCTCAGGTAGGTGCTTTGGAAGTCACCATGACTGATCTTTGACTCGAATAGATAACTCCCAGGGCGAGGGTGAGGACCCTTAAATTAAGACGTTCTAGCGCAAGGTTATTAAGAAAGCTGTCTCTATGATACATAGTGGTGCACCCCGCTTAGCGTTGTCCGACACATAAGGAGCTTGCACGGTACTTCCGATCTGGACGCGTATCGCGGACGGTCTCAAGAATGCATGCAGGATCACCCCTCTGTTCCGGTCGGTGCTAACTGCACTCGTTGCGTGTATACTGGAGATAGAATTAACCACAATGGAGAAACTCAAATGGTTCCATTCTCCAGCTAGCTAGTCGTGCGGGACACTCATTAACCATGAGGGATTGTCGAAAACTTGGTCAAGTTGTATCCTGAATTGAGAGGGCCCCATGGTACCATAAAACTATACCCTCATGTGTGTTAGCGATACCACCGCACAAGCCATCTGATTTAATTAGTTGAGTGCATTCCGAGGCACGCGGTTGGCTTCATAACCGCAGAGCTAGACTGAGGTTTTCTCAGGTATTTGCTGGAAATAAGCACCGCTTTGCATTTCCGTGCTGATACTGCCTGTGTCGAAAGCTGAATTCCGGTCTGGCTATACACGAAACTCGGGTCACTTGTGCGGCGGGTGTATTGACAATAGCGGGTATAGCTACTTCGAACTACCCGCACGATTTTTACAGACCAAGCCTGTTGCCGCAGTATACTGGGAGCAGCAAATTACATAATGGCTAAGGTACCGCGCGTCCACATCGTACCCTCCGTTCGCTGATATCTACGCCGTAGGCGGTTGTAAAGTCGAGACCTGGACAACTGAGCGGGGCTACCCTGTTGCGAATCATATGACTTGTAGAATCTATGGTCGGATGTCAAGTCGTACTAGTCTCGGCGCCGGAGTATCAGCGGGTATGACGGAATATTGCGAGGGTTCAGACAATTCTTGGGCGACAGACCGACCCTGACATGGTGGCTTCTTCTGGTCATACCACAGTTCGCGCTAGATGTCGTTGAGTGCCCGCGCGCACGCGACA
seq00027   AGGTCGTGCCCTCGACGCTAGAAGCTGACCAAGGTAGCGTGACCTGGTTAGCTCAAAAGCCTCCCACTGTGCATGTCTGTTCACAACGTAGACTCTTCAGCCGGCTCCCGTACCAATCGCCACAGAAGCCCCGCACACAGGTGGTCCGGTCCGTGATAGTCGCTAAGTGCGTGTTAGGTATGACATCGGGACTATACAAACATGAAACCTCGACGTGTGATACTGACACAAGGGAGATCGTTTAGTACAAGCGAGCGTTAGCCTATGTCCGTACGTATTAAAACTGACCCCTATAGATCAGTGCTGCGATCTGCCTAAGCATTTAAGTCGTCATGCCAAGAGGCAGCAGGTGATAGTCACAGTTTCAACGTCGCGTCTGCTTGCAAATTGCAAAGCAGTGCTAGACACGCACACCAAGCGGGGTAAGTGTTTAACACGGTGGAGTTGCATAAGTGGCTCGCTGATGTCACTTGGCAGGTTACCGCGGGGAGATTTCATGCTAGCTCGTGGTATAACAACGTCTGTAGATAGTCTAGATTTCGCGGGCAGCCGCACTTGAAGTCCGAGGATGTAGCCGTCGGGTCGGAATAGACAATTTATCGCAGTACTAATCCGATCTCAATTTTTCGCGCGAGGTATCTTCCAACCGACAACCTCTAGCTGCTTCGCCAATGCAAGATATTCCGCGGCCCTATGCCAGTTTCACTGTTGATAACAGCGAGTTGCCGATTAGAGTACTACGTCTGGGGCGCGGACTGGGAGCGCTGAAACACTGTAGCTTCGGCTAGTACACTTCCAGAATATACGACAAAGTACCCTGGTGGCGCAAGAACGTTCTCTGCATAACTAGAGAACTTGGATTTTTCGGAACGAGGCCGTACGCAACAGATGATCAGGAGGAATTTCGAAAGGCATTCAAGCCTCGAACCAGGAACAGACCTGTGTCAATCCAAATCCAAAATTATAAAGGACACCGCGTTTAAGCCCGAAGAAGTCGTATTAGGGGGCAGTTAGGGGTTTTCCAATTGGTAAACGGCACACTCTGAGGGCCCATTCAAGCAAAATTATCTGTCTACGGATGGTCATTGGACCGTCCAGAACGTGCGTCTTTGAAACGTTTACATGTACTGCAGTCGTGGCTCCAAGACGCGCCGACGTACTAACCTAGGCCGTGGCATAGGTGACCTGGCTTTGTATTACTCTATTCTGATCAAATGATCGGTCCTCAGGTAGGTGCTTTGGAAGTCACCATGACTGATCTTTGACTCGAATAGATAACTCCCAGGGCGAGGGTGAGGACCCTTAAATTAAGACGTTCTAGCGCAAGGTTATTAAGAAAGCTGTCTCTATGATACATAGTGGTGCACCCCGCTTAGCGTTGTCCGACACATAAGGAGCTTGCACGGTACTTCCGATCTGGACGCGTATCGCGGACGGTCTCAAGAATGCATGCAGGATCACCCCTCTGTTCCGGTCGGTGCTAACTGCACTCGTTGCGTGTATACTGGAGATAGAATTAACCACAATGGAGAAACTCAAATGGTTCCATTCTCCAGCTAGCTAGTCGTGCGGCACACTCATTAACCATGAGGGATTGTCGAAAACTTGGTCAAGTTGTATCCTGAATTGAGAGGGCCCCATGGTACCATAAAACTATACCCTCATGTGTGTTAGCGATACCACCGCACAAGCCATCTGATTTAATTAGTTGAGTGCATTCCGAGGCACGCGGTTGGCTTCATAACCGCAGAGCTAGACTGAGGTTTTCTCAGGTATTTGCTGGAAATAAGCACCGCTTTGCATTTCCGTGCTGATACTGCCTGTGTCGAAAGCTGAATTCCGGTCTGGCTATACACGAAACTCGGGTCACTTGTGCGGCGGGTGTATTGACAATAGCGGGTATAGCTACTTCGAACTACCCGCACGATTTTTACAGACCAAGCCTGTTGCCGCAGTATACTGGGAGCAGCAAATTACATAATGGCTAAGGTACCGCGCGTCCACATCGTACCCTCCGTTCGCTGATATCTACGCCGTAGGCGGTTGTAAAGTCGAGACCTGGACAACTGAGCGGGGCTACCCTGTTGCGAATCATATGACTTGTAGAATCTATGGTCGGATGTCAAGTCGTACTAGTCTCGGCGCCGGAGTATCAGCGGGTATGACGGAATATTGCGAGGGTTCAGACAATTCTTGGGCGACAGACCGACCCTGACATGGTGGCTTCTTCTGGTCATACCACAGTTCGCGCTAGATGTCGTTGAGTGCCCGCGCGCACGCGACA
seq00028   AGGTCGTGCCCTCGACGCTAGAAGCTGACCAAGGTAGCGTGACCTGGTTAGCTCAAAAGCCTCCCACTGTGCATGTCTGTTCACAACGTAGACTCTTCAGCCGGCTCCCGTACCAATCGCCACAGAAGCCCCGCACACAGGTGGTCCGGTCCGTGATAGTCGCTAAGTGCGTGTTAGGTATGACATCGGGACTATACAAACATGAAACCTCGACGTGTGATACTGACACAAGGGAGATCGTTTAGTACAAGCGAGCGTTAGCCTATGTCCGTACGTATTAAAACTGACCCCTATAGATCAGTGCTGCGATCTGCCTAAGCATTTAAGTCGTCATGCCAAGAGGCAGCAGGTGATAGTCACAGTTTCAACGTCGCGTCTGCTTGCAAATTGCAAAGCAGTGCTAGACACGCACACCAAGCGGGGTAAGTGTTTAACACGGTGGAGTTGCATAAGTGGCTCGCTGATGTCACTTGGCAGGTTACCGCGGGGAGATTTCATGCTAGCTCGTGGTATAACAACGTCTGTAGATAGTCTAGATTTCGCGGGCAGCCGCACTTGAAGTCCGAGGATGTAGCCGTCGGGTCGGAATAGACAATTTATCGCAGTACTAATCCGATCTCAATTTTTCGCGCGAGGTATCTTCCAACCGACAACCTCTAGCTGCTTCGCCAATGCAAGATATTCCGCGGCCCTATGCCAGTTTCACTGTTGATAACAGCGAGTTGCCGATTAGAGTACTACGTCTGGGGCGCGGACTGGGAGCGCTGAAACACTGTAGCTTCGGCTAGTACACTTCCAGAATATACGACAAAGTACCCTGGTGGCGCAAGAACGTTCTCTGCATAACTAGAGAACTTGGATTTTTCGGAACGAGGCCGTACGCAACAGATGATCAGGAGGAATTTCGAAAGGCATTCAAGCCTCGAACCAGGAACAGACCTGTGTCAATCCAAATCCAAAATTATAAAGGACACCGCGTTTAAGCCCGAAGAAGTCGTATTAGGGGGCAGTTAGGGGTTTTCCAATTGGTAAACGGCACACTCTGAGGGCCCATTCAAGCAAAATTATCTGTCTACGGATGGTCATTGGACCGTCCAGAACGTGCGTCTTTGAAACGTTTACATGTACTGCAGTCGTGGCTCCAAGACGCGCCGACGTACTAACCTAGGCCGTGGCATAGGTGACCTGGCTTTGTATTACTCTATTCTGATCAAATGATCGGTCCTCAGGTAGGTGCTTTGGAAGTCACCATGACTGATCTTTGACTCGAATAGATAACTCCCAGGGCGAGGGTGAGGACCCTTAAATTAAGACGTTCTAGCGCAAGGTTATTAAGAAAGCTGTCTCTATGATACATAGTGGTGCACCCCGCTTAGCGTTGTCCGACACATAAGGAGCTTGCACGGTACTTCCGATCTGGACGCGTATCGCGGACGGTCTCAAGAATGCATGCAGGATCACCCCTCTGTTCCGGTCGGTGCTAACTGCACTCGTTGCGTGTATACTGGAGATAGAATTAACCACAATGGAGAAACTCAAATGGTTCCATTCTCCAGCTAGCTAGTCGTGCGGCACACTCATTAACCATGAGGGATTGTCGAAAACTTGGTCAAGTTGTATCCTGAATTGAGAGGGCCCCATGGTACCATAAAACTATACCCTCATGTGTGTTAGCGATACCACCGCACAAGCCATCTGATTTAATTAGTTGAGTGCATTCCGAGGCACGCGGTTGGCTTCATAACCGCAGAGCTAGACTGAGGTTTTCTCAGGTATTTGCTGGAAATAAGCACCGCTTTGCATTTCCGTGCTGATACTGCCTGTGTCGAAAGCTGAATTCCGGTCTGGCTATACACGAAACTCGGGTCACTTGTGCGGCGGGTGTATTGACAATAGCGGGTATAGCTACTTCGAACTACCCGCACGATTTTTACAGACCAAGCCTGTTGCCGCAGTATACTGGGAGCAGCAAATTACATAATGGCTAAGGTACCGCGCGTCCACATCGTACCCTCCGTTCGCTGATATCTACGCCGTAGGCGGTTGTAAAGTCGAGACCTGGACAACTGAGCGGGGCTACCCTGTTGCGAATCATATGACTTGTAGAATCTATGGTCGGATGTCAAGTCGTACTAGTCTCGGCGCCGGAGTATCAGCGGGTATGACGGAATATTGCGAGGGTTCAGACAATTCTTGGGCGACAGACCGACCCTGACATGGTGGCTTCTTCTGGTCATACCACAGTTCGCGCTAGATGTCGTTGAGTGCCCGCGCGCACGCGACA
seq00029   AGGTCGTGCCCTCGACGCTAGAAGCTGACCAAGGTAGCGTGACCTGGTTAGCACAAAAGCCTCCCACTGTGCATGTCTGTTCACAACGTAGACTCTTCAGCCGGCTCCCGTACCAATCGCCACAGAAGCCCCGCACACAGGTGGTCCGGTCCGTGATAGTCGCTAAGTGCGTGTTAGGTATGACATCGGGACTATACAAACATGAAACCTCGACGTGTGATACTGACACAAGGGAGATCGTTTAGTACAAGCGAGCGTTAGCCTATGTCCGTACGTATTAAAACTGACCCCTATAGATCAGTGCTGCGATCTGCCTAAGCATTTAAGTCGTCATGCCAAGAGGCAGCAGGTGATAGTCACAGTTTCAACGTCGCGTCTGCTTGCAAATTGCAAAGCAGTGCTAGACACGCACACCAAGCGGGGTAAGTGTTTAACACGGTGGAGTTGCATAAGTGGCTCGCTGATGTCACTTGGCAGGTTACCGCGGGGAGATTTCATGCTAGCTCGTGGTATAACAACGTCTGTAGATAGTCTAGATTTCGCGGGCAGCCGCACTTGAAGTCCGAGGATGTAGCCGTCGGGTCGGAATAGACAATTTATCGCAGTACTAATCCGATCTCAATTTTTCGCGCGAGGTATCTTCCAACCGACAACCTCTAGCTGCTTCGCCAATGCAAGATATTCCGCGGCCCTATGCCAGTTTCACTGTTGATAACAGCGAGTTGCCGATTAGAGTACTACGTCTGGGGCGCGGACTGGGAGCGCTGAAACACTGTAGCTTCGGCTAGTACACTTCCAGAATATACGACAAAGTACCCTGGTGGCGCAAGAACGTTCTCTGCATAACTAGAGAACTTGGATTTTTCGGAACGAGGCCGTACGCAACAGATGATCAGGAGGAATTTCGAAAGGCATTCAAGCCTCGAACCAGGAACAGACCTGTGTCAATCCAAATCCAAAATTATAAAGGACACCGCGTTTAAGCCCGAAGAAGTCGTATTAGGGGGCAGTTAGGGGTTTTCCAATTGGTAAACGGCACACTCTGAGGGCCCATTCAAGCAAAATTATCTGTCTACGGATGGTCATTGGACCGTCCAGAACGTGCGTCTTTGAAACGTTTACATGTACTGCAGTCGTGGCTCCAAGACGCGCCGACGTACTAACCTAGGCCGTGGCATAGGTGACCTGGCTTTGTATTACTCTATTCTGATCAAATGATCGGTCCTCAGGTAGGTGCTTTGGAAGTCACCATGACTGATCTTTGACTCGAATAGATAACTCCCAGGGCGAGGGTGAGGACCCTTAAATTAAGACGTTCTAGCGCAAGGTTATTAAGAAAGCTGTCTCTATGATACATAGTGGTGCACCCCGCTTAGCGTTGTCCGACACATAAGGAGCTTGCACGGTACTTCCGATCTGGACGCGTATCGCGGACGGTCTCAAGAATGCATGCAGGATCACCCCTCTGTTCCGGTCGGTGCTAACTGCACTCGTTGCGTGTATACTGGAGATAGAATTAACCACAATGGAGAAACTCAAATGGTTCCATTCTCCAGCTAGCTAGTCGTGCGGGACACTCATTAACCATGAGGGATTGTCGAAAACTTGGTCAAGTTGTATCCTGAATTGAGAGGGCCCCATGGTACCATAAAACTATACCCTCATGTGTGTTAGCGATACCACCGCACAAGCCATCTGATTTAATTAGTTGAGTGCATTCCGAGGCACGCGGTTGGCTTCATAACCGCAGAGCTAGACTGAGGTTTTCTCAGGTATTTGCTGGAAATAAGCACCGCTTTGCATTTCCGTGCTGATACTGCCTGTGTCGAAAGCTGAATTCCGGTCTGGCTATACACGAAACTCGGGTCACTTGTGCGGCGGGTGTATTGACAATAGCGGGTATAGCTACTTCGAACTACCCGCACGATTTTTACAGACCAAGCCTGTTGCCGCAGTATACTGGGAGCAGCAAATTACATAATGGCTAAGGTACCGCGCGTCCACATCGTACCCTCCGTTCGCTGATATCTACGCCGTAGGCGGTTGTAAAGTCGAGACCTGGACAACTGAGCGGGGCTACCCTGTTGCGAATCATATGACTTGTAGAATCTATGGTCGGATGTCAAGTCGTACTAGTCTCGGCGCCGGAGTATCAGCGGGTATGACGGAATATTGCGAGGGTTCAGACAATTCTTGGGCGACAGACCGACCCTGACATGGTGGCTTCTTCTGGTCATACCACAGTTCGCGCTAGATGTCGTTGAGTGCCCGCGCGCACGCGACA
seq00030   AGGTCGTGCCCTCGACGCTAGAAGCTGACCAAGGTAGCGTGACCTGGTTAGCTCAAAAGCCTCCCACTGTGCATGTCTGTTCACAACGTAGACTCTTCAGCCGGCTCCCGTACCAATCGCCACAGAAGCCCCGCACACAGGTGGTCCGGTCCGTGATAGTCGCTAAGTGCGTGTTAGGTATGACATCGGGACTATACAAACATGAAACCTCGACGTGTGATACTGACACAAGGGAGATCGTTTAGTACAAGCGAGCGTTAGCCTATGTCCGTACGTATTAAAACTGACCCCTATAGATCAGTGCTGCGATCTGCCTAAGCATTTAAGTCGTCATGCCAAGAGGCAGCAGGTGATAGTCACAGTTTCAACGTCGCGTCTGCTTGCAAATTGCAAAGCAGTGCTAGACACGCACACCAAGCGGGGTAAGTGTTTAACACGGTGGAGTTGCATAAGTGGCTCGCTGATGTCACTTGGCAGGTTACCGCGGGGAGATTTCATGCTAGCTCGTGGTATAACAACGTCTGTAGATAGTCTAGATTTCGCGGGCAGCCGCACTTGAAGTCCGAGGATGTAGCCGTCGGGTCGGAATAGACAATTTATCGCAGTACTAATCCGATCTCAATTTTTCGCGCGAGGTATCTTCCAACCGACAACCTCTAGCTGCTTCGCCAATGCAAGATATTCCGCGGCCCTATGCCAGTTTCACTGTTGATAACAGCGAGTTGCCGATTAGAGTACTACGTCTGGGGCGCGGACTGGGAGCGCTGAAACACTGTAGCTTCGGCTAGTACACTTCCAGAATATACGACAAAGTACCCTGGTGGCGCAAGAACGTTCTCTGCATAACTAGAGAACTTGGATTTTTCGGAACGAGGCCGTACGCAACAGATGATCAGGAGGAATTTCGAAAGGCATTCAAGCCTCGAACCAGGAACAGACCTGTGTCAATCCAAATCCAAAATTATAAAGGACACCGCGTTTAAGCCCGAAGAAGTCGTATTAGGGGGCAGTTAGGGGTTTTCCAATTGGTAAACGGCACACTCTGAGGGCCCATTCAAGCAAAATTATCTGTCTACGGATGGTCATTGGACCGTCCAGAACGTGCGTCTTTGAAACGTTTACATGTACTGCAGTCGTGGCTCCAAGACGCGCCGACGTACTAACCTAGGCCGTGGCATAGGTGACCTGGCTTTGTATTACTCTATTCTGATCAAATGATCGGTCCTCAGGTAGGTGCTTTGGAAGTCACCATGACTGATCTTTGACTCGAATAGATAACTCCCAGGGCGAGGGTGAGGACCCTTAAATTAAGACGTTCTAGCGCAAGGTTATTAAGAAAGCTGTCTCTATGATACATAGTGGTGCACCCCGCTTAGCGTTGTCCGACACATAAGGAGCTTGCACGGTACTTCCGATCTGGACGCGTATCGCGGACGGTCTCAAGAATGCATGCAGGATCACCCCTCTGTTCCGGTCGGTGCTAACTGCACTCGTTGCGTGTATACTGGAGATAGAATTAACCACAATGGAGAAACTCAAATGGTTCCATTCTCCAGCTAGCTAGTCGTGCGGCACACTCATTAACCATGAGGGATTGTCGAAAACTTGGTCAAGTTGTATCCTGAATTGAGAGGGCCCCATGGTACCATAAAACTATACCCTCATGTGTGTTAGCGATACCACCGCACAAGCCATCTGATTTAATTAGTTGAGTGCATTCCGAGGCACGCGGTTGGCTTCATAACCGCAGAGCTAGACTGAGGTTTTCTCAGGTATTTGCTGGAAATAAGCACCGCTTTGCATTTCCGTGCTGATACTGCCTGTGTCGAAAGCTGAATTCCGGTCTGGCTATACACGAAACTCGGGTCACTTGTGCGGCGGGTGTATTGACAATAGCGGGTATAGCTACTTCGAACTACCCGCACGATTTTTACAGACCAAGCCTGTTGCCGCAGTATACTGGGAGCAGCAAATTACATAATGGCTAAGGTACCGCGCGTCCACATCGTACCCTCCGTTCGCTGATATCTACGCCGTAGGCGGTTGTAAAGTCGAGACCTGGACAACTGAGCGGGGCTACCCTGTTGCGAATCATATGACTTGTAGAATCTATGGTCGGATGTCAAGTCGTACTAGTCTCGGCGCCGGAGTATCAGCGGGTATGACGGAATATTGCGAGGGTTCAGACAATTCTTGGGCGACAGACCGACCCTGACATGGTGGCTTCTTCTGGTCATACCACAGTTCGCGCTAGATGTCGTTGAGTGCCCGCGCGCACGCGACA
seq00031   AGGTCGTGCCCTCGACGCTAGAAGCTGACCAAGGTAGCGTGACCTGGTTAGCTCAAAAGCCTCCCACTGTGCATGTCTGTTCACAACGTAGACTCTTCAGCCGGCTCCCGTACCAATCGCCACAGAAGCCCCGCACACAGGTGGTCCGGTCCGTGATAGTCGCTAAGTGCGTGTTAGGTATGACATCGGGACTATACAAACATGAAACCTCGACGTGTGATACTGACACAAGGGAGATCGTTTAGTACAAGCGAGCGTTAGCCTATGTCCGTACGTATTAAAACTGACCCCTATAGATCAGTGCTGCGATCTGCCTAAGCATTTAAGTCGTCATGCCAAGAGGCAGCAGGTGATAGTCACAGTTTCAACGTCGCGTCTGCTTGCAAATTGCAAAGCAGTGCTAGACACGCACACCAAGCGGGGTAAGTGTTTAACACGGTGGAGTTGCATAAGTGGCTCGCTGATGTCACTTGGCAGGTTACCGCGGGGAGATTTCATGCTAGCTCGTGGTATAACAACGTCTGTAGATAGTCTAGATTTCGCGGGCAGCCGCACTTGAAGTCCGAGGATGTAGCCGTCGGGTCGGAATAGACAATTTATCGCAGTACTAATCCGATCTCAATTTTTCGCGCGAGGTATCTTCCAACCGACAACCTCTAGCTGCTTCGCCAATGCAAGATATTCCGCGGCCCTATGCCAGTTTCACTGTTGATAACAGCGAGTTGCCGATTAGAGTACTACGTCTGGGGCGCGGACTGGGAGCGCTGAAACACTGTAGCTTCGGCTAGTACACTTCCAGAATATACGACAAAGTACCCTGGTGGCGCAAGAACGTTCTCTGCATAACTAGAGAACTTGGATTTTTCGGAACGAGGCCGTACGCAACAGATGATCAGGAGGAATTTCGAAAGGCATTCAAGCCTCGAACCAGGAACAGACCTGTGTCAATCCAAATCCAAAATTATAAAGGACACCGCGTTTAAGCCCGAAGAAGTCGTATTAGGGGGCAGTTAGGGGTTTTCCAATTGGTAAACGGCACACTCTGAGGGCCCATTCAAGCAAAATTATCTGTCTACGGATGGTCATTGGACCGTCCAGAACGTGCGTCTTTGAAACGTTTACATGTACTGCAGTCGTGGCTCCAAGACGCGCCGACGTACTAACCTAGGCCGTGGCATAGGTGACCTGGCTTTGTATTACTCTATTCTGATCAAATGATCGGTCCTCAGGTAGGTGCTTTGGAAGTCACCATGACTGATCTTTGACTCGAATAGATAACTCCCAGGGCGAGGGTGAGGACCCTTAAATTAAGACGTTCTAGCGCAAGGTTATTAAGAAAGCTGTCTCTATGATACATAGTGGTGCACCCCGCTTAGCGTTGTCCGACACATAAGGAGCTTGCACGGTACTTCCGATCTGGACGCGTATCGCGGACGGTCTCAAGAATGCATGCAGGATCACCCCTCTGTTCCGGTCGGTGCTAACTGCACTCGTTGCGTGTATACTGGAGATAGAATTAACCACAATGGAGAAACTCAAATGGTTCCATTCTCCAGCTAGCTAGTCGTGCGGCACACTCATTAACCATGAGGGATTGTCGAAAACTTGGTCAAGTTGTATCCTGAATTGAGAGGGCCCCATGGTACCATAAAACTATACCCTCATGTGTGTTAGCGATACCACCGCACAAGCCATCTGATTTAATTAGTTGAGTGCATTCCGAGGCACGCGGTTGGCTTCATAACCGCAGAGCTAGACTGAGGTTTTCTCAGGTATTTGCTGGAAATAAGCACCGCTTTGCATTTCCGTGCTGATACTGCCTGTGTCGAAAGCTGAATTCCGGTCTGGCTATACACGAAACTCGGGTCACTTGTGCGGCGGGTGTATTGACAATAGCGGGTATAGCTACTTCGAACTACCCGCACGATTTTTACAGACCAAGCCTGTTGCCGCAGTATACTGGGAGCAGCAAATTACATAATGGCTAAGGTACCGCGCGTCCACATCGTACCCTCCGTTCGCTGATATCTACGCCGTAGGCGGTTGTAAAGTCGAGACCTGGACAACTGAGCGGGGCTACCCTGTTGCGAATCATATGACTTGTAGAATCTATGGTCGGATGTCAAGTCGTACTAGTCTCGGCGCCGGAGTATCAGCGGGTATGACGGAATATTGCGAGGGTTCAGACAATTCTTGGGCGACAGACCGACCCTGACATGGTGGCTTCTTCTGGTCATACCACAGTTCGCGCTAGATGTCGTTGAGTGCCCGCGCGCACGCGACA
seq00032   AGGTCGTGCCCTCGACGCTAGAAGCTGACCAAGGTAGCGTGACCTGGTTAGCACAAAAGCCTCCCACTGTGCATGTCTGTTCACAACGTAGACTCTTCAGCCGGCTCCCGTACCAATCGCCACAGAAGCCCCGCACACAGGTGGTCCGGTCCGTGATAGTCGCTAAGTGCGTGTTAGGTATGACATCGGGACTATACAAACATGAAACCTCGACGTGTGATACTGACACAAGGGAGATCGTTTAGTACAAGCGAGCGTTAGCCTATGTCCGTACGTATTAAAACTGACCCCTATAGATCAGTGCTGCGATCTGCCTAAGCATTTAAGTCGTCATGCCAAGAGGCAGCAGGTGATAGTCACAGTTTCAACGTCGCGTCTGCTTGCAAATTGCAAAGCAGTGCTAGACACGCACACCAAGCGGGGTAAGTGTTTAACACGGTGGAGTTGCATAAGTGGCTCGCTGATGTCACTTGGCAGGTTACCGCGGGGAGATTTCATGCTAGCTCGTGGTATAACAACGTCTGTAGATAGTCTAGATTTCGCGGGCAGCCGCACTTGAAGTCCGAGGATGTAGCCGTCGGGTCGGAATAGACAATTTATCGCAGTACTAATCCGATCTCAATTTTTCGCGCGAGGTATCTTCCAACCGACAACCTCTAGCTGCTTCGCCAATGCAAGATATTCCGCGGCCCTATGCCAGTTTCACTGTTGATAACAGCGAGTTGCCGATTAGAGTACTACGTCTGGGGCGCGGACTGGGAGCGCTGAAACACTGTAGCTTCGGCTAGTACACTTCCAGAATATACGACAAAGTACCCTGGTGGCGCAAGAACGTTCTCTGCATAACTAGAGAACTTGGATTTTTCGGAACGAGGCCGTACGCAACAGATGATCAGGAGGAATTTCGAAAGGCATTCAAGCCTCGAACCAGGAACAGACCTGTGTCAATCCAAATCCAAAATTATAAAGGACACCGCGTTTAAGCCCGAAGAAGTCGTATTAGGGGGCAGTTAGGGGTTTTCCAATTGGTAAACGGCACACTCTGAGGGCCCATTCAAGCAAAATTATCTGTCTACGGATGGTCATTGGACCGTCCAGAACGTGCGTCTTTGAAACGTTTACATGTACTGCAGTCGTGGCTCCAAGACGCGCCGACGTACTAACCTAGGCCGTGGCATAGGTGACCTGGCTTTGTATTACTCTATTCTGATCAAATGATCGGTCCTCAGGTAGGTGCTTTGGAAGTCACCATGACTGATCTTTGACTCGAATAGATAACTCCCAGGGCGAGGGTGAGGACCCTTAAATTAAGACGTTCTAGCGCAAGGTTATTAAGAAAGCTGTCTCTATGATACATAGTGGTGCACCCCGCTTAGCGTTGTCCGACACATAAGGAGCTTGCACGGTACTTCCGATCTGGACGCGTATCGCGGACGGTCTCAAGAATGCATGCAGGATCACCCCTCTGTTCCGGTCGGTGCTAACTGCACTCGTTGCGTGTATACTGGAGATAGAATTAACCACAATGGAGAAACTCAAATGGTTCCATTCTCCAGCTAGCTAGTCGTGCGGCACACTCATTAACCATGAGGGATTGTCCAAAACTTGGTCAAGTTGTATCCTGAATTGAGAGGGCCCCATGGTACCATAAAACTATACCCTCATGTGTGTTAGCGATACCACCGCACAAGCCATCTGATTTAATTAGTTGAGTGCATTCCGAGGCACGCGGTTGGCTTCATAACCGCAGAGCTAGACTGAGGTTTTCTCAGGTATTTGCTGGAAATAAGCACCGCTTTGCATTTCCGTGCTGATACTGCCTGTGTCGAAAGCTGAATTCCGGTCTGGCTATACACGAAACTCGGGTCACTTGTGCGGCGGGTGTATTGACAATAGCGGGTATAGCTACTTCGAACTACCCGCACGATTTTTACAGACCAAGCCTGTTGCCGCAGTATACTGGGAGCAGCAAATTACATAATGGCTAAGGTACCGCGCGTCCACATCGTACCCTCCGTTCGCTGATATCTACGCCGTAGGCGGTTGTAAAGTCGAGACCTGGACAACTGAGCGGGGCTACCCTGTTGCGAATCATATGACTTGTAGAATCTATGGTCGGATGTCAAGTCGTACTAGTCTCGGCGCCGGAGTATCAGCGGGTATGACGGAATATTGCGAGGGTTCAGACAATTCTTGGGCGACAGACCGACCCTGACATGGTGGCTTCTTCTGGTCATACCACAGTTCGCGCTAGATGTCGTTGAGTGCCCGCGCGCACGCGACA
seq00033   AGGTCGTGCCCTCGACGCTAGAAGCTGACCAAGGTAGCGTGACCTGGTTAGCACAAAAGCCTCCCACTGTGCATGTCTGTTCACAACGTAGACTCTTCAGCCGGCTCCCGTACCAATCGCCACAGAAGCCCCGCACACAGGTGGTCCGGTCCGTGATAGTCGCTAAGTGCGTGTTAGGTATGACATCGGGACTATACAAACATGAAACCTCGACGTGTGATACTGACACAAGGGAGATCGTTTAGTACAAGCGAGCGTTAGCCTATGTCCGTACGTATTAAAACTGACCCCTATAGATCAGTGCTGCGATCTGCCTAAGCATTTAAGTCGTCATGCCAAGAGGCAGCAGGTGATAGTCACAGTTTCAACGTCGCGTCTGCTTGCAAATTGCAAAGCAGTGCTAGACACGCACACCAAGCGGGGTAAGTGTTTAACACGGTGGAGTTGCATAAGTGGCTCGCTGATGTCACTTGGCAGGTTACCGCGGGGAGATTTCATGCTAGCTCGTGGTATAACAACGTCTGTAGATAGTCTAGATTTCGCGGGCAGCCGCACTTGAAGTCCGAGGATGTAGCCGTCGGGTCGGAATAGACAATTTATCGCAGTACTAATCCGATCTCAATTTTTCGCGCGAGGTATCTTCCAACCGACAACCTCTAGCTGCTTCGCCAATGCAAGATATTCCGCGGCCCTATGCCAGTTTCACTGTTGATAACAGCGAGTTGCCGATTAGAGTACTACGTCTGGGGCGCGGACTGGGAGCGCTGAAACACTGTAGCTTCGGCTAGTACACTTCCAGAATATACGACAAAGTACCCTGGTGGCGCAAGAACGTTCTCTGCATAACTAGAGAACTTGGATTTTTCGGAACGAGGCCGTACGCAACAGATGATCAGGAGGAATTTCGAAAGGCATTCAAGCCTCGAACCAGGAACAGACCTGTGTCAATCCAAATCCAAAATTATAAAGGACACCGCGTTTAAGCCCGAAGAAGTCGTATTAGGGGGCAGTTAGGGGTTTTCCAATTGGTAAACGGCACACTCTGAGGGCCCATTCAAGCAAAATTATCTGTCTACGGATGGTCATTGGACCGTCCAGAACGTGCGTCTTTGAAACGTTTACATGTACTGCAGTCGTGGCTCCAAGACGCGCCGACGTACTAACCTAGGCCGTGGCATAGGTGACCTGGCTTTGTATTACTCTATTCTGATCAAATGATCGGTCCTCAGGTAGGTGCTTTGGAAGTCACCATGACTGATCTTTGACTCGAATAGATAACTCCCAGGGCGAGGGTGAGGACCCTTAAATTAAGACGTTCTAGCGCAAGGTTATTAAGAAAGCTGTCTCTATGATACATAGTGGTGCACCCCGCTTAGCGTTGTCCGACACATAAGGAGCTTGCACGGTACTTCCGATCTGGACGCGTATCGCGGACGGTCTCAAGAATGCATGCAGGATCACCCCTCTGTTCCGGTCGGTGCTAACTGCACTCGTTGCGTGTATACTGGAGATAGAATTAACCACAATGGAGAAACTCAAATGGTTCCATTCTCCAGCTAGCTAGTCGTGCGGCACACTCATTAACCATGAGGGATTGTCGAAAACTTGGTCAAGTTGTATCCTGAATTGAGAGGGCCCCATGGTACCATAAAACTATACCCTCATGTGTGTTAGCGATACCACCGCACAAGCCATCTGATTTAATTAGTTGAGTGCATTCCGAGGCACGCGGTTGGCTTCATAACCGCAGAGCTAGACTGAGGTTTTCTCAGGTATTTGCTGGAAATAAGCACCGCTTTGCATTTCCGTGCTGATACTGCCTGTGTCGAAAGCTGAATTCCGGTCTGGCTATACACGAAACTCGGGTCACTTGTGCGGCGGGTGTATTGACAATAGCGGGTATAGCTACTTCGAACTACCCGCACGATTTTTACAGACCAAGCCTGTTGCCGCAGTATACTGGGAGCAGCAAATTACATAATGGCTAAGGTACCGCGCGTCCACATCGTACCCTCCGTTCGCTGATATCTACGCCGTAGGCGGTTGTAAAGTCGAGACCTGGACAACTGAGCGGGGCTACCCTGTTGCGAATCATATGACTTGTAGAATCTATGGTCGGATGTCAAGTCGTACTAGTCTCGGCGCCGGAGTATCAGCGGGTATGACGGAATATTGCGAGGGTTCAGACAATTCTTGGGCGACAGACCGACCCTGACATGGTGGCTTCTTCTGGTCATACCACAGTTCGCGCTAGATGTCGTTGAGTGCCCGCGCGCACGCGACA
