# Supplementary material for: How Good Are Indirect Tests at Detecting Recombination in Human mtDNA?
Source: G3 (Bethesda). 2013 Jul 1;3(7):1095–104. doi: 10.1534/g3.113.006510 (PMC3704238; doi:10.1534/g3.113.006510)
Supplement: Supporting Information [file supp_g3.113.006510_FileS2.gz › SequenceData/mtDNA_ratehet&popgrowth/10/3rdbase/Infiles/10_25-new.txt]

33 2284
seq00001   GTCATCTGATAGAACGGTCTATGCAAATTCACACCGGTCGAAGGGCGGTCGTGGCCGCCGACGGTCTTTCGGATCACCGCGTTCCGACTGGATTGTTTCGGGGAGAAAGAAGTCGTGACAGCACACGGCGGCGGGCGTATCGGGATTACTCCAATGTGAGCAGCTCTAGCTAAATTTTGCCATGGCGTCCTTCTGGCCCAAGTTCGTGGGGGTTTTCCCATCAAACGCACTACAAACTTTTGTGTTACGCACGATACAGAATGAACACGCCGTCGACTATGCCAAGAGCGGATAGGTACATGCGGAATAAGCAGAGATATCCGTTATGAATTACCTGTAACCTGAGCTTGACACCTTGACGGCTAGACGTCAACTTATTACTACAAGGACCGAGATAAATTTGCCGCCAGTCACGGGGCGAATATATATGAGCAGGCTAGGCTGAAGGGCAAGCGTCAGCACTAAGACATCCGTGAACAAATAATCACACGAGGTTGACTGCCCCAGTCAGAAGTGCATCAATAGGGTAGCCTCCAATGTGCACTAAGGCAGCGGGTGCCGGAGACACGCGATGTATCAACTTTAGAAATACGTTGAGCTTCGCTAGCCGTCAATAGTTCGTACAGATATGATGTTCCGTCGGTCTGGTCATTAGTGCTTCTCGGACTCATAAGTTACCCAGAACCCGAGTGAAGGTCCGCAAACTGGCGCTACAGTAGGCAAAGTAATACCAGCACTAATAAAGCGAGCCGCCTATAATGCCAAATCTCGGTTTCGATCTGAGTAAGTTGTGTAGGTGAACTTTCTACAAACAATCGGACTAGTCATCTAGTTGTCGGCCCGAGATATTCAACCCAAAGTGACCGCGGCCTTCTGCCAGTAGCTAACACGGCTTTAAGTGGCGGTAAGATCAGACGCGCATCGGCTATTGGCCGCAGTAACTTGTTCCGTGTTGAGGTCGTCCACCAGCCCCTAGAGCAAGTTCTTTCGATGTGGGGCTGACTCAACCAGGCAGTGCAATTGGGAAGGAGGGTCCTGCCGGGGCGTTTCATAGTCCTGCATAAGAGGAACCCGATACGCTGTCCTTTGGAACGGGCGTCCGGGTGAGTTCGGGACTGCTTCCCGTCGGAACTCGTCCCGAGTGTATGCATGCGTGTTTCGCGGTAGCGAATTGACAAACACACGAATGAGTTTATCGCGATTCTGTTTTGGGAGTTGTACCACTCGCCGGGACTCGCATGCTTACTGTAAATCTACGTTGAAGCATGGTGACTGACTGTAGCTCCGACGTCCACACCAGACCTACGGGGTGGCCGCGGGGTACGGCAATCGAATTCGGCAGATGAGAACAGGGTTGGCCATGCGAAGGAATTTGCCCTCATCGTGCGTTGTGGAACCTAGTCGCTCTTTCAATCAGGTAAAAGCGGTCAGGAGGTGCCCGAATATCCCAGTTGGCGTACTAGCTTTGTGTGAATACCTGCTATGAGCTTCACGACCATCGCTTCGTCTCAAGCTATGTAGTCACATTCGAGGCATATTGTTCCTTTGATACCGGCGGGAGTGAGTAACCAGGCACTAGCCTGAAGAGAAATTAAACTGCCCGCGCACTATCCCTGTACGCCGCGTTGTCTCAGATCACCCGCAGACCCATTACACGTGGTACCTTTTATGTAATGATAGGCATCTTAAGGTGTTATTCATTCCAAAAAGCGGAATGGCTTCAAAACCCCGTGCATGGTAGTGCCAATAGACGTCCTTCTGGAACAGTCCGGGTTCGAGCCCGGACCCTACCCTTCGCGGTCGTACTTAATCTGCGAGCCCTCGAAAATTACTGAAAAACAGCTGAGAGGGGGCACATGTTAGCGAGGACTTTAAGTTGAAACCCCCGGTGGAAGTTATATCCGTTTAGGCCGTCACACAACAAGACAAGATAGGGTATACCCACGTGCGTCTATCCATCTAGATGTAGGAGTACCTCCCGTGCAGATAAGAGAATCTCAGTAGGGATCGGCTAACGCCCCGTATATTTGGGGATATCCCAATCATACATATACAAATACGCGTTATTCTGGCGGTGTTATCGCGAAACGTCCTAGTAGTAATAACTAAGTCCCCCAAGCTCCTATTTACACGGATGACTGGTTGCGTGTCACTACTCGGTTGGAAAATACATAGCCTATGATCCATTAGATCTTTGGTACGGCGTTACCTTCACGTTCGAAAACTAGCCTCCCGCGTCCATAGCCGTGCTCGTCCTTCCACATATCAAAACCAGCAACACTGG
seq00002   GTCATCTGATAGAACGGTCTATGCAAATTCACACCGGTCGAAGGGCGGTCGTGGCCGCCGACGGTCTTTCGGATCACCGCGTTCCGACTGGATTGTTTCGGGGAGAAAGAAGTCGTGACAGCACACGGCGGCGGGCGTATCGGGATTACTCCAATGTGAGCAGCTCTAGCTAAATTTTGCCATGGCGTCCTTCTGGCCCAAGTTCGTGGGGGTTTTCCCATCAAACGCACTACAAACTTTTGTGTTACGCACGATACAGAATGAACACGCCGTCGACTATGCCAAGAGCGGATAGGTACATGCGGAATAAGCAGAGATATCCGTTATGAATTACCTGTAACCTGAGCTTGACACCTTGACGGCTAGACGTCAACTTATTACTACAAGGACCGAGATAAATTTGCCGCCAGTCACGGGGCGAATATATATGAGCAGGCTAGGCTGAAGGGCAAGCGTCAGCACTAAGACATCCGTGAACAAATAATCACACGAGGTTGACTGCCCCAGTCAGAAGTGCATCAATAGGGTAGCCTCCAATGTGCACTAAGGCAGCGGGTGCCGGAGACACGCGATGTATCAACTTTAGAAATACGTTGAGCTTCGCTAGCCGTCAATAGTTCGTACAGATATGATGTTCCGTCGGTCTGGTCATTAGTGCTTCTCGGACTCATAAGTTACCCAGAACCCGAGTGAAGGTCCGCAAACTGGCGCTACAGTAGGCAAAGTAATACCAGCACTAATAAAGCGAGCCGCCTATAATGCCAAATCTCGGTTTCGATCTGAGTAAGTTGTGTAGGTGAACTTTCTACAAACAATCGGACTAGTCATCTAGTTGTCGGCCCGAGATATTCAACCCAAAGTGACCGCGGCCTTCTGCCAGTAGCTAACACGGCTTTAAGTGGCGGTAAGATCAGACGCGCATCGGCTATTGGCCGCAGTAACTTGTTCCGTGTTGAGGTCGTCCACCAGCCCCTAGAGCAAGTTCTTTCGATGTGGGGCTGACTCAACCAGGCAGTGCAATTGGGAAGGAGGGTCCTGCCGGGGCGTTTCATAGTCCTGCATAAGAGGAACCCGATACGCTGTCCTTTGGAACGGGCGTCCGGGTGAGTTCGGGACTGCTTCCCGTCGGAACTCGTCCCGAGTGTATGCATGCGTGTTTCGCGGTAGCGAATTGACAAACACACGAATGAGTTTATCGCGATTCTGTTTTGGGAGTTGTACCACTCGCCGGGACTCGCATGCTTACTGTAAATCTACGTTGAAGCATGGTGACTGACTGTAGCTCCGACGTCCACACCAGACCTACGGGGTGGCCGCGGGGTACGGCAATCGAATTCGGCAGATGAGAACAGGGTTGGCCATGCGAAGGAATTTGCCCTCATCGTGCGTTGTGGAACCTAGTCGCTCTTTCAATCAGGTAAAAGCGGTCAGGAGGTGCCCGAATATCCCAGTTGGCGTACTAGCTTTGTGTGAATACCTGCTATGAGCTTCACGACCATCGCTTCGTCTCAAGCTATGTAGTCACATTCGAGGCATATTGTTCCTTTGATACCGGCGGGAGTGAGTAACCAGGCACTAGCCTGAAGAGAAATTAAACTGCCCGCGCACTATCCCTGTACGCCGCGTTGTCTCAGATCACCCGCAGACCCATTACACGTGGTACCTTTTATGTAATGATAGGCATCTTAAGGTGTTATTCATTCCAAAAAGCGGAATGGCTTCAAAACCCCGTGCATGGTAGTGCCAATAGACGTCCTTCTGGAACAGTCCGGGTTCGAGCCCGGACCCTACCCTTCGCGGTCGTACTTAATCTGCGAGCCCTCGAAAATTACTGAAAAACAGCTGAGAGGGGGCACATGTTAGCGAGGACTTTAAGTTGAAACCCCCGGTGGAAGTTATATCCGTTTAGGCCGTCACACAACAAGACAAGATAGGGTATACCCACGTGCGTCTATCCATCTAGATGTAGGAGTACCTCCCGTGCAGATAAGAGAATCTCAGTAGGGATCGGCTAACGCCCCGTATATTTGGGGATATCCCAATCATACATATACAAATACGCGTTATTCTGGCGGTGTTATCGCGAAACGTCCTAGTAGTAATAACTAAGTCCCCCAAGCTCCTATTTACACGGATGACTGGTTGCGTGTCACTACTCGGTTGGAAAATACATAGCCTATGATCCATTAGATCTTTGGTACGGCGTTACCTTCACGTTCGAAAACTAGCCTCCCGCGTCCATAGCCGTGCTCGTCCTTCCACATATCAAAACCAGCAACACTGG
seq00003   GTCATCTGATAGAACGGTCTATGCAAATTCACACCGGTCGAAGGGCGGTCGTGGCCGCCGACGGTCTTTCGGATCACCGCGTTCCGACTGGATTGTTTCGGGGAGAAAGAAGTCGTGACAGCACACGGCGGCGGGCGTATCGGGATTACTCCAATGTGAGCAGCTCTAGCTAAATTTTGCCATGGCGTCCTTCTGGCCCAAGTTCGTGGGGGTTTTCCCATCAAACGCACTACAAACTTTTGTGTTACGCACGATACAGAATGAACACGCCGTCGACTATGCCAAGAGCGGATAGGTACATGCGGAATAAGCAGAGATATCCGTTATGAATTACCTGTAACCTGAGCTTGACACCTTGACGGCTAGACGTCAACTTATTACTACAAGGACCGAGATAAATTTGCCGCCAGTCACGGGGCGAATATATATGAGCAGGCTAGGCTGAAGGGCAAGCGTCAGCACTAAGACATCCGTGAACAAATAATCACACGAGGTTGACTGCCCCAGTCAGAAGTGCATCAATAGGGTAGCCTCCAATGTGCACTAAGGCAGCGGGTGCCGGAGACACGCGATGTATCAACTTTAGAAATACGTTGAGCTTCGCTAGCCGTCAATAGTTCGTACAGATATGATGTTCCGTCGGTCTGGTCATTAGTGCTTCTCGGACTCATAAGTTACCCAGAACCCGAGTGAAGGTCCGCAAACTGGCGCTACAGTAGGCAAAGTAATACCAGCACTAATAAAGCGAGCCGCCTATAATGCCAAATCTCGGTTTCGATCTGAGTAAGTTGTGTAGGTGAACTTTCTACAAACAATCGGACTAGTCATCTAGTTGTCGGCCCGAGATATTCAACCCAAAGTGACCGCGGCCTTCTGCCAGTAGCTAACACGGCTTTAAGTGGCGGTAAGATCAGACGCGCATCGGCTATTGGCCGCAGTAACTTGTTCCGTGTTGAGGTCGTCCACCAGCCCCTAGAGCAAGTTCTTTCGATGTGGGGCTGACTCAACCAGGCAGTGCAATTGGGAAGGAGGGTCCTGCCGGGGCGTTTCATAGTCCTGCATAAGAGGAACCCGATACGCTGTCCTTTGGAACGGGCGTCCGGGTGAGTTCGGGACTGCTTCCCGTCGGAACTCGTCCCGAGTGTATGCATGCGTGTTTCGCGGTAGCGAATTGACAAACACACGAATGAGTTTATCGCGATTCTGTTTTGGGAGTTGTACCACTCGCCGGGACTCGCATGCTTACTGTAAATCTACGTTGAAGCATGGTGACTGACTGTAGCTCCGACGTCCACACCAGACCTACGGGGTGGCCGCGGGGTACGGCAATCGAATTCGGCAGATGAGAACAGGGTTGGCCATGCGAAGGAATTTGCCCTCATCGTGCGTTGTGGAACCTAGTCGCTCTTTCTATCAGGTAAAAGCGGTCAGGAGGTGCCCGAATATCCCAGTTGGCGTACTAGCTTTGTGTGAATACCTGCTATGAGCTTCACGACCATCGCTTCGTCTCAAGCTATGTAGTCACATTCGAGGCATATTGTTCCTTTGATACCGGCGGGAGTGAGTAACCAGGCACTAGCCTGAAGAGAAATTAAACTGCCCGCGCACTATCCCTGTACGCCGCGTTGTCTCAGATCACCCGCAGACCCATTACACGTGGTACCTTTTATGTAATGATAGGCATCTTAAGGTGTTATTCATTCCAAAAAGCGGAATGGCTTCAAAACCCCGTGCATGGTAGTGCCAATAGACGTCCTTCTGGAACAGTCCGGGTTCGAGCCCGGACCCTACCCTTCGCGGTCGTACTTAATCTGCGAGCCCTCGAAAATTACTGAAAAACAGCTGAGAGGGGGCACATGTTAGCGAGGACTTTAAGTTGAAACCCCCGGTGGAAGTTATATCCGTTTAGGCCGTCACACAACAAGACAAGATAGGGTATACCCACGTGCGTCTATCCATCTAGATGTAGGAGTACCTCCCGTGCAGATAAGAGAATCTCAGTAGGGATCGGCTAACGCCCCGTATATTTGGGGATATCCCAATCATACATATACAAATACGCGTTATTCTGGCGGTGTTATCGCGAAACGTCCTAGTAGTAATAACTAAGTCCCCCAAGCTCCTATTTACACGGATGACTGGTTGCGTGTCACTACTCGGTTGGAAAATACATAGCCTATGATCCATTAGATCTTTGGTACGGCGTTACCTTCACGTTCGAAAACTAGCCTCCCGCGTCCATAGCCGTGCTCGTCCTTCCACATATCAAAACCAGCAACACTGG
seq00004   GTCATCTGATAGAACGGTCTATGCAAATTCACACCGGTCGAAGGGCGGTCGTGGCCGCCGACGGTCTTTCGGATCACCGCGTTCCGACTGGATTGTTTCGGGGAGAAAGAAGTCGTGACAGCACACGGCGGCGGGCGTATCGGGATTACTCCAATGTGAGCAGCTCTAGCTAAATTTTGCCATGGCGTCCTTCTGGCCCAAGTTCGTGGGGGTTTTCCCATCAAACGCACTACAAACTTTTGTGTTACGCACGATACAGAATGAACACGCCGTCGACTATGCCAAGAGCGGATAGGTACATGCGGAATAAGCAGAGATATCCGTTATGAATTACCTGTAACCTGAGCTTGACACCTTGACGGCTAGACGTCAACTTATTACTACAAGGACCGAGATAAATTTGCCGCCAGTCACGGGGCGAATATATATGAGCAGGCTAGGCTGAAGGGCAAGCGTCAGCACTAAGACATCCGTGAACAAATAATCACACGAGGTTGACTGCCCCAGTCAGAAGTGCATCAATAGGGTAGCCTCCAATGTGCACTAAGGCAGCGGGTGCCGGAGACACGCGATGTATCAACTTTAGAAATACGTTGAGCTTCGCTAGCCGTCAATAGTTCGTACAGATATGATGTTCCGTCGGTCTGGTCATTAGTGCTTCTCGGACTCATAAGTTACCCAGAACCCGAGTGAAGGTCCGCAAACTGGCGCTACAGTAGGCAAAGTAATACCAGCACTAATAAAGCGAGCCGCCTATAATGCCAAATCTCGGTTTCGATCTGAGTAAGTTGTGTAGGTGAACTTTCTACAAACAATCGGACTAGTCATCTAGTTGTCGGCCCGAGATATTCAACCCAAAGTGACCGCGGCCTTCTGCCAGTAGCTAACACGGCTTTAAGTGGCGGTAAGATCAGACGCGCATCGGCTATTGGCCGCAGTAACTTGTTCCGTGTTGAGGTCGTCCACCAGCCCCTAGAGCAAGTTCTTTCGATGTGGGGCTGACTCAACCAGGCAGTGCAATTGGGAAGGAGGGTCCTGCCGGGGCGTTTCATAGTCCTGCATAAGAGGAACCCGATACGCTGTCCTTTGGAACGGGCGTCCGGGTGAGTTCGGGACTGCTTCCCGTCGGAACTCGTCCCGAGTGTATGCATGCGTGTTTCGCGGTAGCGAATTGACAAACACACGAATGAGTTTATCGCGATTCTGTTTTGGGAGTTGTACCACTCGCCGGGACTCGCATGCTTACTGTAAATCTACGTTGAAGCATGGTGACTGACTGTAGCTCCGACGTCCACACCAGACCTACGGGGTGGCCGCGGGGTACGGCAATCGAATTCGGCAGATGAGAACAGGGTTGGCCATGCGAAGGAATTTGCCCTCATCGTGCGTTGTGGAACCTAGTCGCTCTTTCTATCAGGTAAAAGCGGTCAGGAGGTGCCCGAATATCCCAGTTGGCGTACTAGCTTTGTGTGAATACCTGCTATGAGCTTCACGACCATCGCTTCGTCTCAAGCTATGTAGTCACATTCGAGGCATATTGTTCCTTTGATACCGGCGGGAGTGAGTAACCAGGCACTAGCCTGAAGAGAAATTAAACTGCCCGCGCACTATCCCTGTACGCCGCGTTGTCTCAGATCACCCGCAGACCCATTACACGTGGTACCTTTTATGTAATGATAGGCATCTTAAGGTGTTATTCATTCCAAAAAGCGGAATGGCTTCAAAACCCCGTGCATGGTAGTGCCAATAGACGTCCTTCTGGAACAGTCCGGGTTCGAGCCCGGACCCTACCCTTCGCGGTCGTACTTAATCTGCGAGCCCTCGAAAATTACTGAAAAACAGCTGAGAGGGGGCACATGTTAGCGAGGACTTTAAGTTGAAACCCCCGGTGGAAGTTATATCCGTTTAGGCCGTCACACAACAAGACAAGATAGGGTATACCCACGTGCGTCTATCCATCTAGATGTAGGAGTACCTCCCGTGCAGATAAGAGAATCTCAGTAGGGATCGGCTAACGCCCCGTATATTTGGGGATATCCCAATCATACATATACAAATACGCGTTATTCTGGCGGTGTTATCGCGAAACGTCCTAGTAGTAATAACTAAGTCCCCCAAGCTCCTATTTACACGGATGACTGGTTGCGTGTCACTACTCGGTTGGAAAATACATAGCCTATGATCCATTAGATCTTTGGTACGGCGTTACCTTCACGTTCGAAAACTAGCCTCCCGCGTCCATAGCCGTGCTCGTCCTTCCACATATCAAAACCAGCAACACTGG
seq00005   GTCATCTGATAGAACGGTCTATGCAAATTCACACCGGTCGAAGGGCGGTCGTGGCCGCCGACGGTCTTTCGGATCACCGCGTTCCGACTGGATTGTTTCGGGGAGAAAGAAGTCGTGACAGCACACGGCGGCGGGCGTATCGGGATTACTCCAATGTGAGCAGCTCTAGCTAAATTTTGCCATGGCGTCCTTCTGGCCCAAGTTCGTGGGGGTTTTCCCATCAAACGCACTACAAACTTTTGTGTTACGCACGATACAGAATGAACACGCCGTCGACTATGCCAAGAGCGGATAGGTACATGCGGAATAAGCAGAGATATCCGTTATGAATTACCTGTAACCTGAGCTTGACACCTTGACGGCTAGACGTCAACTTATTACTACAAGGACCGAGATAAATTTGCCGCCAGTCACGGGGCGAATATATATGAGCAGGCTAGGCTGAAGGGCAAGCGTCAGCACTAAGACATCCGTGAACAAATAATCACACGAGGTTGACTGCCCCAGTCAGAAGTGCATCAATAGGGTAGCCTCCAATGTGCACTAAGGCAGCGGGTGCCGGAGACACGCGATGTATCAACTTTAGAAATACGTTGAGCTTCGCTAGCCGTCAATAGTTCGTACAGATATGATGTTCCGTCGGTCTGGTCATTAGTGCTTCTCGGACTCATAAGTTACCCAGAACCCGAGTGAAGGTCCGCAAACTGGCGCTACAGTAGGCAAAGTAATACCAGCACTAATAAAGCGAGCCGCCTATAATGCCAAATCTCGGTTTCGATCTGAGTAAGTTGTGTAGGTGAACTTTCTACAAACAATCGGACTAGTCATCTAGTTGTCGGCCCGAGATATTCAACCCAAAGTGACCGCGGCCTTCTGCCAGTAGCTAACACGGCTTTAAGTGGCGGTAAGATCAGACGCGCATCGGCTATTGGCCGCAGTAACTTGTTCCGTGTTGAGGTCGTCCACCAGCCCCTAGAGCAAGTTCTTTCGATGTGGGGCTGACTCAACCAGGCAGTGCAATTGGGAAGGAGGGTCCTGCCGGGGCGTTTCATAGTCCTGCATAAGAGGAACCCGATACGCTGTCCTTTGGAACGGGCGTCCGGGTGAGTTCGGGACTGCTTCCCGTCGGAACTCGTCCCGAGTGTATGCATGCGTGTTTCGCGGTAGCGAATTGACAAACACACGAATGAGTTTATCGCGATTCTGTTTTGGGAGTTGTACCACTCGCCGGGACTCGCATGCTTACTGTAAATCTACGTTGAAGCATGGTGACTGACTGTAGCTCCGACGTCCACACCAGACCTACGGGGTGGCCGCGGGGTACGGCAATCGAATTCGGCAGATGAGAACAGGGTTGGCCATGCGAAGGAATTTGCCCTCATCGTGCGTTGTGGAACCTAGTCGCTCTTTCAATCAGGTAAAAGCGGTCAGGAGGTGCCCGAATATCCCAGTTGGCGTACTAGCTTTGTGTGAATACCTGCTATGAGCTTCACGACCATCGCTTCGTCTCAAGCTATGTAGTCACATTCGAGGCATATTGTTCCTTTGATACCGGCGGGAGTGAGTAACCAGGCACTAGCCTGAAGAGAAATTAAACTGCCCGCGCACTATCCCTGTACGCCGCGTTGTCTCAGATCACCCGCAGACCCATTACACGTGGTACCTTTTATGTAATGATAGGCATCTTAAGGTGTTATTCATTCCAAAAAGCGGAATGGCTTCAAAACCCCGTGCATGGTAGTGCCAATAGACGTCCTTCTGGAACAGTCCGGGTTCGAGCCCGGACCCTACCCTTCGCGGTCGTACTTAATCTGCGAGCCCTCGAAAATTACTGAAAAACAGCTGAGAGGGGGCACATGTTAGCGAGGACTTTAAGTTGAAACCCCCGGTGGAAGTTATATCCGTTTAGGCCGTCACACAACAAGACAAGATAGGGTATACCCACGTGCGTCTATCCATCTAGATGTAGGAGTACCTCCCGTGCAGATAAGAGAATCTCAGTAGGGATCGGCTAACGCCCCGTATATTTGGGGATATCCCAATCATACATATACAAATACGCGTTATTCTGGCGGTGTTATCGCGAAACGTCCTAGTAGTAATAACTAAGTCCCCCAAGCTCCTATTTACACGGATGACTGGTTGCGTGTCACTACTCGGTTGGAAAATACATAGCCTATGATCCATTAGATCTTTGGTACGGCGTTACCTTCACGTTCGAAAACTAGCCTCCCGCGTCCATAGCCGTGCTCGTCCTTCCACATATCAAAACCAGCAACACTGG
seq00006   GTCATCTGATAGAACGGTCTATGCAAATTCACACCGGTCGAAGGGCGGTCGTGGCCGCCGACGGTCTTTCGGATCACCGCGTTCCGACTGGATTGTTTCGGGGAGAAAGAAGTCGTGACAGCACACGGCGGCGGGCGTATCGGGATTACTCCAATGTGAGCAGCTCTAGCTAAATTTTGCCATGGCGTCCTTCTGGCCCAAGTTCGTGGGGGTTTTCCCATCAAACGCACTACAAACTTTTGTGTTACGCACGATACAGAATGAACACGCCGTCGACTATGCCAAGAGCGGATAGGTACATGCGGAATAAGCAGAGATATCCGTTATGAATTACCTGTAACCTGAGCTTGACACCTTGACGGCTAGACGTCAACTTATTACTACAAGGACCGAGATAAATTTGCCGCCAGTCACGGGGCGAATATATATGAGCAGGCTAGGCTGAAGGGCAAGCGTCAGCACTAAGACATCCGTGAACAAATAATCACACGAGGTTGACTGCCCCAGTCAGAAGTGCATCAATAGGGTAGCCTCCAATGTGCACTAAGGCAGCGGGTGCCGGAGACACGCGATGTATCAACTTTAGAAATACGTTGAGCTTCGCTAGCCGTCAATAGTTCGTACAGATATGATGTTCCGTCGGTCTGGTCATTAGTGCTTCTCGGACTCATAAGTTACCCAGAACCCGAGTGAAGGTCCGCAAACTGGCGCTACAGTAGGCAAAGTAATACCAGCACTAATAAAGCGAGCCGCCTATAATGCCAAATCTCGGTTTCGATCTGAGTAAGTTGTGTAGGTGAACTTTCTACAAACAATCGGACTAGTCATCTAGTTGTCGGCCCGAGATATTCAACCCAAAGTGACCGCGGCCTTCTGCCAGTAGCTAACACGGCTTTAAGTGGCGGTAAGATCAGACGCGCATCGGCTATTGGCCGCAGTAACTTGTTCCGTGTTGAGGTCGTCCACCAGCCCCTAGAGCAAGTTCTTTCGATGTGGGGCTGACTCAACCAGGCAGTGCAATTGGGAAGGAGGGTCCTGCCGGGGCGTTTCATAGTCCTGCATAAGAGGAACCCGATACGCTGTCCTTTGGAACGGGCGTCCGGGTGAGTTCGGGACTGCTTCCCGTCGGAACTCGTCCCGAGTGTATGCATGCGTGTTTCGCGGTAGCGAATTGACAAACACACGAATGAGTTTATCGCGATTCTGTTTTGGGAGTTGTACCACTCGCCGGGACTCGCATGCTTACTGTAAATCTACGTTGAAGCATGGTGACTGACTGTAGCTCCGACGTCCACACCAGACCTACGGGGTGGCCGCGGGGTACGGCAATCGAATTCGGCAGATGAGAACAGGGTTGGCCATGCGAAGGAATTTGCCCTCATCGTGCGTTGTGGAACCTAGTCGCTCTTTCAATCAGGTAAAAGCGGTCAGGAGGTGCCCGAATATCCCAGTTGGCGTACTAGCTTTGTGTGAATACCTGCTATGAGCTTCACGACCATCGCTTCGTCTCAAGCTATGTAGTCACATTCGAGGCATATTGTTCCTTTGATACCGGCGGGAGTGAGTAACCAGGCACTAGCCTGAAGAGAAATTAAACTGCCCGCGCACTATCCCTGTACGCCGCGTTGTCTCAGATCACCCGCAGACCCATTACACGTGGTACCTTTTATGTAATGATAGGCATCTTAAGGTGTTATTCATTCCAAAAAGCGGAATGGCTTCAAAACCCCGTGCATGGTAGTGCCAATAGACGTCCTTCTGGAACAGTCCGGGTTCGAGCCCGGACCCTACCCTTCGCGGTCGTACTTAATCTGCGAGCCCTCGAAAATTACTGAAAAACAGCTGAGAGGGGGCACATGTTAGCGAGGACTTTAAGTTGAAACCCCCGGTGGAAGTTATATCCGTTTAGGCCGTCACACAACAAGACAAGATAGGGTATACCCACGTGCGTCTATCCATCTAGATGTAGGAGTACCTCCCGTGCAGATAAGAGAATCTCAGTAGGGATCGGCTAACGCCCCGTATATTTGGGGATATCCCAATCATACATATACAAATACGCGTTATTCTGGCGGTGTTATCGCGAAACGTCCTAGTAGTAATAACTAAGTCCCCCAAGCTCCTATTTACACGGATGACTGGTTGCGTGTCACTACTCGGTTGGAAAATACATAGCCTATGATCCATTAGATCTTTGGTACGGCGTTACCTTCACGTTCGAAAACTAGCCTCCCGCGTCCATAGCCGTGCTCGTCCTTCCACATATCAAAACCAGCAACACTGG
seq00007   GTCATCTGATAGAACGGTCTATGCAAATTCACACCGGTCGAAGGGCGGTCGTGGCCGCCGACGGTCTTTCGGATCACCGCGTTCCGACTGGATTGTTTCGGGGAGAAAGAAGTCGTGACAGCACACGGCGGCGGGCGTATCGGGATTACTCCAATGTGAGCAGCTCTAGCTAAATTTTGCCATGGCGTCCTTCTGGCCCAAGTTCGTGGGGGTTTTCCCATCAAACGCACTACAAACTTTTGTGTTACGCACGATACAGAATGAACACGCCGTCGACTATGCCAAGAGCGGATAGGTACATGCGGAATAAGCAGAGATATCCGTTATGAATTACCTGTAACCTGAGCTTGACACCTTGACGGCTAGACGTCAACTTATTACTACAAGGACCGAGATAAATTTGCCGCCAGTCACGGGGCGAATATATATGAGCAGGCTAGGCTGAAGGGCAAGCGTCAGCACTAAGACATCCGTGAACAAATAATCACACGAGGTTGACTGCCCCAGTCAGAAGTGCATCAATAGGGTAGCCTCCAATGTGCACTAAGGCAGCGGGTGCCGGAGACACGCGATGTATCAACTTTAGAAATACGTTGAGCTTCGCTAGCCGTCAATAGTTCGTACAGATATGATGTTCCGTCGGTCTGGTCATTAGTGCTTCTCGGACTCATAAGTTACCCAGAACCCGAGTGAAGGTCCGCAAACTGGCGCTACAGTAGGCAAAGTAATACCAGCACTAATAAAGCGAGCCGCCTATAATGCCAAATCTCGGTTTCGATCTGAGTAAGTTGTGTAGGTGAACTTTCTACAAACAATCGGACTAGTCATCTAGTTGTCGGCCCGAGATATTCAACCCAAAGTGACCGCGGCCTTCTGCCAGTAGCTAACACGGCTTTAAGTGGCGGTAAGATCAGACGCGCATCGGCTATTGGCCGCAGTAACTTGTTCCGTGTTGAGGTCGTCCACCAGCCCCTAGAGCAAGTTCTTTCGATGTGGGGCTGACTCAACCAGGCAGTGCAATTGGGAAGGAGGGTCCTGCCGGGGCGTTTCATAGTCCTGCATAAGAGGAACCCGATACGCTGTCCTTTGGAACGGGCGTCCGGGTGAGTTCGGGACTGCTTCCCGTCGGAACTCGTCCCGAGTGTATGCATGCGTGTTTCGCGGTAGCGAATTGACAAACACACGAATGAGTTTATCGCGATTCTGTTTTGGGAGTTGTACCACTCGCCGGGACTCGCATGCTTACTGTAAATCTACGTTGAAGCATGGTGACTGACTGTAGCTCCGACGTCCACACCAGACCTACGGGGTGGCCGCGGGGTACGGCAATCGAATTCGGCAGATGAGAACAGGGTTGGCCATGCGAAGGAATTTGCCCTCATCGTGCGTTGTGGAACCTAGTCGCTCTTTCAATCAGGTAAAAGCGGTCAGGAGGTGCCCGAATATCCCAGTTGGCGTACTAGCTTTGTGTGAATACCTGCTATGAGCTTCACGACCATCGCTTCGTCTCAAGCTATGTAGTCACATTCGAGGCATATTGTTCCTTTGATACCGGCGGGAGTGAGTAACCAGGCACTAGCCTGAAGAGAAATTAAACTGCCCGCGCACTATCCCTGTACGCCGCGTTGTCTCAGATCACCCGCAGACCCATTACACGTGGTACCTTTTATGTAATGATAGGCATCTTAAGGTGTTATTCATTCCAAAAAGCGGAATGGCTTCAAAACCCCGTGCATGGTAGTGCCAATAGACGTCCTTCTGGAACAGTCCGGGTTCGAGCCCGGACCCTACCCTTCGCGGTCGTACTTAATCTGCGAGCCCTCGAAAATTACTGAAAAACAGCTGAGAGGGGGCACATGTTAGCGAGGACTTTAAGTTGAAACCCCCGGTGGAAGTTATATCCGTTTAGGCCGTCACACAACAAGACAAGATAGGGTATACCCACGTGCGTCTATCCATCTAGATGTAGGAGTACCTCCCGTGCAGATAAGAGAATCTCAGTAGGGATCGGCTAACGCCCCGTATATTTGGGGATATCCCAATCATACATATACAAATACGCGTTATTCTGGCGGTGTTATCGCGAAACGTCCTAGTAGTAATAACTAAGTCCCCCAAGCTCCTATTTACACGGATGACTGGTTGCGTGTCACTACTCGGTTGGAAAATACATAGCCTATGATCCATTAGATCTTTGGTACGGCGTTACCTTCACGTTCGAAAACTAGCCTCCCGCGTCCATAGCCGTGCTCGTCCTTCCACATATCAAAACCAGCAACACTGG
seq00008   GTCATCTGATAGAACGGTCTATGCAAATTCACACCGGTCGAAGGGCGGTCGTGGCCGCCGACGGTCTTTCGGATCACCGCGTTCCGACTGGATTGTTTCGGGGAGAAAGAAGTCGTGACAGCACACGGCGGCGGGCGTATCGGGATTACTCCAATGTGAGCAGCTCTAGCTAAATTTTGCCATGGCGTCCTTCTGGCCCAAGTTCGTGGGGGTTTTCCCATCAAACGCACTACAAACTTTTGTGTTACGCACGATACAGAATGAACACGCCGTCGACTATGCCAAGAGCGGATAGGTACATGCGGAATAAGCAGAGATATCCGTTATGAATTACCTGTAACCTGAGCTTGACACCTTGACGGCTAGACGTCAACTTATTACTACAAGGACCGAGATAAATTTGCCGCCAGTCACGGGGCGAATATATATGAGCAGGCTAGGCTGAAGGGCAAGCGTCAGCACTAAGACATCCGTGAACAAATAATCACACGAGGTTGACTGCCCCAGTCAGAAGTGCATCAATAGGGTAGCCTCCAATGTGCACTAAGGCAGCGGGTGCCGGAGACACGCGATGTATCAACTTTAGAAATACGTTGAGCTTCGCTAGCCGTCAATAGTTCGTACAGATATGATGTTCCGTCGGTCTGGTCATTAGTGCTTCTCGGACTCATAAGTTACCCAGAACCCGAGTGAAGGTCCGCAAACTGGCGCTACAGTAGGCAAAGTAATACCAGCACTAATAAAGCGAGCCGCCTATAATGCCAAATCTCGGTTTCGATCTGAGTAAGTTGTGTAGGTGAACTTTCTACAAACAATCGGACTAGTCATCTAGTTGTCGGCCCGAGATATTCAACCCAAAGTGACCGCGGCCTTCTGCCAGTAGCTAACACGGCTTTAAGTGGCGGTAAGATCAGACGCGCATCGGCTATTGGCCGCAGTAACTTGTTCCGTGTTGAGGTCGTCCACCAGCCCCTAGAGCAAGTTCTTTCGATGTGGGGCTGACTCAACCAGGCAGTGCAATTGGGAAGGAGGGTCCTGCCGGGGCGTTTCATAGTCCTGCATAAGAGGAACCCGATACGCTGTCCTTTGGAACGGGCGTCCGGGTGAGTTCGGGACTGCTTCCCGTCGGAACTCGTCCCGAGTGTATGCATGCGTGTTTCGCGGTAGCGAATTGACAAACACACGAATGAGTTTATCGCGATTCTGTTTTGGGAGTTGTACCACTCGCCGGGACTCGCATGCTTACTGTAAATCTACGTTGAAGCATGGTGACTGACTGTAGCTCCGACGTCCACACCAGACCTACGGGGTGGCCGCGGGGTACGGCAATCGAATTCGGCAGATGAGAACAGGGTTGGCCATGCGAAGGAATTTGCCCTCATCGTGCGTTGTGGAACCTAGTCGCTCTTTCAATCAGGTAAAAGCGGTCAGGAGGTGCCCGAATATCCCAGTTGGCGTACTAGCTTTGTGTGAATACCTGCTATGAGCTTCACGACCATCGCTTCGTCTCAAGCTATGTAGTCACATTCGAGGCATATTGTTCCTTTGATACCGGCGGGAGTGAGTAACCAGGCACTAGCCTGAAGAGAAATTAAACTGCCCGCGCACTATCCCTGTACGCCGCGTTGTCTCAGATCACCCGCAGACCCATTACACGTGGTACCTTTTATGTAATGATAGGCATCTTAAGGTGTTATTCATTCCAAAAAGCGGAATGGCTTCAAAACCCCGTGCATGGTAGTGCCAATAGACGTCCTTCTGGAACAGTCCGGGTTCGAGCCCGGACCCTACCCTTCGCGGTCGTACTTAATCTGCGAGCCCTCGAAAATTACTGAAAAACAGCTGAGAGGGGGCACATGTTAGCGAGGACTTTAAGTTGAAACCCCCGGTGGAAGTTATATCCGTTTAGGCCGTCACACAACAAGACAAGATAGGGTATACCCACGTGCGTCTATCCATCTAGATGTAGGAGTACCTCCCGTGCAGATAAGAGAATCTCAGTAGGGATCGGCTAACGCCCCGTATATTTGGGGATATCCCAATCATACATATACAAATACGCGTTATTCTGGCGGTGTTATCGCGAAACGTCCTAGTAGTAATAACTAAGTCCCCCAAGCTCCTATTTACACGGATGACTGGTTGCGTGTCACTACTCGGTTGGAAAATACATAGCCTATGATCCATTAGATCTTTGGTACGGCGTTACCTTCACGTTCGAAAACTAGCCTCCCGCGTCCATAGCCGTGCTCGTCCTTCCACATATCAAAACCAGCAACACTGG
seq00009   GTCATCTGATAGAACGGTCTATGCAAATTCACACCGGTCGAAGGGCGGTCGTGGCCGCCGACGGTCTTTCGGATCACCGCGTTCCGACTGGATTGTTTCGGGGAGAAAGAAGTCGTGACAGCACACGGCGGCGGGCGTATCGGGATTACTCCAATGTGAGCAGCTCTAGCTAAATTTTGCCATGGCGTCCTTCTGGCCCAAGTTCGTGGGGGTTTTCCCATCAAACGCACTACAAACTTTTGTGTTACGCACGATACAGAATGAACACGCCGTCGACTATGCCAAGAGCGGATAGGTACATGCGGAATAAGCAGAGATATCCGTTATGAATTACCTGTAACCTGAGCTTGACACCTTGACGGCTAGACGTCAACTTATTACTACAAGGACCGAGATAAATTTGCCGCCAGTCACGGGGCGAATATATATGAGCAGGCTAGGCTGAAGGGCAAGCGTCAGCACTAAGACATCCGTGAACAAATAATCACACGAGGTTGACTGCCCCAGTCAGAAGTGCATCAATAGGGTAGCCTCCAATGTGCACTAAGGCAGCGGGTGCCGGAGACACGCGATGTATCAACTTTAGAAATACGTTGAGCTTCGCTAGCCGTCAATAGTTCGTACAGATATGATGTTCCGTCGGTCTGGTCATTAGTGCTTCTCGGACTCATAAGTTACCCAGAACCCGAGTGAAGGTCCGCAAACTGGCGCTACAGTAGGCAAAGTAATACCAGCACTAATAAAGCGAGCCGCCTATAATGCCAAATCTCGGTTTCGATCTGAGTAAGTTGTGTAGGTGAACTTTCTACAAACAATCGGACTAGTCATCTAGTTGTCGGCCCGAGATATTCAACCCAAAGTGACCGCGGCCTTCTGCCAGTAGCTAACACGGCTTTAAGTGGCGGTAAGATCAGACGCGCATCGGCTATTGGCCGCAGTAACTTGTTCCGTGTTGAGGTCGTCCACCAGCCCCTAGAGCAAGTTCTTTCGATGTGGGGCTGACTCAACCAGGCAGTGCAATTGGGAAGGAGGGTCCTGCCGGGGCGTTTCATAGTCCTGCATAAGAGGAACCCGATACGCTGTCCTTTGGAACGGGCGTCCGGGTGAGTTCGGGACTGCTTCCCGTCGGAACTCGTCCCGAGTGTATGCATGCGTGTTTCGCGGTAGCGAATTGACAAACACACGAATGAGTTTATCGCGATTCTGTTTTGGGAGTTGTACCACTCGCCGGGACTCGCATGCTTACTGTAAATCTACGTTGAAGCATGGTGACTGACTGTAGCTCCGACGTCCACACCAGACCTACGGGGTGGCCGCGGGGTACGGCAATCGAATTCGGCAGATGAGAACAGGGTTGGCCATGCGAAGGAATTTGCCCTCATCGTGCGTTGTGGAACCTAGTCGCTCTTTCAATCAGGTAAAAGCGGTCAGGAGGTGCCCGAATATCCCAGTTGGCGTACTAGCTTTGTGTGAATACCTGCTATGAGCTTCACGACCATCGCTTCGTCTCAAGCTATGTAGTCACATTCGAGGCATATTGTTCCTTTGATACCGGCGGGAGTGAGTAACCAGGCACTAGCCTGAAGAGAAATTAAACTGCCCGCGCACTATCCCTGTACGCCGCGTTGTCTCAGATCACCCGCAGACCCATTACACGTGGTACCTTTTATGTAATGATAGGCATCTTAAGGTGTTATTCATTCCAAAAAGCGGAATGGCTTCAAAACCCCGTGCATGGTAGTGCCAATAGACGTCCTTCTGGAACAGTCCGGGTTCGAGCCCGGACCCTACCCTTCGCGGTCGTACTTAATCTGCGAGCCCTCGAAAATTACTGAAAAACAGCTGAGAGGGGGCACATGTTAGCGAGGACTTTAAGTTGAAACCCCCGGTGGAAGTTATATCCGTTTAGGCCGTCACACAACAAGACAAGATAGGGTATACCCACGTGCGTCTATCCATCTAGATGTAGGAGTACCTCCCGTGCAGATAAGAGAATCTCAGTAGGGATCGGCTAACGCCCCGTATATTTGGGGATATCCCAATCATACATATACAAATACGCGTTATTCTGGCGGTGTTATCGCGAAACGTCCTAGTAGTAATAACTAAGTCCCCCAAGCTCCTATTTACACGGATGACTGGTTGCGTGTCACTACTCGGTTGGAAAATACATAGCCTATGATCCATTAGATCTTTGGTACGGCGTTACCTTCACGTTCGAAAACTAGCCTCCCGCGTCCATAGCCGTGCTCGTCCTTCCACATATCAAAACCAGCAACACTGG
seq00010   GTCATCTGATAGAACGGTCTATGCAAATTCACACCGGTCGAAGGGCGGTCGTGGCCGCCGACGGTCTTTCGGATCACCGCGTTCCGACTGGATTGTTTCGGGGAGAAAGAAGTCGTGACAGCACACGGCGGCGGGCGTATCGGGATTACTCCAATGTGAGCAGCTCTAGCTAAATTTTGCCATGGCGTCCTTCTGGCCCAAGTTCGTGGGGGTTTTCCCATCAAACGCACTACAAACTTTTGTGTTACGCACGATACAGAATGAACACGCCGTCGACTATGCCAAGAGCGGATAGGTACATGCGGAATAAGCAGAGATATCCGTTATGAATTACCTGTAACCTGAGCTTGACACCTTGACGGCTAGACGTCAACTTATTACTACAAGGACCGAGATAAATTTGCCGCCAGTCACGGGGCGAATATATATGAGCAGGCTAGGCTGAAGGGCAAGCGTCAGCACTAAGACATCCGTGAACAAATAATCACACGAGGTTGACTGCCCCAGTCAGAAGTGCATCAATAGGGTAGCCTCCAATGTGCACTAAGGCAGCGGGTGCCGGAGACACGCGATGTATCAACTTTAGAAATACGTTGAGCTTCGCTAGCCGTCAATAGTTCGTACAGATATGATGTTCCGTCGGTCTGGTCATTAGTGCTTCTCGGACTCATAAGTTACCCAGAACCCGAGTGAAGGTCCGCAAACTGGCGCTACAGTAGGCAAAGTAATACCAGCACTAATAAAGCGAGCCGCCTATAATGCCAAATCTCGGTTTCGATCTGAGTAAGTTGTGTAGGTGAACTTTCTACAAACAATCGGACTAGTCATCTAGTTGTCGGCCCGAGATATTCAACCCAAAGTGACCGCGGCCTTCTGCCAGTAGCTAACACGGCTTTAAGTGGCGGTAAGATCAGACGCGCATCGGCTATTGGCCGCAGTAACTTGTTCCGTGTTGAGGTCGTCCACCAGCCCCTAGAGCAAGTTCTTTCGATGTGGGGCTGACTCAACCAGGCAGTGCAATTGGGAAGGAGGGTCCTGCCGGGGCGTTTCATAGTCCTGCATAAGAGGAACCCGATACGCTGTCCTTTGGAACGGGCGTCCGGGTGAGTTCGGGACTGCTTCCCGTCGGAACTCGTCCCGAGTGTATGCATGCGTGTTTCGCGGTAGCGAATTGACAAACACACGAATGAGTTTATCGCGATTCTGTTTTGGGAGTTGTACCACTCGCCGGGACTCGCATGCTTACTGTAAATCTACGTTGAAGCATGGTGACTGACTGTAGCTCCGACGTCCACACCAGACCTACGGGGTGGCCGCGGGGTACGGCAATCGAATTCGGCAGATGAGAACAGGGTTGGCCATGCGAAGGAATTTGCCCTCATCGTGCGTTGTGGAACCTAGTCGCTCTTTCTATCAGGTAAAAGCGGTCAGGAGGTGCCCGAATATCCCAGTTGGCGTACTAGCTTTGTGTGAATACCTGCTATGAGCTTCACGACCATCGCTTCGTCTCAAGCTATGTAGTCACATTCGAGGCATATTGTTCCTTTGATACCGGCGGGAGTGAGTAACCAGGCACTAGCCTGAAGAGAAATTAAACTGCCCGCGCACTATCCCTGTACGCCGCGTTGTCTCAGATCACCCGCAGACCCATTACACGTGGTACCTTTTATGTAATGATAGGCATCTTAAGGTGTTATTCATTCCAAAAAGCGGAATGGCTTCAAAACCCCGTGCATGGTAGTGCCAATAGACGTCCTTCTGGAACAGTCCGGGTTCGAGCCCGGACCCTACCCTTCGCGGTCGTACTTAATCTGCGAGCCCTCGAAAATTACTGAAAAACAGCTGAGAGGGGGCACATGTTAGCGAGGACTTTAAGTTGAAACCCCCGGTGGAAGTTATATCCGTTTAGGCCGTCACACAACAAGACAAGATAGGGTATACCCACGTGCGTCTATCCATCTAGATGTAGGAGTACCTCCCGTGCAGATAAGAGAATCTCAGTAGGGATCGGCTAACGCCCCGTATATTTGGGGATATCCCAATCATACATATACAAATACGCGTTATTCTGGCGGTGTTATCGCGAAACGTCCTAGTAGTAATAACTAAGTCCCCCAAGCTCCTATTTACACGGATGACTGGTTGCGTGTCACTACTCGGTTGGAAAATACATAGCCTATGATCCATTAGATCTTTGGTACGGCGTTACCTTCACGTTCGAAAACTAGCCTCCCGCGTCCATAGCCGTGCTCGTCCTTCCACATATCAAAACCAGCAACACTGG
seq00011   GTCATCTGATAGAACGGTCTATGCAAATTCACACCGGTCGAAGGGCGGTCGTGGCCGCCGACGGTCTTTCGGATCACCGCGTTCCGACTGGATTGTTTCGGGGAGAAAGAAGTCGTGACAGCACACGGCGGCGGGCGTATCGGGATTACTCCAATGTGAGCAGCTCTAGCTAAATTTTGCCATGGCGTCCTTCTGGCCCAAGTTCGTGGGGGTTTTCCCATCAAACGCACTACAAACTTTTGTGTTACGCACGATACAGAATGAACACGCCGTCGACTATGCCAAGAGCGGATAGGTACATGCGGAATAAGCAGAGATATCCGTTATGAATTACCTGTAACCTGAGCTTGACACCTTGACGGCTAGACGTCAACTTATTACTACAAGGACCGAGATAAATTTGCCGCCAGTCACGGGGCGAATATATATGAGCAGGCTAGGCTGAAGGGCAAGCGTCAGCACTAAGACATCCGTGAACAAATAATCACACGAGGTTGACTGCCCCAGTCAGAAGTGCATCAATAGGGTAGCCTCCAATGTGCACTAAGGCAGCGGGTGCCGGAGACACGCGATGTATCAACTTTAGAAATACGTTGAGCTTCGCTAGCCGTCAATAGTTCGTACAGATATGATGTTCCGTCGGTCTGGTCATTAGTGCTTCTCGGACTCATAAGTTACCCAGAACCCGAGTGAAGGTCCGCAAACTGGCGCTACAGTAGGCAAAGTAATACCAGCACTAATAAAGCGAGCCGCCTATAATGCCAAATCTCGGTTTCGATCTGAGTAAGTTGTGTAGGTGAACTTTCTACAAACAATCGGACTAGTCATCTAGTTGTCGGCCCGAGATATTCAACCCAAAGTGACCGCGGCCTTCTGCCAGTAGCTAACACGGCTTTAAGTGGCGGTAAGATCAGACGCGCATCGGCTATTGGCCGCAGTAACTTGTTCCGTGTTGAGGTCGTCCACCAGCCCCTAGAGCAAGTTCTTTCGATGTGGGGCTGACTCAACCAGGCAGTGCAATTGGGAAGGAGGGTCCTGCCGGGGCGTTTCATAGTCCTGCATAAGAGGAACCCGATACGCTGTCCTTTGGAACGGGCGTCCGGGTGAGTTCGGGACTGCTTCCCGTCGGAACTCGTCCCGAGTGTATGCATGCGTGTTTCGCGGTAGCGAATTGACAAACACACGAATGAGTTTATCGCGATTCTGTTTTGGGAGTTGTACCACTCGCCGGGACTCGCATGCTTACTGTAAATCTACGTTGAAGCATGGTGACTGACTGTAGCTCCGACGTCCACACCAGACCTACGGGGTGGCCGCGGGGTACGGCAATCGAATTCGGCAGATGAGAACAGGGTTGGCCATGCGAAGGAATTTGCCCTCATCGTGCGTTGTGGAACCTAGTCGCTCTTTCAATCAGGTAAAAGCGGTCAGGAGGTGCCCGAATATCCCAGTTGGCGTACTAGCTTTGTGTGAATACCTGCTATGAGCTTCACGACCATCGCTTCGTCTCAAGCTATGTAGTCACATTCGAGGCATATTGTTCCTTTGATACCGGCGGGAGTGAGTAACCAGGCACTAGCCTGAAGAGAAATTAAACTGCCCGCGCACTATCCCTGTACGCCGCGTTGTCTCAGATCACCCGCAGACCCATTACACGTGGTACCTTTTATGTAATGATAGGCATCTTAAGGTGTTATTCATTCCAAAAAGCGGAATGGCTTCAAAACCCCGTGCATGGTAGTGCCAATAGACGTCCTTCTGGAACAGTCCGGGTTCGAGCCCGGACCCTACCCTTCGCGGTCGTACTTAATCTGCGAGCCCTCGAAAATTACTGAAAAACAGCTGAGAGGGGGCACATGTTAGCGAGGACTTTAAGTTGAAACCCCCGGTGGAAGTTATATCCGTTTAGGCCGTCACACAACAAGACAAGATAGGGTATACCCACGTGCGTCTATCCATCTAGATGTAGGAGTACCTCCCGTGCAGATAAGAGAATCTCAGTAGGGATCGGCTAACGCCCCGTATATTTGGGGATATCCCAATCATACATATACAAATACGCGTTATTCTGGCGGTGTTATCGCGAAACGTCCTAGTAGTAATAACTAAGTCCCCCAAGCTCCTATTTACACGGATGACTGGTTGCGTGTCACTACTCGGTTGGAAAATACATAGCCTATGATCCATTAGATCTTTGGTACGGCGTTACCTTCACGTTCGAAAACTAGCCTCCCGCGTCCATAGCCGTGCTCGTCCTTCCACATATCAAAACCAGCAACACTGG
seq00012   GTCATCTGATAGAACGGTCTATGCAAATTCACACCGGTCGAAGGGCGGTCGTGGCCGCCGACGGTCTTTCGGATCACCGCGTTCCGACTGGATTGTTTCGGGGAGAAAGAAGTCGTGACAGCACACGGCGGCGGGCGTATCGGGATTACTCCAATGTGAGCAGCTCTAGCTAAATTTTGCCATGGCGTCCTTCTGGCCCAAGTTCGTGGGGGTTTTCCCATCAAACGCACTACAAACTTTTGTGTTACGCACGATACAGAATGAACACGCCGTCGACTATGCCAAGAGCGGATAGGTACATGCGGAATAAGCAGAGATATCCGTTATGAATTACCTGTAACCTGAGCTTGACACCTTGACGGCTAGACGTCAACTTATTACTACAAGGACCGAGATAAATTTGCCGCCAGTCACGGGGCGAATATATATGAGCAGGCTAGGCTGAAGGGCAAGCGTCAGCACTAAGACATCCGTGAACAAATAATCACACGAGGTTGACTGCCCCAGTCAGAAGTGCATCAATAGGGTAGCCTCCAATGTGCACTAAGGCAGCGGGTGCCGGAGACACGCGATGTATCAACTTTAGAAATACGTTGAGCTTCGCTAGCCGTCAATAGTTCGTACAGATATGATGTTCCGTCGGTCTGGTCATTAGTGCTTCTCGGACTCATAAGTTACCCAGAACCCGAGTGAAGGTCCGCAAACTGGCGCTACAGTAGGCAAAGTAATACCAGCACTAATAAAGCGAGCCGCCTATAATGCCAAATCTCGGTTTCGATCTGAGTAAGTTGTGTAGGTGAACTTTCTACAAACAATCGGACTAGTCATCTAGTTGTCGGCCCGAGATATTCAACCCAAAGTGACCGCGGCCTTCTGCCAGTAGCTAACACGGCTTTAAGTGGCGGTAAGATCAGACGCGCATCGGCTATTGGCCGCAGTAACTTGTTCCGTGTTGAGGTCGTCCACCAGCCCCTAGAGCAAGTTCTTTCGATGTGGGGCTGACTCAACCAGGCAGTGCAATTGGGAAGGAGGGTCCTGCCGGGGCGTTTCATAGTCCTGCATAAGAGGAACCCGATACGCTGTCCTTTGGAACGGGCGTCCGGGTGAGTTCGGGACTGCTTCCCGTCGGAACTCGTCCCGAGTGTATGCATGCGTGTTTCGCGGTAGCGAATTGACAAACACACGAATGAGTTTATCGCGATTCTGTTTTGGGAGTTGTACCACTCGCCGGGACTCGCATGCTTACTGTAAATCTACGTTGAAGCATGGTGACTGACTGTAGCTCCGACGTCCACACCAGACCTACGGGGTGGCCGCGGGGTACGGCAATCGAATTCGGCAGATGAGAACAGGGTTGGCCATGCGAAGGAATTTGCCCTCATCGTGCGTTGTGGAACCTAGTCGCTCTTTCAATCAGGTAAAAGCGGTCAGGAGGTGCCCGAATATCCCAGTTGGCGTACTAGCTTTGTGTGAATACCTGCTATGAGCTTCACGACCATCGCTTCGTCTCAAGCTATGTAGTCACATTCGAGGCATATTGTTCCTTTGATACCGGCGGGAGTGAGTAACCAGGCACTAGCCTGAAGAGAAATTAAACTGCCCGCGCACTATCCCTGTACGCCGCGTTGTCTCAGATCACCCGCAGACCCATTACACGTGGTACCTTTTATGTAATGATAGGCATCTTAAGGTGTTATTCATTCCAAAAAGCGGAATGGCTTCAAAACCCCGTGCATGGTAGTGCCAATAGACGTCCTTCTGGAACAGTCCGGGTTCGAGCCCGGACCCTACCCTTCGCGGTCGTACTTAATCTGCGAGCCCTCGAAAATTACTGAAAAACAGCTGAGAGGGGGCACATGTTAGCGAGGACTTTAAGTTGAAACCCCCGGTGGAAGTTATATCCGTTTAGGCCGTCACACAACAAGACAAGATAGGGTATACCCACGTGCGTCTATCCATCTAGATGTAGGAGTACCTCCCGTGCAGATAAGAGAATCTCAGTAGGGATCGGCTAACGCCCCGTATATTTGGGGATATCCCAATCATACATATACAAATACGCGTTATTCTGGCGGTGTTATCGCGAAACGTCCTAGTAGTAATAACTAAGTCCCCCAAGCTCCTATTTACACGGATGACTGGTTGCGTGTCACTACTCGGTTGGAAAATACATAGCCTATGATCCATTAGATCTTTGGTACGGCGTTACCTTCACGTTCGAAAACTAGCCTCCCGCGTCCATAGCCGTGCTCGTCCTTCCACATATCAAAACCAGCAACACTGG
seq00013   GTCATCTGATAGAACGGTCTATGCAAATTCACACCGGTCGAAGGGCGGTCGTGGCCGCCGACGGTCTTTCGGATCACCGCGTTCCGACTGGATTGTTTCGGGGAGAAAGAAGTCGTGACAGCACACGGCGGCGGGCGTATCGGGATTACTCCAATGTGAGCAGCTCTAGCTAAATTTTGCCATGGCGTCCTTCTGGCCCAAGTTCGTGGGGGTTTTCCCATCAAACGCACTACAAACTTTTGTGTTACGCACGATACAGAATGAACACGCCGTCGACTATGCCAAGAGCGGATAGGTACATGCGGAATAAGCAGAGATATCCGTTATGAATTACCTGTAACCTGAGCTTGACACCTTGACGGCTAGACGTCAACTTATTACTACAAGGACCGAGATAAATTTGCCGCCAGTCACGGGGCGAATATATATGAGCAGGCTAGGCTGAAGGGCAAGCGTCAGCACTAAGACATCCGTGAACAAATAATCACACGAGGTTGACTGCCCCAGTCAGAAGTGCATCAATAGGGTAGCCTCCAATGTGCACTAAGGCAGCGGGTGCCGGAGACACGCGATGTATCAACTTTAGAAATACGTTGAGCTTCGCTAGCCGTCAATAGTTCGTACAGATATGATGTTCCGTCGGTCTGGTCATAAGTGCTTCTCGGACTCATAAGTTACCCAGAACCCGAGTGAAGGTCCGCAAACTGGCGCTACAGTAGGCAAAGTAATACCAGCACTAATAAAGCGAGCCGCCTATAATGCCAAATCTCGGTTTCGATCTGAGTAAGTTGTGTAGGTGAACTTTCTACAAACAATCGGACTAGTCATCTAGTTGTCGGCCCGAGATATTCAACCCAAAGTGACCGCGGCCTTCTGCCAGTAGCTAACACGGCTTTAAGTGGCGGTAAGATCAGACGCGCATCGGCTATTGGCCGCAGTAACTTGTTCCGTGTTGAGGTCGTCCACCAGCCCCTAGAGCAAGTTCTTTCGATGTGGGGCTGACTCAACCAGGCAGTGCAATTGGGAAGGAGGGTCCTGCCGGGGCGTTTCATAGTCCTGCATAAGAGGAACCCGATACGCTGTCCTTTGGAACGGGCGTCCGGGTGAGTTCGGGACTGCTTCCCGTCGGAACTCGTCCCGAGTGTATGCATGCGTGTTTCGCGGTAGCGAATTGACAAACACACGAATGAGTTTATCGCGATTCTGTTTTGGGAGTTGTACCACTCGCCGGGACTCGCATGCTTACTGTAAATCTACGTTGAAGCATGGTGACTGACTGTAGCTCCGACGTCCACACCAGACCTACGGGGTGGCCGCGGGGTACGGCAATCGAATTCGGCAGATGAGAACAGGGTTGGCCATGCGAAGGAATTTGCCCTCATCGTGCGTTGTGGAACCTAGTCGCTCTTTCAATCAGGTAAAAGCGGTCAGGAGGTGCCCGAATATCCCAGTTGGCGTACTAGCTTTGTGTGAATACCTGCTATGAGCTTCACGACCATCGCTTCGTCTCAAGCTATGTAGTCACATTCGAGGCATATTGTTCCTTTGATACCGGCGGGAGTGAGTAACCAGGCACTAGCCTGAAGAGAAATTAAACTGCCCGCGCACTATCCCTGTACGCCGCGTTGTCTCAGATCACCCGCAGACCCATTACACGTGGTACCTTTTATGTAATGATAGGCATCTTAAGGTGTTATTCATTCCAAAAAGCGGAATGGCTTCAAAACCCCGTGCATGGTAGTGCCAATAGACGTCCTTCTGGAACAGTCCGGGTTCGAGCCCGGACCCTACCCTTCGCGGTCGTACTTAATCTGCGAGCCCTCGAAAATTACTGAAAAACAGCTGAGAGGGGGCACATGTTAGCGAGGACTTTAAGTTGAAACCCCCGGTGGAAGTTATATCCGTTTAGGCCGTCACACAACAAGACAAGATAGGGTATACCCACGTGCGTCTATCCATCTAGATGTAGGAGTACCTCCCGTGCAGATAAGAGAATCTCAGTAGGGATCGGCTAACGCCCCGTATATTTGGGGATATCCCAATCATACATATACAAATACGCGTTATTCTGGCGGTGTTATCGCGAAACGTCCTAGTAGTAATAACTAAGTCCCCCAAGCTCCTATTTACACGGATGACTGGTTGCGTGTCACTACTCGGTTGGAAAATACATAGCCTATGATCCATTAGATCTTTGGTACGGCGTTACCTTCACGTTCGAAAACTAGCCTCCCGCGTCCATAGCCGTGCTCGTCCTTCCACATATCAAAACCAGCAACACTGG
seq00014   GTCATCTGATAGAACGGTCTATGCAAATTCACACCGGTCGAAGGGCGGTCGTGGCCGCCGACGGTCTTTCGGATCACCGCGTTCCGACTGGATTGTTTCGGGGAGAAAGAAGTCGTGACAGCACACGGCGGCGGGCGTATCGGGATTACTCCAATGTGAGCAGCTCTAGCTAAATTTTGCCATGGCGTCCTTCTGGCCCAAGTTCGTGGGGGTTTTCCCATCAAACGCACTACAAACTTTTGTGTTACGCACGATACAGAATGAACACGCCGTCGACTATGCCAAGAGCGGATAGGTACATGCGGAATAAGCAGAGATATCCGTTATGAATTACCTGTAACCTGAGCTTGACACCTTGACGGCTAGACGTCAACTTATTACTACAAGGACCGAGATAAATTTGCCGCCAGTCACGGGGCGAATATATATGAGCAGGCTAGGCTGAAGGGCAAGCGTCAGCACTAAGACATCCGTGAACAAATAATCACACGAGGTTGACTGCCCCAGTCAGAAGTGCATCAATAGGGTAGCCTCCAATGTGCACTAAGGCAGCGGGTGCCGGAGACACGCGATGTATCAACTTTAGAAATACGTTGAGCTTCGCTAGCCGTCAATAGTTCGTACAGATATGATGTTCCGTCGGTCTGGTCATTAGTGCTTCTCGGACTCATAAGTTACCCAGAACCCGAGTGAAGGTCCGCAAACTGGCGCTACAGTAGGCAAAGTAATACCAGCACTAATAAAGCGAGCCGCCTATAATGCCAAATCTCGGTTTCGATCTGAGTAAGTTGTGTAGGTGAACTTTCTACAAACAATCGGACTAGTCATCTAGTTGTCGGCCCGAGATATTCAACCCAAAGTGACCGCGGCCTTCTGCCAGTAGCTAACACGGCTTTAAGTGGCGGTAAGATCAGACGCGCATCGGCTATTGGCCGCAGTAACTTGTTCCGTGTTGAGGTCGTCCACCAGCCCCTAGAGCAAGTTCTTTCGATGTGGGGCTGACTCAACCAGGCAGTGCAATTGGGAAGGAGGGTCCTGCCGGGGCGTTTCATAGTCCTGTATAAGAGGAACCCGATACGCTGTCCTTTGGAACGGGCGTCCGGGTGAGTTCGGGACTGCTTCCCGTCGGAACTCGTCCCGAGTGTATGCATGCGTGTTTCGCGGTAGCGAATTGACAAACACACGAATGAGTTTATCGCGATTCTGTTTTGGGAGTTGTACCACTCGCCGGGACTCGCATGCTTACTGTAAATCTACGTTGAAGCATGGTGACTGACTGTAGCTCCGACGTCCACACCAGACCTACGGGGTGGCCGCGGGGTACGGCAATCGAATTCGGCAGATGAGAACAGGGTTGGCCATGCGAAGGAATTTGCCCTCATCGTGCGTTGTGGAACCTAGTCGCTCTTTCAATCAGGTAAAAGCGGTCAGGAGGTGCCCGAATATCCCAGTTGGCGTACTAGCTTTGTGTGAATACCTGCTATGAGCTTCACGACCATCGCTTCGTCTCAAGCTATGTAGTCACATTCGAGGCATATTGTTCCTTTGATACCGGCGGGAGTGAGTAACCAGGCACTAGCCTGAAGAGAAATTAAACTGCCCGCGCACTATCCCTGTACGCCGCGTTGTCTCAGATCACCCGCAGACCCATTACACGTGGTACCTTTTATGTAATGATAGGCATCTTAAGGTGTTATTCATTCCAAAAAGCGGAATGGCTTCAAAACCCCGTGCATGGTAGTGCCAATAGACGTCCTTCTGGAACAGTCCGGGTTCGAGCCCGGACCCTACCCTTCGCGGTCGTACTTAATCTGCGAGCCCTCGAAAATTACTGAAAAACAGCTGAGAGGGGGCACATGTTAGCGAGGACTTTAAGTTGAAACCCCCGGTGGAAGTTATATCCGTTTAGGCCGTCACACAACAAGACAAGATAGGGTATACCCACGTGCGTCTATCCATCTAGATGTAGGAGTACCTCCCGTGCAGATAAGAGAATCTCAGTAGGGATCGGCTAACGCCCCGTATATTTGGGGATATCCCAATCATACATATACAAATACGCGTTATTCTGGCGGTGTTATCGCGAAACGTCCTAGTAGTAATAACTAAGTCCCCCAAGCTCCTATTTACACGGATGACTGGTTGCGTGTCACTACTCGGTTGGAAAATACATAGCCTATGATCCATTAGATCTTTGGTACGGCGTTACCTTCACGTTCGAAAACTAGCCTCCCGCGTCCATAGCCGTGCTCGTCCTTCCACATATCAAAACCAGCAACACTGG
seq00015   GTCATCTGATAGAACGGTCTATGCAAATTCACACCGGTCGAAGGGCGGTCGTGGCCGCCGACGGTCTTTCGGATCACCGCGTTCCGACTGGATTGTTTCGGGGAGAAAGAAGTCGTGACAGCACACGGCGGCGGGCGTATCGGGATTACTCCAATGTGAGCAGCTCTAGCTAAATTTTGCCATGGCGTCCTTCTGGCCCAAGTTCGTGGGGGTTTTCCCATCAAACGCACTACAAACTTTTGTGTTACGCACGATACAGAATGAACACGCCGTCGACTATGCCAAGAGCGGATAGGTACATGCGGAATAAGCAGAGATATCCGTTATGAATTACCTGTAACCTGAGCTTGACACCTTGACGGCTAGACGTCAACTTATTACTACAAGGACCGAGATAAATTTGCCGCCAGTCACGGGGCGAATATATATGAGCAGGCTAGGCTGAAGGGCAAGCGTCAGCACTAAGACATCCGTGAACAAATAATCACACGAGGTTGACTGCCCCAGTCAGAAGTGCATCAATAGGGTAGCCTCCAATGTGCACTAAGGCAGCGGGTGCCGGAGACACGCGATGTATCAACTTTAGAAATACGTTGAGCTTCGCTAGCCGTCAATAGTTCGTACAGATATGATGTTCCGTCGGTCTGGTCATTAGTGCTTCTCGGACTCATAAGTTACCCAGAACCCGAGTGAAGGTCCGCAAACTGGCGCTACAGTAGGCAAAGTAATACCAGCACTAATAAAGCGAGCCGCCTATAATGCCAAATCTCGGTTTCGATCTGAGTAAGTTGTGTAGGTGAACTTTCTACAAACAATCGGACTAGTCATCTAGTTGTCGGCCCGAGATATTCAACCCAAAGTGACCGCGGCCTTCTGCCAGTAGCTAACACGGCTTTAAGTGGCGGTAAGATCAGACGCGCATCGGCTATTGGCCGCAGTAACTTGTTCCGTGTTGAGGTCGTCCACCAGCCCCTAGAGCAAGTTCTTTCGATGTGGGGCTGACTCAACCAGGCAGTGCAATTGGGAAGGAGGGTCCTGCCGGGGCGTTTCATAGTCCTGCATAAGAGGAACCCGATACGCTGTCCTTTGGAACGGGCGTCCGGGTGAGTTCGGGACTGCTTCCCGTCGGAACTCGTCCCGAGTGTATGCATGCGTGTTTCGCGGTAGCGAATTGACAAACACACGAATGAGTTTATCGCGATTCTGTTTTGGGAGTTGTACCACTCGCCGGGACTCGCATGCTTACTGTAAATCTACGTTGAAGCATGGTGACTGACTGTAGCTCCGACGTCCACACCAGACCTACGGGGTGGCCGCGGGGTACGGCAATCGAATTCGGCAGATGAGAACAGGGTTGGCCATGCGAAGGAATTTGCCCTCATCGTGCGTTGTGGAACCTAGTCGCTCTTTCAATCAGGTAAAAGCGGTCAGGAGGTGCCCGAATATCCCAGTTGGCGTACTAGCTTTGTGTGAATACCTGCTATGAGCTTCACGACCATCGCTTCGTCTCAAGCTATGTAGTCACATTCGAGGCATATTGTTCCTTTGATACCGGCGGGAGTGAGTAACCAGGCACTAGCCTGAAGAGAAATTAAACTGCCCGCGCACTATCCCTGTACGCCGCGTTGTCTCAGATCACCCGCAGACCCATTACACGTGGTACCTTTTATGTAATGATAGGCATCTTAAGGTGTTATTCATTCCAAAAAGCGGAATGGCTTCAAAACCCCGTGCATGGTAGTGCCAATAGACGTCCTTCTGGAACAGTCCGGGTTCGAGCCCGGACCCTACCCTTCGCGGTCGTACTTAATCTGCGAGCCCTCGAAAATTACTGAAAAACAGCTGAGAGGGGGCACATGTTAGCGAGGACTTTAAGTTGAAACCCCCGGTGGAAGTTATATCCGTTTAGGCCGTCACACAACAAGACAAGATAGGGTATACCCACGTGCGTCTATCCATCTAGATGTAGGAGTACCTCCCGTGCAGATAAGAGAATCTCAGTAGGGATCGGCTAACGCCCCGTATATTTGGGGATATCCCAATCATACATATACAAATACGCGTTATTCTGGCGGTGTTATCGCGAAACGTCCTAGTAGTAATAACTAAGTCCCCCAAGCTCCTATTTACACGGATGACTGGTTGCGTGTCACTACTCGGTTGGAAAATACATAGCCTATGATCCATTAGATCTTTGGTACGGCGTTACCTTCACGTTCGAAAACTAGCCTCCCGCGTCCATAGCCGTGCTCGTCCTTCCACATATCAAAACCAGCAACACTGG
seq00016   GTCATCTGATAGAACGGTCTATGCAAATTCACACCGGTCGAAGGGCGGTCGTGGCCGCCGACGGTCTTTCGGATCACCGCGTTCCGACTGGATTGTTTCGGGGAGAAAGAAGTCGTGACAGCACACGGCGGCGGGCGTATCGGGATTACTCCAATGTGAGCAGCTCTAGCTAAATTTTGCCATGGCGTCCTTCTGGCCCAAGTTCGTGGGGGTTTTCCCATCAAACGCACTACAAACTTTTGTGTTACGCACGATACAGAATGAACACGCCGTCGACTATGCCAAGAGCGGATAGGTACATGCGGAATAAGCAGAGATATCCGTTATGAATTACCTGTAACCTGAGCTTGACACCTTGACGGCTAGACGTCAACTTATTACTACAAGGACCGAGATAAATTTGCCGCCAGTCACGGGGCGAATATATATGAGCAGGCTAGGCTGAAGGGCAAGCGTCAGCACTAAGACATCCGTGAACAAATAATCACACGAGGTTGACTGCCCCAGTCAGAAGTGCATCAATAGGGTAGCCTCCAATGTGCACTAAGGCAGCGGGTGCCGGAGACACGCGATGTATCAACTTTAGAAATACGTTGAGCTTCGCTAGCCGTCAATAGTTCGTACAGATATGATGTTCCGTCGGTCTGGTCATTAGTGCTTCTCGGACTCATAAGTTACCCAGAACCCGAGTGAAGGTCCGCAAACTGGCGCTACAGTAGGCAAAGTAATACCAGCACTAATAAAGCGAGCCGCCTATAATGCCAAATCTCGGTTTCGATCTGAGTAAGTTGTGTAGGTGAACTTTCTACAAACAATCGGACTAGTCATCTAGTTGTCGGCCCGAGATATTCAACCCAAAGTGACCGCGGCCTTCTGCCAGTAGCTAACACGGCTTTAAGTGGCGGTAAGATCAGACGCGCATCGGCTATTGGCCGCAGTAACTTGTTCCGTGTTGAGGTCGTCCACCAGCCCCTAGAGCAAGTTCTTTCGATGTGGGGCTGACTCAACCAGGCAGTGCAATTGGGAAGGAGGGTCCTGCCGGGGCGTTTCATAGTCCTGCATAAGAGGAACCCGATACGCTGTCCTTTGGAACGGGCGTCCGGGTGAGTTCGGGACTGCTTCCCGTCGGAACTCGTCCCGAGTGTATGCATGCGTGTTTCGCGGTAGCGAATTGACAAACACACGAATGAGTTTATCGCGATTCTGTTTTGGGAGTTGTACCACTCGCCGGGACTCGCATGCTTACTGTAAATCTACGTTGAAGCATGGTGACTGACTGTAGCTCCGACGTCCACACCAGACCTACGGGGTGGCCGCGGGGTACGGCAATCGAATTCGGCAGATGAGAACAGGGTTGGCCATGCGAAGGAATTTGCCCTCATCGTGCGTTGTGGAACCTAGTCGCTCTTTCAATCAGGTAAAAGCGGTCAGGAGGTGCCCGAATATCCCAGTTGGCGTACTAGCTTTGTGTGAATACCTGCTATGAGCTTCACGACCATCGCTTCGTCTCAAGCTATGTAGTCACATTCGAGGCATATTGTTCCTTTGATACCGGCGGGAGTGAGTAACCAGGCACTAGCCTGAAGAGAAATTAAACTGCCCGCGCACTATCCCTGTACGCCGCGTTGTCTCAGATCACCCGCAGACCCATTACACGTGGTACCTTTTATGTAATGATAGGCATCTTAAGGTGTTATTCATTCCAAAAAGCGGAATGGCTTCAAAACCCCGTGCATGGTAGTGCCAATAGACGTCCTTCTGGAACAGTCCGGGTTCGAGCCCGGACCCTACCCTTCGCGGTCGTACTTAATCTGCGAGCCCTCGAAAATTACTGAAAAACAGCTGAGAGGGGGCACATGTTAGCGAGGACTTTAAGTTGAAACCCCCGGTGGAAGTTATATCCGTTTAGGCCGTCACACAACAAGACAAGATAGGGTATACCCACGTGCGTCTATCCATCTAGATGTAGGAGTACCTCCCGTGCAGATAAGAGAATCTCAGTAGGGATCGGCTAACGCCCCGTATATTTGGGGATATCCCAATCATACATATACAAATACGCGTTATTCTGGCGGTGTTATCGCGAAACGTCCTAGTAGTAATAACTAAGTCCCCCAAGCTCCTATTTACACGGATGACTGGTTGCGTGTCACTACTCGGTTGGAAAATACATAGCCTATGATCCATTAGATCTTTGGTACGGCGTTACCTTCACGTTCGAAAACTAGCCTCCCGCGTCCATAGCCGTGCTCGTCCTTCCACATATCAAAACCAGCAACACTGG
seq00017   GTCATCTGATAGAACGGTCTATGCAAATTCACACCGGTCGAAGGGCGGTCGTGGCCGCCGACGGTCTTTCGGATCACCGCGTTCCGACTGGATTGTTTCGGGGAGAAAGAAGTCGTGACAGCACACGGCGGCGGGCGTATCGGGATTACTCCAATGTGAGCAGCTCTAGCTAAATTTTGCCATGGCGTCCTTCTGGCCCAAGTTCGTGGGGGTTTTCCCATCAAACGCACTACAAACTTTTGTGTTACGCACGATACAGAATGAACACGCCGTCGACTATGCCAAGAGCGGATAGGTACATGCGGAATAAGCAGAGATATCCGTTATGAATTACCTGTAACCTGAGCTTGACACCTTGACGGCTAGACGTCAACTTATTACTACAAGGACCGAGATAAATTTGCCGCCAGTCACGGGGCGAATATATATGAGCAGGCTAGGCTGAAGGGCAAGCGTCAGCACTAAGACATCCGTGAACAAATAATCACACGAGGTTGACTGCCCCAGTCAGAAGTGCATCAATAGGGTAGCCTCCAATGTGCACTAAGGCAGCGGGTGCCGGAGACACGCGATGTATCAACTTTAGAAATACGTTGAGCTTCGCTAGCCGTCAATAGTTCGTACAGATATGATGTTCCGTCGGTCTGGTCATTAGTGCTTCTCGGACTCATAAGTTACCCAGAACCCGAGTGAAGGTCCGCAAACTGGCGCTACAGTAGGCAAAGTAATACCAGCACTAATAAAGCGAGCCGCCTATAATGCCAAATCTCGGTTTCGATCTGAGTAAGTTGTGTAGGTGAACTTTCTACAAACAATCGGACTAGTCATCTAGTTGTCGGCCCGAGATATTCAACCCAAAGTGACCGCGGCCTTCTGCCAGTAGCTAACACGGCTTTAAGTGGCGGTAAGATCAGACGCGCATCGGCTATTGGCCGCAGTAACTTGTTCCGTGTTGAGGTCGTCCACCAGCCCCTAGAGCAAGTTCTTTCGATGTGGGGCTGACTCAACCAGGCAGTGCAATTGGGAAGGAGGGTCCTGCCGGGGCGTTTCATAGTCCTGTATAAGAGGAACCCGATACGCTGTCCTTTGGAACGGGCGTCCGGGTGAGTTCGGGACTGCTTCCCGTCGGAACTCGTCCCGAGTGTATGCATGCGTGTTTCGCGGTAGCGAATTGACAAACACACGAATGAGTTTATCGCGATTCTGTTTTGGGAGTTGTACCACTCGCCGGGACTCGCATGCTTACTGTAAATCTACGTTGAAGCATGGTGACTGACTGTAGCTCCGACGTCCACACCAGACCTACGGGGTGGCCGCGGGGTACGGCAATCGAATTCGGCAGATGAGAACAGGGTTGGCCATGCGAAGGAATTTGCCCTCATCGTGCGTTGTGGAACCTAGTCGCTCTTTCAATCAGGTAAAAGCGGTCAGGAGGTGCCCGAATATCCCAGTTGGCGTACTAGCTTTGTGTGAATACCTGCTATGAGCTTCACGACCATCGCTTCGTCTCAAGCTATGTAGTCACATTCGAGGCATATTGTTCCTTTGATACCGGCGGGAGTGAGTAACCAGGCACTAGCCTGAAGAGAAATTAAACTGCCCGCGCACTATCCCTGTACGCCGCGTTGTCTCAGATCACCCGCAGACCCATTACACGTGGTACCTTTTATGTAATGATAGGCATCTTAAGGTGTTATTCATTCCAAAAAGCGGAATGGCTTCAAAACCCCGTGCATGGTAGTGCCAATAGACGTCCTTCTGGAACAGTCCGGGTTCGAGCCCGGACCCTACCCTTCGCGGTCGTACTTAATCTGCGAGCCCTCGAAAATTACTGAAAAACAGCTGAGAGGGGGCACATGTTAGCGAGGACTTTAAGTTGAAACCCCCGGTGGAAGTTATATCCGTTTAGGCCGTCACACAACAAGACAAGATAGGGTATACCCACGTGCGTCTATCCATCTAGATGTAGGAGTACCTCCCGTGCAGATAAGAGAATCTCAGTAGGGATCGGCTAACGCCCCGTATATTTGGGGATATCCCAATCATACATATACAAATACGCGTTATTCTGGCGGTGTTATCGCGAAACGTCCTAGTAGTAATAACTAAGTCCCCCAAGCTCCTATTTACACGGATGACTGGTTGCGTGTCACTACTCGGTTGGAAAATACATAGCCTATGATCCATTAGATCTTTGGTACGGCGTTACCTTCACGTTCGAAAACTAGCCTCCCGCGTCCATAGCCGTGCTCGTCCTTCCACATATCAAAACCAGCAACACTGG
seq00018   GTCATCTGATAGAACGGTCTATGCAAATTCACACCGGTCGAAGGGCGGTCGTGGCCGCCGACGGTCTTTCGGATCACCGCGTTCCGACTGGATTGTTTCGGGGAGAAAGAAGTCGTGACAGCACACGGCGGCGGGCGTATCGGGATTACTCCAATGTGAGCAGCTCTAGCTAAATTTTGCCATGGCGTCCTTCTGGCCCAAGTTCGTGGGGGTTTTCCCATCAAACGCACTACAAACTTTTGTGTTACGCACGATACAGAATGAACACGCCGTCGACTATGCCAAGAGCGGATAGGTACATGCGGAATAAGCAGAGATATCCGTTATGAATTACCTGTAACCTGAGCTTGACACCTTGACGGCTAGACGTCAACTTATTACTACAAGGACCGAGATAAATTTGCCGCCAGTCACGGGGCGAATATATATGAGCAGGCTAGGCTGAAGGGCAAGCGTCAGCACTAAGACATCCGTGAACAAATAATCACACGAGGTTGACTGCCCCAGTCAGAAGTGCATCAATAGGGTAGCCTCCAATGTGCACTAAGGCAGCGGGTGCCGGAGACACGCGATGTATCAACTTTAGAAATACGTTGAGCTTCGCTAGCCGTCAATAGTTCGTACAGATATGATGTTCCGTCGGTCTGGTCATTAGTGCTTCTCGGACTCATAAGTTACCCAGAACCCGAGTGAAGGTCCGCAAACTGGCGCTACAGTAGGCAAAGTAATACCAGCACTAATAAAGCGAGCCGCCTATAATGCCAAATCTCGGTTTCGATCTGAGTAAGTTGTGTAGGTGAACTTTCTACAAACAATCGGACTAGTCATCTAGTTGTCGGCCCGAGATATTCAACCCAAAGTGACCGCGGCCTTCTGCCAGTAGCTAACACGGCTTTAAGTGGCGGTAAGATCAGACGCGCATCGGCTATTGGCCGCAGTAACTTGTTCCGTGTTGAGGTCGTCCACCAGCCCCTAGAGCAAGTTCTTTCGATGTGGGGCTGACTCAACCAGGCAGTGCAATTGGGAAGGAGGGTCCTGCCGGGGCGTTTCATAGTCCTGCATAAGAGGAACCCGATACGCTGTCCTTTGGAACGGGCGTCCGGGTGAGTTCGGGACTGCTTCCCGTCGGAACTCGTCCCGAGTGTATGCATGCGTGTTTCGCGGTAGCGAATTGACAAACACACGAATGAGTTTATCGCGATTCTGTTTTGGGAGTTGTACCACTCGCCGGGACTCGCATGCTTACTGTAAATCTACGTTGAAGCATGGTGACTGACTGTAGCTCCGACGTCCACACCAGACCTACGGGGTGGCCGCGGGGTACGGCAATCGAATTCGGCAGATGAGAACAGGGTTGGCCATGCGAAGGAATTTGCCCTCATCGTGCGTTGTGGAACCTAGTCGCTCTTTCAATCAGGTAAAAGCGGTCAGGAGGTGCCCGAATATCCCAGTTGGCGTACTAGCTTTGTGTGAATACCTGCTATGAGCTTCACGACCATCGCTTCGTCTCAAGCTATGTAGTCACATTCGAGGCATATTGTTCCTTTGATACCGGCGGGAGTGAGTAACCAGGCACTAGCCTGAAGAGAAATTAAACTGCCCGCGCACTATCCCTGTACGCCGCGTTGTCTCAGATCACCCGCAGACCCATTACACGTGGTACCTTTTATGTAATGATAGGCATCTTAAGGTGTTATTCATTCCAAAAAGCGGAATGGCTTCAAAACCCCGTGCATGGTAGTGCCAATAGACGTCCTTCTGGAACAGTCCGGGTTCGAGCCCGGACCCTACCCTTCGCGGTCGTACTTAATCTGCGAGCCCTCGAAAATTACTGAAAAACAGCTGAGAGGGGGCACATGTTAGCGAGGACTTTAAGTTGAAACCCCCGGTGGAAGTTATATTCGTTTAGGCCGTCACACAACAAGACAAGATAGGGTATACCCACGTGCGTCTATCCATCTAGATGTAGGAGTACCTCCCGTGCAGATAAGAGAATCTCAGTAGGGATCGGCTAACGCCCCGTATATTTGGGGATATCCCAATCATACATATACAAATACGCGTTATTCTGGCGGTGTTATCGCGAAACGTCCTAGTAGTAATAACTAAGTCCCCCAAGCTCCTATTTACACGGATGACTGGTTGCGTGTCACTACTCGGTTGGAAAATACATAGCCTATGATCCATTAGATCTTTGGTACGGCGTTACCTTCACGTTCGAAAACTAGCCTCCCGCGTCCATAGCCGTGCTCGTCCTTCCACATATCAAAACCAGCAACACTGG
seq00019   GTCATCTGATAGAACGGTCTATGCAAATTCACACCGGTCGAAGGGCGGTCGTGGCCGCCGACGGTCTTTCGGATCACCGCGTTCCGACTGGATTGTTTCGGGGAGAAAGAAGTCGTGACAGCACACGGCGGCGGGCGTATCGGGATTACTCCAATGTGAGCAGCTCTAGCTAAATTTTGCCATGGCGTCCTTCTGGCCCAAGTTCGTGGGGGTTTTCCCATCAAACGCACTACAAACTTTTGTGTTACGCACGATACAGAATGAACACGCCGTCGACTATGCCAAGAGCGGATAGGTACATGCGGAATAAGCAGAGATATCCGTTATGAATTACCTGTAACCTGAGCTTGACACCTTGACGGCTAGACGTCAACTTATTACTACAAGGACCGAGATAAATTTGCAGCCAGTCACGGGGCGAATATATATGAGCAGGCTAGGCTGAAGGGCAAGCGTCAGCACTAAGACATCCGTGAACAAATAATCACACGAGGTTGACTGCCCCAGTCAGAAGTGCATCAATAGGGTAGCCTCCAATGTGCACTAAGGCAGCGGGTGCCGGAGACACGCGATGTATCAACTTTAGAAATACGTTGAGCTTCGCTAGCCGTCAATAGTTCGTACAGATATGATGTTCCGTCGGTCTGGTCATTAGTGCTTCTCGGACTCATAAGTTACCCAGAACCCGAGTGAAGGTCCGCAAACTGGCGCTACAGTAGGCAAAGTAATACCAGCACTAATAAAGCGAGCCGCCTATAATGCCAAATCTCGGTTTCGATCTGAGTAAGTTGTGTAGGTGAACTTTCTACAAACAATCGGACTAGTCATCTAGTTGTCGGCCCGAGATATTCAACCCAAAGTGACCGCGGCCTTCTGCCAGTAGCTAACACGGCTTTAAGTGGCGGTAAGATCAGACGCGCATCGGCTATTGGCCGCAGTAACTTGTTCCGTGTTGAGGTCGTCCACCAGCCCCTAGAGCAAGTTCTTTCGATGTGGGGCTGACTCAACCAGGCAGTGCAATTGGGAAGGAGGGTCCTGCCGGGGCGTTTCATAGTCCTGCATAAGAGGAACCCGATACGCTGTCCTTTGGAACGGGCGTCCGGGTGAGTTCGGGACTGCTTCCCGTCGGAACTCGTCCCGAGTGTATGCATGCGTGTTTCGCGGTAGCGAATTGACAAACACACGAATGAGTTTATCGCGATTCTGTTTTGGGAGTTGTACCACTCGCCGGGACTCGCATGCTTACTGTAAATCTACGTTGAAGCATGGTGACTGACTGTAGCTCCGACGTCCACACCAGACCTACGGGGTGGCCGCGGGGTACGGCAATCGAATTCGGCAGATGAGAACAGGGTTGGCCATGCGAAGGAATTTGCCCTCATCGTGCGTTGTGGAACCTAGTCGCTCTTTCAATCAGGTAAAAGCGGTCAGGAGGTGCCCGAATATCCCAGTTGGCGTACTAGCTTTGTGTGAATACCTGCTATGAGCTTCACGACCATCGCTTCGTCTCAAGCTATGTAGTCACATTCGAGGCATATTGTTCCTTTGATACCGGCGGGAGTGAGTAACCAGGCACTAGCCTGAAGAGAAATTAAACTGCCCGCGCACTATCCCTGTACGCCGCGTTGTCTCAGATCACCCGCAGACCCATTACACGTGGTACCTTTTATGTAATGATAGGCATCTTAAGGTGTTATTCATTCCAAAAAGCGGAATGGCTTCAAAACCCCGTGCATGGTAGTGCCAATAGACGTCCTTCTGGAACAGTCCGGGTTCGAGCCCGGACCCTACCCTTCGCGGTCGTACTTAATCTGCGAGCCCTCGAAAATTACTGAAAAACAGCTGAGAGGGGGCACATGTTAGCGAGGACTTTAAGTTGAAACCCCCGGTGGAAGTTATATCCGTTTAGGCCGTCACACAACAAGACAAGATAGGGTATACCCACGTGCGTCTATCCATCTAGATGTAGGAGTACCTCCCGTGCAGATAAGAGAATCTCAGTAGGGATCGGCTAACGCCCCGTATATTTGGGGATATCCCAATCATACATATACAAATACGCGTTATTCTGGCGGTGTTATCGCGAAACGTCCTAGTAGTAATAACTAAGTCCCCCAAGCTCCTATTTACACGGATGACTGGTTGCGTGTCACTACTCGGTTGGAAAATACATAGCCTATGATCCATTAGATCTTTGGTACGGCGTTACCTTCACGTTCGAAAACTAGCCTCCCGCGTCCATAGCCGTGCTCGTCCTTCCACATATCAAAACCAGCAACACTGG
seq00020   GTCATCTGATAGAACGGTCTATGCAAATTCACACCGGTCGAAGGGCGGTCGTGGCCGCCGACGGTCTTTCGGATCACCGCGTTCCGACTGGATTGTTTCGGGGAGAAAGAAGTCGTGACAGCACACGGCGGCGGGCGTATCGGGATTACTCCAATGTGAGCAGCTCTAGCTAAATTTTGCCATGGCGTCCTTCTGGCCCAAGTTCGTGGGGGTTTTCCCATCAAACGCACTACAAACTTTTGTGTTACGCACGATACAGAATGAACACGCCGTCGACTATGCCAAGAGCGGATAGGTACATGCGGAATAAGCAGAGATATCCGTTATGAATTACCTGTAACCTGAGCTTGACACCTTGACGGCTAGACGTCAACTTATTACTACAAGGACCGAGATAAATTTGCCGCCAGTCACGGGGCGAATATATATGAGCAGGCTAGGCTGAAGGGCAAGCGTCAGCACTAAGACATCCGTGAACAAATAATCACACGAGGTTGACTGCCCCAGTCAGAAGTGCATCAATAGGGTAGCCTCCAATGTGCACTAAGGCAGCGGGTGCCGGAGACACGCGATGTATCAACTTTAGAAATACGTTGAGCTTCGCTAGCCGTCAATAGTTCGTACAGATATGATGTTCCGTCGGTCTGGTCATTAGTGCTTCTCGGACTCATAAGTTACCCAGAACCCGAGTGAAGGTCCGCAAACTGGCGCTACAGTAGGCAAAGTAATACCAGCACTAATAAAGCGAGCCGCCTATAATGCCAAATCTCGGTTTCGATCTGAGTAAGTTGTGTAGGTGAACTTTCTACAAACAATCGGACTAGTCATCTAGTTGTCGGCCCGAGATATTCAACCCAAAGTGACCGCGGCCTTCTGCCAGTAGCTAACACGGCTTTAAGTGGCGGTAAGATCAGACGCGCATCGGCTATTGGCCGCAGTAACTTGTTCCGTGTTGAGGTCGTCCACCAGCCCCTAGAGCAAGTTCTTTCGATGTGGGGCTGACTCAACCAGGCAGTGCAATTGGGAAGGAGGGTCCTGCCGGGGCGTTTCATAGTCCTGCATAAGAGGAACCCGATACGCTGTCCTTTGGAACGGGCGTCCGGGTGAGTTCGGGACTGCTTCCCGTCGGAACTCGTCCCGAGTGTATGCATGCGTGTTTCGCGGTAGCGAATTGACAAACACACGAATGAGTTTATCGCGATTCTGTTTTGGGAGTTGTACCACTCGCCGGGACTCGCATGCTTACTGTAAATCTACGTTGAAGCATGGTGACTGACTGTAGCTCCGACGTCCACACCAGACCTACGGGGTGGCCGCGGGGTACGGCAATCGAATTCGGCAGATGAGAACAGGGTTGGCCATGCGAAGGAATTTGCCCTCATCGTGCGTTGTGGAACCTAGTCGCTCTTTCAATCAGGTAAAAGCGGTCAGGAGGTGCCCGAATATCCCAGTTGGCGTACTAGCTTTGTGTGAATACCTGCTATGAGCTTCACGACCATCGCTTCGTCTCAAGCTATGTAGTCACATTCGAGGCATATTGTTCCTTTGATACCGGCGGGAGTGAGTAACCAGGCACTAGCCTGAAGAGAAATTAAACTGCCCGCGCACTATCCCTGTACGCCGCGTTGTCTCAGATCACCCGCAGACCCATTACACGTGGTACCTTTTATGTAATGATAGGCATCTTAAGGTGTTATTCATTCCAAAAAGCGGAATGGCTTCAAAACCCCGTGCATGGTAGTGCCAATAGACGTCCTTCTGGAACAGTCCGGGTTCGAGCCCGGACCCTACCCTTCGCGGTCGTACTTAATCTGCGAGCCCTCGAAAATTACTGAAAAACAGCTGAGAGGGGGCACATGTTAGCGAGGACTTTAAGTTGAAACCCCCGGTGGAAGTTATATCCGTTTAGGCCGTCACACAACAAGACAAGATAGGGTATACCCACGTGCGTCTATCCATCTAGATGTAGGAGTACCTCCCGTGCAGATAAGAGAATCTCAGTAGGGATCGGCTAACGCCCCGTATATTTGGGGATATCCCAATCATACATATACAAATACGCGTTATTCTGGCGGTGTTATCGCGAAACGTCCTAGTAGTAATAACTAAGTCCCCCAAGCTCCTATTTACACGGATGACTGGTTGCGTGTCACTACTCGGTTGGAAAATACATAGCCTATGATCCATTAGATCTTTGGTACGGCGTTACCTTCACGTTCGAAAACTAGCCTCCCGCGTCCATAGCCGTGCTCGTCCTTCCACATATCAAAACCAGCAACACTGG
seq00021   GTCATCTGATAGAACGGTCTATGCAAATTCACACCGGTCGAAGGGCGGTCGTGGCCGCCGACGGTCTTTCGGATCACCGCGTTCCGACTGGATTGTTTCGGGGAGAAAGAAGTCGTGACAGCACACGGCGGCGGGCGTATCGGGATTACTCCAATGTGAGCAGCTCTAGCTAAATTTTGCCATGGCGTCCTTCTGGCCCAAGTTCGTGGGGGTTTTCCCATCAAACGCACTACAAACTTTTGTGTTACGCACGATACAGAATGAACACGCCGTCGACTATGCCAAGAGCGGATAGGTACATGCGGAATAAGCAGAGATATCCGTTATGAATTACCTGTAACCTGAGCTTGACACCTTGACGGCTAGACGTCAACTTATTACTACAAGGACCGAGATAAATTTGCCGCCAGTCACGGGGCGAATATATATGAGCAGGCTAGGCTGAAGGGCAAGCGTCAGCACTAAGACATCCGTGAACAAATAATCACACGAGGTTGACTGCCCCAGTCAGAAGTGCATCAATAGGGTAGCCTCCAATGTGCACTAAGGCAGCGGGTGCCGGAGACACGCGATGTATCAACTTTAGAAATACGTTGAGCTTCGCTAGCCGTCAATAGTTCGTACAGATATGATGTTCCGTCGGTCTGGTCATTAGTGCTTCTCGGACTCATAAGTTACCCAGAACCCGAGTGAAGGTCCGCAAACTGGCGCTACAGTAGGCAAAGTAATACCAGCACTAATAAAGCGAGCCGCCTATAATGCCAAATCTCGGTTTCGATCTGAGTAAGTTGTGTAGGTGAACTTTCTACAAACAATCGGACTAGTCATCTAGTTGTCGGCCCGAGATATTCAACCCAAAGTGACCGCGGCCTTCTGCCAGTAGCTAACACGGCTTTAAGTGGCGGTAAGATCAGACGCGCATCGGCTATTGGCCGCAGTAACTTGTTCCGTGTTGAGGTCGTCCACCAGCCCCTAGAGCAAGTTCTTTCGATGTGGGGCTGACTCAACCAGGCAGTGCAATTGGGAAGGAGGGTCCTGCCGGGGCGTTTCATAGTCCTGCATAAGAGGAACCCGATACGCTGTCCTTTGGAACGGGCGTCCGGGTGAGTTCGGGACTGCTTCCCGTCGGAACTCGTCCCGAGTGTATGCATGCGTGTTTCGCGGTAGCGAATTGACAAACACACGAATGAGTTTATCGCGATTCTGTTTTGGGAGTTGTACCACTCGCCGGGACTCGCATGCTTACTGTAAATCTACGTTGAAGCATGGTGACTGACTGTAGCTCCGACGTCCACACCAGACCTACGGGGTGGCCGCGGGGTACGGCAATCGAATTCGGCAGATGAGAACAGGGTTGGCCATGCGAAGGAATTTGCCCTCATCGTGCGTTGTGGAACCTAGTCGCTCTTTCAATCAGGTAAAAGCGGTCAGGAGGTGCCCGAATATCCCAGTTGGCGTACTAGCTTTGTGTGAATACCTGCTATGAGCTTCACGACCATCGCTTCGTCTCAAGCTATGTAGTCACATTCGAGGCATATTGTTCCTTTGATACCGGCGGGAGTGAGTAACCAGGCACTAGCCTGAAGAGAAATTAAACTGCCCGCGCACTATCCCTGTACGCCGCGTTGTCTCAGATCACCCGCAGACCCATTACACGTGGTACCTTTTATGTAATGATAGGCATCTTAAGGTGTTATTCATTCCAAAAAGCGGAATGGCTTCAAAACCCCGTGCATGGTAGTGCCAATAGACGTCCTTCTGGAACAGTCCGGGTTCGAGCCCGGACCCTACCCTTCGCGGTCGTACTTAATCTGCGAGCCCTCGAAAATTACTGAAAAACAGCTGAGAGGGGGCACATGTTAGCGAGGACTTTAAGTTGAAACCCCCGGTGGAAGTTATATCCGTTTAGGCCGTCACACAACAAGACAAGATAGGGTATACCCACGTGCGTCTATCCATCTAGATGTAGGAGTACCTCCCGTGCAGATAAGAGAATCTCAGTAGGGATCGGCTAACGCCCCGTATATTTGGGGATATCCCAATCATACATATACAAATACGCGTTATTCTGGCGGTGTTATCGCGAAACGTCCTAGTAGTAATAACTAAGTCCCCCAAGCTCCTATTTACACGGATGACTGGTTGCGTGTCACTACTCGGTTGGAAAATACATAGCCTATGATCCATTAGATCTTTGGTACGGCGTTACCTTCACGTTCGAAAACTAGCCTCCCGCGTCCATAGCCGTGCTCGTCCTTCCACATATCAAAACCAGCAACACTGG
seq00022   GTCATCTGATAGAACGGTCTATGCAAATTCACACCGGTCGAAGGGCGGTCGTGGCCGCCGACGGTCTTTCGGATCACCGCGTTCCGACTGGATTGTTTCGGGGAGAAAGAAGTTGTGACAGCACACGGCGGCGGGCGTATCGGGATTACTCCAATGTGAGCAGCTCTAGCTAAATTTTGCCATGGCGTCCTTCTGGCCCAAGTTCGTGGGGGTTTTCCCATCAAACGCACTACAAACTTTTGTGTTACGCACGATACAGAATGAACACGCCGTCGACTATGCCAAGAGCGGATAGGTACATGCGGAATAAGCAGAGATATCCGTTATGAATTACCTGTAACCTGAGCTTGACACCTTGACGGCTAGACGTCAACTTATTACTACAAGGACCGAGATAAATTTGCCGCCAGTCACGGGGCGAATATATATGAGCAGGCTAGGCTGAAGGGCAAGCGTCAGCACTAAGACATCCGTGAACAAATAATCACACGAGGTTGACTGCCCCAGTCAGAAGTGCATCAATAGGGTAGCCTCCAATGTGCACTAAGGCAGCGGGTGCCGGAGACACGCGATGTATCAACTTTAGAAATACGTTGAGCTTCGCTAGCCGTCAATAGTTCGTACAGATATGATGTTCCGTCGGTCTGGTCATTAGTGCTTCTCGGACTCATAAGTTACCCAGAACCCGAGTGAAGGTCCGCAAACTGGCGCTACAGTAGGCAAAGTAATACCAGCACTAATAAAGCGAGCCGCCTATAATGCCAAATCTCGGTTTCGATCTGAGTAAGTTGTGTAGGTGAACTTTCTACAAACAATCGGACTAGTCATCTAGTTGTCGGCCCGAGATATTCAACCCAAAGTGACCGCGGCCTTCTGCCAGTAGCTAACACGGCTTTAAGTGGCGGTAAGATCAGACGCGCATCGGCTATTGGCCGCAGTAACTTGTTCCGTGTTGAGGTCGTCCACCAGCCCCTAGAGCAAGTTCTTTCGATGTGGGGCTGACTCAACCAGGCAGTGCAATTGGGAAGGAGGGTCCTGCCGGGGCGTTTCATAGTCCTGCATAAGAGGAACCCGATACGCTGTCCTTTGGAACGGGCGTCCGGGTGAGTTCGGGACTGCTTCCCGTCGGAACTCGTCCCGAGTGTATGCATGCGTGTTTCGCGGTAGCGAATTGACAAACACACGAATGAGTTTATCGCGATTCTGTTTTGGGAGTTGTACCACTCGCCGGGACTCGCATGCTTACTGTAAATCTACGTTGAAGCATGGTGACTGACTGTAGCTCCGACGTCCACACCAGACCTACGGGGTGGCCGCGGGGTACGGCAATCGAATTCGGCAGATGAGAACAGGGTTGGCCATGCGAAGGAATTTGCCCTCATCGTGCGTTGTGGAACCTAGTCGCTCTTTCAATCAGGTAAAAGCGGTCAGGAGGTGCCCGAATATCCCAGTTGGCGTACTAGCTTTGTGTGAATACCTGCTATGAGCTTCACGACCATCGCTTCGTCTCAAGCTATGTAGTCACATTCGAGGCATATTGTTCCTTTGATACCGGCGGGAGTGAGTAACCAGGCACTAGCCTGAAGAGAAATTAAACTGCCCGCGCACTATCCCTGTACGCCGCGTTGTCTCAGATCACCCGCAGACCCATTACACGTGGTACCTTTTATGTAATGATAGGCATCTTAAGGTGTTATTCATTCCAAAAAGCGGAATGGCTTCAAAACCCCGTGCATGGTAGTGCCAATAGACGTCCTTCTGGAACAGTCCGGGTTCGAGCCCGGACCCTACCCTTCGCGGTCGTACTTAATCTGCGAGCCCTCGAAAATTACTGAAAAACAGCTGAGAGGGGGCACATGTTAGCGAGGACTTTAAGTTGAAACCCCCGGTGGAAGTTATATCCGTTTAGGCCGTCACACAACAAGACAAGATAGGGTATACCCACGTGCGTCTATCCATCTAGATGTAGGAGTACCTCCCGTGCAGATAAGAGAATCTCAGTAGGGATCGGCTAACGCCCCGTATATTTGGGGATATCCCAATCATACATATACAAATACGCGTTATTCTGGCGGTGTTATCGCGAAACGTCCTAGTAGTAATAACTAAGTCCCCCAAGCTCCTATTTACACGGATGACTGGTTGCGTGTCACTACTCGGTTGGAAAATACATAGCCTATGATCCATTAGATCTTTGGTACGGCGTTACCTTCACGTTCGAAAACTAGCCTCCCGCGTCCATAGCCGTGCTCGTCCTTCCACATATCAAAACCAGCAACACTGG
seq00023   GTCATCTGATAGAACGGTCTATGCAAATTCACACCGGTCGAAGGGCGGTCGTGGCCGCCGACGGTCTTTCGGATCACCGCGTTCCGACTGGATTGTTTCGGGGAGAAAGAAGTCGTGACAGCACACGGCGGCGGGCGTATCGGGATTACTCCAATGTGAGCAGCTCTAGCTAAATTTTGCCATGGCGTCCTTCTGGCCCAAGTTCGTGGGGGTTTTCCCATCAAACGCACTACAAACTTTTGTGTTACGCACGATACAGAATGAACACGCCGTCGACTATGCCAAGAGCGGATAGGTACATGCGGAATAAGCAGAGATATCCGTTATGAATTACCTGTAACCTGAGCTTGACACCTTGACGGCTAGACGTCAACTTATTACTACAAGGACCGAGATAAATTTGCCGCCAGTCACGGGGCGAATATATATGAGCAGGCTAGGCTGAAGGGCAAGCGTCAGCACTAAGACATCCGTGAACAAATAATCACACGAGGTTGACTGCCCCAGTCAGAAGTGCATCAATAGGGTAGCCTCCAATGTGCACTAAGGCAGCGGGTGCCGGAGACACGCGATGTATCAACTTTAGAAATACGTTGAGCTTCGCTAGCCGTCAATAGTTCGTACAGATATGATGTTCCGTCGGTCTGGTCATTAGTGCTTCTCGGACTCATAAGTTACCCAGAACCCGAGTGAAGGTCCGCAAACTGGCGCTACAGTAGGCAAAGTAATACCAGCACTAATAAAGCGAGCCGCCTATAATGCCAAATCTCGGTTTCGATCTGAGTAAGTTGTGTAGGTGAACTTTCTACAAACAATCGGACTAGTCATCTAGTTGTCGGCCCGAGATATTCAACCCAAAGTGACCGCGGCCTTCTGCCAGTAGCTAACACGGCTTTAAGTGGCGGTAAGATCAGACGCGCATCGGCTATTGGCCGCAGTAACTTGTTCCGTGTTGAGGTCGTCCACCAGCCCCTAGAGCAAGTTCTTTCGATGTGGGGCTGACTCAACCAGGCAGTGCAATTGGGAAGGAGGGTCCTGCCGGGGCGTTTCATAGTCCTGCATAAGAGGAACCCGATACGCTGTCCTTTGGAACGGGCGTCCGGGTGAGTTCGGGACTGCTTCCCGTCGGAACTCGTCCCGAGTGTATGCATGCGTGTTTCGCGGTAGCGAATTGACAAACACACGAATGAGTTTATCGCGATTCTGTTTTGGGAGTTGTACCACTCGCCGGGACTCGCATGCTTACTGTAAATCTACGTTGAAGCATGGTGACTGACTGTAGCTCCGACGTCCACACCAGACCTACGGGGTGGCCGCGGGGTACGGCAATCGAATTCGGCAGATGAGAACAGGGTTGGCCATGCGAAGGAATTTGCCCTCATCGTGCGTTGTGGAACCTAGTCGCTCTTTCAATCAGGTAAAAGCGGTCAGGAGGTGCCCGAATATCCCAGTTGGCGTACTAGCTTTGTGTGAATACCTGCTATGAGCTTCACGACCATCGCTTCGTCTCAAGCTATGTAGTCACATTCGAGGCATATTGTTCCTTTGATACCGGCGGGAGTGAGTAACCAGGCACTAGCCTGAAGAGAAATTAAACTGCCCGCGCACTATCCCTGTACGCCGCGTTGTCTCAGATCACCCGCAGACCCATTACACGTGGTACCTTTTATGTAATGATAGGCATCTTAAGGTGTTATTCATTCCAAAAAGCGGAATGGCTTCAAAACCCCGTGCATGGTAGTGCCAATAGACGTCCTTCTGGAACAGTCCGGGTTCGAGCCCGGACCCTACCCTTCGCGGTCGTACTTAATCTGCGAGCCCTCGAAAATTACTGAAAAACAGCTGAGAGGGGGCACATGTTAGCGAGGACTTTAAGTTGAAACCCCCGGTGGAAGTTATATCCGTTTAGGCCGTCACACAACAAGACAAGATAGGGTATACCCACGTGCGTCTATCCATCTAGATGTAGGAGTACCTCCCGTGCAGATAAGAGAATCTCAGTAGGGATCGGCTAACGCCCCGTATATTTGGGGATATCCCAATCATACATATACAAATACGCGTTATTCTGGCGGTGTTATCGCGAAACGTCCTAGTAGTAATAACTAAGTCCCCCAAGCTCCTATTTACACGGATGACTGGTTGCGTGTCACTACTCGGTTGGAAAATACATAGCCTATGATCCATTAGATCTTTGGTACGGCGTTACCTTCACGTTCGAAAACTAGCCTCCCGCGTCCATAGCCGTGCTCGTCCTTCCACATATCAAAACCAGCAACACTGG
seq00024   GTCATCTGATAGAACGGTCTATGCAAATTCACACCGGTCGAAGGGCGGTCGTGGCCGCCGACGGTCTTTCGGATCACCGCGTTCCGACTGGATTGTTTCGGGGAGAAAGAAGTCGTGACAGCACACGGCGGCGGGCGTATCGGGATTACTCCAATGTGAGCAGCTCTAGCTAAATTTTGCCATGGCGTCCTTCTGGCCCAAGTTCGTGGGGGTTTTCCCATCAAACGCACTACAAACTTTTGTGTTACGCACGATACAGAATGAACACGCCGTCGACTATGCCAAGAGCGGATAGGTACATGCGGAATAAGCAGAGATATCCGTTATGAATTACCTGTAACCTGAGCTTGACACCTTGACGGCTAGACGTCAACTTATTACTACAAGGACCGAGATAAATTTGCCGCCAGTCACGGGGCGAATATATATGAGCAGGCTAGGCTGAAGGGCAAGCGTCAGCACTAAGACATCCGTGAACAAATAATCACACGAGGTTGACTGCCCCAGTCAGAAGTGCATCAATAGGGTAGCCTCCAATGTGCACTAAGGCAGCGGGTGCCGGAGACACGCGATGTATCAACTTTAGAAATACGTTGAGCTTCGCTAGCCGTCAATAGTTCGTACAGATATGATGTTCCGTCGGTCTGGTCATTAGTGCTTCTCGGACTCATAAGTTACCCAGAACCCGAGTGAAGGTCCGCAAACTGGCGCTACAGTAGGCAAAGTAATACCAGCACTAATAAAGCGAGCCGCCTATAATGCCAAATCTCGGTTTCGATCTGAGTAAGTTGTGTAGGTGAACTTTCTACAAACAATCGGACTAGTCATCTAGTTGTCGGCCCGAGATATTCAACCCAAAGTGACCGCGGCCTTCTGCCAGTAGCTAACACGGCTTTAAGTGGCGGTAAGATCAGACGCGCATCGGCTATTGGCCGCAGTAACTTGTTCCGTGTTGAGGTCGTCCACCAGCCCCTAGAGCAAGTTCTTTCGATGTGGGGCTGACTCAACCAGGCAGTGCAATTGGGAAGGAGGGTCCTGCCGGGGCGTTTCATAGTCCTGTATAAGAGGAACCCGATACGCTGTCCTTTGGAACGGGCGTCCGGGTGAGTTCGGGACTGCTTCCCGTCGGAACTCGTCCCGAGTGTATGCATGCGTGTTTCGCGGTAGCGAATTGACAAACACACGAATGAGTTTATCGCGATTCTGTTTTGGGAGTTGTACCACTCGCCGGGACTCGCATGCTTACTGTAAATCTACGTTGAAGCATGGTGACTGACTGTAGCTCCGACGTCCACACCAGACCTACGGGGTGGCCGCGGGGTACGGCAATCGAATTCGGCAGATGAGAACAGGGTTGGCCATGCGAAGGAATTTGCCCTCATCGTGCGTTGTGGAACCTAGTCGCTCTTTCAATCAGGTAAAAGCGGTCAGGAGGTGCCCGAATATCCCAGTTGGCGTACTAGCTTTGTGTGAATACCTGCTATGAGCTTCACGACCATCGCTTCGTCTCAAGCTATGTAGTCACATTCGAGGCATATTGTTCCTTTGATACCGGCGGGAGTGAGTAACCAGGCACTAGCCTGAAGAGAAATTAAACTGCCCGCGCACTATCCCTGTACGCCGCGTTGTCTCAGATCACCCGCAGACCCATTACACGTGGTACCTTTTATGTAATGATAGGCATCTTAAGGTGTTATTCATTCCAAAAAGCGGAATGGCTTCAAAACCCCGTGCATGGTAGTGCCAATAGACGTCCTTCTGGAACAGTCCGGGTTCGAGCCCGGACCCTACCCTTCGCGGTCGTACTTAATCTGCGAGCCCTCGAAAATTACTGAAAAACAGCTGAGAGGGGGCACATGTTAGCGAGGACTTTAAGTTGAAACCCCCGGTGGAAGTTATATCCGTTTAGGCCGTCACACAACAAGACAAGATAGGGTATACCCACGTGCGTCTATCCATCTAGATGTAGGAGTACCTCCCGTGCAGATAAGAGAATCTCAGTAGGGATCGGCTAACGCCCCGTATATTTGGGGATATCCCAATCATACATATACAAATACGCGTTATTCTGGCGGTGTTATCGCGAAACGTCCTAGTAGTAATAACTAAGTCCCCCAAGCTCCTATTTACACGGATGACTGGTTGCGTGTCACTACTCGGTTGGAAAATACATAGCCTATGATCCATTAGATCTTTGGTACGGCGTTACCTTCACGTTCGAAAACTAGCCTCCCGCGTCCATAGCCGTGCTCGTCCTTCCACATATCAAAACCAGCAACACTGG
seq00025   GTCATCTGATAGAACGGTCTATGCAAATTCACACCGGTCGAAGGGCGGTCGTGGCCGCCGACGGTCTTTCGGATCACCGCGTTCCGACTGGATTGTTTCGGGGAGAAAGAAGTCGTGACAGCACACGGCGGCGGGCGTATCGGGATTACTCCAATGTGAGCAGCTCTAGCTAAATTTTGCCATGGCGTCCTTCTGGCCCAAGTTCGTGGGGGTTTTCCCATCAAACGCACTACAAACTTTTGTGTTACGCACGATACAGAATGAACACGCCGTCGACTATGCCAAGAGCGGATAGGTACATGCGGAATAAGCAGAGATATCCGTTATGAATTACCTGTAACCTGAGCTTGACACCTTGACGGCTAGACGTCAACTTATTACTACAAGGACCGAGATAAATTTGCCGCCAGTCACGGGGCGAATATATATGAGCAGGCTAGGCTGAAGGGCAAGCGTCAGCACTAAGACATCCGTGAACAAATAATCACACGAGGTTGACTGCCCCAGTCAGAAGTGCATCAATAGGGTAGCCTCCAATGTGCACTAAGGCAGCGGGTGCCGGAGACACGCGATGTATCAACTTTAGAAATACGTTGAGCTTCGCTAGCCGTCAATAGTTCGTACAGATATGATGTTCCGTCGGTCTGGTCATTAGTGCTTCTCGGACTCATAAGTTACCCAGAACCCGAGTGAAGGTCCGCAAACTGGCGCTACAGTAGGCAAAGTAATACCAGCACTAATAAAGCGAGCCGCCTATAATGCCAAATCTCGGTTTCGATCTGAGTAAGTTGTGTAGGTGAACTTTCTACAAACAATCGGACTAGTCATCTAGTTGTCGGCCCGAGATATTCAACCCAAAGTGACCGCGGCCTTCTGCCAGTAGCTAACACGGCTTTAAGTGGCGGTAAGATCAGACGCGCATCGGCTATTGGCCGCAGTAACTTGTTCCGTGTTGAGGTCGTCCACCAGCCCCTAGAGCAAGTTCTTTCGATGTGGGGCTGACTCAACCAGGCAGTGCAATTGGGAAGGAGGGTCCTGCCGGGGCGTTTCATAGTCCTGTATAAGAGGAACCCGATACGCTGTCCTTTGGAACGGGCGTCCGGGTGAGTTCGGGACTGCTTCCCGTCGGAACTCGTCCCGAGTGTATGCATGCGTGTTTCGCGGTAGCGAATTGACAAACACACGAATGAGTTTATCGCGATTCTGTTTTGGGAGTTGTACCACTCGCCGGGACTCGCATGCTTACTGTAAATCTACGTTGAAGCATGGTGACTGACTGTAGCTCCGACGTCCACACCAGACCTACGGGGTGGCCGCGGGGTACGGCAATCGAATTCGGCAGATGAGAACAGGGTTGGCCATGCGAAGGAATTTGCCCTCATCGTGCGTTGTGGAACCTAGTCGCTCTTTCAATCAGGTAAAAGCGGTCAGGAGGTGCCCGAATATCCCAGTTGGCGTACTAGCTTTGTGTGAATACCTGCTATGAGCTTCACGACCATCGCTTCGTCTCAAGCTATGTAGTCACATTCGAGGCATATTGTTCCTTTGATACCGGCGGGAGTGAGTAACCAGGCACTAGCCTGAAGAGAAATTAAACTGCCCGCGCACTATCCCTGTACGCCGCGTTGTCTCAGATCACCCGCAGACCCATTACACGTGGTACCTTTTATGTAATGATAGGCATCTTAAGGTGTTATTCATTCCAAAAAGCGGAATGGCTTCAAAACCCCGTGCATGGTAGTGCCAATAGACGTCCTTCTGGAACAGTCCGGGTTCGAGCCCGGACCCTACCCTTCGCGGTCGTACTTAATCTGCGAGCCCTCGAAAATTACTGAAAAACAGCTGAGAGGGGGCACATGTTAGCGAGGACTTTAAGTTGAAACCCCCGGTGGAAGTTATATCCGTTTAGGCCGTCACACAACAAGACAAGATAGGGTATACCCACGTGCGTCTATCCATCTAGATGTAGGAGTACCTCCCGTGCAGATAAGAGAATCTCAGTAGGGATCGGCTAACGCCCCGTATATTTGGGGATATCCCAATCATACATATACAAATACGCGTTATTCTGGCGGTGTTATCGCGAAACGTCCTAGTAGTAATAACTAAGTCCCCCAAGCTCCTATTTACACGGATGACTGGTTGCGTGTCACTACTCGGTTGGAAAATACATAGCCTATGATCCATTAGATCTTTGGTACGGCGTTACCTTCACGTTCGAAAACTAGCCTCCCGCGTCCATAGCCGTGCTCGTCCTTCCACATATCAAAACCAGCAACACTGG
seq00026   GTCATCTGATAGAACGGTCTATGCAAATTCACACCGGTCGAAGGGCGGTCGTGGCCGCCGACGGTCTTTCGGATCACCGCGTTCCGACTGGATTGTTTCGGGGAGAAAGAAGTCGTGACAGCACACGGCGGCGGGCGTATCGGGATTACTCCAATGTGAGCAGCTCTAGCTAAATTTTGCCATGGCGTCCTTCTGGCCCAAGTTCGTGGGGGTTTTCCCATCAAACGCACTACAAACTTTTGTGTTACGCACGATACAGAATGAACACGCCGTCGACTATGCCAAGAGCGGATAGGTACATGCGGAATAAGCAGAGATATCCGTTATGAATTACCTGTAACCTGAGCTTGACACCTTGACGGCTAGACGTCAACTTATTACTACAAGGACCGAGATAAATTTGCCGCCAGTCACGGGGCGAATATATATGAGCAGGCTAGGCTGAAGGGCAAGCGTCAGCACTAAGACATCCGTGAACAAATAATCACACGAGGTTGACTGCCCCAGTCAGAAGTGCATCAATAGGGTAGCCTCCAATGTGCACTAAGGCAGCGGGTGCCGGAGACACGCGATGTATCAACTTTAGAAATACGTTGAGCTTCGCTAGCCGTCAATAGTTCGTACAGATATGATGTTCCGTCGGTCTGGTCATTAGTGCTTCTCGGACTCATAAGTTACCCAGAACCCGAGTGAAGGTCCGCAAACTGGCGCTACAGTAGGCAAAGTAATACCAGCACTAATAAAGCGAGCCGCCTATAATGCCAAATCTCGGTTTCGATCTGAGTAAGTTGTGTAGGTGAACTTTCTACAAACAATCGGACTAGTCATCTAGTTGTCGGCCCGAGATATTCAACCCAAAGTGACCGCGGCCTTCTGCCAGTAGCTAACACGGCTTTAAGTGGCGGTAAGATCAGACGCGCATCGGCTATTGGCCGCAGTAACTTGTTCCGTGTTGAGGTCGTCCACCAGCCCCTAGAGCAAGTTCTTTCGATGTGGGGCTGACTCAACCAGGCAGTGCAATTGGGAAGGAGGGTCCTGCCGGGGCGTTTCATAGTCCTGCATAAGAGGAACCCGATACGCTGTCCTTTGGAACGGGCGTCCGGGTGAGTTCGGGACTGCTTCCCGTCGGAACTCGTCCCGAGTGTATGCATGCGTGTTTCGCGGTAGCGAATTGACAAACACACGAATGAGTTTATCGCGATTCTGTTTTGGGAGTTGTACCACTCGCCGGGACTCGCATGCTTACTGTAAATCTACGTTGAAGCATGGTGACTGACTGTAGCTCCGACGTCCACACCAGACCTACGGGGTGGCCGCGGGGTACGGCAATCGAATTCGGCAGATGAGAACAGGGTTGGCCATGCGAAGGAATTTGCCCTCATCGTGCGTTGTGGAACCTAGTCGCTCTTTCTATCAGGTAAAAGCGGTCAGGAGGTGCCCGAATATCCCAGTTGGCGTACTAGCTTTGTGTGAATACCTGCTATGAGCTTCACGACCATCGCTTCGTCTCAAGCTATGTAGTCACATTCGAGGCATATTGTTCCTTTGATACCGGCGGGAGTGAGTAACCAGGCACTAGCCTGAAGAGAAATTAAACTGCCCGCGCACTATCCCTGTACGCCGCGTTGTCTCAGATCACCCGCAGACCCATTACACGTGGTACCTTTTATGTAATGATAGGCATCTTAAGGTGTTATTCATTCCAAAAAGCGGAATGGCTTCAAAACCCCGTGCATGGTAGTGCCAATAGACGTCCTTCTGGAACAGTCCGGGTTCGAGCCCGGACCCTACCCTTCGCGGTCGTACTTAATCTGCGAGCCCTCGAAAATTACTGAAAAACAGCTGAGAGGGGGCACATGTTAGCGAGGACTTTAAGTTGAAACCCCCGGTGGAAGTTATATCCGTTTAGGCCGTCACACAACAAGACAAGATAGGGTATACCCACGTGCGTCTATCCATCTAGATGTAGGAGTACCTCCCGTGCAGATAAGAGAATCTCAGTAGGGATCGGCTAACGCCCCGTATATTTGGGGATATCCCAATCATACATATACAAATACGCGTTATTCTGGCGGTGTTATCGCGAAACGTCCTAGTAGTAATAACTAAGTCCCCCAAGCTCCTATTTACACGGATGACTGGTTGCGTGTCACTACTCGGTTGGAAAATACATAGCCTATGATCCATTAGATCTTTGGTACGGCGTTACCTTCACGTTCGAAAACTAGCCTCCCGCGTCCATAGCCGTGCTCGTCCTTCCACATATCAAAACCAGCAACACTGG
seq00027   GTCATCTGATAGAACGGTCTATGCAAATTCACACCGGTCGAAGGGCGGTCGTGGCCGCCGACGGTCTTTCGGATCACCGCGTTCCGACTGGATTGTTTCGGGGAGAAAGAAGTCGTGACAGCACACGGCGGCGGGCGTATCGGGATTACTCCAATGTGAGCAGCTCTAGCTAAATTTTGCCATGGCGTCCTTCTGGCCCAAGTTCGTGGGGGTTTTCCCATCAAACGCACTACAAACTTTTGTGTTACGCACGATACAGAATGAACACGCCGTCGACTATGCCAAGAGCGGATAGGTACATGCGGAATAAGCAGAGATATCCGTTATGAATTACCTGTAACCTGAGCTTGACACCTTGACGGCTAGACGTCAACTTATTACTACAAGGACCGAGATAAATTTGCCGCCAGTCACGGGGCGAATATATATGAGCAGGCTAGGCTGAAGGGCAAGCGTCAGCACTAAGACATCCGTGAACAAATAATCACACGAGGTTGACTGCCCCAGTCAGAAGTGCATCAATAGGGTAGCCTCCAATGTGCACTAAGGCAGCGGGTGCCGGAGACACGCGATGTATCAACTTTAGAAATACGTTGAGCTTCGCTAGCCGTCAATAGTTCGTACAGATATGATGTTCCGTCGGTCTGGTCATTAGTGCTTCTCGGACTCATAAGTTACCCAGAACCCGAGTGAAGGTCCGCAAACTGGCGCTACAGTAGGCAAAGTAATACCAGCACTAATAAAGCGAGCCGCCTATAATGCCAAATCTCGGTTTCGATCTGAGTAAGTTGTGTAGGTGAACTTTCTACAAACAATCGGACTAGTCATCTAGTTGTCGGCCCGAGATATTCAACCCAAAGTGACCGCGGCCTTCTGCCAGTAGCTAACACGGCTTTAAGTGGCGGTAAGATCAGACGCGCATCGGCTATTGGCCGCAGTAACTTGTTCCGTGTTGAGGTCGTCCACCAGCCCCTAGAGCAAGTTCTTTCGATGTGGGGCTGACTCAACCAGGCAGTGCAATTGGGAAGGAGGGTCCTGCCGGGGCGTTTCATAGTCCTGTATAAGAGGAACCCGATACGCTGTCCTTTGGAACGGGCGTCCGGGTGAGTTCGGGACTGCTTCCCGTCGGAACTCGTCCCGAGTGTATGCATGCGTGTTTCGCGGTAGCGAATTGACAAACACACGAATGAGTTTATCGCGATTCTGTTTTGGGAGTTGTACCACTCGCCGGGACTCGCATGCTTACTGTAAATCTACGTTGAAGCATGGTGACTGACTGTAGCTCCGACGTCCACACCAGACCTACGGGGTGGCCGCGGGGTACGGCAATCGAATTCGGCAGATGAGAACAGGGTTGGCCATGCGAAGGAATTTGCCCTCATCGTGCGTTGTGGAACCTAGTCGCTCTTTCAATCAGGTAAAAGCGGTCAGGAGGTGCCCGAATATCCCAGTTGGCGTACTAGCTTTGTGTGAATACCTGCTATGAGCTTCACGACCATCGCTTCGTCTCAAGCTATGTAGTCACATTCGAGGCATATTGTTCCTTTGATACCGGCGGGAGTGAGTAACCAGGCACTAGCCTGAAGAGAAATTAAACTGCCCGCGCACTATCCCTGTACGCCGCGTTGTCTCAGATCACCCGCAGACCCATTACACGTGGTACCTTTTATGTAATGATAGGCATCTTAAGGTGTTATTCATTCCAAAAAGCGGAATGGCTTCAAAACCCCGTGCATGGTAGTGCCAATAGACGTCCTTCTGGAACAGTCCGGGTTCGAGCCCGGACCCTACCCTTCGCGGTCGTACTTAATCTGCGAGCCCTCGAAAATTACTGAAAAACAGCTGAGAGGGGGCACATGTTAGCGAGGACTTTAAGTTGAAACCCCCGGTGGAAGTTATATCCGTTTAGGCCGTCACACAACAAGACAAGATAGGGTATACCCACGTGCGTCTATCCATCTAGATGTAGGAGTACCTCCCGTGCAGATAAGAGAATCTCAGTAGGGATCGGCTAACGCCCCGTATATTTGGGGATATCCCAATCATACATATACAAATACGCGTTATTCTGGCGGTGTTATCGCGAAACGTCCTAGTAGTAATAACTAAGTCCCCCAAGCTCCTATTTACACGGATGACTGGTTGCGTGTCACTACTCGGTTGGAAAATACATAGCCTATGATCCATTAGATCTTTGGTACGGCGTTACCTTCACGTTCGAAAACTAGCCTCCCGCGTCCATAGCCGTGCTCGTCCTTCCACATATCAAAACCAGCAACACTGG
seq00028   GTCATCTGATAGAACGGTCTATGCAAATTCACACCGGTCGAAGGGCGGTCGTGGCCGCCGACGGTCTTTCGGATCACCGCGTTCCGACTGGATTGTTTCGGGGAGAAAGAAGTCGTGACAGCACACGGCGGCGGGCGTATCGGGATTACTCCAATGTGAGCAGCTCTAGCTAAATTTTGCCATGGCGTCCTTCTGGCCCAAGTTCGTGGGGGTTTTCCCATCAAACGCACTACAAACTTTTGTGTTACGCACGATACAGAATGAACACGCCGTCGACTATGCCAAGAGCGGATAGGTACATGCGGAATAAGCAGAGATATCCGTTATGAATTACCTGTAACCTGAGCTTGACACCTTGACGGCTAGACGTCAACTTATTACTACAAGGACCGAGATAAATTTGCCGCCAGTCACGGGGCGAATATATATGAGCAGGCTAGGCTGAAGGGCAAGCGTCAGCACTAAGACATCCGTGAACAAATAATCACACGAGGTTGACTGCCCCAGTCAGAAGTGCATCAATAGGGTAGCCTCCAATGTGCACTAAGGCAGCGGGTGCCGGAGACACGCGATGTATCAACTTTAGAAATACGTTGAGCTTCGCTAGCCGTCAATAGTTCGTACAGATATGATGTTCCGTCGGTCTGGTCATTAGTGCTTCTCGGACTCATAAGTTACCCAGAACCCGAGTGAAGGTCCGCAAACTGGCGCTACAGTAGGCAAAGTAATACCAGCACTAATAAAGCGAGCCGCCTATAATGCCAAATCTCGGTTTCGATCTGAGTAAGTTGTGTAGGTGAACTTTCTACAAACAATCGGACTAGTCATCTAGTTGTCGGCCCGAGATATTCAACCCAAAGTGACCGCGGCCTTCTGCCAGTAGCTAACACGGCTTTAAGTGGCGGTAAGATCAGACGCGCATCGGCTATTGGCCGCAGTAACTTGTTCCGTGTTGAGGTCGTCCACCAGCCCCTAGAGCAAGTTCTTTCGATGTGGGGCTGACTCAACCAGGCAGTGCAATTGGGAAGGAGGGTCCTGCCGGGGCGTTTCATAGTCCTGCATAAGAGGAACCCGATACGCTGTCCTTTGGAACGGGCGTCCGGGTGAGTTCGGGACTGCTTCCCGTCGGAACTCGTCCCGAGTGTATGCATGCGTGTTTCGCGGTAGCGAATTGACAAACACACGAATGAGTTTATCGCGATTCTGTTTTGGGAGTTGTACCACTCGCCGGGACTCGCATGCTTACTGTAAATCTACGTTGAAGCATGGTGACTGACTGTAGCTCCGACGTCCACACCAGACCTACGGGGTGGCCGCGGGGTACGGCAATCGAATTCGGCAGATGAGAACAGGGTTGGCCATGCGAAGGAATTTGCCCTCATCGTGCGTTGTGGAACCTAGTCGCTCTTTCAATCAGGTAAAAGCGGTCAGGAGGTGCCCGAATATCCCAGTTGGCGTACTAGCTTTGTGTGAATACCTGCTATGAGCTTCACGACCATCGCTTCGTCTCAAGCTATGTAGTCACATTCGAGGCATATTGTTCCTTTGATACCGGCGGGAGTGAGTAACCAGGCACTAGCCTGAAGAGAAATTAAACTGCCCGCGCACTATCCCTGTACGCCGCGTTGTCTCAGATCACCCGCAGACCCATTACACGTGGTACCTTTTATGTAATGATAGGCATCTTAAGGTGTTATTCATTCCAAAAAGCGGAATGGCTTCAAAACCCCGTGCATGGTAGTGCCAATAGACGTCCTTCTGGAACAGTCCGGGTTCGAGCCCGGACCCTACCCTTCGCGGTCGTACTTAATCTGCGAGCCCTCGAAAATTACTGAAAAACAGCTGAGAGGGGGCACATGTTAGCGAGGACTTTAAGTTGAAACCCCCGGTGGAAGTTATATCCGTTTAGGCCGTCACACAACAAGACAAGATAGGGTATACCCACGTGCGTCTATCCATCTAGATGTAGGAGTACCTCCCGTGCAGATAAGAGAATCTCAGTAGGGATCGGCTAACGCCCCGTATATTTGGGGATATCCCAATCATACATATACAAATACGCGTTATTCTGGCGGTGTTATCGCGAAACGTCCTAGTAGTAATAACTAAGTCCCCCAAGCTCCTATTTACACGGATGACTGGTTGCGTGTCACTACTCGGTTGGAAAATACATAGCCTATGATCCATTAGATCTTTGGTACGGCGTTACCTTCACGTTCGAAAACTAGCCTCCCGCGTCCATAGCCGTGCTCGTCCTTCCACATATCAAAACCAGCAACACTGG
seq00029   GTCATCTGATAGAACGGTCTATGCAAATTCACACCGGTCGAAGGGCGGTCGTGGCCGCCGACGGTCTTTCGGATCACCGCGTTCCGACTGGATTGTTTCGGGGAGAAAGAAGTCGTGACAGCACACGGCGGCGGGCGTATCGGGATTACTCCAATGTGAGCAGCTCTAGCTAAATTTTGCCATGGCGTCCTTCTGGCCCAAGTTCGTGGGGGTTTTCCCATCAAACGCACTACAAACTTTTGTGTTACGCACGATACAGAATGAACACGCCGTCGACTATGCCAAGAGCGGATAGGTACATGCGGAATAAGCAGAGATATCCGTTATGAATTACCTGTAACCTGAGCTTGACACCTTGACGGCTAGACGTCAACTTATTACTACAAGGACCGAGATAAATTTGCCGCCAGTCACGGGGCGAATATATATGAGCAGGCTAGGCTGAAGGGCAAGCGTCAGCACTAAGACATCCGTGAACAAATAATCACACGAGGTTGACTGCCCCAGTCAGAAGTGCATCAATAGGGTAGCCTCCAATGTGCACTAAGGCAGCGGGTGCCGGAGACACGCGATGTATCAACTTTAGAAATACGTTGAGCTTCGCTAGCCGTCAATAGTTCGTACAGATATGATGTTCCGTCGGTCTGGTCATTAGTGCTTCTCGGACTCATAAGTTACCCAGAACCCGAGTGAAGGTCCGCAAACTGGCGCTACAGTAGGCAAAGTAATACCAGCACTAATAAAGCGAGCCGCCTATAATGCCAAATCTCGGTTTCGATCTGAGTAAGTTGTGTAGGTGAACTTTCTACAAACAATCGGACTAGTCATCTAGTTGTCGGCCCGAGATATTCAACCCAAAGTGACCGCGGCCTTCTGCCAGTAGCTAACACGGCTTTAAGTGGCGGTAAGATCAGACGCGCATCGGCTATTGGCCGCAGTAACTTGTTCCGTGTTGAGGTCGTCCACCAGCCCCTAGAGCAAGTTCTTTCGATGTGGGGCTGACTCAACCAGGCAGTGCAATTGGGAAGGAGGGTCCTGCCGGGGCGTTTCATAGTCCTGCATAAGAGGAACCCGATACGCTGTCCTTTGGAACGGGCGTCCGGGTGAGTTCGGGACTGCTTCCCGTCGGAACTCGTCCCGAGTGTATGCATGCGTGTTTCGCGGTAGCGAATTGACAAACACACGAATGAGTTTATCGCGATTCTGTTTTGGGAGTTGTACCACTCGCCGGGACTCGCATGCTTACTGTAAATCTACGTTGAAGCATGGTGACTGACTGTAGCTCCGACGTCCACACCAGACCTACGGGGTGGCCGCGGGGTACGGCAATCGAATTCGGCAGATGAGAACAGGGTTGGCCATGCGAAGGAATTTGCCCTCATCGTGCGTTGTGGAACCTAGTCGCTCTTTCTATCAGGTAAAAGCGGTCAGGAGGTGCCCGAATATCCCAGTTGGCGTACTAGCTTTGTGTGAATACCTGCTATGAGCTTCACGACCATCGCTTCGTCTCAAGCTATGTAGTCACATTCGAGGCATATTGTTCCTTTGATACCGGCGGGAGTGAGTAACCAGGCACTAGCCTGAAGAGAAATTAAACTGCCCGCGCACTATCCCTGTACGCCGCGTTGTCTCAGATCACCCGCAGACCCATTACACGTGGTACCTTTTATGTAATGATAGGCATCTTAAGGTGTTATTCATTCCAAAAAGCGGAATGGCTTCAAAACCCCGTGCATGGTAGTGCCAATAGACGTCCTTCTGGAACAGTCCGGGTTCGAGCCCGGACCCTACCCTTCGCGGTCGTACTTAATCTGCGAGCCCTCGAAAATTACTGAAAAACAGCTGAGAGGGGGCACATGTTAGCGAGGACTTTAAGTTGAAACCCCCGGTGGAAGTTATATCCGTTTAGGCCGTCACACAACAAGACAAGATAGGGTATACCCACGTGCGTCTATCCATCTAGATGTAGGAGTACCTCCCGTGCAGATAAGAGAATCTCAGTAGGGATCGGCTAACGCCCCGTATATTTGGGGATATCCCAATCATACATATACAAATACGCGTTATTCTGGCGGTGTTATCGCGAAACGTCCTAGTAGTAATAACTAAGTCCCCCAAGCTCCTATTTACACGGATGACTGGTTGCGTGTCACTACTCGGTTGGAAAATACATAGCCTATGATCCATTAGATCTTTGGTACGGCGTTACCTTCACGTTCGAAAACTAGCCTCCCGCGTCCATAGCCGTGCTCGTCCTTCCACATATCAAAACCAGCAACACTGG
seq00030   GTCATCTGATAGAACGGTCTATGCAAATTCACACCGGTCGAAGGGCGGTCGTGGCCGCCGACGGTCTTTCGGATCACCGCGTTCCGACTGGATTGTTTCGGGGAGAAAGAAGTCGTGACAGCACACGGCGGCGGGCGTATCGGGATTACTCCAATGTGAGCAGCTCTAGCTAAATTTTGCCATGGCGTCCTTCTGGCCCAAGTTCGTGGGGGTTTTCCCATCAAACGCACTACAAACTTTTGTGTTACGCACGATACAGAATGAACACGCCGTCGACTATGCCAAGAGCGGATAGGTACATGCGGAATAAGCAGAGATATCCGTTATGAATTACCTGTAACCTGAGCTTGACACCTTGACGGCTAGACGTCAACTTATTACTACAAGGACCGAGATAAATTTGCCGCCAGTCACGGGGCGAATATATATGAGCAGGCTAGGCTGAAGGGCAAGCGTCAGCACTAAGACATCCGTGAACAAATAATCACACGAGGTTGACTGCCCCAGTCAGAAGTGCATCAATAGGGTAGCCTCCAATGTGCACTAAGGCAGCGGGTGCCGGAGACACGCGATGTATCAACTTTAGAAATACGTTGAGCTTCGCTAGCCGTCAATAGTTCGTACAGATATGATGTTCCGTCGGTCTGGTCATTAGTGCTTCTCGGACTCATAAGTTACCCAGAACCCGAGTGAAGGTCCGCAAACTGGCGCTACAGTAGGCAAAGTAATACCAGCACTAATAAAGCGAGCCGCCTATAATGCCAAATCTCGGTTTCGATCTGAGTAAGTTGTGTAGGTGAACTTTCTACAAACAATCGGACTAGTCATCTAGTTGTCGGCCCGAGATATTCAACCCAAAGTGACCGCGGCCTTCTGCCAGTAGCTAACACGGCTTTAAGTGGCGGTAAGATCAGACGCGCATCGGCTATTGGCCGCAGTAACTTGTTCCGTGTTGAGGTCGTCCACCAGCCCCTAGAGCAAGTTCTTTCGATGTGGGGCTGACTCAACCAGGCAGTGCAATTGGGAAGGAGGGTCCTGCCGGGGCGTTTCATAGTCCTGTATAAGAGGAACCCGATACGCTGTCCTTTGGAACGGGCGTCCGGGTGAGTTCGGGACTGCTTCCCGTCGGAACTCGTCCCGAGTGTATGCATGCGTGTTTCGCGGTAGCGAATTGACAAACACACGAATGAGTTTATCGCGATTCTGTTTTGGGAGTTGTACCACTCGCCGGGACTCGCATGCTTACTGTAAATCTACGTTGAAGCATGGTGACTGACTGTAGCTCCGACGTCCACACCAGACCTACGGGGTGGCCGCGGGGTACGGCAATCGAATTCGGCAGATGAGAACAGGGTTGGCCATGCGAAGGAATTTGCCCTCATCGTGCGTTGTGGAACCTAGTCGCTCTTTCAATCAGGTAAAAGCGGTCAGGAGGTGCCCGAATATCCCAGTTGGCGTACTAGCTTTGTGTGAATACCTGCTATGAGCTTCACGACCATCGCTTCGTCTCAAGCTATGTAGTCACATTCGAGGCATATTGTTCCTTTGATACCGGCGGGAGTGAGTAACCAGGCACTAGCCTGAAGAGAAATTAAACTGCCCGCGCACTATCCCTGTACGCCGCGTTGTCTCAGATCACCCGCAGACCCATTACACGTGGTACCTTTTATGTAATGATAGGCATCTTAAGGTGTTATTCATTCTAAAAAGCGGAATGGCTTCAAAACCCCGTGCATGGTAGTGCCAATAGACGTCCTTCTGGAACAGTCCGGGTTCGAGCCCGGACCCTACCCTTCGCGGTCGTACTTAATCTGCGAGCCCTCGAAAATTACTGAAAAACAGCTGAGAGGGGGCACATGTTAGCGAGGACTTTAAGTTGAAACCCCCGGTGGAAGTTATATCCGTTTAGGCCGTCACACAACAAGACAAGATAGGGTATACCCACGTGCGTCTATCCATCTAGATGTAGGAGTACCTCCCGTGCAGATAAGAGAATCTCAGTAGGGATCGGCTAACGCCCCGTATATTTGGGGATATCCCAATCATACATATACAAATACGCGTTATTCTGGCGGTGTTATCGCGAAACGTCCTAGTAGTAATAACTAAGTCCCCCAAGCTCCTATTTACACGGATGACTGGTTGCGTGTCACTACTCGGTTGGAAAATACATAGCTTATGATCCATTAGATCTTTGGTACGGCGTTACCTTCACGTTCGAAAACTAGCCTCCCGCGTCCATAGCCGTGCTCGTCCTTCCACATATCAAAACCAGCAACACTGG
seq00031   GTCATCTGATAGAACGGTCTATGCAAATTCACACCGGTCGAAGGGCGGTCGTGGCCGCCGACGGTCTTTCGGATCACCGCGTTCCGACTGGATTGTTTCGGGGAGAAAGAAGTCGTGACAGCACACGGCGGCGGGCGTATCGGGATTACTCCAATGTGAGCAGCTCTAGCTAAATTTTGCCATGGCGTCCTTCTGGCCCAAGTTCGTGGGGGTTTTCCCATCAAACGCACTACAAACTTTTGTGTTACGCACGATACAGAATGAACACGCCGTCGACTATGCCAAGAGCGGATAGGTACATGCGGAATAAGCAGAGATATCCGTTATGAATTACCTGTAACCTGAGCTTGACACCTTGACGGCTAGACGTCAACTTATTACTACAAGGACCGAGATAAATTTGCCGCCAGTCACGGGGCGAATATATATGAGCAGGCTAGGCTGAAGGGCAAGCGTCAGCACTAAGACATCCGTGAACAAATAATCACACGAGGTTGACTGCCCCAGTCAGAAGTGCATCAATAGGGTAGCCTCCAATGTGCACTAAGGCAGCGGGTGCCGGAGACACGCGATGTATCAACTTTAGAAATACGTTGAGCTTCGCTAGCCGTCAATAGTTCGTACAGATATGATGTTCCGTCGGTCTGGTCATTAGTGCTTCTCGGACTCATAAGTTACCCAGAACCCGAGTGAAGGTCCGCAAACTGGCGCTACAGTAGGCAAAGTAATACCAGCACTAATAAAGCGAGCCGCCTATAATGCCAAATCTCGGTTTCGATCTGAGTAAGTTGTGTAGGTGAACTTTCTACAAACAATCGGACTAGTCATCTAGTTGTCGGCCCGAGATATTCAACCCAAAGTGACCGCGGCCTTCTGCCAGTAGCTAACACGGCTTTAAGTGGCGGTAAGATCAGACGCGCATCGGCTATTGGCCGCAGTAACTTGTTCCGTGTTGAGGTCGTCCACCAGCCCCTAGAGCAAGTTCTTTCGATGTGGGGCTGACTCAACCAGGCAGTGCAATTGGGAAGGAGGGTCCTGCCGGGGCGTTTCATAGTCCTGCATAAGAGGAACCCGATACGCTGTCCTTTGGAACGGGCGTCCGGGTGAGTTCGGGACTGCTTCCCGTCGGAACTCGTCCCGAGTGTATGCATGCGTGTTTCGCGGTAGCGAATTGACAAACACACGAATGAGTTTATCGCGATTCTGTTTTGGGAGTTGTACCACTCGCCGGGACTCGCATGCTTACTGTAAATCTACGTTGAAGCATGGTGACTGACTGTAGCTCCGACGTCCACACCAGACCTACGGGGTGGCCGCGGGGTACGGCAATCGAATTCGGCAGATGAGAACAGGGTTGGCCATGCGAAGGAATTTGCCCTCATCGTGCGTTGTGGAACCTAGTCGCTCTTTCTATCAGGTAAAAGCGGTCAGGAGGTGCCCGAATATCCCAGTTGGCGTACTAGCTTTGTGTGAATACCTGCTATGAGCTTCACGACCATCGCTTCGTCTCAAGCTATGTAGTCACATTCGAGGCATATTGTTCCTTTGATACCGGCGGGAGTGAGTAACCAGGCACTAGCCTGAAGAGAAATTAAACTGCCCGCGCACTATCCCTGTACGCCGCGTTGTCTCAGATCACCCGCAGACCCATTACACGTGGTACCTTTTATGTAATGATAGGCATCTTAAGGTGTTATTCATTCCAAAAAGCGGAATGGCTTCAAAACCCCGTGCATGGTAGTGCCAATAGACGTCCTTCTGGAACAGTCCGGGTTCGAGCCCGGACCCTACCCTTCGCGGTCGTACTTAATCTGCGAGCCCTCGAAAATTACTGAAAAACAGCTGAGAGGGGGCACATGTTAGCGAGGACTTTAAGTTGAAACCCCCGGTGGAAGTTATATCCGTTTAGGCCGTCACACAACAAGACAAGATAGGGTATACCCACGTGCGTCTATCCATCTAGATGTAGGAGTACCTCCCGTGCAGATAAGAGAATCTCAGTAGGGATCGGCTAACGCCCCGTATATTTGGGGATATCCCAATCATACATATACAAATACGCGTTATTCTGGCGGTGTTATCGCGAAACGTCCTAGTAGTAATAACTAAGTCCCCCAAGCTCCTATTTACACGGATGACTGGTTGCGTGTCACTACTCGGTTGGAAAATACATAGCCTATGATCCATTAGATCTTTGGTACGGCGTTACCTTCACGTTCGAAAACTAGCCTCCCGCGTCCATAGCCGTGCTCGTCCTTCCACATATCAAAACCAGCAACACTGG
seq00032   GTCATCTGATAGAACGGTCTATGCAAATTCACACCGGTCGAAGGGCGGTCGTGGCCGCCGACGGTCTTTCGGATCACCGCGTTCCGACTGGATTGTTTCGGGGAGAAAGAAGTCGTGACAGCACACGGCGGCGGGCGTATCGGGATTACTCCAATGTGAGCAGCTCTAGCTAAATTTTGCCATGGCGTCCTTCTGGCCCAAGTTCGTGGGGGTTTTCCCATCAAACGCACTACAAACTTTTGTGTTACGCACGATACAGAATGAACACGCCGTCGACTATGCCAAGAGCGGATAGGTACATGCGGAATAAGCAGAGATATCCGTTATGAATTACCTGTAACCTGAGCTTGACACCTTGACGGCTAGACGTCAACTTATTACTACAAGGACCGAGATAAATTTGCCGCCAGTCACGGGGCGAATATATATGAGCAGGCTAGGCTGAAGGGCAAGCGTCAGCACTAAGACATCCGTGAACAAATAATCACACGAGGTTGACTGCCCCAGTCAGAAGTGCATCAATAGGGTAGCCTCCAATGTGCACTAAGGCAGCGGGTGCCGGAGACACGCGATGTATCAACTTTAGAAATACGTTGAGCTTCGCTAGCCGTCAATAGTTCGTACAGATATGATGTTCCGTCGGTCTGGTCATTAGTGCTTCTCGGACTCATAAGTTACCCAGAACCCGAGTGAAGGTCCGCAAACTGGCGCTACAGTAGGCAAAGTAATACCAGCACTAATAAAGCGAGCCGCCTATAATGCCAAATCTCGGTTTCGATCTGAGTAAGTTGTGTAGGTGAACTTTCTACAAACAATCGGACTAGTCATCTAGTTGTCGGCCCGAGATATTCAACCCAAAGTGACCGCGGCCTTCTGCCAGTAGCTAACACGGCTTTAAGTGGCGGTAAGATCAGACGCGCATCGGCTATTGGCCGCAGTAACTTGTTCCGTGTTGAGGTCGTCCACCAGCCCCTAGAGCAAGTTCTTTCGATGTGGGGCTGACTCAACCAGGCAGTGCAATTGGGAAGGAGGGTCCTGCCGGGGCGTTTCATAGTCCTGCATAAGAGGAACCCGATACGCTGTCCTTTGGAACGGGCGTCCGGGTGAGTTCGGGACTGCTTCCCGTCGGAACTCGTCCCGAGTGTATGCATGCGTGTTTCGCGGTAGCGAATTGACAAACACACGAATGAGTTTATCGCGATTCTGTTTTGGGAGTTGTACCACTCGCCGGGACTCGCATGCTTACTGTAAATCTACGTTGAAGCATGGTGACTGACTGTAGCTCCGACGTCCACACCAGACCTACGGGGTGGCCGCGGGGTACGGCAATCGAATTCGGCAGATGAGAACAGGGTTGGCCATGCGAAGGAATTTGCCCTCATCGTGCGTTGTGGAACCTAGTCGCTCTTTCAATCAGGTAAAAGCGGTCAGGAGGTGCCCGAATATCCCAGTTGGCGTACTAGCTTTGTGTGAATACCTGCTATGAGCTTCACGACCATCGCTTCGTCTCAAGCTATGTAGTCACATTCGAGGCATATTGTTCCTTTGATACCGGCGGGAGTGAGTAACCAGGCACTAGCCTGAAGAGAAATTAAACTGCCCGCGCACTATCCCTGTACGCCGCGTTGTCTCAGATCACCCGCAGACCCATTACACGTGGTACCTTTTATGTAATGATAGGCATCTTAAGGTGTTATTCATTCCAAAAAGCGGAATGGCTTCAAAACCCCGTGCATGGTAGTGCCAATAGACGTCCTTCTGGAACAGTCCGGGTTCGAGCCCGGACCCTACCCTTCGCGGTCGTACTTAATCTGCGAGCCCTCGAAAATTACTGAAAAACAGCTGAGAGGGGGCACATGTTAGCGAGGACTTTAAGTTGAAACCCCCGGTGGAAGTTATATCCGTTTAGGCCGTCACACAACAAGACAAGATAGGGTATACCCACGTGCGTCTATCCATCTAGATGTAGGAGTACCTCCCGTGCAGATAAGAGAATCTCAGTAGGGATCGGCTAACGCCCCGTATATTTGGGGATATCCCAATCATACATATACAAATACGCGTTATTCTGGCGGTGTTATCGCGAAACGTCCTAGTAGTAATAACTAAGTCCCCCAAGCTCCTATTTACACGGATGACTGGTTGCGTGTCACTACTCGGTTGGAAAATACATAGCCTATGATCCATTAGATCTTTGGTACGGCGTTACCTTCACGTTCGAAAACTAGCCTCCCGCGTCCATAGCCGTGCTCGTCCTTCCACATATCAAAACCAGCAACACTGG
seq00033   GTCATCTGATAGAACGGTCTATGCAAATTCACACCGGTCGAAGGGCGGTCGTGGCCGCCGACGGTCTTTCGGATCACCGCGTTCCGACTGGATTGTTTCGGGGAGAAAGAAGTCGTGACAGCACACGGCGGCGGGCGTATCGGGATTACTCCAATGTGAGCAGCTCTAGCTAAATTTTGCCATGGCGTCCTTCTGGCCCAAGTTCGTGGGGGTTTTCCCATCAAACGCACTACAAACTTTTGTGTTACGCACGATACAGAATGAACACGCCGTCGACTATGCCAAGAGCGGATAGGTACATGCGGAATAAGCAGAGATATCCGTTATGAATTACCTGTAACCTGAGCTTGACACCTTGACGGCTAGACGTCAACTTATTACTACAAGGACCGAGATAAATTTGCCGCCAGTCACGGGGCGAATATATATGAGCAGGCTAGGCTGAAGGGCAAGCGTCAGCACTAAGACATCCGTGAACAAATAATCACACGAGGTTGACTGCCCCAGTCAGAAGTGCATCAATAGGGTAGCCTCCAATGTGCACTAAGGCAGCGGGTGCCGGAGACACGCGATGTATCAACTTTAGAAATACGTTGAGCTTCGCTAGCCGTCAATAGTTCGTACAGATATGATGTTCCGTCGGTCTGGTCATTAGTGCTTCTCGGACTCATAAGTTACCCAGAACCCGAGTGAAGGTCCGCAAACTGGCGCTACAGTAGGCAAAGTAATACCAGCACTAATAAAGCGAGCCGCCTATAATGCCAAATCTCGGTTTCGATCTGAGTAAGTTGTGTAGGTGAACTTTCTACAAACAATCGGACTAGTCATCTAGTTGTCGGCCCGAGATATTCAACCCAAAGTGACCGCGGCCTTCTGCCAGTAGCTAACACGGCTTTAAGTGGCGGTAAGATCAGACGCGCATCGGCTATTGGCCGCAGTAACTTGTTCCGTGTTGAGGTCGTCCACCAGCCCCTAGAGCAAGTTCTTTCGATGTGGGGCTGACTCAACCAGGCAGTGCAATTGGGAAGGAGGGTCCTGCCGGGGCGTTTCATAGTCCTGCATAAGAGGAACCCGATACGCTGTCCTTTGGAACGGGCGTCCGGGTGAGTTCGGGACTGCTTCCCGTCGGAACTCGTCCCGAGTGTATGCATGCGTGTTTCGCGGTAGCGAATTGACAAACACACGAATGAGTTTATCGCGATTCTGTTTTGGGAGTTGTACCACTCGCCGGGACTCGCATGCTTACTGTAAATCTACGTTGAAGCATGGTGACTGACTGTAGCTCCGACGTCCACACCAGACCTACGGGGTGGCCGCGGGGTACGGCAATCGAATTCGGCAGATGAGAACAGGGTTGGCCATGCGAAGGAATTTGCCCTCATCGTGCGTTGTGGAACCTAGTCGCTCTTTCAATCAGGTAAAAGCGGTCAGGAGGTGCCCGAATATCCCAGTTGGCGTACTAGCTTTGTGTGAATACCTGCTATGAGCTTCACGACCATCGCTTCGTCTCAAGCTATGTAGTCACATTCGAGGCATATTGTTCCTTTGATACCGGCGGGAGTGAGTAACCAGGCACTAGCCTGAAGAGAAATTAAACTGCCCGCGCACTATCCCTGTACGCCGCGTTGTCTCAGATCACCCGCAGACCCATTACACGTGGTACCTTTTATGTAATGATAGGCATCTTAAGGTGTTATTCATTCCAAAAAGCGGAATGGCTTCAAAACCCCGTGCATGGTAGTGCCAATAGACGTCCTTCTGGAACAGTCCGGGTTCGAGCCCGGACCCTACCCTTCGCGGTCGTACTTAATCTGCGAGCCCTCGAAAATTACTGAAAAACAGCTGAGAGGGGGCACATGTTAGCGAGGACTTTAAGTTGAAACCCCCGGTGGAAGTTATATCCGTTTAGGCCGTCACACAACAAGACAAGATAGGGTATACCCACGTGCGTCTATCCATCTAGATGTAGGAGTACCTCCCGTGCAGATAAGAGAATCTCAGTAGGGATCGGCTAACGCCCCGTATATTTGGGGATATCCCAATCATACATATACAAATACGCGTTATTCTGGCGGTGTTATCGCGAAACGTCCTAGTAGTAATAACTAAGTCCCCCAAGCTCCTATTTACACGGATGACTGGTTGCGTGTCACTACTCGGTTGGAAAATACATAGCCTATGATCCATTAGATCTTTGGTACGGCGTTACCTTCACGTTCGAAAACTAGCCTCCCGCGTCCATAGCCGTGCTCGTCCTTCCACATATCAAAACCAGCAACACTGG
