# Supplementary material for: How Good Are Indirect Tests at Detecting Recombination in Human mtDNA?
Source: G3 (Bethesda). 2013 Jul 1;3(7):1095–104. doi: 10.1534/g3.113.006510 (PMC3704238; doi:10.1534/g3.113.006510)
Supplement: Supporting Information [file supp_g3.113.006510_FileS2.gz › SequenceData/mtDNA_ratehet&popgrowth/10/3rdbase/Infiles/10_26-new.txt]

33 2284
seq00001   TGCCATTAAATAGGTCCCGACAGTAATCGGATATACGATCTGGCGCCGATTATCAACGATCATTTAACAGTCTACTCAGACGAATCAATACCCGTCAACTCTAATTCGGCCACCCTGAAGGGTACTTAGTCCACCTTACGGGCGGCAGCACTGTGCCGATAATGCGTCCATGCCTGATAGTCGTTGATGTCAACTGATGTCTAAGAACTTTTTCCGGAATTTGGACCGAGGGATCTCATGTTTTTATCAGCGCGATGATCTGCCACACGATGGTTGTTTAGGCGGTAGCCGGGACGGCCTACGGTGATCCCTAACACTGTAGGATAGCTAGCAGCCTTTCAGGGGCTGCGTGGCCGGCTCATTTTAGTCAGGTAGGAAATGAGGGGGCCGGTTTAATTCTAAACGACTGCGGTAAAACGTGGCTCGATCAAAGGAGCTGCAGCCTTATAGAGACACGCACAATTTACCCCGTATAGATATGGCGACGGATCTCGCTCCCATGCCACCTTACTACGTAAGGTCGACAGCACGGTTCCGGCTTGATCGTTACCTTAAATGAGCTTCGTAGGGTCGAAAAGATGGTAGCCGATCGTTAAACCAGTGGCGACGTGTTGGTAAGAAGATCTGGGCGGCTGATCGACAGGGGCAAAAACTCAACGGGGTTATATGGCCTCGGAATCTATAACGTGGCCAACCTGGTCCAGGGGGACGACACACCGGAAATGGCGTGACCACGAGAGGGGCCCCTACCAGGGATAAAGATAGATGAACTCCGAACTAGTTAGTACTCTTGAGGCTTGACCTTGACGTTCCCCTATATTTTAGGGTACCACGACTAAAGGGTTCTACCGGGAACGATCCCCAGGGCTACCAGAGCATGTCCCGCTTTTAAATCCTTTCCGCCTGCTAGGGAGTCGACTCGAATTCCTTCCTGAAGAGTTCTGGTTTATAGATTATTGACTGTCAGCGCTGTAGAGAGTCGTCCGCTTTTGCTTTGGAGTGGCGCTGGGACCGGAAGCAAATCGGTCACCGACCTCCATAGCCCTTCGGGTGTACTCTCTGTCCTGTTCGGTTGCATATGAGCTACGATTCTCTCATGGAATCGACGAGTACCGCTAGCATTTAGCGGCTGACCGCCGAAGATTTCCATATAAATACGCTCAGCTCTCCCAAGGGCGACGACAATAACCAAGTCCGTTTGTTACTAATACCTACCGGCTGATCGCATGCATCATGCCTCTCTCGCTGAATAATCATCAGATTAGTACTCACAAAGGGATGGGTTAATGTCTAACGTAGAGACCGGGTCTATTCACCCTCAAAGTGGAATCGCGCGAAGACGAGTGGGCTGACCTTCCACCATCCGTCAACGAAAAGTGGCTAGCGACTGGACCCGATCGGAATGCTAAACTCCAGACGGGCAGGTAATACGCTGGACTAGTTGTCTCCGTCATGTGCAAGGCTAAAGCCGGACTCCTAGGGTTCTAACATGTATGAGCAGGATACGCGAGGAGGCCCACACGCTGCGGCCCTGTACCTTGACACGCCAGCCTATTATTTCGCAGCTGTCAATGGACGCGTGTGTGGCCGTAATAGTTAGCTATTCTAAAGATGCAGTGGTCCCCGAGACCCTTACGCCACTTAAGTAAGGGTTGCACACGCTGAGGTGTGTCACTCCAATGAGTGCACCAGGTGCTGCGATACTGTCCGTGAACCTATCACTGGGAAACCTAACTGGTGAACAACCGGGGCACAGTGGTAGTCACGATAGGCAGCCGGCGTTGTTTTACTGCCTCTCATTATAGCTATTGTGAACTATCAGCGTTGTACCCCCCCAACCAAATTTCAGCAGTGGCATTGATCGGGCAGTTGTCTCCCAATGAAGCACTGCGGTCTGTTTAATTGACAGCTTTTTGCAGTACACCGCTTGATCTACAGTAAGAGCCTATTAACCGAGAAAGCTCATGCTGAACTTACCCGACACCACGCTGCCATCCACCCGACCACAATGGTGATTTCAGGTTCGACAGATGGGAACCAAGTGGCTGTTTACTCGGCCACTAGCCCAGACGCTCTGTGGGGGCCGACTGCCCAGTAATGACGCGTCCCCCCGGTCACTTGTGGGGCGGCTAAGACCTAGTGCATAAACTACCCGACTAACTAGTCCATCAGAGCTAAGCTGACATGGGGCAACCGTTTGTTAACCAAAACGTATTACGACATTTCGCTTATCCCCGGCACTGTTGATGTTAAAAGTAGGGATAACTTGCGCTTTGAGGTCCAC
seq00002   TGCCATTAAATAGGTCCCGACAGTAATCGGATATACGATCTGGCGCCGATTATCAACGATCATTTAACAGTCTACTCAGACGAATCAATACCCGTCAACTCTAATTCGGCCACCCTGAAGGGTACTTAGTCCACCTTACGGGCGGCAGCACTGTGCCGATAATGCGTCCATGCCTGATAGTCGTTGATGTCAACTGATGTCTAAGAACTTTTTCCGGAATTTGGACCGAGGGATCTCATGTTTTTATCAGCGCGATGATCTGCCACACGATGGTTATTTAGGCGGTAGCCGGGACGGCCTACGGTGATCCCTAACACTGTAGGATAGCTAGCAGCCTTTCATGGGCTGCGTGGCCGGCTCATTTTAGTCAGGTAGGAAATGAGGGGGCCGGTTTAATTCTAAACGACTGCGGTAAAACGTGGCTCGATCAAAGGAGCTGCAGCCTTATAGAGACACGCACAATTTACCCCGTATAGATATGGCGACGGATCTCGCTCCCATGCCACCTTACTACGTAAGGTCGACAGCACGGTTCCGGCTTGATCGTTACCTTAAATGAGCTTCGTAGGGTCGAAAAGATGGTAGCCGATCGTTAAACCAGTGGCGACGTGTTGGTAAGAAGATCTGGGCGGCTGATCGACAGGGGCAAAAACTCAACGGGGTTATATGGCCTCGGAATCTATAACGTGGCCAACCTGGTCCAGGGGGACGACACACCGGAAATGGCGTGACCACGAGAGGGGCCCCTACCAGGGATAAAGATAGATGAACTCCGAACTAGTTAGTACTCTTGAGGCTTGACCTTGACGTTCCCCTATATTTTAGGGTACCACGACTAAAGGGTTCTACCGGGAACGATCCCCAGGGCTACCAGAGCATGTCCCGCTTTTAAATCCTTTCCGCCTGCTAGGGAGTCGACTCGAATTCCTTCCTGAAGAGTTCTGGTTTATAGATTATTGACTGTCAGCGCTGTAGAGAGTCGTCCGCTTTTGCTTTGGAGTGGCGCTGGGACCGGAAGCAAATCGGTCACCGACCTCCATAGCCCTTCGGGTGTACTCTCTGTCCTGTTCGGTTGCATATGAGCTACGATTCTCTCATGGAATCGACGAGTACCGCTAGCATTTAGCGGCTGACCGCCGAAGATTTCCATATAAATACGCTCAGCTCTCCCAAGGGCGACGACAATAACCAAGTCCGTTTGTTACTAATACCTACCGGCTGATCGCATGCATCATGCCTCTCTCGCTGAATAATCATCAGATTAGTACTCACAAAGGGATGGGTTAATGTCTAACGTAGAGACCGGGTCTATTCACCCTCAAAGTGGAATCGCGCGAAGACGAGTGGGCTGACCTTCCACCATCCGTCAACGAAAAGTGGCTAGCGACTGGACCCGATCGGAATGCTAAACTCCAGACGGGCAGGTAATACGCTGGACTAGTTGTCTCCGTCATGTGCAAGGCTAAAGCCGGACTCCTAGGGTTCTAACATGTATGAGCAGGATACGCGAGGAGGCCCACACGCTGTGGCCCTGTACCTTGACACGCCAGCCTATTATTTCGCAGTTGTCAATGGACGCGTGTGTGGCCGTAATAGTTAGCTATTCTAAAGATGCAGTGGTCCCCGAGACCCTTACGCCACTTAAGTAAGGGTTGCACACGCTGAGGTGTGTCACTCCAATGAGTGCACCAGGTGCTGCGATACTGTCCGTGAACCTATCACTGGGAAACCTAACTGGTGAACAACCGGGGCACAGTGGTAGTCACGATAGGCAGCCGGCGTTGTTTTACTGCCTCTCATTATAGCTATTGTGAACTATCAGCGTTGTACCCCCCCAACCAAATTTCAGCAGTGGCATTGATCGGGCAGTTGTCTCCCAATGAAGCACTGCGGTCTGTTTAATTGACAGCTTTTTGCAGTACACCGCTTGATCTACAGTAAGAGCCTATTAACCGAGAAAGCTCATGCTGAACTTACCCGACACCACGCTGCCATCCACCCGACCACAATGGTGATTTCAGGTTCGACAGATGGGAACCAAGTGGCTGTTTACTCGGCCACTAGCCCAGACGCTCTGTGGGGGCCGACTGCCCAGTAATGACGCGTCCCCCCGGTCACTTGTGGGGCGGCTAAGACCTAGTGCATAAACTACCCGACTAACTAGTCCATCAGAGCTAAGCTGACATGGGGCAACCGTTTGTTAACCAAAACGTATTACGACATTTCGCTTATCCCCGGCACTGTTGATGTTAAAAGTAGGGATAACTTGCGCTTTGAGGTCCAC
seq00003   TGCCATTAAATAGGTCCCGACAGTAATCGGATATACGATCTGGCGCCGATTATCAACGATCATTTAACAGTCTACTCAGACGAATCAATACCCGTCAACTCTAATTCAGCCACCCTGAAGGGTACTTAGTCCACCTTACGGGCGGCAGCACTGTGCCGATAATGCGTCCATGCCTGATAGTCGTTGATGTCAACTGATGTCTAAGAACTTTTTCCGGAATTTGGACCGAGGGATCTCATGTTTTTATCAGCGCGATGATCTGCCACACGATGGTTGTTTAGGCGGTAGCCGGGACGGCCTACGGTGATCCCTAACACTGTAGGATAGCTAGCAGCCTTTCATGGGCTGCGTGGCCGGCTCATTTTAGTCAGGTAGGAAATGAGGGGGCCGGTTTAATTCTAAACGACTGCGGTAAAACGTGGCTCGATCAAAGGAGCTGCAGCCTTATAGAGACACGCACAATTTACCCCGTATAGATATGGCGACGGATCTCGCTCCCATGCCACCTTACTACGTAAGGTCGACAGCACGGTTCCGGCTTGATCGTTACCTTAAATGAGCTTCGTAGGGTCGAAAAGATGGTAGCCGATCGTTAAACCAGTGGCGACGTGTTGGTAAGAAGATCTGGGCGGCTGATCGACAGGGGCAAAAACTCAACGGGGTTATATGGCCTCGGAATCTATAACGTGGCCAACCTGGTCCAGGGGGACGACACACCGGAAATGGCGTGACCACGAGAGGGGCCCCTACCAGGGATAAAGATAGATGAACTCCGAACTAGTTAGTACTCTTGAGGCTTGACCTTGACGTTCCCCTATATTTTAGGGTACCACGACTAAAGGGTTCTACCGGGAACGATCCCCAGGGCTACCAGAGCATGTCCCGCTTTTAAATCCTTTCCGCCTGCTAGGGAGTCGACTCGAATTCCTTCCTGAAGAGTTCTGGTTTATAGATTATTGACTGTCAGCGCTGTAGAGAGTCGTCCGCTTTTGCTTTGGAGTGGCGCTGGGACCGGAAGCAAATCGGTCACCGACCTCCATAGCCCTTCGGGTGTACTCTCTGTCCTGTTCGGTTGCATATGAGCTACGATTCTCTCATGGAATCGACGAGTACCGCTAGCATTTAGCGGCTGACCGCCGAAGATTTCCATATAAATACGCTCAGCTCTCCCAAGGGCGACGACAATAACCAAGTCCGTTTGTTACTAATACCTACCGGCTGATCGCATGCATCATGCCTCTCTCGCTGAATAATCATCAGATTAGTACTCACAAAGGGATGGGTTAATGTCTAACGTAGAGACCGGGTCTATTCACCCTCAAAGTGGAATCGCGCGAAGACGAGTGGGCTGACCTTCCACCATCCGTCAACGAAAAGTGGCTAGCGACTGGACCCGATCGGAATGCTAAACTCCAGACGGGCAGGTAATACGCTGGACTAGTTGTCTCCGTCATGTGCAAGGCTAAAGCCGGACTCCTAGGGTTCTAACATGTATGAGCAGGATACGCGAGGAGGCCCACACGCTGTGGCCCTGTACCTTGACACGCCAGCCTATTATTTCGCAGCTGTCAATGGACGCGTGTGTGGCCGTAATAGTTAGCTATTCTAAAGATGCAGTGGTCCCCGAGACCCTTACGCCACTTAAGTAAGGGTTGCACACGCTGAGGTGTGTCACTCCAATGAGTGCACCAGGTGCTGCGATACTGTCCGTGAACCTATCACTGGGAAACCTAACTGGTGAACAACCGGGGCACAGTGGTAGTCACGATAGGCAGCCGGCGTTGTTTTACTGCCTCTCATTATAGCTATTGTGAACTATCAGCGTTGTACCCCCCCAACCAAATTTCAGCAGTGGCATTGATCGGGCAGTTGTCTCCCAATGAAGCACTGCGGTCTGTTTAATTGACAGCTTTTTGCAGTACACCGCTTGATCTACAGTAAGAGCCTATTAACCGAGAAAGCTCATGCTGAACTTACCCGACACCACGCTGCCATCCACCCGACCACAATGGTGATTTCAGGTTCGACAGATGGGAACCAAGTGGCTGTTTACTCGGCCACTAGCCCAGACGCTCTGTGGGGGCCGACTGCCCAGTAATGACGCGTCTCCCCGGTCACTTGTGGGGCGGCTAAGACCTAGTGCATAAACTACCCGACTAACTAGTCCATCAGAGCTAAGCTGACATGGGGCAACCGTTTGTTAACCAAAACGTATTACGACATTTCGCTTATCCCCGGCACTGTTGATGTTAAAAGTAGGGATAACTTGCGCTTTGAGGTCCAC
seq00004   TGCCATTAAATAGGTCCCGACAGTAATCGGATATACGATCTGGCGCCGATTATCAACGATCATTTAACAGTCTACTCAGACGAATCAATACCCGTCAACTCTAATTCGGCCACCCTGAAGGGTACTTAGTCCACCTTACGGGCGGCAGCACTGTGCCGATAATGCGTCCATGCCTGATAGTCGTTGATGTCAACTGATGTCTAAGAACTTTTTCCGGAATTTGGACCGAGGGATCTCATGTTTTTATCAGCGCGATGATCTGCCACACGATGGTTGTTTAGGCGGTAGCCGGGACGGCCTACGGTGATCCCTAACACTGTAGGATAGCTAGCAGCCTTTCATGGGCTGCGTGGCCGGCTCATTTTAGTCAGGTAGGAAATGAGGGGGCCGGTTTAATTCTAAACGACTGCGGTAAAACTTGGCTCGATCAAAGGAGCTGCAGCCTTATAGAGACACGCACAATTTACCCCGTATAGATATGGCGACGGATCTCGCTCCCATGCCACCTTACTACGTAAGGTCGACAGCACGGTTCCGGCTTGATCGTTACCTTAAATGAGCTTCGTAGGGTCGAAAAGATGGTAGCCGATCGTTAAACCAGTGGCGACGTGTTGGTAAGAAGATCTGGGCGGCTGATCGACAGGGGCAAAAACTCAACGGGGTTATATGGCCTCGGAATCTATAACGTGGCCAACCTGGTCCAGGGGGACGACACACCGGAAATGGCGTGACCACGAGAGGGGCCCCTACCAGGGATAAAGATAGATGAACTCCGAACTAGTTAGTACTCTTGAGGCTTGACCTTGACGTTCCCCTATATTTTAGGGTACCACGACTAAAGGGTTCTACCGGGAACGATCCCCAGGGCTACCAGAGCATGTCCCGCTTTTAAATCCTTTCCGCCTGCTAGGGAGTCGACTCGAATTCCTTCCTGAAGAGTTCTGGTTTATATATTATTGACTGTCAGCGCTGTAGAGAGTCGTCCGCTTTTGCTTTGGAGTGGCGCTGGGACCGGAAGCAAATCGGTCACCGACCTCCATAGCCCTTCGGGTGTACTCTCTGTCCTGTTCGGTTGCATATGAGCTACGATTCTCTCATGGAATCGACGAGTACCGCTAGCATTTAGCGGCTGACCGCCGAAGATTTCCATATAAATACGCTCAGCTCTCCCAAGGGCGACGACAATAACCAAGTCCGTTTGTTACTAATACCTACCGGCTGATCGCATGCATCATGCCTCTCTCGCTGAATAATCATCAGATTAGTACTCACAAAGGGATGGGTTAATGTCTAACGTAGAGACCGGGTCTATTCACCCTCAAAGTGGAATCGCGCGAAGACGAGTGGGCTGACCTTCCACCATCCGTCAACGAAAAGTGGCTAGCGACTGGACCCGATCGGAATGCTAAACTCCAGACGGGCAGGTAATACGCTGGACTAGTTGTCTCCGTCATGTGCAAGGCTAAAGCCGGACTCCTAGGGTTCTAACATGTATGAGCAGGATACGCGAGGAGGCCCACACGCTGTGGCCCTGTACCTTGACACGCCAGCCTATTATTTCGCAGCTGTCAATGGACGCGTGTGTGGCCGTAATAGTTAGCTATTCTAAAGATGCAGTGGTCCCCGAGACCCTTACGCCACTTAAGTAAGGGTTGCACACGCTGAGGTGTGTCACTCCAATGAGTGCACCAGGTGCTGCGATACTGTCCGTGAACCTATCACTGGGAAACCTAACTGGTGAACAACCGGGGCACAGTGGTAGTCACGATAGGCAGCCGGCGTTGTTCTACTGCCTCTCATTATAGCTATTGTGAACTATCAGCGTTGTACCCCCCCAACCAAATTTCAGCAGTGGCATTGATCGGGCAGTTGTCTCCCAATGAAGCACTGCGGTCTGTTTAATTGACAGCTTTTTGCAGTACACCGCTTGATCTACAGTAAGAGCCTATTAACCGAGAAAGCTCATGCTGAACTTACCCGACACCACGCTGCCATCCACCCGACCACAATGGTGATTTCAGGTTCGACAGATGGGAACCAAGTGGCTGTTTACTCGGCCACTAGCCCAGACGCTCTGTGGGGGCCGACTGCCCAGTAATGACGCGTCCCCCCGGTCACTTGTGGGGCGGCTAAGACCTAGTGCATAAACTACCCGACTAACTAGTCCATCAGAGCTAAGCTGACATGGGGCAACCGTTTGTTAACCAAAACGTATTACGACATTTCGCTTATCCCCGGCACTGTTGATGTTAAAAGTAGGGATAACTTGCGCTTTGAGGTCCAC
seq00005   TGCCATTAAATAGGTCCCGACAGTAATCGGATATACGATCTGGCGCCGATTATCAACGATCATTTAACAGTCTACTCAGACGAATCAATACCCGTCAACTCTAATTCGGCCACCCTGAAGGGTACTTAGTCCACCTTACGGGCGGCAGCACTGTGCCGATAATGCGTCCATGCCTGATAGTCGTTGATGTCAACTGATGTCTAAGAACTTTTTCCGGAATTTGGACCGAGGGATCTCATGTTTTTATCAGCGCGATGATCTGCCACACGATGGTTGTTTAGGCGGTAGCCGGGACGGCCTACGGTGATCCCTAACACTGTAGGATAGCTAGCAGCCTTTCATGGGCTGCGTGGCCGGCTCATTTTAGTCAGGTAGGAAATGAGGGGGCCGGTTTAATTCTAAACGACTGCGGTAAAACTTGGCTCGATCAAAGGAGCTGCAGCCTTATAGAGACACGCACAATTTACCCCGTATAGATATGGCGACGGATCTCGCTCCCATGCCACCTTACTACGTAAGGTCGACAGCACGGTTCCGGCTTGATCGTTACCTTAAATGAGCTTCGTAGGGTCGAAAAGATGGTAGCCGATCGTTAAACCAGTGGCGACGTGTTGGTAAGAAGATCTGGGCGGCTGATCGACAGGGGCAAAAACTCAACGGGGTTATATGGCCTCGGAATCTATAACGTGGCCAACCTGGTCCAGGGGGACGACACACCGGAAATGGCGTGACCACGAGAGGGGCCCCTACCAGGGATAAAGATAGATGAACTCCGAACTAGTTAGTACTCTTGAGGCTTGACCTTGACGTTCCCCTATATTTTAGGGTACCACGACTAAAGGGTTCTACCGGGAACGATCCCCAGGGCTACCAGAGCATGTCCCGCTTTTAAATCCTTTCCGCCTGCTAGGGAGTCGACTCGAATTCCTTCCTGAAGAGTTCTGGTTTATAGATTATTGACTGTCAGCGCTGTAGAGAGTCGTCCGCTTTTGCTTTGGAGTGGCGCTGGGACCGGAAGCAAATCGGTCACCGACCTCCATAGCCCTTCGGGTGTACTCTCTGTCCTGTTCGGTTGCATATGAGCTACGATTCTCTCATGGAATCGACGAGTACCGCTAGCATTTAGCGGCTGACCGCCGAAGATTTCCATATAAATACGCTCAGCTCTCCCAAGGGCGACGACAATAACCAAGTCCGTTTGTTACTAATACCTACCGGCTGATCGCATGCATCATGCCTCTCTCGCTGAATAATCATCAGATTAGTACTCACAAAGGGATGGGTTAATGTCTAACGTAGAGACCGGGTCTATTCACCCTCAAAGTGGAATCGCGCGAAGACGAGTGGGCTGACCTTCCACCATCCGTCAACGAAAAGTGGCTAGCGACTGGACCCGATCGGAATGCTAAACTCCAGACGGGCAGGTAATACGCTGGACTAGTTGTCTCCGTCATGTGCAAGGCTAAAGCCGGACTCCTAGGGTTCTAACATGTATGAGCAGGATACGCGAGGAGGCCCACACGCTGTGGCCCTGTACCTTGACACGCCAGCCTATTATTTCGCAGCTGTCAATGGACGCGTGTGTGGCCGTAATAGTTAGCTATTCTAAAGATGCAGTGGTCCCCGAGACCCTTACGCCACTTAAGTAAGGGTTGCACACGCTGAGGTGTGTCACTCCAATGAGTGCACCAGGTGCTGCGATACTGTCCGTGAACCTATCACTGGGAAACCTAACTGGTGAACAACCGGGGCACAGTGGTAGTCACGATAGGCAGCCGGCGTTGTTCTACTGCCTCTCATTATAGCTATTGTGAACTATCAGCGTTGTACCCCCCCAACCAAATTTCAGCAGTGGCATTGATCGGGCAGTTGTCTCCCAATGAAGCACTGCGGTCTGTTTAATTGACAGCTTTTTGCAGTACACCGCTTGATCTACAGTAAGAGCCTATTAACCGAGAAAGCTCATGCTGAACTTACCCGACACCACGCTGCCATCCACCCGACCACAATGGTGATTTCAGGTTCGACAGATGGGAACCAAGTGGCTGTTTACTCGGCCACTAGCCCAGACGCTCTGTGGGGGCCGACTGCCCAGTAATGACGCGTCCCCCCGGTCACTTGTGGGGCGGCTAAGACCTAGTGCATAAACTACCCGACTAACTAGTCCATCAGAGCTAAGCTGACATGGGGCAACCGTTTGTTAACCAAAACGTATTACGACATTTCGCTTATCCCCGGCACTGTTGATGTTAAAAGTAGGGATAACTTGCGCTTTGAGGTCCAC
seq00006   TGCCATTAAATAGGTCCCGACAGTAATCGGATATACGATCTGGCGCCGATTATCAACGATCATTTAACAGTCTACTCAGACGAATCAATACCCGTCAACTCTAATTCGGCCACCCTGAAGGGTACTTAGTCCACCTTACGGGCGGCAGCACTGTGCCGATAATGCGTCCATGCCTGATAGTCGTTGATGTCAACTGATGTCTAAGAACTTTTTCCGGAATTTGGACCGAGGGATCTCATGTTTTTATCAGCGCGATGATCTGCCACACGATGGTTGTTTAGGCGGTAGCCGGGACGGCCTACGGTGATCCCTAACACTGTAGGATAGCTAGCAGCCTTTCATGGGCTGCGTGGCCGGCTCATTTTAGTCAGGTAGGAAATGAGGGGGCCGGTTTAATTCTAAACGACTGCGGTAAAACTTGGCTCGATCAAAGGAGCTGCAGCCTTATAGAGACACGCACAATTTACCCCGTATAGATATGGCGACGGATCTCGCTCCCATGCCACCTTACTACGTAAGGTCGACAGCACGGTTCCGGCTTGATCGTTACCTTAAATGAGCTTCGTAGGGTCGAAAAGATGGTAGCCGATCGTTAAACCAGTGGCGACGTGTTGGTAAGAAGATCTGGGCGGCTGATCGACAGGGGCAAAAACTCAACGGGGTTATATGGCCTCGGAATCTATAACGTGGCCAACCTGGTCCAGGGGGACGACACACCGGAAATGGCGTGACCACGAGAGGGGCCCCTACCAGGGATAAAGATAGATGAACTCCGAACTAGTTAGTACTCTTGAGGCTTGACCTTGACGTTCCCCTATATTTTAGGGTACCACGACTAAAGGGTTCTACCGGGAACGATCCCCAGGGCTACCAGAGCATGTCCCGCTTTTAAATCCTTTCCGCCTGCTAGGGAGTCGACTCGAATTCCTTCCTGAAGAGTTCTGGTTTATATATTATTGACTGTCAGCGCTGTAGAGAGTCGTCCGCTTTTGCTTTGGAGTGGCGCTGGGACCGGAAGCAAATCGGTCACCGACCTCCATAGCCCTTCGGGTGTACTCTCTGTCCTGTTCGGTTGCATATGAGCTACGATTCTCTCATGGAATCGACGAGTACCGCTAGCATTTAGCGGCTGACCGCCGAAGATTTCCATATAAATACGCTCAGCTCTCCCAAGGGCGACGACAATAACCAAGTCCGTTTGTTACTAATACCTACCGGCTGATCGCATGCATCATGCCTCTCTCGCTGAATAATCATCAGATTAGTACTCACAAAGGGATGGGTTAATGTCTAACGTAGAGACCGGGTCTATTCACCCTCAAAGTGGAATCGCGCGAAGACGAGTGGGCTGACCTTCCACCATCCGTCAACGAAAAGTGGCTAGCGACTGGACCCGATCGGAATGCTAAACTCCAGACGGGCAGGTAATACGCTGGACTAGTTGTCTCCGTCATGTGCAAGGCTAAAGCCGGACTCCTAGGGTTCTAACATGTATGAGCAGGATACGCGAGGAGGCCCACACGCTGTGGCCCTGTACCTTGACACGCCAGCCTATTATTTCGCAGCTGTCAATGGACGCGTGTGTGGCCGTAATAGTTAGCTATTCTAAAGATGCAGTGGTCCCCGAGACCCTTACGCCACTTAAGTAAGGGTTGCACACGCTGAGGTGTGTCACTCCAATGAGTGCACCAGGTGCTGCGATACTGTCCGTGAACCTATCACTGGGAAACCTAACTGGTGAACAACCGGGGCACAGTGGTAGTCACGATAGGCAGCCGGCGTTGTTCTACTGCCTCTCATTATAGCTATTGTGAACTATCAGCGTTGTACCCCCCCAACCAAATTTCAGCAGTGGCATTGATCGGGCAGTTGTCTCCCAATGAAGCACTGCGGTCTGTTTAATTGACAGCTTTTTGCAGTACACCGCTTGATCTACAGTAAGAGCCTATTAACCGAGAAAGCTCATGCTGAACTTACCCGACACCACGCTGCCATCCACCCGACCACAATGGTGATTTCAGGTTCGACAGATGGGAACCAAGTGGCTGTTTACTCGGCCACTAGCCCAGACGCTCTGTGGGGGCCGACTGCCCAGTAATGACGCGTCCCCCCGGTCACTTGTGGGGCGGCTAAGACCTAGTGCATAAACTACCCGACTAACTAGTCCATCAGAGCTAAGCTGACATGGGGCAACCGTTTGTTAACCAAAACGTATTACGACATTTCGCTTATCCCCGGCACTGTTGATGTTAAAAGTAGGGATAACTTGCGCTTTGAGGTCCAC
seq00007   TGCCATTAAATAGGTCCCGACAGTAATCGGATATACGATCTGGCGCCGATTATGAACGATCATTTAACAGTCTACTCAGACGAATCAATACCCGTCAACTCTAATTCGGCCACCCTGAAGGGTACTTAGTCCACCTTACGGGCGGCAGCACTGTGCCGATAATGCGTCCATGCCTGATAGTCGTTGATGTCAACTGATGTCTAAGAACTTTTTCCGGAATTTGGACCGAGGGATCTCATGTTTTTATCAGCGCGATGATCTGCCACACGATGGTTGTTTAGGCGGTAGCCGGGACGGCCTACGGTGATCCCTAACACTGTAGGATAGCTAGCAGCCTTTCATGGGCTGCGTGGCCGGCTCATTTTAGTCAGGTAGGAAATGAGGGGGCCGGTTTAATTCTAAACGACTGCGGTAAAACGTGGCTCGATCAAAGGAGCTGCAGCCTTATAGAGACACGCACAATTTACCCCGTATAGATATGGCGACGGATCTCGCTCCCATGCCACCTTACTACGTAAGGTCGACAGCACGGTTCCGGCTTGATCGTTACCTTAAATGAGCTTCGTAGGGTCGAAAAGATGGTAGCCGATCGTTAAACCAGTGGCGACGTGTTGGTAAGAAGATCTGGGCGGCTGATCGACAGGGGCAAAAACTCAACGGGGTTATATGGCCTCGGAATCTATAACGTGGCCAACCTGGTCCAGGGGGACGACACACCGGAAATGGCGTGACCACGAGAGGGGCCCCTACCAGGGATAAAGATAGATGAACTCCGAACTAGTTAGTACTCTTGAGGCTTGACCTTGACGTTCCCCTATATTTTAGGGTACCACGACTAAAGGGTTCTACCGGGAACGATCCCCAGGGCTACCAGAGCATGTCCCGCTTTTAAATCCTTTCCGCCTGCTAGGGAGTCGACTCGAATTCCTTCCTGAAGAGTTCTGGTTTATAGATTATTGACTGTCAGCGCTGTAGAGAGTCGTCCGCTTTTGCTTTGGAGTGGCGCTGGGACCGGAAGCAAATCGGTCACCGACCTCCATAGCCCTTCGGGTGTACTCTCTGTCCTGTTCGGTTGCATATGAGCTACGATTCTCTCATGGAATCGACGAGTACCGCTAGCATTTAGCGGCTGACCGCCGAAGATTTCCATATAAATACGCTCAGCTCTCCCAAGGGCGACGACAATAACCAAGTCCGTTTGTTACTAATACCTACCGGCTGATCGCATGCATCATGCCTCTCTCGCTGAATAATCATCAGATTAGTACTCACAAAGGGATGGGTTAATGTCTAACGTAGAGACCGGGTCTATTCACCCTCAAAGTGGAATCGCGCGAAGACGAGTGGGCTGACCTTCCACCATCCGTCAACGAAAAGTGGCTAGCGACTGGACCCGATCGGAATGCTAAACTCCAGACGGGCAGGTAATACGCTGGACTAGTTGTCTCCGTCATGTGCAAGGCTAAAGCCGGACTCCTAGGGTTCTAACATGTATGAGCAGGATACGCGAGGAGGCCCACACGCTGCGGCCCTGTACCTTGACACGCCAGCCTATTATTTCGCAGCTGTCAATGGACGCGTGTGTGGCCGTAATAGTTAGCTATTCTAAAGATGCAGTGGTCCCCGAGACCCTTACGCCACTTAAGTAAGGGTTGCACACGCTGAGGTGTGTCACTCCAATGAGTGCACCAGGTGCTGCGATACTGTCCGTGAACCTATCACTGGGAAACCTAACTGGTGAACAACCGGGGCACAGTGGTAGTCACGATAGGCAGCCGGCGTTGTTTTACTGCCTCTCATTATAGCTATTGTGAACTATCAGCGTTGTACCCCCCCAACCAAATTTCAGCAGTGGCATTGATCGGGCAGTTGTCTCCCAATGAAGCACTGCGGTCTGTTTAATTGACAGCTTTTTGCAGTACACCGCTTGATCTACAGTAAGAGCCTATTAACCGAGAAAGCTCATGCTGAACTTACCCGACACCACGCTGCCATCCACCCGACCACAATGGTGATTTCAGGTTCGACAGATGGGAACCAAGTGGCTGTTTACTCGGCCACTAGCCCAGACGCTCTGTGGGGGCCGACTGCCCAGTAATGACGCGTCTCCCCGGTCACTTGTGGGGCGGCTAAGACCTAGTGCATAAACTACCCGACTAACTAGTCCATCAGAGCTAAGCTGACATGGGGCAACCGTTTGTTAACCAAAACGTATTACGACATTTCGCTTATCCCCGGCACTGTTGATGTTAAAAGTAGGGATAACTTGCGCTTTGAGGTCCAC
seq00008   TGCCATTAAATAGGTCCCGACAGTAATCGGATATACGATCTGGCGCCGATTATCAACGATCATTTAACAGTCTACTCAGACGAATCAATACCCGTCAACTCTAATTCGGCCACCCTGAAGGGTACTTAGTCCACCTTACGGGCGGCAGCACTGTGCCGATAATGCGTCCATGCCTGATAGTCGTTGATGTCAACTGATGTCTAAGAACTTTTTCCGGAATTTGGACCGAGGGATCTCATGTTTTTATCAGCGCGATGATCTGCCACACGATGGTTGTTTAGGCGGTAGCCGGGACGGCCTACGGTGATCCCTAACACTGTAGGATAGCTAGCAGCCTTTCATGGGCTGCGTGGCCGGCTCATTTTAGTCAGGTAGGAAATGAGGGGGCCGGTTTAATTCTAAACGACTGCGGTAAAACGTGGCTCGATCAAAGGAGCTGCAGCCTTATAGAGACACGCACAATTTACCCCGTATAGATATGGCGACGGATCTCGCTCCCATGCCACCTTACTACGTAAGGTCGACAGCACGGTTCCGGCTTGATCGTTACCTTAAATGAGCTTCGTAGGGTCGAAAAGATGGTAGCCGATCGTTAAACCAGTGGCGACGTGTTGGTAAGAAGATCTGGGCGGCTGATCGACAGGGGCAAAAACTCAACGGGGTTATATGGCCTCGGAATCTATAACGTGGCCAACCTGGTCCAGGGGGACGACACACCGGAAATGGCGTGACCACGAGAGGGGCCCCTACCAGGGATAAAGATAGATGAACTCCGAACTAGTTAGTACTCTTGAGGCTTGACCTTGACGTTCCCCTATATTTTAGGGTACCACGACTAAAGGGTTCTACCGGGAACGATCCCCAGGGCTACCAGAGCATGTCCCGCTTTTAAATCCTTTCCGCCTGCTAGGGAGTCGACTCGAATTCCTTCCTGAAGAGTTCTGGTTTATAGATTATTGACTGTCAGCGCTGTAGAGAGTCGTCCGCTTTTGCTTTGGAGTGGCGCTGGGACCGGAAGCAAATCGGTCACCGACCTCCATAGCCCTTCGGGTGTACTCTCTGTCCTGTTCGGTTGCATATGAGCTACGATTCTCTCATGGAATCGACGAGTACCGCTAGCATTTAGCGGCTGACCGCCGAAGATTTCCATATAAATACGCTCAGCTCTCCCAAGGGCGACGACAATAACCAAGTCCGTTTGTTACTAATACCTACCGGCTGATCGCATGCATCATGCCTCTCTCGCTGAATAATCATCAGATTAGTACTCACAAAGGGATGGGTTAATGTCTAACGTAGAGACCGGGTCTATTCACCCTCAAAGTGGAATCGCGCGAAGAAGAGTGGGCTGACCTTCCACCATCCGTCAACGAAAAGTGGCTAGCGACTGGACCCGATCGGAATGCTAAACTCCAGACGGGCAGGTAATACGCTGGACTAGTTGTCTCCGTCATGTGCAAGGCTAAAGCCGGACTCCTAGGGTTCTAACATGTATGAGCAGGATACGCGAGGAGGCCCACACGCTGCGGCCCTGTACCTTGACACGCCAGCCTATTATTTCGCAGCTGTCAATGGACGCGTGTGTGGCCGTAATAGTTAGCTATTCTAAAGATGCAGTGGTCCCCGAGACCCTTACGCCACTTAAGTAAGGGTTGCACACGCTGAGGTGTGTCACTCCAATGAGTGCACCAGGTGCTGCGATACTGTCCGTGAACCTATCACTGGGAAACCTAACTGGTGAACAACCGGGGCACAGTGGTAGTCACGATAGGCAGCCGGCGTTGTTTTACTGCCTCTCATTATAGCTATTGTGAACTATCAGCGTTGTACCCCCCCAACCAAATTTCAGCAGTGGCATTGATCGGGCAGTTGTCTCCCAATGAAGCACTGCGGTCTGTTTAATTGACAGCTTTTTGCAGTACACCGCTTGATCTACAGTAAGAGCCTATTAACCGAGAAAGCTCATGCTGAACTTACCCGACACCACGCTGCCATCCACCCGACCACAATGGTGATTTCAGGTTCGACAGATGGGAACCAAGTGGCTGTTTACTCGGCCACTAGCCCAGACGCTCTGTGGGGGCCGACTGCCCAGTAATGACGCGTCCCCCCGGTCACTTGTGGGGCGGCTAAGACCTAGTGCATAAACTACCCGACTAACTAGTCCATCAGAGCTAAGCTGACATGGGGCAACCGTTTGTTAACCAAAACGTATTACGACATTTCGCTTATCCCCGGCACTGTTGATGTTAAAAGTAGGGATAACTTGCGCTTTGAGGTCCAC
seq00009   TGCCATTAAATAGGTCCCGACAGTAATCGGATATACGATCTGGCGCCGATTATCAACGATCATTTAACAGTCTACTCAGACGAATCAATACCCGTCAACTCTAATTCGGCCACCCTGAAGGGTACTTAGTCCACCTTACGGGCGGCAGCACTGTGCCGATAATGCGTCCATGCCTGATAGTCGTTGATGTCAACTGATGTCTAAGAACTTTTTCCGGAATTTGGACCGAGGGATCTCATGTTTTTATCAGCGCGATGATCTGCCACACGATGGTTGTTTAGGCGGTAGCCGGGACGGCCTACGGTGATCCCTAACACTGTAGGATAGCTAGCAGCCTTTCATGGGCTGCGTGGCCGGCTCATTTTAGTCAGGTAGGAAATGAGGGGGCCGGTTTAATTCTAAACGACTGCGGTAAAACTTGGCTCGATCAAAGGAGCTGCAGCCTTATAGAGACACGCACAATTTACCCCGTATAGATATGGCGACGGATCTCGCTCCCATGCCACCTTACTACGTAAGGTCGACAGCACGGTTCCGGCTTGATCGTTACCTTAAATGAGCTTCGTAGGGTCGAAAAGATGGTAGCCGATCGTTAAACCAGTGGCGACGTGTTGGTAAGAAGATCTGGGCGGCTGATCGACAGGGGCAAAAACTCAACGGGGTTATATGGCCTCGGAATCTATAACGTGGCCAACCTGGTCCAGGGGGACGACACACCGGAAATGGCGTGACCACGAGAGGGGCCCCTACCAGGGATAAAGATAGATGAACTCCGAACTAGTTAGTACTCTTGAGGCTTGACCTTGACGTTCCCCTATATTTTAGGGTACCACGACTAAAGGGTTCTACCGGGAACGATCCCCAGGGCTACCAGAGCATGTCCCGCTTTTAAATCCTTTCCGCCTGCTAGGGAGTCGACTCGAATTCCTTCCTGAAGAGTTCTGGTTTATAGATTATTGACTGTCAGCGCTGTAGAGAGTCGTCCGCTTTTGCTTTGGAGTGGCGCTGGGACCGGAAGCAAATCGGTCACCGACCTCCATAGCCCTTCGGGTGTACTCTCTGTCCTGTTCGGTTGCATATGAGCTACGATTCTCTCATGGAATCGACGAGTACCGCTAGCATTTAGCGGCTGACCGCCGAAGATTTCCATATAAATACGCTCAGCTCTCCCAAGGGCGACGACAATAACCAAGTCCGTTTGTTACTAATACCTACCGGCTGATCGCATGCATCATGCCTCTCTCGCTGAATAATCATCAGATTAGTACTCACAAAGGGATGGGTTAATGTCTAACGTAGAGACCGGGTCTATTCACCCTCAAAGTGGAATCGCGCGAAGACGAGTGGGCTGACCTTCCACCATCCGTCAACGAAAAGTGGCTAGCGACTGGACCCGATCGGAATGCTAAACTCCAGACGGGCAGGTAATACGCTGGACTAGTTGTCTCCGTCATGTGCAAGGCTAAAGCCGGACTCCTAGGGTTCTAACATGTATGAGCAGGATACGCGAGGAGGCCCACACGCTGTGGCCCTGTACCTTGACACGCCAGCCTATTATTTCGCAGCTGTCAATGGACGCGTGTGTGGCCGTAATAGTTAGCTATTCTAAAGATGCAGTGGTCCCCGAGACCCTTACGCCACTTAAGTAAGGGTTGCACACGCTGAGGTGTGTCACTCCAATGAGTGCACCAGGTGCTGCGATACTGTCCGTGAACCTATCACTGGGAAACCTAACTGGTGAACAACCGGGGCACAGTGGTAGTCACGATAGGCAGCCGGCGTTGTTCTACTGCCTCTCATTATAGCTATTGTGAACTATCAGCGTTGTACCCCCCCAACCAAATTTCAGCAGTGGCATTGATCGGGCAGTTGTCTCCCAATGAAGCACTGCGGTCTGTTTAATTGACAGCTTTTTGCAGTACACCGCTTGATCTACAGTAAGAGCCTATTAACCGAGAAAGCTCATGCTGAACTTACCCGACACCACGCTGCCATCCACCCGACCACAATGGTGATTTCAGGTTCGACAGATGGGAACCAAGTGGCTGTTTACTCGGCCACTAGCCCAGACGCTCTGTGGGGGCCGACTGCCCAGTAATGACGCGTCCCCCCGGTCACTTGTGGGGCGGCTAAGACCTAGTGCATAAACTACCCGACTAACTAGTCCATCAGAGCTAAGCTGACATGGGGCAACCGTTTGTTAACCAAAACGTATTACGACATTTCGCTTATCCCCGGCACTGTTGATGTTAAAAGTAGGGATAACTTGCGCTTTGAGGTCCAC
seq00010   TGCCATTAAATAGGTCCCGACAGTAATCGGATATACGATCTGGCGCCGATTATCAACGATCATTTAACAGTCTACTCAGACGAATCAATACCCGTCAACTCTAATTCGGCCACCCTGAAGGGTACTTAGTCCACCTTACGGGCGGCAGCACTGTGCCGATAATGCGTCCATGCCTGATAGTCGTTGATGTCAACTGATGTCTAAGAACTTTTTCCGGAATTTGGACCGAGGGATCTCATGTTTTTATCAGCGCGATGATCTGCCACACGATGGTTGTTTAGGCGGTAGCCGGGACGGCCTACGGTGATCCCTAACACTGTAGGATAGCTAGCAGCCTTTCATGGGCTGCGTGGCCGGCTCATTTTAGTCAGGTAGGAAATGAGGGGGCCGGTTTAATTCTAAACGACTGCGGTAAAACTTGGCTCGATCAAAGGAGCTGCAGCCTTATAGAGACACGCACAATTTACCCCGTATAGATATGGCGACGGATCTCGCTCCCATGCCACCTTACTACGTAAGGTCGACAGCACGGTTCCGGCTTGATCGTTACCTTAAATGAGCTTCGTAGGGTCGAAAAGATGGTAGCCGATCGTTAAACCAGTGGCGACGTGTTGGTAAGAAGATCTGGGCGGCTGATCGACAGGGGCAAAAACTCAACGGGGTTATATGGCCTCGGAATCTATAACGTGGCCAACCTGGTCCAGGGGGACGACACACCGGAAATGGCGTGACCACGAGAGGGGCCCCTACCAGGGATAAAGATAGATGAACTCCGAACTAGTTAGTACTCTTGAGGCTTGACCTTGACGTTCCCCTATATTTTAGGGTACCACGACTAAAGGGTTCTACCGGGAACGATCCCCAGGGCTACCAGAGCATGTCCCGCTTTTAAATCCTTTCCGCCTGCTAGGGAGTCGACTCGAATTCCTTCCTGAAGAGTTCTGGTTTATATATTATTGACTGTCAGCGCTGTAGAGAGTCGTCCGCTTTTGCTTTGGAGTGGCGCTGGGACCGGAAGCAAATCGGTCACCGACCTCCATAGCCCTTCGGGTGTACTCTCTGTCCTGTTCGGTTGCATATGAGCTACGATTCTCTCATGGAATCGACGAGTACCGCTAGCATTTAGCGGCTGACCGCCGAAGATTTCCATATAAATACGCTCAGCTCTCCCAAGGGCGACGACAATAACCAAGTCCGTTTGTTACTAATACCTACCGGCTGATCGCATGCATCATGCCTCTCTCGCTGAATAATCATCAGATTAGTACTCACAAAGGGATGGGTTAATGTCTAACGTAGAGACCGGGTCTATTCACCCTCAAAGTGGAATCGCGCGAAGACGAGTGGGCTGACCTTCCACCATCCGTCAACGAAAAGTGGCTAGCGACTGGACCCGATCGGAATGCTAAACTCCAGACGGGCAGGTAATACGCTGGACTAGTTGTCTCCGTCATGTGCAAGGCTAAAGCCGGACTCCTAGGGTTCTAACATGTATGAGCAGGATACGCGAGGAGGCCCACACGCTGTGGCCCTGTACCTTGACACGCCAGCCTATTATTTCGCAGCTGTCAATGGACGCGTGTGTGGCCGTAATAGTTAGCTATTCTAAAGATGCAGTGGTCCCCGAGACCCTTACGCCACTTAAGTAAGGGTTGCACACGCTGAGGTGTGTCACTCCAATGAGTGCACCAGGTGCTGCGATACTGTCCGTGAACCTATCACTGGGAAACCTAACTGGTGAACAACCGGGGCACAGTGGTAGTCACGATAGGCAGCCGGCGTTGTTCTACTGCCTCTCATTATAGCTATTGTGAACTATCAGCGTTGTACCCCCCCAACCAAATTTCAGCAGTGGCATTGATCGGGCAGTTGTCTCCCAATGAAGCACTGCGGTCTGTTTAATTGACAGCTTTTTGCAGTACACCGCTTGATCTACAGTAAGAGCCTATTAACCGAGAAAGCTCATGCTGAACTTACCCGACACCACGCTGCCATCCACCCGACCACAATGGTGATTTCAGGTTCGACAGATGGGAACCAAGTGGCTGTTTACTCGGCCACTAGCCCAGACGCTCTGTGGGGGCCGACTGCCCAGTAATGACGCGTCCCCCCGGTCACTTGTGGGGCGGCTAAGACCTAGTGCATAAACTACCCGACTAACTAGTCCATCAGAGCTAAGCTGACATGGGGCAACCGTTTGTTAACCAAAACGTATTACGACATTTCGCTTATCCCCGGCACTGTTGATGTTAAAAGTAGGGATAACTTGCGCTTTGAGGTCCAC
seq00011   TGCCATTAAATAGGTCCCGACAGTAATCGGATATACGATCTGGCGCCGATTATCAACGATCATTTAACAGTCTACTCAGACGAATCAATACCCGTCAACTCTAATTCGGCCACCCTGAAGGGTACTTAGTCCACCTTACGGGCGGCAGCACTGTGCCGATAATGCGTCCATGCCTGATAGTCGTTGATGTCAACTGATGTCTAAGAACTTTTTCCGGAATTTGGACCGAGGGATCTCATGTTTTTATCAGCGCGATGATCTGCCACACGATGGTTGTTTAGGCGGTAGCCGGGACGGCCTACGGTGATCCCTAACACTGTAGGATAGCTAGCAGCCTTTCATGGGCTGCGTGGCCGGCTCATTTTAGTCAGGTAGGAAATGAGGGGGCCGGTTTAATTCTAAACGACTGCGGTAAAACGTGGCTCGATCAAAGGAGCTGCAGCCTTATAGAGACACGCACAATTTACCCCGTATAGATATGGCGACGGATCTCGCTCCCATGCCACCTTACTACGTAAGGTCGACAGCACGGTTCCGGCTTGATCGTTACCTTAAATGAGCTTCGTAGGGTCGAAAAGATGGTAGCCGATCGTTAAACCAGTGGCGACGTGTTGGTAAGAAGATCTGGGCGGCTGATCGACAGGGGCAAAAACTCAACGGGGTTATATGGCCTCGGAATCTATAACGTGGCCAACCTGGTCCAGGGGGACGACACACCGGAAATGGCGTGACCACGAGAGGGGCCCCTACCAGGGATAAAGATAGATGAACTCCGAACTAGTTAGTACTCTTGAGGCTTGACCTTGACGTTCCCCTATATTTTAGGGTACCACGACTAAAGGGTTCTACCGGGAACGATCCCCAGGGCTACCAGAGCATGTCCCGCTTTTAAATCCTTTCCGCCTGCTAGGGAGTCGACTCGAATTCCTTCCTGAAGAGTTCTGGTTTATAGATTATTGACTGTCAGCGCTGTAGAGAGTCGTCCGCTTTTGCTTTGGAGTGGCGCTGGGACCGGAAGCAAATCGGTCACCGACCTCCATAGCCCTTCGGGTGTACTCTCTGTCCTGTTCGGTTGCATATGAGCTACGATTCTCTCATGGAATCGACGAGTACCGCTAGCATTTAGCGGCTGACCGCCGAAGATTTCCATATAAATACGCTCAGCTCTCCCAAGGGCGACGACAATAACCAAGTCCGTTTGTTACTAATACCTACCGGCTGATCGCATGCATCATGCCTCTCTCGCTGAATAATCATCAGATTAGTACTCACAAAGGGATGGGTTAATGTCTAACGTAGAGACCGGGTCTATTCACCCTCAAAGTGGAATCGCGCGAAGAAGAGTGGGCTGACCTTCCACCATCCGTCAACGAAAAGTGGCTAGCGACTGGACCCGATCGGAATGCTAAACTCCAGACGGGCAGGTAATACGCTGGACTAGTTGTCTCCGTCATGTGCAAGGCTAAAGCCGGACTCCTAGGGTTCTAACATGTATGAGCAGGATACGCGAGGAGGCCCACACGCTGCGGCCCTGTACCTTGACACGCCAGCCTATTATTTCGCAGCTGTCAATGGACGCGTGTGTGGCCGTAATAGTTAGCTATTCTAAAGATGCAGTGGTCCCCGAGACCCTTACGCCACTTAAGTAAGGGTTGCACACGCTGAGGTGTGTCACTCCAATGAGTGCACCAGGTGCTGCGATACTGTCCGTGAACCTATCACTGGGAAACCTAACTGGTGAACAACCGGGGCACAGTGGTAGTCACGATAGGCAGCCGGCGTTGTTTTACTGCCTCTCATTATAGCTATTGTGAACTATCAGCGTTGTACCCCCCCAACCAAATTTCAGCAGTGGCATTGATCGGGCAGTTGTCTCCCAATGAAGCACTGCGGTCTGTTTAATTGACAGCTTTTTGCAGTACACCGCTTGATCTACAGTAAGAGCCTATTAACCGAGAAAGCTCATGCTGAACTTACCCGACACCACGCTGCCATCCACCCGACCACAATGGTGATTTCAGGTTCGACAGATGGGAACCAAGTGGCTGTTTACTCGGCCACTAGCCCAGACGCTCTGTGGGGGCCGACTGCCCAGTAATGACGCGTCCCCCCGGTCACTTGTGGGGCGGCTAAGACCTAGTGCATAAACTACCCGACTAACTAGTCCATCAGAGCTAAGCTGACATGGGGCAACCGTTTGTTAACCAAAACGTATTACGACATTTCGCTTATCCCCGGCACTGTTGATGTTAAAAGTAGGGATAACTTGCGCTTTGAGGTCCAC
seq00012   TGCCATTAAATAGGTCCCGACAGTAATCGGATATACGATCTGGCGCCGATTATCAACGATCATTTAACAGTCTACTCAGACGAATCAATACCCGTCAACTCTAATTCGGCCACCCTGAAGGGTACTTAGTCCACCTTACGGGCGGCAGCACTGTGCCGATAATGCGTCCATGCCTGATAGTCGTTGATGTCAACTGATGTCTAAGAACTTTTTCCGGAATTTGGACCGAGGGATCTCATGTTTTTATCAGCGCGATGATCTGCCACACGATGGTTATTTAGGCGGTAGCCGGGACGGCCTACGGTGATCCCTAACACTGTAGGATAGCTAGCAGCCTTTCATGGGCTGCGTGGCCGGCTCATTTTAGTCAGGTAGGAAATGAGGGGGCCGGTTTAATTCTAAACGACTGCGGTAAAACGTGGCTCGATCAAAGGAGCTGCAGCCTTATAGAGACACGCACAATTTACCCCGTATAGATATGGCGACGGATCTCGCTCCCATGCCACCTTACTACGTAAGGTCGACAGCACGGTTCCGGCTTGATCGTTACCTTAAATGAGCTTCGTAGGGTCGAAAAGATGGTAGCCGATCGTTAAACCAGTGGCGACGTGTTGGTAAGAAGATCTGGGCGGCTGATCGACAGGGGCAAAAACTCAACGGGGTTATATGGCCTCGGAATCTATAACGTGGCCAACCTGGTCCAGGGGGACGACACACCGGAAATGGCGTGACCACGAGAGGGGCCCCTACCAGGGATAAAGATAGATGAACTCCGAACTAGTTAGTACTCTTGAGGCTTGACCTTGACGTTCCCCTATATTTTAGGGTACCACGACTAAAGGGTTCTACCGGGAACGATCCCCAGGGCTACCAGAGCATGTCCCGCTTTTAAATCCTTTCCGCCTGCTAGGGAGTCGACTCGAATTCCTTCCTGAAGAGTTCTGGTTTATAGATTATTGACTGTCAGCGCTGTAGAGAGTCGTCCGCTTTTGCTTTGGAGTGGCGCTGGGACCGGAAGCAAATCGGTCACCGACCTCCATAGCCCTTCGGGTGTACTCTCTGTCCTGTTCGGTTGCATATGAGCTACGATTCTCTCATGGAATCGACGAGTACCGCTAGCATTTAGCGGCTGACCGCCGAAGATTTCCATATAAATACGCTCAGCTCTCCCAAGGGCGACGACAATAACCAAGTCCGTTTGTTACTAATACCTACCGGCTGATCGCATGCATCATGCCTCTCTCGCTGAATAATCATCAGATTAGTACTCACAAAGGGATGGGTTAATGTCTAACGTAGAGACCGGGTCTATTCACCCTCAAAGTGGAATCGCGCGAAGACGAGTGGGCTGACCTTCCACCATCCGTCAACGAAAAGTGGCTAGCGACTGGACCCGATCGGAATGCTAAACTCCAGACGGGCAGGTAATACGCTGGACTAGTTGTCTCCGTCATGTGCAAGGCTAAAGCCGGACTCCTAGGGTTCTAACATGTATGAGCAGGATACGCGAGGAGGCCCACACGCTGTGGCCCTGTACCTTGACACGCCAGCCTATTATTTCGCAGCTGTCAATGGACGCGTGTGTGGCCGTAATAGTTAGCTATTCTAAAGATGCAGTGGTCCCCGAGACCCTTACGCCACTTAAGTAAGGGTTGCACACGCTGAGGTGTGTCACTCCAATGAGTGCACCAGGTGCTGCGATACTGTCCGTGAACCTATCACTGGGAAACCTAACTGGTGAACAACCGGGGCACAGTGGTAGTCACGATAGGCAGCCGGCGTTGTTTTACTGCCTCTCATTATAGCTATTGTGAACTATCAGCGTTGTACCCCCCCAACCAAATTTCAGCAGTGGCATTGATCGGGCAGTTGTCTCCCAATGAAGCACTGCGGTCTGTTTAATTGACAGCTTTTTGCAGTACACCGCTTGATCTACAGTAAGAGCCTATTAACCGAGAAAGCTCATGCTGAACTTACCCGACACCACGCTGCCATCCACCCGACCACAATGGTGATTTCAGGTTCGACAGATGGGAACCAAGTGGCTGTTTACTCGGCCACTAGCCCAGACGCTCTGTGGGGGCCGACTGCCCAGTAATGACGCGTCTCCCCGGTCACTTGTGGGGCGGCTAAGACCTAGTGCATAAACTACCCGACTAACTAGTCCATCAGAGCTAAGCTGACATGGGGCAACCGTTTGTTAACCAAAACGTATTACGACATTTCGCTTATCCCCGGCACTGTTGATGTTAAAAGTAGGGATAACTTGCGCTTTGAGGTCCAC
seq00013   TGCCATTAAATAGGTCCCGACAGTAATCGGATATACGATCTGGCGCCGATTATCAACGATCATTTAACAGTCTACTCAGACGAATCAATACCCGTCAACTCTAATTCGGCCACCCTGAAGGGTACTTAGTCCACCTTACGGGCGGCAGCACTGTGCCGATAATGCGTCCATGCCTGATAGTCGTTGATGTCAACTGATGTCTAAGAACTTTTTCCGGAATTTGGACCGAGGGATCTCATGTTTTTATCAGCGCGATGATCTGCCACACGATGGTTGTTTAGGCGGTAGCCGGGACGGCCTACGGTGATCCCTAACACTGTAGGATAGCTAGCAGCCTTTCATGGGCTGCGTGGCCGGCTCATTTTAGTCAGGTAGGAAATGAGGGGGCCGGTTTAATTCTAAACGACTGCGGTAAAACGTGGCTCGATCAAAGGAGCTGCAGCCTTATAGAGACACGCACAATTTACCCCGTATAGATATGGCGACGGATCTCGCTCCCATGCCACCTTACTACGTAAGGTCGACAGCACGGTTCCGGCTTGATCGTTACCTTAAATGAGCTTCGTAGGGTCGAAAAGATGGTAGCCGATCGTTAAACCAGTGGCGACGTGTTGGTAAGAAGATCTGGGCGGCTGATCGACAGGGGCAAAAACTCAACGGGGTTATATGGCCTCGGAATCTATAACGTGGCCAACCTGGTCCAGGGGGACGACACACCGGAAATGGCGTGACCACGAGAGGGGCCCCTACCAGGGATAAAGATAGATGAACTCCGAACTAGTTAGTACTCTTGAGGCTTGACCTTGACGTTCCCCTATATTTTAGGGTACCACGACTAAAGGGTTCTACCGGGAACGATCCCCAGGGCTACCAGAGCATGTCCCGCTTTTAAATCCTTTCCGCCTGCTAGGGAGTCGACTCGAATTCCTTCCTGAAGAGTTCTGGTTTATAGATTATTGACTGTCAGCGCTGTAGAGAGTCGTCCGCTTTTGCTTTGGAGTGGCGCTGGGACCGGAAGCAAATCGGTCACCGACCTCCATAGCCCTTCGGGTGTACTCTCTGTCCTGTTCGGTTGCATATGAGCTACGATTCTCTCATGGAATCGACGAGTACCGCTAGCATTTAGCGGCTGACCGCCGAAGATTTCCATATAAATACGCTCAGCTCTCCCAAGGGCGACGACAATAACCAAGTCCGTTTGTTACTAATACCTACCGGCTGATCGCATGCATCATGCCTCTCTCGCTGAATAATCATCAGATTAGTACTCACAAAGGGATGGGTTAATGTCTAACGTAGAGACCGGGTCTATTCACCCTCAAAGTGGAATCGCGCGAAGACGAGTGGGCTGACCTTCCACCATCCGTCAACGAAAAGTGGCTAGCGACTGGACCCGATCGGAATGCTAAACTCCAGACGGGCAGGTAATACGCTGGACTAGTTGTCTCCGTCATGTGCAAGGCTAAAGCCGGACTCCTAGGGTTCTAACATGTATGAGCAGGATACGCGAGGAGGCCCACACGCTGTGGCCCTGTACCTTGACACGCCAGCCTATTATTTCGCAGCTGTCAATGGACGCGTGTGTGGCCGTAATAGTTAGCTATTCTAAAGATGCAGTGGTCCCCGAGACCCTTACGCCACTTAAGTAAGGGTTGCACACGCTGAGGTGTGTCACTCCAATGAGTGCACCAGGTGCTGCGATACTGTCCGTGAACCTATCACTGGGAAACCTAACTGGTGAACAACCGGGGCACAGTGGTAGTCACGATAGGCAGCCGGCGTTGTTCTACTGCCTCTCATTATAGCTATTGTGAACTATCAGCGTTGTACCCCCCCAACCAAATTTCAGCAGTGGCATTGATCGGGCAGTTGTCTCCCAATGAAGCACTGCGGTCTGTTTAATTGACAGCTTTTTGCAGTACACCGCTTGATCTACAGTAAGAGCCTATTAACCGAGAAAGCTCATGCTGAACTTACCCGACACCACGCTGCCATCCACCCGACCACAATGGTGATTTCAGGTTCGACAGATGGGAACCAAGTGGCTGTTTACTCGGCCACTAGCCCAGACGCTCTGTGGGGGCCGACTGCCCAGTAATGACGCGTCCCCCCGGTCACTTGTGGGGCGGCTAAGACCTAGTGCATAAACTACCCGACTAACTAGTCCATCAGAGCTAAGCTGACATGGGGCAACCGTTTGTTAACCAAAACGTATTACGACATTTCGCTTATCCCCGGCACTGTTGATGTTAAAAGTAGGGATAACTTGCGCTTTGAGGTCCAC
seq00014   TGCCATTAAATAGGTCCCGACAGTAATCGGATATACGATCTGGCGCCGATTATCAACGATCATTTAACAGTCTACTCAGACGAATCAATACCCGTCAACTCTAATTCGGCCACCCTGAAGGGTACTTAGTCCACCTTACGGGCGGCAGCACTGTGCCGATAATGCGTCCATGCCTGATAGTCGTTGATGTCAACTGATGTCTAAGAACTTTTTCCGGAATTTGGACCGAGGGATCTCATGTTTTTATCAGCGCGATGATCTGCCACACGATGGTTATTTAGGCGGTAGCCGGGACGGCCTACGGTGATCCCTAACACTGTAGGATAGCTAGCAGCCTTTCATGGGCTGCGTGGCCGGCTCATTTTAGTCAGGTAGGAAATGAGGGGGCCGGTTTAATTCTAAACGACTGCGGTAAAACGTGGCTCGATCAAAGGAGCTGCAGCCTTATAGAGACACGCACAATTTACCCCGTATAGATATGGCGACGGATCTCGCTCCCATGCCACCTTACTACGTAAGGTCGACAGCACGGTTCCGGCTTGATCGTTACCTTAAATGAGCTTCGTAGGGTCGAAAAGATGGTAGCCGATCGTTAAACCAGTGGCGACGTGTTGGTAAGAAGATCTGGGCGGCTGATCGACAGGGGCAAAAACTCAACGGGGTTATATGGCCTCGGAATCTATAACGTGGCCAACCTGGTCCAGGGGGACGACACACCGGAAATGGCGTGACCACGAGAGGGGCCCCTACCAGGGATAAAGATAGATGAACTCCGAACTAGTTAGTACTCTTGAGGCTTGACCTTGACGTTCCCCTATATTTTAGGGTACCACGACTAAAGGGTTCTACCGGGAACGATCCCCAGGGCTACCAGAGCATGTCCCGCTTTTAAATCCTTTCCGCCTGCTAGGGAGTCGACTCGAATTCCTTCCTGAAGAGTTCTGGTTTATAGATTATTGACTGTCAGCGCTGTAGAGAGTCGTCCGCTTTTGCTTTGGAGTGGCGCTGGGACCGGAAGCAAATCGGTCACCGACCTCCATAGCCCTTCGGGTGTACTCTCTGTCCTGTTCGGTTGCATATGAGCTACGATTCTCTCATGGAATCGACGAGTACCGCTAGCATTTAGCGGCTGACCGCCGAAGATTTCCATATAAATACGCTCAGCTCTCCCAAGGGCGACGACAATAACCAAGTCCGTTTGTTACTAATACCTACCGGCTGATCGCATGCATCATGCCTCTCTCGCTGAATAATCATCAGATTAGTACTCACAAAGGGATGGGTTAATGTCTAACGTAGAGACCGGGTCTATTCACCCTCAAAGTGGAATCGCGCGAAGACGAGTGGGCTGACCTTCCACCATCCGTCAACGAAAAGTGGCTAGCGACTGGACCCGATCGGAATGCTAAACTCCAGACGGGCAGGTAATACGCTGGACTAGTTGTCTCCGTCATGTGCAAGGCTAAAGCCGGACTCCTAGGGTTCTAACATGTATGAGCAGGATACGCGAGGAGGCCCACACGCTGTGGCCCTGTACCTTGACACGCCAGCCTATTATTTCGCAGTTGTCAATGGACGCGTGTGTGGCCGTAATAGTTAGCTATTCTAAAGATGCAGTGGTCCCCGAGACCCTTACGCCACTTAAGTAAGGGTTGCACACGCTGAGGTGTGTCACTCCAATGAGTGCACCAGGTGCTGCGATACTGTCCGTGAACCTATCACTGGGAAACCTAACTGGTGAACAACCGGGGCACAGTGGTAGTCACGATAGGCAGCCGGCGTTGTTTTACTGCCTCTCATTATAGCTATTGTGAACTATCAGCGTTGTACCCCCCCAACCAAATTTCAGCAGTGGCATTGATCGGGCAGTTGTCTCCCAATGAAGCACTGCGGTCTGTTTAATTGACAGCTTTTTGCAGTACACCGCTTGATCTACAGTAAGAGCCTATTAACCGAGAAAGCTCATGCTGAACTTACCCGACACCACGCTGCCATCCACCCGACCACAATGGTGATTTCAGGTTCGACAGATGGGAACCAAGTGGCTGTTTACTCGGCCACTAGCCCAGACGCTCTGTGGGGGCCGACTGCCCAGTAATGACGCGTCCCCCCGGTCACTTGTGGGGCGGCTAAGACCTAGTGCATAAACTACCCGACTAACTAGTCCATCAGAGCTAAGCTGACATGGGGCAACCGTTTGTTAACCAAAACGTATTACGACATTTCGCTTATCCCCGGCACTGTTGATGTTAAAAGTAGGGATAACTTGCGCTTTGAGGTCCAC
seq00015   TGCCATTAAATAGGTCCCGACAGTAATCGGATATACGATCTGGCGCCGATTATCAACGATCATTTAACAGTCTACTCAGACGAATCAATACCCGTCAACTCTAATTCGGCCACCCTGAAGGGTACTTAGTCCACCTTACGGGCGGCAGCACTGTGCCGATAATGCGTCCATGCCTGATAGTCGTTGATGTCAACTGATGTCTAAGAACTTTTTCCGGAATTTGGACCGAGGGATCTCATGTTTTTATCAGCGCGATGATCTGCCACACGATGGTTGTTTAGGCGGTAGCCGGGACGGCCTACGGTGATCCCTAACACTGTAGGATAGCTAGCAGCCTTTCATGGGCTGCGTGGCCGGCTCATTTTAGTCAGGTAGGAAATGAGGGGGCCGGTTTAATTCTAAACGACTGCGGTAAAACGTGGCTCGATCAAAGGAGCTGCAGCCTTATAGAGACACGCACAATTTACCCCGTATAGATATGGCGACGGATCTCGCTCCCATGCCACCTTACTACGTAAGGTCGACAGCACGGTTCCGGCTTGATCGTTACCTTAAATGAGCTTCGTAGGGTCGAAAAGATGGTAGCCGATCGTTAAACCAGTGGCGACGTGTTGGTAAGAAGATCTGGGCGGCTGATCGACAGGGGCAAAAACTCAACGGGGTTATATGGCCTCGGAATCTATAACGTGGCCAACCTGGTCCAGGGGGACGACACACCGGAAATGGCGTGACCACGAGAGGGGCCCCTACCAGGGATAAAGATAGATGAACTCCGAACTAGTTAGTACTCTTGAGGCTTGACCTTGACGTTCCCCTATATTTTAGGGTACCACGACTAAAGGGTTCTACCGGGAACGGTCCCCAGGGCTACCAGAGCATGTCCCGCTTTTAAATCCTTTCCGCCTGCTAGGGAGTCGACTCGAATTCCTTCCTGAAGAGTTCTGGTTTATAGATTATTGACTGTCAGCGCTGTAGAGAGTCGTCCGCTTTTGCTTTGGAGTGGCGCTGGGACCGGAAGCAAATCGGTCACCGACCTCCATAGCCCTTCGGGTGTACTCTCTGTCCTGTTCGGTTGCATATGAGCTACGATTCTCTCATGGAATCGACGAGTACCGCTAGCATTTAGCGGCTGACCGCCGAAGATTTCCATATAAATACGCTCAGCTCTCCCAAGGGCGACGACAATAACCAAGTCCGTTTGTTACTAATACCTACCGGCTGATCGCATGCATCATGCCTCTCTCGCTGAATAATCATCAGATTAGTACTCACAAAGGGATGGGTTAATGTCTAACGTAGAGACCGGGTCTATTCACCCTCAAAGTGGAATCGCGCGAAGACGAGTGGGCTGACCTTCCACCATCCGTCAACGAAAAGTGGCTAGCGACTGGACCCGATCGGAATGCTAAACTCCAGACGGGCAGGTAATACGCTGGACTAGTTGTCTCCGTCATGTGCAAGGCTAAAGCCGGACTCCTAGGGTTCTAACATGTATGAGCAGGATACGCGAGGAGGCCCACACGCTGTGGCCCTGTACCTTGACACGCCAGCCTATTATTTCGCAGCTGTCAATGGACGCGTGTGTGGCCGTAATAGTTAGCTATTCTAAAGATGCAGTGGTCCCCGAGACCCTTACGCCACTTAAGTAAGGGTTGCACACGCTGAGGTGTGTCACTCCAATGAGTGCACCAGGTGCTGCGATACTGTCCGTGAACCTATCACTGGGAAACCTAACTGGTGAACAACCGGGGCACAGTGGTAGTCACGATAGGCAGCCGGCGTTGTTTTACTGCCTCTCATTATAGCTATTGTGAACTATCAGCGTTGTACCCCCCCAACCAAATTTCAGCAGTGGCATTGATCGGGCAGTTGTCTCCCAATGAAGCACTGCGGTCTGTTTAATTGACAGCTTTTTGCAGTACACCGCTTGATCTACAGTAAGAGCCTATTAACCGAGAAAGCTCATGCTGAACTTACCCGACACCACGCTGCCATCCACCCGACCACAATGGTGATTTCAGGTTCGACAGATGGGAACCAAGTGGCTGTTTACTCGGCCACTAGCCCAGACGCTCTGTGGGGGCCGACTGCCCAGTAATGACGCGTCCCCCCGGTCACTTGTGGGGCGGCTAAGACCTAGTGCATAAACTACCCGACTAACTAGTCCATCAGAGCTAAGCTGACATGGGGCAACCGTTTGTTAACCAAAACGTATTACGACATTTCGCTTATCCCCGGCACTGTTGATGTTAAAAGTAGGGATAACTTGCGCTTTGAGGTCCAC
seq00016   TGCCATTAAATAGGTCCCGACAGTAATCGGATATACGATCTGGCGCCGATTATCAACGATCATTTAACAGTCTACTCAGACGAATCAATACCCGTCAACTCTAATTCGGCCACCCTGAAGGGTACTTAGTCCACCTTACGGGCGGCAGCACTGTGCCGATAATGCGTCCATGCCTGATAGTCGTTGATGTCAACTGATGTCTAAGAACTTTTTCCGGAATTTGGACCGAGGGATCTCATGTTTTTATCAGCGCGATGATCTGCCACACGATGGTTGTTTAGGCGGTAGCCGGGACGGCCTACGGTGATCCCTAACACTGTAGGATAGCTAGCAGCCTTTCATGGGCTGCGTGGCCGGCTCATTTTAGTCAGGTAGGAAATGAGGGGGCCGGTTTAATTCTAAACGACTGCGGTAAAACGTGGCTCGATCAAAGGAGCTGCAGCCTTATAGAGACACGCACAATTTACCCCGTATAGATATGGCGACGGATCTCGCTCCCATGCCACCTTACTACGTAAGGTCGACAGCACGGTTCCGGCTTGATCGTTACCTTAAATGAGCTTCGTAGGGTCGAAAAGATGGTAGCCGATCGTTAAACCAGTGGCGACGTGTTGGTAAGAAGATCTGGGCGGCTGATCGACAGGGGCAAAAACTCAACGGGGTTATATGGCCTCGGAATCTATAACGTGGCCAACCTGGTCCAGGGGGACGACACACCGGAAATGGCGTGACCACGAGAGGGGCCCCTACCAGGGATAAAGATAGATGAACTCCGAACTAGTTAGTACTCTTGAGGCTTGACCTTGACGTTCCCCTATATTTTAGGGTACCACGACTAAAGGGTTCTACCGGGAACGATCCCCAGGGCTACCAGAGCATGTCCCGCTTTTAAATCCTTTCCGCCTGCTAGGGAGTCGACTCGAATTCCTTCCTGAAGAGTTCTGGTTTATAGATTATTGACTGTCAGCGCTGTAGAGAGTCGTCCGCTTTTGCTTTGGAGTGGCGCTGGGACCGGAAGCAAATCGGTCACCGACCTCCATAGCCCTTCGGGTGTACTCTCTGTCCTGTTCGGTTGCATATGAGCTACGATTCTCTCATGGAATCGACGAGTACCGCTAGCATTTAGCGGCTGACCGCCGAAGATTTCCATATAAATACGCTCAGCTCTCCCAAGGGCGACGACAATAACCAAGTCCGTTTGTTACTAATACCTACCGGCTGATCGCATGCATCATGCCTCTCTCGCTGAATAATCATCAGATTAGTACTCACAAAGGGATGGGTTAATGTCTAACGTAGAGACCGGGTCTATTCACCCTCAAAGTGGAATCGCGCGAAGAAGAGTGGGCTGACCTTCCACCATCCGTCAACGAAAAGTGGCTAGCGACTGGACCCGATCGGAATGCTAAACTCCAGACGGGCAGGTAATACGCTGGACTAGTTGTCTCCGTCATGTGCAAGGCTAAAGCCGGACTCCTAGGGTTCTAACATGTATGAGCAGGATACGCGAGGAGGCCCACACGCTGCGGCCCTGTACCTTGACACGCCAGCCTATTATTTCGCAGCTGTCAATGGACGCGTGTGTGGCCGTAATAGTTAGCTATTCTAAAGATGCAGTGGTCCCCGAGACCCTTACGCCACTTAAGTAAGGGTTGCACACGCTGAGGTGTGTCACTCCAATGAGTGCACCAGGTGCTGCGATACTGTCCGTGAACCTATCACTGGGAAACCTAACTGGTGAACAACCGGGGCACAGTGGTAGTCACGATAGGCAGCCGGCGTTGTTTTACTGCCTCTCATTATAGCTATTGTGAACTATCAGCGTTGTACCCCCCCAACCAAATTTCAGCAGTGGCATTGATCGGGCAGTTGTCTCCCAATGAAGCACTGCGGTCTGTTTAATTGACAGCTTTTTGCAGTACACCGCTTGATCTACAGTAAGAGCCTATTAACCGAGAAAGCTCATGCTGAACTTACCCGACACCACGCTGCCATCCACCCGACCACAATGGTGATTTCAGGTTCGACAGATGGGAACCAAGTGGCTGTTTACTCGGCCACTAGCCCAGACGCTCTGTGGGGGCCGACTGCCCAGTAATGACGCGTCCCCCCGGTCACTTGTGGGGCGGCTAAGACCTAGTGCATAAACTACCCGACTAACTAGTCCATCAGAGCTAAGCTGACATGGGGCAACCGTTTGTTAACCAAAACGTATTACGACATTTCGCTTATCCCCGGCACTGTTGATGTTAAAAGTAGGGATAACTTGCGCTTTGAGGTCCAC
seq00017   TGCCATTAAATAGGTCCCGACAGTAATCGGATATACGATCTGGCGCCGATTATCAACGATCATTTAACAGTCTACTCAGACGAATCAATACCCGTCAACTCTAATTCGGCCACCCTGAAGGGTACTTAGTCCACCTTACGGGCGGCAGCACTGTGCCGATAATGCGTCCATGCCTGATAGTCGTTGATGTCAACTGATGTCTAAGAACTTTTTCCGGAATTTGGACCGAGGGATCTCATGTTTTTATCAGCGCGATGATCTGCCACACGATGGTTGTTTAGGCGGTAGCCGGGACGGCCTACGGTGATCCCTAACACTGTAGGATAGCTAGCAGCCTTTCAGGGGCTGCGTGGCCGGCTCATTTTAGTCAGGTAGGAAATGAGGGGGCCGGTTTAATTCTAAACGACTGCGGTAAAACGTGGCTCGATCAAAGGAGCTGCAGCCTTATAGAGACACGCACAATTTACCCCGTATAGATATGGCGACGGATCTCGCTCCCATGCCACCTTACTACGTAAGGTCGACAGCACGGTTCCGGCTTGATCGTTACCTTAAATGAGCTTCGTAGGGTCGAAAAGATGGTAGCCGATCGTTAAACCAGTGGCGACGTGTTGGTAAGAAGATCTGGGCGGCTGATCGACAGGGGCAAAAACTCAACGGGGTTATATGGCCTCGGAATCTATAACGTGGCCAACCTGGTCCAGGGGGACGACACACCGGAAATGGCGTGACCACGAGAGGGGCCCCTACCAGGGATAAAGATAGATGAACTCCGAACTAGTTAGTACTCTTGAGGCTTGACCTTGACGTTCCCCTATATTTTAGGGTACCACGACTAAAGGGTTCTACCGGGAACGATCCCCAGGGCTACCAGAGCATGTCCCGCTTTTAAATCCTTTCCGCCTGCTAGGGAGTCGACTCGAATTCCTTCCTGAAGAGTTCTGGTTTATAGATTATTGACTGTCAGCGCTGTAGAGAGTCGTCCGCTTTTGCTTTGGAGTGGCGCTGGGACCGGAAGCAAATCGGTCACCGACCTCCATAGCCCTTCGGGTGTACTCTCTGTCCTGTTCGGTTGCATATGAGCTACGATTCTCTCATGGAATCGACGAGTACCGCTAGCATTTAGCGGCTGACCGCCGAAGATTTCCATATAAATACGCTCAGCTCTCCCAAGGGCGACGACAATAACCAAGTCCGTTTGTTACTAATACCTACCGGCTGATCGCATGCATCATGCCTCTCTCGCTGAATAATCATCAGATTAGTACTCACAAAGGGATGGGTTAATGTCTAACGTAGAGACCGGGTCTATTCACCCTCAAAGTGGAATCGCGCGAAGACGAGTGGGCTGACCTTCCACCATCCGTCAACGAAAAGTGGCTAGCGACTGGACCCGATCGGAATGCTAAACTCCAGACGGGCAGGTAATACGCTGGACTAGTTGTCTCCGTCATGTGCAAGGCTAAAGCCGGACTCCTAGGGTTCTAACATGTATGAGCAGGATACGCGAGGAGGCCCACACGCTGCGGCCCTGTACCTTGACACGCCAGCCTATTATTTCGCAGCTGTCAATGGACGCGTGTGTGGCCGTAATAGTTAGCTATTCTAAAGATGCAGTGGTCCCCGAGACCCTTACGCCACTTAAGTAAGGGTTGCACACGCTGAGGTGTGTCACTCCAATGAGTGCACCAGGTGCTGCGATACTGTCCGTGAACCTATCACTGGGAAACCTAACTGGTGAACAACCGGGGCACAGTGGTAGTCACGATAGGCAGCCGGCGTTGTTTTACTGCCTCTCATTATAGCTATTGTGAACTATCAGCGTTGTACCCCCCCAACCAAATTTCAGCAGTGGCATTGATCGGGCAGTTGTCTCCCAATGAAGCACTGCGGTCTGTTTAATTGACAGCTTTTTGCAGTACACCGCTTGATCTACAGTAAGAGCCTATTAACCGAGAAAGCTCATGCTGAACTTACCCGACACCACGCTGCCATCCACCCGACCACAATGGTGATTTCAGGTTCGACAGATGGGAACCAAGTGGCTGTTTACTCGGCCACTAGCCCAGACGCTCTGTGGGGGCCGACTGCCCAGTAATGACGCGTCCCCCCGGTCACTTGTGGGGCGGCTAAGACCTAGTGCATAAACTACCCGACTAACTAGTCCATCAGAGCTAAGCTGACATGGGGCAACCGTTTGTTAACCAAAACGTATTACGACATTTCGCTTATCCCCGGCACTGTTGATGTTAAAAGTAGGGATAACTTGCGCTTTGAGGTCCAC
seq00018   TGCCATTAAATAGGTCCCGACAGTAATCGGATATACGATCTGGCGCCGATTATCAACGATCATTTAACAGTCTACTCAGACGAATCAATACCCGTCAACTCTAATTCGGCCACCCTGAAGGGTACTTAGTCCACCTTACGGGCGGCAGCACTGTGCCGATAATGCGTCCATGCCTGATAGTCGTTGATGTCAACTGATGTCTAAGAACTTTTTCCGGAATTTGGACCGAGGGATCTCATGTTTTTATCAGCGCGATGATCTGCCACACGATGGTTGTTTAGGCGGTAGCCGGGACGGCCTACGGTGATCCCTAACACTGTAGGATAGCTAGCAGCCTTTCATGGGCTGCGTGGCCGGCTCATTTTAGTCAGGTAGGAAATGAGGGGGCCGGTTTAATTCTAAACGACTGCGGTAAAACGTGGCTCGATCAAAGGAGCTGCAGCCTTATAGAGACACGCACAATTTACCCCGTATAGATATGGCGACGGATCTCGCTCCCATGCCACCTTACTACGTAAGGTCGACAGCACGGTTCCGGCTTGATCGTTACCTTAAATGAGCTTCGTAGGGTCGAAAAGATGGTAGCCGATCGTTAAACCAGTGGCGACGTGTTGGTAAGAAGATCTGGGCGGCTGATCGACAGGGGCAAAAACTCAACGGGGTTATATGGCCTCGGAATCTATAACGTGGCCAACCTGGTCCAGGGGGACGACACACCGGAAATGGCGTGACCACGAGAGGGGCCCCTACCAGGGATAAAGATAGATGAACTCCGAACTAGTTAGTACTCTTGAGGCTTGACCTTGACGTTCCCCTATATTTTAGGGTACCACGACTAAAGGGTTCTACCGGGAACGATCCCCAGGGCTACCAGAGCATGTCCCGCTTTTAAATCCTTTCCGCCTGCTAGGGAGTCGACTCGAATTCCTTCCTGAAGAGTTCTGGTTTATAGATTATTGACTGTCAGCGCTGTAGAGAGTCGTCCGCTTTTGCTTTGGAGTGGCGCTGGGACCGGAAGCAAATCGGTCACCGACCTCCATAGCCCTTCGGGTGTACTCTCTGTCCTGTTCGGTTGCATATGAGCTACGATTCTCTCATGGAATCGACGAGTACCGCTAGCATTTAGCGGCTGACCGCCGAAGATTTCCATATAAATACGCTCAGCTCTCCCAAGGGCGACGACAATAACCAAGTCCGTTTGTTACTAATACCTACCGGCTGATCGCATGCATCATGCCTCTCTCGCTGAATAATCATCAGATTAGTACTCACAAAGGGATGGGTTAATGTCTAACGTAGAGACCGGGTCTATTCACCCTCAAAGTGGAATCGCGCGAAGACGAGTGGGCTGACCTTCCACCATCCGTCAACGAAAAGTGGCTAGCGACTGGACCCGATCGGAATGCTAAACTCCAGACGGGCAGGTAATACGCTGGACTAGTTGTCTCCGTCATGTGCAAGGCTAAAGCCGGACTCCTAGGGTTCTAACATGTATGAGCAGGATACGCGAGGAGGCCCACACGCTGCGGCCCTGTACCTTGACACGCCAGCCTATTATTTCGCAGCTGTCAATGGACGCGTGTGTGGCCGTAATAGTTAGCTATTCTAAAGATGCAGTGGTCCCCGAGACCCTTACGCCACTTAAGTAAGGGTTGCACACGCTGAGGTGTGTCACTCCAATGAGTGCACCAGGTGCTGCGATACTGTCCGTGAACCTATCACTGGGAAACCTAACTGGTGAACAACCGGGGCACAGTGGTAGTCACGATAGGCAGCCGGCGTTGTTTTACTGCCTCTCATTATAGCTATTGTGAACTATCAGCGTTGTACCCCCCCAACCAAATTTCAGCAGTGGCATTGATCGGGCAGTTGTCTCCCAATGAAGCACTGCGGTCTGTTTAATTGACAGCTTTTTGCAGTACACCGCTTGATCTACAGTAAGAGCCTATTAACCGAGAAAGCTCATGCTGAACTTACCCGACACCACGCTGCCATCCACCCGACCACAATGGTGATTTCAGGTTCGACAGATGGGAACCAAGTGGCTGTTTACTCGGCCACTAGCCCAGACGCTCTGTGGGGGCCGACTGCCCAGTAATGACGCGTCTCCCCGGTCACTTGTGGGGCGGCTAAGACCTAGTGCATAAACTACCCGACTAACTAGTCCATCAGAGCTAAGCTGACATGGGGCAACCGTTTGTTAACCAAAACGTATTACGACATTTCGCTTATCCCCGGCACTGTTGATGTTAAAAGTAGGGATAACTTGCGCTTTGAGGTCCAC
seq00019   TGCCATTAAATAGGTCCCGACAGTAATCGGATATACGATCTGGCGCCGATTATCAACGATCATTTAACAGTCTACTCAGACGAATCAATACCCGTCAACTCTAATTCGGCCACCCTGAAGGGTACTTAGTCCACCTTACGGGCGGCAGCACTGTGCCGATAATGCGTCCATGCCTGATAGTCGTTGATGTCAACTGATGTCTAAGAACTTTTTCCGGAATTTGGACCGAGGGATCTCATGTTTTTATCAGCGCGATGATCTGCCACACGATGGTTGTTTAGGCGGTAGCCGGGACGGCCTACGGTGATCCCTAACACTGTAGGATAGCTAGCAGCCTTTCATGGGCTGCGTGGCCGGCTCATTTTAGTCAGGTAGGAAATGAGGGGGCCGGTTTAATTCTAAACGACTGCGGTAAAACGTGGCTCGATCAAAGGAGCTGCAGCCTTATAGAGACACGCACAATTTACCCCGTATAGATATGGCGACGGATCTCGCTCCCATGCCACCTTACTACGTAAGGTCGACAGCACGGTTCCGGCTTGATCGTTACCTTAAATGAGCTTCGTAGGGTCGAAAAGATGGTAGCCGATCGTTAAACCAGTGGCGACGTGTTGGTAAGAAGATCTGGGCGGTTGATCGACAGGGGCAAAAACTCAACGGGGTTATATGGCCTCGGAATCTATAACGTGGCCAACCTGGTCCAGGGGGACGACACACCGGAAATGGCGTGACCACGAGAGGGGCCCCTACCAGGGATAAAGATAGATGAACTCCGAACTAGTTAGTACTCTTGAGGCTTGACCTTGACGTTCCCCTATATTTTAGGGTACCACGACTAAAGGGTTCTACCGGGAACGATCCCCAGGGCTACCAGAGCATGTCCCGCTTTTAAATCCTTTCCGCCTGCTAGGGAGTCGACTCGAATTCCTTCCTGAAGAGTTCTGGTTTATAGATTATTGACTGTCAGCGCTGTAGAGAGTCGTCCGCTTTTGCTTTGGAGTGGCGCTGGGACCGGAAGCAAATCGGTCACCGACCTCCATAGCCCTTCGGGTGTACTCTCTGTCCTGTTCGGTTGCATATGAGCTACGATTCTCTCATGGAATCGACGAGTACCGCTAGCATTTAGCGGCTGACCGCCGAAGATTTCCATATAAATACGCTCAGCTCTCCCAAGGGCGACGACAATAACCAAGTCCGTTTGTTACTAATACCTACCGGCTGATCGCATGCATCATGCCTCTCTCGCTGAATAATCATCAGATTAGTACTCACAAAGGGATGGGTTAATGTCTAACGTAGAGACCGGGTCTATTCACCCTCAAAGTGGAATCGCGCGAAGACGAGTGGGCTGACCTTCCACCATCCGTCAACGAAAAGTGGCTAGCGACTGGACCCGATCGGAATGCTAAACTCCAGACGGGCAGGTAATACGCTGGACTAGTTGTCTCCGTCATGTGCAAGGCTAAAGCCGGACTCCTAGGGTTCTAACATGTATGAGCAGGATACGCGAGGAGGCCCACACGCTGCGGCCCTGTACCTTGACACGCCAGCCTATTATTTCGCAGCTGTCAATGGACGCGTGTGTGGCCGTAATAGTTAGCTATTCTAAAGATGCAGTGGTCCCCGAGACCCTTACGCCACTTAAGTAAGGGTTGCACACGCTGAGGTGTGTCACTCCAATGAGTGCACCAGGTGCTGCGATACTGTCCGTGAACCTATCACTGGGAAACCTAACTGGTGAACAACCGGGGCACAGTGGTAGTCACGATAGGCAGCCGGCGTTGTTTTACTGCCTCTCATTATAGCTATTGTGAACTATCAGCGTTGTACCCCCCCAACCAAATTTCAGCAGTGGCATTGATCGGGCAGTTGTCTCCCAATGAAGCACTGCGGTCTGTTTAATTGACAGCTTTTTGCAGTACACCGCTTGATCTACAGTAAGAGCCTATTAACCGAGAAAGCTCATGCTGAACTTACCCGACACCACGCTGCCATCCACCCGACCACAATGGTGATTTCAGGTTCGACAGATGGGAACCAAGTGGCTGTTTACTCGGCCACTAGCCCAGACGCTCTGTGGGGGCCGACTGCCCAGTAATGACGCGTCTCCCCGGTCACTTGTGGGGCGGCTAAGACCTAGTGCATAAACTACCCGACTAACTAGTCCATCAGAGCTAAGCTGACATGGGGCAACCGTTTGTTAACCAAAACGTATTACGACATTTCGCTTATCCCCGGCACTGTTGATGTTAAAAGTAGGGATAACTTGCGCTTTGAGGTCCAC
seq00020   TGCCATTAAATAGGTCCCGACAGTAATCGGATATACGATCTGGCGCCGATTATCAACGATCATTTAACAGTCTACTCAGACGAATCAATACCCGTCAACTCTAATTCGGCCACCCTGAAGGGTACTTAGTCCACCTTACGGGCGGCAGCACTGTGCCGATAATGCGTCCATGCCTGATAGTCGTTGATGTCAACTGATGTCTAAGAACTTTTTCCGGAATTTGGACCGAGGGATCTCATGTTTTTATCAGCGCGATGATCTGCCACACGATGGTTGTTTAGGCGGTAGCCGGGACGGCCTACGGTGATCCCTAACACTGTAGGATAGCTAGCAGCCTTTCATGGGCTGCGTGGCCGGCTCATTTTAGTCAGGTAGGAAATGAGGGGGCCGGTTTAATTCTAAACGACTGCGGTAAAACGTGGCTCGATCAAAGGAGCTGCAGCCTTATAGAGACACGCACAATTTACCCCGTATAGATATGGCGACGGATCTCGCTCCCATGCCACCTTACTACGTAAGGTCGACAGCACGGTTCCGGCTTGATCGTTACCTTAAATGAGCTTCGTAGGGTCGAAAAGATGGTAGCCGATCGTTAAACCAGTGGCGACGTGTTGGTAAGAAGATCTGGGCGGCTGATCGACAGGGGCAAAAACTCAACGGGGTTATATGGCCTCGGAATCTATAACGTGGCCAACCTGGTCCAGGGGGACGACACACCGGAAATGGCGTGACCACGAGAGGGGCCCCTACCAGGGATAAAGATAGATGAACTCCGAACTAGTTAGTACTCTTGAGGCTTGACCTTGACGTTCCCCTATATTTTAGGGTACCACGACTAAAGGGTTCTACCGGGAACGATCCCCAGGGCTACCAGAGCATGTCCCGCTTTTAAATCCTTTCCGCCTGCTAGGGAGTCGACTCGAATTCCTTCCTGAAGAGTTCTGGTTTATAGATTATTGACTGTCAGCGCTGTAGAGAGTCGTCCGCTTTTGCTTTGGAGTGGCGCTGGGACCGGAAGCAAATCGGTCACCGACCTCCATAGCCCTTCGGGTGTACTCTCTGTCCTGTTCGGTTGCATATGAGCTACGATTCTCTCATGGAATCGACGAGTACCGCTAGCATTTAGCGGCTGACCGCCGAAGATTTCCATATAAATACGCTCAGCTCTCCCAAGGGCGACGACAATAACCAAGTCCGTTTGTTACTAATACCTACCGGCTGATCGCATGCATCATGCCTCTCTCGCTGAATAATCATCAGATTAGTACTCACAAAGGGATGGGTTAATGTCTAACGTAGAGACCGGGTCTATTCACCCTCAAAGTGGAATCGCGCGAAGACGAGTGGGCTGACCTTCCACCATCCGTCAACGAAAAGTGGCTAGCGACTGGACCCGATCGGAATGCTAAACTCCAGACGGGCAGGTAATACGCTGGACTAGTTGTCTCCGTCATGTGCAAGGCTAAAGCCGGACTCCTAGGGTTCTAACATGTATGAGCAGGATACGCGAGGAGGCCCACACGCTGTGGCCCTGTACCTTGACACGCCAGCCTATTATTTCGCAGCTGTCAATGGACGCGTGTGTGGCCGTAATAGTTAGCTATTCTAAAGATGCAGTGGTCCCCGAGACCCTTACGCCACTTAAGTAAGGGTTGCACACGCTGAGGTGTGTCACTCCAATGAGTGCACCAGGTGCTGCGATACTGTCCGTGAACCTATCACTGGGAAACCTAACTGGTGAACAACCGGGGCACAGTGGTAGTCACGATAGGCAGCCGGCGTTGTTTTACTGCCTCTCATTATAGCTATTGTGAACTATCAGCGTTGTACCCCCCCAACCAAATTTCAGCAGTGGCATTGATCGGGCAGTTGTCTCCCAATGAAGCACTGCGGTCTGTTTAATTGACAGCTTTTTGCAGTACACCGCTTGATCTACAGTAAGAGCCTATTAACCGAGAAAGCTCATGCTGAACTTACCCGACACCACGCTGCCATCCACCCGACCACAATGGTGATTTCAGGTTCGACAGATGGGAACCAAGTGGCTGTTTACTCGGCCACTAGCCCAGACGCTCTGTGGGGGCCGACTGCCCAGTAATGACGCGTCTCCCCGGTCACTTGTGGGGCGGCTAAGACCTAGTGCATAAACTACCCGACTAACTAGTCCATCAGAGCTAAGCTGACATGGGGCAACCGTTTGTTAACCAAAACGTATTACGACATTTCGCTTATCCCCGGCACTGTTGATGTTAAAAGTAGGGATAACTTGCGCTTTGAGGTCCAC
seq00021   TGCCATTAAATAGGTCCCGACAGTAATCGGATATACGATCTGGCGCCGATTATCAACGATCATTTAACAGTCTACTCAGACGAATCAATACCCGTCAACTCTAATTCGGCCACCCTGAAGGGTACTTAGTCCACCTTACGGGCGGCAGCACTGTGCCGATAATGCGTCCATGCCTGATAGTCGTTGATGTCAACTGATGTCTAAGAACTTTTTCCGGAATTTGGACCGAGGGATCTCATGTTTTTATCAGCGCGATGATCTGCCACACGATGGTTGTTTAGGCGGTAGCCGGGACGGCCTACGGTGATCCCTAACACTGTAGGATAGCTAGCAGCCTTTCATGGGCTGCGTGGCCGGCTCATTTTAGTCAGGTAGGAAATGAGGGGGCCGGTTTAATTCTAAACGACTGCGGTAAAACGTGGCTCGATCAAAGGAGCTGCAGCCTTATAGAGACACGCACAATTTACCCCGTATAGATATGGCGACGGATCTCGCTCCCATGCCACCTTACTACGTAAGGTCGACAGCACGGTTCCGGCTTGATCGTTACCTTAAATGAGCTTCGTAGGGTCGAAAAGATGGTAGCCGATCGTTAAACCAGTGGCGACGTGTTGGTAAGAAGATCTGGGCGGCTGATCGACAGGGGCAAAAACTCAACGGGGTTATATGGCCTCGGAATCTATAACGTGGCCAACCTGGTCCAGGGGGACGACACACCGGAAATGGCGTGACCACGAGAGGGGCCCCTACCAGGGATAAAGATAGATGAACTCCGAACTAGTTAGTACTCTTGAGGCTTGACCTTGACGTTCCCCTATATTTTAGGGTACCACGACTAAAGGGTTCTACCGGGAACGATCCCCAGGGCTACCAGAGCATGTCCCGCTTTTAAATCCTTTCCGCCTGCTAGGGAGTCGACTCGAATTCCTTCCTGAAGAGTTCTGGTTTATAGATTATTGACTGTCAGCGCTGTAGAGAGTCGTCCGCTTTTGCTTTGGAGTGGCGCTGGGACCGGAAGCAAATCGGTCACCGACCTCCATAGCCCTTCGGGTGTACTCTCTGTCCTGTTCGGTTGCATATGAGCTACGATTCTCTCATGGAATCGACGAGTACCGCTAGCATTTAGCGGCTGACCGCCGAAGATTTCCATATAAATACGCTCAGCTCTCCCAAGGGCGACGACAATAACCAAGTCCGTTTGTTACTAATACCTACCGGCTGATCGCATGCATCATGCCTCTCTCGCTGAATAATCATCAGATTAGTACTCACAAAGGGATGGGTTAATGTCTAACGTAGAGACCGGGTCTATTCACCCTCAAAGTGGAATCGCGCGAAGACGAGTGGGCTGACCTTCCACCATCCGTCAACGAAAAGTGGCTAGCGACTGGACCCGATCGGAATGCTAAACTCCAGACGGGCAGGTAATACGCTGGACTAGTTGTCTCCGTCATGTGCAAGGCTAAAGCCGGACTCCTAGGGTTCTAACATGTATGAGCAGGATACGCGAGGAGGCCCACACGCTGTGGCCCTGTACCTTGACACGCCAGCCTATTATTTCGCAGCTGTCAATGGACGCGTGTGTGGCCGTAATAGTTAGCTATTCTAAAGATGCAGTGGTCCCCGAGACCCTTACGCCACTTAAGTAAGGGTTGCACACGCTGAGGTGTGTCACTCCAATGAGTGCACCAGGTGCTGCGATACTGTCCGTGAACCTATCACTGGGAAACCTAACTGGTGAACAACCGGGGCACAGTGGTAGTCACGATAGGCAGCCGGCGTTGTTTTACTGCCTCTCATTATAGCTATTGTGAACTATCAGCGTTGTACCCCCCCAACCAAATTTCAGCAGTGGCATTGATCGGGCAGTTGTCTCCCAATGAAGCACTGCGGTCTGTTTAATTGACAGCTTTTTGCAGTACACCGCTTGATCTACAGTAAGAGCCTATTAACCGAGAAAGCTCATGCTGAACTTACCCGACACCACGCTGCCATCCACCCGACCACAATGGTGATTTCAGGTTCGACAGATGGGAACCAAGTGGCTGTTTACTCGGCCACTAGCCCAGACGCTCTGTGGGGGCCGACTGCCCAGTAATGACGCGTCTCCCCGGTCACTTGTGGGGCGGCTAAGACCTAGTGCATAAACTACCCGACTAACTAGTCCATCAGAGCTAAGCTGACATGGGGCAACCGTTTGTTAACCAAAACGTATTACGACATTTCGCTTATCCCCGGCACTGTTGATGTTAAAAGTAGGGATAACTTGCGCTTTGAGGTCCAC
seq00022   TGCCATTAAATAGGTCCCGACAGTAATCGGATATACGATCTGGCGCCGATTATCAACGATCATTTAACAGTCTACTCAGACGAATCAATACCCGTCAACTCTAATTCGGCCACCCTGAAGGGTACTTAGTCCACCTTACGGGCGGCAGCACTGTGCCGATAATGCGTCCATGCCTGATAGTCGTTGATGTCAACTGATGTCTAAGAACTTTTTCCGGAATTTGGACCGAGGGATCTCATGTTTTTATCAGCGCGATGATCTGCCACACGATGGTTATTTAGGCGGTAGCCGGGACGGCCTACGGTGATCCCTAACACTGTAGGATAGCTAGCAGCCTTTCATGGGCTGCGTGGCCGGCTCATTTTAGTCAGGTAGGAAATGAGGGGGCCGGTTTAATTCTAAACGACTGCGGTAAAACGTGGCTCGATCAAAGGAGCTGCAGCCTTATAGAGACACGCACAATTTACCCCGTATAGATATGGCGACGGATCTCGCTCCCATGCCACCTTACTACGTAAGGTCGACAGCACGGTTCCGGCTTGATCGTTACCTTAAATGAGCTTCGTAGGGTCGAAAAGATGGTAGCCGATCGTTAAACCAGTGGCGACGTGTTGGTAAGAAGATCTGGGCGGCTGATCGACAGGGGCAAAAACTCAACGGGGTTATATGGCCTCGGAATCTATAACGTGGCCAACCTGGTCCAGGGGGACGACACACCGGAAATGGCGTGACCACGAGAGGGGCCCCTACCAGGGATAAAGATAGATGAACTCCGAACTAGTTAGTACTCTTGAGGCTTGACCTTGACGTTCCCCTATATTTTAGGGTACCACGACTAAAGGGTTCTACCGGGAACGATCCCCAGGGCTACCAGAGCATGTCCCGCTTTTAAATCCTTTCCGCCTGCTAGGGAGTCGACTCGAATTCCTTCCTGAAGAGTTCTGGTTTATAGATTATTGACTGTCAGCGCTGTAGAGAGTCGTCCGCTTTTGCTTTGGAGTGGCGCTGGGACCGGAAGCAAATCGGTCACCGACCTCCATAGCCCTTCGGGTGTACTCTCTGTCCTGTTCGGTTGCATATGAGCTACGATTCTCTCATGGAATCGACGAGTACCGCTAGCATTTAGCGGCTGACCGCCGAAGATTTCCATATAAATACGCTCAGCTCTCCCAAGGGCGACGACAATAACCAAGTCCGTTTGTTACTAATACCTACCGGCTGATCGCATGCATCATGCCTCTCTCGCTGAATAATCATCAGATTAGTACTCACAAAGGGATGGGTTAATGTCTAACGTAGAGACCGGGTCTATTCACCCTCAAAGTGGAATCGCGCGAAGACGAGTGGGCTGACCTTCCACCATCCGTCAACGAAAAGTGGCTAGCGACTGGACCCGATCGGAATGCTAAACTCCAGACGGGCAGGTAATACGCTGGACTAGTTGTCTCCGTCATGTGCAAGGCTAAAGCCGGACTCCTAGGGTTCTAACATGTATGAGCAGGATACGCGAGGAGGCCCACACGCTGCGGCCCTGTACCTTGACACGCCAGCCTATTATTTCGCAGCTGTCAATGGACGCGTGTGTGGCCGTAATAGTTAGCTATTCTAAAGATGCAGTGGTCCCCGAGACCCTTACGCCACTTAAGTAAGGGTTGCACACGCTGAGGTGTGTCACTCCAATGAGTGCACCAGGTGCTGCGATACTGTCCGTGAACCTATCACTGGGAAACCTAACTGGTGAACAACCGGGGCACAGTGGTAGTCACGATAGGCAGCCGGCGTTGTTTTACTGCCTCTCATTATAGCTATTGTGAACTATCAGCGTTGTACCCCCCCAACCAAATTTCAGCAGTGGCATTGATCGGGCAGTTGTCTCCCAATGAAGCACTGCGGTCTGTTTAATTGACAGCTTTTTGCAGTACACCGCTTGATCTACAGTAAGAGCCTATTAACCGAGAAAGCTCATGCTGAACTTACCCGACACCACGCTGCCATCCACCCGACCACAATGGTGATTTCAGGTTCGACAGATGGGAACCAAGTGGCTGTTTACTCGGCCACTAGCCCAGACGCTCTGTGGGGGCCGACTGCCCAGTAATGACGCGTCTCCCCGGTCACTTGTGGGGCGGCTAAGACCTAGTGCATAAACTACCCGACTAACTAGTCCATCAGAGCTAAGCTGACATGGGGCAACCGTTTGTTAACCAAAACGTATTACGACATTTCGCTTATCCCCGGCACTGTTGATGTTAAAAGTAGGGATAACTTGCGCTTTGAGGTCCAC
seq00023   TGCCATTAAATAGGTCCCGACAGTAATCGGATATACGATCTGGCGCCGATTATCAACGATCATTTAACAGTCTACTCAGACGAATCAATACCCGTCAACTCTAATTCGGCCACCCTGAAGGGTACTTAGTCCACCTTACGGGCGGCAGCACTGTGCCGATAATGCGTCCATGCCTGATAGTCGTTGATGTCAACTGATGTCTAAGAACTTTTTCCGGAATTTGGACCGAGGGATCTCATGTTTTTATCAGCGCGATGATCTGCCACACGATGGTTGTTTAGGCGGTAGCCGGGACGGCCTACGGTGATCCCTAACACTGTAGGATAGCTAGCAGCCTTTCATGGGCTGCGTGGCCGGCTCATTTTAGTCAGGTAGGAAATGAGGGGGCCGGTTTAATTCTAAACGACTGCGGTAAAACGTGGCTCGATCAAAGGAGCTGCAGCCTTATAGAGACACGCACAATTTACCCCGTATAGATATGGCGACGGATCTCGCTCCCATGCCACCTTACTACGTAAGGTCGACAGCACGGTTCCGGCTTGATCGTTACCTTAAATGAGCTTCGTAGGGTCGAAAAGATGGTAGCCGATCGTTAAACCAGTGGCGACGTGTTGGTAAGAAGATCTGGGCGGCTGATCGACAGGGGCAAAAACTCAACGGGGTTATATGGCCTCGGAATCTATAACGTGGCCAACCTGGTCCAGGGGGACGACACACCGGAAATGGCGTGACCACGAGAGGGGCCCCTACCAGGGATAAAGATAGATGAACTCCGAACTAGTTAGTACTCTTGAGGCTTGACCTTGACGTTCCCCTATATTTTAGGGTACCACGACTAAAGGGTTCTACCGGGAACGATCCCCAGGGCTACCAGAGCATGTCCCGCTTTTAAATCCTTTCCGCCTGCTAGGGAGTCGACTCGAATTCCTTCCTGAAGAGTTCTGGTTTATAGATTATTGACTGTCAGCGCTGTAGAGAGTCGTCCGCTTTTGCTTTGGAGTGGCGCTGGGACCGGAAGCAAATCGGTCACCGACCTCCATAGCCCTTCGGGTGTACTCTCTGTCCTGTTCGGTTGCATATGAGCTACGATTCTCTCATGGAATCGACGAGTACCGCTAGCATTTAGCGGCTGACCGCCGAAGATTTCCATATAAATACGCTCAGCTCTCCCAAGGGCGACGACAATAACCAAGTCCGTTTGTTACTAATACCTACCGGCTGATCGCATGCATCATGCCTCTCTCGCTGAATAATCATCAGATTAGTACTCACAAAGGGATGGGTTAATGTCTAACGTAGAGACCGGGTCTATTCACCCTCAAAGTGGAATCGCGCGAAGACGAGTGGGCTGACCTTCCACCATCCGTCAACGAAAAGTGGCTAGCGACTGGACCCGATCGGAATGCTAAACTCCAGACGGGCAGGTAATACGCTGGACTAGTTGTCTCCGTCATGTGCAAGGCTAAAGCCGGACTCCTAGGGTTCTAACATGTATGAGCAGGATACGCGAGGAGGCCCACACGCTGCGGCCCTGTACCTTGACACGCCAGCCTATTATTTCGCAGCTGTCAATGGACGCGTGTGTGGCCGTAATAGTTAGCTATTCTAAAGATGCAGTGGTCCCCGAGACCCTTACGCCACTTAAGTAAGGGTTGCACACGCTGAGGTGTGTCACTCCAATGAGTGCACTAGGTGCTGCGATACTGTCCGTGAACCTATCACTGGGAAACCTAACTGGTGAACAACCGGGGCACAGTGGTAGTCACGATAGGCAGCCGGCGTTGTTTTACTGCCTCTCATTATAGCTATTGTGAACTATCAGCGTTGTACCCCCCCAACCAAATTTCAGCAGTGGCATTGATCGGGCAGTTGTCTCCCAATGAAGCACTGCGGTCTGTTTAATTGACAGCTTTTTGCAGTACACCGCTTGATCTACAGTAAGAGCCTATTAACCGAGAAAGCTCATGCTGAACTTACCCGACACCACGCTGCCATCCACCCGACCACAATGGTGATTTCAGGTTCGACAGATGGGAACCAAGTGGCTGTTTACTCGGCCACTAGCCCAGACGCTCTGTGGGGGCCGACTGCCCAGTAATGACGCGTCCCCCCGGTCACTTGTGGGGCGGCTAAGACCTAGTGCATAAACTACCCGACTAACTAGTCCATCAGAGCTAAGCTGACATGGGGCAACCGTTTGTTAACCAAAACGTATTACGACATTTCGCTTATCCCCGGCACTGTTGATGTTAAAAGTAGGGATAACTTGCGCTTTGAGGTCCAC
seq00024   TGCCATTAAATAGGTCCCGACAGTAATCGGATATACGATCTGGCGCCGATTATCAACGATCATTTAACAGTCTACTCAGACGAATCAATACCCGTCAACTCTAATTCGGCCACCCTGAAGGGTACTTAGTCCACCTTACGGGCGGCAGCACTGTGCCGATAATGCGTCCATGCCTGATAGTCGTTGATGTCAACTGATGTCTAAGAACTTTTTCCGGAATTTGGACCGAGGGATCTCATGTTTTTATCAGCGCGATGATCTGCCACACGATGGTTGTTTAGGCGGTAGCCGGGACGGCCTACGGTGATCCCTAACACTGTAGGATAGCTAGCAGCCTTTCATGGGCTGCGTGGCCGGCTCATTTTAGTCAGGTAGGAAATGAGGGGGCCGGTTTAATTCTAAACGACTGCGGTAAAACGTGGCTCGATCAAAGGAGCTGCAGCCTTATAGAGACACGCACAATTTACCCCGTATAGATATGGCGACGGATCTCGCTCCCATGCCACCTTACTACGTAAGGTCGACAGCACGGTTCCGGCTTGATCGTTACCTTAAATGAGCTTCGTAGGGTCGAAAAGATGGTAGCCGATCGTTAAACCAGTGGCGACGTGTTGGTAAGAAGATCTGGGCGGCTGATCGACAGGGGCAAAAACTCAACGGGGTTATATGGCCTCGGAATCTATAACGTGGCCAACCTGGTCCAGGGGGACGACACACCGGAAATGGCGTGACCACGAGAGGGGCCCCTACCAGGGATAAAGATAGATGAACTCCGAACTAGTTAGTACTCTTGAGGCTTGACCTTGACGTTCCCCTATATTTTAGGGTACCACGACTAAAGGGTTCTACCGGGAACGATCCCCAGGGCTACCAGAGCATGTCCCGCTTTTAAATCCTTTCCGCCTGCTAGGGAGTCGACTCGAATTCCTTCCTGAAGAGTTCTGGTTTATAGATTATTGACTGTCAGCGCTGTAGAGAGTCGTCCGCTTTTGCTTTGGAGTGGCGCTGGGACCGGAAGCAAATCGGTCACCGACCTCCATAGCCCTTCGGGTGTACTCTCTGTCCTGTTCGGTTGCATATGAGCTACGATTCTCTCATGGAATCGACGAGTACCGCTAGCATTTAGCGGCTGACCGCCGAAGATTTCCATATAAATACGCTCAGCTCTCCCAAGGGCGACGACAATAACCAAGTCCGTTTGTTACTAATACCTACCGGCTGATCGCATGCATCATGCCTCTCTCGCTGAATAATCATCAGATTAGTACTCACAAAGGGATGGGTTAATGTCTAACGTAGAGACCGGGTCTATTCACCCTCAAAGTGGAATCGCGCGAAGACGAGTGGGCTGACCTTCCACCATCCGTCAACGAAAAGTGGCTAGCGACTGGACCCGATCGGAATGCTAAACTCCAGACGGGCAGGTAATACGCTGGACTAGTTGTCTCCGTCATGTGCAAGGCTAAAGCCGGACTCCTAGGGTTCTAACATGTATGAGCAGGATACGCGAGGAGGCCCACACGCTGCGGCCCTGTACCTTGACACGCCAGCCTATTATTTCGCAGCTGTCAATGGACGCGTGTGTGGCCGTAATAGTTAGCTATTCTAAAGATGCAGTGGTCCCCGAGACCCTTACGCCACTTAAGTAAGGGTTGCACACGCTGAGGTGTGTCACTCCAATGAGTGCACCAGGTGCTGCGATACTGTCCGTGAACCTATCACTGGGAAACCTAACTGGTGAACAACCGGGGCACAGTGGTAGTCACGATAGGCAGCCGGCGTTGTTTTACTGCCTCTCATTATAGCTATTGTGAACTATCAGCGTTGTACCCCCCCAACCAAATTTCAGCAGTGGCATTGATCGGGCAGTTGTCTCCCAATGAAGCACTGCGGTCTGTTTAATTGACAGCTTTTTGCAGTACACCGCTTGATCTACAGTAAGAGCCTATTAACCGAGAAAGCTCATGCTGAACTTACCCGACACCACGCTGCCATCCACCCGACCACAATGGTGATTTCAGGTTCGACAGATGGGAACCAAGTGGCTGTTTACTCGGCCACTAGCCCAGACGCTCTGTGGGGGCCGACTGCCCAGTAATGACGCGTCTCCCCGGTCACTTGTGGGGCGGCTAAGACCTAGTGCATAAACTACCCGACTAACTAGTCCATCAGAGCTAAGCTGACATGGGGCAACCGTTTGTTAACCAAAACGTATTACGACATTTCGCTTATCCCCGGCACTGTTGATGTTAAAAGTAGGGATAACTTGCGCTTTGAGGTCCAC
seq00025   TGCCATTAAATAGGTCCCGACAGTAATCGGATATACGATCTGGCGCCGATTATCAACGATCATTTAACAGTCTACTCAGACGAATCAATACCCGTCAACTCTAATTCGGCCACCCTGAAGGGTACTTAGTCCACCTTACGGGCGGCAGCACTGTGCCGATAATGCGTCCATGCCTGATAGTCGTTGATGTCAACTGATGTCTAAGAACTTTTTCCGGAATTTGGACCGAGGGATCTCATGTTTTTATCAGCGCGATGATCTGCCACACGATGGTTGTTTAGGCGGTAGCCGGGACGGCCTACGGTGATCCCTAACACTGTAGGATAGCTAGCAGCCTTTCATGGGCTGCGTGGCCGGCTCATTTTAGTCAGGTAGGAAATGAGGGGGCCGGTTTAATTCTAAACGACTGCGGTAAAACTTGGCTCGATCAAAGGAGCTGCAGCCTTATAGAGACACGCACAATTTACCCCGTATAGATATGGCGACGGATCTCGCTCCCATGCCACCTTACTACGTAAGGTCGACAGCACGGTTCCGGCTTGATCGTTACCTTAAATGAGCTTCGTAGGGTCGAAAAGATGGTAGCCGATCGTTAAACCAGTGGCGACGTGTTGGTAAGAAGATCTGGGCGGCTGATCGACAGGGGCAAAAACTCAACGGGGTTATATGGCCTCGGAATCTATAACGTGGCCAACCTGGTCCAGGGGGACGACACACCGGAAATGGCGTGACCACGAGAGGGGCCCCTACCAGGGATAAAGATAGATGAACTCCGAACTAGTTAGTACTCTTGAGGCTTGACCTTGACGTTCCCCTATATTTTAGGGTACCACGACTAAAGGGTTCTACCGGGAACGATCCCCAGGGCTACCAGAGCATGTCCCGCTTTTAAATCCTTTCCGCCTGCTAGGGAGTCGACTCGAATTCCTTCCTGAAGAGTTCTGGTTTATAGATTATTGACTGTCAGCGCTGTAGAGAGTCGTCCGCTTTTGCTTTGGAGTGGCGCTGGGACCGGAAGCAAATCGGTCACCGACCTCCATAGCCCTTCGGGTGTACTCTCTGTCCTGTTCGGTTGCATATGAGCTACGATTCTCTCATGGAATCGACGAGTACCGCTAGCATTTAGCGGCTGACCGCCGAAGATTTCCATATAAATACGCTCAGCTCTCCCAAGGGCGACGACAATAACCAAGTCCGTTTGTTACTAATACCTACCGGCTGATCGCATGCATCATGCCTCTCTCGCTGAATAATCATCAGATTAGTACTCACAAAGGGATGGGTTAATGTCTAACGTAGAGACCGGGTCTATTCACCCTCAAAGTGGAATCGCGCGAAGACGAGTGGGCTGACCTTCCACCATCCGTCAACGAAAAGTGGCTAGCGACTGGACCCGATCGGAATGCTAAACTCCAGACGGGCAGGTAATACGCTGGACTAGTTGTCTCCGTCATGTGCAAGGCTAAAGCCGGACTCCTAGGGTTCTAACATGTATGAGCAGGATACGCGAGGAGGCCCACACGCTGTGGCCCTGTACCTTGACACGCCAGCCTATTATTTCGCAGCTGTCAATGGACGCGTGTGTGGCCGTAATAGTTAGCTATTCTAAAGATGCAGTGGTCCCCGAGACCCTTACGCCACTTAAGTAAGGGTTGCACACGCTGAGGTGTGTCACTCCAATGAGTGCACCAGGTGCTGCGATACTGTCCGTGAACCTATCACTGGGAAACCTAACTGGTGAACAACCGGGGCACAGTGGTAGTCACGATAGGCAGCCGGCGTTGTTCTACTGCCTCTCATTATAGCTATTGTGAACTATCAGCGTTGTACCCCCCCAACCAAATTTCAGCAGTGGCATTGATCGGGCAGTTGTCTCCCAATGAAGCACTGCGGTCTGTTTAATTGACAGCTTTTTGCAGTACACCGCTTGATCTACAGTAAGAGCCTATTAACCGAGAAAGCTCATGCTGAACTTACCCGACACCACGCTGCCATCCACCCGACCACAATGGTGATTTCAGGTTCGACAGATGGGAACCAAGTGGCTGTTTACTCGGCCACTAGCCCAGACGCTCTGTGGGGGCCGACTGCCCAGTAATGACGCGTCCCCCCGGTCACTTGTGGGGCGGCTAAGACCTAGTGCATAAACTACCCGACTAACTAGTCCATCAGAGCTAAGCTGACATGGGGCAACCGTTTGTTAACCAAAACGTATTACGACATTTCGCTTATCCCCGGCACTGTTGATGTTAAAAGTAGGGATAACTTGCGCTTTGAGGTCCAC
seq00026   TGCCATTAAATAGGTCCCGACAGTAATCGGATATACGATCTGGCGCCGATTATCAACGATCATTTAACAGTCTACTCAGACGAATCAATACCCGTCAACTCTAATTCGGCCACCCTGAAGGGTACTTAGTCCACCTTACGGGCGGCAGCACTGTGCCGATAATGCGTCCATGCCTGATAGTCGTTGATGTCAACTGATGTCTAAGAACTTTTTCCGGAATTTGGACCGAGGGATCTCATGTTTTTATCAGCGCGATGATCTGCCACACGATGGTTGTTTAGGCGGTAGCCGGGACGGCCTACGGTGATCCCTAACACTGTAGGATAGCTAGCAGCCTTTCATGGGCTGCGTGGCCGGCTCATTTTAGTCAGGTAGGAAATGAGGGGGCCGGTTTAATTCTAAACGACTGCGGTAAAACTTGGCTCGATCAAAGGAGCTGCAGCCTTATAGAGACACGCACAATTTACCCCGTATAGATATGGCGACGGATCTCGCTCCCATGCCACCTTACTACGTAAGGTCGACAGCACGGTTCCGGCTTGATCGTTACCTTAAATGAGCTTCGTAGGGTCGAAAAGATGGTAGCCGATCGTTAAACCAGTGGCGACGTGTTGGTAAGAAGATCTGGGCGGCTGATCGACAGGGGCAAAAACTCAACGGGGTTATATGGCCTCGGAATCTATAACGTGGCCAACCTGGTCCAGGGGGACGACACACCGGAAATGGCGTGACCACGAGAGGGGCCCCTACCAGGGATAAAGATAGATGAACTCCGAACTAGTTAGTACTCTTGAGGCTTGACCTTGACGTTCCCCTATATTTTAGGGTACCACGACTAAAGGGTTCTACCGGGAACGATCCCCAGGGCTACCAGAGCATGTCCCGCTTTTAAATCCTTTCCGCCTGCTAGGGAGTCGACTCGAATTCCTTCCTGAAGAGTTCTGGTTTATATATTATTGACTGTCAGCGCTGTAGAGAGTCGTCCGCTTTTGCTTTGGAGTGGCGCTGGGACCGGAAGCAAATCGGTCACCGACCTCCATAGCCCTTCGGGTGTACTCTCTGTCCTGTTCGGTTGCATATGAGCTACGATTCTCTCATGGAATCGACGAGTACCGCTAGCATTTAGCGGCTGACCGCCGAAGATTTCCATATAAATACGCTCAGCTCTCCCAAGGGCGACGACAATAACCAAGTCCGTTTGTTACTAATACCTACCGGCTGATCGCATGCATCATGCCTCTCTCGCTGAATAATCATCAGATTAGTACTCACAAAGGGATGGGTTAATGTCTAACGTAGAGACCGGGTCTATTCACCCTCAAAGTGGAATCGCGCGAAGACGAGTGGGCTGACCTTCCACCATCCGTCAACGAAAAGTGGCTAGCGACTGGACCCGATCGGAATGCTAAACTCCAGACGGGCAGGTAATACGCTGGACTAGTTGTCTCCGTCATGTGCAAGGCTAAAGCCGGACTCCTAGGGTTCTAACATGTATGAGCAGGATACGCGAGGAGGCCCACACGCTGTGGCCCTGTACCTTGACACGCCAGCCTATTATTTCGCAGCTGTCAATGGACGCGTGTGTGGCCGTAATAGTTAGCTATTCTAAAGATGCAGTGGTCCCCGAGACCCTTACGCCACTTAAGTAAGGGTTGCACACGCTGAGGTGTGTCACTCCAATGAGTGCACCAGGTGCTGCGATACTGTCCGTGAACCTATCACTGGGAAACCTAACTGGTGAACAACCGGGGCACAGTGGTAGTCACGATAGGCAGCCGGCGTTGTTCTACTGCCTCTCATTATAGCTATTGTGAACTATCAGCGTTGTACCCCCCCAACCAAATTTCAGCAGTGGCATTGATCGGGCAGTTGTCTCCCAATGAAGCACTGCGGTCTGTTTAATTGACAGCTTTTTGCAGTACACCGCTTGATCTACAGTAAGAGCCTATTAACCGAGAAAGCTCATGCTGAACTTACCCGACACCACGCTGCCATCCACCCGACCACAATGGTGATTTCAGGTTCGACAGATGGGAACCAAGTGGCTGTTTACTCGGCCACTAGCCCAGACGCTCTGTGGGGGCCGACTGCCCAGTAATGACGCGTCCCCCCGGTCACTTGTGGGGCGGCTAAGACCTAGTGCATAAACTACCCGACTAACTAGTCCATCAGAGCTAAGCTGACATGGGGCAACCGTTTGTTAACCAAAACGTATTACGACATTTCGCTTATCCCCGGCACTGTTGATGTTAAAAGTAGGGATAACTTGCGCTTTGAGGTCCAC
seq00027   TGCCATTAAATAGGTCCCGACAGTAATCGGATATACGATCTGGCGCCGATTATCAACGATCATTTAACAGTCTACTCAGACGAATCAATACCCGTCAACTCTAATTCGGCCACCCTGAAGGGTACTTAGTCCACCTTACGGGCGGCAGCACTGTGCCGATAATGCGTCCATGCCTGATAGTCGTTGATGTCAACTGATGTCTAAGAACTTTTTCCGGAATTTGGACCGAGGGATCTCATGTTTTTATCAGCGCGATGATCTGCCACACGATGGTTGTTTAGGCGGTAGCCGGGACGGCCTACGGTGATCCCTAACACTGTAGGATAGCTAGCAGCCTTTCATGGGCTGCGTGGCCGGCTCATTTTAGTCAGGTAGGAAATGAGGGGGCCGGTTTAATTCTAAACGACTGCGGTAAAACTTGGCTCGATCAAAGGAGCTGCAGCCTTATAGAGACACGCACAATTTACCCCGTATAGATATGGCGACGGATCTCGCTCCCATGCCACCTTACTACGTAAGGTCGACAGCACGGTTCCGGCTTGATCGTTACCTTAAATGAGCTTCGTAGGGTCGAAAAGATGGTAGCCGATCGTTAAACCAGTGGCGACGTGTTGGTAAGAAGATCTGGGCGGCTGATCGACAGGGGCAAAAACTCAACGGGGTTATATGGCCTCGGAATCTATAACGTGGCCAACCTGGTCCAGGGGGACGACACACCGGAAATGGCGTGACCACGAGAGGGGCCCCTACCAGGGATAAAGATAGATGAACTCCGAACTAGTTAGTACTCTTGAGGCTTGACCTTGACGTTCCCCTATATTTTAGGGTACCACGACTAAAGGGTTCTACCGGGAACGATCCCCAGGGCTACCAGAGCATGTCCCGCTTTTAAATCCTTTCCGCCTGCTAGGGAGTCGACTCGAATTCCTTCCTGAAGAGTTCTGGTTTATAGATTATTGACTGTCAGCGCTGTAGAGAGTCGTCCGCTTTTGCTTTGGAGTGGCGCTGGGACCGGAAGCAAATCGGTCACCGACCTCCATAGCCCTTCGGGTGTACTCTCTGTCCTGTTCGGTTGCATATGAGCTACGATTCTCTCATGGAATCGACGAGTACCGCTAGCATTTAGCGGCTGACCGCCGAAGATTTCCATATAAATACGCTCAGCTCTCCCAAGGGCGACGACAATAACCAAGTCCGTTTGTTACTAATACCTACCGGCTGATCGCATGCATCATGCCTCTCTCGCTGAATAATCATCAGATTAGTACTCACAAAGGGATGGGTTAATGTCTAACGTAGAGACCGGGTCTATTCACCCTCAAAGTGGAATCGCGCGAAGACGAGTGGGCTGACCTTCCACCATCCGTCAACGAAAAGTGGCTAGCGACTGGACCCGATCGGAATGCTAAACTCCAGACGGGCAGGTAATACGCTGGACTAGTTGTCTCCGTCATGTGCAAGGCTAAAGCCGGACTCCTAGGGTTCTAACATGTATGAGCAGGATACGCGAGGAGGCCCACACGCTGTGGCCCTGTACCTTGACACGCCAGCCTATTATTTCGCAGCTGTCAATGGACGCGTGTGTGGCCGTAATAGTTAGCTATTCTAAAGATGCAGTGGTCCCCGAGACCCTTACGCCACTTAAGTAAGGGTTGCACACGCTGAGGTGTGTCACTCCAATGAGTGCACCAGGTGCTGCGATACTGTCCGTGAACCTATCACTGGGAAACCTAACTGGTGAACAACCGGGGCACAGTGGTAGTCACGATAGGCAGCCGGCGTTGTTCTACTGCCTCTCATTATAGCTATTGTGAACTATCAGCGTTGTACCCCCCCAACCAAATTTCAGCAGTGGCATTGATCGGGCAGTTGTCTCCCAATGAAGCACTGCGGTCTGTTTAATTGACAGCTTTTTGCAGTACACCGCTTGATCTACAGTAAGAGCCTATTAACCGAGAAAGCTCATGCTGAACTTACCCGACACCACGCTGCCATCCACCCGACCACAATGGTGATTTCAGGTTCGACAGATGGGAACCAAGTGGCTGTTTACTCGGCCACTAGCCCAGACGCTCTGTGGGGGCCGACTGCCCAGTAATGACGCGTCCCCCCGGTCACTTGTGGGGCGGCTAAGACCTAGTGCATAAACTACCCGACTAACTAGTCCATCAGAGCTAAGCTGACATGGGGCAACCGTTTGTTAACCAAAACGTATTACGACATTTCGCTTATCCCCGGCACTGTTGATGTTAAAAGTAGGGATAACTTGCGCTTTGAGGTCCAC
seq00028   TGCCATTAAATAGGTCCCGACAGTAATCGGATATACGATCTGGCGCCGATTATCAACGATCATTTAACAGTCTACTCAGACGAATCAATACCCGTCAACTCTAATTCGGCCACCCTGAAGGGTACTTAGTCCACCTTACGGGCGGCAGCACTGTGCCGATAATGCGTCCATGCCTGATAGTCGTTGATGTCAACTGATGTCTAAGAACTTTTTCCGGAATTTGGACCGAGGGATCTCATGTTTTTATCAGCGCGATGATCTGCCACACGATGGTTGTTTAGGCGGTAGCCGGGACGGCCTACGGTGATCCCTAACACTGTAGGATAGCTAGCAGCCTTTCATGGGCTGCGTGGCCGGCTCATTTTAGTCAGGTAGGAAATGAGGGGGCCGGTTTAATTCTAAACGACTGCGGTAAAACGTGGCTCGATCAAAGGAGCTGCAGCCTTATAGAGACACGCACAATTTACCCCGTATAGATATGGCGACGGATCTCGCTCCCATGCCACCTTACTACGTAAGGTCGACAGCACGGTTCCGGCTTGATCGTTACCTTAAATGAGCTTCGTAGGGTCGAAAAGATGGTAGCCGATCGTTAAACCAGTGGCGACGTGTTGGTAAGAAGATCTGGGCGGCTGATCGACAGGGGCAAAAACTCAACGGGGTTATATGGCCTCGGAATCTATAACGTGGCCAACCTGGTCCAGGGGGACGACACACCGGAAATGGCGTGACCACGAGAGGGGCCCCTACCAGGGATAAAGATAGATGAACTCCGAACTAGTTAGTACTCTTGAGGCTTGACCTTGACGTTCCCCTATATTTTAGGGTACCACGACTAAAGGGTTCTACCGGGAACGATCCCCAGGGCTACCAGAGCATGTCCCGCTTTTAAATCCTTTCCGCCTGCTAGGGAGTCGACTCGAATTCCTTCCTGAAGAGTTCTGGTTTATAGATTATTGACTGTCAGCGCTGTAGAGAGTCGTCCGCTTTTGCTTTGGAGTGGCGCTGGGACCGGAAGCAAATCGGTCACCGACCTCCATAGCCCTTCGGGTGTACTCTCTGTCCTGTTCGGTTGCTTATGAGCTACGATTCTCTCATGGAATCGACGAGTACCGCTAGCATTTAGCGGCTGACCGCCGAAGATTTCCATATAAATACGCTCAGCTCTCCCAAGGGCGACGACAATAACCAAGTCCGTTTGATACTAATACCTACCGGCTGATCGCATGCATCATGCCTCTCTCGCTGAATAATCATCAGATTAGTACTCACAAAGGGATGGGTTAATGTCTAACGTAGAGACCGGGTCTATTCACCCTCAAAGTGGAATCGCGCGAAGACGAGTGGGCTGACCTTCCACCATCCGTCAACGAAAAGTGGCTAGCGACTGGACCCGATCGGAATGCTAAACTCCAGACGGGCAGGTAATACGCTGGACTAGTTGTCTCCGTCATGTGCAAGGCTAAAGCCGGACTCCTAGGGTTCTAACATGTATGAGCAGGATACGCGAGGAGGCCCACACGCTGCGGCCCTGTACCTTGACACGCCAGCCTATTATTTCGCAGCTGTCAATGGACGCGTGTGTGGCCGTAATAGTTAGCTATTCTAAAGATGCAGTGGTCCCCGAGACCCTTACGCCACTTAAGTAAGGGTTGCACACGCTGAGGTGTGTCACTCCAATGAGTGCACCAGGTGCTGCGATACTGTCCGTGAACCTATCACTGGGAAACCTAACTGGTGAACAACCGGGGCACAGTGGTAGTCACGATAGGCAGCCGGCGTTGTTTTACTGCCTCTCATTATAGCTATTGTGAACTATCAGCGTTGTACCCCCCCAACCAAATTTCAGCAGTGGCATTGATCGGGCAGTTGTCTCCCAATGAAGCACTGCGGTCTGTTTAATTGACAGCTTTTTGCAGTACACCGCTTGATCTACAGTAAGAGCCTATTAACCGAGAAAGCTCATGCTGAACTTACCCGACACCACGCTGCCATCCACCCGACCACAATGGTGATTTCAGGTTCGACAGATGGGAACCAAGTGGCTGTTTACTCGGCCACTAGCCCAGACGCTCTGTGGGGGCCGACTGCCCAGTAATGACGCGTCTCCCCGGTCACTTGTGGGGCGGCTAAGACCTAGTGCATAAACTACCCGACTAACTAGTCCATCAGAGCTAAGCTGACATGGGGCAACCGTTTGTTAACCAAAACGTATTACGACATTTCGCTTATCCCCGGCACTGTTGATGTTAAAAGTAGGGATAACTTGCGCTTTGAGGTCCAC
seq00029   TGCCATTAAATAGGTCCCGACAGTAATCGGATATACGATCTGGCGCCGATTATCAACGATCATTTAACAGTCTACTCAGACGAATCAATACCCGTCAACTCTAATTCGGCCACCCTGAAGGGTACTTAGTCCACCTTACGGGCGGCAGCACTGTGCCGATAATGCGTCCATGCCTGATAGTCGTTGATGTCAACTGATGTCTAAGAACTTTTTCCGGAATTTGGACCGAGGGATCTCATGTTTTTATCAGCGCGATGATCTGCCACACGATGGTTGTTTAGGCGGTAGCCGGGACGGCCTACGGTGATCCCTAACACTGTAGGATAGCTAGCAGCCTTTCATGGGCTGCGTGGCCGGCTCATTTTAGTCAGGTAGGAAATGAGGGGGCCGGTTTAATTCTAAACGACTGCGGTAAAACGTGGCTCGATCAAAGGAGCTGCAGCCTTATAGAGACACGCACAATTTACCCCGTATAGATATGGCGACGGATCTCGCTCCCATGCCACCTTACTACGTAAGGTCGACAGCACGGTTCCGGCTTGATCGTTACCTTAAATGAGCTTCGTAGGGTCGAAAAGATGGTAGCCGATCGTTAAACCAGTGGCGACGTGTTGGTAAGAAGATCTGGGCGGCTGATCGACAGGGGCAAAAACTCAACGGGGTTATATGGCCTCGGAATCTATAACGTGGCCAACCTGGTCCAGGGGGACGACACACCGGAAATGGCGTGACCACGAGAGGGGCCCCTACCAGGGATAAAGATAGATGAACTCCGAACTAGTTAGTACTCTTGAGGCTTGACCTTGACGTTCCCCTATATTTTAGGGTACCACGACTAAAGGGTTCTACCGGGAACGATCCCCAGGGCTACCAGAGCATGTCCCGCTTTTAAATCCTTTCCGCCTGCTAGGGAGTCGACTCGAATTCCTTCCTGAAGAGTTCTGGTTTATAGATTATTGACTGTCAGCGCTGTAGAGAGTCGTCCGCTTTTGCTTTGGAGTGGCGCTGGGACCGGAAGCAAATCGGTCACCGACCTCCATAGCCCTTCGGGTGTACTCTCTGTCCTGTTCGGTTGCTTATGAGCTACGATTCTCTCATGGAATCGACGAGTACCGCTAGCATTTAGCGGCTGACCGCCGAAGATTTCCATATAAATACGCTCAGCTCTCCCAAGGGCGACGACAATAACCAAGTCCGTTTGATACTAATACCTACCGGCTGATCGCATGCATCATGCCTCTCTCGCTGAATAATCATCAGATTAGTACTCACAAAGGGATGGGTTAATGTCTAACGTAGAGACCGGGTCTATTCACCCTCAAAGTGGAATCGCGCGAAGACGAGTGGGCTGACCTTCCACCATCCGTCAACGAAAAGTGGCTAGCGACTGGACCCGATCGGAATGCTAAACTCCAGACGGGCAGGTAATACGCTGGACTAGTTGTCTCCGTCATGTGCAAGGCTAAAGCCGGACTCCTAGGGTTCTAACATGTATGAGCAGGATACGCGAGGAGGCCCACACGCTGCGGCCCTGTACCTTGACACGCCAGCCTATTATTTCGCAGCTGTCAATGGACGCGTGTGTGGCCGTAATAGTTAGCTATTCTAAAGATGCAGTGGTCCCCGAGACCCTTACGCCACTTAAGTAAGGGTTGCACACGCTGAGGTGTGTCACTCCAATGAGTGCACCAGGTGCTGCGATACTGTCCGTGAACCTATCACTGGGAAACCTAACTGGTGAACAACCGGGGCACAGTGGTAGTCACGATAGGCAGCCGGCGTTGTTTTACTGCCTCTCATTATAGCTATTGTGAACTATCAGCGTTGTACCCCCCCAACCAAATTTCAGCAGTGGCATTGATCGGGCAGTTGTCTCCCAATGAAGCACTGCGGTCTGTTTAATTGACAGCTTTTTGCAGTACACCGCTTGATCTACAGTAAGAGCCTATTAACCGAGAAAGCTCATGCTGAACTTACCCGACACCACGCTGCCATCCACCCGACCACAATGGTGATTTCAGGTTCGACAGATGGGAACCAAGTGGCTGTTTACTCGGCCACTAGCCCAGACGCTCTGTGGGGGCCGACTGCCCAGTAATGACGCGTCTCCCCGGTCACTTGTGGGGCGGCTAAGACCTAGTGCATAAACTACCCGACTAACTAGTCCATCAGAGCTAAGCTGACATGGGGCAACCGTTTGTTAACCAAAACGTATTACGACATTTCGCTTATCCCCGGCACTGTTGATGTTAAAAGTAGGGATAACTTGCGCTTTGAGGTCCAC
seq00030   TGCCATTAAATAGGTCCCGACAGTAATCGGATATACGATCTGGCGCCGATTATCAACGATCATTTAACAGTCTACTCAGACGAATCAATACCCGTCAACTCTAATTCGGCCACCCTGAAGGGTACTTAGTCCACCTTACGGGCGGCAGCACTGTGCCGATAATGCGTCCATGCCTGATAGTCGTTGATGTCAACTGATGTCTAAGAACTTTTTCCGGAATTTGGACCGAGGGATCTCATGTTTTTATCAGCGCGATGATCTGCCACACGATGGTTGTTTAGGCGGTAGCCGGGACGGCCTACGGTGATCCCTAACACTGTAGGATAGCTAGCAGCCTTTCATGGGCTGCGTGGCCGGCTCATTTTAGTCAGGTAGGAAATGAGGGGGCCGGTTTAATTCTAAACGACTGCGGTAAAACGTGGCTCGATCAAAGGAGCTGCAGCCTTATAGAGACACGCACAATTTACCCCGTATAGATATGGCGACGGATCTCGCTCCCATGCCACCTTACTACGTAAGGTCGACAGCACGGTTCCGGCTTGATCGTTACCTTAAATGAGCTTCGTAGGGTCGAAAAGATGGTAGCCGATCGTTAAACCAGTGGCGACGTGTTGGTAAGAAGATCTGGGCGGCTGATCGACAGGGGCAAAAACTCAACGGGGTTATATGGCCTCGGAATCTATAACGTGGCCAACCTGGTCCAGGGGGACGACACACCGGAAATGGCGTGACCACGAGAGGGGCCCCTACCAGGGATAAAGATAGATGAACTCCGAACTAGTTAGTACTCTTGAGGCTTGACCTTGACGTTCCCCTATATTTTAGGGTACCACGACTAAAGGGTTCTACCGGGAACGATCCCCAGGGCTACCAGAGCATGTCCCGCTTTTAAATCCTTTCCGCCTGCTAGGGAGTCGACTCGAATTCCTTCCTGAAGAGTTCTGGTTTATAGATTATTGACTGTCAGCGCTGTAGAGAGTCGTCCGCTTTTGCTTTGGAGTGGCGCTGGGACCGGAAGCAAATCGGTCACCGACCTCCATAGCCCTTCGGGTGTACTCTCTGTCCTGTTCGGTTGCATATGAGCTACGATTCTCTCATGGAATCGACGAGTACCGCTAGCATTTAGCGGCTGACCGCCGAAGATTTCCATATAAATACGCTCAGCTCTCCCAAGGGCGACGACAATAACCAAGTCCGTTTGTTACTAATACCTACCGGCTGATCGCATGCATCATGCCTCTCTCGCTGAATAATCATCAGATTAGTACTCACAAAGGGATGGGTTAATGTCTAACGTAGAGACCGGGTCTATTCACCCTCAAAGTGGAATCGCGCGAAGACGAGTGGGCTGACCTTCCACCATCCGTCAACGAAAAGTGGCTAGCGACTGGACCCGATCGGAATGCTAAACTCCAGACGGGCAGGTAATACGCTGGACTAGTTGTCTCCGTCATGTGCAAGGCTAAAGCCGGACTCCTAGGGTTCTAACATGTATGAGCAGGATACGCGAGGAGGCCCACACGCTGCGGCCCTGTACCTTGACACGCCAGCCTATTATTTCGCAGCTGTCAATGGACGCGTGTGTGGCCGTAATAGTTAGCTATTCTAAAGATGCAGTGGTCCCCGAGACCCTTACGCCACTTAAGTAAGGGTTGCACACGCTGAGGTGTGTCACTCCAATGAGTGCACCAGGTGCTGCGATACTGTCCGTGAACCTATCACTGGGAAACCTAACTGGTGAACAACCGGGGCACAGTGGTAGTCACGATAGGCAGCCGGCGTTGTTTTACTGCCTCTCATTATAGCTATTGTGAACTATCAGCGTTGTACCCCCCCAACCAAATTTCAGCAGTGGCATTGATCGGGCAGTTGTCTCCCAATGAAGCACTGCGGTCTGTTTAATTGACAGCTTTTTGCAGTACACCGCTTGATCTACAGTAAGAGCCTATTAACCGAGAAAGCTCATGCTGAACTTACCCGACACCACGCTGCCATCCACCCGACCACAATGGTGATTTCAGGTTCGACAGATGGGAACCAAGTGGCTGTTTACTCGGCCACTAGCCCAGACGCTCTGTGGGGGCCGACTGCCCAGTAATGACGCGTCTCCCCGGTCACTTGTGGGGCGGCTAAGACCTAGTGCATAAACTACCCGACTAACTAGTCCATCAGAGCTAAGCTGACATGGGGCAACCGTTTGTTAACCAAAACGTATTACGACATTTCGCTTATCCCCGGCACTGTTGATGTTAAAAGTAGGGATAACTTGCGCTTTGAGGTCCAC
seq00031   TGCCATTAAATAGGTCCCGACAGTAATCGGATATACGATCTGGCGCCGATTATCAACGATCATTTAACAGTCTACTCAGACGAATCAATACCCGTCAACTCTAATTCGGCCACCCTGAAGGGTACTTAGTCCACCTTACGGGCGGCAGCACTGTGCCGATAATGCGTCCATGCCTGATAGTCGTTGATGTCAACTGATGTCTAAGAACTTTTTCCGGAATTTGGACCGAGGGATCTCATGTTTTTATCAGCGCGATGATCTGCCACACGATGGTTGTTTAGGCGGTAGCCGGGACGGCCTACGGTGATCCCTAACACTGTAGGATAGCTAGCAGCCTTTCATGGGCTGCGTGGCCGGCTCATTTTAGTCAGGTAGGAAATGAGGGGGCCGGTTTAATTCTAAACGACTGCGGTAAAACTTGGCTCGATCAAAGGAGCTGCAGCCTTATAGAGACACGCACAATTTACCCCGTATAGATATGGCGACGGATCTCGCTCCCATGCCACCTTACTACGTAAGGTCGACAGCACGGTTCCGGCTTGATCGTTACCTTAAATGAGCTTCGTAGGGTCGAAAAGATGGTAGCCGATCGTTAAACCAGTGGCGACGTGTTGGTAAGAAGATCTGGGCGGCTGATCGACAGGGGCAAAAACTCAACGGGGTTATATGGCCTCGGAATCTATAACGTGGCCAACCTGGTCCAGGGGGACGACACACCGGAAATGGCGTGACCACGAGAGGGGCCCCTACCAGGGATAAAGATAGATGAACTCCGAACTAGTTAGTACTCTTGAGGCTTGACCTTGACGTTCCCCTATATTTTAGGGTACCACGACTAAAGGGTTCTACCGGGAACGATCCCCAGGGCTACCAGAGCATGTCCCGCTTTTAAATCCTTTCCGCCTGCTAGGGAGTCGACTCGAATTCCTTCCTGAAGAGTTCTGGTTTATATATTATTGACTGTCAGCGCTGTAGAGAGTCGTCCGCTTTTGCTTTGGAGTGGCGCTGGGACCGGAAGCAAATCGGTCACCGACCTCCATAGCCCTTCGGGTGTACTCTCTGTCCTGTTCGGTTGCATATGAGCTACGATTCTCTCATGGAATCGACGAGTACCGCTAGCATTTAGCGGCTGACCGCCGAAGATTTCCATATAAATACGCTCAGCTCTCCCAAGGGCGACGACAATAACCAAGTCCGTTTGTTACTAATACCTACCGGCTGATCGCATGCATCATGCCTCTCTCGCTGAATAATCATCAGATTAGTACTCACAAAGGGATGGGTTAATGTCTAACGTAGAGACCGGGTCTATTCACCCTCAAAGTGGAATCGCGCGAAGACGAGTGGGCTGACCTTCCACCATCCGTCAACGAAAAGTGGCTAGCGACTGGACCCGATCGGAATGCTAAACTCCAGACGGGCAGGTAATACGCTGGACTAGTTGTCTCCGTCATGTGCAAGGCTAAAGCCGGACTCCTAGGGTTCTAACATGTATGAGCAGGATACGCGAGGAGGCCCACACGCTGTGGCCCTGTACCTTGACACGCCAGCCTATTATTTCGCAGCTGTCAATGGACGCGTGTGTGGCCGTAATAGTTAGCTATTCTAAAGATGCAGTGGTCCCCGAGACCCTTACGCCACTTAAGTAAGGGTTGCACACGCTGAGGTGTGTCACTCCAATGAGTGCACCAGGTGCTGCGATACTGTCCGTGAACCTATCACTGGGAAACCTAACTGGTGAACAACCGGGGCACAGTGGTAGTCACGATAGGCAGCCGGCGTTGTTCTACTGCCTCTCATTATAGCTATTGTGAACTATCAGCGTTGTACCCCCCCAACCAAATTTCAGCAGTGGCATTGATCGGGCAGTTGTCTCCCAATGAAGCACTGCGGTCTGTTTAATTGACAGCTTTTTGCAGTACACCGCTTGATCTACAGTAAGAGCCTATTAACCGAGAAAGCTCATGCTGAACTTACCCGACACCACGCTGCCATCCACCCGACCACAATGGTGATTTCAGGTTCGACAGATGGGAACCAAGTGGCTGTTTACTCGGCCACTAGCCCAGACGCTCTGTGGGGGCCGACTGCCCAGTAATGACGCGTCCCCCCGGTCACTTGTGGGGCGGCTAAGACCTAGTGCATAAACTACCCGACTAACTAGTCCATCAGAGCTAAGCTGACATGGGGCAACCGTTTGTTAACCAAAACGTATTACGACATTTCGCTTATCCCCGGCACTGTTGATGTTAAAAGTAGGGATAACTTGCGCTTTGAGGTCCAC
seq00032   TGCCATTAAATAGGTCCCGACAGTAATCGGATATACGATCTGGCGCCGATTATCAACGATCATTTAACAGTCTACTCAGACGAATCAATACCCGTCAACTCTAATTCGGCCACCCTGAAGGGTACTTAGTCCACCTTACGGGCGGCAGCACTGTGCCGATAATGCGTCCATGCCTGATAGTCGTTGATGTCAACTGATGTCTAAGAACTTTTTCCGGAATTTGGACCGAGGGATCTCATGTTTTTATCAGCGCGATGATCTGCCACACGATGGTTGTTTAGGCGGTAGCCGGGACGGCCTACGGTGATCCCTAACACTGTAGGATAGCTAGCAGCCTTTCATGGGCTGCGTGGCCGGCTCATTTTAGTCAGGTAGGAAATGAGGGGGCCGGTTTAATTCTAAACGACTGCGGTAAAACGTGGCTCGATCAAAGGAGCTGCAGCCTTATAGAGACACGCACAATTTACCCCGTATAGATATGGCGACGGATCTCGCTCCCATGCCACCTTACTACGTAAGGTCGACAGCACGGTTCCGGCTTGATCGTTACCTTAAATGAGCTTCGTAGGGTCGAAAAGATGGTAGCCGATCGTTAAACCAGTGGCGACGTGTTGGTAAGAAGATCTGGGCGGCTGATCGACAGGGGCAAAAACTCAACGGGGTTATATGGCCTCGGAATCTATAACGTGGCCAACCTGGTCCAGGGGGACGACACACCGGAAATGGCGTGACCACGAGAGGGGCCCCTACCAGGGATAAAGATAGATGAACTCCGAACTAGTTAGTACTCTTGAGGCTTGACCTTGACGTTCCCCTATATTTTAGGGTACCACGACTAAAGGGTTCTACCGGGAACGATCCCCAGGGCTACCAGAGCATGTCCCGCTTTTAAATCCTTTCCGCCTGCTAGGGAGTCGACTCGAATTCCTTCCTGAAGAGTTCTGGTTTATAGATTATTGACTGTCAGCGCTGTAGAGAGTCGTCCGCTTTTGCTTTGGAGTGGCGCTGGGACCGGAAGCAAATCGGTCACCGACCTCCATAGCCCTTCGGGTGTACTCTCTGTCCTGTTCGGTTGCATATGAGCTACGATTCTCTCATGGAATCGACGAGTACCGCTAGCATTTAGCGGCTGACCGCCGAAGATTTCCATATAAATACGCTCAGCTCTCCCAAGGGCGACGACAATAACCAAGTCCGTTTGTTACTAATACCTACCGGCTGATCGCATGCATCATGCCTCTCTCGCTGAATAATCATCAGATTAGTACTCACAAAGGGATGGGTTAATGTCTAACGTAGAGACCGGGTCTATTCACCCTCAAAGTGGAATCGCGCGAAGACGAGTGGGCTGACCTTCCACCATCCGTCAACGAAAAGTGGCTAGCGACTGGACCCGATCGGAATGCTAAACTCCAGACGGGCAGGTAATACGCTGGACTAGTTGTCTCCGTCATGTGCAAGGCTAAAGCCGGACTCCTAGGGTTCTAACATGTATGAGCAGGATACGCGAGGAGGCCCACACGCTGCGGCCCTGTACCTTGACACGCCAGCCTATTATTTCGCAGCTGTCAATGGACGCGTGTGTGGCCGTAATAGTTAGCTATTCTAAAGATGCAGTGGTCCCCGAGACCCTTACGCCACTTAAGTAAGGGTTGCACACGCTGAGGTGTGTCACTCCAATGAGTGCACCAGGTGCTGCGATACTGTCCGTGAACCTATCACTGGGAAACCTAACTGGTGAACAACCGGGGCACAGTGGTAGTCACGATAGGCAGCCGGCGTTGTTTTACTGCCTCTCATTATAGCTATTGTGAACTATCAGCGTTGTACCCCCCCAACCAAATTTCAGCAGTGGCATTGATCGGGCAGTTGTCTCCCAATGAAGCACTGCGGTCTGTTTAATTGACAGCTTTTTGCAGTACACCGCTTGATCTACAGTAAGAGCCTATTAACCGAGAAAGCTCATGCTGAACTTACCCGACACCACGCTGCCATCCACCCGACCACAATGGTGATTTCAGGTTCGACAGATGGGAACCAAGTGGCTGTTTACTCGGCCACTAGCCCAGACGCTCTGTGGGGGCCGACTGCCCAGTAATGACGCGTCCCCCCGGTCACTTGTGGGGCGGCTAAGACCTAGTGCATAAACTACCCGACTAACTAGTCCATCAGAGCTAAGCTGACATGGGGCAACCGTTTGTTAACCAAAACGTATTACGACATTTCGCTTATCCCCGGCACTGTTGATGTTAAAAGTAGGGATAACTTGCGCTTTGAGGTCCAC
seq00033   TGCCATTAAATAGGTCCCGACAGTAATCGGATATACGATCTGGCGCCGATTATCAACGATCATTTAACAGTCTACTCAGACGAATCAATACCCGTCAACTCTAATTCGGCCACCCTGAAGGGTACTTAGTCCACCTTACGGGCGGCAGCACTGTGCCGATAATGCGTCCATGCCTGATAGTCGTTGATGTCAACTGATGTCTAAGAACTTTTTCCGGAATTTGGACCGAGGGATCTCATGTTTTTATCAGCGCGATGATCTGCCACACGATGGTTGTTTAGGCGGTAGCCGGGACGGCCTACGGTGATCCCTAACACTGTAGGATAGCTAGCAGCCTTTCATGGGCTGCGTGGCCGGCTCATTTTAGTCAGGTAGGAAATGAGGGGGCCGGTTTAATTCTAAACGACTGCGGTAAAACTTGGCTCGATCAAAGGAGCTGCAGCCTTATAGAGACACGCACAATTTACCCCGTATAGATATGGCGACGGATCTCGCTCCCATGCCACCTTACTACGTAAGGTCGACAGCACGGTTCCGGCTTGATCGTTACCTTAAATGAGCTTCGTAGGGTCGAAAAGATGGTAGCCGATCGTTAAACCAGTGGCGACGTGTTGGTAAGAAGATCTGGGCGGCTGATCGACAGGGGCAAAAACTCAACGGGGTTATATGGCCTCGGAATCTATAACGTGGCCAACCTGGTCCAGGGGGACGACACACCGGAAATGGCGTGACCACGAGAGGGGCCCCTACCAGGGATAAAGATAGATGAACTCCGAACTAGTTAGTACTCTTGAGGCTTGACCTTGACGTTCCCCTATATTTTAGGGTACCACGACTAAAGGGTTCTACCGGGAACGATCCCCAGGGCTACCAGAGCATGTCCCGCTTTTAAATCCTTTCCGCCTGCTAGGGAGTCGACTCGAATTCCTTCCTGAAGAGTTCTGGTTTATAGATTATTGACTGTCAGCGCTGTAGAGAGTCGTCCGCTTTTGCTTTGGAGTGGCGCTGGGACCGGAAGCAAATCGGTCACCGACCTCCATAGCCCTTCGGGTGTACTCTCTGTCCTGTTCGGTTGCATATGAGCTACGATTCTCTCATGGAATCGACGAGTACCGCTAGCATTTAGCGGCTGACCGCCGAAGATTTCCATATAAATACGCTCAGCTCTCCCAAGGGCGACGACAATAACCAAGTCCGTTTGTTACTAATACCTACCGGCTGATCGCATGCATCATGCCTCTCTCGCTGAATAATCATCAGATTAGTACTCACAAAGGGATGGGTTAATGTCTAACGTAGAGACCGGGTCTATTCACCCTCAAAGTGGAATCGCGCGAAGACGAGTGGGCTGACCTTCCACCATCCGTCAACGAAAAGTGGCTAGCGACTGGACCCGATCGGAATGCTAAACTCCAGACGGGCAGGTAATACGCTGGACTAGTTGTCTCCGTCATGTGCAAGGCTAAAGCCGGACTCCTAGGGTTCTAACATGTATGAGCAGGATACGCGAGGAGGCCCACACGCTGTGGCCCTGTACCTTGACACGCCAGCCTATTATTTCGCAGTTGTCAATGGACGCGTGTGTGGCCGTAATAGTTAGCTATTCTAAAGATGCAGTGGTCCCCGAGACCCTTACGCCACTTAAGTAAGGGTTGCACACGCTGAGGTGTGTCACTCCAATGAGTGCACCAGGTGCTGCGATACTGTCCGTGAACCTATCACTGGGAAACCTAACTGGTGAACAACCGGGGCACAGTGGTAGTCACGATAGGCAGCCGGCGTTGTTTTACTGCCTCTCATTATAGCTATTGTGAACTATCAGCGTTGTACCCCCCCAACCAAATTTCAGCAGTGGCATTGATCGGGCAGTTGTCTCCCAATGAAGCACTGCGGTCTGTTTAATTGACAGCTTTTTGCAGTACACCGCTTGATCTACAGTAAGAGCCTATTAACCGAGAAAGCTCATGCTGAACTTACCCGACACCACGCTGCCATCCACCCGACCACAATGGTGATTTCAGGTTCGACAGATGGGAACCAAGTGGCTGTTTACTCGGCCACTAGCCCAGACGCTCTGTGGGGGCCGACTGCCCAGTAATGACGCGTCCCCCCGGTCACTTGTGGGGCGGCTAAGACCTAGTGCATAAACTACCCGACTAACTAGTCCATCAGAGCTAAGCTGACATGGGGCAACCGTTTGTTAACCAAAACGTATTACGACATTTCGCTTATCCCCGGCACTGTTGATGTTAAAAGTAGGGATAACTTGCGCTTTGAGGTCCAC
