# Supplementary material for: How Good Are Indirect Tests at Detecting Recombination in Human mtDNA?
Source: G3 (Bethesda). 2013 Jul 1;3(7):1095–104. doi: 10.1534/g3.113.006510 (PMC3704238; doi:10.1534/g3.113.006510)
Supplement: Supporting Information [file supp_g3.113.006510_FileS2.gz › SequenceData/mtDNA_ratehet&popgrowth/10/3rdbase/Infiles/10_27-new.txt]

33 2284
seq00001   CGCCAGTCAATGCCTAAGAGCTTCCCCCATCGCAAAGGGTTCCAAAGGTGCTGAGCAGGAGAAACCTTGAGCCCCCAAGCCATAGGAGCTTGTAGGGAAGCGCTAAATCGATAACCGCTCATGAGTCGGCGCCTTACCGGGAATTGTGAACCCCGCTATGTTCGTAATCCATTCTACCAAAATCTATGCAGCTGGTAGGTCTAGCGGCGTTGTAACTGGCTGAAGTCGAGCCAGACAAATCCCCGACGACCTTAATCTCCGAGCGGATAGGGTTGTATTTTTTTAAGCATGTCTATCTAGTTTTTACGTATCACTTAGGCAAATAGCCGATTCAATCCCACACACTGATAGCGGTCTTAACCAATTGAGGGAAACCTTTAAGGAGCTCACTAGTTCATACTCTGCAGGCTTAGTGAGCCGGCCAGGTAATGCCAAGCGGGCGACCCCTGTACGTGCCTTGCACATAAGCAATCTCTGCCCTGGAGGAGTCGCTCCGGCGTTCTAAAGCACCACTCGGATGAAGGTATTTTGTCATTGTGAAACGCGTTGTATCTTTTGGGCATGCACCCTGTGCTGAAACAATAAGCAACAACGTAATGGACTCACTCATGTTGTAGTTATACGATCCAAACGTAATACTCGCAACTCTTGACGACGAGGCGCGGCTTCGTATGGCATTACTTCCATGGAAGTTGTTTCATTACTTAGCAATTATCAATTACCTTACTAACCTGTAAGGCTTGAAATGATTAAACGAAGAGAGCTACGGTCGTCGCACACCGCGCTGGCAGTCACTCTACATTATTATATGACGCCTATTGGCCATAGCGCGTGCTATTTTAAGGCGTTTACTCATAAACAATTTGCAACTAGACCGGGTACAAAAAATCACCACGAATATACCGAGTGACAATCGGCACAATAATTTGCCCTGACTCACTGCAGCGACTACCCCAGCTTGGTATTTGACGAGATTTGTAAGTGTAGGCCCCACTGTGCGGCACAATACTATTCGGGGAAGGTCCTCGCAACCGTCATCGCGTATATGGTACCCTTTATCTGGCAGATGACAAGCCAAGGATTGAACAGTTGTTGCATCTTACAACATTAGTGCTGTACGTACTTATTCAATGAAGGTCGACATTTACAAAAGCTTAAACCTGGTTGAGGGGTGTCTCGTAGTAGAATCTCATTTGTTTTATTCTATAAAGACACCCACTCTTCATTTCGTGGAGACGATATGCTACACAAACGCTTCAGCTTTTCTAACGCCTGAAGTTTACAAGGTCAGACCGTCTTTCGGCTAGTTTATTTCACTTGGATTCGATCGTCAACGAATGTGGCGTGCGGTCATTAGAGACGAGTCTGCTATAATATAATGATGCCCTGCTGAAGTACCGAACCGGGAAGTCTAGAGTTGGAGGCTTGGACTGAGGCCTCTATCTCCGCTCGAGATTAAAGGATTCTTGTCGATAGTGGCAATGTAGGTGTCCCGACCGGTCCTGTAGAAGCCATAATCTGTGTTGGAGCTATACACTACTTCGAGACTATTCCCGCACTAGCTCTCCTGTCCGGCGCTCAGATCTCGATTTTAATATAGCAGGATTAGACCCCATTAGCCGCGTGATGATCCTCGTACCCTAGAGCTCCTAGTTCCCAATGCAACGTTGACCAGGCAGTCCCTGTATTTAACATGGGCCATTGGTTTGAGTGATAAGTGCCGATCTTCAGTTAATTTTAACAATCACGCAGAATGCGACAGGGCGTTAGTTGTCAATGTCCTTAGCCACCCGACTCCACGGACGCCATCCCCAATCCGTATGGGCGGCATAGAGTCAACGCGCGCTCTAGTCGTCTGCTGACACAATCGGCCCGCCACGACTGAAGGCAATTTTGCAGCTTTTCGTGTACCAGAGTATCTACTGGGAAGCTAGATCTTGAAACCCAAGAGGTTCTCGACACCGCGCAACCGATCTAATACTAATACCGCGAATGAAAGGACGGCTACTCTAGCATTACGATCAGTCCGACGATCCCGAACGTTCGGAACTACGGAAAGAGCTATAGCGTCTCACCCGAAATAAGGTAAAGATGAAAGTAAACAGCGGGCAAGACCATCCGGTGTATTCTCTGTCAGACTGTGGCGATAGCTAAGCGGCACCTTGAGAGATAGGCCAAATCCTTCGATAGATCATGATATATGTGCACATTACGTGGAAGGGCTGCGCGCGCTATACTACGATGGCTGTGCGCTCTCTGTTCGGCTGCAGGATCGGGGGTTCAT
seq00002   CGCCAGTCAATGCCTAAGAGCTTCCCCCATCGCAAAGGGTTCCAAAGGTGCTGAGCAGGAGAAACCTTGAGCCCCCAAGCCATAGGAGCTTGTAGGGAAGCGCTAAATCGATAACCGCTCATGAGTCGGCGCCTTACCGGGAATTGTGAACCCCGCTATGTTCGTAATCCATTCTACCAAAATCTATGCAGCTGGTAGGTCTAGCGGCGTTGTAACTGGCTGAAGTCGAGCCAGACAAATCCCCGACGACCTTAATCTCCGAGCGGATAGGGTTGTATTTTTTTAAGCATGTCTATCTAGTTTTTACGTATCACTTAGGCAAATAGCCGATTCAATCCCACACACTGATAGCGGTCTTAACCAATTGAGGGAAACCTTTAAGGAGCTCACTAGTTCATACTCTGCAGGCTTAGTGAGCCGGCCAGGTAATGCCAAGCGGGCGACCCCTGTACGTGCCATGCACATAAGCAATCTCTGCCCTGGAGGAGTCGCTCCGGCGTTCTAAAGCACCACTCGGATGAAGGTATTTTGTCATTGTGAAACGCGTTGTATCTTTTGGGCATGCACCCTGTGCTGAAACAATAAGCAACAACGTAATGGACTCACTCATGTTGTAGTTATACGATCCAAACGTAATACTCGCAACTCTTGACGACGAGGCGCGGCTTCGTATGGCATTACTTCCATGGAAGTTGTTTCATTACTTAGCAATTATCAATTACCTTACTAACCTGTAAGGCTTGAAATGATTAAACGAAGAGAGCTACGGTCGTCGCACACCGCGCTGGCAGTCACTCTACATTATTATATGACGCCTATTGGCCATAGCGCGTGCTATTTTAAGGCGTTTACTCATAAACAATTTGCAACTAGACCGGGTACAAAAAATCACCACGAATATACCGAGTGACAATCGGCACAATAATTTGCCCTGACTCACTGCAGCGACTACCCCAGCTTGGTATTTGACGAGATTTGTAAGTGTAGGCCCCACTGTGCGGCACAATACTATTCGGGGAAGGTCCTCGCAACCGTCATCGCGTATATGGTACCCTTTATCTGGCAGATGACAAGCCAAGGATTGAACAGTTGTTGCATCTTACAACATTAGTGCTGTACGTACTTATTCAATGAAGGTCGACATTTACAAAAGCTTAAACCTGGTTGAGGGGTGTCTCGTAGTAGAATCTCATTTGTTTTATTCTATAAAGACACCCACTCTTCATTTCGTGGAGACGATATGCTACACAAACGCTTCAGCTTTTCTAACGCCTGAAGTTTACAAGGTCAGACCGTCTTTCGGCTAGTTTATTTCACTTGGATTCGATCGTCAACGAATGTGGCGTGCGGTCATTAGAGACGAGTCTGCTATAATATAATGATGCCCTGCTGAAGTACCGAACCGGGAAGTCTAGAGTTGGAGGCTTGGACTGAGGCCTCTATCTCCGCTCGAGATTAAAGGATTCTTGTCGATAGTGGCAATGTAGGTGTCCCGACCGGTCCTGTAGAAGCCATAATCTGTGTTGGAGCTATACACTACTTCGAGACTATTCCCGCACTAGCTCTCCTGTCCGGCGCTCAGATCTCGATTTTAATATAGCAGGATTAGACCCCATTAGCCGCGTGATGATCCTCGTACCCTAGAGCTCCTAGTTCCCAATGCAACGTTGACCAGGCAGTCCCTGTATTTAACATGGGCCATTGGTTTGAGTGATAAGTGCCGATCTTCAGTTAATTTTAACAATCACGCAGAATGCGACAGGGCGTTAGTTGTCAATGTCCTTAGCCACCCGACTCCACGGACGCCATCCCCAATCCGTATGGGCGGCATAGAGTCAACGCGCGCTCTAGTCGTCTGCTGACACAATCGGCCCGCCACGACTGAAGGCAATTTTGCAGCTTTTCGTGTACCAGAGTATCTACTGGGAAGCTAGATCTTGAAACCCAAGAGGTTCTCGACACCGCGCAACCGATCTAATACTAATACCGCGAATGAAAGGACGGCTACTCTAGCATTACGATCAGTCCGACGATCCCGAACGTTCGGAACTACGGAAAGAGCTATAGCGTCTCACCCGAAATAAGGTAAAGATGAAAGTAAACAGCGGGCAAGACCATCCGGTGTATTCTCTGTCAGACTGTGGCGATAGCTAAGCGGCACCTTGAGAGATAGGCCAAATCCTTCGATAGATCATGATATATGTGCACATTACGTGGAAGGGCTGCGCGCGCTATACTACGATGGCTGTGCGCTCTCTGTTCGGCTGCAGGATCGGGGGTTCAT
seq00003   CGCCAGTCAATGCCTAAGAGCTTCCCCCATCGCAAAGGGTTCCAAAGGTGCTGAGCAGGAGAAACCTTGAGCCCCCAAGCCATAGGAGCTTGTAGGGAAGCGCTAAATCGATAACCGCTCATGAGTCGGCGCCTTACCGGGAATTGTGAACCCCGCTATGTTCGTAATCCATTCTACCAAAATCTATGCAGCTGGTAGGTCTAGCGGCGTTGTAACTGGCTGAAGTCGAGCCAGACAAATCCCCGACGACCTTAATCTCCGAGCGGATAGGGTTGTATTTTTTTAAGCATGTCTATCTAGTTTTTACGTATCACTTAGGCAAATAGCCGATTCAATCCCACACACTGATAGCGGTCTTAACCAATTGAGGGAAACCTTTAAGGAGCTCACTAGTTCATACTCTGCAGGCTTAGTGAGCCGGCCAGGTAATGCCAAGCGGGCGACCCCTGTACGTGCCTTGCACATAAGCAATCTCTGCCCTGGAGGAGTCGCTCCGGCGTTCTAAAGCACCACTCGGATGAAGGTATTTTGTCATTGTGAAACGCGTTGTATCTTTTGGGCATGCACCCTGTGCTGAAACAATAAGCAACAACGTAATGGACTCACTCATGTTGTAGTTATACGATCCAAACGTAATACTCGCAACTCTTGACGACGAGGCGCGGCTTCGTATGGCATTACTTCCATGGAAGTTGTTTCATTACTTAGCAATTATCAATTACCTTACTAACCTGTAAGGCTTGAAATGATTAAACGAAGAGAGCTACGGTCGTCGCACACCGCGCTGGCAGTCACTCTACATTATTATATGACGCCTATTGGCCATAGCGCGTGCTATTTTAAGGCGTTTACTCATAAACAATTTGCAACTAGACCGGGTACAAAAAATCACCACGAATATACCGAGTGACAATCGGCACAATAATTTGCCCTGACTCACTGCAGCGACTACCCCAGCTTGGTATTTGACGAGATTTGTAAGTGTAGGCCCCACTGTGCGGCACAATACTATTCGGGGAAGGTCCTCGCAACCGTCATCGCGTATATGGTACCCTTTATCTGGCAGATGACAAGCCAAGGATTGAACAGTTGTTGCATCTTACAACATTAGTGCTGTACGTACTTATTCAATGAAGGTCGACATTTACAAAAGCTTAAACCTGGTTGAGGGGTGTCTCGTAGTAGAATCTCATTTGTTTTATTCTATAAAGACACCCACTCTTCATTTCGTGGAGACGATATGCTACACAAACGCTTCAGCTTTTCTAACGCCTGAAGTTTACAAGGTCAGACCGTCTTTCGGCTAGTTTATTTCACTTGGATTCGATCGTCAACGAATGTGGCGTGCGGTCATTAGAGACGAGTCTGCTATAATATAATGATGCCCTGCTGAAGTACCGAACCGGGAAGTCTAGAGTTGGAGGCTTGGACTGAGGCCTCTATCTCCGCTCGAGATTAAAGGATTCTTGTCGATAGTGGCAATGTAGGTGTCCCGACCGGTCCTGTAGAAGCCATAATCTGTGTTGGAGCTATACACTACTTCGAGACTATTCCCGCACTAGCTCTCCTGTCCGGCGCTCAGATCTCGATTTTAATATAGCAGGATTAGACCCCATTAGCCGCGTGATGATCCTCGTACCCTAGAGCTCCTAGTTCCCAATGCAACGTTGACCAGGCAGTCCCTGTATTTAACATGGGCCATTGGTTTGAGTGATAAGTGCCGATCTTCAGTTAATTTTAACAATCACGCAGAATGCGACAGGGCGTTAGTTGTCAATGTCCTTAGCCACCCGACTCCACGGACGCCATCCCCAATCCGTATGGGCGGCATAGAGTCAACGCGCGCTCTAGTCGTCTGCTGACACAATCGGCCCGCCACGACTGAAGGCAATTTTGCAGCTTTTCGTGTACCAGAGTATCTACTGGGAAGCTAGATCTTGAAACCCAAGAGGTTCTCGACACCGCGCAACCGATCTAATACTAATACCGCGAATGAAAGGACGGCTACTCTAGCATTACGATCAGTCCGACGATCCCGAACGTTCGGAACTACGGAAAGAGCTATAGCGTCTCACCCGAAATAAGGTAAAGATGAAAGTAAACAGCGGGCAAGACCATCCGGTGTATTCTCTGTCAGACTGTGGCGATAGCTAAGCGGCACCTTGAGAGATAGGCCAAATCCTTCGATAGATCATGATATATGTGCACATTACGTGGAAGGGCTGCGCGCGCTATACTACGATGGCTGTGCGCTCTCTGTTCGGCTGCAGGATCGGGGGTTCAT
seq00004   CGCCAGTCAATGCCTAAGAGCTTCCCCCATCGCAAAGGGTTCCAAAGGTGCTGAGCAGGAGAAACCTTGAGCCCCCAAGCCATAGGAGCTTGTAGGGAAGCGCTAAATCGATAACCGCTCATGAGTCGGCGCCTTACCGGGAATTGTGAACCCCGCTATGTTCGTAATCCATTCTACCAAAATCTATGCAGCTGGTAGGTCTAGCGGCGTTGTAACTGGCTGAAGTCGAGCCAGACAAATCCCCGACGACCTTAATCTCCGAGCGGATAGGGTTGTATTTTTTTAAGCATGTCTATCTAGTTTTTACGTATCACTTAGGCAAATAGCCGATTCAATCCCACACACTGATAGCGGTCTTAACCAATTGAGGGAAACCTTTAAGGAGCTCACTAGTTCATACTCTGCAGGCTTAGTGAGCCGGCCAGGTAATGCCAAGCGGGCGACCCCTGTACGTGCCTTGCACATAAGCAATCTCTGCCCTGGAGGAGTCGCTCCGGCGTTCTAAAGCACCACTCGGATGAAGGTATTTTGTCATTGTGAAACGCGTTGTATCTTTTGGGCATGCACCCTGTGCTGAAACAATAAGCAACAACGTAATGGACTCACTCATGTTGTAGTTATACGATCCAAACGTAATACTCGCAACTCTTGACGACGAGGCGCGGCTTCGTATGGCATTACTTCCATGGAAGTTGTTTCATTACTTAGCAATTATCAATTACCTTACTAACCTGTAAGGCTTGAAATGATTAAACGAAGAGAGCTACGGTCGTCGCACACCGCGCTGGCAGTCACTCTACATTATTATATGACGCCTATTGGCCATAGCGCGTGCTATTTTAAGGCGTTTACTCATAAACAATTTGCAACTAGACCGGGTACAAAAAATCACCACGAATATACCGAGTGACAATCGGCACAATAATTTGCCCTGACTCACTGCAGCGACTACCCCAGCTTGGTATTTGACGAGATTTGTAAGTGTAGGCCCCACTGTGCGGCACAATACTATTCGGGGAAGGTCCTCGCAACCGTCATCGCGTATATGGTACCCTTTATCTGGCAGATGACAAGCCAAGGATTGAACAGTTGTTGCATCTTACAACATTAGTGCTGTACGTACTTATTCAATGAAGGTCGACATTTACAAAAGCTTAAACCTGGTTGAGGGGTGTCTCGTAGTAGAATCTCATTTGTTTTATTCTATAAAGACACCCACTCTTCATTTCGTGGAGACGATATGCTACACAAACGCTTCAGCTTTTCTAACGCCTGAAGTTTACAAGGTCAGACCGTCTTTCGGCTAGTTTATTTCACTTGGATTCGATCGTCAACGAATGTGGCGTGCGGTCATTAGAGACGAGTCTGCTATAATATAATGATGCCCTGCTGAAGTACCGAACCGGGAAGTCTAGAGTTGGAGGCTTGGACTGAGGCCTCTATCTCCGCTCGAGATTAAAGGATTCTTGTCGATAGTGGCAATGTAGGTGTCCCGACCGGTCCTGTAGAAGCCATAATCTGTGTTGGAGCTATACACTACTTCGAGACTATTCCCGCACTAGCACTCCTGTCCGGCGCTCAGATCTCGATTTTAATATAGCAGGATTAGACCCCATTAGCCGCGTGATGATCCTCGTACCCTAGAGCTCCTAGTTCCCAATGCAACGTTGACCAGGCAGTCCCTGTATTTAACATGGGCCATTGGTTTGAGTGATAAGTGCCGATCTTCAGTTAATTTTAACAATCACGCAGAATGCGACAGGGCGTTAGTTGTCAATGTCCTTAGCCACCCGACTCCACGGACGCCATCCCCAATCCGTATGGGCGGCATAGAGTCAACGCGCGCTCTAGTCGTCTGCTGACACAATCGGCCCGCCACGACTGAAGGCAATTTTGCAGCTTTTCGTGTACCAGAGTATCTACTGGGAAGCTAGATCTTGAAACCCAAGAGGTTCTCGACACCGCGCAACCGATCTAATACTAATACCGCGAATGAAAGGACGGCTACTCTAGCATTACGATCAGTCCGACGATCCCGAACGTTCGGAACTACGGAAAGAGCTATAGCGTCTCACCCGAAATAAGGTAAAGATGAAAGTAAACAGCGGGCAAGACCATCCGGTGTATTCTCTGTCAGACTGTGGCGATAGCTAAGCGGCACCTTGAGAGATAGGCCAAATCCTTCGATAGATCATGATATATGTGCACATTACGTGGAAGGGCTGCGCGCGCTATACTACGATGGCTGTGCGCTCTCTGTTCGGCTGCAGGATCGGGGGTTCAT
seq00005   CGCCAGTCAATGCCTAAGAGCTTCCCCCATCGCAAAGGGTTCCAAAGGTGCTGAGCAGGAGAAACCTTGAGCCCCCAAGCCATAGGAGCTTGTAGGGAAGCGCTAAATCGATAACCGCTCATGAGTCGGCGCCTTACCGGGAATTGTGAACCCCGCTATGTTCGTAATCCATTCTACCAAAATCTATGCAGCTGGTAGGTCTAGCGGCGTTGTAACTGGCTGAAGTCGAGCCAGACAAATCCCCGACGACCTTAATCTCCGAGCGGATAGGGTTGTATTTTTTTAAGCATGTCTATCTAGTTTTTACGTATCACTTAGGCAAATAGCCGATTCAATCCCACACACTGATAGCGGTCTTAACCAATTGAGGGAAACCTTTAAGGAGCTCACTAGTTCATACTCTGCAGGCTTAGTGAGCCGGCCAGGTAATGCCAAGCGGGCGACCCCTGTACGTGCCTTGCACATAAGCAATCTCTGCCCTGGAGGAGTCGCTCCGGCGTTCTAAAGCACCACTCGGATGAAGGTATTTTGTCATTGTGAAACGCGTTGTATCTTTTGGGCATGCACCCTGTGCTGAAACAATAAGCAACAACGTAATGGACTCACTCATGTTGTAGTTATACGATCCAAACGTAATACTCGCAACTCTTGACGACGAGGCGCGGCTTCGTATGGCATTACTTCCATGGAAGTTGTTTCATTACTTAGCAATTATCAATTACCTTACTAACCTGTAAGGCTTGAAATGATTAAACGAAGAGAGCTACGGTCGTCGCACACCGCGCTGGCAGTCACTCTACATTATTATATGACGCCTATTGGCCATAGCGCGTGCTATTTTAAGGCGTTTACTCATAAACAATTTGCAACTAGACCGGGTACAAAAAATCACCACGAATATACCGAGTGACAATCGGCACAATAATTTGCCCTGACTCACTGCAGCGACTACCCCAGCTTGGTATTTGACGAGATTTGTAAGTGTAGGCCCCACTGTGCGGCACAATACTATTCGGGGAAGGTCCTCGCAACCGTCATCGCGTATATGGTACCCTTTATCTGGCAGATGACAAGCCAAGGATTGAACAGTTGTTGCATCTTACAACATTAGTGCTGTACGTACTTATTCAATGAAGGTCGACATTTACAAAAGCTTAAACCTGGTTGAGGGGTGTCTCGTAGTAGAATCTCATTTGTTTTATTCTATAAAGACACCCACTCTTCATTTCGTGGAGACGATATGCTACACAAACGCTTCAGCTTTTCTAACGCCTGAAGTTTACAAGGTCAGACCGTCTTTCGGCTAGTTTATTTCACTTGGATTCGATCGTCAACGAATGTGGCGTGCGGTCATTAGAGACGAGTCTGCTATAATATAATGATGCCCTGCTGAAGTACCGAACCGGGAAGTCTAGAGTTGGAGGCTTGGACTGAGGCCTCTATCTCCGCTCGAGATTAAAGGATTCTTGTCGATAGTGGCAATGTAGGTGTCCCGACCGGTCCTGTAGAAGCCATAATCTGTGTTGGAGCTATACACTACTTCGAGACTATTCCCGCACTAGCTCTCCTGTCCGGCGCTCAGATCTCGATTTTAATATAGCAGGATTAGACCCCATTAGCCGCGTGATGATCCTCGTACCCTAGAGCTCCTAGTTCCCAATGCAACGTTGACCAGGCAGTCCCTGTATTTAACATGGGCCATTGGTTTGAGTGATAAGTGCCGATCTTCAGTTAATTTTAACAATCACGCAGAATGCGACAGGGCGTTAGTTGTCAATGTCCTTAGCCACCCGACTCCACGGACGCCATCCCCAATCCGTATGGGCGGCATAGAGTCAACGCGCGCTCTAGTCGTCTGCTGACACAATCGGCCCGCCACGACTGAAGGCAATTTTGCAGCTTTTCGTGTACCAGAGTATCTACTGGGAAGCTAGATCTTGAAACCCAAGAGGTTCTCGACACCGCGCAACCGATCTAATACTAATACCGCGAATGAAAGGACGGCTACTCTAGCATTACGATCAGTCCGACGATCCCGAACGTTCGGAACTACGGAAAGAGCTATAGCGTCTCACCCGAAATAAGGTAAAGATGAAAGTAAACAGCGGGCAAGACCATCCGGTGTATTCTCTGTCAGACTGTGGCGATAGCTAAGCGGCACCTTGAGAGATAGGCCAAATCCTTCGATAGATCATGATATATGTGCACATTACGTGGAAGGGCTGCGCGCGCTATACTACGATGGCTGTGCGCTCTCTGTTCGGCTGCAGGATCGGGGGTTCAT
seq00006   CGCCAGTCAATGCCTAAGAGCTTCCCCCATCGCAAAGGGTTCCAAAGGTGCTGAGCAGGAGAAACCTTGAGCCCCCAAGCCATAGGAGCTTGTAGGGAAGCGCTAAATCGATAACCGCTCATGAGTCGGCGCCTTACCGGGAATTGTGAACCCCGCTATGTTCGTAATCCATTCTACCAAAATCTATGCAGCTGGTAGGTCTAGCGGCGTTGTAACTGGCTGAAGTCGAGCCAGACAAATCCCCGACGACCTTAATCTCCGAGCGGATAGGGTTGTATTTTTTTAAGCATGTCTATCTAGTTTTTACGTATCACTTAGGCAAATAGCCGATTCAATCCCACACACTGATAGCGGTCTTAACCAATTGAGGGAAACCTTTAAGGAGCTCACTAGTTCATACTCTGCAGGCTTAGTGAGCCGGCCAGGTAATGCCAAGCGGGCGACCCCTGTACGTGCCTTGCACATAAGCAATCTCTGCCCTGGAGGAGTCGCTCCGGCGTTCTAAAGCACCACTCGGATGAAGGTATTTTGTCATTGTGAAACGCGTTGTATCTTTTGGGCATGCACCCTGTGCTGAAACAATAAGCAACAACGTAATGGACTCACTCATGTTGTAGTTATACGATCCAAACGTAATACTCGCAACTCTTGACGACGAGGCGCGGCTTCGTATGGCATTACTTCCATGGAAGTTGTTTCATTACTTAGCAATTATCAATTACCTTACTAACCTGTAAGGCTTGAAATGATTAAACGAAGAGAGCTACGGTCGTCGCACACCGCGCTGGCAGTCACTCTACATTATTATATGACGCCTATTGGCCATAGCGCGTGCTATTTTAAGGCGTTTACTCATAAACAATTTGCAACTAGACCGGGTACAAAAAATCACCACGAATATACCGAGTGACAATCGGCACAATAATTTGCCCTGACTCACTGCAGCGACTACCCCAGCTTGGTATTTGACGAGATTTGTAAGTGTAGGCCCCACTGTGCGGCACAATACTATTCGGGGAAGGTCCTCGCAACCGTCATCGCGTATATGGTACCCTTTATCTGGCAGATGACAAGCCAAGGATTGAACAGTTGTTGCATCTTACAACATTAGTGCTGTACGTACTTATTCAATGAAGGTCGACATTTACAAAAGCTTAAACCTGGTTGAGGGGTGTCTCGTAGTAGAATCTCATTTGTTTTATTCTATAAAGACACCCACTCTTCATTTCGTGGAGACGATATGCTACACAAACGCTTCAGCTTTTCTAACGCCTGAAGTTTACAAGGTCAGACCGTCTTTCGGCTAGTTTATTTCACTTGGATTCGATCGTCAACGAATGTGGCGTGCGGTCATTAGAGACGAGTCTGCTATAATATAATGATGCCCTGCTGAAGTACCGAACCGGGAAGTCTAGAGTTGGAGGCTTGGACTGAGGCCTCTATCTCCGCTCGAGATTAAAGGATTCTTGTCGATAGTGGCAATGTAGGTGTCCCGACCGGTCCTGTAGAAGCCATAATCTGTGTTGGAGCTATACACTACTTCGAGACTATTCCCGCACTAGCTCTCCTGTCCGGCGCTCAGATCTCGATTTTAATATAGCAGGATTAGACCCCATTAGCCGCGTGATGATCCTCGTACCCTAGAGCTCCTAGTTCCCAATGCAACGTTGACCAGGCAGTCCCTGTATTTAACATGGGCCATTGGTTTGAGTGATAAGTGCCGATCTTCAGTTAATTTTAACAATCACGCAGAATGCGACAGGGCGTTAGTTGTCAATGTCCTTAGCCACCCGACTCCACGGACGCCATCCCCAATCCGTATGGGCGGCATAGAGTCAACGCGCGCTCTAGTCGTCTGCTGACACAATCGGCCCGCCACGACTGAAGGCAATTTTGCAGCTTTTCGTGTACCAGTGTATCTACTGGGAAGCTAGATCTTGAAACCCAAGAGGTTCTCGACACCGCGCAACCGATCTAATACTAATACCGCGAATGAAAGGACGGCTACTCTAGCATTACGATCAGTCCGACGATCCCGAACGTTCGGAACTACGGAAAGAGCTATAGCGTCTCACCCGAAATAAGGTAAAGATGAAAGTAAACAGCGGGCAAGACCATCCGGTGTATTCTCTGTCAGACTGTGGCGATAGCTAAGCGGCACCTTGAGAGATAGGCCAAATCCTTCGATAGATCATGATATATGTGCACATTACGTGGAAGGGCTGCGCGCGCTATACTACGATGGCTGTGCGCTCTCTGTTCGGCTGCAGGATCGGGGGTTCAT
seq00007   CGCCAGTCAATGCCTAAGAGCTTCCCCCATCGCAAAGGGTTCCAAAGGTGCTGAGCAGGAGAAACCTTGAGCCCCCAAGCCATAGGAGCTTGTAGGGAAGCGCTAAATCGATAACCGCTCATGAGTCGGCGCCTTACCGGGAATTGTGAACCCCGCTATGTTCGTAATCCATTCTACCAAAATCTATGCAGCTGGTAGGTCTAGCGGCGTTGTAACTGGCTGAAGTCGAGCCAGACAAATCCCCGACGACCTTAATCTCCGAGCGGATAGGGTTGTATTTTTTTAAGCATGTCTATCTAGTTTTTACGTATCACTTAGGCAAATAGCCGATTCAATCCCACACACTGATAGCGGTCTTAACCAATTGAGGGAAACCTTTAAGGAGCTCACTAGTTCATACTCTGCAGGCTTAGTGAGCCGGCCAGGTAATGCCAAGCGGGCGACCCCTGTACGTGCCTTGCACATAAGCAATCTCTGCCCTGGAGGAGTCGCTCCGGCGTTCTAAAGCACCACTCGGATGAAGGTATTTTGTCATTGTGAAACGCGTTGTATCTTTTGGGCATGCACCCTGTGCTGAAACAATAAGCAACAACGTAATGGACTCACTCATGTTGTAGTTATACGATCCAAACGTAATACTCGCAACTCTTGACGACGAGGCGCGGCTTCGTATGGCATTACTTCCATGGAAGTTGTTTCATTACTTAGCAATTATCAATTACCTTACTAACCTGTAAGGCTTGAAATGATTAAACGAAGAGAGCTACGGTCGTCGCACACCGCGCTGGCAGTCACTCTACATTATTATATGACGCCTATTGGCCATAGCGCGTGCTATTTTAAGGCGTTTACTCATAAACAATTTGCAACTAGACCGGGTACAAAAAATCACCACGAATATACCGAGTGACAATCGGCACAATAATTTGCCCTGACTCACTGCAGCGACTACCCCAGCTTGGTATTTGACGAGATTTGTAAGTGTAGGCCCCACTGTGCGGCACAATACTATTCGGGGAAGGTCCTCGCAACCGTCATCGCGTATATGGTACCCTTTATCTGGCAGATGACAAGCCAAGGATTGAACAGTTGTTGCATCTTACAACATTAGTGCTGTACGTACTTATTCAATGAAGGTCGACATTTACAAAAGCTTAAACCTGGTTGAGGGGTGTCTCGTAGTAGAATCTCATTTGTTTTATTCTATAAAGACACCCACTCTTCATTTCGTGGAGACGATATGCTACACAAACGCTTCAGCTTTTCTAACGCCTGAAGTTTACAAGGTCAGACCGTCTTTCGGCTAGTTTATTTCACTTGGATTCGATCGTCAACGAATGTGGCGTGCGGTCATTAGAGACGAGTCTGCTATAATATAATGATGCCCTGCTGAAGTACCGAACCGGGAAGTCTAGAGTTGGAGGCTTGGACTGAGGCCTCTATCTCCGCTCGAGATTAAAGGATTCTTGTCGGTAGTGGCAATGTAGGTGTCCCGACCGGTCCTGTAGAAGCCATAATCTGTGTTGGAGCTATACACTACTTCGAGACTATTCCCGCACTAGCTCTCCTGTCCGGCGCTCAGATCTCGATTTTAATATAGCAGGATTAGACCCCATTAGCCGCGTGATGATCCTCGTACCCTAGAGCTCCTAGTTCCCAATGCAACGTTGACCAGGCAGTCCCTGTATTTAACATGGGCCATTGGTTTGAGTGATAAGTGCCGATCTTCAGTTAATTTTAACAATCACGCAGAATGCGACAGGGCGTTAGTTGTCAATGTCCTTAGCCACCCGACTCCACGGACGCCATCCCCAATCCGTATGGGCGGCATAGAGTCAACGCGCGCTCTAGTCGTCTGCTGACACAATCGGCCCGCCACGACTGAAGGCAATTTTGCAGCTTTTCGTGTACCAGAGTATCTACTGGGAAGCTAGATCTTGAAACCCAAGAGGTTCTCGACACCGCGCAACCGATCTAATACTAATACCGCGAATGAAAGGACGGCTACTCTAGCATTACGATCAGTCCGACGATCCCGAACGTTCGGAACTACGGAAAGAGCTATAGCGTCTCACCCGAAATAAGGTAAAGATGAAAGTAAACAGCGGGCAAGACCATCCGGTGTATTCTCTGTCAGACTGTGGCGATAGCTAAGCGGCACCTTGAGAGATAGGCCAAATCCTTCGATAGATCATGATATATGTGCACATTACGTGGAAGGGCTGCGCGCGCTATACTACGATGGCTGTGCGCTCTCTGTTCGGCTGCAGGATCGGGGGTTCAT
seq00008   CGCCAGTCAATGCCTAAGAGCTTCCCCCATCGCAAAGGGTTCCAAAGGTGCTGAGCAGGAGAAACCTTGAGCCCCCAAGCCATAGGAGCTTGTAGGGAAGCGCTAAATCGATAACCGCTCATGAGTCGGCGCCTTACCGGGAATTGTGAACCCCGCTATGTTCGTAATCCATTCTACCAAAATCTATGCAGCTGGTAGGTCTAGCGGCGTTGTAACTGGCTGAAGTCGAGCCAGACAAATCCCCGACGACCTTAATCTCCGAGCGGATAGGGTTGTATTTTTTTAAGCATGTCTATCTAGTTTTTACGTATCACTTAGGCAAATAGCCGATTCAATCCCACACACTGATAGCGGTCTTAACCAATTGAGGGAAACCTTTAAGGAGCTCACTAGTTCATACTCTGCAGGCTTAGTGAGCCGGCCAGGTAATGCCAAGCGGGCGACCCCTGTACGTGCCATGCACATAAGCAATCTCTGCCCTGGAGGAGTCGCTCCGGCGTTCTAAAGCACCACTCGGATGAAGGTATTTTGTCATTGTGAAACGCGTTGTATCTTTTGGGCATGCACCCTGTGCTGAAACAATAAGCAACAACGTAATGGACTCACTCATGTTGTAGTTATACGATCCAAACGTAATACTCGCAACTCTTGACGACGAGGCGCGGCTTCGTATGGCATTACTTCCATGGAAGTTGTTTCATTACTTAGCAATTATCAATTACCTTACTAACCTGTAAGGCTTGAAATGATTAAACGAAGAGAGCTACGGTCGTCGCACACCGCGCTGGCAGTCACTCTACATTATTATATGACGCCTATTGGCCATAGCGCGTGCTATTTTAAGGCGTTTACTCATAAACAATTTGCAACTAGACCGGGTACAAAAAATCACCACGAATATACCGAGTGACAATCGGCACAATAATTTGCCCTGACTCACTGCAGCGACTACCCCAGCTTGGTATTTGACGAGATTTGTAAGTGTAGGCCCCACTGTGCGGCACAATACTATTCGGGGAAGGTCCTCGCAACCGTCATCGCGTATATGGTACCCTTTATCTGGCAGATGACAAGCCAAGGATTGAACAGTTGTTGCATCTTACAACATTAGTGCTGTACGTACTTATTCAATGAAGGTCGACATTTACAAAAGCTTAAACCTGGTTGAGGGGTGTCTCGTAGTAGAATCTCATTTGTTTTATTCTATAAAGACACCCACTCTTCATTTCGTGGAGACGATATGCTACACAAACGCTTCAGCTTTTCTAACGCCTGAAGTTTACAAGGTCAGACCGTCTTTCGGCTAGTTTATTTCACTTGGATTCGATCGTCAACGAATGTGGCGTGCGGTCATTAGAGACGAGTCTGCTATAATATAATGATGCCCTGCTGAAGTACCGAACCGGGAAGTCTAGAGTTGGAGGCTTGGACTGAGGCCTCTATCTCCGCTCGAGATTAAAGGATTCTTGTCGATAGTGGCAATGTAGGTGTCCCGACCGGTCCTGTAGAAGCCATAATCTGTGTTGGAGCTATACACTACTTCGAGACTATTCCCGCACTAGCTCTCCTGTCCGGCGCTCAGATCTCGATTTTAATATAGCAGGATTAGACCCCATTAGCCGCGTGATGATCCTCGTACCCTAGAGCTCCTAGTTCCCAATGCAACGTTGACCAGGCAGTCCCTGTATTTAACATGGGCCATTGGTTTGAGTGATAAGTGCCGATCTTCAGTTAATTTTAACAATCACGCAGAATGCGACAGGGCGTTAGTTGTCAATGTCCTTAGCCACCCGACTCCACGGACGCCATCCCCAATCCGTATGGGCGGCATAGAGTCAACGCGCGCTCTAGTCGTCTGCTGACACAATCGGCCCGCCACGACTGAAGGCAATTTTGCAGCTTTTCGTGTACCAGAGTATCTACTGGGAAGCTAGATCTTGAAACCCAAGAGGTTCTCGACACCGCGCAACCGATCTAATACTAATACCGCGAATGAAAGGACGGCTACTCTAGCATTACGATCAGTCCGACGATCCCGAACGTTCGGAACTACGGAAAGAGCTATAGCGTCTCACCCGAAATAAGGTAAAGATGAAAGTAAACAGCGGGCAAGACCATCCGGTGTATTCTCTGTCAGACTGTGGCGATAGCTAAGCGGCACCTTGAGAGATAGGCCAAATCCTTCGATAGATCATGATATATGTGCACATTACGTGGAAGGGCTGCGCGCGCTATACTACGATGGCTGTGCGCTCTCTGTTCGGCTGCAGGATCGGGGGTTCAT
seq00009   CGCCAGTCAATGCCTAAGAGCTTCCCCCATCGCAAAGGGTTCCAAAGGTGCTGAGCAGGAGAAACCTTGAGCCCCCAAGCCATAGGAGCTTGTAGGGAAGCGCTAAATCGATAACCGCTCATGAGTCGGCGCCTTACCGGGAATTGTGAACCCCGCTATGTTCGTAATCCATTCTACCAAAATCTATGCAGCTGGTAGGTCTAGCGGCGTTGTAACTGGCTGAAGTCGAGCCAGACAAATCCCCGACGACCTTAATCTCCGAGCGGATAGGGTTGTATTTTTTTAAGCATGTCTATCTAGTTTTTACGTATCACTTAGGCAAATAGCCGATTCAATCCCACACACTGATAGCGGTCTTAACCAATTGAGGGAAACCTTTAAGGAGCTCACTAGTTCATACTCTGCAGGCTTAGTGAGCCGGCCAGGTAATGCCAAGCGGGCGACCCCTGTACGTGCCATGCACATAAGCAATCTCTGCCCTGGAGGAGTCGCTCCGGCGTTCTAAAGCACCACTCGGATGAAGGTATTTTGTCATTGTGAAACGCGTTGTATCTTTTGGGCATGCACCCTGTGCTGAAACAATAAGCAACAACGTAATGGACTCACTCATGTTGTAGTTATACGATCCAAACGTAATACTCGCAACTCTTGACGACGAGGCGCGGCTTCGTATGGCATTACTTCCATGGAAGTTGTTTCATTACTTAGCAATTATCAATTACCTTACTAACCTGTAAGGCTTGAAATGATTAAACGAAGAGAGCTACGGTCGTCGCACACCGCGCTGGCAGTCACTCTACATTATTATATGACGCCTATTGGCCATAGCGCGTGCTATTTTAAGGCGTTTACTCATAAACAATTTGCAACTAGACCGGGTACAAAAAATCACCACGAATATACCGAGTGACAATCGGCACAATAATTTGCCCTGACTCACTGCAGCGACTACCCCAGCTTGGTATTTGACGAGATTTGTAAGTGTAGGCCCCACTGTGCGGCACAATACTATTCGGGGAAGGTCCTCGCAACCGTCATCGCGTATATGGTACCCTTTATCTGGCAGATGACAAGCCAAGGATTGAACAGTTGTTGCATCTTACAACATTAGTGCTGTACGTACTTATTCAATGAAGGTCGACATTTACAAAAGCTTAAACCTGGTTGAGGGGTGTCTCGTAGTAGAATCTCATTTGTTTTATTCTATAAAGACACCCACTCTTCATTTCGTGGAGACGATATGCTACACAAACGCTTCAGCTTTTCTAACGCCTGAAGTTTACAAGGTCAGACCGTCTTTCGGCTAGTTTATTTCACTTGGATTCGATCGTCAACGAATGTGGCGTGCGGTCATTAGAGACGAGTCTGCTATAATATAATGATGCCCTGCTGAAGTACCGAACCGGGAAGTCTAGAGTTGGAGGCTTGGACTGAGGCCTCTATCTCCGCTCGAGATTAAAGGATTCTTGTCGATAGTGGCAATGTAGGTGTCCCGACCGGTCCTGTAGAAGCCATAATCTGTGTTGGAGCTATACACTACTTCGAGACTATTCCCGCACTAGCTCTCCTGTCCGGCGCTCAGATCTCGATTTTAATATAGCAGGATTAGACCCCATTAGCCGCGTGATGATCCTCGTACCCTAGAGCTCCTAGTTCCCAATGCAACGTTGACCAGGCAGTCCCTGTATTTAACATGGGCCATTGGTTTGAGTGATAAGTGCCGATCTTCAGTTAATTTTAACAATCACGCAGAATGCGACAGGGCGTTAGTTGTCAATGTCCTTAGCCACCCGACTCCACGGACGCCATCCCCAATCCGTATGGGCGGCATAGAGTCAACGCGCGCTCTAGTCGTCTGCTGACACAATCGGCCCGCCACGACTGAAGGCAATTTTGCAGCTTTTCGTGTACCAGAGTATCTACTGGGAAGCTAGATCTTGAAACCCAAGAGGTTCTCGACACCGCGCAACCGATCTAATACTAATACCGCGAATGAAAGGACGGCTACTCTAGCATTACGATCAGTCCGACGATCCCGAACGTTCGGAACTACGGAAAGAGCTATAGCGTCTCACCCGAAATAAGGTAAAGATGAAAGTAAACAGCGGGCAAGACCATCCGGTGTATTCTCTGTCAGACTGTGGCGATAGCTAAGCGGCACCTTGAGAGATAGGCCAAATCCTTCGATAGATCATGATATATGTGCACATTACGTGGAAGGGCTGCGCGCGCTATACTACGATGGCTGTGCGCTCTCTGTTCGGCTGCAGGATCGGGGGTTCAT
seq00010   CGCCAGTCAATGCCTAAGAGCTTCCCCCATCGCAAAGGGTTCCAAAGGTGCTGAGCAGGAGAAACCTTGAGCCCCCAAGCCATAGGAGCTTGTAGGGAAGCGCTAAATCGATAACCGCTCATGAGTCGGCGCCTTACCGGGAATTGTGAACCCCGCTATGTTCGTAATCCATTCTACCAAAATCTATGCAGCTGGTAGGTCTAGCGGCGTTGTAACTGGCTGAAGTCGAGCCAGACAAATCCCCGACGACCTTAATCTCCGAGCGGATAGGGTTGTATTTTTTTAAGCATGTCTATCTAGTTTTTACGTATCACTTAGGCAAATAGCCGATTCAATCCCACACACTGATAGCGGTCTTAACCAATTGAGGGAAACCTTTAAGGAGCTCACTAGTTCATACTCTGCAGGCTTAGTGAGCCGGCCAGGTAATGCCAAGCGGGCGACCCCTGTACGTGCCTTGCACATAAGCAATCTCTGCCCTGGAGGAGTCGCTCCGGCGTTCTAAAGCACCACTCGGATGAAGGTATTTTGTCATTGTGAAACGCGTTGTATCTTTTGGGCATGCACCCTGTGCTGAAACAATAAGCAACAACGTAATGGACTCACTCATGTTGTAGTTATACGATCCAAACGTAATACTCGCAACTCTTGACGACGAGGCGCGGCTTCGTATGGCATTACTTCCATGGAAGTTGTTTCATTACTTAGCAATTATCAATTACCTTACTAACCTGTAAGGCTTGAAATGATTAAACGAAGAGAGCTACGGTCGTCGCACACCGCGCTGGCAGTCACTCTACATTATTATATGACGCCTATTGGCCATAGCGCGTGCTATTTTAAGGCGTTTACTCATAAACAATTTGCAACTAGACCGGGTACAAAAAATCACCACGAATATACCGAGTGACAATCGGCACAATAATTTGCCCTGACTCACTGCAGCGACTACCCCAGCTTGGTATTTGACGAGATTTGTAAGTGTAGGCCCCACTGTGCGGCACAATACTATTCGGGGAAGGTCCTCGCAACCGTCATCGCGTATATGGTACCCTTTATCTGGCAGATGACAAGCCAAGGATTGAACAGTTGTTGCATCTTACAACATTAGTGCTGTACGTACTTATTCAATGAAGGTCGACATTTACAAAAGCTTAAACCTGGTTGAGGGGTGTCTCGTAGTAGAATCTCATTTGTTTTATTCTATAAAGACACCCACTCTTCATTTCGTGGAGACGATATGCTACACAAACGCTTCAGCTTTTCTAACGCCTGAAGTTTACAAGGTCAGACCGTCTTTCGGCTAGTTTATTTCACTTGGATTCGATCGTCAACGAATGTGGCGTGCGGTCATTAGAGACGAGTCTGCTATAATATAATGATGCCCTGCTGAAGTACCGAACCGGGAAGTCTAGAGTTGGAGGCTTGGACTGAGGCCTCTATCTCCGCTCGAGATTAAAGGATTCTTGTCGATAGTGGCAATGTAGGTGTCCCGACCGGTCCTGTAGAAGCCATAATCTGTGTTGGAGCTATACACTACTTCGAGACTATTCCCGCACTAGCTCTCCTGTCCGGCGCTCAGATCTCGATTTTAATATAGCAGGATTAGACCCCATTAGCCGCGTGATGATCCTCGTACCCTAGAGCTCCTAGTTCCCAATGCAACGTTGACCAGGCAGTCCCTGTATTTAACATGGGCCATTGGTTTGAGTGATAAGTGCCGATCTTCAGTTAATTTTAACAATCACGCAGAATGCGACAGGGCGTTAGTTGTCAATGTCCTTAGCCACCCGACTCCACGGACGCCATCCCCAATCCGTATGGGCGGCATAGAGTCAACGCGCGCTCTAGTCGTCTGCTGACACAATCGGCCCGCCACGACTGAAGGCAATTTTGCAGCTTTTCGTGTACCAGAGTATCTACTGGGAAGCTAGATCTTGAAACCCAAGAGGTTCTCGACACCGCGCAACCGATCTAATACTAATACCGCGAATGAAAGGACGGCTACTCTAGCATTACGATCAGTCCGACGATCCCGAACGTTCGGAACTACGGAAAGAGCTATAGCGTCTCACCCGAAATAAGGTAAAGATGAAAGTAAACAGCGGGCAAGACCATCCGGTGTATTCTCTGTCAGACTGTGGCGATAGCTAAGCGGCACCTTGAGAGATAGGCCAAATCCTTCGATAGATCATGATATATGTGCACATTACGTGGAAGGGCTGCGCGCGCTATACTACGATGGCTGTGCGCTCTCTGTTCGGCTGCAGGATCGGGGGATCAT
seq00011   CGCCAGTCAATGCCTAAGAGCTTCCCCCATCGCAAAGGGTTCCAAAGGTGCTGAGCAGGAGAAACCTTGAGCCCCCAAGCCATAGGAGCTTGTAGGGAAGCGCTAAATCGATAACCGCTCATGAGTCGGCGCCTTACCGGGAATTGTGAACCCCGCTATGTTCGTAATCCATTCTACCAAAATCTATGCAGCTGGTAGGTCTAGCGGCGTTGTAACTGGCTGAAGTCGAGCCAGACAAATCCCCGACGACCTTAATCTCCGAGCGGATAGGGTTGTATTTTTTTAAGCATGTCTATCTAGTTTTTACGTATCACTTAGGCAAATAGCCGATTCAATCCCACACACTGATAGCGGTCTTAACCAATTGAGGGAAACCTTTAAGGAGCTCACTAGTTCATACTCTGCAGGCTTAGTGAGCCGGCCAGGTAATGCCAAGCGGGCGACCCCTGTACGTGCCTTGCACATAAGCAATCTCTGCCCTGGAGGAGTCGCTCCGGCGTTCTAAAGCACCACTCGGATGAAGGTATTTTGTCATTGTGAAACGCGTTGTATCTTTTGGGCATGCACCCTGTGCTGAAACAATAAGCAACAACGTAATGGACTCACTCATGTTGTAGTTATACGATCCAAACGTAATACTCGCAACTCTTGACGACGAGGCGCGGCTTCGTATGGCATTACTTCCATGGAAGTTGTTTCATTACTTAGCAATTATCAATTACCTTACTAACCTGTAAGGCTTGAAATGATTAAACGAAGAGAGCTACGGTCGTCGCACACCGCGCTGGCAGTCACTCTACATTATTATATGACGCCTATTGGCCATAGCGCGTGCTATTTTAAGGCGTTTACTCATAAACAATTTGCAACTAGACCGGGTACAAAAAATCACCACGAATATACCGAGTGACAATCGGCACAATAATTTGCCCTGACTCACTGCAGCGACTACCCCAGCTTGGTATTTGACGAGATTTGTAAGTGTAGGCCCCACTGTGCGGCACAATACTATTCGGGGAAGGTCCTCGCAACCGTCATCGCGTATATGGTACCCTTTATCTGGCAGATGACAAGCCAAGGATTGAACAGTTGTTGCATCTTACAACATTAGTGCTGTACGTACTTATTCAATGAAGGTCGACATTTACAAAAGCTTAAACCTGGTTGAGGGGTGTCTCGTAGTAGAATCTCATTTGTTTTATTCTATAAAGACACCCACTCTTCATTTCGTGGAGACGATATGCTACACAAACGCTTCAGCTTTTCTAACGCCTGAAGTTTACAAGGTCAGACCGTCTTTCGGCTAGTTTATTTCACTTGGATTCGATCGTCAACGAATGTGGCGTGCGGTCATTAGAGACGAGTCTGCTATAATATAATGATGCCCTGCTGAAGTACCGAACCGGGAAGTCTAGAGTTGGAGGCTTGGACTGAGGCCTCTATCTCCGCTCGAGATTAAAGGATTCTTGTCGATAGTGGCAATGTAGGTGTCCCGACCGGTCCTGTAGAAGCCATAATCTGTGTTGGAGCTATACACTACTTCGAGACTATTCCCGCACTAGCTCTCCTGTCCGGCGCTCAGATCTCGATTTTAATATAGCAGGATTAGACCCCATTAGCCGCGTGATGATCCTCGTACCCTAGAGCTCCTAGTTCCCAATGCAACGTTGACCAGGCAGTCCCTGTATTTAACATGGGCCATTGGTTTGAGTGATAAGTGCCGATCTTCAGTTAATTTTAACAATCACGCAGAATGCGACAGGGCGTTAGTTGTCAATGTCCTTAGCCACCCGACTCCACGGACGCCATCCCCAATCCGTATGGGCGGCATAGAGTCAACGCGCGCTCTAGTCGTCTGCTGACACAATCGGCCCGCCACGACTGAAGGCAATTTTGCAGCTTTTCGTGTACCAGAGTATCTACTGGGAAGCTAGATCTTGAAACCCAAGAGGTTCTCGACACCGCGCAACCGATCTAATACTAATACCGCGAATGAAAGGACGGCTACTCTAGCATTACGATCAGTCCGACGATCCCGAACGTTCGGAACTACGGAAAGAGCTATAGCGTCTCACCCGAAATAAGGTAAAGATGAAAGTAAACAGCGGGCAAGACCATCCGGTGTATTCTCTGTCAGACTGTGGCGATAGCTAAGCGGCACCTTGAGAGATAGGCCAAATCCTTCGATAGATCATGATATATGTGCACATTACGTGGAAGGGCTGCGCGCGCTATACTACGATGGCTGTGCGCTCTCTGTTCGGCTGCAGGATCGGGGGTTCAT
seq00012   CGCCAGTCAATGCCTAAGAGCTTCCCCCATCGCAAAGGGTTCCAAAGGTGCTGAGCAGGAGAAACCTTGAGCCCCCAAGCCATAGGAGCTTGTAGGGAAGCGCTAAATCGATAACCGCTCATGAGTCGGCGCCTTACCGGGAATTGTGAACCCCGCTATGTTCGTAATCCATTCTACCAAAATCTATGCAGCTGGTAGGTCTAGCGGCGTTGTAACTGGCTGAAGTCGAGCCAGACAAATCCCCGACGACCTTAATCTCCGAGCGGATAGGGTTGTATTTTTTTAAGCATGTCTATCTAGTTTTTACGTATCACTTAGGCAAATAGCCGATTCAATCCCACACACTGATAGCGGTCTTAACCAATTGAGGGAAACCTTTAAGGAGCTCACTAGTTCATACTCTGCAGGCTTAGTGAGCCGGCCAGGTAATGCCAAGCGGGCGACCCCTGTACGTGCCATGCACATAAGCAATCTCTGCCCTGGAGGAGTCGCTCCGGCGTTCTAAAGCACCACTCGGATGAAGGTATTTTGTCATTGTGAAACGCGTTGTATCTTTTGGGCATGCACCCTGTGCTGAAACAATAAGCAACAACGTAATGGACTCACTCATGTTGTAGTTATACGATCCAAACGTAATACTCGCAACTCTTGACGACGAGGCGCGGCTTCGTATGGCATTACTTCCATGGAAGTTGTTTCATTACTTAGCAATTATCAATTACCTTACTAACCTGTAAGGCTTGAAATGATTAAACGAAGAGAGCTACGGTCGTCGCACACCGCGCTGGCAGTCACTCTACATTATTATATGACGCCTATTGGCCATAGCGCGTGCTATTTTAAGGCGTTTACTCATAAACAATTTGCAACTAGACCGGGTACAAAAAATCACCACGAATATACCGAGTGACAATCGGCACAATAATTTGCCCTGACTCACTGCAGCGACTACCCCAGCTTGGTATTTGACGAGATTTGTAAGTGTAGGCCCCACTGTGCGGCACAATACTATTCGGGGAAGGTCCTCGCAACCGTCATCGCGTATATGGTACCCTTTATCTGGCAGATGACAAGCCAAGGATTGAACAGTTGTTGCATCTTACAACATTAGTGCTGTACGTACTTATTCAATGAAGGTCGACATTTACAAAAGCTTAAACCTGGTTGAGGGGTGTCTCGTAGTAGAATCTCATTTGTTTTATTCTATAAAGACACCCACTCTTCATTTCGTGGAGACGATATGCTACACAAACGCTTCAGCTTTTCTAACGCCTGAAGTTTACAAGGTCAGACCGTCTTTCGGCTAGTTTATTTCACTTGGATTCGATCGTCAACGAATGTGGCGTGCGGTCATTAGAGACGAGTCTGCTATAATATAATGATGCCCTGCTGAAGTACCGAACCGGGAAGTCTAGAGTTGGAGGCTTGGACTGAGGCCTCTATCTCCGCTCGAGATTAAAGGATTCTTGTCGATAGTGGCAATGTAGGTGTCCCGACCGGTCCTGTAGAAGCCATAATCTGTGTTGGAGCTATACACTACTTCGAGACTATTCCCGCACTAGCTCTCCTGTCCGGCGCTCAGATCTCGATTTTAATATAGCAGGATTAGACCCCATTAGCCGCGTGATGATCCTCGTACCCTAGAGCTCCTAGTTCCCAATGCAACGTTGACCAGGCAGTCCCTGTATTTAACATGGGCCATTGGTTTGAGTGATAAGTGCCGATCTTCAGTTAATTTTAACAATCACGCAGAATGCGACAGGGCGTTAGTTGTCAATGTCCTTAGCCACCCGACTCCACGGACGCCATCCCCAATCCGTATGGGCGGCATAGAGTCAACGCGCGCTCTAGTCGTCTGCTGACACAATCGGCCCGCCACGACTGAAGGCAATTTTGCAGCTTTTCGTGTACCAGAGTATCTACTGGGAAGCTAGATCTTGAAACCCAAGAGGTTCTCGACACCGCGCAACCGATCTAATACTAATACCGCGAATGAAAGGACGGCTACTCTAGCATTACGATCAGTCCGACGATCCCGAACGTTCGGAACTACGGAAAGAGCTATAGCGTCTCACCCGAAATAAGGTAAAGATGAAAGTAAACAGCGGGCAAGACCATCCGGTGTATTCTCTGTCAGACTGTGGCGATAGCTAAGCGGCACCTTGAGAGATAGGCCAAATCCTTCGATAGATCATGATATATGTGCACATTACGTGGAAGGGCTGCGCGCGCTATACTACGATGGCTGTGCGCTCTCTGTTCGGCTGCAGGATCGGGGGTTCAT
seq00013   CGCCAGTCAATGCCTAAGAGCTTCCCCCATCGCAAAGGGTTCCAAAGGTGCTGAGCAGGAGAAACCTTGAGCCCCCAAGCCATAGGAGCTTGTAGGGAAGCGCTAAATCGATAACCGCTCATGAGTCGGCGCCTTACCGGGAATTGTGAACCCCGCTATGTTCGTAATCCATTCTACCAAAATCTATGCAGCTGGTAGGTCTAGCGGCGTTGTAACTGGCTGAAGTCGAGCCAGACAAATCCCCGACGACCTTAATCTCCGAGCGGATAGGGTTGTATTTTTTTAAGCATGTCTATCTAGTTTTTACGTATCACTTAGGCAAATAGCCGATTCAATCCCACACACTGATAGCGGTCTTAACCAATTGAGGGAAACCTTTAAGGAGCTCACTAGTTCATACTCTGCAGGCTTAGTGAGCCGGCCAGGTAATGCCAAGCGGGCGACCCCTGTACGTGCCATGCACATAAGCAATCTCTGCCCTGGAGGAGTCGCTCCGGCGTTCTAAAGCACCACTCGGATGAAGGTATTTTGTCATTGTGAAACGCGTTGTATCTTTTGGGCATGCACCCTGTGCTGAAACAATAAGCAACAACGTAATGGACTCACTCATGTTGTAGTTATACGATCCAAACGTAATACTCGCAACTCTTGACGACGAGGCGCGGCTTCGTATGGCATTACTTCCATGGAAGTTGTTTCATTACTTAGCAATTATCAATTACCTTACTAACCTGTAAGGCTTGAAATGATTAAACGAAGAGAGCTACGGTCGTCGCACACCGCGCTGGCAGTCACTCTACATTATTATATGACGCCTATTGGCCATAGCGCGTGCTATTTTAAGGCGTTTACTCATAAACAATTTGCAACTAGACCGGGTACAAAAAATCACCACGAATATACCGAGTGACAATCGGCACAATAATTTGCCCTGACTCACTGCAGCGACTACCCCAGCTTGGTATTTGACGAGATTTGTAAGTGTAGGCCCCACTGTGCGGCACAATACTATTCGGGGAAGGTCCTCGCAACCGTCATCGCGTATATGGTACCCTTTATCTGGCAGATGACAAGCCAAGGATTGAACAGTTGTTGCATCTTACAACATTAGTGCTGTACGTACTTATTCAATGAAGGTCGACATTTACAAAAGCTTAAACCTGGTTGAGGGGTGTCTCGTAGTAGAATCTCATTTGTTTTATTCTATAAAGACACCCACTCTTCATTTCGTGGAGACGATATGCTACACAAACGCTTCAGCTTTTCTAACGCCTGAAGTTTACAAGGTCAGACCGTCTTTCGGCTAGTTTATTTCACTTGGATTCGATCGTCAACGAATGTGGCGTGCGGTCATTAGAGACGAGTCTGCTATAATATAATGATGCCCTGCTGAAGTACCGAACCGGGAAGTCTAGAGTTGGAGGCTTGGACTGAGGCCTCTATCTCCGCTCGAGATTAAAGGATTCTTGTCGATAGTGGCAATGTAGGTGTCCCGACCGGTCCTGTAGAAGCCATAATCTGTGTTGGAGCTATACACTACTTCGAGACTATTCCCGCACTAGCTCTCCTGTCCGGCGCTCAGATCTCGATTTTAATATAGCAGGATTAGACCCCATTAGCCGCGTGATGATCCTCGTACCCTAGAGCTCCTAGTTCCCAATGCAACGTTGACCAGGCAGTCCCTGTATTTAACATGGGCCATTGGTTTGAGTGATAAGTGCCGATCTTCAGTTAATTTTAACAATCACGCAGAATGCGACAGGGCGTTAGTTGTCAATGTCCTTAGCCACCCGACTCCACGGACGCCATCCCCAATCCGTATGGGCGGCATAGAGTCAACGCGCGCTCTAGTCGTCTGCTGACACAATCGGCCCGCCACGACTGAAGGCAATTTTGCAGCTTTTCGTGTACCAGAGTATCTACTGGGAAGCTAGATCTTGAAACCCAAGAGGTTCTCGACACCGCGCAACCGATCTAATACTAATACCGCGAATGAAAGGACGGCTACTCTAGCATTACGATCAGTCCGACGATCCCGAACGTTCGGAACTACGGAAAGAGCTATAGCGTCTCACCCGAAATAAGGTAAAGATGAAAGTAAACAGCGGGCAAGACCATCCGGTGTATTCTCTGTCAGACTGTGGCGATAGCTAAGCGGCACCTTGAGAGATAGGCCAAATCCTTCGATAGATCATGATATATGTGCACATTACGTGGAAGGGCTGCGCGCGCTATACTACGATGGCTGTGCGCTCTCTGTTCGGCTGCAGGATCGGGGGTTCAT
seq00014   CGCCAGTCAATGCCTAAGAGCTTCCCCCATCGCAAAGGGTTCCAAAGGTGCTGAGCAGGAGAAACCTTGAGCCCCCAAGCCATAGGAGCTTGTAGGGAAGCGCTAAATCGATAACCGCTCATGAGTCGGCGCCTTACCGGGAATTGTGAACCCCGCTATGTTCGTAATCCATTCTACCAAAATCTATGCAGCTGGTAGGTCTAGCGGCGTTGTAACTGGCTGAAGTCGAGCCAGACAAATCCCCGACGACCTTAATCTCCGAGCGGATAGGGTTGTATTTTTTTAAGCATGTCTATCTAGTTTTTACGTATCACTTAGGCAAATAGCCGATTCAATCCCACACACTGATAGCGGTCTTAACCAATTGAGGGAAACCTTTAAGGAGCTCACTAGTTCATACTCTGCAGGCTTAGTGAGCCGGCCAGGTAATGCCAAGCGGGCGACCCCTGTACGTGCCTTGCACATAAGCAATCTCTGCCCTGGAGGAGTCGCTCCGGCGTTCTAAAGCACCACTCGGATGAAGGTATTTTGTCATTGTGAAACGCGTTGTATCTTTTGGGCATGCACCCTGTGCTGAAACAATAAGCAACAACGTAATGGACTCACTCATGTTGTAGTTATACGATCCAAACGTAATACTCGCAACTCTTGACGACGAGGCGCGGCTTCGTATGGCATTACTTCCATGGAAGTTGTTTCATTACTTAGCAATTATCAATTACCTTACTAACCTGTAAGGCTTGAAATGATTAAACGAAGAGAGCTACGGTCGTCGCACACCGCGCTGGCAGTCACTCTACATTATTATATGACGCCTATTGGCCATAGCGCGTGCTATTTTAAGGCGTTTACTCATAAACAATTTGCAACTAGACCGGGTACAAAAAATCACCACGAATATACCGAGTGACAATCGGCACAATAATTTGCCCTGACTCACTGCAGCGACTACCCCAGCTTGGTATTTGACGAGATTTGTAAGTGTAGGCCCCACTGTGCGGCACAATACTATTCGGGGAAGGTCCTCGCAACCGTCATCGCGTATATGGTACCCTTTATCTGGCAGATGACAAGCCAAGGATTGAACAGTTGTTGCATCTTACAACATTAGTGCTGTACGTACTTATTCAATGAAGGTCGACATTTACAAAAGCTTAAACCTGGTTGAGGGGTGTCTCGTAGTAGAATCTCATTTGTTTTATTCTATAAAGACACCCACTCTTCATTTCGTGGAGACGATATGCTACACAAACGCTTCAGCTTTTCTAACGCCTGAAGTTTACAAGGTCAGACCGTCTTTCGGCTAGTTTATTTCACTTGGATTCGATCGTCAACGAATGTGGCGTGCGGTCATTAGAGACGAGTCTGCTATAATATAATGATGCCCTGCTGAAGTACCGAACCGGGAAGTCTAGAGTTGGAGGCTTGGACTGAGGCCTCTATCTCCGCTCGAGATTAAAGGATTCTTGTCGATAGTGGCAATGTAGGTGTCCCGACCGGTCCTGTAGAAGCCATAATCTGTGTTGGAGCTATACACTACTTCGAGACTATTCCCGCACTAGCTCTCCTGTCCGGCGCTCAGATCTCGATTTTAATATAGCAGGATTAGACCCCATTAGCCGCGTGATGATCCTCGTACCCTAGAGCTCCTAGTTCCCAATGCAACGTTGACCAGGCAGTCCCTGTATTTAACATGGGCCATTGGTTTGAGTGATAAGTGCCGATCTTCAGTTAATTTTAACAATCACGCAGAATGCGACAGGGCGTTAGTTGTCAATGTCCTTAGCCACCCGACTCCACGGACGCCATCCCCAATCCGTATGGGCGGCATAGAGTCAACGCGCGCTCTAGTCGTCTGCTGACACAATCGGCCCGCCACGACTGAAGGCAATTTTGCAGCTTTTCGTGTACCAGAGTATCTACTGGGAAGCTAGATCTTGAAACCCAAGAGGTTCTCGACACCGCGCAACCGATCTAATACTAATACCGCGAATGAAAGGACGGCTACTCTAGCATTACGATCAGTCCGACGATCCCGAACGTTCGGAACTACGGAAAGAGCTATAGCGTCTCACCCGAAATAAGGTAAAGATGAAAGTAAACAGCGGGCAAGACCATCCGGTGTATTCTCTGTCAGACTGTGGCGATAGCTAAGCGGCACCTTGAGAGATAGGCCAAATCCTTCGATAGATCATGATATATGTGCACATTACGTGGAAGGGCTGCGCGCGCTATACTACGATGGCTGTGCGCTCTCTGTTCGGCTGCAGGATCGGGGGTTCAT
seq00015   CGCCAGTCAATGCCTAAGAGCTTCCCCCATCGCAAAGGGTTCCAAAGGTGCTGAGCAGGAGAAACCTTGAGCCCCCAAGCCATAGGAGCTTGTAGGGAAGCGCTAAATCGATAACCGCTCATGAGTCGGCGCCTTACCGGGAATTGTGAACCCCGCTATGTTCGTAATCCATTCTACCAAAATCTATGCAGCTGGTAGGTCTAGCGGCGTTGTAACTGGCTGAAGTCGAGCCAGACAAATCCCCGACGACCTTAATCTCCGAGCGGATAGGGTTGTATTTTTTTAAGCATGTCTATCTAGTTTTTACGTATCACTTAGGCAAATAGCCGATTCAATCCCACACACTGATAGCGGTCTTAACCAATTGAGGGAAACCTTTAAGGAGCTCACTAGTTCATACTCTGCAGGCTTAGTGAGCCGGCCAGGTAATGCCAAGCGGGCGACCCCTGTACGTGCCTTGCACATAAGCAATCTCTGCCCTGGAGGAGTCGCTCCGGCGTTCTAAAGCACCACTCGGATGAAGGTATTTTGTCATTGTGAAACGCGTTGTATCTTTTGGGCATGCACCCTGTGCTGAAACAATAAGCAACAACGTAATGGACTCACTCATGTTGTAGTTATACGATCCAAACGTAATACTCGCAACTCTTGACGACGAGGCGCGGCTTCGTATGGCATTACTTCCATGGAAGTTGTTTCATTACTTAGCAATTATCAATTACCTTACTAACCTGTAAGGCTTGAAATGATTAAACGAAGAGAGCTACGGTCGTCGCACACCGCGCTGGCAGTCACTCTACATTATTATATGACGCCTATTGGCCATAGCGCGTGCTATTTTAAGGCGTTTACTCATAAACAATTTGCAACTAGACCGGGTACAAAAAATCACCACGAATATACCGAGTGACAATCGGCACAATAATTTGCCCTGACTCACTGCAGCGACTACCCCAGCTTGGTATTTGACGAGATTTGTAAGTGTAGGCCCCACTGTGCGGCACAATACTATTCGGGGAAGGTCCTCGCAACCGTCATCGCGTATATGGTACCCTTTATCTGGCAGATGACAAGCCAAGGATTGAACAGTTGTTGCATCTTACAACATTAGTGCTGTACGTACTTATTCAATGAAGGTCGACATTTACAAAAGCTTAAACCTGGTTGAGGGGTGTCTCGTAGTAGAATCTCATTTGTTTTATTCTATAAAGACACCCACTCTTCATTTCGTGGAGACGATATGCTACACAAACGCTTCAGCTTTTCTAACGCCTGAAGTTTACAAGGTCAGACCGTCTTTCGGCTAGTTTATTTCACTTGGATTCGATCGTCAACGAATGTGGCGTGCGGTCATTAGAGACGAGTCTGCTATAATATAATGATGCCCTGCTGAAGTACCGAACCGGGAAGTCTAGAGTTGGAGGCTTGGACTGAGGCCTCTATCTCCGCTCGAGATTAAAGGATTCTTGTCGATAGTGGCAATGTAGGTGTCCCGACCGGTCCTGTAGAAGCCATAATCTGTGTTGGAGCTATACACTACTTCGAGACTATTCCCGCACTAGCTCTCCTGTCCGGCGCTCAGATCTCGATTTTAATATAGCAGGATTAGACCCCATTAGCCGCGTGATGATCCTCGTACCCTAGAGCTCCTAGTTCCCAATGCAACGTTGACCAGGCAGTCCCTGTATTTAACATGGGCCATTGGTTTGAGTGATAAGTGCCGATCTTCAGTTAATTTTAACAATCACGCAGAATGCGACAGGGCGTTAGTTGTCAATGTCCTTAGCCACCCGACTCCACGGACGCCATCCCCAATCCGTATGGGCGGCATAGAGTCAACGCGCGCTCTAGTCGTCTGCTGACACAATCGGCCCGCCACGACTGAAGGCAATTTTGCAGCTTTTCGTGTACCAGAGTATCTACTGGGAAGCTAGATCTTGAAACCCAAGAGGTTCTCGACACCGCGCAACCGATCTAATACTAATACCGCGAATGAAAGGACGGCTACTCTAGCATTACGATCAGTCCGACGATCCCGAACGTTCGGAACTACGGAAAGAGCTATAGCGTCTCACCCGAAATAAGGTAAAGATGAAAGTAAACAGCGGGCAAGACCATCCGGTGTATTCTCTGTCAGACTGTGGCGATAGCTAAGCGGCACCTTGAGAGATAGGCCAAATCCTTCGATAGATCATGATATATGTGCACATTACGTGGAAGGGCTGCGCGCGCTATACTACGATGGCTGTGCGCTCTCTGTTCGGCTGCAGGATCGGGGGTTCAT
seq00016   CGCCAGTCAATGCCTAAGAGCTTCCCCCATCGCAAAGGGTTCCAAAGGTGCTGAGCAGGAGAAACCTTGAGCCCCCAAGCCATAGGAGCTTGTAGGGAAGCGCTAAATCGATAACCGCTCATGAGTCGGCGCCTTACCGGGAATTGTGAACCCCGCTATGTTCGTAATCCATTCTACCAAAATCTATGCAGCTGGTAGGTCTAGCGGCGTTGTAACTGGCTGAAGTCGAGCCAGACAAATCCCCGACGACCTTAATCTCCGAGCGGATAGGGTTGTATTTTTTTAAGCATGTCTATCTAGTTTTTACGTATCACTTAGGCAAATAGCCGATTCAATCCCACACACTGATAGCGGTCTTAACCAATTGAGGGAAACCTTTAAGGAGCTCACTAGTTCATACTCTGCAGGCTTAGTGAGCCGGCCAGGTAATGCCAAGCGGGCGACCCCTGTACGTGCCTTGCACATAAGCAATCTCTGCCCTGGAGGAGTCGCTCCGGCGTTCTAAAGCACCACTCGGATGAAGGTATTTTGTCATTGTGAAACGCGTTGTATCTTTTGGGCATGCACCCTGTGCTGAAACAATAAGCAACAACGTAATGGACTCACTCATGTTGTAGTTATACGATCCAAACGTAATACTCGCAACTCTTGACGACGAGGCGCGGCTTCGTATGGCATTACTTCCATGGAAGTTGTTTCATTACTTAGCAATTATCAATTACCTTACTAACCTGTAAGGCTTGAAATGATTAAACGAAGAGAGCTACGGTCGTCGCACACCGCGCTGGCAGTCACTCTACATTATTATATGACGCCTATTGGCCATAGCGCGTGCTATTTTAAGGCGTTTACTCATAAACAATTTGCAACTAGACCGGGTACAAAAAATCACCACGAATATACCGAGTGACAATCGGCACAATAATTTGCCCTGACTCACTGCAGCGACTACCCCAGCTTGGTATTTGACGAGATTTGTAAGTGTAGGCCCCACTGTGCGGCACAATACTATTCGGGGAAGGTCCTCGCAACCGTCATCGCGTATATGGTACCCTTTATCTGGCAGATGACAAGCCAAGGATTGAACAGTTGTTGCATCTTACAACATTAGTGCTGTACGTACTTATTCAATGAAGGTCGACATTTACAAAAGCTTAAACCTGGTTGAGGGGTGTCTCGTAGTAGAATCTCATTTGTTTTATTCTATAAAGACACCCACTCTTCATTTCGTGGAGACGATATGCTACACAAACGCTTCAGCTTTTCTAACGCCTGAAGTTTACAAGGTCAGACCGTCTTTCGGCTAGTTTATTTCACTTGGATTCGATCGTCAACGAATGTGGCGTGCGGTCATTAGAGACGAGTCTGCTATAATATAATGATGCCCTGCTGAAGTACCGAACCGGGAAGTCTAGAGTTGGAGGCTTGGACTGAGGCCTCTATCTCCGCTCGAGATTAAAGGATTCTTGTCGATAGTGGCAATGTAGGTGTCCCGACCGGTCCTGTAGAAGCCATAATCTGTGTTGGAGCTATACACTACTTCGAGACTATTCCCGCACTAGCTCTCCTGTCCGGCGCTCAGATCTCGATTTTAATATAGCAGGATTAGACCCCATTAGCCGCGTGATGATCCTCGTACCCTAGAGCTCCTAGTTCCCAATGCAACGTTGACCAGGCAGTCCCTGTATTTAACATGGGCCATTGGTTTGAGTGATAAGTGCCGATCTTCAGTTAATTTTAACAATCACGCAGAATGCGACAGGGCGTTAGTTGTCAATGTCCTTAGCCACCCGACTCCACGGACGCCATCCCCAATCCGTATGGGCGGCATAGAGTCAACGCGCGCTCTAGTCGTCTGCTGACACAATCGGCCCGCCACGACTGAAGGCAATTTTGCAGCTTTTCGTGTACCAGAGTATCTACTGGGAAGCTAGATCTTGAAACCCAAGAGGTTCTCGACACCGCGCAACCGATCTAATACTAATACCGCGAATGAAAGGACGGCTACTCTAGCATTACGATCAGTCCGACGATCCCGAACGTTCGGAACTACGGAAAGAGCTATAGCGTCTCACCCGAAATAAGGTAAAGATGAAAGTAAACAGCGGGCAAGACCATCCGGTGTATTCTCTGTCAGACTGTGGCGATAGCTAAGCGGCACCTTGAGAGATAGGCCAAATCCTTCGATAGATCATGATATATGTGCACATTACGTGGAAGGGCTGCGCGCGCTATACTACGATGGCTGTGCGCTCTCTGTTCGGCTGCAGGATCGGGGGTTCAT
seq00017   CGCCAGTCAATGCCTAAGAGCTTCCCCCATCGCAAAGGGTTCCAAAGGTGCTGAGCAGGAGAAACCTTGAGCCCCCAAGCCATAGGAGCTTGTAGGGAAGCGCTAAATCGATAACCGCTCATGAGTCGGCGCCTTACCGGGAATTGTGAACCCCGCTATGTTCGTAATCCATTCTACCAAAATCTATGCAGCTGGTAGGTCTAGCGGCGTTGTAACTGGCTGAAGTCGAGCCAGACAAATCCCCGACGACCTTAATCTCCGAGCGGATAGGGTTGTATTTTTTTAAGCATGTCTATCTAGTTTTTACGTATCACTTAGGCAAATAGCCGATTCAATCCCACACACTGATAGCGGTCTTAACCAATTGAGGGAAACCTTTAAGGAGCTCACTAGTTCATACTCTGCAGGCTTAGTGAGCCGGCCAGGTAATGCCAAGCGGGCGACCCCTGTACGTGCCATGCACATAAGCAATCTCTGCCCTGGAGGAGTCGCTCCGGCGTTCTAAAGCACCACTCGGATGAAGGTATTTTGTCATTGTGAAACGCGTTGTATCTTTTGGGCATGCACCCTGTGCTGAAACAATAAGCAACAACGTAATGGACTCACTCATGTTGTAGTTATACGATCCAAACGTAATACTCGCAACTCTTGACGACGAGGCGCGGCTTCGTATGGCATTACTTCCATGGAAGTTGTTTCATTACTTAGCAATTATCAATTACCTTACTAACCTGTAAGGCTTGAAATGATTAAACGAAGAGAGCTACGGTTGTCGCACACCGCGCTGGCAGTCACTCTACATTATTATATGACGCCTATTGGCCATAGCGCGTGCTATTTTAAGGCGTTTACTCATAAACAATTTGCAACTAGACCGGGTACAAAAAATCACCACGAATATACCGAGTGACAATCGGCACAATAATTTGCCCTGACTCACTGCAGCGACTACCCCAGCTTGGTATTTGACGAGATTTGTAAGTGTAGGCCCCACTGTGCGGCACAATACTATTCGGGGAAGGTCCTCGCAACCGTCATCGCGTATATGGTACCCTTTATCTGGCAGATGACAAGCCAAGGATTGAACAGTTGTTGCATCTTACAACATTAGTGCTGTACGTACTTATTCAATGAAGGTCGACATTTACAAAAGCTTAAACCTGGTTGAGGGGTGTCTCGTAGTAGAATCTCATTTGTTTTATTCTATAAAGACACCCACTCTTCATTTCGTGGAGACGATATGCTACACAAACGCTTCAGCTTTTCTAACGCCTGAAGTTTACAAGGTCAGACCGTCTTTCGGCTAGTTTATTTCACTTGGATTCGATCGTCAACGAATGTGGCGTGCGGTCATTAGAGACGAGTCTGCTATAATATAATGATGCCCTGCTGAAGTACCGAACCGGGAAGTCTAGAGTTGGAGGCTTGGACTGAGGCCTCTATCTCCGCTCGAGATTAAAGGATTCTTGTCGATAGTGGCAATGTAGGTGTCCCGACCGGTCCTGTAGAAGCCATAATCTGTGTTGGAGCTATACACTACTTCGAGACTATTCCCGCACTAGCTCTCCTGTCCGGCGCTCAGATCTCGATTTTAATATAGCAGGATTAGACCCCATTAGCCGCGTGATGATCCTCGTACCCTAGAGCTCCTAGTTCCCAATGCAACGTTGACCAGGCAGTCCCTGTATTTAACATGGGCCATTGGTTTGAGTGATAAGTGCCGATCTTCAGTTAATTTTAACAATCACGCAGAATGCGACAGGGCGTTAGTTGTCAATGTCCTTAGCCACCCGACTCCACGGACGCCATCCCCAATCCGTATGGGCGGCATAGAGTCAACGCGCGCTCTAGTCGTCTGCTGACACAATCGGCCCGCCACGACTGAAGGCAATTTTGCAGCTTTTCGTGTACCAGAGTATCTACTGGGAAGCTAGATCTTGAAACCCAAGAGGTTCTCGACACCGCGCAACCGATCTAATACTAATACCGCGAATGAAAGGACGGCTACTCTAGCATTACGATCAGTCCGACGATCCCGAACGTTCGGAACTACGGAAAGAGCTATAGCGTCTCACCCGAAATAAGGTAAAGATGAAAGTAAACAGCGGGCAAGACCATCCGGTGTATTCTCTGTCAGACTGTGGCGATAGCTAAGCGGCACCTTGAGAGATAGGCCAAATCCTTCGATAGATCATGATATATGTGCACATTACGTGGAAGGGCTGCGCGCGCTATACTACGATGGCTGTGCGCTCTCTGTTCGGCTGCAGGATCGGGGGTTCAT
seq00018   CGCCAGTCAATGCCTAAGAGCTTCCCCCATCGCAAAGGGTTCCAAAGGTGCTGAGCAGGAGAAACCTTGAGCCCCCAAGCCATAGGAGCTTGTAGGGAAGCGCTAAATCGATAACCGCTCATGAGTCGGCGCCTTACCGGGAATTGTGAACCCCGCTATGTTCGTAATCCATTCTACCAAAATCTATGCAGCTGGTAGGTCTAGCGGCGTTGTAACTGGCTGAAGTCGAGCCAGACAAATCCCCGACGACCTTAATCTCCGAGCGGATAGGGTTGTATTTTTTTAAGCATGTCTATCTAGTTTTTACGTATCACTTAGGCAAATAGCCGATTCAATCCCACACACTGATAGCGGTCTTAACCAATTGAGGGAAACCTTTAAGGAGCTCACTAGTTCATACTCTGCAGGCTTAGTGAGCCGGCCAGGTAATGCCAAGCGGGCGACCCCTGTACGTGCCTTGCACATAAGCAATCTCTGCCCTGGAGGAGTCGCTCCGGCGTTCTAAAGCACCACTCGGATGAAGGTATTTTGTCATTGTGAAACGCGTTGTATCTTTTGGGCATGCACCCTGTGCTGAAACAATAAGCAACAACGTAATGGACTCACTCATGTTGTAGTTATACGATCCAAACGTAATACTCGCAACTCTTGACGACGAGGCGCGGCTTCGTATGGCATTACTTCCATGGAAGTTGTTTCATTACTTAGCAATTATCAATTACCTTACTAACCTGTAAGGCTTGAAATGATTAAACGAAGAGAGCTACGGTCGTCGCACACCGCGCTGGCAGTCACTCTACATTATTATATGACGCCTATTGGCCATAGCGCGTGCTATTTTAAGGCGTTTACTCATAAACAATTTGCAACTAGACCGGGTACAAAAAATCACCACGAATATACCGAGTGACAATCGGCACAATAATTTGCCCTGACTCACTGCAGCGACTACCCCAGCTTGGTATTTGACGAGATTTGTAAGTGTAGGCCCCACTGTGCGGCACAATACTATTCGGGGAAGGTCCTCGCAACCGTCATCGCGTATATGGTACCCTTTATCTGGCAGATGACAAGCCAAGGATTGAACAGTTGTTGCATCTTACAACATTAGTGCTGTACGTACTTATTCAATGAAGGTCGACATTTACAAAAGCTTAAACCTGGTTGAGGGGTGTCTCGTAGTAGAATCTCATTTGTTTTATTCTATAAAGACACCCACTCTTCATTTCGTGGAGACGATATGCTACACAAACGCTTCAGCTTTTCTAACGCCTGAAGTTTACAAGGTCAGACCGTCTTTCGGCTAGTTTATTTCACTTGGATTCGATCGTCAACGAATGTGGCGTGCGGTCATTAGAGACGAGTCTGCTATAATATAATGATGCCCTGCTGAAGTACCGAACCGGGAAGTCTAGAGTTGGAGGCTTGGACTGAGGCCTCTATCTCCGCTCGAGATTAAAGGATTCTTGTCGATAGTGGCAATGTAGGTGTCCCGACCGGTCCTGTAGAAGCCATAATCTGTGTTGGAGCTATACACTACTTCGAGACTATTCCCGCACTAGCTCTCCTGTCCGGCGCTCAGATCTCGATTTTAATATAGCAGGATTAGACCCCATTAGCCGCGTGATGATCCTCGTACCCTAGAGCTCCTAGTTCCCAATGCAACGTTGACCAGGCAGTCCCTGTATTTAACATGGGCCATTGGTTTGAGTGATAAGTGCCGATCTTCAGTTAATTTTAACAATCACGCAGAATGCGACAGGGCGTTAGTTGTCAATGTCCTTAGCCACCCGACTCCACGGACGCCATCCCCAATCCGTATGGGCGGCATAGAGTCAACGCGCGCTCTAGTCGTCTGCTGACACAATCGGCCCGCCACGACTGAAGGCAATTTTGCAGCTTTTCGTGTACCAGAGTATCTACTGGGAAGCTAGATCTTGAAACCCAAGAGGTTCTCGACACCGCGCAACCGATCTAATACTAATACCGCGAATGAAAGGACGGCTACTCTAGCATTACGATCAGTCCGACGATCCCGAACGTTCGGAACTACGGAAAGAGCTATAGCGTCTCACCCGAAATAAGGTAAAGATGAAAGTAAACAGCGGGCAAGACCATCCGGTGTATTCTCTGTCAGACTGTGGCGATAGCTAAGCGGCACCTTGAGAGATAGGCCAAATCCTTCGATAGATCATGATATATGTGCACATTACGTGGAAGGGCTGCGCGCGCTATACTACGATGGCTGTGCGCTCTCTGTTCGGCTGCAGGATCGGGGGTTCAT
seq00019   CGCCAGTCAATGCCTAAGAGCTTCCCCCATCGCAAAGGGTTCCAAAGGTGCTGAGCAGGAGAAACCTTGAGCCCCCAAGCCATAGGAGCTTGTAGGGAAGCGCTAAATCGATAACCGCTCATGAGTCGGCGCCTTACCGGGAATTGTGAACCCCGCTATGTTCGTAATCCATTCTACCAAAATCTATGCAGCTGGTAGGTCTAGCGGCGTTGTAACTGGCTGAAGTCGAGCCAGACAAATCCCCGACGACCTTAATCTCCGAGCGGATAGGGTTGTATTTTTTTAAGCATGTCTATCTAGTTTTTACGTATCACTTAGGCAAATAGCCGATTCAATCCCACACACTGATAGCGGTCTTAACCAATTGAGGGAAACCTTTAAGGAGCTCACTAGTTCATACTCTGCAGGCTTAGTGAGCCGGCCAGGTAATGCCAAGCGGGCGACCCCTGTACGTGCCTTGCACATAAGCAATCTCTGCCCTGGAGGAGTCGCTCCGGCGTTCTAAAGCACCACTCGGATGAAGGTATTTTGTCATTGTGAAACGCGTTGTATCTTTTGGGCATGCACCCTGTGCTGAAACAATAAGCAACAACGTAATGGACTCACTCATGTTGTAGTTATACGATCCAAACGTAATACTCGCAACTCTTGACGACGAGGCGCGGCTTCGTATGGCATTACTTCCATGGAAGTTGTTTCATTACTTAGCAATTATCAATTACCTTACTAACCTGTAAGGCTTGAAATGATTAAACGAAGAGAGCTACGGTCGTCGCACACCGCGCTGGCAGTCACTCTACATTATTATATGACGCCTATTGGCCATAGCGCGTGCTATTTTAAGGCGTTTACTCATAAACAATTTGCAACTAGACCGGGTACAAAAAATCACCACGAATATACCGAGTGACAATCGGCACAATAATTTGCCCTGACTCACTGCAGCGACTACCCCAGCTTGGTATTTGACGAGATTTGTAAGTGTAGGCCCCACTGTGCGGCACAATACTATTCGGGGAAGGTCCTCGCAACCGTCATCGCGTATATGGTACCCTTTATCTGGCAGATGACAAGCCAAGGATTGAACAGTTGTTGCATCTTACAACATTAGTGCTGTACGTACTTATTCAATGAAGGTCGACATTTACAAAAGCTTAAACCTGGTTGAGGGGTGTCTCGTAGTAGAATCTCATTTGTTTTATTCTATAAAGACACCCACTCTTCATTTCGTGGAGACGATATGCTACACAAACGCTTCAGCTTTTCTAACGCCTGAAGTTTACAAGGTCAGACCGTCTTTCGGCTAGTTTATTTCACTTGGATTCGATCGTCAACGAATGTGGCGTGCGGTCATTAGAGACGAGTCTGCTATAATATAATGATGCCCTGCTGAAGTACCGAACCGGGAAGTCTAGAGTTGGAGGCTTGGACTGAGGCCTCTATCTCCGCTCGAGATTAAAGGATTCTTGTCGATAGTGGCAATGTAGGTGTCCCGACCGGTCCTGTAGAAGCCATAATCTGTGTTGGAGCTATACACTACTTCGAGACTATTCCCGCACTAGCTCTCCTGTCCGGCGCTCAGATCTCGATTTTAATATAGCAGGATTAGACCCCATTAGCCGCGTGATGATCCTCGTACCCTAGAGCTCCTAGTTCCCAATGCAACGTTGACCAGGCAGTCCCTGTATTTAACATGGGCCATTGGTTTGAGTGATAAGTGCCGATCTTCAGTTAATTTTAACAATCACGCAGAATGCGACAGGGCGTTAGTTGTCAATGTCCTTAGCCACCCGACTCCACGGACGCCATCCCCAATCCGTATGGGCGGCATAGAGTCAACGCGCGCTCTAGTCGTCTGCTGACACAATCGGCCCGCCACGACTGAAGGCAATTTTGCAGCTTTTCGTGTACCAGAGTATCTACTGGGAAGCTAGATCTTGAAACCCAAGAGGTTCTCGACACCGCGCAACCGATCTAATACTAATACCGCGAATGAAAGGACGGCTACTCTAGCATTACGATCAGTCCGACGATCCCGAACGTTCGGAACTACGGAAAGAGCTATAGCGTCTCACCCGAAATAAGGTAAAGATGAAAGTAAACAGCGGGCAAGACCATCCGGTGTATTCTCTGTCAGACTGTGGCGATAGCTAAGCGGCACCTTGAGAGATAGGCCAAATCCTTCGATAGATCATGATATATGTGCACATTACGTGGAAGGGCTGCGCGCGCTATACTACGATGGCTGTGCGCTCTCTGTTCGGCTGCAGGATCGGGGGTTCAT
seq00020   CGCCAGTCAATGCCTAAGAGCTTCCCCCATCGCAAAGGGTTCCAAAGGTGCTGAGCAGGAGAAACCTTGAGCCCCCAAGCCATAGGAGCTTGTAGGGAAGCGCTAAATCGATAACCGCTCATGAGTCGGCGCCTTACCGGGAATTGTGAACCCCGCTATGTTCGTAATCCATTCTACCAAAATCTATGCAGCTGGTAGGTCTAGCGGCGTTGTAACTGGCTGAAGTCGAGCCAGACAAATCCCCGACGACCTTAATCTCCGAGCGGATAGGGTTGTATTTTTTTAAGCATGTCTATCTAGTTTTTACGTATCACTTAGGCAAATAGCCGATTCAATCCCACACACTGATAGCGGTCTTAACCAATTGAGGGAAACCTTTAAGGAGCTCACTAGTTCATACTCTGCAGGCTTAGTGAGCCGGCCAGGTAATGCCAAGCGGGCGACCCCTGTACGTGCCATGCACATAAGCAATCTCTGCCCTGGAGGAGTCGCTCCGGCGTTCTAAAGCACCACTCGGATGAAGGTATTTTGTCATTGTGAAACGCGTTGTATCTTTTGGGCATGCACCCTGTGCTGAAACAATAAGCAACAACGTAATGGACTCACTCATGTTGTAGTTATACGATCCAAACGTAATACTCGCAACTCTTGACGACGAGGCGCGGCTTCGTATGGCATTACTTCCATGGAAGTTGTTTCATTACTTAGCAATTATCAATTACCTTACTAACCTGTAAGGCTTGAAATGATTAAACGAAGAGAGCTACGGTTGTCGCACACCGCGCTGGCAGTCACTCTACATTATTATATGACGCCTATTGGCCATAGCGCGTGCTATTTTAAGGCGTTTACTCATAAACAATTTGCAACTAGACCGGGTACAAAAAATCACCACGAATATACCGAGTGACAATCGGCACAATAATTTGCCCTGACTCACTGCAGCGACTACCCCAGCTTGGTATTTGACGAGATTTGTAAGTGTAGGCCCCACTGTGCGGCACAATACTATTCGGGGAAGGTCCTCGCAACCGTCATCGCGTATATGGTACCCTTTATCTGGCAGATGACAAGCCAAGGATTGAACAGTTGTTGCATCTTACAACATTAGTGCTGTACGTACTTATTCAATGAAGGTCGACATTTACAAAAGCTTAAACCTGGTTGAGGGGTGTCTCGTAGTAGAATCTCATTTGTTTTATTCTATAAAGACACCCACTCTTCATTTCGTGGAGACGATATGCTACACAAACGCTTCAGCTTTTCTAACGCCTGAAGTTTACAAGGTCAGACCGTCTTTCGGCTAGTTTATTTCACTTGGATTCGATCGTCAACGAATGTGGCGTGCGGTCATTAGAGACGAGTCTGCTATAATATAATGATGCCCTGCTGAAGTACCGAACCGGGAAGTCTAGAGTTGGAGGCTTGGACTGAGGCCTCTATCTCCGCTCGAGATTAAAGGATTCTTGTCGATAGTGGCAATGTAGGTGTCCCGACCGGTCCTGTAGAAGCCATAATCTGTGTTGGAGCTATACACTACTTCGAGACTATTCCCGCACTAGCTCTCCTGTCCGGCGCTCAGATCTCGATTTTAATATAGCAGGATTAGACCCCATTAGCCGCGTGATGATCCTCGTACCCTAGAGCTCCTAGTTCCCAATGCAACGTTGACCAGGCAGTCCCTGTATTTAACATGGGCCATTGGTTTGAGTGATAAGTGCCGATCTTCAGTTAATTTTAACAATCACGCAGAATGCGACAGGGCGTTAGTTGTCAATGTCCTTAGCCACCCGACTCCACGGACGCCATCCCCAATCCGTATGGGCGGCATAGAGTCAACGCGCGCTCTAGTCGTCTGCTGACACAATCGGCCCGCCACGACTGAAGGCAATTTTGCAGCTTTTCGTGTACCAGAGTATCTACTGGGAAGCTAGATCTTGAAACCCAAGAGGTTCTCGACACCGCGCAACCGATCTAATACTAATACCGCGAATGAAAGGACGGCTACTCTAGCATTACGATCAGTCCGACGATCCCGAACGTTCGGAACTACGGAAAGAGCTATAGCGTCTCACCCGAAATAAGGTAAAGATGAAAGTAAACAGCGGGCAAGACCATCCGGTGTATTCTCTGTCAGACTGTGGCGATAGCTAAGCGGCACCTTGAGAGATAGGCCAAATCCTTCGATAGATCATGATATATGTGCACATTACGTGGAAGGGCTGCGCGCGCTATACTACGATGGCTGTGCGCTCTCTGTTCGGCTGCAGGATCGGGGGTTCAT
seq00021   CGCCAGTCAATGCCTAAGAGCTTCCCCCATCGCAAAGGGTTCCAAAGGTGCTGAGCAGGAGAAACCTTGAGCCCCCAAGCCATAGGAGCTTGTAGGGAAGCGCTAAATCGATAACCGCTCATGAGTCGGCGCCTTACCGGGAATTGTGAACCCCGCTATGTTCGTAATCCATTCTACCAAAATCTATGCAGCTGGTAGGTCTAGCGGCGTTGTAACTGGCTGAAGTCGAGCCAGACAAATCCCCGACGACCTTAATCTCCGAGCGGATAGGGTTGTATTTTTTTAAGCATGTCTATCTAGTTTTTACGTATCACTTAGGCAAATAGCCGATTCAATCCCACACACTGATAGCGGTCTTAACCAATTGAGGGAAACCTTTAAGGAGCTCACTAGTTCATACTCTGCAGGCTTAGTGAGCCGGCCAGGTAATGCCAAGCGGGCGACCCCTGTACGTGCCTTGCACATAAGCAATCTCTGCCCTGGAGGAGTCGCTCCGGCGTTCTAAAGCACCACTCGGATGAAGGTATTTTGTCATTGTGAAACGCGTTGTATCTTTTGGGCATGCACCCTGTGCTGAAACAATAAGCAACAACGTAATGGACTCACTCATGTTGTAGTTATACGATCCAAACGTAATACTCGCAACTCTTGACGACGAGGCGCGGCTTCGTATGGCATTACTTCCATGGAAGTTGTTTCATTACTTAGCAATTATCAATTACCTTACTAACCTGTAAGGCTTGAAATGATTAAACGAAGAGAGCTACGGTCGTCGCACACCGCGCTGGCAGTCACTCTACATTATTATATGACGCCTATTGGCCATAGCGCGTGCTATTTTAAGGCGTTTACTCATAAACAATTTGCAACTAGACCGGGTACAAAAAATCACCACGAATATACCGAGTGACAATCGGCACAATAATTTGCCCTGACTCACTGCAGCGACTACCCCAGCTTGGTATTTGACGAGATTTGTAAGTGTAGGCCCCACTGTGCGGCACAATACTATTCGGGGAAGGTCCTCGCAACCGTCATCGCGTATATGGTACCCTTTATCTGGCAGATGACAAGCCAAGGATTGAACAGTTGTTGCATCTTACAACATTAGTGCTGTACGTACTTATTCAATGAAGGTCGACATTTACAAAAGCTTAAACCTGGTTGAGGGGTGTCTCGTAGTAGAATCTCATTTGTTTTATTCTATAAAGACACCCACTCTTCATTTCGTGGAGACGATATGCTACACAAACGCTTCAGCTTTTCTAACGCCTGAAGTTTACAAGGTCAGACCGTCTTTCGGCTAGTTTATTTCACTTGGATTCGATCGTCAACGAATGTGGCGTGCGGTCATTAGAGACGAGTCTGCTATAATATAATGATGCCCTGCTGAAGTACCGAACCGGGAAGTCTAGAGTTGGAGGCTTGGACTGAGGCCTCTATCTCCGCTCGAGATTAAAGGATTCTTGTCGATAGTGGCAATGTAGGTGTCCCGACCGGTCCTGTAGAAGCCATAATCTGTGTTGGAGCTATACACTACTTCGAGACTATTCCCGCACTAGCTCTCCTGTCCGGCGCTCAGATCTCGATTTTAATATAGCAGGATTAGACCCCATTAGCCGCGTGATGATCCTCGTACCCTAGAGCTCCTAGTTCCCAATGCAACGTTGACCAGGCAGTCCCTGTATTTAACATGGGCCATTGGTTTGAGTGATAAGTGCCGATCTTCAGTTAATTTTAACAATCACGCAGAATGCGACAGGGCGTTAGTTGTCAATGTCCTTAGCCACCCGACTCCACGGACGCCATCCCCAATCCGTATGGGCGGCATAGAGTCAACGCGCGCTCTAGTCGTCTGCTGACACAATCGGCCCGCCACGACTGAAGGCAATTTTGCAGCTTTTCGTGTACCAGAGTATCTACTGGGAAGCTAGATCTTGAAACCCAAGAGGTTCTCGACACCGCGCAACCGATCTAATACTAATACCGCGAATGAAAGGACGGCTACTCTAGCATTACGATCAGTCCGACGATCCCGAACGTTCGGAACTACGGAAAGAGCTATAGCGTCTCACCCGAAATAAGGTAAAGATGAAAGTAAACAGCGGGCAAGACCATCCGGTGTATTCTCTGTCAGACTGTGGCGATAGCTAAGCGGCACCTTGAGAGATAGGCCAAATCCTTCGATAGATCATGATATATGTGCACATTACGTGGAAGGGCTGCGCGCGCTATACTACGATGGCTGGGCGCTCTCTGTTCGGCTGCAGGATCGGGGGTTCAT
seq00022   CGCCAGTCAATGCCTAAGAGCTTCCCCCATCGCAAAGGGTTCCAAAGGTGCTGAGCAGGAGAAACCTTGAGCCCCCAAGCCATAGGAGCTTGTAGGGAAGCGCTAAATCGATAACCGCTCATGAGTCGGCGCCTTACCGGGAATTGTGAACCCCGCTATGTTCGTAATCCATTCTACCAAAATCTATGCAGCTGGTAGGTCTAGCGGCGTTGTAACTGGCTGAAGTCGAGCCAGACAAATCCCCGACGACCTTAATCTCCGAGCGGATAGGGTTGTATTTTTTTAAGCATGTCTATCTAGTTTTTACGTATCACTTAGGCAAATAGCCGATTCAATCCCACACACTGATAGCGGTCTTAACCAATTGAGGGAAACCTTTAAGGAGCTCACTAGTTCATACTCTGCAGGCTTAGTGAGCCGGCCAGGTAATGCCAAGCGGGCGACCCCTGTACGTGCCTTGCACATAAGCAATCTCTGCCCTGGAGGAGTCGCTCCGGCGTTCTAAAGCACCACTCGGATGAAGGTATTTTGTCATTGTGAAACGCGTTGTATCTTTTGGGCATGCACCCTGTGCTGAAACAATAAGCAACAACGTAATGGACTCACTCATGTTGTAGTTATACGATCCAAACGTAATACTCGCAACTCTTGACGACGAGGCGCGGCTTCGTATGGCATTACTTCCATGGAAGTTGTTTCATTACTTAGCAATTATCAATTACCTTACTAACCTGTAAGGCTTGAAATGATTAAACGAAGAGAGCTACGGTCGTCGCACACCGCGCTGGCAGTCACTCTACATTATTATATGACGCCTATTGGCCATAGCGCGTGCTATTTTAAGGCGTTTACTCATAAACAATTTGCAACTAGACCGGGTACAAAAAATCACCACGAATATACCGAGTGACAATCGGCACAATAATTTGCCCTGACTCACTGCAGCGACTACCCCAGCTTGGTATTTGACGAGATTTGTAAGTGTAGGCCCCACTGTGCGGCACAATACTATTCGGGGAAGGTCCTCGCAACCGTCATCGCGTATATGGTACCCTTTATCTGGCAGATGACAAGCCAAGGATTGAACAGTTGTTGCATCTTACAACATTAGTGCTGTACGTACTTATTCAATGAAGGTCGACATTTACAAAAGCTTAAACCTGGTTGAGGGGTGTCTCGTAGTAGAATCTCATTTGTTTTATTCTATAAAGACACCCACTCTTCATTTCGTGGAGACGATATGCTACACAAACGCTTCAGCTTTTCTAACGCCTGAAGTTTACAAGGTCAGACCGTCTTTCGGCTAGTTTATTTCACTTGGATTCGATCGTCAACGAATGTGGCGTGCGGTCATTAGAGACGAGTCTGCTATAATATAATGATGCCCTGCTGAAGTACCGAACCGGGAAGTCTAGAGTTGGAGGCTTGGACTGAGGCCTCTATCTCCGCTCGAGATTAAAGGATTCTTGTCGATAGTGGCAATGTAGGTGTCCCGACCGGTCCTGTAGAAGCCATAATCTGTGTTGGAGCTATACACTACTTCGAGACTATTCCCGCACTAGCTCTCCTGTCCGGCGCTCAGATCTCGATTTTAATATAGCAGGATTAGACCCCATTAGCCGCGTGATGATCCTCGTACCCTAGAGCTCCTAGTTCCCAATGCAACGTTGACCAGGCAGTCCCTGTATTTAACATGGGCCATTGGTTTGAGTGATAAGTGCCGATCTTCAGTTAATTTTAACAATCACGCAGAATGCGACAGGGCGTTAGTTGTCAATGTCCTTAGCCACCCGACTCCACGGACGCCATCCCCAATCCGTATGGGCGGCATAGAGTCAACGCGCGCTCTAGTCGTCTGCTGACACAATCGGCCCGCCACGACTGAAGGCAATTTTGCAGCTTTTCGTGTACCAGAGTATCTACTGGGAAGCTAGATCTTGAAACCCAAGAGGTTCTCGACACCGCGCAACCGATCTAATACTAATACCGCGAATGAAAGGACGGCTACTCTAGCATTACGATCAGTCCGACGATCCCGAACGTTCGGAACTACGGAAAGAGCTATAGCGTCTCACCCGAAATAAGGTAAAGATGAAAGTAAACAGCGGGCAAGACCATCCGGTGTATTCTCTGTCAGACTGTGGCGATAGCTAAGCGGCACCTTGAGAGATAGGCCAAATCCTTCGATAGATCATGATATATGTGCACATTACGTGGAAGGGCTGCGCGCGCTATACTACGATGGCTGTGCGCTCTCTGTTCGGCTGCAGGATCGGGGGTTCAT
seq00023   CGCCAGTCAATGCCTAAGAGCTTCCCCCATCGCAAAGGGTTCCAAAGGTGCTGAGCAGGAGAAACCTTGAGCCCCCAAGCCATAGGAGCTTGTAGGGAAGCGCTAAATCGATAACCGCTCATGAGTCGGCGCCTTACCGGGAATTGTGAACCCCGCTATGTTCGTAATCCATTCTACCAAAATCTATGCAGCTGGTAGGTCTAGCGGCGTTGTAACTGGCTGAAGTCGAGCCAGACAAATCCCCGACGACCTTAATCTCCGAGCGGATAGGGTTGTATTTTTTTAAGCATGTCTATCTAGTTTTTACGTATCACTTAGGCAAATAGCCGATTCAATCCCACACACTGATAGCGGTCTTAACCAATTGAGGGAAACCTTTAAGGAGCTCACTAGTTCATACTCTGCAGGCTTAGTGAGCCGGCCAGGTAATGCCAAGCGGGCGACCCCTGTACGTGCCTTGCACATAAGCAATCTCTGCCCTGGAGGAGTCGCTCCGGCGTTCTAAAGCACCACTCGGATGAAGGTATTTTGTCATTGTGAAACGCGTTGTATCTTTTGGGCATGCACCCTGTGCTGAAACAATAAGCAACAACGTAATGGACTCACTCATGTTGTAGTTATACGATCCAAACGTAATACTCGCAACTCTTGACGACGAGGCGCGGCTTCGTATGGCATTACTTCCATGGAAGTTGTTTCATTACTTAGCAATTATCAATTACCTTACTAACCTGTAAGGCTTGAAATGATTAAACGAAGAGAGCTACGGTCGTCGCACACCGCGCTGGCAGTCACTCTACATTATTATATGACGCCTATTGGCCATAGCGCGTGCTATTTTAAGGCGTTTACTCATAAACAATTTGCAACTAGACCGGGTACAAAAAATCACCACGAATATACCGAGTGACAATCGGCACAATAATTTGCCCTGACTCACTGCAGCGACTACCCCAGCTTGGTATTTGACGAGATTTGTAAGTGTAGGCCCCACTGTGCGGCACAATACTATTCGGGGAAGGTCCTCGCAACCGTCATCGCGTATATGGTACCCTTTATCTGGCAGATGACAAGCCAAGGATTGAACAGTTGTTGCATCTTACAACATTAGTGCTGTACGTACTTATTCAATGAAGGTCGACATTTACAAAAGCTTAAACCTGGTTGAGGGGTGTCTCGTAGTAGAATCTCATTTGTTTTATTCTATAAAGACACCCACTCTTCATTTCGTGGAGACGATATGCTACACAAACGCTTCAGCTTTTCTAACGCCTGAAGTTTACAAGGTCAGACCGTCTTTCGGCTAGTTTATTTCACTTGGATTCGATCGTCAACGAATGTGGCGTGCGGTCATTAGAGACGAGTCTGCTATAATATAATGATGCCCTGCTGAAGTACCGAACCGGGAAGTCTAGAGTTGGAGGCTTGGACTGAGGCCTCTATCTCCGCTCGAGATTAAAGGATTCTTGTCGATAGTGGCAATGTAGGTGTCCCGACCGGTCCTGTAGAAGCCATAATCTGTGTTGGAGCTATACACTACTTCGAGACTATTCCCGCACTAGCTCTCCTGTCCGGCGCTCAGATCTCGATTTTAATATAGCAGGATTAGACCCCATTAGCCGCGTGATGATCCTCGTACCCTAGAGCTCCTAGTTCCCAATGCAACGTTGACCAGGCAGTCCCTGTATTTAACATGGGCCATTGGTTTGAGTGATAAGTGCCGATCTTCAGTTAATTTTAACAATCACGCAGAATGCGACAGGGCGTTAGTTGTCAATGTCCTTAGCCACCCGACTCCACGGACGCCATCCCCAATCCGTATGGGCGGCATAGAGTCAACGCGCGCTCTAGTCGTCTGCTGACACAATCGGCCCGCCACGACTGAAGGCAATTTTGCAGCTTTTCGTGTACCAGAGTATCTACTGGGAAGCTAGATCTTGAAACCCAAGAGGTTCTCGACACCGCGCAACCGATCTAATACTAATACCGCGAATGAAAGGACGGCTACTCTAGCATTACGATCAGTCCGACGATCCCGAACGTTCGGAACTACGGAAAGAGCTATAGCGTCTCACCCGAAATAAGGTAAAGATGAAAGTAAACAGCGGGCAAGACCATCCGGTGTATTCTCTGTCAGACTGTGGCGATAGCTAAGCGGCACCTTGAGAGATAGGCCAAATCCTTCGATAGATCATGATATATGTGCACATTACGTGGAAGGGCTGCGCGCGCTATACTACGATGGCTGTGCGCTCTCTGTTCGGCTGCAGGATCGGGGGTTCAT
seq00024   CGCCAGTCAATGCCTAAGAGCTTCCCCCATCGCAAAGGGTTCCAAAGGTGCTGAGCAGGAGAAACCTTGAGCCCCCAAGCCATAGGAGCTTGTAGGGAAGCGCTAAATCGATAACCGCTCATGAGTCGGCGCCTTACCGGGAATTGTGAACCCCGCTATGTTCGTAATCCATTCTACCAAAATCTATGCAGCTGGTAGGTCTAGCGGCGTTGTAACTGGCTGAAGTCGAGCCAGACAAATCCCCGACGACCTTAATCTCCGAGCGGATAGGGTTGTATTTTTTTAAGCATGTCTATCTAGTTTTTACGTATCACTTAGGCAAATAGCCGATTCAATCCCACACACTGATAGCGGTCTTAACCAATTGAGGGAAACCTTTAAGGAGCTCACTAGTTCATACTCTGCAGGCTTAGTGAGCCGGCCAGGTAATGCCAAGCGGGCGACCCCTGTACGTGCCATGCACATAAGCAATCTCTGCCCTGGAGGAGTCGCTCCGGCGTTCTAAAGCACCACTCGGATGAAGGTATTTTGTCATTGTGAAACGCGTTGTATCTTTTGGGCATGCACCCTGTGCTGAAACAATAAGCAACAACGTAATGGACTCACTCATGTTGTAGTTATACGATCCAAACGTAATACTCGCAACTCTTGACGACGAGGCGCGGCTTCGTATGGCATTACTTCCATGGAAGTTGTTTCATTACTTAGCAATTATCAATTACCTTACTAACCTGTAAGGCTTGAAATGATTAAACGAAGAGAGCTACGGTCGTCGCACACCGCGCTGGCAGTCACTCTACATTATTATATGACGCCTATTGGCCATAGCGCGTGCTATTTTAAGGCGTTTACTCATAAACAATTTGCAACTAGACCGGGTACAAAAAATCACCACGAATATACCGAGTGACAATCGGCACAATAATTTGCCCTGACTCACTGCAGCGACTACCCCAGCTTGGTATTTGACGAGATTTGTAAGTGTAGGCCCCACTGTGCGGCACAATACTATTCGGGGAAGGTCCTCGCAACCGTCATCGCGTATATGGTACCCTTTATCTGGCAGATGACAAGCCAAGGATTGAACAGTTGTTGCATCTTACAACATTAGTGCTGTACGTACTTATTCAATGAAGGTCGACATTTACAAAAGCTTAAACCTGGTTGAGGGGTGTCTCGTAGTAGAATCTCATTTGTTTTATTCTATAAAGACACCCACTCTTCATTTCGTGGAGACGATATGCTACACAAACGCTTCAGCTTTTCTAACGCCTGAAGTTTACAAGGTCAGACCGTCTTTCGGCTAGTTTATTTCACTTGGATTCGATCGTCAACGAATGTGGCGTGCGGTCATTAGAGACGAGTCTGCTATAATATAATGATGCCCTGCTGAAGTACCGAACCGGGAAGTCTAGAGTTGGAGGCTTGGACTGAGGCCTCTATCTCCGCTCGAGATTAAAGGATTCTTGTCGATAGTGGCAATGTAGGTGTCCCGACCGGTCCTGTAGAAGCCATAATCTGTGTTGGAGCTATACACTACTTCGAGACTATTCCCGCACTAGCTCTCCTGTCCGGCGCTCAGATCTCGATTTTAATATAGCAGGATTAGACCCCATTAGCCGCGTGATGATCCTCGTACCCTAGAGCTCCTAGTTCCCAATGCAACGTTGACCAGGCAGTCCCTGTATTTAACATGGGCCATTGGTTTGAGTGATAAGTGCCGATCTTCAGTTAATTTTAACAATCACGCAGAATGCGACAGGGCGTTAGTTGTCAATGTCCTTAGCCACCCGACTCCACGGACGCCATCCCCAATCCGTATGGGCGGCATAGAGTCAACGCGCGCTCTAGTCGTCTGCTGACACAATCGGCCCGCCACGACTGAAGGCAATTTTGCAGCTTTTCGTGTACCAGAGTATCTACTGGGAAGCTAGATCTTGAAACCCAAGAGGTTCTCGACACCGCGCAACCGATCTAATACTAATACCGCGAATGAAAGGACGGCTACTCTAGCATTACGATCAGTCCGACGATCCCGAACGTTCGGAACTACGGAAAGAGCTATAGCGTCTCACCCGAAATAAGGTAAAGATGAAAGTAAACAGCGGGCAAGACCATCCGGTGTATTCTCTGTCAGACTGTGGCGATAGCTAAGCGGCACCTTGAGAGATAGGCCAAATCCTTCGATAGATCATGATATATGTGCACATTACGTGGAAGGGCTGCGCGCGCTATACTACGATGGCTGTGCGCTCTCTGTTCGGCTGCAGGATCGGGGGTTCAT
seq00025   CGCCAGTCAATGCCTAAGAGCTTCCCCCATCGCAAAGGGTTCCAAAGGTGCTGAGCAGGAGAAACCTTGAGCCCCCAAGCCATAGGAGCTTGTAGGGAAGCGCTAAATCGATAACCGCTCATGAGTCGGCGCCTTACCGGGAATTGTGAACCCCGCTATGTTCGTAATCCATTCTACCAAAATCTATGCAGCTGGTAGGTCTAGCGGCGTTGTAACTGGCTGAAGTCGAGCCAGACAAATCCCCGACGACCTTAATCTCCGAGCGGATAGGGTTGTATTTTTTTAAGCATGTCTATCTAGTTTTTACGTATCACTTAGGCAAATAGCCGATTCAATCCCACACACTGATAGCGGTCTTAACCAATTGAGGGAAACCTTTAAGGAGCTCACTAGTTCATACTCTGCAGGCTTAGTGAGCCGGCCAGGTAATGCCAAGCGGGCGACCCCTGTACGTGCCTTGCACATAAGCAATCTCTGCCCTGGAGGAGTCGCTCCGGCGTTCTAAAGCACCACTCGGATGAAGGTATTTTGTCATTGTGAAACGCGTTGTATCTTTTGGGCATGCACCCTGTGCTGAAACAATAAGCAACAACGTAATGGACTCACTCATGTTGTAGTTATACGATCCAAACGTAATACTCGCAACTCTTGACGACGAGGCGCGGCTTCGTATGGCATTACTTCCATGGAAGTTGTTTCATTACTTAGCAATTATCAATTACCTTACTAACCTGTAAGGCTTGAAATGATTAAACGAAGAGAGCTACGGTCGTCGCACACCGCGCTGGCAGTCACTCTACATTATTATATGACGCCTATTGGCCATAGCGCGTGCTATTTTAAGGCGTTTACTCATAAACAATTTGCAACTAGACCGGGTACAAAAAATCACCACGAATATACCGAGTGACAATCGGCACAATAATTTGCCCTGACTCACTGCAGCGACTACCCCAGCTTGGTATTTGACGAGATTTGTAAGTGTAGGCCCCACTGTGCGGCACAATACTATTCGGGGAAGGTCCTCGCAACCGTCATCGCGTATATGGTACCCTTTATCTGGCAGATGACAAGCCAAGGATTGAACAGTTGTTGCATCTTACAACATTAGTGCTGTACGTACTTATTCAATGAAGGTCGACATTTACAAAAGCTTAAACCTGGTTGAGGGGTGTCTCGTAGTAGAATCTCATTTGTTTTATTCTATAAAGACACCCACTCTTCATTTCGTGGAGACGATATGCTACACAAACGCTTCAGCTTTTCTAACGCCTGAAGTTTACAAGGTCAGACCGTCTTTCGGCTAGTTTATTTCACTTGGATTCGATCGTCAACGAATGTGGCGTGCGGTCATTAGAGACGAGTCTGCTATAATATAATGATGCCCTGCTGAAGTACCGAACCGGGAAGTCTAGAGTTGGAGGCTTGGACTGAGGCCTCTATCTCCGCTCGAGATTAAAGGATTCTTGTCGATAGTGGCAATGTAGGTGTCCCGACCGGTCCTGTAGAAGCCATAATCTGTGTTGGAGCTATACACTACTTCGAGACTATTCCCGCACTAGCTCTCCTGTCCGGCGCTCAGATCTCGATTTTAATATAGCAGGATTAGACCCCATTAGCCGCGTGATGATCCTCGTACCCTAGAGCTCCTAGTTCCCAATGCAACGTTGACCAGGCAGTCCCTGTATTTAACATGGGCCATTGGTTTGAGTGATAAGTGCCGATCTTCAGTTAATTTTAACAATCACGCAGAATGCGACAGGGCGTTAGTTGTCAATGTCCTTAGCCACCCGACTCCACGGACGCCATCCCCAATCCGTATGGGCGGCATAGAGTCAACGCGCGCTCTAGTCGTCTGCTGACACAATCGGCCCGCCACGACTGAAGGCAATTTTGCAGCTTTTCGTGTACCAGAGTATCTACTGGGAAGCTAGATCTTGAAACCCAAGAGGTTCTCGACACCGCGCAACCGATCTAATACTAATACCGCGAATGAAAGGACGGCTACTCTAGCATTACGATCAGTCCGACGATCCCGAACGTTCGGAACTACGGAAAGAGCTATAGCGTCTCACCCGAAATAAGGTAAAGATGAAAGTAAACAGCGGGCAAGACCATCCGGTGTATTCTCTGTCAGACTGTGGCGATAGCTAAGCGGCACCTTGAGAGATAGGCCAAATCCTTCGATAGATCATGATATATGTGCACATTACGTGGAAGGGCTGCGCGCGCTATACTACGATGGCTGTGCGCTCTCTGTTCGGCTGCAGGATCGGGGGTTCAT
seq00026   CGCCAGTCAATGCCTAAGAGCTTCCCCCATCGCAAAGGGTTCCAAAGGTGCTGAGCAGGAGAAACCTTGAGCCCCCAAGCCATAGGAGCTTGTAGGGAAGCGCTAAATCGATAACCGCTCATGAGTCGGCGCCTTACCGGGAATTGTGAACCCCGCTATGTTCGTAATCCATTCTACCAAAATCTATGCAGCTGGTAGGTCTAGCGGCGTTGTAACTGGCTGAAGTCGAGCCAGACAAATCCCCGACGACCTTAATCTCCGAGCGGATAGGGTTGTATTTTTTTAAGCATGTCTATCTAGTTTTTACGTATCACTTAGGCAAATAGCCGATTCAATCCCACACACTGATAGCGGTCTTAACCAATTGAGGGAAACCTTTAAGGAGCTCACTAGTTCATACTCTGCAGGCTTAGTGAGCCGGCCAGGTAATGCCAAGCGGGCGACCCCTGTACGTGCCTTGCACATAAGCAATCTCTGCCCTGGAGGAGTCGCTCCGGCGTTCTAAAGCACCACTCGGATGAAGGTATTTTGTCATTGTGAAACGCGTTGTATCTTTTGGGCATGCACCCTGTGCTGAAACAATAAGCAACAACGTAATGGACTCACTCATGTTGTAGTTATACGATCCAAACGTAATACTCGCAACTCTTGACGACGAGGCGCGGCTTCGTATGGCATTACTTCCATGGAAGTTGTTTCATTACTTAGCAATTATCAATTACCTTACTAACCTGTAAGGCTTGAAATGATTAAACGAAGAGAGCTACGGTCGTCGCACACCGCGCTGGCAGTCACTCTACATTATTATATGACGCCTATTGGCCATAGCGCGTGCTATTTTAAGGCGTTTACTCATAAACAATTTGCAACTAGACCGGGTACAAAAAATCACCACGAATATACCGAGTGACAATCGGCACAATAATTTGCCCTGACTCACTGCAGCGACTACCCCAGCTTGGTATTTGACGAGATTTGTAAGTGTAGGCCCCACTGTGCGGCACAATACTATTCGGGGAAGGTCCTCGCAACCGTCATCGCGTATATGGTACCCTTTATCTGGCAGATGACAAGCCAAGGATTGAACAGTTGTTGCATCTTACAACATTAGTGCTGTACGTACTTATTCAATGAAGGTCGACATTTACAAAAGCTTAAACCTGGTTGAGGGGTGTCTCGTAGTAGAATCTCATTTGTTTTATTCTATAAAGACACCCACTCTTCATTTCGTGGAGACGATATGCTACACAAACGCTTCAGCTTTTCTAACGCCTGAAGTTTACAAGGTCAGACCGTCTTTCGGCTAGTTTATTTCACTTGGATTCGATCGTCAACGAATGTGGCGTGCGGTCATTAGAGACGAGTCTGCTATAATATAATGATGCCCTGCTGAAGTACCGAACCGGGAAGTCTAGAGTTGGAGGCTTGGACTGAGGCCTCTATCTCCGCTCGAGATTAAAGGATTCTTGTCGGTAGTGGCAATGTAGGTGTCCCGACCGGTCCTGTAGAAGCCATAATCTGTGTTGGAGCTATACACTACTTCGAGACTATTCCCGCACTAGCTCTCCTGTCCGGCGCTCAGATCTCGATTTTAATATAGCAGGATTAGACCCCATTAGCCGCGTGATGATCCTCGTACCCTAGAGCTCCTAGTTCCCAATGCAACGTTGACCAGGCAGTCCCTGTATTTAACATGGGCCATTGGTTTGAGTGATAAGTGCCGATCTTCAGTTAATTTTAACAATCACGCAGAATGCGACAGGGCGTTAGTTGTCAATGTCCTTAGCCACCCGACTCCACGGACGCCATCCCCAATCCGTATGGGCGGCATAGAGTCAACGCGCGCTCTAGTCGTCTGCTGACACAATCGGCCCGCCACGACTGAAGGCAATTTTGCAGCTTTTCGTGTACCAGAGTATCTACTGGGAAGCTAGATCTTGAAACCCAAGAGGTTCTCGACACCGCGCAACCGATCTAATACTAATACCGCGAATGAAAGGACGGCTACTCTAGCATTACGATCAGTCCGACGATCCCGAACGTTCGGAACTACGGAAAGAGCTATAGCGTCTCACCCGAAATAAGGTAAAGATGAAAGTAAACAGCGGGCAAGACCATCCGGTGTATTCTCTGTCAGACTGTGGCGATAGCTAAGCGGCACCTTGAGAGATAGGCCAAATCCTTCGATAGATCATGATATATGTGCACATTACGTGGAAGGGCTGCGCGCGCTATACTACGATGGCTGTGCGCTCTCTGTTCGGCTGCAGGATCGGGGGTTCAT
seq00027   CGCCAGTCAATGCCTAAGAGCTTCCCCCATCGCAAAGGGTTCCAAAGGTGCTGAGCAGGAGAAACCTTGAGCCCCCAAGCCATAGGAGCTTGTAGGGAAGCGCTAAATCGATAACCGCTCATGAGTCGGCGCCTTACCGGGAATTGTGAACCCCGCTATGTTCGTAATCCATTCTACCAAAATCTATGCAGCTGGTAGGTCTAGCGGCGTTGTAACTGGCTGAAGTCGAGCCAGACAAATCCCCGACGACCTTAATCTCCGAGCGGATAGGGTTGTATTTTTTTAAGCATGTCTATCTAGTTTTTACGTATCACTTAGGCAAATAGCCGATTCAATCCCACACACTGATAGCGGTCTTAACCAATTGAGGGAAACCTTTAAGGAGCTCACTAGTTCATACTCTGCAGGCTTAGTGAGCCGGCCAGGTAATGCCAAGCGGGCGACCCCTGTACGTGCCTTGCACATAAGCAATCTCTGCCCTGGAGGAGTCGCTCCGGCGTTCTAAAGCACCACTCGGATGAAGGTATTTTGTCATTGTGAAACGCGTTGTATCTTTTGGGCATGCACCCTGTGCTGAAACAATAAGCAACAACGTAATGGACTCACTCATGTTGTAGTTATACGATCCAAACGTAATACTCGCAACTCTTGACGACGAGGCGCGGCTTCGTATGGCATTACTTCCATGGAAGTTGTTTCATTACTTAGCAATTATCAATTACCTTACTAACCTGTAAGGCTTGAAATGATTAAACGAAGAGAGCTACGGTCGTCGCACACCGCGCTGGCAGTCACTCTACATTATTATATGACGCCTATTGGCCATAGCGCGTGCTATTTTAAGGCGTTTACTCATAAACAATTTGCAACTAGACCGGGTACAAAAAATCACCACGAATATACCGAGTGACAATCGGCACAATAATTTGCCCTGACTCACTGCAGCGACTACCCCAGCTTGGTATTTGACGAGATTTGTAAGTGTAGGCCCCACTGTGCGGCACAATACTATTCGGGGAAGGTCCTCGCAACCGTCATCGCGTATATGGTACCCTTTATCTGGCAGATGACAAGCCAAGGATTGAACAGTTGTTGCATCTTACAACATTAGTGCTGTACGTACTTATTCAATGAAGGTCGACATTTACAAAAGCTTAAACCTGGTTGAGGGGTGTCTCGTAGTAGAATCTCATTTGTTTTATTCTATAAAGACACCCACTCTTCATTTCGTGGAGACGATATGCTACACAAACGCTTCAGCTTTTCTAACGCCTGAAGTTTACAAGGTCAGACCGTCTTTCGGCTAGTTTATTTCACTTGGATTCGATCGTCAACGAATGTGGCGTGCGGTCATTAGAGACGAGTCTGCTATAATATAATGATGCCCTGCTGAAGTACCGAACCGGGAAGTCTAGAGTTGGAGGCTTGGACTGAGGCCTCTATCTCCGCTCGAGATTAAAGGATTCTTGTCGATAGTGGCAATGTAGGTGTCCCGACCGGTCCTGTAGAAGCCATAATCTGTGTTGGAGCTATACACTACTTCGAGACTATTCCCGCACTAGCTCTCCTGTCCGGCGCTCAGATCTCGATTTTAATATAGCAGGATTAGACCCCATTAGCCGCGTGATGATCCTCGTACCCTAGAGCTCCTAGTTCCCAATGCAACGTTGACCAGGCAGTCCCTGTATTTAACATGGGCCATTGGTTTGAGTGATAAGTGCCGATCTTCAGTTAATTTTAACAATCACGCAGAATGCGACAGGGCGTTAGTTGTCAATGTCCTTAGCCACCCGACTCCACGGACGCCATCCCCAATCCGTATGGGCGGCATAGAGTCAACGCGCGCTCTAGTCGTCTGCTGACACAATCGGCCCGCCACGACTGAAGGCAATTTTGCAGCTTTTCGTGTACCAGAGTATCTACTGGGAAGCTAGATCTTGAAACCCAAGAGGTTCTCGACACCGCGCAACCGATCTAATACTAATACCGCGAATGAAAGGACGGCTACTCTAGCATTACGATCAGTCCGACGATCCCGAACGTTCGGAACTACGGAAAGAGCTATAGCGTCTCACCCGAAATAAGGTAAAGATGAAAGTAAACAGCGGGCAAGACCATCCGGTGTATTCTCTGTCAGACTGTGGCGATAGCTAAGCGGCACCTTGAGAGATAGGCCAAATCCTTCGATAGATCATGATATATGTGCACATTACGTGGAAGGGCTGCGCGCGCTATACTACGATGGCTGTGCGCTCTCTGTTCGGCTGCAGGATCGGGGGTTCAT
seq00028   CGCCAGTCAATGCCTAAGAGCTTCCCCCATCGCAAAGGGTTCCAAAGGTGCTGAGCAGGAGAAACCTTGAGCCCCCAAGCCATAGGAGCTTGTAGGGAAGCGCTAAATCGATAACCGCTCATGAGTCGGCGCCTTACCGGGAATTGTGAACCCCGCTATGTTCGTAATCCATTCTACCAAAATCTATGCAGCTGGTAGGTCTAGCGGCGTTGTAACTGGCTGAAGTCGAGCCAGACAAATCCCCGACGACCTTAATCTCCGAGCGGATAGGGTTGTATTTTTTTAAGCATGTCTATCTAGTTTTTACGTATCACTTAGGCAAATAGCCGATTCAATCCCACACACTGATAGCGGTCTTAACCAATTGAGGGAAACCTTTAAGGAGCTCACTAGTTCATACTCTGCAGGCTTAGTGAGCCGGCCAGGTAATGCCAAGCGGGCGACCCCTGTACGTGCCTTGCACATAAGCAATCTCTGCCCTGGAGGAGTCGCTCCGGCGTTCTAAAGCACCACTCGGATGAAGGTATTTTGTCATTGTGAAACGCGTTGTATCTTTTGGGCATGCACCCTGTGCTGAAACAATAAGCAACAACGTAATGGACTCACTCATGTTGTAGTTATACGATCCAAACGTAATACTCGCAACTCTTGACGACGAGGCGCGGCTTCGTATGGCATTACTTCCATGGAAGTTGTTTCATTACTTAGCAATTATCAATTACCTTACTAACCTGTAAGGCTTGAAATGATTAAACGAAGAGAGCTACGGTCGTCGCACACCGCGCTGGCAGTCACTCTACATTATTATATGACGCCTATTGGCCATAGCGCGTGCTATTTTAAGGCGTTTACTCATAAACAATTTGCAACTAGACCGGGTACAAAAAATCACCACGAATATACCGAGTGACAATCGGCACAATAATTTGCCCTGACTCACTGCAGCGACTACCCCAGCTTGGTATTTGACGAGATTTGTAAGTGTAGGCCCCACTGTGCGGCACAATACTATTCGGGGAAGGTCCTCGCAACCGTCATCGCGTATATGGTACCCTTTATCTGGCAGATGACAAGCCAAGGATTGAACAGTTGTTGCATCTTACAACATTAGTGCTGTACGTACTTATTCAATGAAGGTCGACATTTACAAAAGCTTAAACCTGGTTGAGGGGTGTCTCGTAGTAGAATCTCATTTGTTTTATTCTATAAAGACACCCACTCTTCATTTCGTGGAGACGATATGCTACACAAACGCCTCAGCTTTTCTAACGCCTGAAGTTTACAAGGTCAGACCGTCTTTCGGCTAGTTTATTTCACTTGGATTCGATCGTCAACGAATGTGGCGTGCGGTCATTAGAGACGAGTCTGCTATAATATAATGATGCCCTGCTGAAGTACCGAACCGGGAAGTCTAGAGTTGGAGGCTTGGACTGAGGCCTCTATCTCCGCTCGAGATTAAAGGATTCTTGTCGATAGTGGCAATGTAGGTGTCCCGACCGGTCCTGTAGAAGCCATAATCTGTGTTGGAGCTATACACTACTTCGAGACTATTCCCGCACTAGCTCTCCTGTCCGGCGCTCAGATCTCGATTTTAATATAGCAGGATTAGACCCCATTAGCCGCGTGATGATCCTCGTACCCTAGAGCTCCTAGTTCCCAATGCAACGTTGACCAGGCAGTCCCTGTATTTAACATGGGCCATTGGTTTGAGTGATAAGTGCCGATCTTCAGTTAATTTTAACAATCACGCAGAATGCGACAGGGCGTTAGTTGTCAATGTCCTTAGCCACCCGACTCCACGGACGCCATCCCCAATCCGTATGGGCGGCATAGAGTCAACGCGCGCTCTAGTCGTCTGCTGACACAATCGGCCCGCCACGACTGAAGGCAATTTTGCAGCTTTTCGTGTACCAGAGTATCTACTGGGAAGCTAGATCTTGAAACCCAAGAGGTTCTCGACACCGCGCAACCGATCTAATACTAATACCGCGAATGAAAGGACGGCTACTCTAGCATTACGATCAGTCCGACGATCCCGAACGTTCGGAACTACGGAAAGAGCTATAGCGTCTCACCCGAAATAAGGTAAAGATGAAAGTAAACAGCGGGCAAGACCATCCGGTGTATTCTCTGTCAGACTGTGGCGATAGCTAAGCGGCACCTTGAGAGATAGGCCAAATCCTTCGATAGATCATGATATATGTGCACATTACGTGGAAGGGCTGCGCGCGCTATACTACGATGGCTGTGCGCTCTCTGTTCGGCTGCAGGATCGGGGGTTCAT
seq00029   CGCCAGTCAATGCCTAAGAGCTTCCCCCATCGCAAAGGGTTCCAAAGGTGCTGAGCAGGAGAAACCTTGAGCCCCCAAGCCATAGGAGCTTGTAGGGAAGCGCTAAATCGATAACCGCTCATGAGTCGGCGCCTTACCGGGAATTGTGAACCCCGCTATGTTCGTAATCCATTCTACCAAAATCTATGCAGCTGGTAGGTCTAGCGGCGTTGTAACTGGCTGAAGTCGAGCCAGACAAATCCCCGACGACCTTAATCTCCGAGCGGATAGGGTTGTATTTTTTTAAGCATGTCTATCTAGTTTTTACGTATCACTTAGGCAAATAGCCGATTCAATCCCACACACTGATAGCGGTCTTAACCAATTGAGGGAAACCTTTAAGGAGCTCACTAGTTCATACTCTGCAGGCTTAGTGAGCCGGCCAGGTAATGCCAAGCGGGCGACCCCTGTACGTGCCTTGCACATAAGCAATCTCTGCCCTGGAGGAGTCGCTCCGGCGTTCTAAAGCACCACTCGGATGAAGGTATTTTGTCATTGTGAAACGCGTTGTATCTTTTGGGCATGCACCCTGTGCTGAAACAATAAGCAACAACGTAATGGACTCACTCATGTTGTAGTTATACGATCCAAACGTAATACTCGCAACTCTTGACGACGAGGCGCGGCTTCGTATGGCATTACTTCCATGGAAGTTGTTTCATTACTTAGCAATTATCAATTACCTTACTAACCTGTAAGGCTTGAAATGATTAAACGAAGAGAGCTACGGTCGTCGCACACCGCGCTGGCAGTCACTCTACATTATTATATGACGCCTATTGGCCATAGCGCGTGCTATTTTAAGGCGTTTACTCATAAACAATTTGCAACTAGACCGGGTACAAAAAATCACCACGAATATACCGAGTGACAATCGGCACAATAATTTGCCCTGACTCACTGCAGCGACTACCCCAGCTTGGTATTTGACGAGATTTGTAAGTGTAGGCCCCACTGTGCGGCACAATACTATTCGGGGAAGGTCCTCGCAACCGTCATCGCGTATATGGTACCCTTTATCTGGCAGATGACAAGCCAAGGATTGAACAGTTGTTGCATCTTACAACATTAGTGCTGTACGTACTTATTCAATGAAGGTCGACATTTACAAAAGCTTAAACCTGGTTGAGGGGTGTCTCGTAGTAGAATCTCATTTGTTTTATTCTATAAAGACACCCACTCTTCATTTCGTGGAGACGATATGCTACACAAACGCTTCAGCTTTTCTAACGCCTGAAGTTTACAAGGTCAGACCGTCTTTCGGCTAGTTTATTTCACTTGGATTCGATCGTCAACGAATGTGGCGTGCGGTCATTAGAGACGAGTCTGCTATAATATAATGATGCCCTGCTGAAGTACCGAACCGGGAAGTCTAGAGTTGGAGGCTTGGACTGAGGCCTCTATCTCCGCTCGAGATTAAAGGATTCTTGTCGATAGTGGCAATGTAGGTGTCCCGACCGGTCCTGTAGAAGCCATAATCTGTGTTGGAGCTATACACTACTTCGAGACTATTCCCGCACTAGCTCTCCTGTCCGGCGCTCAGATCTCGATTTTAATATAGCAGGATTAGACCCCATTAGCCGCGTGATGATCCTCGTACCCTAGAGCTCCTAGTTCCCAATGCAACGTTGACCAGGCAGTCCCTGTATTTAACATGGGCCATTGGTTTGAGTGATAAGTGCCGATCTTCAGTTAATTTTAACAATCACGCAGAATGCGACAGGGCGTTAGTTGTCAATGTCCTTAGCCACCCGACTCCACGGACGCCATCCCCAATCCGTATGGGCGGCATAGAGTCAACGCGCGCTCTAGTCGTCTGCTGACACAATCGGCCCGCCACGACTGAAGGCAATTTTGCAGCTTTTCGTGTACCAGAGTATCTACTGGGAAGCTAGATCTTGAAACCCAAGAGGTTCTCGACACCGCGCAACCGATCTAATACTAATACCGCGAATGAAAGGACGGCTACTCTAGCATTACGATCAGTCCGACGATCCCGAACGTTCGGAACTACGGAAAGAGCTATAGCGTCTCACCCGAAATAAGGTAAAGATGAAAGTAAACAGCGGGCAAGACCATCCGGTGTATTCTCTGTCAGACTGTGGCGATAGCTAAGCGGCACCTTGAGAGATAGGCCAAATCCTTCGATAGATCATGATATATGTGCACATTACGTGGAAGGGCTGCGCGCGCTATACTACGATGGCTGTGCGCTCTCTGTTCGGCTGCAGGATCGGGGGTTCAT
seq00030   CGCCAGTCAATGCCTAAGAGCTTCCCCCATCGCAAAGGGTTCCAAAGGTGCTGAGCAGGAGAAACCTTGAGCCCCCAAGCCATAGGAGCTTGTAGGGAAGCGCTAAATCGATAACCGCTCATGAGTCGGCGCCTTACCGGGAATTGTGAACCCCGCTATGTTCGTAATCCATTCTACCAAAATCTATGCAGCTGGTAGGTCTAGCGGCGTTGTAACTGGCTGAAGTCGAGCCAGACAAATCCCCGACGACCTTAATCTCCGAGCGGATAGGGTTGTATTTTTTTAAGCATGTCTATCTAGTTTTTACGTATCACTTAGGCAAATAGCCGATTCAATCCCACACACTGATAGCGGTCTTAACCAATTGAGGGAAACCTTTAAGGAGCTCACTAGTTCATACTCTGCAGGCTTAGTGAGCCGGCCAGGTAATGCCAAGCGGGCGACCCCTGTACGTGCCATGCACATAAGCAATCTCTGCCCTGGAGGAGTCGCTCCGGCGTTCTAAAGCACCACTCGGATGAAGGTATTTTGTCATTGTGAAACGCGTTGTATCTTTTGGGCATGCACCCTGTGCTGAAACAATAAGCAACAACGTAATGGACTCACTCATGTTGTAGTTATACGATCCAAACGTAATACTCGCAACTCTTGACGACGAGGCGCGGCTTCGTATGGCATTACTTCCATGGAAGTTGTTTCATTACTTAGCAATTATCAATTACCTTACTAACCTGTAAGGCTTGAAATGATTAAACGAAGAGAGCTACGGTCGTCGCACACCGCGCTGGCAGTCACTCTACATTATTATATGACGCCTATTGGCCATAGCGCGTGCTATTTTAAGGCGTTTACTCATAAACAATTTGCAACTAGACCGGGTACAAAAAATCACCACGAATATACCGAGTGACAATCGGCACAATAATTTGCCCTGACTCACTGCAGCGACTACCCCAGCTTGGTATTTGACGAGATTTGTAAGTGTAGGCCCCACTGTGCGGCACAATACTATTCGGGGAAGGTCCTCGCAACCGTCATCGCGTATATGGTACCCTTTATCTGGCAGATGACAAGCCAAGGATTGAACAGTTGTTGCATCTTACAACATTAGTGCTGTACGTACTTATTCAATGAAGGTCGACATTTACAAAAGCTTAAACCTGGTTGAGGGGTGTCTCGTAGTAGAATCTCATTTGTTTTATTCTATAAAGACACCCACTCTTCATTTCGTGGAGACGATATGCTACACAAACGCTTCAGCTTTTCTAACGCCTGAAGTTTACAAGGTCAGACCGTCTTTCGGCTAGTTTATTTCACTTGGATTCGATCGTCAACGAATGTGGCGTGCGGTCATTAGAGACGAGTCTGCTATAATATAATGATGCCCTGCTGAAGTACCGAACCGGGAAGTCTAGAGTTGGAGGCTTGGACTGAGGCCTCTATCTCCGCTCGAGATTAAAGGATTCTTGTCGATAGTGGCAATGTAGGTGTCCCGACCGGTCCTGTAGAAGCCATAATCTGTGTTGGAGCTATACACTACTTCGAGACTATTCCCGCACTAGCTCTCCTGTCCGGCGCTCAGATCTCGATTTTAATATAGCAGGATTAGACCCCATTAGCCGCGTGATGATCCTCGTACCCTAGAGCTCCTAGTTCCCAATGCAACGTTGACCAGGCAGTCCCTGTATTTAACATGGGCCATTGGTTTGAGTGATAAGTGCCGATCTTCAGTTAATTTTAACAATCACGCAGAATGCGACAGGGCGTTAGTTGTCAATGTCCTTAGCCACCCGACTCCACGGACGCCATCCCCAATCCGTATGGGCGGCATAGAGTCAACGCGCGCTCTAGTCGTCTGCTGACACAATCGGCCCGCCACGACTGAAGGCAATTTTGCAGCTTTTCGTGTACCAGAGTATCTACTGGGAAGCTAGATCTTGAAACCCAAGAGGTTCTCGACACCGCGCAACCGATCTAATACTAATACCGCGAATGAAAGGACGGCTACTCTAGCATTACGATCAGTCCGACGATCCCGAACGTTCGGAACTACGGAAAGAGCTATAGCGTCTCACCCGAAATAAGGTAAAGATGAAAGTAAACAGCGGGCAAGACCATCCGGTGTATTCTCTGTCAGACTGTGGCGATAGCTAAGCGGCACCTTGAGAGATAGGCCAAATCCTTCGATAGATCATGATATATGTGCACATTACGTGGAAGGGCTGCGCGCGCTATACTACGATGGCTGTGCGCTCTCTGTTCGGCTGCAGGATCGGGGGTTCAT
seq00031   CGCCAGTCAATGCCTAAGAGCTTCCCCCATCGCAAAGGGTTCCAAAGGTGCTGAGCAGGAGAAACCTTGAGCCCCCAAGCCATAGGAGCTTGTAGGGAAGCGCTAAATCGATAACCGCTCATGAGTCGGCGCCTTACCGGGAATTGTGAACCCCGCTATGTTCGTAATCCATTCTACCAAAATCTATGCAGCTGGTAGGTCTAGCGGCGTTGTAACTGGCTGAAGTCGAGCCAGACAAATCCCCGACGACCTTAATCTCCGAGCGGATAGGGTTGTATTTTTTTAAGCATGTCTATCTAGTTTTTACGTATCACTTAGGCAAATAGCCGATTCAATCCCACACACTGATAGCGGTCTTAACCAATTGAGGGAAACCTTTAAGGAGCTCACTAGTTCATACTCTGCAGGCTTAGTGAGCCGGCCAGGTAATGCCAAGCGGGCGACCCCTGTACGTGCCTTGCACATAAGCAATCTCTGCCCTGGAGGAGTCGCTCCGGCGTTCTAAAGCACCACTCGGATGAAGGTATTTTGTCATTGTGAAACGCGTTGTATCTTTTGGGCATGCACCCTGTGCTGAAACAATAAGCAACAACGTAATGGACTCACTCATGTTGTAGTTATACGATCCAAACGTAATACTCGCAACTCTTGACGACGAGGCGCGGCTTCGTATGGCATTACTTCCATGGAAGTTGTTTCATTACTTAGCAATTATCAATTACCTTACTAACCTGTAAGGCTTGAAATGATTAAACGAAGAGAGCTACGGTCGTCGCACACCGCGCTGGCAGTCACTCTACATTATTATATGACGCCTATTGGCCATAGCGCGTGCTATTTTAAGGCGTTTACTCATAAACAATTTGCAACTAGACCGGGTACAAAAAATCACCACGAATATACCGAGTGACAATCGGCACAATAATTTGCCCTGACTCACTGCAGCGACTACCCCAGCTTGGTATTTGACGAGATTTGTAAGTGTAGGCCCCACTGTGCGGCACAATACTATTCGGGGAAGGTCCTCGCAACCGTCATCGCGTATATGGTACCCTTTATCTGGCAGATGACAAGCCAAGGATTGAACAGTTGTTGCATCTTACAACATTAGTGCTGTACGTACTTATTCAATGAAGGTCGACATTTACAAAAGCTTAAACCTGGTTGAGGGGTGTCTCGTAGTAGAATCTCATTTGTTTTATTCTATAAAGACACCCACTCTTCATTTCGTGGAGACGATATGCTACACAAACGCATCAGCTTTTCTAACGCCTGAAGTTTACAAGGTCAGACCGTCTTTCGGCTAGTTTATTTCACTTGGATTCGATCGTCAACGAATGTGGCGTGCGGTCATTAGAGACGAGTCTGCTATAATATAATGATGCCCTGCTGAAGTACCGAACCGGGAAGTCTAGAGTTGGAGGCTTGGACTGAGGCCTCTATCTCCGCTCGAGATTAAAGGATTCTTGTCGATAGTGGCAATGTAGGTGTCCCGACCGGTCCTGTAGAAGCCATAATCTGTGTTGGAGCTATACACTACTTCGAGACTATTCCCGCACTAGCTCTCCTGTCCGGCGCTCAGATCTCGATTTTAATATAGCAGGATTAGACCCCATTAGCCGCGTGATGATCCTCGTACCCTAGAGCTCCTAGTTCCCAATGCAACGTTGACCAGGCAGTCCCTGTATTTAACATGGGCCATTGGTTTGAGTGATAAGTGCCGATCTTCAGTTAATTTTAACAATCACGCAGAATGCGACAGGGCGTTAGTTGTCAATGTCCTTAGCCACCCGACTCCACGGACGCCATCCCCAATCCGTATGGGCGGCATAGAGTCAACGCGCGCTCTAGTCGTCTGCTGACACAATCGGCCCGCCACGACTGAAGGCAATTTTGCAGCTTTTCGTGTACCAGAGTATCTACTGGGAAGCTAGATCTTGAAACCCAAGAGGTTCTCGACACCGCGCAACCGATCTAATACTAATACCGCGAATGAAAGGACGGCTACTCTAGCATTACGATCAGTCCGACGATCCCGAACGTTCGGAACTACGGAAAGAGCTATAGCGTCTCACCCGAAATAAGGTAAAGATGAAAGTAAACAGCGGGCAAGACCATCCGGTGTATTCTCTGTCAGACTGTGGCGATAGCTAAGCGGCACCTTGAGAGATAGGCCAAATCCTTCGATAGATCATGATATATGTGCACATTACGTGGAAGGGCTGCGCGCGCTATACTACGATGGCTGTGCGCTCTCTGTTCGGCTGCAGGATCGGGGGTTCAT
seq00032   CGCCAGTCAATGCCTAAGAGCTTCCCCCATCGCAAAGGGTTCCAAAGGTGCTGAGCAGGAGAAACCTTGAGCCCCCAAGCCATAGGAGCTTGTAGGGAAGCGCTAAATCGATAACCGCTCATGAGTCGGCGCCTTACCGGGAATTGTGAACCCCGCTATGTTCGTAATCCATTCTACCAAAATCTATGCAGCTGGTAGGTCTAGCGGCGTTGTAACTGGCTGAAGTCGAGCCAGACAAATCCCCGACGACCTTAATCTCCGAGCGGATAGGGTTGTATTTTTTTAAGCATGTCTATCTAGTTTTTACGTATCACTTAGGCAAATAGCCGATTCAATCCCACACACTGATAGCGGTCTTAACCAATTGAGGGAAACCTTTAAGGAGCTCACTAGTTCATACTCTGCAGGCTTAGTGAGCCGGCCAGGTAATGCCAAGCGGGCGACCCCTGTACGTGCCTTGCACATAAGCAATCTCTGCCCTGGAGGAGTCGCTCCGGCGTTCTAAAGCACCACTCGGATGAAGGTATTTTGTCATTGTGAAACGCGTTGTATCTTTTGGGCATGCACCCTGTGCTGAAACAATAAGCAACAACGTAATGGACTCACTCATGTTGTAGTTATACGATCCAAACGTAATACTCGCAACTCTTGACGACGAGGCGCGGCTTCGTATGGCATTACTTCCATGGAAGTTGTTTCATTACTTAGCAATTATCAATTACCTTACTAACCTGTAAGGCTTGAAATGATTAAACGAAGAGAGCTACGGTCGTCGCACACCGCGCTGGCAGTCACTCTACATTATTATATGACGCCTATTGGCCATAGCGCGTGCTATTTTAAGGCGTTTACTCATAAACAATTTGCAACTAGACCGGGTACAAAAAATCACCACGAATATACCGAGTGACAATCGGCACAATAATTTGCCCTGACTCACTGCAGCGACTACCCCAGCTTGGTATTTGACGAGATTTGTAAGTGTAGGCCCCACTGTGCGGCACAATACTATTCGGGGAAGGTCCTCGCAACCGTCATCGCGTATATGGTACCCTTTATCTGGCAGATGACAAGCCAAGGATTGAACAGTTGTTGCATCTTACAACATTAGTGCTGTACGTACTTATTCAATGAAGGTCGACATTTACAAAAGCTTAAACCTGGTTGAGGGGTGTCTCGTAGTAGAATCTCATTTGTTTTATTCTATAAAGACACCCACTCTTCATTTCGTGGAGACGATATGCTACACAAACGCATCAGCTTTTCTAACGCCTGAAGTTTACAAGGTCAGACCGTCTTTCGGCTAGTTTATTTCACTTGGATTCGATCGTCAACGAATGTGGCGTGCGGTCATTAGAGACGAGTCTGCTATAATATAATGATGCCCTGCTGAAGTACCGAACCGGGAAGTCTAGAGTTGGAGGCTTGGACTGAGGCCTCTATCTCCGCTCGAGATTAAAGGATTCTTGTCGATAGTGGCAATGTAGGTGTCCCGACCGGTCCTGTAGAAGCCATAATCTGTGTTGGAGCTATACACTACTTCGAGACTATTCCCGCACTAGCTCTCCTGTCCGGCGCTCAGATCTCGATTTTAATATAGCAGGATTAGACCCCATTAGCCGCGTGATGATCCTCGTACCCTAGAGCTCCTAGTTCCCAATGCAACGTTGACCAGGCAGTCCCTGTATTTAACATGGGCCATTGGTTTGAGTGATAAGTGCCGATCTTCAGTTAATTTTAACAATCACGCAGAATGCGACAGGGCGTTAGTTGTCAATGTCCTTAGCCACCCGACTCCACGGACGCCATCCCCAATCCGTATGGGCGGCATAGAGTCAACGCGCGCTCTAGTCGTCTGCTGACACAATCGGCCCGCCACGACTGAAGGCAATTTTGCAGCTTTTCGTGTACCAGAGTATCTACTGGGAAGCTAGATCTTGAAACCCAAGAGGTTCTCGACACCGCGCAACCGATCTAATACTAATACCGCGAATGAAAGGACGGCTACTCTAGCATTACGATCAGTCCGACGATCCCGAACGTTCGGAACTACGGAAAGAGCTATAGCGTCTCACCCGAAATAAGGTAAAGATGAAAGTAAACAGCGGGCAAGACCATCCGGTGTATTCTCTGTCAGACTGTGGCGATAGCTAAGCGGCACCTTGAGAGATAGGCCAAATCCTTCGATAGATCATGATATATGTGCACATTACGTGGAAGGGCTGCGCGCGCTATACTACGATGGCTGTGCGCTCTCTGTTCGGCTGCAGGATCGGGGGTTCAT
seq00033   CGCCAGTCAATGCCTAAGAGCTTCCCCCATCGCAAAGGGTTCCAAAGGTGCTGAGCAGGAGAAACCTTGAGCCCCCAAGCCATAGGAGCTTGTAGGGAAGCGCTAAATCGATAACCGCTCATGAGTCGGCGCCTTACCGGGAATTGTGAACCCCGCTATGTTCGTAATCCATTCTACCAAAATCTATGCAGCTGGTAGGTCTAGCGGCGTTGTAACTGGCTGAAGTCGAGCCAGACAAATCCCCGACGACCTTAATCTCCGAGCGGATAGGGTTGTATTTTTTTAAGCATGTCTATCTAGTTTTTACGTATCACTTAGGCAAATAGCCGATTCAATCCCACACACTGATAGCGGTCTTAACCAATTGAGGGAAACCTTTAAGGAGCTCACTAGTTCATACTCTGCAGGCTTAGTGAGCCGGCCAGGTAATGCCAAGCGGGCGACCCCTGTACGTGCCTTGCACATAAGCAATCTCTGCCCTGGAGGAGTCGCTCCGGCGTTCTAAAGCACCACTCGGATGAAGGTATTTTGTCATTGTGAAACGCGTTGTATCTTTTGGGCATGCACCCTGTGCTGAAACAATAAGCAACAACGTAATGGACTCACTCATGTTGTAGTTATACGATCCAAACGTAATACTCGCAACTCTTGACGACGAGGCGCGGCTTCGTATGGCATTACTTCCATGGAAGTTGTTTCATTACTTAGCAATTATCAATTACCTTACTAACCTGTAAGGCTTGAAATGATTAAACGAAGAGAGCTACGGTCGTCGCACACCGCGCTGGCAGTCACTCTACATTATTATATGACGCCTATTGGCCATAGCGCGTGCTATTTTAAGGCGTTTACTCATAAACAATTTGCAACTAGACCGGGTACAAAAAATCACCACGAATATACCGAGTGACAATCGGCACAATAATTTGCCCTGACTCACTGCAGCGACTACCCCAGCTTGGTATTTGACGAGATTTGTAAGTGTAGGCCCCACTGTGCGGCACAATACTATTCGGGGAAGGTCCTCGCAACCGTCATCGCGTATATGGTACCCTTTATCTGGCAGATGACAAGCCAAGGATTGAACAGTTGTTGCATCTTACAACATTAGTGCTGTACGTACTTATTCAATGAAGGTCGACATTTACAAAAGCTTAAACCTGGTTGAGGGGTGTCTCGTAGTAGAATCTCATTTGTTTTATTCTATAAAGACACCCACTCTTCATTTCGTGGAGACGATATGCTACACAAACGCTTCAGCTTTTCTAACGCCTGAAGTTTACAAGGTCAGACCGTCTTTCGGCTAGTTTATTTCACTTGGATTCGATCGTCAACGAATGTGGCGTGCGGTCATTAGAGACGAGTCTGCTATAATATAATGATGCCCTGCTGAAGTACCGAACCGGGAAGTCTAGAGTTGGAGGCTTGGACTGAGGCCTCTATCTCCGCTCGAGATTAAAGGATTCTTGTCGATAGTGGCAATGTAGGTGTCCCGACCGGTCCTGTAGAAGCCATAATCTGTGTTGGAGCTATACACTACTTCGAGACTATTCCCGCACTAGCTCTCCTGTCCGGCGCTCAGATCTCGATTTTAATATAGCAGGATTAGACCCCATTAGCCGCGTGATGATCCTCGTACCCTAGAGCTCCTAGTTCCCAATGCAACGTTGACCAGGCAGTCCCTGTATTTAACATGGGCCATTGGTTTGAGTGATAAGTGCCGATCTTCAGTTAATTTTAACAATCACGCAGAATGCGACAGGGCGTTAGTTGTCAATGTCCTTAGCCACCCGACTCCACGGACGCCATCCCCAATCCGTATGGGCGGCATAGAGTCAACGCGCGCTCTAGTCGTCTGCTGACACAATCGGCCCGCCACGACTGAAGGCAATTTTGCAGCTTTTCGTGTACCAGAGTATCTACTGGGAAGCTAGATCTTGAAACCCAAGAGGTTCTCGACACCGCGCAACCGATCTAATACTAATACCGCGAATGAAAGGACGGCTACTCTAGCATTACGATCAGTCCGACGATCCCGAACGTTCGGAACTACGGAAAGAGCTATAGCGTCTCACCCGAAATAAGGTAAAGATGAAAGTAAACAGCGGGCAAGACCATCCGGTGTATTCTCTGTCAGACTGTGGCGATAGCTAAGCGGCACCTTGAGAGATAGGCCAAATCCTTCGATAGATCATGATATATGTGCACATTACGTGGAAGGGCTGCGCGCGCTATACTACGATGGCTGTGCGCTCTCTGTTCGGCTGCAGGATCGGGGGTTCAT
