# Supplementary material for: How Good Are Indirect Tests at Detecting Recombination in Human mtDNA?
Source: G3 (Bethesda). 2013 Jul 1;3(7):1095–104. doi: 10.1534/g3.113.006510 (PMC3704238; doi:10.1534/g3.113.006510)
Supplement: Supporting Information [file supp_g3.113.006510_FileS2.gz › SequenceData/mtDNA_ratehet&popgrowth/10/3rdbase/Infiles/10_28-new.txt]

33 2284
seq00001   TGTTGGCTTTAGGAAAGACTCCTTACGAAGATGTGCTGGCAGGCGTCCCTACGCCCGGGACCTCCCGGACGTATTCTTATAAGAATTCGCAATATCGAGAGTTGTCTCAATACCTTTGGGGGGATCAACGTTCGATGTCTACCAATCTAGGGCCTTTAAGAGGTAGTAAGCCGTCCAACGCTGCCTCCGTACGTTCATAACCGGTCCCGAGCACAGGGGCTCGCTAAATCCTAAATTATATCGATGTTGGCTGATTCTAAAAGTTCACATTAAGAGAACATTACTTGTTGGCGAACTCTGGACAGTCTACAATCGAAGTACGCAGCGATTTACCAGTGGCTGTGGCTCATCCTTTTTGCTTTTCGGCTCGGGCTACTAGGACGTAATTGGCGTTCCCCCCTTTCCATATACATATGGGCCTTCACTGCTTGGAGCGGAAGTGAGTAAATTTCATCCGTGGTATCACTGTTGAATTGATCCTTCTCTGTTGCTGTTAAGGACGACAGTTGCGACACCGAGGAATTCATGCGACTGAACCCCTGTGCCTTTCGCACTCACGCAAATCTAGCATCGGCCAGTGACGGTCTTCTACACTTAGTCTCGATTGGGAATAACGGGTAGGCAATGCAGCTTGGAGGACAGTTTGCAGAATCATTATCTATGTCGACAGCCCCGAAAGCGTACAGAATACTCCCAACAATATTTGGCAGGGATGCATGCACGCACGGGTTGCACATTCCCGTCTGGACGGCATCGCACGAGGTAGCTAATAATTCTCGATACTTCCCTTGTATGGGTGTAATGGTCCAATTCAATCCTTTTATCCCCGCCTATGTTGTGCGGCCCGATCCGTCCCATCGTCGATCCGATTAAACGACATGTAAAGTTGGTCTCGAGATGCTGTGCACCCCTTCGACAGCTAATGATGGGGAACGGCTCTGTCGTCTAGGTCAGGTATCTGCGTGTCAAATAATCTAAGCACACCATCGAATCAGTTCGAGCCTATTCATCTTGAAAAAGAATGAATTCGTTTAAGCCACACCACCACTCACTGTCGGCCAACTCATCCGGGACGGCAAGGCTCCGTCTATATAAGAGTAATATTATGTAACGTTGCATCTCAATGCGGGCGTCATCGGGATGCAAAGGGATAAACAATTTTGATGGAAGTCTCATACCATAAATAGCCCGTCCTTCACTAACAGGGTGTCGCGTCAGGGACCATTACAGGCTTGCCTACTAGCTGCCTGGCGCAGCTACCGCACGGACAATTTCCGCGTAGAGGCTTAATCTGGTGGGTGTTTTGTGTTTAACGTACCAAGAACTTATGGGAGCCGCATGCTGATAACTGGTAGCGGTCAGCAACCTCCGGAGCGCTGGGTCGTGGGAAACAGGATATGGCCGAACATCAGCTAAGGCCCTACCACCGTATCTCGTTCGTCTCATGGGACTAGGATGCACTGGGTCTACTCGTGGGAGGCCGCGAAGCGATGGTTACCAAAACGGTAACAATCGATTTTGGGCGGAACAGAACGATTCCGAGCTACTGGTCCCGGTGAGGATCGTCTGCCACACCTGGGGGTTCGATTTCTGGTTCGGTGGTAGCGGTTCTGCACGTGAGGGTCCGGCGTGCTAAAGATTATGTCGGCTGATGGACGCACTCAAGTGAGGTACCATCTCGGCGATCCTTAGGCACGTTACGTGACGTTTCAACCCCTACTTCTTTTAGCTAATGCCCAACTACATATTCGCTCAACAGGAGAGCATATGCGGTTCAAGACTTTACACAAACCCCCTTACATACTCTTCGTGGGAGTAGTCTTTATACCGTCGCGAGCTCAGCTACACAATCCACTTATAGCACGGGATTATCTCGCCAGTGTTGAGGGAGATACCTGGGTTTCCGAGCGGAATAAACCCGGTTGCTGACTCCCTGAGGTTGACGACCATCTGTGGACTAAAAAAGCAGCGTTCCGCCTTTACAGAACGGGTTCTTCCGTTATACTGACTTAGTTGTCCAGCGCTCCGGGGGAATAACAGGCAAGCGACAGGAAAAGTCAGAGATGTGGGTCCTGAATGCTCTGAAATAATGTACCATTGTTTCGTTCCCACCTCTCAATCCACTTCTCACTAGCACGTCAAAAGGAATCATTTCCGCCGCCGGGGACGTCAAAGTAGCCCACGGCTGCACACAGAGTAGGACCAGTAAGCTTTAAGTGACGTTAGGAAACTTGACCAGCTTTTGCTCTTAACTTGGGTGGGCTGGTAGGTAGCCAGAGATTGG
seq00002   TGTTGGCTTTAGGAAAGACTCCTTACGAAGATGTGCTGGCAGGCGTCCCTACGCCCGGGACCTCCCGGACGTATTCTTATAAGAATTCGCAATATCGAGAGTTGTCTCAATACCTTTGGGGGGATCAACGTTCGATGTCTACCAATCTAGGGCCTTTAAGAGGTAGTAAGCCGTCCAACGCTGCCTCCGTACGTTCATAACCGGTCCCGAGCACAGGGGCTCGCTAAATCCTAAATTATATCGATGTTGGCTGATTCTAAAAGTTCACATTAAGAGAACATTACTTGTTGGCGAACTCTGGACAGTCTACAATCGAAGTACGCAGCGATTTACCAGTGGCTGTGGCTCATCCTTTTTGCTTTTCGGCTCGGGCTACTAGGACGTAATTGGCGTTCCCCCCTTTCCATATACATATGGGCCTTCACTGCTTGGAGCGGAAGTGAGTAAATTTCATCCGTGGTATCACTGTTGAATTGATCCTTCTCTGTTGCTGTTAAGGACGACAGTTGCGACACCGAGGAATTCATGCGACTGAACCCCTGTGCCTTTCGCACTCACGCAAATCTAGCATCGGCCAGTGACGGTCTTCTACACTTAGTCTCGATTGGGAATAACGGGTAGGCAATGCAGCTTGGAGGACAGTTTGCAGAATCATTATCTATGTCGACAGCCCCGAAAGCGTACAGAATACTCCCAACAATATTTGGCAGGGATGCATGCACGCACGGGTTGCACATTCCCGTCTGGACGGCATCGCACGAGGTAGCTAATAATTCTCGATACTTCCCTTGTATGGGTGTAATGGTCCAATTCAATCCTTTTATCCCCGCCTATGTTGTGCGGCCCGATCCGTCCCATCGTCGATCCGATTAAACGACATGTAAAGTTGGTCTCGAGATGCTGTGCACCCCTTCGACAGCTAATGATGGGGAACGGCTCTGTCGTCTAGGTCAGGTATCTGCGTGTCAAATAATCTAAGCACACCATCGAATCAGTTCGAGCCTATTCATCTTGAAAAAGAATGAATTCGTTTAAGCCACACCACCACTCACTGTCGGCCAACTCATCCGGGACGGCAAGGCTCCGTCTATATAAGAGTAATATTATGTAACGTTGCATCTCAATGCGGGCGTCATCGGGATGCAAAGGGATAAACAATTTTGATGGAAGTCTCATACCATAAATAGCCCGTCCTTCACTAACAGGGTGTCGCGTCAGGGACCATTACAGGCTTGCCTACTAGCTGCCTGGCGCAGCTACCGCACGGACAATTTCCGCGTAGAGGCTTAATCTGGTGGGTGTTTTGTGTTTAACGTACCAAGAACTTATGGGAGCCGCATGCTGATAACTGGTAGCGGTCAGCAACCTCCGGAGCGCTGGGTCGTGGGAAACAGGATATGGCCGAACATCAGCTAAGGCCCTACCACCGTATCTCGTTCGTCTCATGGGACTAGGATGCACTGGGTCTACTCGTGGGAGGCCGCGAAGCGATGGTTACCAAAACGGTAACAATCGATTTTGGGCGGAACAGAACGATTCCGAGCTACTGGTCCCGGTGAGGATCGTCTGCCACACCTGGGGGTTCGATTTCTGGTTCGGTGGTAGCGGTTCTGCACGTGAGGGTCCGGCGTGCTAAAGATTATGTCGGCTGATGGACGCACTCAAGTGAGGTACCATCTCGGCGATCCTTAGGCACGTTACGTGACGTTTCAACCCCTACTTCTTTTAGCTAATGCCCAACTACATATTCGCTCAACAGGAGAGCATATGCGGTTCAAGACTTTACACAAACCCCCTTACATACTCTTCGTGGGAGTAGTCTTTATACCGTCGCGAGCTCAGCTACACAATCCACTTATAGCACGGGATTATCTCGCCAGTGTTGAGGGAGATACCTGGGTTTCCGAGCGGAATAAACCCGGTTGCTGACTCCCTGAGGTTGACGACCATCTGTGGACTAAAAAAGCAGCGTTCCGCCTTTACAGAACGGGTTCTTCCGTTATACTGACTTAGTTGTCCAGCGCTCCGGGGGAATAACAGGCAAGCGACAGGAAAAGTCAGAGATGTGGGTCCTGAATGCTCTGAAATAATGTACCATTGTTTCGTTCCCACCTCTCAATCCACTTCTCACTAGCACGTCAAAAGGAATCATTTCCGCCGCCGGGGACGTCAAAGTAGCCCACGGCTGCACACAGAGTAGGACCAGTAAGCTTTAAGTGACGTTAGGAAACTTGACCAGCTTTTGCTCTTAACTTGGGTGGGCTGGTAGGTAGCCAGAGATTGG
seq00003   TGTTGGCTTTAGGAAAGACTCCTTACGAAGATGTGCTGGCAGGCGTCCCTACGCCCGGGACCTCCCGGACGTATTCTTATAAGAATTCGCAATATCGCGAGTTGTCTCAATACCTTTGGGGGGATCAACGTTCGATGTCTACCAATCTAGGGCCTTTAAGAGGTAGTAAGCCGTCCAACGCTGCCTCCGTACGTTCATAACCGGTCCCGAGCACAGGGGCTCGCTAAATCCTAAATTATATCGATGTTGGCTGATTCTAAAAGTTCACATTAAGAGAACATTACTTGTTGGCGAACTCTGGACAGTCTACAATCGAAGTACGCAGCGATTTACCAGTGGCTGTGGCTCATCCTTTTTGCTTTTCGGCTCGGGCTACTAGGACGTAATTGGCGTTCCCCCCTTTCCATATACATATGGGCCTTCACTGCTTGGAGCGGAAGTGAGTAAATTTCATCCGTGGTATCACTGTTGAATTGATCCTTCTCTGTTGCTGTTAAGGACGACAGTTGCGACACCGAGGAATTCATGCGACTGAACCCCTGTGCCTTTCGCACTCACGCAAATCTAGCATCGGCCAGTGACGGTCTTCTACACTTAGTCTCGATTGGGAATAACGGGTAGGCAATGCAGCTTGGAGGACAGTTTGCAGAATCATTATCTATGTCGACAGCCCCGAAAGCGTACAGAATACTCCCAACAATATTTGGCAGGGATGCATGCACGCACGGGTTGCACATTCCCGTCTGGACGGCATCGCACGAGGTAGCTAATAATTCTCGATACTTCCCTTGTATGGGTGTAATGGTCCAATTCAATCCTTTTATCCCCGCCTATGTTGTGCGGCCCGATCCGTCCCATCGTCGATCCGATTAAACGACATGTAAAGTTGGTCTCGAGATGCTGTGCACCCCTTCGACAGCTAATGATGGGGAACGGCTCTGTCGTCTAGGTCAGGTATCTGCGTGTCAAATAATCTAAGCACACCATCGAATCAGTTCGAGCCTATTCATCTTGAAAAAGAATGAATTCGTTTAAGCCACACCACCACTCACTGTCGGCCAACTCATCCGGGACGGCAAGGCTCCGTCTATATAAGAGTAATATTATGTAACGTTGCATCTCAATGCGGGCGTCATCGGGATGCAAAGGGATAAACAATTTTGATGGAAGTCTCATACCATAAATAGCCCGTCCTTCACTAACAGGGTGTCGCGTCAGGGACCATTACAGGCTTGCCTACTAGCTGCCTGGCGCAGCTACCGCACGGACAATTTCCGCGTAGAGGCTTAATCTGGTGGGTGTTTTGTGTTTAACGTACCAAGAACTTATGGGAGCCGCATGCTGATAACTGGTAGCGGTCAGCAACCTCCGGAGCGCTGGGTCGTGGGAAACAGGATATGGCCGAACATCAGCTAAGGCCCTACCACCGTATCTCGTTCGTCTCATGGGACTAGGATGCACTGGGTCTACTCGTGGGAGGCCGCGAAGCGATGGTTACCAAAACGGTAACAATCGATTTTGGGCGGAACAGAACGATTCCGAGCTACTGGTCCCGGTGAGGATCGTCTGCCACACCTGGGGGTTCCATTTCTGATTCGGTGGTAGCGGTTCTGCACGTGAGGGTCCGGCGTGCTAAAGATTATGTCGGCTGATGGACGCACTCAAGTGAGGTACCATCTCGGCGATCCTTAGGCACGTTACGTGACGTTTCAACCCCTACTTCTTTTAGCTAATGCCCAACTACATATTCGCTCAACAGGAGAGCATATGCGGTTCAAGACTTTACACAAACCCCCTTACATACTCTTCGTGGGAGTAGTCTTTATACCGTCGCGAGCTCAGCTACACAATCCACTTATAGCACGGGATTATCTCGCCAGTGTTGAGGGAGATACCTGGGTTTCCGAGCGGAATAAACCCGGTTGCTGACTCCCTGAGGTTGACGACCATCTGTGGACTAAAAAAGCAGCGTTCCGCCTTTACAGAACGGGTTCTTCCGTTATACTGACTTAGTTGTCCAGCGCTCCGGGGGAATAACAGGCAAGCGACAGGAAAAGTCAGAGATGTGGGTCCTGAATGCTCTGAAATAATGTACCATTGTTTCGTTCCCACCTCTCAATCCACTTCTCACTAGCACGTCAAAAGGAATCATTTCCGCCGCCGGGGACGTCAAAGTAGCCCACGGCTGCACACAGAGTAGGACCAGTAAGCTTTAAGTGACGTTAGGAAACTTGACCAGCTTTTGCTCTTAACTTGGGTGGGCTGGTAGGTAGCCAGAGATTGG
seq00004   TGTTGGCTTTAGGAAAGACTCCTTACGAAGATGTGCTGGCAGGCGTCCCTACGCCCGGGACCTCCCGGACGTATTCTTATAAGAATTCGCAATATCGCGAGTTGTCTCAATACCTTTGGGGGGATCAACGTTCGATGTCTACCAATCTAGGGCCTTTAAGAGGTAGTAAGCCGTCCAACGCTGCCTCCGTACGTTCATAACCGGTCCCGAGCACAGGGGCTCGCTAAATCCTAAATTATATCGATGTTGGCTGATTCTAAAAGTTCACATTAAGAGAACATTACTTGTTGGCGAACTCTGGACAGTCTACAATCGAAGTACGCAGCGATTTACCAGTGGCTGTGGCTCATCCTTTTTGCTTTTCGGCTCGGGCTACTAGGACGTAATTGGCGTTCCCCCCTTTCCATATACATATGGGCCTTCACTGCTTGGAGCGGAAGTGAGTAAATTTCATCCGTGGTATCACTGTTGAATTGATCCTTCTCTGTTGCTGTTAAGGACGACAGTTGCGACACCGAGGAATTCATGCGACTGAACCCCTGTGCCTTTCGCACTCACGCAAATCTAGCATCGGCCAGTGACGGTCTTCTACACTTAGTCTCGATTGGGAATAACGGGTAGGCAATGCAGCTTGGAGGACAGTTTGCAGAATCATTATCTATGTCGACAGCCCCGAAAGCGTACAGAATACTCCCAACAATATTTGGCAGGGATGCATGCACGCACGGGTTGCACATTCCCGTCTGGACGGCATCGCACGAGGTAGCTAATAATTCTCGATACTTCCCTTGTATGGGTGTAATGGTCCAATTCAATCCTTTTATCCCCGCCTATGTTGTGCGGCCCGATCCGTCCCATCGTCGATCCGATTAAACGACATGTAAAGTTGGTCTCGAGATGCTGTGCACCCCTTCGACAGCTAATGATGGGGAACGGCTCTGTCGTCTAGGTCAGGTATCTGCGTGTCAAATAATCTAAGCACACCATCGAATCAGTTCGAGCCTATTCATCTTGAAAAAGAATGAATTCGTTTAAGCCACACCACCACTCACTGTCGGCCAACTCATCCGGGACGGCAAGGCTCCGTCTATATAAGAGTAATATTATGTAACGTTGCATCTCAATGCGGGCGTCATCGGGATGCAAAGGGATAAACAATTTTGATGGAAGTCTCATACCATAAATAGCCCGTCCTTCACTAACAGGGTGTCGCGTCAGGGACCATTACAGGCTTGCCTACTAGCTGCCTGGCGCAGCTACCGCACGGACAATTTCCGCGTAGAGGCTTAATCTGGTGGGTGTTTTGTGTTTAACGTACCAAGAACTTATGGGAGCCGCATGCTGATAACTGGTAGCGGTCAGCAACCTCCGGAGCGCTGGGTCGTGGGAAACAGGATATGGCCGAACATCAGCTAAGGCCCTACCACCGTATCTCGTTCGTCTCATGGGACTAGGATGCACTGGGTCTACTCGTGGGAGGCCGCGAAGCGATGGTTACCAAAACGGTAACAATCGATTTTGGGCGGAACAGAACGATTCCGAGCTACTGGTCCCGGTGAGGATCGTCTGCCACACCTGGGGGTTCCATTTCTGATTCGGTGGTAGCGGTTCTGCACGTGAGGGTCCGGCGTGCTAAAGATTATGTCGGCTGATGGACGCACTCAAGTGAGGTACCATCTCGGCGATCCTTAGGCACGTTACGTGACGTTTCAACCCCTACTTCTTTTAGCTAATGCCCAACTACATATTCGCTCAACAGGAGAGCATATGCGGTTCAAGACTTTACACAAACCCCCTTACATACTCTTCGTGGGAGTAGTCTTTATACCGTCGCGAGCTCAGCTACACAATCCACTTATAGCACGGGATTATCTCGCCAGTGTTGAGGGAGATACCTGGGTTTCCGAGCGGAATAAACCCGGTTGCTGACTCCCTGAGGTTGACGACCATCTGTGGACTAAAAAAGCAGCGTTCCGCCTTTACAGAACGGGTTCTTCCGTTATACTGACTTAGTTGTCCAGCGCTCCGGGGGAATAACAGGCAAGCGACAGGAAAAGTCAGAGATGTGGGTCCTGAATGCTCTGAAATAATGTACCATTGTTTCGTTCCCACCTCTCAATCCACTTCTCACTAGCACGTCAAAAGGAATCATTTCCGCCGCCGGGGACGTCAAAGTAGCCCACGGCTGCACACAGAGTAGGACCAGTAAGCTTTAAGTGACGTTAGGAAACTTGACCAGCTTTTGCTCTTAACTTGGGTGGGCTGGTAGGTAGCCAGAGATTGG
seq00005   TGTTGGCTTTAGGAAAGACTCCTTACGAAGATGTGCTGGCAGGCGTCCCTACGCCCGGGACCTCCCGGACGTATTCTTATAAGAATTCGCAATATCGCGAGTTGTCTCAATACCTTTGGGGGGATCAACGTTCGATGTCTACCAATCTAGGGCCTTTAAGAGGTAGTAAGCCGTCCAACGCTGCCTCCGTACGTTCATAACCGGTCCCGAGCACAGGGGCTCGCTAAATCCTAAATTATATCGATGTTGGCTGATTCTAAAAGTTCACATTAAGAGAACATTACTTGTTGGCGAACTCTGGACAGTCTACAATCGAAGTACGCAGCGATTTACCAGTGGCTGTGGCTCATCCTTTTTGCTTTTCGGCTCGGGCTACTAGGACGTAATTGGCGTTCCCCCCTTTCCATATACATATGGGCCTTCACTGCTTGGAGCGGAAGTGAGTAAATTTCATCCGTGGTATCACTGTTGAATTGATCCTTCTCTGTTGCTGTTAAGGACGACAGTTGCGACACCGAGGAATTCATGCGACTGAACCCCTGTGCCTTTCGCACTCACGCAAATCTAGCATCGGCCAGTGACGGTCTTCTACACTTAGTCTCGATTGGGAATAACGGGTAGGCAATGCAGCTTGGAGGACAGTTTGCAGAATCATTATCTATGTCGACAGCCCCGAAAGCGTACAGAATACTCCCAACAATATTTGGCAGGGATGCATGCACGCACGGGTTGCACATTCCCGTCTGGACGGCATCGCACGAGGTAGCTAATAATTCTCGATACTTCCCTTGTATGGGTGTAATGGTCCAATTCAATCCTTTTATCCCCGCCTATGTTGTGCGGCCCGATCCGTCCCATCGTCGATCCGATTAAACGACATGTAAAGTTGGTCTCGAGATGCTGTGCACCCCTTCGACAGCTAATGATGGGGAACGGCTCTGTCGTCTAGGTCAGGTATCTGCGTGTCAAATAATCTAAGCACACCATCGAATCAGTTCGAGCCTATTCATCTTGAAAAAGAATGAATTCGTTTAAGCCACACCACCACTCACTGTCGGCCAACTCATCCGGGACGGCAAGGCTCCGTCTATATAAGAGTAATATTATGTAACGTTGCATCTCAATGCGGGCGTCATCGGGATGCAAAGGGATAAACAATTTTGATGGAAGTCTCATACCATAAATAGCCCGTCCTTCACTAACAGGGTGTCGCGTCAGGGACCATTACAGGCTTGCCTACTAGCTGCCTGGCGCAGCTACCGCACGGACAATTTCCGCGTAGAGGCTTAATCTGGTGGGTGTTTTGTGTTTAACGTACCAAGAACTTATGGGAGCCGCATGCTGATAACTGGTAGCGGTCAGCAACCTCCGGAGCGCTGGGTCGTGGGAAACAGGATATGGCCGAACATCAGCTAAGGCCCTACCACCGTATCTCGTTCGTCTCATGGGACTAGGATGCACTGGGTCTACTCGTGGGAGGCCGCGAAGCGATGGTTACCAAAACGGTAACAATCGATTTTGGGCGGAACAGAACGATTCCGAGCTACTGGTCCCGGTGAGGATCGTCTGCCACACCTGGGGGTTCCATTTCTGATTCGGTGGTAGCGGTTCTGCACGTGAGGGTCCGGCGTGCTAAAGATTATGTCGGCTGATGGACGCACTCAAGTGAGGTACCATCTCGGCGATCCTTAGGCACGTTACGTGACGTTTCAACCCCTACTTCTTTTAGCTAATGCCCAACTACATATTCGCTCAACAGGAGAGCATATGCGGTTCAAGACTTTACACAAACCCCCTTACATACTCTTCGTGGGAGTAGTCTTTATACCGTCGCGAGCTCAGCTACACAATCCACTTATAGCACGGGATTATCTCGCCAGTGTTGAGGGAGATACCTGGGTTTCCGAGCGGAATAAACCCGGTTGCTGACTCCCTGAGGTTGACGACCATCTGTGGACTAAAAAAGCAGCGTTCCGCCTTTACAGAACGGGTTCTTCCGTTATACTGACTTAGTTGTCCAGCGCTCCGGGGGAATAACAGGCAAGCGACAGGAAAAGTCAGAGATGTGGGTCCTGAATGCTCTGAAATAATGTACCATTGTTTCGTTCCCACCTCTCAATCCACTTCTCACTAGCACGTCAAAAGGAATCATTTCCGCCGCCGGGGACGTCAAAGTAGCCCACGGCTGCACACAGAGTAGGACCAGTAAGCTTTAAGTGACGTTAGGAAACTTGACCAGCTTTTGCTCTTAACTTGGGTGGGCTGGTAGGTAGCCAGAGATTGG
seq00006   TGTTGGCTTTAGGAAAGACTCCTTACGAAGATGTGCTGGCAGGCGTCCCTACGCCCGGGACCTCCCGGACGTATTCTTATAAGAATTCGCAATATCGCGAGTTGTCTCAATACCTTTGGGGGGATCAACGTTCGATGTCTACCAATCTAGGGCCTTTAAGAGGTAGTAAGCCGTCCAACGCTGCCTCCGTACGTTCATAACCGGTCCCGAGCACAGGGGCTCGCTAAATCCTAAATTATATCGATGTTGGCTGATTCTAAAAGTTCACATTAAGAGAACATTACTTGTTGGCGAACTCTGGACAGTCTACAATCGAAGTACGCAGCGATTTACCAGTGGCTGTGGCTCATCCTTTTTGCTTTTCGGCTCGGGCTACTAGGACGTAATTGGCGTTCCCCCCTTTCCATATACATATGGGCCTTCACTGCTTGGAGCGGAAGTGAGTAAATTTCATCCGTGGTATCACTGTTGAATTGATCCTTCTCTGTTGCTGTTAAGGACGACAGTTGCGACACCGAGGAATTCATGCGACTGAACCCCTGTGCCTTTCGCACTCACGCAAATCTAGCATCGGCCAGTGACGGTCTTCTACACTTAGTCTCGATTGGGAATAACGGGTAGGCAATGCAGCTTGGAGGACAGTTTGCAGAATCATTATCTATGTCGACAGCCCCGAAAGCGTACAGAATACTCCCAACAATATTTGGCAGGGATGCATGCACGCACGGGTTGCACATTCCCGTCTGGACGGCATCGCACGAGGTAGCTAATAATTCTCGATACTTCCCTTGTATGGGTGTAATGGTCCAATTCAATCCTTTTATCCCCGCCTATGTTGTGCGGCCCGATCCGTCCCATCGTCGATCCGATTAAACGACATGTAAAGTTGGTCTCGAGATGCTGTGCACCCCTTCGACAGCTAATGATGGGGAACGGCTCTGTCGTCTAGGTCAGGTATCTGCGTGTCAAATAATCTAAGCACACCATCGAATCAGTTCGAGCCTATTCATCTTGAAAAAGAATGAATTCGTTTAAGCCACACCACCACTCACTGTCGGCCAACTCATCCGGGACGGCAAGGCTCCGTCTATATAAGAGTAATATTATGTAACGTTGCATCTCAATGCGGGCGTCATCGGGATGCAAAGGGATAAACAATTTTGATGGAAGTCTCATACCATAAATAGCCCGTCCTTCACTAACAGGGTGTCGCGTCAGGGACCATTACAGGCTTGCCTACTAGCTGCCTGGCGCAGCTACCGCACGGACAATTTCCGCGTAGAGGCTTAATCTGGTGGGTGTTTTGTGTTTAACGTACCAAGAACTTATGGGAGCCGCATGCTGATAACTGGTAGCGGTCAGCAACCTCCGGAGCGCTGGGTCGTGGGAAACAGGATATGGCCGAACATCAGCTAAGGCCCTACCACCGTATCTCGTTCGTCTCATGGGACTAGGATGCACTGGGTCTACTCGTGGGAGGCCGCGAAGCGATGGTTACCAAAACGGTAACAATCGATTTTGGGCGGAACAGAACGATTCCGAGCTACTGGTCCCGGTGAGGATCGTCTGCCACACCTGGGGGTTCCATTTCTGATTCGGTGGTAGCGGTTCTGCACGTGAGGGTCCGGCGTGCTAAAGATTATGTCGGCTGATGGACGCACTCAAGTGAGGTACCATCTCGGCGATCCTTAGGCACGTTACGTGACGTTTCAACCCCTACTTCTTTTAGCTAATGCCCAACTACATATTCGCTCAACAGGAGAGCATATGCGGTTCAAGACTTTACACAAACCCCCTTACATACTCTTCGTGGGAGTAGTCTTTATACCGTCGCGAGCTCAGCTACACAATCCACTTATAGCACGGGATTATCTCGCCAGTGTTGAGGGAGATACCTGGGTTTCCGAGCGGAATAAACCCGGTTGCTGACTCCCTGAGGTTGACGACCATCTGTGGACTAAAAAAGCAGCGTTCCGCCTTTACAGAACGGGTTCTTCCGTTATACTGACTTAGTTGTCCAGCGCTCCGGGGGAATAACAGGCAAGCGACAGGAAAAGTCAGAGATGTGGGTCCTGAATGCTCTGAAATAATGTACCATTGTTTCGTTCCCACCTCTCAATCCACTTCTCACTAGCACGTCAAAAGGAATCATTTCCGCCGCCGGGGACGTCAAAGTAGCCCACGGCTGCACACAGAGTAGGACCAGTAAGCTTTAAGTGACGTTAGGAAACTTGACCAGCTTTTGCTCTTAACTTGGGTGGGCTGGTAGGTAGCCAGAGATTGG
seq00007   TGTTGGCTTTAGGAAAGACTCCTTACGAAGATGTGCTGGCAGGCGTCCCTACGCCCGGGACCTCCCGGACGTATTCTTATAAGAATTCGCAATATCGAGAGTTGTCTCAATACCTTTGGGGGGATCAACGTTCGATGTCTACCAATCTAGGGCCTTTAAGAGGTAGTAAGCCGTCCAACGCTGCCTCCGTACGTTCATAACCGGTCCCGAGCACAGGGGCTCGCTAAATCCTAAATTATATCGATGTTGGCTGATTCTAAAAGTTCACATTAAGAGAACATTACTTGTTGGCGAACTCTGGACAGTCTACAATCGAAGTACGCAGCGATTTACCAGTGGCTGTGGCTCATCCTTTTTGCTTTTCGGCTCGGGCTACTAGGACGTAATTGGCGTTCCCCCCTTTCCATATACATATGGGCCTTCACTGCTTGGAGCGGAAGTGAGTAAATTTCATCCGTGGTATCACTGTTGAATTGATCCTTCTCTGTTGCTGTTAAGGACGACAGTTGCGACACCGAGGAATTCATGCGACTGAACCCCTGTGCCTTTCGCACTCACGCAAATCTAGCATCGGCCAGTGACGGTCTTCTACACTTAGTCTCGATTGGGAATAACGGGTAGGCAATGCAGCTTGGAGGACAGTTTGCAGAATCATTATCTATGTCGACAGCCCCGAAAGCGTACAGAATACTCCCAACAATATTTGGCAGGGATGCATGCACGCACGGGTTGCACATTCCCGTCTGGACGGCATCGCACGAGGTAGCTAATAATTCTCGATACTTCCCTTGTATGGGTGTAATGGTCCAATTCAATCCTTTTATCCCCGCCTATGTTGTGCGGCCCGATCCGTCCCATCGTCGATCCGATTAAACGACATGTAAAGTTGGTCTCGAGATGCTGTGCACCCCTTCGACAGCTAATGATGGGGAACGGCTCTGTCGTCTAGGTCAGGTATCTGCGTGTCAAATAATCTAAGCACACCATCGAATCAGTTCGAGCCTATTCATCTTGAAAAAGAATGAATTCGTTTAAGCCACACCACCACTCACTGTCGGCCAACTCATCCGGGACGGCAAGGCTCCGTCTATATAAGAGTAATATTATGTAACGTTGCATCTCAATGCGGGCGTCATCGGGATGCAAAGGGATAAACAATTTTGATGGAAGTCTCATACCATAAATAGCCCGTCCTTCACTAACAGGGTGTCGCGTCAGGGACCATTACAGGCTTGCCTACTAGCTGCCTGGCGCAGCTACCGCACGGACAATTTCCGCGTAGAGGCTTAATCTGGTGGGTGTTTTGTGTTTAACGTACCAAGAACTTATGGGAGCCGCATGCTGATAACTGGTAGCGGTCAGCAACCTCCGGAGCGCTGGGTCGTGGGAAACAGGATATGGCCGAACATCAGCTAAGGCCCTACCACCGTATCTCGTTCGTCTCATGGGACTAGGATGCACTGGGTCTACTCGTGGGAGGCCGCGAAGCGATGGTTACCAAAACGGTAACAATCGATTTTGGGCGGAACAGAACGATTCCGAGCTACTGGTCCCGGTGAGGATCGTCTGCCACACCTGGGGGTTCCATTTCTGATTCGGTGGTAGCGGTTCTGCACGTGAGGGTCCGGCGTGCTAAAGATTATGTCGGCTGATGGACGCACTCAAGTGAGGTACCATCTCGGCGATCCTTAGGCACGTTACGTGACGTTTCAACCCCTACTTCTTTTAGCTAATGCCCAACTACATATTCGCTCAACAGGAGAGCATATGCGGTTCAAGACTTTACACAAACCCCCTTACATACTCTTCGTGGGAGTAGTCTTTATACCGTCGCGAGCTCAGCTACACAATCCACTTATAGCACGGGATTATCTCGCCAGTGTTGAGGGAGATACCTGGGTTTCCGAGCGGAATAAACCCGGTTGCTGACTCCCTGAGGTTGACGACCATCTGTGGACTAAAAAAGCAGCGTTCCGCCTTTACAGAACGGGTTCTTCCGTTATACTGACTTAGTTGTCCAGCGCTCCGGGGGAATAACAGGCAAGCGACAGGAAAAGTCAGAGATGTGGGTCCTGAATGCTCTGAAATAATGTACCATTGTTTCGTTCCCACCTCTCAATCCACTTCTCACTAGCACGTCAAAAGGAATCATTTCCGCCGCCGGGGACGTCAAAGTAGCCCACGGCTGCACACAGAGTAGGACCAGTAAGCTTTAAGTGACGTTAGGAAACTTGACCAGCTTTTGCTCTTAACTTGGGTGGGCTGGTAGGTAGCCAGAGATTGG
seq00008   TGTTGGCTTTAGGAAAGACTCCTTACGAAGATGTGCTGGCAGGCGTCCCTACGCCCGGGACCTCCCGGACGTATTCTTATAAGAATTCGCAATATCGAGAGTTGTCTCAATACCTTTGGGGGGATCAACGTTCGATGTCTACCAATCTAGGGCCTTTAAGAGGTAGTAAGCCGTCCAACGCTGCCTCCGTACGTTCATAACCGGTCCCGAGCACAGGGGCTCGCTAAATCCTAAATTATATCGATGTTGGCTGATTCTAAAAGTTCACATTAAGAGAACATTACTTGTTGGCGAACTCTGGACAGTCTACAATCGAAGTACGCAGCGATTTACCAGTGGCTGTGGCTCATCCTTTTTGCTTTTCGGCTCGGGCTACTAGGACGTAATTGGCGTTCCCCCCTTTCCATATACATATGGGCCTTCACTGCTTGGAGCGGAAGTGAGTAAATTTCATCCGTGGTATCACTGTTGAATTGATCCTTCTCTGTTGCTGTTAAGGACGACAGTTGCGACACCGAGGAATTCATGCGACTGAACCCCTGTGCCTTTCGCACTCACGCAAATCTAGCATCGGCCAGTGACGGTCTTCTACACTTAGTCTCGATTGGGAATAACGGGTAGGCAATGCAGCTTGGAGGACAGTTTGCAGAATCATTATCTATGTCGACAGCCCCGAAAGCGTACAGAATACTCCCAACAATATTTGGCAGGGATGCATGCACGCACGGGTTGCACATTCCCGTCTGGACGGCATCGCACGAGGTAGCTAATAATTCTCGATACTTCCCTTGTATGGGTGTAATGGTCCAATTCAATCCTTTTATCCCCGCCTATGTTGTGCGGCCCGATCCGTCCCATCGTCGATCCGATTAAACGACATGTAAAGTTGGTCTCGAGATGCTGTGCACCCCTTCGACAGCTAATGATGGGGAACGGCTCTGTCGTCTAGGTCAGGTATCTGCGTGTCAAATAATCTAAGCACACCATCGAATCAGTTCGAGCCTATTCATCTTGAAAAAGAATGAATTCGTTTAAGCCACACCACCACTCACTGTCGGCCAACTCATCCGGGACGGCAAGGCTCCGTCTATATAAGAGTAATATTATGTAACGTTGCATCTCAATGCGGGCGTCATCGGGATGCAAAGGGATAAACAATTTTGATGGAAGTCTCATACCATAAATAGCCCGTCCTTCACTAACAGGGTGTCGCGTCAGGGACCATTACAGGCTTGCCTACTAGCTGCCTGGCGCAGCTACCGCACGGACAATTTCCGCGTAGAGGCTTAATCTGGTGGGTGTTTTGTGTTTAACGTACCAAGAACTTATGGGAGCCGCATGCTGATAACTGGTAGCGGTCAGCAACCTCCGGAGCGCTGGGTCGTGGGAAACAGGATATGGCCGAACATCAGCTAAGGCCCTACCACCGTATCTTGTTCGTCTCATGGGACTAGGATGCACTGGGTCTACTCGTGGGAGGCCGCGAAGCGATGGTTACCAAAACGGTAACAATCGATTTTGGGCGGAACAGAACGATTCCGAGCTACTGGTCCCGGTGAGGATCGTCTGCCACACCTGGGGGTTCCATTTCTGATTCGGTGGTAGCGGTTCTGCACGTGAGGGTCCGGCGTGCTAAAGATTATGTCGGCTGATGGACGCACTCAAGTGAGGTACCATCTCGGCGATCCTTAGGCACGTTACGTGACGTTTCAACCCCTACTTCTTTTAGCTAATGCCCAACTACATATTCGCTCAACAGGAGAGCATATGCGGTTCAAGACTTTACACAAACCCCCTTACATACTCTTCGTGGGAGTAGTCTTTATACCGTCGCGAGCTCAGCTACACAATCCACTTATAGCACGGGATTATCTCGCCAGTGTTGAGGGAGATACCTGGGTTTCCGAGCGGAATAGACCCGGTTGCTGACTCCCTGAGGTTGACGACCATCTGTGGACTAAAAAAGCAGCGTTCCGCCTTTACAGAACGGGTTCTTCCGTTATACTGACTTAGTTGTCCAGCGCTCCGGGGGAATAACAGGCAAGCGACAGGAAAAGTCAGAGATGTGGGTCCTGAATGCTCTGAAATAATGTACCATTGTTTCGTTCCCACCTCTCAATCCACTTCTCACTAGCACGTCAAAAGGAATCATTTCCGCCGCCGGGGACGTCAAAGTAGCCCACGGCTGCACACAGAGTAGGACCAGTAAGCTTTAAGTGACGTTAGGAAACTTGACCAGCTTTTGCTCTTAACTTGGGTGGGCTGGTAGGTAGCCAGAGATTGG
seq00009   TGTTGGCTTTAGGAAAGACTCCTTACGAAGATGTGCTGGCAGGCGTCCCTACGCCCGGGACCTCCCGGACGTATTCTTATAAGAATTCGCAATATCGAGAGTTGTCTCAATACCTTTGGGGGGATCAACGTTCGATGTCTACCAATCTAGGGCCTTTAAGAGGTAGTAAGCCGTCCAACGCTGCCTCCGTACGTTCATAACCGGTCCCGAGCACAGGGGCTCGCTAAATCCTAAATTATATCGATGTTGGCTGATTCTAAAAGTTCACATTAAGAGAACATTACTTGTTGGCGAACTCTGGACAGTCTACAATCGAAGTACGCAGCGATTTACCAGTGGCTGTGGCTCATCCTTTTTGCTTTTCGGCTCGGGCTACTAGGACGTAATTGGCGTTCCCCCCTTTCCATATACATATGGGCCTTCACTGCTTGGAGCGGAAGTGAGTAAATTTCATCCGTGGTATCACTGTTGAATTGATCCTTCTCTGTTGCTGTTAAGGACGACAGTTGCGACACCGAGGAATTCATGCGACTGAACCCCTGTGCCTTTCGCACTCACGCAAATCTAGCATCGGCCAGTGACGGTCTTCTACACTTAGTCTCGATTGGGAATAACGGGTAGGCAATGCAGCTTGGAGGACAGTTTGCAGAATCATTATCTATGTCGACAGCCCCGAAAGCGTACAGAATACTCCCAACAATATTTGGCAGGGATGCATGCACGCACGGGTTGCACATTCCCGTCTGGACGGCATCGCACGAGGTAGCTAATAATTCTCGATACTTCCCTTGTATGGGTGTAATGGTCCAATTCAATCCTTTTATCCCCGCCTATGTTGTGCGGCCCGATCCGTCCCATCGTCGATCCGATTAAACGACATGTAAAGTTGGTCTCGAGATGCTGTGCACCCCTTCGACAGCTAATGATGGGGAACGGCTCTGTCGTCTAGGTCAGGTATCTGCGTGTCAAATAATCTAAGCACACCATCGAATCAGTTCGAGCCTATTCATCTTGAAAAAGAATGAATTCGTTTAAGCCACACCACCACTCACTGTCGGCCAACTCATCCGGGACGGCAAGGCTCCGTCTATATAAGAGTAATATTATGTAACGTTGCATCTCAATGCGGGCGTCATCGGGATGCAAAGGGATAAACAATTTTGATGGAAGTCTCATACCATAAATAGCCCGTCCTTCACTAACAGGGTGTCGCGTCAGGGACCATTACAGGCTTGCCTACTAGCTGCCTGGCGCAGCTACCGCACGGACAATTTCCGCGTAGAGGCTTAATCTGGTGGGTGTTTTGTGTTTAACGTACCAAGAACTTATGGGAGCCGCATGCTGATAACTGGTAGCGGTCAGCAACCTCCGGAGCGCTGGGTCGTGGGAAACAGGATATGGCCGAACATCAGCTAAGGCCCTACCACCGTATCTCGTTCGTCTCATGGGACTAGGATGCACTGGGTCTACTCGTGGGAGGCCGCGAAGCGATGGTTACCAAAACGGTAACAATCGATTTTGGGCGGAACAGAACGATTCCGAGCTACTGGTCCCGGTGAGGATCGTCTGCCACACCTGGGGGTTCGATTTCTGGTTCGGTGGTAGCGGTTCTGCACGTGAGGGTCCGGCGTGCTAAAGATTATGTCGGCTGATGGACGCACTCAAGTGAGGTACCATCTCGGCGATCCTTAGGCACGTTACGTGACGTTTCAACCCCTACTTCTTTTAGCTAATGCCCAACTACATATTCGCTCAACAGGAGAGCATATGCGGTTCAAGACTTTACACAAACCCCCTTACATACTCTTCGTGGGAGTAGTCTTTATACCGTCGCGAGCTCAGCTACACAATCCACTTATAGCACGGGATTATCTCGCCAGTGTTGAGGGAGATACCTGGGTTTCCGAGCGGAATAAACCCGGTTGCTGACTCCCTGAGGTTGACGACCATCTGTGGACTAAAAAAGCAGCGTTCCGCCTTTACAGAACGGGTTCTTCCGTTATACTGACTTAGTTGTCCAGCGCTCCGGGGGAATAACAGGCAAGCGACAGGAAAAGTCAGAGATGTGGGTCCTGAATGCTCTGAAATAATGTACCATTGTTTCGTTCCCACCTCTCAATCCACTTCTCACTAGCACGTCAAAAGGAATCATTTCCGCCGCCGGGGACGTCAAAGTAGCCCACGGCTGCACACAGAGTAGGACCAGTAAGCTTTAAGTGACGTTAGGAAACTTGACCAGCTTTTGCTCTTAACTTGGGTGGGCTGGTAGGTAGCCAGAGATTGG
seq00010   TGTTGGCTTTAGGAAAGACTCCTTACGAAGATGTGCTGGCAGGCGTCCCTACGCCCGGGACCTCCCGGACGTATTCTTATAAGAATTCGCAATATCGCGAGTTGTCTCAATACCTTTGGGGGGATCAACGTTCGATGTCTACCAATCTAGGGCCTTTAAGAGGTAGTAAGCCGTCCAACGCTGCCTCCGTACGTTCATAACCGGTCCCGAGCACAGGGGCTCGCTAAATCCTAAATTATATCGATGTTGGCTGATTCTAAAAGTTCACATTAAGAGAACATTACTTGTTGGCGAACTCTGGACAGTCTACAATCGAAGTACGCAGCGATTTACCAGTGGCTGTGGCTCATCCTTTTTGCTTTTCGGCTCGGGCTACTAGGACGTAATTGGCGTTCCCCCCTTTCCATATACATATGGGCCTTCACTGCTTGGAGCGGAAGTGAGTAAATTTCATCCGTGGTATCACTGTTGAATTGATCCTTCTCTGTTGCTGTTAAGGACGACAGTTGCGACACCGAGGAATTCATGCGACTGAACCCCTGTGCCTTTCGCACTCACGCAAATCTAGCATCGGCCAGTGACGGTCTTCTACACTTAGTCTCGATTGGGAATAACGGGTAGGCAATGCAGCTTGGAGGACAGTTTGCAGAATCATTATCTATGTCGACAGCCCCGAAAGCGTACAGAATACTCCCAACAATATTTGGCAGGGATGCATGCACGCACGGGTTGCACATTCCCGTCTGGACGGCATCGCACGAGGTAGCTAATAATTCTCGATACTTCCCTTGTATGGGTGTAATGGTCCAATTCAATCCTTTTATCCCCGCCTATGTTGTGCGGCCCGATCCGTCCCATCGTCGATCCGATTAAACGACATGTAAAGTTGGTCTCGAGATGCTGTGCACCCCTTCGACAGCTAATGATGGGGAACGGCTCTGTCGTCTAGGTCAGGTATCTGCGTGTCAAATAATCTAAGCACACCATCGAATCAGTTCGAGCCTATTCATCTTGAAAAAGAATGAATTCGTTTAAGCCACACCACCACTCACTGTCGGCCAACTCATCCGGGACGGCAAGGCTCCGTCTATATAAGAGTAATATTATGTAACGTTGCATCTCAATGCGGGCGTCATCGGGATGCAAAGGGATAAACAATTTTGATGGAAGTCTCATACCATAAATAGCCCGTCCTTCACTAACAGGGTGTCGCGTCAGGGACCATTACAGGCTTGCCTACTAGCTGCCTGGCGCAGCTACCGCACGGACAATTTCCGCGTAGAGGCTTAATCTGGTGGGTGTTTTGTGTTTAACGTACCAAGAACTTATGGGAGCCGCATGCTGATAACTGGTAGCGGTCAGCAACCTCCGGAGCGCTGGGTCGTGGGAAACAGGATATGGCCGAACATCAGCTAAGGCCCTACCACCGTATCTCGTTCGTCTCATGGGACTAGGATGCACTGGGTCTACTCGTGGGAGGCCGCGAAGCGATGGTTACCAAAACGGTAACAATCGATTTTGGGCGGAACAGAACGATTCCGAGCTACTGGTCCCGGTGAGGATCGTCTGCCACACCTGGGGGTTCCATTTCTGATTCGGTGGTAGCGGTTCTGCACGTGAGGGTCCGGCGTGCTAAAGATTATGTCGGCTGATGGACGCACTCAAGTGAGGTACCATCTCGGCGATCCTTAGGCACGTTACGTGACGTTTCAACCCCTACTTCTTTTAGCTAATGCCCAACTACATATTCGCTCAACAGGAGAGCATATGCGGTTCAAGACTTTACACAAACCCCCTTACATACTCTTCGTGGGAGTAGTCTTTATACCGTCGCGAGCTCAGCTACACAATCCACTTATAGCACGGGATTATCTCGCCAGTGTTGAGGGAGATACCTGGGTTTCCGAGCGGAATAAACCCGGTTGCTGACTCCCTGAGGTTGACGACCATCTGTGGACTAAAAAAGCAGCGTTCCGCCTTTACAGAACGGGTTCTTCCGTTATACTGACTTAGTTGTCCAGCGCTCCGGGGGAATAACAGGCAAGCGACAGGAAAAGTCAGAGATGTGGGTCCTGAATGCTCTGAAATAATGTACCATTGTTTCGTTCCCACCTCTCAATCCACTTCTCACTAGCACGTCAAAAGGAATCATTTCCGCCGCCGGGGACGTCAAAGTAGCCCACGGCTGCACACAGAGTAGGACCAGTAAGCTTTAAGTGACGTTAGGAAACTTGACCAGCTTTTGCTCTTAACTTGGGTGGGCTGGTAGGTAGCCAGAGATTGG
seq00011   TGTTGGCTTTAGGAAAGACTCCTTACGAAGATGTGCTGGCAGGCGTCCCTACGCCCGGGACCTCCCGGACGTATTCTTATAAGAATTCGCAATATCGAGAGTTGTCTCAATACCTTTGGGGGGATCAACGTTCGATGTCTACCAATCTAGGGCCTTTAAGAGGTAGTAAGCCGTCCAACGCTGCCTCCGTACGTTCATAACCGGTCCCGAGCACAGGGGCTCGCTAAATCCTAAATTATATCGATGTTGGCTGATTCTAAAAGTTCACATTAAGAGAACATTACTTGTTGGCGAACTCTGGACAGTCTACAATCGAAGTACGCAGCGATTTACCAGTGGCTGTGGCTCATCCTTTTTGCTTTTCGGCTCGGGCTACTAGGACGTAATTGGCGTTCCCCCCTTTCCATATACATATGGGCCTTCACTGCTTGGAGCGGAAGTGAGTAAATTTCATCCGTGGTATCACTGTTGAATTGATCCTTCTCTGTTGCTGTTAAGGACGACAGTTGCGACACCGAGGAATTCATGCGACTGAACCCCTGTGCCTTTCGCACTCACGCAAATCTAGCATCGGCCAGTGACGGTCTTCTACACTTAGTCTCGATTGGGAATAACGGGTAGGCAATGCAGCTTGGAGGACAGTTTGCAGAATCATTATCTATGTCGACAGCCCCGAAAGCGTACAGAATACTCCCAACAATATTTGGCAGGGATGCATGCACGCACGGGTTGCACATTCCCGTCTGGACGGCATCGCACGAGGTAGCTAATAATTCTCGATACTTCCCTTGTATGGGTGTAATGGTCCAATTCAATCCTTTTATCCCCGCCTATGTTGTGCGGCCCGATCCGTCCCATCGTCGATCCGATTAAACGACATGTAAAGTTGGTCTCGAGATGCTGTGCACCCCTTCGACAGCTAATGATGGGGAACGGCTCTGTCGTCTAGGTCAGGTATCTGCGTGTCAAATAATCTAAGCACACCATCGAATCAGTTCGAGCCTATTCATCTTGAAAAAGAATGAATTCGTTTAAGCCACACCACCACTCACTGTCGGCCAACTCATCCGGGACGGCAAGGCTCCGTCTATATAAGAGTAATATTATGTAACGTTGCATCTCAATGCGGGCGTCATCGGGATGCAAAGGGATAAACAATTTTGATGGAAGTCTCATACCATAAATAGCCCGTCCTTCACTAACAGGGTGTCGCGTCAGGGACCATTACAGGCTTGCCTACTAGCTGCCTGGCGCAGCTACCGCACGGACAATTTCCGCGTAGAGGCTTAATCTGGTGGGTGTTTTGTGTTTAACGTACCAAGAACTTATGGGAGCCGCATGCTGATAACTGGTAGCGGTCAGCAACCTCCGGAGCGCTGGGTCGTGGGAAACAGGATATGGCCGAACATCAGCTAAGGCCCTACCACCGTATCTCGTTCGTCTCATGGGACTAGGATGCACTGGGTCTACTCGTGGGAGGCCGCGAAGCGATGGTTACCAAAACGGTAACAATCGATTTTGGGCGGAACAGAACGATTCCGAGCTACTGGTCCCGGTGAGGATCGTCTGCCACACCTGGGGGTTCCATTTCTGATTCGGTGGTAGCGGTTCTGCACGTGAGGGTCCGGCGTGCTAAAGATTATGTCGGCTGATGGACGCACTCAAGTGAGGTACCATCTCGGCGATCCTTAGGCACGTTACGTGACGTTTCAACCCCTACTTCTTTTAGCTAATGCCCAACTACATATTCGCTCAACAGGAGAGCATATGCGGTTCAAGACTTTACACAAACCCCCTTACATACTCTTCGTGGGAGTAGTCTTTATACCGTCGCGAGCTCAGCTACACAATCCACTTATAGCACGGGATTATCTCGCCAGTGTTGAGGGAGATACCTGGGTTTCCGAGCGGAATAAACCCGGTTGCTGACTCCCTGAGGTTGACGACCATCTGTGGACTAAAAAAGCAGCGTTCCGCCTTTACAGAACGGGTTCTTCCGTTATACTGACTTAGTTGTCCAGCGCTCCGGGGGAATAACAGGCAAGCGACAGGAAAAGTCAGAGATGTGGGTCCTGAATGCTCTGAAATAATGTACCATTGTTTCGTTCCCACCTCTCAATCCACTTCTCACTAGCACGTCAAAAGGAATCATTTCCGCCGCCGGGGACGTCAAAGTAGCCCACGGCTGCACACAGAGTAGGACCAGTAAGCTTTAAGTGACGTTAGGAAACTTGACCAGCTTTTGCTCTTAACTTGGGTGGGCTGGTAGGTAGCCAGAGATTGG
seq00012   TGTTGGCTTTAGGAAAGACTCCTTACGAAGATGTGCTGGCAGGCGTCCCTACGCCCGGGACCTCCCGGACGTATTCTTATAAGAATTCGCAATATCGAGAGTTGTCTCAATACCTTTGGGGGGATCAACGTTCGATGTCTACCAATCTAGGGCCTTTAAGAGGTAGTAAGCCGTCCAACGCTGCCTCCGTACGTTCATAACCGGTCCCGAGCACAGGGGCTCGCTAAATCCTAAATTATATCGATGTTGGCTGATTCTAAAAGTTCACATTAAGAGAACATTACTTGTTGGCGAACTCTGGACAGTCTACAATCGAAGTACGCAGCGATTTACCAGTGGCTGTGGCTCATCCTTTTTGCTTTTCGGCTCGGGCTACTAGGACGTAATTGGCGTTCCCCCCTTTCCATATACATATGGGCCTTCACTGCTTGGAGCGGAAGTGAGTAAATTTCATCCGTGGTATCACTGTTGAATTGATCCTTCTCTGTTGCTGTTAAGGACGACAGTTGCGACACCGAGGAATTCATGCGACTGAACCCCTGTGCCTTTCGCACTCACGCAAATCTAGCATCGGCCAGTGACGGTCTTCTACACTTAGTCTCGATTGGGAATAACGGGTAGGCAATGCAGCTTGGAGGACAGTTTGCAGAATCATTATCTATGTCGACAGCCCCGAAAGCGTACAGAATACTCCCAACAATATTTGGCAGGGATGCATGCACGCACGGGTTGCACATTCCCGTCTGGACGGCATCGCACGAGGTAGCTAATAATTCTCGATACTTCCCTTGTATGGGTGTAATGGTCCAATTCAATCCTTTTATCCCCGCCTATGTTGTGCGGCCCGATCCGTCCCATCGTCGATCCGATTAAACGACATGTAAAGTTGGTCTCGAGATGCTGTGCACCCCTTCGACAGCTAATGATGGGGAACGGCTCTGTCGTCTAGGTCAGGTATCTGCGTGTCAAATAATCTAAGCACACCATCGAATCAGTTCGAGCCTATTCATCTTGAAAAAGAATGAATTCGTTTAAGCCACACCACCACTCACTGTCGGCCAACTCATCCGGGACGGCAAGGCTCCGTCTATATAAGAGTAATATTATGTAACGTTGCATCTCAATGCGGGCGTCATCGGGATGCAAAGGGATAAACAATTTTGATGGAAGTCTCATACCATAAATAGCCCGTCCTTCACTAACAGGGTGTCGCGTCAGGGACCATTACAGGCTTGCCTACTAGCTGCCTGGCGCAGCTACCGCACGGACAATTTCCGCGTAGAGGCTTAATCTGGTGGGTGTTTTGTGTTTAACGTACCAAGAACTTATGGGAGCCGCATGCTGATAACTGGTAGCGGTCAGCAACCTCCGGAGCGCTGGGTCGTGGGAAACAGGATATGGCCGAACATCAGCTAAGGCCCTACCACCGTATCTTGTTCGTCTCATGGGACTAGGATGCACTGGGTCTACTCGTGGGAGGCCGCGAAGCGATGGTTACCAAAACGGTAACAATCGATTTTGGGCGGAACAGAACGATTCCGAGCTACTGGTCCCGGTGAGGATCGTCTGCCACACCTGGGGGTTCCATTTCTGATTCGGTGGTAGCGGTTCTGCACGTGAGGGTCCGGCGTGCTAAAGATTATGTCGGCTGATGGACGCACTCAAGTGAGGTACCATCTCGGCGATCCTTAGGCACGTTACGTGACGTTTCAACCCCTACTTCTTTTAGCTAATGCCCAACTACATATTCGCTCAACAGGAGAGCATATGCGGTTCAAGACTTTACACAAACCCCCTTACATACTCTTCGTGGGAGTAGTCTTTATACCGTCGCGAGCTCAGCTACACAATCCACTTATAGCACGGGATTATCTCGCCAGTGTTGAGGGAGATACCTGGGTTTCCGAGCGGAATAGACCCGGTTGCTGACTCCCTGAGGTTGACGACCATCTGTGGACTAAAAAAGCAGCGTTCCGCCTTTACAGAACGGGTTCTTCCGTTATACTGACTTAGTTGTCCAGCGCTCCGGGGGAATAACAGGCAAGCGACAGGAAAAGTCAGAGATGTGGGTCCTGAATGCTCTGAAATAATGTACCATTGTTTCGTTCCCACCTCTCAATCCACTTCTCACTAGCACGTCAAAAGGAATCATTTCCGCCGCCGGGGACGTCAAAGTAGCCCACGGCTGCACACAGAGTAGGACCAGTAAGCTTTAAGTGACGTTAGGAAACTTGACCAGCTTTTGCTCTTAACTTGGGTGGGCTGGTAGGTAGCCAGAGATTGG
seq00013   TGTTGGCTTTAGGAAAGACTCCTTACGAAGATGTGCTGGCAGGCGTCCCTACGCCCGGGACCTCCCGGACGTATTCTTATAAGAATTCGCAATATCGCGAGTTGTCTCAATACCTTTGGGGGGATCAACGTTCGATGTCTACCAATCTAGGGCCTTTAAGAGGTAGTAAGCCGTCCAACGCTGCCTCCGTACGTTCATAACCGGTCCCGAGCACAGGGGCTCGCTAAATCCTAAATTATATCGATGTTGGCTGATTCTAAAAGTTCACATTAAGAGAACATTACTTGTTGGCGAACTCTGGACAGTCTACAATCGAAGTACGCAGCGATTTACCAGTGGCTGTGGCTCATCCTTTTTGCTTTTCGGCTCGGGCTACTAGGACGTAATTGGCGTTCCCCCCTTTCCATATACATATGGGCCTTCACTGCTTGGAGCGGAAGTGAGTAAATTTCATCCGTGGTATCACTGTTGAATTGATCCTTCTCTGTTGCTGTTAAGGACGACAGTTGCGACACCGAGGAATTCATGCGACTGAACCCCTGTGCCTTTCGCACTCACGCAAATCTAGCATCGGCCAGTGACGGTCTTCTACACTTAGTCTCGATTGGGAATAACGGGTAGGCAATGCAGCTTGGAGGACAGTTTGCAGAATCATTATCTATGTCGACAGCCCCGAAAGCGTACAGAATACTCCCAACAATATTTGGCAGGGATGCATGCACGCACGGGTTGCACATTCCCGTCTGGACGGCATCGCACGAGGTAGCTAATAATTCTCGATACTTCCCTTGTATGGGTGTAATGGTCCAATTCAATCCTTTTATCCCCGCCTATGTTGTGCGGCCCGATCCGTCCCATCGTCGATCCGATTAAACGACATGTAAAGTTGGTCTCGAGATGCTGTGCACCCCTTCGACAGCTAATGATGGGGAACGGCTCTGTCGTCTAGGTCAGGTATCTGCGTGTCAAATAATCTAAGCACACCATCGAATCAGTTCGAGCCTATTCATCTTGAAAAAGAATGAATTCGTTTAAGCCACACCACCACTCACTGTCGGCCAACTCATCCGGGACGGCAAGGCTCCGTCTATATAAGAGTAATATTATGTAACGTTGCATCTCAATGCGGGCGTCATCGGGATGCAAAGGGATAAACAATTTTGATGGAAGTCTCATACCATAAATAGCCCGTCCTTCACTAACAGGGTGTCGCGTCAGGGACCATTACAGGCTTGCCTACTAGCTGCCTGGCGCAGCTACCGCACGGACAATTTCCGCGTAGAGGCTTAATCTGGTGGGTGTTTTGTGTTTAACGTACCAAGAACTTATGGGAGCCGCATGCTGATAACTGGTAGCGGTCAGCAACCTCCGGAGCGCTGGGTCGTGGGAAACAGGATATGGCCGAACATCAGCTAAGGCCCTACCACCGTATCTCGTTCGTCTCATGGGACTAGGATGCACTGGGTCTACTCGTGGGAGGCCGCGAAGCGATGGTTACCAAAACGGTAACAATCGATTTTGGGCGGAACAGAACGATTCCGAGCTACTGGTCCCGGTGAGGATCGTCTGCCACACCTGGGGGTTCCATTTCTGATTCGGTGGTAGCGGTTCTGCACGTGAGGGTCCGGCGTGCTAAAGATTATGTCGGCTGATGGACGCACTCAAGTGAGGTACCATCTCGGCGATCCTTAGGCACGTTACGTGACGTTTCAACCCCTACTTCTTTTAGCTAATGCCCAACTACATATTCGCTCAACAGGAGAGCATATGCGGTTCAAGACTTTACACAAACCCCCTTACATACTCTTCGTGGGAGTAGTCTTTATACCGTCGCGAGCTCAGCTACACAATCCACTTATAGCACGGGATTATCTCGCCAGTGTTGAGGGAGATACCTGGGTTTCCGAGCGGAATAAACCCGGTTGCTGACTCCCTGAGGTTGACGACCATCTGTGGACTAAAAAAGCAGCGTTCCGCCTTTACAGAACGGGTTCTTCCGTTATACTGACTTAGTTGTCCAGCGCTCCGGGGGAATAACAGGCAAGCGACAGGAAAAGTCAGAGATGTGGGTCCTGAATGCTCTGAAATAATGTACCATTGTTTCGTTCCCACCTCTCAATCCACTTCTCACTAGCACGTCAAAAGGAATCATTTCCGCCGCCGGGGACGTCAAAGTAGCCCACGGCTGCACACAGAGTAGGACCAGTAAGCTTTAAGTGACGTTAGGAAACTTGACCGGCTTTTGCTCTTAACTTGGGTGGGATGGTAGGTAGCCAGAGATTGG
seq00014   TGTTGGCTTTAGGAAAGACTCCTTACGAAGATGTGCTGGCAGGCGTCCCTACGCCAGGGACCTCCCGGACGTATTCTTATAAGAATTCGCAATATCGCGAGTTGTCTCAATACCTTTGGGGGGATCAACGTTCGATGTCTACCAATCTAGGGCCTTTAAGAGGTAGTAAGCCGTCCAACGCTGCCTCCGTACGTTCATAACCGGTCCCGAGCACAGGGGCTCGCTAAATCCTAAATTATATCGATGTTGGCTGATTCTAAAAGTTCACATTAAGAGAACATTACTTGTTGGCGAACTCTGGACAGTCTACAATCGAAGTACGCAGCGATTTACCAGTGGCTGTGGCTCATCCTTTTTGCTTTTCGGCTCGGGCTACTAGGACGTAATTGGCGTTCCCCCCTTTCCATATACATATGGGCCTTCACTGCTTGGAGCGGAAGTGAGTAAATTTCATCCGTGGTATCACTGTTGAATTGATCCTTCTCTGTTGCTGTTAAGGACGACAGTTGCGACACCGAGGAATTCATGCGACTGAACCCCTGTGCCTTTCGCACTCACGCAAATCTAGCATCGGCCAGTGACGGTCTTCTACACTTAGTCTCGATTGGGAATAACGGGTAGGCAATGCAGCTTGGAGGACAGTTTGCAGAATCATTATCTATGTCGACAGCCCCGAAAGCGTACAGAATACTCCCAACAATATTTGGCAGGGATGCATGCACGCACGGGTTGCACATTCCCGTCTGGACGGCATCGCACGAGGTAGCTAATAATTCTCGATACTTCCCTTGTATGGGTGTAATGGTCCAATTCAATCCTTTTATCCCCGCCTATGTTGTGCGGCCCGATCCGTCCCATCGTCGATCCGATTAAACGACATGTAAAGTTGGTCTCGAGATGCTGTGCACCCCTTCGACAGCTAATGATGGGGAACGGCTCTGTCGTCTAGGTCAGGTATCTGCGTGTCAAATAATCTAAGCACACCATCGAATCAGTTCGAGCCTATTCATCTTGAAAAAGAATGAATTCGTTTAAGCCACACCACCACTCACTGTCGGCCAACTCATCCGGGACGGCAAGGCTCCGTCTATATAAGAGTAATATTATGTAACGTTGCATCTCAATGCGGGCGTCATCGGGATGCAAAGGGATAAACAATTTTGATGGAAGTCTCATACCATAAATAGCCCGTCCTTCACTAACAGGGTGTCGCGTCAGGGACCATTACAGGCTTGCCTACTAGCTGCCTGGCGCAGCTACCGCACGGACAATTTCCGCGTAGAGGCTTAATCTGGTGGGTGTTTTGTGTTTAACGTACCAAGAACTTATGGGAGCCGCATGCTGATAACTGGTAGCGGTCAGCAACCTCCGGAGCGCTGGGTCGTGGGAAACAGGATATGGCCGAACATCAGCTAAGGCCCTACCACCGTATCTCGTTCGTCTCATGGGACTAGGATGCACTGGGTCTACTCGTGGGAGGCCGCGAAGCGATGGTTACCAAAACGGTAACAATCGATTTTGGGCGGAACAGAACGATTCCGAGCTACTGGTCCCGGTGACGATCGTCTGCCACACCTGGGGGTTCCATTTCTGGTTCGGTGGTAGCGGTTCTGCACGTGAGGGTCCGGCGTGCTAAAGATTATGTCGGCTGATGGACGCACTCAAGTGAGGTACCATCTCGGCGATCCTTAGGCACGTTACGTGACGTTTCAACCCCTACTTCTTTTAGCTAATGCCCAACTACATATTCGCTCAACAGGAGAGCATATGCGGTTCAAGACTTTACACAAACCCCCTTACATACTCTTCGTGGGAGTAGTCTTTATACCGTCGCGAGCTCAGCTACACAATCCACTTATAGCACGGGATTATCTCGCCAGTGTTGAGGGAGATACCTGGGTTTCCGAGCGGAATAAACCCGGTTGCTGACTCCCTGAGGTTGACGACCATCTGTGGACTAAAAAAGCAGCGTTCCGCCTTTACAGAACGGGTTCTTCCGTTATACTGACTTAGTTGTCCAGCGCTCCGGGGGAATAACAGGCAAGCGACAGGAAAAGTCAGAGATGTGGGTCCTGAATGCTCTGAAATAATGTACCATTGTTTCGTTCCCACCTCTCAATCCACTTCTCACTAGCACGTCAAAAGGAATCATTTCCGCCGCCGGGGACGTCAAAGTAGCCCACGGCTGCACACAGAGTAGGACCAGTAAGCTTTAAGTGACGTTAGGAAACTTGACCAGCTTTTGCTCTTAACTTGGGTGGGCTGGTAGGTAGCCAGAGATTGG
seq00015   TGTTGGCTTTAGGAAAGACTCCTTACGAAGATGTGCTGGCAGGCGTCCCTACGCCCGGGACCTCCCGGACGTATTCTTATAAGAATTCGCAATATCGAGAGTTGTCTCAATACCTTTGGGGGGATCAACGTTCGATGTCTACCAATCTAGGGCCTTTAAGAGGTAGTAAGCCGTCCAACGCTGCCTCCGTACGTTCATAACCGGTCCCGAGCACAGGGGCTCGCTAAATCCTAAATTATATCGATGTTGGCTGATTCTAAAAGTTCACATTAAGAGAACATTACTTGTTGGCGAACTCTGGACAGTCTACAATCGAAGTACGCAGCGATTTACCAGTGGCTGTGGCTCATCCTTTTTGCTTTTCGGCTCGGGCTACTAGGACGTAATTGGCGTTCCCCCCTTTCCATATACATATGGGCCTTCACTGCTTGGAGCGGAAGTGAGTAAATTTCATCCGTGGTATCACTGTTGAATTGATCCTTCTCTGTTGCTGTTAAGGACGACAGTTGCGACACCGAGGAATTCATGCGACTGAACCCCTGTGCCTTTCGCACTCACGCAAATCTAGCATCGGCCAGTGACGGTCTTCTACACTTAGTCTCGATTGGGAATAACGGGTAGGCAATGCAGCTTGGAGGACAGTTTGCAGAATCATTATCTATGTCGACAGCCCCGAAAGCGTACAGAATACTCCCAACAATATTTGGCAGGGATGCATGCACGCACGGGTTGCACATTCCCGTCTGGACGGCATCGCACGAGGTAGCTAATAATTCTCGATACTTCCCTTGTATGGGTGTAATGGTCCAATTCACTCCTTTTATCCCCGCCTATGTTGTGCGGCCCGATCCGTCCCATCGTCGATCCGATTAAACGACATGTAAAGTTGGTCTCGAGATGCTGTGCACCCCTTCGACAGCTAATGATGGGGAACGGCTCTGTCGTCTAGGTCAGGTATCTGCGTGTCAAATAATCTAAGCACACCATCGAATCAGTTCGAGCCTATTCATCTTGAAAAAGAATGAATTCGTTTAAGCCACACCACCACTCACTGTCGGCCAACTCATCCGGGACGGCAAGGCTCCGTCTATATAAGAGTAATATTATGTAACGTTGCATCTCAATGCGGGCGTCATCGGGATGCAAAGGGATAAACAATTTTGATGGAAGTCTCATACCATAAATAGCCCGTCCTTCACTAACAGGGTGTCGCGTCAGGGACCATTACAGGCTTGCCTACTAGCTGCCTGGCGCAGCTACCGCACGGACAATTTCCGCGTAGAGGCTTAATCTGGTGGGTGTTTTGTGTTTAACGTACCAAGAACTTATGGGAGCCGCATGCTGATAACTGGTAGCGGTCAGCAACCTCCGGAGCGCTGGGTCGTGGGAAACAGGATATGGCCGAACATCAGCTAAGGCCCTACCACCGTATCTCGTTCGTCTCATGGGACTAGGATGCACTGGGTCTACTCGTGGGAGGCCGCGAAGCGATGGTTACCAAAACGGTAACAATCGATTTTGGGCGGAACAGAACGATTCCGAGCTACTGGTCCCGGTGAGGATCGTCTGCCACACCTGGGGGTTCCATTTCTGATTCGGTGGTAGCGGTTCTGCACGTGAGGGTCCGGCGTGCTAAAGATTATGTCGGCTGATGGACGCACTCAAGTGAGGTACCATCTCGGCGATCCTTAGGCACGTTACGTGACGTTTCAACCCCTACTTCTTTTAGCTAATGCCCAACTACATATTCGCTCAACAGGAGAGCATATGCGGTTCAAGACTTTACACAAACCCCCTTACATACTCTTCGTGGGAGTAGTCTTTATACCGTCGCGAGCTCAGCTACACAATCCACTTATAGCACGGGATTATCTCGCCAGTGTTGAGGGAGATACCTGGGTTTCCGAGCGGAATAAACCCGGTTGCTGACTCCCTGAGGTTGACGACCATCTGTGGACTAAAAAAGCAGCGTTCCGCCTTTACAGAACGGGTTCTTCCGTTATACTGACTTAGTTGTCCAGCGCTCCGGGGGAATAACAGGCAAGCGACAGGAAAAGTCAGAGATGTGGGTCCTGAATGCTCTGAAATAATGTACCATTGTTTCGTTCCCACCTCTCAATCCACTTCTCACTAGCACGTCAAAAGGAATCATTTCCGCCGCCGGGGACGTCAAAGTAGCCCACGGCTGCACACAGAGTAGGACCAGTAAGCTTTAAGTGACGTTAGGAAACTTGACCAGCTTTTGCTCTTAACTTGGGTGGGCTGGTAGGTAGCCAGAGATTGG
seq00016   TGTTGGCTTTAGGAAAGACTCCTTACGAAGATGTGCTGGCAGGCGTCCCTACGCCCGGGACCTCCCGGACGTATTCTTATAAGAATTCGCAATATCGAGAGTTGTCTCAATACCTTTGGGGGGATCAACGTTCGATGTCTACCAATCTAGGGCCTTTAAGAGGTAGTAAGCCGTCCAACGCTGCCTCCGTACGTTCATAACCGGTCCCGAGCACAGGGGCTCGCTAAATCCTAAATTATATCGATGTTGGCTGATTCTAAAAGTTCACATTAAGAGAACATTACTTGTTGGCGAACTCTGGACAGTCTACAATCGAAGTACGCAGCGATTTACCAGTGGCTGTGGCTCATCCTTTTTGCTTTTCGGCTCGGGCTACTAGGACGTAATTGGCGTTCCCCCCTTTCCATATACATATGGGCCTTCACTGCTTGGAGCGGAAGTGAGTAAATTTCATCCGTGGTATCACTGTTGAATTGATCCTTCTCTGTTGCTGTTAAGGACGACAGTTGCGACACCGAGGAATTCATGCGACTGAACCCCTGTGCCTTTCGCACTCACGCAAATCTAGCATCGGCCAGTGACGGTCTTCTACACTTAGTCTCGATTGGGAATAACGGGTAGGCAATGCAGCTTGGAGGACAGTTTGCAGAATCATTATCTATGTCGACAGCCCCGAAAGCGTACAGAATACTCCCAACAATATTTGGCAGGGATGCATGCACGCACGGGTTGCACATTCCCGTCTGGACGGCATCGCACGAGGTAGCTAATAATTCTCGATACTTCCCTTGTATGGGTGTAATGGTCCAATTCACTCCTTTTATCCCCGCCTATGTTGTGCGGCCCGATCCGTCCCATCGTCGATCCGATTAAACGACATGTAAAGTTGGTCTCGAGATGCTGTGCACCCCTTCGACAGCTAATGATGGGGAACGGCTCTGTCGTCTAGGTCAGGTATCTGCGTGTCAAATAATCTAAGCACACCATCGAATCAGTTCGAGCCTATTCATCTTGAAAAAGAATGAATTCGTTTAAGCCACACCACCACTCACTGTCGGCCAACTCATCCGGGACGGCAAGGCTCCGTCTATATAAGAGTAATATTATGTAACGTTGCATCTCAATGCGGGCGTCATCGGGATGCAAAGGGATAAACAATTTTGATGGAAGTCTCATACCATAAATAGCCCGTCCTTCACTAACAGGGTGTCGCGTCAGGGACCATTACAGGCTTGCCTACTAGCTGCCTGGCGCAGCTACCGCACGGACAATTTCCGCGTAGAGGCTTAATCTGGTGGGTGTTTTGTGTTTAACGTACCAAGAACTTATGGGAGCCGCATGCTGATAACTGGTAGCGGTCAGCAACCTCCGGAGCGCTGGGTCGTGGGAAACAGGATATGGCCGAACATCAGCTAAGGCCCTACCACCGTATCTCGTTCGTCTCATGGGACTAGGATGCACTGGGTCTACTCGTGGGAGGCCGCGAAGCGATGGTTACCAAAACGGTAACAATCGATTTTGGGCGGAACAGAACGATTCCGAGCTACTGGTCCCGGTGAGGATCGTCTGCCACACCTGGGGGTTCCATTTCTGGTTCGGTGGTAGCGGTTCTGCACGTGAGGGTCCGGCGTGCTAAAGATTATGTCGGCTGATGGACGCACTCAAGTGAGGTACCATCTCGGCGATCCTTAGGCACGTTACGTGACGTTTCAACCCCTACTTCTTTTAGCTAATGCCCAACTACATATTCGCTCAACAGGAGAGCATATGCGGTTCAAGACTTTACACAAACCCCCTTACATACTCTTCGTGGGAGTAGTCTTTATACCGTCGCGAGCTCAGCTACACAATCCACTTATAGCACGGGATTATCTCGCCAGTGTTGAGGGAGATACCTGGGTTTCCGAGCGGAATAAACCCGGTTGCTGACTCCCTGAGGTTGACGACCATCTGTGGACTAAAAAAGCAGCGTTCCGCCTTTACAGAACGGGTTCTTCCGTTATACTGACTTAGTTGTCCAGCGCTCCGGGGGAATAACAGGCAAGCGACAGGAAAAGTCAGAGATGTGGGTCCTGAATGCTCTGAAATAATGTACCATTGTTTCGTTCCCACCTCTCAATCCACTTCTCACTAGCACGTCAAAAGGAATCATTTCCGCCGCCGGGGACGTCAAAGTAGCCCACGGCTGCACACAGAGTAGGACCAGTAAGCTTTAAGTGACGTTAGGAAACTTGACCAGCTTTTGCTCTTAACTTGGGTGGGCTGGTAGGTAGCCAGAGATTGG
seq00017   TGTTGGCTTTAGGAAAGACTCCTTACGAAGATGTGCTGGCAGGCGTCCCTACGCCCGGGACCTCCCGGACGTATTCTTATAAGAATTCGCAATATCGCGAGTTGTCTCAATACCTTTGGGGGGATCAACGTTCGATGTCTACCAATCTAGGGCCTTTAAGAGGTAGTAAGCCGTCCAACGCTGCCTCCGTACGTTCATAACCGGTCCCGAGCACAGGGGCTCGCTAAATCCTAAATTATATCGATGTTGGCTGATTCTAAAAGTTCACATTAAGAGAACATTACTTGTTGGCGAACTCTGGACAGTCTACAATCGAAGTACGCAGCGATTTACCAGTGGCTGTGGCTCATCCTTTTTGCTTTTCGGCTCGGGCTACTAGGACGTAATTGGCGTTCCCCCCTTTCCATATACATATGGGCCTTCACTGCTTGGAGCGGAAGTGAGTAAATTTCATCCGTGGTATCACTGTTGAATTGATCCTTCTCTGTTGCTGTTAAGGACGACAGTTGCGACACCGAGGAATTCATGCGACTGAACCCCTGTGCCTTTCGCACTCACGCAAATCTAGCATCGGCCAGTGACGGTCTTCTACACTTAGTCTCGATTGGGAATAACGGGTAGGCAATGCAGCTTGGAGGACAGTTTGCAGAATCATTATCTATGTCGACAGCCCCGAAAGCGTACAGAATACTCCCAACAATATTTGGCAGGGATGCATGCACGCACGGGTTGCACATTCCCGTCTGGACGGCATCGCACGAGGTAGCTAATAATTCTCGATACTTCCCTTGTATGGGTGTAATGGTCCAATTCAATCCTTTTATCCCCGCCTATGTTGTGCGGCCCGATCCGTCCCATCGTCGATCCGATTAAACGACATGTAAAGTTGGTCTCGAGATGCTGTGCACCCCTTCGACAGCTAATGATGGGGAACGGCTCTGTCGTCTAGGTCAGGTATCTGCGTGTCAAATAATCTAAGCACACCATCGAATCAGTTCGAGCCTATTCATCTTGAAAAAGAATGAATTCGTTTAAGCCACACCACCACTCACTGTCGGCCAACTCATCCGGGACGGCAAGGCTCCGTCTATATAAGAGTAATATTATGTAACGTTGCATCTCAATGCGGGCGTCATCGGGATGCAAAGGGATAAACAATTTTGATGGAAGTCTCATACCATAAATAGCCCGTCCTTCACTAACAGGGTGTCGCGTCAGGGACCATTACAGGCTTGCCTACTAGCTGCCTGGCGCAGCTACCGCACGGACAATTTCCGCGTAGAGGCTTAATCTGGTGGGTGTTTTGTGTTTAACGTACCAAGAACTTATGGGAGCCGCATGCTGATAACTGGTAGCGGTCAGCAACCTCCGGAGCGCTGGGTCGTGGGAAACAGGATATGGCCGAACATCAGCTAAGGCCCTACCACCGTATCTCGTTCGTCTCATGGGACTAGGATGCACTGGGTCTACTCGTGGGAGGCCGCGAAGCGATGGTTACCAAAACGGTAACAATCGATTTTGGGCGGAACAGAACGATTCCGAGCTACTGGTCCCGGTGAGGATCGTCTGCCACACCTGGGGGTTCCATTTCTGATTCGGTGGTAGCGGTTCTGCACGTGAGGGTCCGGCGTGCTAAAGATTATGTCGGCTGATGGACGCACTCAAGTGAGGTACCATCTCGGCGATCCTTAGGCACGTTACGTGACGTTTCAACCCCTACTTCTTTTAGCTAATGCCCAACTACATATTCGCTCAACAGGAGAGCATATGCGGTTCAAGACTTTACACAAACCCCCTTACATACTCTTCGTGGGAGTAGTCTTTATACCGTCGCGAGCTCAGCTACACAATCCACTTATAGCACGGGATTATCTCGCCAGTGTTGAGGGAGATACCTGGGTTTCCGAGCGGAATAAACCCGGTTGCTGACTCCCTGAGGTTGACGACCATCTGTGGACTAAAAAAGCAGCGTTCCGCCTTTACAGAACGGGTTCTTCCGTTATACTGACTTAGTTGTCCAGCGCTCCGGGGGAATAACAGGCAAGCGACAGGAAAAGTCAGAGATGTGGGTCCTGAATGCTCTGAAATAATGTACCATTGTTTCGTTCCCACCTCTCAATCCACTTCTCACTAGCACGTCAAAAGGAATCATTTCCGCCGCCGGGGACGTCAAAGTAGCCCACGGCTGCACACAGAGTAGGACCAGTAAGCTTTAAGTGACGTTAGGAAACTTGACCAGCTTTTGCTCTTAACTTGGGTGGGCTGGTAGGTAGCCAGAGATTGG
seq00018   TGTTGGCTTTAGGAAAGACTCCTTACGAAGATGTGCTGGCAGGCGTCCCTACGCCCGGGACCTCCCGGACGTATTCTTATAAGAATTCGCAATATCGAGAGTTGTCTCAATACCTTTGGGGGGATCAACGTTCGATGTCTACCAATCTAGGGCCTTTAAGAGGTAGTAAGCCGTCCAACGCTGCCTCCGTACGTTCATAACCGGTCCCGAGCACAGGGGCTCGCTAAATCCTAAATTATATCGATGTTGGCTGATTCTAAAAGTTCACATTAAGAGAACATTACTTGTTGGCGAACTCTGGACAGTCTACAATCGAAGTACGCAGCGATTTACCAGTGGCTGTGGCTCATCCTTTTTGCTTTTCGGCTCGGGCTACTAGGACGTAATTGGCGTTCCCCCCTTTCCATATACATATGGGCCTTCACTGCTTGGAGCGGAAGTGAGTAAATTTCATCCGTGGTATCACTGTTGAATTGATCCTTCTCTGTTGCTGTTAAGGACGACAGTTGCGACACCGAGGAATTCATGCGACTGAACCCCTGTGCCTTTCGCACTCACGCAAATCTAGCATCGGCCAGTGACGGTCTTCTACACTTAGTCTCGATTGGGAATAACGGGTAGGCAATGCAGCTTGGAGGACAGTTTGCAGAATCATTATCTATGTCGACAGCCCCGAAAGCGTACAGAATACTCCCAACAATATTTGGCAGGGATGCATGCACGCACGGGTTGCACATTCCCGTCTGGACGGCATCGCACGAGGTAGCTAATAATTCTCGATACTTCCCTTGTATGGGTGTAATGGTCCAATTCAATCCTTTTATCCCCGCCTATGTTGTGCGGCCCGATCCGTCCCATCGTCGATCCGATTAAACGACATGTAAAGTTGGTCTCGAGATGCTGTGCACCCCTTCGACAGCTAATGATGGGGAACGGCTCTGTCGTCTAGGTCAGGTATCTGCGTGTCAAATAATCTAAGCACACCATCGAATCAGTTCGAGCCTATTCATCTTGAAAAAGAATGAATTCGTTTAAGCCACACCACCACTCACTGTCGGCCAACTCATCCGGGACGGCAAGGCTCCGTCTATATAAGAGTAATATTATGTAACGTTGCATCTCAATGCGGGCGTCATCGGGATGCAAAGGGATAAACAATTTTGATGGAAGTCTCATACCATAAATAGCCCGTCCTTCACTAACAGGGTGTCGCGTCAGGGACCATTACAGGCTTGCCTACTAGCTGCCTGGCGCAGCTACCGCACGGACAATTTCCGCGTAGAGGCTTAATCTGGTGGGTGTTTTGTGTTTAACGTACCAAGAACTTATGGGAGCCGCATGCTGATAACTGGTAGCGGTCAGCAACCTCCGGAGCGCTGGGTCGTGGGAAACAGGATATGGCCGAACATCAGCTAAGGCCCTACCACCGTATCTCGTTCGTCTCATGGGACTAGGATGCACTGGGTCTACTCGTGGGAGGCCGCGAAGCGATGGTTACCAAAACGGTAACAATCGATTTTGGGCGGAACAGAACGATTCCGAGCTACTGGTCCCGGTGAGGATCGTCTGCCACACCTGGGGGTTCCATTTCTGGTTCGGTGGTAGCGGTTCTGCACGTGAGGGTCCGGCGTGCTAAAGATTATGTCGGCTGATGGACGCACTCAAGTGAGGTACCATCTCGGCGATCCTTAGGCACGTTACGTGACGTTTCAACCCCTACTTCTTTTAGCTAATGCCCAACTACATATTCGCTCAACAGGAGAGCATATGCGGTTCAAGACTTTACACAAACCCCCTTACATACTCTTCGTGGGAGTAGTCTTTATACCGTCGCGAGCTCAGCTACACAATCCACTTATAGCACGGGATTATCTCGCCAGTGTTGAGGGAGATACCTGGGTTTCCGAGCGGAATAAACCCGGTTGCTGACTCCCTGAGGTTGACGACCATCTGTGGACTAAAAAAGCAGCGTTCCGCCTTTACAGAACGGGTTCTTCCGTTATACTGACTTAGTTGTCCAGCGCTCCGGGGGAATAACAGGCAAGCGACAGGAAAAGTCAGAGATGTGGGTCCTGAATGCTCTGAAATAATGTACCATTGTTTCGTTCCCACCTCTCAATCCACTTCTCACTAGCACGTCAAAAGGAATCATTTCCGCCGCCGGGGACGTCAAAGTAGCCCACGGCTGCACACAGAGTAGGACCAGTAAGCTTTAAGTGACGTTAGGAAACTTGACCAGCTTTTGCTCTTAACTTGGGTGGGCTGGTAGGTAGCCAGAGATTGG
seq00019   TGTTGGCTTTAGGAAAGACTCCTTACGAAGATGTGCTGGCAGGCGTCCCTACGCCCGGGACCTCCCGGACGTATTCTTATAAGAATTCGCAATATCGAGAGTTGTCTCAATACCTTTGGGGGGATCAACGTTCGATGTCTACCAATCTAGGGCCTTTAAGAGGTAGTAAGCCGTCCAACGCTGCCTCCGTACGTTCATAACCGGTCCCGAGCACAGGGGCTCGCTAAATCCTAAATTATATCGATGTTGGCTGATTCTAAAAGTTCACATTAAGAGAACATTACTTGTTGGCGAACTCTGGACAGTCTACAATCGAAGTACGCAGCGATTTACCAGTGGCTGTGGCTCATCCTTTTTGCTTTTCGGCTCGGGCTACTAGGACGTAATTGGCGTTCCCCCCTTTCCATATACATATGGGCCTTCACTGCTTGGAGCGGAAGTGAGTAAATTTCATCCGTGGTATCACTGTTGAATTGATCCTTCTCTGTTGCTGTTAAGGACGACAGTTGCGACACCGAGGAATTCATGCGACTGAACCCCTGTGCCTTTCGCACTCACGCAAATCTAGCATCGGCCAGTGACGGTCTTCTACACTTAGTCTCGATTGGGAATAACGGGTAGGCAATGCAGCTTGGAGGACAGTTTGCAGAATCATTATCTATGTCGACAGCCCCGAAAGCGTACAGAATACTCCCAACAATATTTGGCAGGGATGCATGCACGCACGGGTTGCACATTCCCGTCTGGACGGCATCGCACGAGGTAGCTAATAATTCTCGATACTTCCCTTGTATGGGTGTAATGGTCCAATTCAATCCTTTTATCCCCGCCTATGTTGTGCGGCCCGATCCGTCCCATCGTCGATCCGATTAAACGACATGTAAAGTTGGTCTCGAGATGCTGTGCACCCCTTCGACAGCTAATGATGGGGAACGGCTCTGTCGTCTAGGTCAGGTATCTGCGTGTCAAATAATCTAAGCACACCATCGAATCAGTTCGAGCCTATTCATCTTGAAAAAGAATGAATTCGTTTAAACCACACCACCACTCACTGTCGGCCAACTCATCCGGGACGGCAAGGCTCCGTCTATATAAGAGTAATATTATGTAACGTTGCATCTCAATGCGGGCGTCATCGGGATGCAAAGGGATAAACAATTTTGATGGAAGTCTCATACCATAAATAGCCCGTCCTTCACTAACAGGGTGTCGCGTCAGGGACCATTACAGGCTTGCCTACTAGCTGCCTGGCGCAGCTACCGCACGGACAATTTCCGCGTAGAGGCTTAATCTGGTGGGTGTTTTGTGTTTAACGTACCAAGAACTTATGGGAGCCGCATGCTGATAACTGGTAGCGGTCAGCAACCTCCGGAGCGCTGGGTCGTGGGAAACAGGATATGGCCGAACATCAGCTAAGGCCCTACCACCGTATCTCGTTCGTCTCATGGGACTAGGATGCACTGGGTCTACTCGTGGGAGGCCGCGAAGCGATGGTTACCAAAACGGTAACAATCGATTTTGGGCGGAACAGAACGATTCCGAGCTACTGGTCCCGGTGAGGATCGTCTGCCACACCTGGGGGTTCCATTTCTGATTCGGTGGTAGCGGTTCTGCACGTGAGGGTCCGGCGTGCTAAAGATTATGTCGGCTGATGGACGCACTCAAGTGAGGTACCATCTCGGCGATCCTTAGGCACGTTACGTGACGTTTCAACCCCTACTTCTTTTAGCTAATGCCCAACTACATATTCGCTCAACAGGAGAGCATATGCGGTTCAAGACTTTACACAAACCCCCTTACATACTCTTCGTGGGAGTAGTCTTTATACCGTCGCGAGCTCAGCTACACAATCCACTTATAGCACGGGATTATCTCGCCAGTGTTGAGGGAGATACCTGGGTTTCCGAGCGGAATAAACCCGGTTGCTGACTCCCTGAGGTTGACGACCATCTGTGGACTAAAAAAGCAGCGTTCCGCCTTTACAGAACGGGTTCTTCCGTTATACTGACTTAGTTGTCCAGCGCTCCGGGGGAATAACAGGCAAGCGACAGGAAAAGTCAGAGATGTGGGTCCTGAATGCTCTGAAATAATGTACCATTGTTTCGTTCCCACCTCTCAATCCACTTCTCACTAGCACGTCAAAAGGAATCATTTCCGCCGCCGGGGACGTCAAAGTAGCCCACGGCTGCACACAGAGTAGGACCAGTAAGCTTTAAGTGACGTTAGGAAACTTGACCAGCTTTTGCTCTTAACTTGGGTGGGCTGGTAGGTAGCCAGAGATTGG
seq00020   TGTTGGCTTTAGGAAAGACTCCTTACGAAGATGTGCTGGCAGGCGTCCCTACGCCCGGGACCTCCCGGACGTATTCTTATAAGAATTCGCAATATCGAGAGTTGTCTCAATACCTTTGGGGGGATCAACGTTCGATGTCTACCAATCTAGGGCCTTTAAGAGGTAGTAAGCCGTCCAACGCTGCCTCCGTACGTTCATAACCGGTCCCGAGCACAGGGGCTCGCTAAATCCTAAATTATATCGATGTTGGCTGATTCTAAAAGTTCACATTAAGAGAACATTACTTGTTGGCGAACTCTGGACAGTCTACAATCGAAGTACGCAGCGATTTACCAGTGGCTGTGGCTCATCCTTTTTGCTTTTCGGCTCGGGCTACTAGGACGTAATTGGCGTTCCCCCCTTTCCATATACATATGGGCCTTCACTGCTTGGAGCGGAAGTGAGTAAATTTCATCCGTGGTATCACTGTTGAATTGATCCTTCTCTGTTGCTGTTAAGGACGACAGTTGCGACACCGAGGAATTCATGCGACTGAACCCCTGTGCCTTTCGCACTCACGCAAATCTAGCATCGGCCAGTGACGGTCTTCTACACTTAGTCTCGATTGGGAATAACGGGTAGGCAATGCAGCTTGGAGGACAGTTTGCAGAATCATTATCTATGTCGACAGCCCCGAAAGCGTACAGAATACTCCCAACAATATTTGGCAGGGATGCATGCACGCACGGGTTGCACATTCCCGTCTGGACGGCATCGCACGAGGTAGCTAATAATTCTCGATACTTCCCTTGTATGGGTGTAATGGTCCAATTCAATCCTTTTATCCCCGCCTATGTTGTGCGGCCCGATCCGTCCCATCGTCGATCCGATTAAACGACATGTAAAGTTGGTCTCGAGATGCTGTGCACCCCTTCGACAGCTAATGATGGGGAACGGCTCTGTCGTCTAGGTCAGGTATCTGCGTGTCAAATAATCTAAGCACACCATCGAATCAGTTCGAGCCTATTCATCTTGAAAAAGAATGAATTCGTTTAAGCCACACCACCACTCACTGTCGGCCAACTCATCCGGGACGGCAAGGCTCCGTCTATATAAGAGTAATATTATGTAACGTTGCATCTCAATGCGGGCGTCATCGGGATGCAAAGGGATAAACAATTTTGATGGAAGTCTCATACCATAAATAGCCCGTCCTTCACTAACAGGGTGTCGCGTCAGGGACCATTACAGGCTTGCCTACTAGCTGCCTGGCGCAGCTACCGCACGGACAATTTCCGCGTAGAGGCTTAATCTGGTGGGTGTTTTGTGTTTAACGTACCAAGAACTTATGGGAGCCGCATGCTGATAACTGGTAGCGGTCAGCAACCTCCGGAGCGCTGGGTCGTGGGAAACAGGATATGGCCGAACATCAGCTAAGGCCCTACCACCGTATCTTGTTCGTCTCATGGGACTAGGATGCACTGGGTCTACTCGTGGGAGGCCGCGAAGCGATGGTTACCAAAACGGTAACAATCGATTTTGGGCGGAACAGAACGATTCCGAGCTACTGGTCCCGGTGAGGATCGTCTGCCACACCTGGGGGTTCCATTTCTGATTCGGTGGTAGCGGTTCTGCACGTGAGGGTCCGGCGTGCTAAAGATTATGTCGGCTGATGGACGCACTCAAGGGAGGTACCATCTCGGCGATCCTTAGGCACGTTACGTGACGTTTCAACCCCTACTTCTTTTAGCTAATGCCCAACTACATATTCGCTCAACAGGAGAGCATATGCGGTTCAAGACTTTACACAAACCCCCTTACATACTCTTCGTGGGAGTAGTCTTTATACCGTCGCGAGCTCAGCTACACAATCCACTTATAGCACGGGATTATCTCGCCAGTGTTGAGGGAGATACCTGGGTTTCCGAGCGGAATAAACCCGGTTGCTGACTCCCTGAGGTTGACGACCATCTGTGGACTAAAAAAGCAGCGTTCCGCCTTTACAGAACGGGTTCTTCCGTTATACTGACTTAGTTGTCCAGCGCTCCGGGGGAATAACAGGCAAGCGACAGGAAAAGTCAGAGATGTGGGTCCTGAATGCTCTGAAATTATGTACCATTGTTTCGTTCCCACCTCTCAATCCACTTCTCACTAGCACGTCAAAAGGAATCATTTCCGCCGCCGGGGACGTCAAAGTAGCCCACGGCTGCACACAGAGTAGGACCAGTAAGCTTTAAGTGACGTTAGGAAACTTGACCAGCTTTTGCTCTTAACTTGGGTGGGCTGGTAGGTAGCCAGAGATTGG
seq00021   TGTTGGCTTTAGGAAAGACTCCTTACGAAGATGTGCTGGCAGGCGTCCCTACGCCCGGGACCTCCCGGACGTATTCTTATAAGAATTCGCAATATCGCGAGTTGTCTCAATACCTTTGGGGGGATCAACGTTCGATGTCTACCAATCTAGGGCCTTTAAGAGGTAGTAAGCCGTCCAACGCTGCCTCCGTACGTTCATAACCGGTCCCGAGCACAGGGGCTCGCTAAATCCTAAATTATATCGATGTTGGCTGATTCTAAAAGTTCACATTAAGAGAACATTACTTGTTGGCGAACTCTGGACAGTCTACAATCGAAGTACGCAGCGATTTACCAGTGGCTGTGGCTCATCCTTTTTGCTTTTCGGCTCGGGCTACTAGGACGTAATTGGCGTTCCCCCCTTTCCATATACATATGGGCCTTCACTGCTTGGAGCGGAAGTGAGTAAATTTCATCCGTGGTATCACTGTTGAATTGATCCTTCTCTGTTGCTGTTAAGGACGACAGTTGCGACACCGAGGAATTCATGCGACTGAACCCCTGTGCCTTTCGCACTCACGCAAATCTAGCATCGGCCAGTGACGGTCTTCTACACTTAGTCTCGATTGGGAATAACGGGTAGGCAATGCAGCTTGGAGGACAGTTTGCAGAATCATTATCTATGTCGACAGCCCCGAAAGCGTACAGAATACTCCCAACAATATTTGGCAGGGATGCATGCACGCACGGGTTGCACATTCCCGTCTGGACGGCATCGCACGAGGTAGCTAATAATTCTCGATACTTCCCTTGTATGGGTGTAATGGTCCAATTCAATCCTTTTATCCCCGCCTATGTTGTGCGGCCCGATCCGTCCCATCGTCGATCCGATTAAACGACATGTAAAGTTGGTCTCGAGATGCTGTGCACCCCTTCGACAGCTAATGATGGGGAACGGCTCTGTCGTCTAGGTCAGGTATCTGCGTGTCAAATAATCTAAGCACACCATCGAATCAGTTCGAGCCTATTCATCTTGAAAAAGAATGAATTCGTTTAAGCCACACCACCACTCACTGTCGGCCAACTCATCCGGGACGGCAAGGCTCCGTCTATATAAGAGTAATATTATGTAACGTTGCATCTCAATGCGGGCGTCATCGGGATGCAAAGGGATAAACAATTTTGATGGAAGTCTCATACCATAAATAGCCCGTCCTTCACTAACAGGGTGTCGCGTCAGGGACCATTACAGGCTTGCCTACTAGCTGCCTGGCGCAGCTACCGCACGGACAATTTCCGCGTAGAGGCTTAATCTGGTGGGTGTTTTGTGTTTAACGTACCAAGAACTTATGGGAGCCGCATGCTGATAACTGGTAGCGGTCAGCAACCTCCGGAGCGCTGGGTCGTGGGAAACAGGATATGGCCGAACATCAGCTAAGGCCCTACCACCGTATCTCGTTCGTCTCATGGGACTAGGATGCACTGGGTCTACTCGTGGGAGGCCGCGAAGCGATGGTTACCAAAACGGTAACAATCGATTTTGGGCGGAACAGAACGATTCCGAGCTACTGGTCCCGGTGAGGATCGTCTGCCACACCTGGGGGTTCCATTTCTGATTCGGTGGTAGCGGTTCTGCACGTGAGGGTCCGGCGTGCTAAAGATTATGTCGGCTGATGGACGCACTCAAGTGAGGTACCATCTCGGCGATCCTTAGGCACGTTACGTGACGTTTCAACCCCTACTTCTTTTAGCTAATGCCCAACTACATATTCGCTCAACAGGAGAGCATATGCGGTTCAAGACTTTACACAAACCCCCTTACATACTCTTCGTGGGAGTAGTCTTTATACCGTCGCGAGCTCAGCTACACAATCCACTTATAGCACGGGATTATCTCGCCAGTGTTGAGGGAGATACCTGGGTTTCCGAGCGGAATAAACCCGGTTGCTGACTCCCTGAGGTTGACGACCATCTGTGGACTAAAAAAGCAGCGTTCCGCCTTTACAGAACGGGTTCTTCCGTTATACTGACTTAGTTGTCCAGCGCTCCGGGGGAATAACAGGCAAGCGACAGGAAAAGTCAGAGATGTGGGTCCTGAATGCTCTGAAATAATGTACCATTGTTTCGTTCCCACCTCTCAATCCACTTCTCACTAGCACGTCAAAAGGAATCATTTCCGCCGCCGGGGACGTCAAAGTAGCCCACGGCTGCACACAGAGTAGGACCAGTAAGCTTTAAGTGACGTTAGGAAACTTGACCAGCTTTTGCTCTTAACTTGGGTGGGCTGGTAGGTAGCCAGAGATTGG
seq00022   TGTTGGCTTTAGGAAAGACTCCTTACGAAGATGTGCTGGCAGGCGTCCCTACGCCCGGGACCTCCCGGACGTATTCTTATAAGAATTCGCAATATCGCGAGTTGTCTCAATACCTTTGGGGGGATCAACGTTCGATGTCTACCAATCTAGGGCCTTTAAGAGGTAGTAAGCCGTCCAACGCTGCCTCCGTACGTTCATAACCGGTCCCGAGCACAGGGGCTCGCTAAATCCTAAATTATATCGATGTTGGCTGATTCTAAAAGTTCACATTAAGAGAACATTACTTGTTGGCGAACTCTGGACAGTCTACAATCGAAGTACGCAGCGATTTACCAGTGGCTGTGGCTCATCCTTTTTGCTTTTCGGCTCGGGCTACTAGGACGTAATTGGCGTTCCCCCCTTTCCATATACATATGGGCCTTCACTGCTTGGAGCGGAAGTGAGTAAATTTCATCCGTGGTATCACTGTTGAATTGATCCTTCTCTGTTGCTGTTAAGGACGACAGTTGCGACACCGAGGAATTCATGCGACTGAACCCCTGTGCCTTTCGCACTCACGCAAATCTAGCATCGGCCAGTGACGGTCTTCTACACTTAGTCTCGATTGGGAATAACGGGTAGGCAATGCAGCTTGGAGGACAGTTTGCAGAATCATTATCTATGTCGACAGCCCCGAAAGCGTACAGAATACTCCCAACAATATTTGGCAGGGATGCATGCACGCACGGGTTGCACATTCCCGTCTGGACGGCATCGCACGAGGTAGCTAATAATTCTCGATACTTCCCTTGTATGGGTGTAATGGTCCAATTCAATCCTTTTATCCCCGCCTATGTTGTGCGGCCCGATCCGTCCCATCGTCGATCCGATTAAACGACATGTAAAGTTGGTCTCGAGATGCTGTGCACCCCTTCGACAGCTAATGATGGGGAACGGCTCTGTCGTCTAGGTCAGGTATCTGCGTGTCAAATAATCTAAGCACACCATCGAATCAGTTCGAGCCTATTCATCTTGAAAAAGAATGAATTCGTTTAAGCCACACCACCACTCACTGTCGGCCAACTCATCCGGGACGGCAAGGCTCCGTCTATATAAGAGTAATATTATGTAACGTTGCATCTCAATGCGGGCGTCATCGGGATGCAAAGGGATAAACAATTTTGATGGAAGTCTCATACCATAAATAGCCCGTCCTTCACTAACAGGGTGTCGCGTCAGGGACCATTACAGGCTTGCCTACTAGCTGCCTGGCGCAGCTACCGCACGGACAATTTCCGCGTAGAGGCTTAATCTGGTGGGTGTTTTGTGTTTAACGTACCAAGAACTTATGGGAGCCGCATGCTGATAACTGGTAGCGGTCAGCAACCTCCGGAGCGCTGGGTCGTGGGAAACAGGATATGGCCGAACATCAGCTAAGGCCCTACCACCGTATCTCGTTCGTCTCATGGGACTAGGATGCACTGGGTCTACTCGTGGGAGGCCGCGAAGCGATGGTTACCAAAACGGTAACAATCGATTTTGGGCGGAACAGAACGATTCCGAGCTACTGGTCCCGGTGAGGATCGTCTGCCACACCTGGGGGTTCCATTTCTGATTCGGTGGTAGCGGTTCTGCACGTGAGGGTCCGGCGTGCTAAAGATTATGTCGGCTGATGGACGCACTCAAGTGAGGTACCATCTCGGCGATCCTTAGGCACGTTACGTGACGTTTCAACCCCTACTTCTTTTAGCTAATGCCCAACTACATATTCGCTCAACAGGAGAGCATATGCGGTTCAAGACTTTACACAAACCCCCTTACATACTCTTCGTGGGAGTAGTCTTTATACCGTCGCGAGCTCAGCTACACAATCCACTTATAGCACGGGATTATCTCGCCAGTGTTGAGGGAGATACCTGGGTTTCCGAGCGGAATAAACCCGGTTGCTGACTCCCTGAGGTTGACGACCATCTGTGGACTAAAAAAGCAGCGTTCCGCCTTTACAGAACGGGTTCTTCCGTTATACTGACTTAGTTGTCCAGCGCTCCGGGGGAATAACAGGCAAGCGACAGGAAAAGTCAGAGATGTGGGTCCTGAATGCTCTGAAATAATGTACCATTGTTTCGTTCCCACCTCTCAATCCACTTCTCACTAGCACGTCAAAAGGAATCATTTCCGCCGCCGGGGACGTCAAAGTAGCCCACGGCTGCACACAGAGTAGGACCAGTAAGCTTTAAGTGACGTTAGGAAACTTGACCAGCTTTTGCTCTTAACTTGGGTGGGCTGGTAGGTAGCCAGAGATTGG
seq00023   TGTTGGCTTTAGGAAAGACTCCTTACGAAGATGTGCTGGCAGGCGTCCCTACGCCCGGGACCTCCCGGACGTATTCTTATAAGAATTCGCAATATCGAGAGTTGTCTCAATACCTTTGGGGGGATCAACGTTCGATGTCTACCAATCTAGGGCCTTTAAGAGGTAGTAAGCCGTCCAACGCTGCCTCCGTACGTTCATAACCGGTCCCGAGCACAGGGGCTCGCTAAATCCTAAATTATATCGATGTTGGCTGATTCTAAAAGTTCACATTAAGAGAACATTACTTGTTGGCGAACTCTGGACAGTCTACAATCGAAGTACGCAGCGATTTACCAGTGGCTGTGGCTCATCCTTTTTGCTTTTCGGCTCGGGCTACTAGGACGTAATTGGCGTTCCCCCCTTTCCATATACATATGGGCCTTCACTGCTTGGAGCGGAAGTGAGTAAATTTCATCCGTGGTATCACTGTTGAATTGATCCTTCTCTGTTGCTGTTAAGGACGACAGTTGCGACACCGAGGAATTCATGCGACTGAACCCCTGTGCCTTTCGCACTCACGCAAATCTAGCATCGGCCAGTGACGGTCTTCTACACTTAGTCTCGATTGGGAATAACGGGTAGGCAATGCAGCTTGGAGGACAGTTTGCAGAATCATTATCTATGTCGACAGCCCCGAAAGCGTACAGAATACTCCCAACAATATTTGGCAGGGATGCATGCACGCACGGGTTGCACATTCCCGTCTGGACGGCATCGCACGAGGTAGCTAATAATTCTCGATACTTCCCTTGTATGGGTGTAATGGTCCAATTCAATCCTTTTATCCCCGCCTATGTTGTGCGGCCCGATCCGTCCCATCGTCGATCCGATTAAACGACATGTAAAGTTCGTCTCGAGATGCTGTGCACCCCTTCGACAGCTAATGATGGGGAACGGCTCTGTCGTCTAGGTCAGGTATCTGCGTGTCAAATAATCTAAGCACACCATCGAATCAGTTCGAGCCTATTCATCTTGAAAAAGAATGAATTCGTTTAAGCCACACCACCACTCACTGTCGGCCAACTCATCCGGGACGGCAAGGCTCCGTCTATATAAGAGTAATATTATGTAACGTTGCATCTCAATGCGGGCGTCATCGGGATGCAAAGGGATAAACAATTTTGATGGAAGTCTCATACCATAAATAGCCCGTCCTTCACTAACAGGGTGTCGCGTCAGGGACCATTACAGGCTTGCCTACTAGCTGCCTGGCGCAGCTACCGCACGGACAATTTCCGCGTAGAGGCTTAATCTGGTGGGTGTTTTGTGTTTAACGTACCAAGAACTTATGGGAGCCGCATGCTGATAACTGGTAGCGGTCAGCAACCTCCGGAGCGCTGGGTCGTGGGAAACAGGATATGGCCGAACATCAGCTAAGGCCCTACCACCGTATCTCGTTCGTCTCATGGGACTAGGATGCACTGGGTCTACTCGTGGGAGGCCGCGAAGCGATGGTTACCAAAACGGTAACAATCGATTTTGGGCGGAACAGAACGATTCCGAGCTACTGGTCCCGGTGAGGATCGTCTGCCACACCTGGGGGTTCCATTTCTGATTCGGTGGTAGCGGTTCTGCACGTGAGGGTCCGGCGTGCTAAAGATTATGTCGGCTGATGGACGCACTCAAGTGAGGTACCATCTCGGCGATCCTTAGGCACGTTACGTGACGTTTCAACCCCTACTTCTTTTAGCTAATGCCCAACTACATATTCGCTCAACAGGAGAGCATATGCGGTTCAAGACTTTACACAAACCCCCTTACATACTCTTCGTGGGAGTAGTCTTTATACCGTCGCGAGCTCAGCTACACAATCCACTTATAGCACGGGATTATCTCGCCAGTGTTGAGGGAGATACCTGGGTTTCCGAGCGGAATAAACCCGGTTGCTGACTCCCTGAGGTTGACGACCATCTGTGGACTAAAAAAGCAGCGTTCCGCCTTTACAGAACGGGTTCTTCCGTTATACTGACTTAGTTGTCCAGCGCTCCGGGGGAATAACAGGCAAGCGACAGGAAAAGTCAGAGATGTGGGTCCTGAATGCTCTGAAATAATGTACCATTGTTTCGTTCCCACCTCTCAATCCACTTCTCACTAGCACGTCAAAAGGAATCATTTCCGCCGCCGGGGACGTCAAAGTAGCCCACGGCTGCACACAGAGTAGGACCAGTAAGCTTTAAGTGACGTTAGGAAACTTGACCAGCTTTTGCTCTTAACTTGGGTGGGCTGGTAGGTAGCCAGAGATTGG
seq00024   TGTTGGCTTTAGGAAAGACTCCTTACGAAGATGTGCTGGCAGGCGTCCCTACGCCCGGGACCTCCCGGACGTATTCTTATAAGAATTCGCAATATCGCGAGTTGTCTCAATACCTTTGGGGGGATCAACGTTCGATGTCTACCAATCTAGGGCCTTTAAGAGGTAGTAAGCCGTCCAACGCTGCCTCCGTACGTTCATAACCGGTCCCGAGCACAGGGGCTCGCTAAATCCTAAATTATATCGATGTTGGCTGATTCTAAAAGTTCACATTAAGAGAACATTACTTGTTGGCGAACTCTGGACAGTCTACAATCGAAGTACGCAGCGATTTACCAGTGGCTGTGGCTCATCCTTTTTGCTTTTCGGCTCGGGCTACTAGGACGTAATTGGCGTTCCCCCCTTTCCATATACATATGGGCCTTCACTGCTTGGAGCGGAAGTGAGTAAATTTCATCCGTGGTATCACTGTTGAATTGATCCTTCTCTGTTGCTGTTAAGGACGACAGTTGCGACACCGAGGAATTCATGCGACTGAACCCCTGTGCCTTTCGCACTCACGCAAATCTAGCATCGGCCAGTGACGGTCTTCTACACTTAGTCTCGATTGGGAATAACGGGTAGGCAATGCAGCTTGGAGGACAGTTTGCAGAATCATTATCTATGTCGACAGCCCCGAAAGCGTACAGAATACTCCCAACAATATTTGGCAGGGATGCATGCACGCACGGGTTGCACATTCCCGTCTGGACGGCATCGCACGAGGTAGCTAATAATTCTCGATACTTCCCTTGTATGGGTGTAATGGTCCAATTCAATCCTTTTATCCCCGCCTATGTTGTGCGGCCCGATCCGTCCCATCGTCGATCCGATTAAACGACATGTAAAGTTGGTCTCGAGATGCTGTGCACCCCTTCGACAGCTAATGATGGGGAACGGCTCTGTCGTCTAGGTCAGGTATCTGCGTGTCAAATAATCTAAGCACACCATCGAATCAGTTCGAGCCTATTCATCTTGAAAAAGAATGAATTCGTTTAAGCCACACCACCACTCACTGTCGGCCAACTCATCCGGGACGGCAAGGCTCCGTCTATATAAGAGTAATATTATGTAACGTTGCATCTCAATGCGGGCGTCATCGGGATGCAAAGGGATAAACAATTTTGATGGAAGTCTCATACCATAAATAGCCCGTCCTTCACTAACAGGGTGTCGCGTCAGGGACCATTACAGGCTTGCCTACTAGCTGCCTGGCGCAGCTACCGCACGGACAATTTCCGCGTAGAGGCTTAATCTGGTGGGTGTTTTGTGTTTAACGTACCAAGAACTTATGGGAGCCGCATGCTGATAACTGGTAGCGGTCAGCAACCTCCGGAGCGCTGGGTCGTGGGAAACAGGATATGGCCGAACATCAGCTAAGGCCCTACCACCGTATCTCGTTCGTCTCATGGGACTAGGATGCACTGGGTCTACTCGTGGGAGGCCGCGAAGCGATGGTTACCAAAACGGTAACAATCGATTTTGGGCGGAACAGAACGATTCCGAGCTACTGGTCCCGGTGAGGATCGTCTGCCACACCTGGGGGTTCCATTTCTGATTCGGTGGTAGCGGTTCTGCACGTGAGGGTCCGGCGTGCTAAAGATTATGTCGGCTGATGGACGCACTCAAGTGAGGTACCATCTCGGCGATCCTTAGGCACGTTACGTGACGTTTCAACCCCTACTTCTTTTAGCTAATGCCCAACTACATATTCGCTCAACAGGAGAGCATATGCGGTTCAAGACTTTACACAAACCCCCTTACATACTCTTCGTGGGAGTAGTCTTTATACCGTCGCGAGCTCAGCTACACAATCCACTTATAGCACGGGATTATCTCGCCAGTGTTGAGGGAGATACCTGGGTTTCCGAGCGGAATAAACCCGGTTGCTGACTCCCTGAGGTTGACGACCATCTGTGGACTAAAAAAGCAGCGTTCCGCCTTTACAGAACGGGTTCTTCCGTTATACTGACTTAGTTGTCCAGCGCTCCGGGGGAATAACAGGCAAGCGACAGGAAAAGTCAGAGATGTGGGTCCTGAATGCTCTGAAATAATGTACCATTGTTTCGTTCCCACCTCTCAATCCACTTCTCACTAGCACGTCAAAAGGAATCATTTCCGCCGCCGGGGACGTCAAAGTAGCCCACGGCTGCACACAGAGTAGGACCAGTAAGCTTTAAGTGACGTTAGGAAACTTGACCAGCTTTTGCTCTTAACTTGGGTGGGCTGGTAGGTAGCCAGAGATTGG
seq00025   TGTTGGCTTTAGGAAAGACTCCTTACGAAGATGTGCTGGCAGGCGTCCCTACGCCCGGGACCTCCCGGACGTATTCTTATAAGAATTCGCAATATCGAGAGTTGTCTCAATACCTTTGGGGGGATCAACGTTCGATGTCTACCAATCTAGGGCCTTTAAGAGGTAGTAAGCCGTCCAACGCTGCCTCCGTACGTTCATAACCGGTCCCGAGCACAGGGGCTCGCTAAATCCTAAATTATATCGATGTTGGCTGATTCTAAAAGTTCACATTAAGAGAACATTACTTGTTGGCGAACTCTGGACAGTCTACAATCGAAGTACGCAGCGATTTACCAGTGGCTGTGGCTCATCCTTTTTGCTTTTCGGCTCGGGCTACTAGGACGTAATTGGCGTTCCCCCCTTTCCATATACATATGGGCCTTCACTGCTTGGAGCGGAAGTGAGTAAATTTCATCCGTGGTATCACTGTTGAATTGATCCTTCTCTGTTGCTGTTAAGGACGACAGTTGCGACACCGAGGAATTCATGCGACTGAACCCCTGTGCCTTTCGCACTCACGCAAATCTAGCATCGGCCAGTGACGGTCTTCTACACTTAGTCTCGATTGGGAATAACGGGTAGGCAATGCAGCTTGGAGGACAGTTTGCAGAATCATTATCTATGTCGACAGCCCCGAAAGCGTACAGAATACTCCCAACAATATTTGGCAGGGATGCATGCACGCACGGGTTGCACATTCCCGTCTGGACGGCATCGCACGAGGTAGCTAATAATTCTCGATACTTCCCTTGTATGGGTGTAATGGTCCAATTCACTCCTTTTATCCCCGCCTATGTTGTGCGGCCCGATCCGTCCCATCGTCGATCCGATTAAACGACATGTAAAGTTGGTCTCGAGATGCTGTGCACCCCTTCGACAGCTAATGATGGGGAACGGCTCTGTCGTCTAGGTCAGGTATCTGCGTGTCAAATAATCTAAGCACACCATCGAATCAGTTCGAGCCTATTCATCTTGAAAAAGAATGAATTCGTTTAAGCCACACCACCACTCACTGTCGGCCAACTCATCCGGGACGGCAAGGCTCCGTCTATATAAGAGTAATATTATGTAACGTTGCATCTCAATGCGGGCGTCATCGGGATGCAAAGGGATAAACAATTTTGATGGAAGTCTCATACCATAAATAGCCCGTCCTTCACTAACAGGGTGTCGCGTCAGGGACCATTACAGGCTTGCCTACTAGCTGCCTGGCGCAGCTACCGCACGGACAATTTCCGCGTAGAGGCTTAATCTGGTGGGTGTTTTGTGTTTAACGTACCAAGAACTTATGGGAGCCGCATGCTGATAACTGGTAGCGGTCAGCAACCTCCGGAGCGCTGGGTCGTGGGAAACAGGATATGGCCGAACATCAGCTAAGGCCCTACCACCGTATCTCGTTCGTCTCATGGGACTAGGATGCACTGGGTCTACTCGTGGGAGGCCGCGAAGCGATGGTTACCAAAACGGTAACAATCGATTTTGGGCGGAACAGAACGATTCCGAGCTACTGGTCCCGGTGAGGATCGTCTGCCACACCTGGGGGTTCCATTTCTGGTTCGGTGGTAGCGGTTCTGCACGTGAGGGTCCGGCGTGCTAAAGATTATGTCGGCTGATGGACGCACTCAAGTGAGGTACCATCTCGGCGATCCTTAGGCACGTTACGTGACGTTTCAACCCCTACTTCTTTTAGCTAATGCCCAACTACATATTCGCTCAACAGGAGAGCATATGCGGTTCAAGACTTTACACAAACCCCCTTACATACTCTTCGTGGGAGTAGTCTTTATACCGTCGCGAGCTCAGCTACACAATCCACTTATAGCACGGGATTATCTCGCCAGTGTTGAGGGAGATACCTGGGTTTCCGAGCGGAATAAACCCGGTTGCTGACTCCCTGAGGTTGACGACCATCTGTGGACTAAAAAAGCAGCGTTCCGCCTTTACAGAACGGGTTCTTCCGTTATACTGACTTAGTTGTCCAGCGCTCCGGGGGAATAACAGGCAAGCGACAGGAAAAGTCAGAGATGTGGGTCCTGAATGCTCTGAAATAATGTACCATTGTTTCGTTCCCACCTCTCAATCCACTTCTCACTAGCACGTCAAAAGGAATCATTTCCGCCGCCGGGGACGTCAAAGTAGCCCACGGCTGCACACAGAGTAGGACCAGTAAGCTTTAAGTGACGTTAGGAAACTTGACCAGCTTTTGCTCTTAACTTGGGTGGGCTGGTAGGTAGCCAGAGATTGG
seq00026   TGTTGGCTTTAGGAAAGACTCCTTACGAAGATGTGCTGGCAGGCGTCCCTACGCCCGGGACCTCCCGGACGTATTCTTATAAGAATTCGCAATATCGAGAGTTGTCTCAATACCTTTGGGGGGATCAACGTTCGATGTCTACCAATCTAGGGCCTTTAAGAGGTAGTAAGCCGTCCAACGCTGCCTCCGTACGTTCATAACCGGTCCCGAGCACAGGGGCTCGCTAAATCCTAAATTATATCGATGTTGGCTGATTCTAAAAGTTCACATTAAGAGAACATTACTTGTTGGCGAACTCTGGACAGTCTACAATCGAAGTACGCAGCGATTTACCAGTGGCTGTGGCTCATCCTTTTTGCTTTTCGGCTCGGGCTACTAGGACGTAATTGGCGTTCCCCCCTTTCCATATACATATGGGCCTTCACTGCTTGGAGCGGAAGTGAGTAAATTTCATCCGTGGTATCACTGTTGAATTGATCCTTCTCTGTTGCTGTTAAGGACGACAGTTGCGACACCGAGGAATTCATGCGACTGAACCCCTGTGCCTTTCGCACTCACGCAAATCTAGCATCGGCCAGTGACGGTCTTCTACACTTAGTCTCGATTGGGAATAACGGGTAGGCAATGCAGCTTGGAGGACAGTTTGCAGAATCATTATCTATGTCGACAGCCCCGAAAGCGTACAGAATACTCCCAACAATATTTGGCAGGGATGCATGCACGCACGGGTTGCACATTCCCGTCTGGACGGCATCGCACGAGGTAGCTAATAATTCTCGATACTTCCCTTGTATGGGTGTAATGGTCCAATTCAATCCTTTTATCCCCGCCTATGTTGTGCGGCCCGATCCGTCCCATCGTCGATCCGATTAAACGACATGTAAAGTTGGTCTCGAGATGCTGTGCACCCCTTCGACAGCTAATGATGGGGAACGGCTCTGTCGTCTAGGTCAGGTATCTGCGTGTCAAATAATCTAAGCACACCATCGAATCAGTTCGAGCCTATTCATCTTGAAAAAGAATGAATTCGTTTAAGCCACACCACCACTCACTGTCGGCCAACTCATCCGGGACGGCAAGGCTCCGTCTATATAAGAGTAATATTATGTAACGTTGCATCTCAATGCGGGCGTCATCGGGATGCAAAGGGATAAACAATTTTGATGGAAGTCTCATACCATAAATAGCCCGTCCTTCACTAACAGGGTGTCGCGTCAGGGACCATTACAGGCTTGCCTACTAGCTGCCTGGCGCAGCTACCGCACGGACAATTTCCGCGTAGAGGCTTAATCTGGTGGGTGTTTTGTGTTTAACGTACCAAGAACTTATGGGAGCCGCATGCTGATAACTGGTAGCGGTCAGCAACCTCCGGAGCGCTGGGTCGTGGGAAACAGGATATGGCCGAACATCAGCTAAGGCCCTACCACCGTATCTTGTTCGTCTCATGGGACTAGGATGCACTGGGTCTACTCGTGGGAGGCCGCGAAGCGATGGTTACCAAAACGGTAACAATCGATTTTGGGCGGAACAGAACGATTCCGAGCTACTGGTCCCGGTGAGGATCGTCTGCCACACCTGGGGGTTCCATTTCTGATTCGGTGGTAGCGGTTCTGCACGTGAGGGTCCGGCGTGCTAAAGATTATGTCGGCTGATGGACGCACTCAAGTGAGGTACCATCTCGGCGATCCTTAGGCACGTTACGTGACGTTTCAACCCCTACTTCTTTTAGCTAATGCCCAACTACATATTCGCTCAACAGGAGAGCATATGCGGTTCAAGACTTTACACAAACCCCCTTACATACTCTTCGTGGGAGTAGTCTTTATACCGTCGCGAGCTCAGCTACACAATCCACTTATAGCACGGGATTATCTCGCCAGTGTTGAGGGAGATACCTGGGTTTCCGAGCGGAATAGACCCGGTTGCTGACTCCCTGAGGTTGACGACCATCTGTGGACTAAAAAAGCAGCGTTCCGCCTTTACAGAACGGGTTCTTCCGTTATACTGACTTAGTTGTCCAGCGCTCCGGGGGAATAACAGGCAAGCGACAGGAAAAGTCAGAGATGTGGGTCCTGAATGCTCTGAAATAATGTACCATTGTTTCGTTCCCACCTCTCAATCCACTTCTCACTAGCACGTCAAAAGGAATCATTTCCGCCGCCGGGGACGTCAAAGTAGCCCACGGCTGCACACAGAGTAGGACCAGTAAGCTTTAAGTGACGTTAGGAAACTTGACCAGCTTTTGCTCTTAACTTGGGTGGGCTGGTAGGTAGCCAGAGATTGG
seq00027   TGTTGGCTTTAGGAAAGACTCCTTACGAAGATGTGCTGGCAGGCGTCCCTACGCCCGGGACCTCCCGGACGTATTCTTATAAGAATTCGCAATATCGAGAGTTGTCTCAATACCTTTGGGGGGATCAACGTTCGATGTCTACCAATCTAGGGCCTTTAAGAGGTAGTAAGCCGTCCAACGCTGCCTCCGTACGTTCATAACCGGTCCCGAGCACAGGGGCTCGCTAAATCCTAAATTATATCGATGTTGGCTGATTCTAAAAGTTCACATTAAGAGAACATTACTTGTTGGCGAACTCTGGACAGTCTACAATCGAAGTACGCAGCGATTTACCAGTGGCTGTGGCTCATCCTTTTTGCTTTTCGGCTCGGGCTACTAGGACGTAATTGGCGTTCCCCCCTTTCCATATACATATGGGCCTTCACTGCTTGGAGCGGAAGTGAGTAAATTTCATCCGTGGTATCACTGTTGAATTGATCCTTCTCTGTTGCTGTTAAGGACGACAGTTGCGACACCGAGGAATTCATGCGACTGAACCCCTGTGCCTTTCGCACTCACGCAAATCTAGCATCGGCCAGTGACGGTCTTCTACACTTAGTCTCGATTGGGAATAACGGGTAGGCAATGCAGCTTGGAGGACAGTTTGCAGAATCATTATCTATGTCGACAGCCCCGAAAGCGTACAGAATACTCCCAACAATATTTGGCAGGGATGCATGCACGCACGGGTTGCACATTCCCGTCTGGACGGCATCGCACGAGGTAGCTAATAATTCTCGATACTTCCCTTGTATGGGTGTAATGGTCCAATTCACTCCTTTTATCCCCGCCTATGTTGTGCGGCCCGATCCGTCCCATCGTCGATCCGATTAAACGACATGTAAAGTTGGTCTCGAGATGCTGTGCACCCCTTCGACAGCTAATGATGGGGAACGGCTCTGTCGTCTAGGTCAGGTATCTGCGTGTCAAATAATCTAAGCACACCATCGAATCAGTTCGAGCCTATTCATCTTGAAAAAGAATGAATTCGTTTAAGCCACACCACCACTCACTGTCGGCCAACTCATCCGGGACGGCAAGGCTCCGTCTATATAAGAGTAATATTATGTAACGTTGCATCTCAATGCGGGCGTCATCGGGATGCAAAGGGATAAACAATTTTGATGGAAGTCTCATACCATAAATAGCCCGTCCTTCACTAACAGGGTGTCGCGTCAGGGACCATTACAGGCTTGCCTACTAGCTGCCTGGCGCAGCTACCGCACGGACAATTTCCGCGTAGAGGCTTAATCTGGTGGGTGTTTTGTGTTTAACGTACCAAGAACTTATGGGAGCCGCATGCTGATAACTGGTAGCGGTCAGCAACCTCCGGAGCGCTGGGTCGTGGGAAACAGGATATGGCCGAACATCAGCTAAGGCCCTACCACCGTATCTCGTTCGTCTCATGGGACTAGGATGCACTGGGTCTACTCGTGGGAGGCCGCGAAGCGATGGTTACCAAAACGGTAACAATCGATTTTGGGCGGAACAGAACGATTCCGAGCTACTGGTCCCGGTGAGGATCGTCTGCCACACCTGGGGGTTCAATTTCTGGTTCGGTGGTAGCGGTTCTGCACGTGAGGGTCCGGCGTGCTAAAGATTATGTCGGCTGATGGACGCACTCAAGTGAGGTACCATCTCGGCGATCCTTAGGCACGTTACGTGACGTTTCAACCCCTACTTCTTTTAGCTAATGCCCAACTACATATTCGCTCAACAGGAGAGCATATGCGGTTCAAGACTTTACACAAACCCCCTTACATACTCTTCGTGGGAGTAGTCTTTATACCGTCGCGAGCTCAGCTACACAATCCACTTATAGCACGGGATTATCTCGCCAGTGTTGAGGGAGATACCTGGGTTTCCGAGCGGAATAAACCCGGTTGCTGACTCCCTGAGGTTGACGACCATCTGTGGACTAAAAAAGCAGCGTTCCGCCTTTACAGAACGGGTTCTTCCGTTATACTGACTTAGTTGTCCAGCGCTCCGGGGGAATAACAGGCAAGCGACAGGAAAAGTCAGAGATGTGGGTCCTGAATGCTCTGAAATAATGTACCATTGTTTCGTTCCCACCTCTCAATCCACTTCTCACTAGCACGTCAAAAGGAATCATTTCCGCCGCCGGGGACGTCAAAGTAGCCCACGGCTGCACACAGAGTAGGACCAGTAAGCTTTAAGTGACGTTAGGAAACTTGACCGGCTTTTGCTCTTAACTTGGGTGGGATGGTAGGTAGCCAGAGATTGG
seq00028   TGTTGGCTTTAGGAAAGACTCCTTACGAAGATGTGCTGGCAGGCGTCCCTACGCCCGGGACCTCCCGGACGTATTCTTATAAGAATTCGCAATATCGCGAGTTGTCTCAATACCTTTGGGGGGATCAACGTTCGATGTCTACCAATCTAGGGCCTTTAAGAGGTAGTAAGCCGTCCAACGCTGCCTCCGTACGTTCATAACCGGTCCCGAGCACAGGGGCTCGCTAAATCCTAAATTATATCGATGTTGGCTGATTCTAAAAGTTCACATTAAGAGAACATTACTTGTTGGCGAACTCTGGACAGTCTACAATCGAAGTACGCAGCGATTTACCAGTGGCTGTGGCTCATCCTTTTTGCTTTTCGGCTCGGGCTACTAGGACGTAATTGGCGTTCCCCCCTTTCCATATACATATGGGCCTTCACTGCTTGGAGCGGAAGTGAGTAAATTTCATCCGTGGTATCACTGTTGAATTGATCCTTCTCTGTTGCTGTTAAGGACGACAGTTGCGACACCGAGGAATTCATGCGACTGAACCCCTGTGCCTTTCGCACTCACGCAAATCTAGCATCGGCCAGTGACGGTCTTCTACACTTAGTCTCGATTGGGAATAACGGGTAGGCAATGCAGCTTGGAGGACAGTTTGCAGAATCATTATCTATGTCGACAGCCCCGAAAGCGTACAGAATACTCCCAACAATATTTGGCAGGGATGCATGCACGCACGGGTTGCACATTCCCGTCTGGACGGCATCGCACGAGGTAGCTAATAATTCTCGATACTTCCCTTGTATGGGTGTAATGGTCCAATTCAATCCTTTTATCCCCGCCTATGTTGTGCGGCCCGATCCGTCCCATCGTCGATCCGATTAAACGACATGTAAAGTTGGTCTCGAGATGCTGTGCACCCCTTCGACAGCTAATGATGGGGAACGGCTCTGTCGTCTAGGTCAGGTATCTGCGTGTCAAATAATCTAAGCACACCATCGAATCAGTTCGAGCCTATTCATCTTGAAAAAGAATGAATTCGTTTAAGCCACACCACCACTCACTGTCGGCCAACTCATCCGGGACGGCAAGGCTCCGTCTATATAAGAGTAATATTATGTAACGTTGCATCTCAATGCGGGCGTCATCGGGATGCAAAGGGATAAACAATTTTGATGGAAGTCTCATACCATAAATAGCCCGTCCTTCACTAACAGGGTGTCGCGTCAGGGACCATTACAGGCTTGCCTACTAGCTGCCTGGCGCAGCTACCGCACGGACAATTTCCGCGTAGAGGCTTAATCTGGTGGGTGTTTTGTGTTTAACGTACCAAGAACTTATGGGAGCCGCATGCTGATAACTGGTAGCGGTCAGCAACCTCCGGAGCGCTGGGTCGTGGGAAACAGGATATGGCCGAACATCAGCTAAGGCCCTACCACCGTATCTCGTTCGTCTCATGGGACTAGGATGCACTGGGTCTACTCGTGGGAGGCCGCGAAGCGATGGTTACCAAAACGGTAACAATCGATTTTGGGCGGAACAGAACGATTCCGAGCTACTGGTCCCGGTGAGGATCGTCTGCCACACCTGGGGGTTCCATTTCTGATTCGGTGGTAGCGGTTCTGCACGTGAGGGTCCGGCGTGCTAAAGATTATGTCGGCTGATGGACGCACTCAAGTGAGGTACCATCTCGGCGATCCTTAGGCACGTTACGTGACGTTTCAACCCCTACTTCTTTTAGCTAATGCCCAACTACATATTCGCTCAACAGGAGAGCATATGCGGTTCAAGACTTTACACAAACCCCCTTACATACTCTTCGTGGGAGTAGTCTTTATACCGTCGCGAGCTCAGCTACACAATCCACTTATAGCACGGGATTATCTCGCCAGTGTTGAGGGAGATACCTGGGTTTCCGAGCGGAATAAACCCGGTTGCTGACTCCCTGAGGTTGACGACCATCTGTGGACTAAAAAAGCAGCGTTCCGCCTTTACAGAACGGGTTCTTCCGTTATACTGACTTAGTTGTCCAGCGCTCCGGGGGAATAACAGGCAAGCGACAGGAAAAGTCAGAGATGTGGGTCCTGAATGCTCTGAAATAATGTACCATTGTTTCGTTCCCACCTCTCAATCCACTTCTCACTAGCACGTCAAAAGGAATCATTTCCGCCGCCGGGGACGTCAAAGTAGCCCACGGCTGCACACAGAGTAGGACCAGTAAGCTTTAAGTGACGTTAGGAAACTTGACCAGCTTTTGCTCTTAACTTGGGTGGGCTGGTAGGTAGCCAGAGATTGG
seq00029   TGTTGGCTTTAGGAAAGACTCCTTACGAAGATGTGCTGGCAGGCGTCCCTACGCCCGGGACCTCCCGGACGTATTCTTATAAGAATTCGCAATATCGAGAGTTGTCTCAATACCTTTGGGGGGATCAACGTTCGATGTCTACCAATCTAGGGCCTTTAAGAGGTAGTAAGCCGTCCAACGCTGCCTCCGTACGTTCATAACCGGTCCCGAGCACAGGGGCTCGCTAAATCCTAAATTATATCGATGTTGGCTGATTCTAAAAGTTCACATTAAGAGAACATTACTTGTTGGCGAACTCTGGACAGTCTACAATCGAAGTACGCAGCGATTTACCAGTGGCTGTGGCTCATCCTTTTTGCTTTTCGGCTCGGGCTACTAGGACGTAATTGGCGTTCCCCCCTTTCCATATACATATGGGCCTTCACTGCTTGGAGCGGAAGTGAGTAAATTTCATCCGTGGTATCACTGTTGAATTGATCCTTCTCTGTTGCTGTTAAGGACGACAGTTGCGACACCGAGGAATTCATGCGACTGAACCCCTGTGCCTTTCGCACTCACGCAAATCTAGCATCGGCCAGTGACGGTCTTCTACACTTAGTCTCGATTGGGAATAACGGGTAGGCAATGCAGCTTGGAGGACAGTTTGCAGAATCATTATCTATGTCGACAGCCCCGAAAGCGTACAGAATACTCCCAACAATATTTGGCAGGGATGCATGCACGCACGGGTTGCACATTCCCGTCTGGACGGCATCGCACGAGGTAGCTAATAATTCTCGATACTTCCCTTGTATGGGTGTAATGGTCCAATTCAATCCTTTTATCCCCGCCTATGTTGTGCGGCCCGATCCGTCCCATCGTCGATCCGATTAAACGACATGTAAAGTTGGTCTCGAGATGCTGTGCACCCCTTCGACAGCTAATGATGGGGAACGGCTCTGTCGTCTAGGTCAGGTATCTGCGTGTCAAATAATCTAAGCACACCATCGAATCAGTTCGAGCCTATTCATCTTGAAAAAGAATGAATTCGTTTAAGCCACACCACCACTCACTGTCGGCCAACTCATCCGGGACGGCAAGGCTCCGTCTATATAAGAGTAATATTATGTAACGTTGCATCTCAATGCGGGCGTCATCGGGATGCAAAGGGATAAACAATTTTGATGGAAGTCTCATACCATAAATAGCCCGTCCTTCACTAACAGGGTGTCGCGTCAGGGACCATTACAGGCTTGCCTACTAGCTGCCTGGCGCAGCTACCGCACGGACAATTTCCGCGTAGAGGCTTAATCTGGTGGGTGTTTTGTGTTTAACGTACCAAGAACTTATGGGAGCCGCATGCTGATAACTGGTAGCGGTCAGCAACCTCCGGAGCGCTGGGTCGTGGGAAACAGGATATGGCCGAACATCAGCTAAGGCCCTACCACCGTATCTCGTTCGTCTCATGGGACTAGGATGCACTGGGTCTACTCGTGGGAGGCCGCGAAGCGATGGTTACCAAAACGGTAACAATCGATTTTGGGCGGAACAGAACGATTCCGAGCTACTGGTCCCGGTGAGGATCGTCTGCCACACCTGGGGGTTCGATTTCTGGTTCGGTGGTAGCGGTTCTGCACGTGAGGGTCCGGCGTGCTAAAGATTATGTCGGCTGATGGACGCACTCAAGTGAGGTACCATCTCGGCGATCCTTAGGCACGTTACGTGACGTTTCAACCCCTACTTCTTTTAGCTAATGCCCAACTACATATTCGCTCAACAGGAGAGCATATGCGGTTCAAGACTTTACACAAACCCCCTTACATACTCTTCGTGGGAGTAGTCTTTATACCGTCGCGAGCTCAGCTACACAATCCACTTATAGCACGGGATTATCTCGCCAGTGTTGAGGGAGATACCTGGGTTTCCGAGCGGAATAAACCCGGTTGCTGACTCCCTGAGGTTGACGACCATCTGTGGACTAAAAAAGCAGCGTTCCGCCTTTACAGAACGGGTTCTTCCGTTATACTGACTTAGTTGTCCAGCGCTCCGGGGGAATAACAGGCAAGCGACAGGAAAAGTCAGAGATGTGGGTCCTGAATGCTCTGAAATAATGTACCATTGTTTCGTTCCCACCTCTCAATCCACTTCTCACTAGCACGTCAAAAGGAATCATTTCCGCCGCCGGGGACGTCAAAGTAGCCCACGGCTGCACACAGAGTAGGACCAGTAAGCTTTAAGTGACGTTAGGAAACTTGACCAGCTTTTGCTCTTAACTTGGGTGGGCTGGTAGGTAGCCAGAGATTGG
seq00030   TGTTGGCTTTAGGAAAGACTCCTTACGAAGATGTGCTGGCAGGCGTCCCTACGCCCGGGACCTCCCGGACGTATTCTTATAAGAATTCGCAATATCGAGAGTTGTCTCAATACCTTTGGGGGGATCAACGTTCGATGTCTACCAATCTAGGGCCTTTAAGAGGTAGTAAGCCGTCCAACGCTGCCTCCGTACGTTCATAACCGGTCCCGAGCACAGGGGCTCGCTAAATCCTAAATTATATCGATGTTGGCTGATTCTAAAAGTTCACATTAAGAGAACATTACTTGTTGGCGAACTCTGGACAGTCTACAATCGAAGTACGCAGCGATTTACCAGTGGCTGTGGCTCATCCTTTTTGCTTTTCGGCTCGGGCTACTAGGACGTAATTGGCGTTCCCCCCTTTCCATATACATATGGGCCTTCACTGCTTGGAGCGGAAGTGAGTAAATTTCATCCGTGGTATCACTGTTGAATTGATCCTTCTCTGTTGCTGTTAAGGACGACAGTTGCGACACCGAGGAATTCATGCGACTGAACCCCTGTGCCTTTCGCACTCACGCAAATCTAGCATCGGCCAGTGACGGTCTTCTACACTTAGTCTCGATTGGGAATAACGGGTAGGCAATGCAGCTTGGAGGACAGTTTGCAGAATCATTATCTATGTCGACAGCCCCGAAAGCGTACAGAATACTCCCAACAATATTTGGCAGGGATGCATGCACGCACGGGTTGCACATTCCCGTCTGGACGGCATCGCACGAGGTAGCTAATAATTCTCGATACTTCCCTTGTATGGGTGTAATGGTCCAATTCACTCCTTTTATCCCCGCCTATGTTGTGCGGCCCGATCCGTCCCATCGTCGATCCGATTAAACGACATGTAAAGTTGGTCTCGAGATGCTGTGCACCCCTTCGACAGCTAATGATGGGGAACGGCTCTGTCGTCTAGGTCAGGTATCTGCGTGTCAAATAATCTAAGCACACCATCGAATCAGTTCGAGCCTATTCATCTTGAAAAAGAATGAATTCGTTTAAGCCACACCACCACTCACTGTCGGCCAACTCATCCGGGACGGCAAGGCTCCGTCTATATAAGAGTAATATTATGTAACGTTGCATCTCAATGCGGGCGTCATCGGGATGCAAAGGGATAAACAATTTTGATGGAAGTCTCATACCATAAATAGCCCGTCCTTCACTAACAGGGTGTCGCGTCAGGGACCATTACAGGCTTGCCTACTAGCTGCCTGGCGCAGCTACCGCACGGACAATTTCCGCGTAGAGGCTTAATCTGGTGGGTGTTTTGTGTTTAACGTACCAAGAACTTATGGGAGCCGCATGCTGATAACTGGTAGCGGTCAGCAACCTCCGGAGCGCTGGGTCGTGGGAAACAGGATATGGCCGAACATCAGCTAAGGCCCTACCACCGTATCTCGTTCGTCTCATGGGACTAGGATGCACTGGGTCTACTCGTGGGAGGCCGCGAAGCGATGGTTACCAAAACGGTAACAATCGATTTTGGGCGGAACAGAACGATTCCGAGCTACTGGTCCCGGTGAGGATCGTCTGCCACACCTGGGGGTTCCATTTCTGGTTCGGTGGTAGCGGTTCTGCACGTGAGGGTCCGGCGTGCTAAAGATTATGTCGGCTGATGGACGCACTCAAGTGAGGTACCATCTCGGCGATCCTTAGGCACGTTACGTGACGTTTCAACCCCTACTTCTTTTAGCTAATGCCCAACTACATATTCGCTCAACAGGAGAGCATATGCGGTTCAAGACTTTACACAAACCCCCTTACATACTCTTCGTGGGAGTAGTCTTTATACCGTCGCGAGCTCAGCTACACAATCCACTTATAGCACGGGATTATCTCGCCAGTGTTGAGGGAGATACCTGGGTTTCCGAGCGGAATAAACCCGGTTGCTGACTCCCTGAGGTTGACGACCATCTGTGGACTAAAAAAGCAGCGTTCCGCCTTTACAGAACGGGTTCTTCCGTTATACTGACTTAGTTGTCCAGCGCTCCGGGGGAATAACAGGCAAGCGACAGGAAAAGTCAGAGATGTGGGTCCTGAATGCTCTGAAATAATGTACCATTGTTTCGTTCCCACCTCTCAATCCACTTCTCACTAGCACGTCAAAAGGAATCATTTCCGCCGCCGGGGACGTCAAAGTAGCCCACGGCTGCACACAGAGTAGGACCAGTAAGCTTTAAGTGACGTTAGGAAACTTGACCAGCTTTTGCTCTTAACTTGGGTGGGCTGGTAGGTAGCCAGAGATTGG
seq00031   TGTTGGCTTTAGGAAAGACTCCTTACGAAGATGTGCTGGCAGGCGTCCCTACGCCCGGGACCTCCCGGACGTATTCTTATAAGAATTCGCAATATCGAGAGTTGTCTCAATACCTTTGGGGGGATCAACGTTCGATGTCTACCAATCTAGGGCCTTTAAGAGGTAGTAAGCCGTCCAACGCTGCCTCCGTACGTTCATAACCGGTCCCGAGCACAGGGGCTCGCTAAATCCTAAATTATATCGATGTTGGCTGATTCTAAAAGTTCACATTAAGAGAACATTACTTGTTGGCGAACTCTGGACAGTCTACAATCGAAGTACGCAGCGATTTACCAGTGGCTGTGGCTCATCCTTTTTGCTTTTCGGCTCGGGCTACTAGGACGTAATTGGCGTTCCCCCCTTTCCATATACATATGGGCCTTCACTGCTTGGAGCGGAAGTGAGTAAATTTCATCCGTGGTATCACTGTTGAATTGATCCTTCTCTGTTGCTGTTAAGGACGACAGTTGCGACACCGAGGAATTCATGCGACTGAACCCCTGTGCCTTTCGCACTCACGCAAATCTAGCATCGGCCAGTGACGGTCTTCTACACTTAGTCTCGATTGGGAATAACGGGTAGGCAATGCAGCTTGGAGGACAGTTTGCAGAATCATTATCTATGTCGACAGCCCCGAAAGCGTACAGAATACTCCCAACAATATTTGGCAGGGATGCATGCACGCACGGGTTGCACATTCCCGTCTGGACGGCATCGCACGAGGTAGCTAATAATTCTCGATACTTCCCTTGTATGGGTGTAATGGTCCAATTCACTCCTTTTATCCCCGCCTATGTTGTGCGGCCCGATCCGTCCCATCGTCGATCCGATTAAACGACATGTAAAGTTGGTCTCGAGATGCTGTGCACCCCTTCGACAGCTAATGATGGGGAACGGCTCTGTCGTCTAGGTCAGGTATCTGCGTGTCAAATAATCTAAGCACACCATCGAATCAGTTCGAGCCTATTCATCTTGAAAAAGAATGAATTCGTTTAAGCCACACCACCACTCACTGTCGGCCAACTCATCCGGGACGGCAAGGCTCCGTCTATATAAGAGTAATATTATGTAACGTTGCATCTCAATGCGGGCGTCATCGGGATGCAAAGGGATAAACAATTTTGATGGAAGTCTCATACCATAAATAGCCCGTCCTTCACTAACAGGGTGTCGCGTCAGGGACCATTACAGGCTTGCCTACTAGCTGCCTGGCGCAGCTACCGCACGGACAATTTCCGCGTAGAGGCTTAATCTGGTGGGTGTTTTGTGTTTAACGTACCAAGAACTTATGGGAGCCGCATGCTGATAACTGGTAGCGGTCAGCAACCTCCGGAGCGCTGGGTCGTGGGAAACAGGATATGGCCGAACATCAGCTAAGGCCCTACCACCGTATCTCGTTCGTCTCATGGGACTAGGATGCACTGGGTCTACTCGTGGGAGGCCGCGAAGCGATGGTTACCAAAACGGTAACAATCGATTTTGGGCGGAACAGAACGATTCCGAGCTACTGGTCCCGGTGAGGATCGTCTGCCACACCTGGGGGTTCCATTTCTGGTTCGGTGGTAGCGGTTCTGCACGTGAGGGTCCGGCGTGCTAAAGATTATGTCGGCTGATGGACGCACTCAAGTGAGGTACCATCTCGGCGATCCTTAGGCACGTTACGTGACGTTTCAACCCCTACTTCTTTTAGCTAATGCCCAACTACATATTCGCTCAACAGGAGAGCATATGCGGTTCAAGACTTTACACAAACCCCCTTACATACTCTTCGTGGGAGTAGTCTTTATACCGTCGCGAGCTCAGCTACACAATCCACTTATAGCACGGGATTATCTCGCCAGTGTTGAGGGAGATACCTGGGTTTCCGAGCGGAATAAACCCGGTTGCTGACTCCCTGAGGTTGACGACCATCTGTGGACTAAAAAAGCAGCGTTCCGCCTTTACAGAACGGGTTCTTCCGTTATACTGACTTAGTTGTCCAGCGCTCCGGGGGAATAACAGGCAAGCGACAGGAAAAGTCAGAGATGTGGGTCCTGAATGCTCTGAAATAATGTACCATTGTTTCGTTCCCACCTCTCAATCCACTTCTCACTAGCACGTCAAAAGGAATCATTTCCGCCGCCGGGGACGTCAAAGTAGCCCACGGCTGCACACAGAGTAGGACCAGTAAGCTTTAAGTGACGTTAGGAAACTTGACCAGCTTTTGCTCTTAACTTGGGTGGGCTGGTAGGTAGCCAGAGATTGG
seq00032   TGTTGGCTTTAGGAAAGACTCCTTACGAAGATGTGCTGGCAGGCGTCCCTACGCCCGGGACCTCCCGGACGTATTCTTATAAGAATTCGCAATATCGCGAGTTGTCTCAATACCTTTGGGGGGATCAACGTTCGATGTCTACCAATCTAGGGCCTTTAAGAGGTAGTAAGCCGTCCAACGCTGCCTCCGTACGTTCATAACCGGTCCCGAGCACAGGGGCTCGCTAAATCCTAAATTATATCGATGTTGGCTGATTCTAAAAGTTCACATTAAGAGAACATTACTTGTTGGCGAACTCTGGACAGTCTACAATCGAAGTACGCAGCGATTTACCAGTGGCTGTGGCTCATCCTTTTTGCTTTTCGGCTCGGGCTACTAGGACGTAATTGGCGTTCCCCCCTTTCCATATACATATGGGCCTTCACTGCTTGGAGCGGAAGTGAGTAAATTTCATCCGTGGTATCACTGTTGAATTGATCCTTCTCTGTTGCTGTTAAGGACGACAGTTGCGACACCGAGGAATTCATGCGACTGAACCCCTGTGCCTTTCGCACTCACGCAAATCTAGCATCGGCCAGTGACGGTCTTCTACACTTAGTCTCGATTGGGAATAACGGGTAGGCAATGCAGCTTGGAGGACAGTTTGCAGAATCATTATCTATGTCGACAGCCCCGAAAGCGTACAGAATACTCCCAACAATATTTGGCAGGGATGCATGCACGCACGGGTTGCACATTCCCGTCTGGACGGCATCGCACGAGGTAGCTAATAATTCTCGATACTTCCCTTGTATGGGTGTAATGGTCCAATTCAATCCTTTTATCCCCGCCTATGTTGTGCGGCCCGATCCGTCCCATCGTCGATCCGATTAAACGACATGTAAAGTTGGTCTCGAGATGCTGTGCACCCCTTCGACAGCTAATGATGGGGAACGGCTCTGTCGTCTAGGTCAGGTATCTGCGTGTCAAATAATCTAAGCACACCATCGAATCAGTTCGAGCCTATTCATCTTGAAAAAGAATGAATTCGTTTAAGCCACACCACCACTCACTGTCGGCCAACTCATCCGGGACGGCAAGGCTCCGTCTATATAAGAGTAATATTATGTAACGTTGCATCTCAATGCGGGCGTCATCGGGATGCAAAGGGATAAACAATTTTGATGGAAGTCTCATACCATAAATAGCCCGTCCTTCACTAACAGGGTGTCGCGTCAGGGACCATTACAGGCTTGCCTACTAGCTGCCTGGCGCAGCTACCGCACGGACAATTTCCGCGTAGAGGCTTAATCTGGTGGGTGTTTTGTGTTTAACGTACCAAGAACTTATGGGAGCCGCATGCTGATAACTGGTAGCGGTCAGCAACCTCCGGAGCGCTGGGTCGTGGGAAACAGGATATGGCCGAACATCAGCTAAGGCCCTACCACCGTATCTCGTTCGTCTCATGGGACTAGGATGCACTGGGTCTACTCGTGGGAGGCCGCGAAGCGATGGTTACCAAAACGGTAACAATCGATTTTGGGCGGAACAGAACGATTCCGAGCTACTGGTCCCGGTGAGGATCGTCTGCCACACCTGGGGGTTCCATTTCTGATTCGGTGGTAGCGGTTCTGCACGTGAGGGTCCGGCGTGCTAAAGATTATGTCGGCTGATGGACGCACTCAAGTGAGGTACCATCTCGGCGATCCTTAGGCACGTTACGTGACGTTTCAACCCCTACTTCTTTTAGCTAATGCCCAACTACATATTCGCTCAACAGGAGAGCATATGCGGTTCAAGACTTTACACAAACCCCCTTACATACTCTTCGTGGGAGTAGTCTTTATACCGTCGCGAGCTCAGCTACACAATCCACTTATAGCACGGGATTATCTCGCCAGTGTTGAGGGAGATACCTGGGTTTCCGAGCGGAATAAACCCGGTTGCTGACTCCCTGAGGTTGACGACCATCTGTGGACTAAAAAAGCAGCGTTCCGCCTTTACAGAACGGGTTCTTCCGTTATACTGACTTAGTTGTCCAGCGCTCCGGGGGAATAACAGGCAAGCGACAGGAAAAGTCAGAGATGTGGGTCCTGAATGCTCTGAAATAATGTACCATTGTTTCGTTCCCACCTCTCAATCCACTTCTCACTAGCACGTCAAAAGGAATCATTTCCGCCGCCGGGGACGTCAAAGTAGCCCACGGCTGCACACAGAGTAGGACCAGTAAGCTTTAAGTGACGTTAGGAAACTTGACCAGCTTTTGCTCTTAACTTGGGTGGGCTGGTAGGTAGCCAGAGATTGG
seq00033   TGTTGGCTTTAGGAAAGACTCCTTACGAAGATGTGCTGGCAGGCGTCCCTACGCCAGGGACCTCCCGGACGTATTCTTATAAGAATTCGCAATATCGCGAGTTGTCTCAATACCTTTGGGGGGATCAACGTTCGATGTCTACCAATCTAGGGCCTTTAAGAGGTAGTAAGCCGTCCAACGCTGCCTCCGTACGTTCATAACCGGTCCCGAGCACAGGGGCTCGCTAAATCCTAAATTATATCGATGTTGGCTGATTCTAAAAGTTCACATTAAGAGAACATTACTTGTTGGCGAACTCTGGACAGTCTACAATCGAAGTACGCAGCGATTTACCAGTGGCTGTGGCTCATCCTTTTTGCTTTTCGGCTCGGGCTACTAGGACGTAATTGGCGTTCCCCCCTTTCCATATACATATGGGCCTTCACTGCTTGGAGCGGAAGTGAGTAAATTTCATCCGTGGTATCACTGTTGAATTGATCCTTCTCTGTTGCTGTTAAGGACGACAGTTGCGACACCGAGGAATTCATGCGACTGAACCCCTGTGCCTTTCGCACTCACGCAAATCTAGCATCGGCCAGTGACGGTCTTCTACACTTAGTCTCGATTGGGAATAACGGGTAGGCAATGCAGCTTGGAGGACAGTTTGCAGAATCATTATCTATGTCGACAGCCCCGAAAGCGTACAGAATACTCCCAACAATATTTGGCAGGGATGCATGCACGCACGGGTTGCACATTCCCGTCTGGACGGCATCGCACGAGGTAGCTAATAATTCTCGATACTTCCCTTGTATGGGTGTAATGGTCCAATTCAATCCTTTTATCCCCGCCTATGTTGTGCGGCCCGATCCGTCCCATCGTCGATCCGATTAAACGACATGTAAAGTTGGTCTCGAGATGCTGTGCACCCCTTCGACAGCTAATGATGGGGAACGGCTCTGTCGTCTAGGTCAGGTATCTGCGTGTCAAATAATCTAAGCACACCATCGAATCAGTTCGAGCCTATTCATCTTGAAAAAGAATGAATTCGTTTAAGCCACACCACCACTCACTGTCGGCCAACTCATCCGGGACGGCAAGGCTCCGTCTATATAAGAGTAATATTATGTAACGTTGCATCTCAATGCGGGCGTCATCGGGATGCAAAGGGATAAACAATTTTGATGGAAGTCTCATACCATAAATAGCCCGTCCTTCACTAACAGGGTGTCGCGTCAGGGACCATTACAGGCTTGCCTACTAGCTGCCTGGCGCAGCTACCGCACGGACAATTTCCGCGTAGAGGCTTAATCTGGTGGGTGTTTTGTGTTTAACGTACCAAGAACTTATGGGAGCCGCATGCTGATAACTGGTAGCGGTCAGCAACCTCCGGAGCGCTGGGTCGTGGGAAACAGGATATGGCCGAACATCAGCTAAGGCCCTACCACCGTATCTCGTTCGTCTCATGGGACTAGGATGCACTGGGTCTACTCGTGGGAGGCCGCGAAGCGATGGTTACCAAAACGGTAACAATCGATTTTGGGCGGAACAGAACGATTCCGAGCTACTGGTCCCGGTGACGATCGTCTGCCACACCTGGGGGTTCCATTTCTGGTTCGGTGGTAGCGGTTCTGCACGTGAGGGTCCGGCGTGCTAAAGATTATGTCGGCTGATGGACGCACTCAAGTGAGGTACCATCTCGGCGATCCTTAGGCACGTTACGTGACGTTTCAACCCCTACTTCTTTTAGCTAATGCCCAACTACATATTCGCTCAACAGGAGAGCATATGCGGTTCAAGACTTTACACAAACCCCCTTACATACTCTTCGTGGGAGTAGTCTTTATACCGTCGCGAGCTCAGCTACACAATCCACTTATAGCACGGGATTATCTCGCCAGTGTTGAGGGAGATACCTGGGTTTCCGAGCGGAATAAACCCGGTTGCTGACTCCCTGAGGTTGACGACCATCTGTGGACTAAAAAAGCAGCGTTCCGCCTTTACAGAACGGGTTCTTCCGTTATACTGACTTAGTTGTCCAGCGCTCCGGGGGAATAACAGGCAAGCGACAGGAAAAGTCAGAGATGTGGGTCCTGAATGCTCTGAAATAATGTACCATTGTTTCGTTCCCACCTCTCAATCCACTTCTCACTAGCACGTCAAAAGGAATCATTTCCGCCGCCGGGGACGTCAAAGTAGCCCACGGCTGCACACAGAGTAGGACCAGTAAGCTTTAAGTGACGTTAGGAAACTTGACCAGCTTTTGCTCTTAACTTGGGTGGGCTGGTAGGTAGCCAGAGATTGG
