# Supplementary material for: How Good Are Indirect Tests at Detecting Recombination in Human mtDNA?
Source: G3 (Bethesda). 2013 Jul 1;3(7):1095–104. doi: 10.1534/g3.113.006510 (PMC3704238; doi:10.1534/g3.113.006510)
Supplement: Supporting Information [file supp_g3.113.006510_FileS2.gz › SequenceData/mtDNA_ratehet&popgrowth/10/3rdbase/Infiles/10_29-new.txt]

33 2284
seq00001   ACCCGTATATCGGGTTGTTAAAGTCGTTCCATGAACCAGCGGCAAGTATACCAATTTCGCCCTAAACATCCACCTCATAATAAAAGCGCGAAATAAAGCCGGACGCTGTAGTTGGTTCACAATTAAATCGGACATTCCTATCATGGAGTATTCCCGGTTGTATGCCTGGAAGGGAGAGGTAGTCCCTTATACCCAACGACGCCGAATTTAAGAGACTGTGAGCTGTGCCCTAGAGCCGGCCGCCGGTTAGTGGGGTTTATCTTATATGATCGGAGCTTCCGAAAACCAAGAAATCCTTGGACTACGCCCCTTAGCACTAAACACGAGCGTGGATGAACGGGGGAATATACACTGCAGGCCTCGCCATATGTCCCTTCGCCGGACTTTATCAGCGGATCTTAATGCACTTTGCATAATAACGGGCGGAGTCATGGCATTACAAATCGATTCCATCCTATAAATGAGAATAGGAGGCAGTCTTCATCCCGAACGTATAGGAACGAGGTGTTGATCGACAGAGCCTTATTCTTATTGTCACGCTCTTGTCCCTGATGCCGTTTGCCCCAGAGGGCTGTTTGTGTTTGAGCTTACATATTGCAGTTGAGCACAATACAACTATCCACACTCCTCGCCACTCGCACGTTTGTGACTGTATGAGTATAGCACGCTGTAAGAGATGTGACGATGGAGGTACATCAATTCAGCCTGTCACAAAGGATTAGTTTAAAGAGTACAGCCCCGGAACCTCATCCAAAAGGACTGGAGATACTTCCTTACCTGTGTCCCCCCTCGGCACTGGGTTTACTACTGCGAAACGATACTGGGGAATATCGGTAGACCAACTGACTTCGTCCATCGCATCGTTCAACGGCGCCAGGTCGTAGTGTGCTGAGCGCAAGGGTGTGATTGCTTTTCGAATTTCGACCGCTGTTTTTACCTCAGAGCCTATGCGCCTATCAGCAGCCGGATATTTCTCCTGTCCTTTTCTCTTCACCGCCTCATCGGGGACCCTAGCCTTACTCATAGGAGGTCGAGGGACGCTCGCTAAACCCTGGTAAATTGGTGAGTTATGTATTCTTAAAAGTAAGGTTTGCATTGATGGGGCCGTCGTTGCTAAGATGACGGATTATTAACGCATCTGCCGCTTTATACCGTCACGTGATGTCCGCGGTGGGGTTAAACCAATCCATAGCTGACCAGAACTCTCAACACCGTATCTTCAGGCTTATTCCTCTCCAGAGTGGATCATGTCTAACCATAGTGCTCGTTTTCCCGTTCGGCGACAAAGTATACTCATATAAAACAAGTCTTTGTTCGGTGCGCTACTACGAGCCGGCGGCCTGATAGACGTGCGCCATGTCGGTTCGGCTTACATCTTTGTGTATCCTCAAATTGAGATATCCGGTCGTATGTAGACGTGTTACTTTAAAGTTGCTTACGCAGTTCCTGGCTTAAGGGACAGGCGATTTTCAATGAAACTATCATATGACGACCATAAGACTAAACAACCCAGATTACCTGGTGTGAAAGCTAGCTACTCGTGCTGAAAGGGGAGCGTGGGTGCTGAAGGCGGCTAAGAAGCAGCGAACCTCCTGACAGAAAAGTTGCGTCCCCTGAGTTGGCTTACATCGGGTTTTATTTTTGTGACCGTGTCCGGGCCGTAACATTTGTTCTACAGTACACAGGTGAAGGGGAACGGCTGAGTTGCTATGAAGCCGATCCGCACGCAGGGCATCTCGAATAAGCATCGACCGAGCCGTGCTATCTAGAGAGGCAGGGATGCGGCAAAAGGACCCGCAAATATGAGTACTATCCCTCTAACGTGCAAGCTTTCCGGCCAACTACTTCGAGTCCTAATCCAGAGCTACAACGGACCAAGAGGTGTGCCTAAGGTTCTAGTGGCATGCTCTAATGCCAGGTCGCCAGATAGGACAGGTTTGGCATTTTCCTACCACTGTCGAGCCCAGCGCTCACATTTTTCTACCAGCAGAGATGTTCTCCTACGGCGGAGGTCGCGTCAGTGAGTGGAAGTCGTTTGTCGGCCGAGCGGGTAGTGCGCCGAGGTAAGGACATCGCCGTGGGGGAGGCGTACAGCCTTGTTCGGAGTGGCTAGTTTCAGCAGTGGCATTATGGGTACCAAACTTTCCGATGCCCTCAAGTGCAAATGTGCGAGGGCACGCAAACTATCAACATTCTAAGTTGTAGTGTGCCGGTGCACGTAGTCGATGTTCGTAACCAGAGAGGTTCATCAGCTATCGGGAGGAACCCACGGAGAACCAAGCCA
seq00002   ACCCGTATATCGGGTTGTTAAAGTCGTTCCATGAACCAGCGGCAAGTATACCAATTTCGCCCTAAACATCCACCTCATAATAAAAGCGCGAAATAAAGCCGGACGCTGTAGTTGGTTCACAATTAAATCGGACATTCCTATCATGGAGTATTCCCGGTTGTATGCCTGGAAGGGAGAGGTAGTCCCTTATACCCAACGACGCCGAATTTAAGAGACTGTGAGCTGTGCCCTAGAGCCGGCCGCCGGTTAGTGGGGTTTATCTTATATGATCGGAGCTTCCGAAAACCAAGAAATCCTTGGACTACGCCCCTTAGCACTAAACACGAGCGTGGATGAACGGGGGAATATACACTGCAGGCCTCGCCATATGTCCCTTCGCCGGACTTTATCAGCGGATCTTAATGCACTTTGCATAATAACGGGCGGAGTCATGGCATTACAAATCGATTCCATCCTATAAATGAGAATAGGAGGCAGTCTTCATCCCGAACGTATAGGAAAGAGGTGTTGATCGACAGAGCCTTATTCTTATTGTCACGCTCTTGTCCCTGATGCCGTTTGCCCCAGAGGGCTGTTTGTGTTTGAGCTTACATATTGCAGTTGAGCACAATACAACTATCCACACTCCTCGCCACTCGCACGTTTGTGACTGTATGAGTATAGCACGCTGTAAGAGATGTGACGATGGAGGTACATCAATTCAGCCTGTCACAAAGGATTAGTTTAAAGAGTACAGCCCCGGAACCTCATCCAAAAGGACTGGAGATACTTCCTTACCTGTGTCCCCCCTCGGCACTGGGTTTACTACTGCGAAACGATACTGGGGAATATCGGTAGACCAACTGACTTCGTCCATCGCATCGTTCAACGGCGCCAGGTCGTAGTGTGCTGAGCGCAAGGGTGTGATTGCTTTTCGAATTTCGACCGCTGTTTTTACCTCAGAGCCTATGCGCCTATCAGCAGCCGGATATTTCGCCTGTCCTTTTCTCTTCACCGCCTCATCGGGGACCCTAGCCTTACTCATAGGAGGTCGAGGGACGCTCGCTAAACCCTGGTAAATTGGTGAGTTATGTATTCTTAAAAGTAAGGTTTGCATTGATGGGGCCGTCGTTGCTAAGATGACGGATTATTAACGCATCTGCCGCTTTATACCGTCACGTGATGTCCGCGGTGGGGTTAAACCAATCCATAGCTGACCAGAACTCTCAACACCGTATCTTCAGGCTTATTCCTCTCCAGAGTGGATCATGTCTAACCATAGTGCTCGTTTTCCCGTTCGGCGACAAAGTATACTCATATAAAACAAGTCTTTGTTCGGTGCGCTACTACGAGCCGGCGGCCTGATAGACGTGCGCCATGTCGGTTCGGCTTACATCTTTGTGTATCCTCAAATTGAGATATCCGGTCGTATGTAGACGTGTTACTTTAAAGTTGCTTACGCAGTTCCTGGCTTAAGGGACAGGCGATTTTCAATGAAACTATCATATGACGACCATAAGACTAAACAACCCAGATTACCTGGTGTGAAAGCTAGCTACTCGTGCTGAAAGGGGAGCGTGGGTGCTGAAGGCGGCTAAGAAGCAGCGAACCCCCTGACAGAAAAGTTGCGTCCCCTGAGTTGGCTTACATCGGGTTTTATTTTTGTGACCGTGTCCGGGCCGTAACATTTGTTCTACAGTACACAGGTGAAGGGGAACGGCTGAGTTGCTATGAAGCCGATCCGCACGCAGGGCATCTCGAATAAGCATCGACCGAGCCGTGCTATCTAGAGAGGCAGGGATGCGGCAAAAGGACCCGCAAATATGAGTACTATCCCTCTAACGTGCAAGCTTTCCGGCCAACTACTTCGAGTCCTAATCCAGAGCTACAACGGACCAAGAGGTGTGCCTAAGGTTCTAGTGGCATGCTCTAATGCCAGGTCGCCAGATAGGACAGGTTTGGCATTTTCCTACCACTGTCGAGCCCAGCGCTCACATTTTTCTACCAGCAGAGATGTTCTCCTACGGCGGAGGTCGCGTCAGTGAGTGGAAGTCGTTGGTCGGCCGAGCGGGTAGTGCGCCGAGGTAAGGACATCGCCGTGGGGGAGGCGTACAGCCTTGTTCGGAGTGGCTAGTTTCAGCAGTGGCATTATGGGTACCAAACTTTCCGATGCCCTCAAGTGCAAATGTGCGAGGGCACGCAAACTATCAACATTCTAAGTTGTAGTGTGCCGGTGCACGTAGTCGATGTTCGTAACCAGAGAGGTTCATCAGCTATCGGGAGGAACCCACGGAGAACCAAGCCA
seq00003   ACCCGTATATCGGGTTGTTAAAGTCGTTCCATGAACCAGCGGCAAGTATACCAATTTCGCCCTAAACATCCACCTCATAATAAAAGCGCGAAATAAAGCCGGACGCTGTAGTTGGTTCACAATTAAATCGGACATTCCTATCATGGAGTATTCCCGGTTGTATGCCTGGAAGGGAGAGGTAGTCCCTTATACCCAACGACGCCGAATTTAAGAGACTGTGAGCTGTGCCCTAGAGCCGGCCGCCGGTTAGTGGGGTTTATCTTATATGATCGGAGCTTCCGAAAACCAAGAAATCCTTGGACTACGCCCCTTAGCACTAAACACGAGCGTGGATGAACGGGGGAATATACACTGCAGGCCTCGCCATATGTCCCTTCGCCGGACTTTATCAGCGGATCTTAATGCACTTTGCATAATAACGGGCGGAGTCATGGCATTACAAATCGATTCCATCCTATAAATGAGAATAGGAGGCAGTCTTCATCCCGAACGTATAGGAACGAGGTGTTGATCGACAGAGCCTTATTCTTATTGTCACGCTCTTGTCCCTGATGCCGTTTGCCCCAGAGGGCTGTTTGTGTTTGAGCTTACATATTGCAGTTGAGCACAATACAACTATCCACACTCCTCGCCACTCGCACGTTTGTGACTGTATGAGTATAGCACGCTGTAAGAGATGTGACGATGGAGGTACATCAATTCAGCCTGTCACAAAGGATTAGTTTAAAGAGTACAGCCCCGGAACCTCATCCAAAAGGACTGGAGATACTTCCTTACCTGTGTCCCCCCTCGGCACTGGGTTTACTACTGCGAAACGATACTGGGGAATATCGGTAGACCAACTGACTTCGTCCATCGCATCGTTCAACGGCGCCAGGTCGTAGTGTGCTGAGCGCAAGGGTGTGATTGCTTTTCGAATTTCGACCGCTGTTTTTACCTCAGAGCCTATGCGCCTATCAGCAGCCGGATATTTCGCCTGTCCTTTTCTCTTCACCGCCTCATCGGGGACCCTAGCCTTACTCATAGGAGGTCGAGGGACGCTCGCTAAACCCTGGTAAATTGGTGAGTTATGTATTCTTAAAAGTAAGGTTTGCATTGATGGGGCCGTCGTTGCTAAGATGACGGATTATTAACGCATCTGCCGCTTTATACCGTCACGTGATGTCCGCGGTGGGGTTAAACCAATCCATAGCTGACCAGAACTCTCAACACCGTATCTTCAGGCTTATTCCTCTCCAGAGTGAATCATGTCTAACCATAGTGCTCGTTTTCCCGTTCGGCGACAAAGTATACTCATATAAAACAAGTCTTTGTTCGGTGCGCTACTACGAGCCGGCGGCCTGATAGACGTGCGCCATGTCGGTTCGGCTTACATCTTTGTGTATCCTCAAATTGAGATATCCGGTCGTATGTAGACGTGTTACTTTAAAGTTGCTTACGCAGTTCCTGGCTTAAGGGACAGGCGATTTTCAATGAAACTATCATATGACGACCATAAGACTAAACAACCCAGATTACCTGGTGTGAAAGCTAGCTACTCGTGCTGAAAGGGGAGCGTGGGTGCTGAAGGCGGCTAAGAAGCAGCGAACCCCCTGACAGAAAAGTTGCGTCCCCTGAGTTGGCTTACATCGGGTTTTATTTTTGTGACCGTGTCCGGGCCGTAACATTTGTTCTACAGTACACAGGTGAAGGGGAACGGCTGAGTTGCTATGAAGCCGATCCGCACGCAGGGCATCTCGAATAAGCATCGACCGAGCCGTGCTATCTAGAGAGGCAGGGATGCGGCAAAAGGACCCGCAAATATGAGTACTATCCCTCTAACGTGCAAGCTTTCCGGCCAACTACTTCGAGTCCTAATCCAGAGCTACAACGGACCAAGAGGTGTGCCTAAGGTTCTAGTGGCATGCTCTAATGCCAGGTCGCCAGATAGGACAGGTTTGGCATTTTCCTACCACTGTCGAGCCCAGCGCTCACATTTTTCTACCAGCAGAGATGTTCTCCTACGGCGGAGGTCGCGTCAGTGAGTGGAAGTCGTTGGTCGGCCGAGCGGGTAGTGCGCCGAGGTAAGGACATCGCCGTGGGGGAGGCGTACAGCCTTGTTCGGAGTGGCTAGTTTCAGCAGTGGCATTATGGGTACCAAACTTTCCGATGCCCTCAAGTGCAAATGTGCGAGGGCACGCAAACTATCAACATTCTAAGTTGTAGTGTGCCGGTGCACGTAGTCGATGTTCGTAACCAGAGAGGTTCATCAGCTATCGGGAGGAACCCACGGAGAACCAAGCCA
seq00004   ACCCGTATATCGGGTTGTTAAAGTCGTTCCATGAACCAGCGGCAAGTATACCAATTTCGCCCTAAACATCCACCTCATAATAAAAGCGCGAAATAAAGCCGGACGCTGTAGTTGGTTCACAATTAAATCGGACATTCCTATCATGGAGTATTCCCGGTTGTATGCCTGGAAGGGAGAGGTAGTCCCTTATACCCAACGACGCCGAATTTAAGAGACTGTGAGCTGTGCCCTAGAGCCGGCCGCCGGTTAGTGGGGTTTATCTTATATGATCGGAGCTTCCGAAAACCAAGAAATCCTTGGACTACGCCCCTTAGCACTAAACACGAGCGTGGATGAACGGGGGAATATACACTGCAGGCCTCGCCATATGTCCCTTCGCCGGACTTTATCAGCGGATCTTAATGCACTTTGCATAATAACGGGCGGAGTCATGGCATTACAAATCGATTCCATCCTATAAATGAGAATAGGAGGCAGTCTTCATCCCGAACGTATAGGAACGAGGTGTTGATCGACAGAGCCTTATTCTTATTGTCACGCTCTTGTCCCTGATGCCGTTTGCCCCAGAGGGCTGTTTGTGTTTGAGCTTACATATTGCAGTTGAGCACAATACAACTATCCACACTCCTCGCCACTCGCACGTTTGTGACTGTATGAGTATAGCACGCTGTAAGAGATGTGACGATGGAGGTACATCAATTCAGCCTGTCACAAAGGATTAGTTTAAAGAGTACAGCCCCGGAACCTCATCCAAAAGGACTGGAGATACTTCCTTACCTGTGTCCCCCCTCGGCACTGGGTTTACTACTGCGAAACGATACTGGGGAATATCGGTAGACCAACTGACTTCGTCCATCGCATCGTTCAACGGCGCCAGGTCGTAGTGTGCTGAGCGCAAGGGTGTGATTGCTTTTCGAATTTCGACCGCTGTTTTTACCTCAGAGCCTATGCGCCTATCAGCAGCCGGATATTTCTCCTGTCCTTTTCTCTTCACCGCCTCATCGGGGACCCTAGCCTTACTCATAGGAGGTCGAGGGACGCTCGCTAAACCCTGGTAAATTGGTGAGTTATGTATTCTTAAAAGTAAGGTTTGCATTGATGGGGCCGTCGTTGCTAAGATGACGGATTATTAACGCATCTGCCGCTTTATACCGTCACGTGATGTCCGCGGTGGGGTTAAACCAATCCATAGCTGACCAGAACTCTCAACACCGTATCTTCAGGCTTATTCCTCTCCAGAGTGGATCATGTCTAACCATAGTGCTCGTTTTCCCGTTCGGCGACAAAGTATACTCATATAAAACAAGTCTTTGTTCGGTGCGCTACTACGAGCCGGCGGCCTGATAGACGTGCGCCATGTCGGTTCGGCTTACATCTTTGTGTATCCTCAAATTGAGATATCCGGTCGTATGTAGACGTGTTACTTTAAAGTTGCTTACGCAGTTCCTGGCTTAAGGGACAGGCGATTTTCAATGAAACTATCATATGACGACCATAAGACTAAACAACCCAGATTACCTGGTGTGAAAGCTAGCTACTCGTGCTGAAAGGGGAGCGTGGGTGCTGAAGGCGGCTAAGAAGCAGCGAACCTCCTGACAGAAAAGTTGCGTCCCCTGAGTTGGCTTACATCGGGTTTTATTTTTGTGACCGTGTCCGGGCCGTAACATTTGTTCTACAGTACACAGGTGAAGGGGAACGGCTGAGTTGCTATGAAGCCGATCCGCACGCAGGGCATCTCGAATAAGCATCGACCGAGCCGTGCTATCTAGAGAGGCAGGGATGCGGCAAAAGGACCCGCAAATATGAGTACTATCCCTCTAACGTGCAAGCTTTCCGGCCAACTACTTCGAGTCCTAATCCAGAGCTACAACGGACCAAGAGGTGTGCCTAAGGTTCTAGTGGCATGCTCTAATGCCAGGTCGCCAGATAGGACAGGTTTGGCATTTTCCTACCACTGTCGAGCCCAGCGCTCACATTTTTCTACCAGCAGAGATGTTCTCCTACGGCGGAGGTCGCGTCAGTGAGTGGAAGTCGTTGGTCGGCCGAGCGGGTAGTGCGGCGAGGTAAGGACATCGCCGTGGGGGAGGCGTACAGCCTTGTTCGGAGTGGCTAGTTTCAGCAGTGGCATTATGGGTACCAAACTTTCCGATGCCCTCAAGTGCAAATGTGCGAGGGCACGCAAACTATCAACATTCTAAGTTGTAGTGTGCCGGTGCACGTAGTCGATGTTCGTAACCAGAGAGGTTCATCAGCTATCGGGAGGAACCCACGGAGAACCAAGCCA
seq00005   ACCCGTATATCGGGTTGTTAAAGTCGTTCCATGAACCAGCGGCAAGTATACCAATTTCGCCCTAAACATCCACCTCATAATAAAAGCGCGAAATAAAGCCGGACGCTGTAGTTGGTTCACAATTAAATCGGACATTCCTATCATGGAGTATTCCCGGTTGTATGCCTGGAAGGGAGAGGTAGTCCCTTATACCCAACGACGCCGAATTTAAGAGACTGTGAGCTGTGCCCTAGAGCCGGCCGCCGGTTAGTGGGGTTTATCTTATATGATCGGAGCTTCCGAAAACCAAGAAATCCTTGGACTACGCCCCTTAGCACTAAACACGAGCGTGGATGAACGGGGGAATATACACTGCAGGCCTCGCCATATGTCCCTTCGCCGGACTTTATCAGCGGATCTTAATGCACTTTGCATAATAACGGGCGGAGTCATGGCATTACAAATCGATTCCATCCTATAAATGAGAATAGGAGGCAGTCTTCATCCCGAACGTATAGGAAAGAGGTGTTGATCGACAGAGCCTTATTCTTATTGTCACGCTCTTGTCCCTGATGCCGTTTGCCCCAGAGGGCTGTTTGTGTTTGAGCTTACATATTGCAGTTGAGCACAATACAACTATCCACACTCCTCGCCACTCGCACGTTTGTGACTGTATGAGTATAGCACGCTGTAAGAGATGTGACGATGGAGGTACATCAATTCAGCCTGTCACAAAGGATTAGTTTAAAGAGTACAGCCCCGGAACCTCATCCAAAAGGACTGGAGATACTTCCTTACCTGTGTCCCCCCTCGGCACTGGGTTTACTACTGCGAAACGATACTGGGGAATATCGGTAGACCAACTGACTTCGTCCATCGCATCGTTCAACGGCGCCAGGTCGTAGTGTGCTGAGCGCAAGGGTGTGATTGCTTTTCGAATTTCGACCGCTGTTTTTACCTCAGAGCCTATGCGCCTATCAGCAGCCGGATATTTCGCCTGTCCTTTTCTCTTCACCGCCTCATCGGGGACCCTAGCCTTACTCATAGGAGGTCGAGGGACGCTCGCTAAACCCTGGTAAATTGGTGAGTTATGTATTCTTAAAAGTAAGGTTTGCATTGATGGGGCCGTCGTTGCTAAGATGACGGATTATTAACGCATCTGCCGCTTTATACCGTCACGTGATGTCCGCGGTGGGGTTAAACCAATCCATAGCTGACCAGAACTCTCAACACCGTATCTTCAGGCTTATTCCTCTCCAGAGTGGATCATGTCTAACCATAGTGCTCGTTTTCCCGTTCGGCGACAAAGTATACTCATATAAAACAAGTCTTTGTTCGGTGCGCTACTACGAGCCGGCGGCCTGATAGACGTGCGCCATGTCGGTTCGGCTTACATCTTTGTGTATCCTCAAATTGAGATATCCGGTCGTATGTAGACGTGTTACTTTAAAGTTGCTTACGCAGTTCCTGGCTTAAGGGACAGGCGATTTTCAATGAAACTATCATATGACGACCATAAGACTAAACAACCCAGATTACCTGGTGTGAAAGCTAGCTACTCGTGCTGAAAGGGGAGCGTGGGTGCTGAAGGCGGCTAAGAAGCAGCGAACCCCCTGACAGAAAAGTTGCGTCCCCTGAGTTGGCTTACATCGGGTTTTATTTTTGTGACCGTGTCCGGGCCGTAACATTTGTTCTACAGTACACAGGTGAAGGGGAACGGCTGAGTTGCTATGAAGCCGATCCGCACGCAGGGCATCTCGAATAAGCATCGACCGAGCCGTGCTATCTAGAGACGCAGGGATGCGGCAAAAGGACCCGCAAATATGAGTACTATCCCTCTAACGTGCAAGCTTTCCGGCCAACTACTTCGAGTCCTAATCCAGAGCTACAACGGACCAAGAGGTGTGCCTAAGGTTCTAGTGGCATGCTCTAATGCCAGGTCGCCAGATAGGACAGGTTTGGCATTTTCCTACCACTGTCGAGCCCAGCGCTCACATTTTTCTACCAGCAGAGATGTTCTCCTACGGCGGAGGTCGCGTCAGTGAGTGGAAGTCGTTGGTCGGCCGAGCGGGTAGTGCGCCGAGGTAAGGACATCGCCGTGGGGGAGGCGTACAGCCTTGTTCGGAGTGGCTAGTTTCAGCAGTGGCATTATGGGTACCAAACTTTCCGATGCCCTCAAGTGCAAATGTGCGAGGGCACGCAAACTATCATCATTCTAAGTTGTAGTGTGCCGGTGCACGTAGTCGATGTTCGTAACCAGAGAGGTTCATCAGCTATCGGGAGGAACCCACGGAGAACCAAGCCA
seq00006   ACCCGTATATCGGGTTGTTAAAGTCGTTCCATGAACCAGCGGCAAGTATACCAATTTCGCCCTAAACATCCACCTCATAATAAAAGCGCGAAATAAAGCCGGACGCTGTAGTTGGTTCACAATTAAATCGGACATTCCTATCATGGAGTATTCCCGGTTGTATGCCTGGAAGGGAGAGGTAGTCCCTTATACCCAACGACGCCGAATTTAAGAGACTGTGAGCTGTGCCCTAGAGCCGGCCGCCGGTTAGTGGGGTTTATCTTATATGATCGGAGCTTCCGAAAACCAAGAAATCCTTGGACTACGCCCCTTAGCACTAAACACGAGCGTGGATGAACGGGGGAATATACACTGCAGGCCTCGCCATATGTCCCTTCGCCGGACTTTATCAGCGGATCTTAATGCACTTTGCATAATAACGGGCGGAGTCATGGCATTACAAATCGATTCCATCCTATAAATGAGAATAGGAGGCAGTCTTCATCCCGAACGTATAGGAAAGAGGTGTTGATCGACAGAGCCTTATTCTTATTGTCACGCTCTTGTCCCTGATGCCGTTTGCCCCAGAGGGCTGTTTGTGTTTGAGCTTACATATTGCAGTTGAGCACAATACAACTATCCACACTCCTCGCCACTCGCACGTTTGTGACTGTATGAGTATAGCACGCTGTAAGAGATGTGACGATGGAGGTACATCAATTCAGCCTGTCACAAAGGATTAGTTTAAAGAGTACAGCCCCGGAACCTCATCCAAAAGGACTGGAGATACTTCCTTACCTGTGTCCCCCCTCGGCACTGGGTTTACTACTGCGAAACGATACTGGGGAATATCGGTAGACCAACTGACTTCGTCCATCGCATCGTTCAACGGCGCCAGGTCGTAGTGTGCTGAGCGCAAGGGTGTGATTGCTTTTCGAATTTCGACCGCTGTTTTTACCTCAGAGCCTATGCGCCTATCAGCAGCCGGATATTTCGCCTGTCCTTTTCTCTTCACCGCCTCATCGGGGACCCTAGCCTTACTCATAGGAGGTCGAGGGACGCTCGCTAAACCCTGGTAAATTGGTGAGTTATGTATTCTTAAAAGTAAGGTTTGCATTGATGGGGCCGTCGTTGCTAAGATGACGGATTATTAACGCATCTGCCGCTTTATACCGTCACGTGATGTCCGCGGTGGGGTTAAACCAATCCATAGCTGACCAGAACTCTCAACACCGTATCTTCAGGCTTATTCCTCTCCAGAGTGGATCATGTCTAACCATAGTGCTCGTTTTCCCGTTCGGCGACAAAGTATACTCATATAAAACAAGTCTTTGTTCGGTGCGCTACTACGAGCCGGCGGCCTGATAGACGTGCGCCATGTCGGTTCGGCTTACATCTTTGTGTATCCTCAAATTGAGATATCCGGTCGTATGTAGACGTGTTACTTTAAAGTTGCTTACGCAGTTCCTGGCTTAAGGGACAGGCGATTTTCAATGAAACTATCATATGACGACCATAAGACTAAACAACCCAGATTACCTGGTGTGAAAGCTAGCTACTCGTGCTGAAAGGGGAGCGTGGGTGCTGAAGGCGGCTAAGAAGCAGCGAACCCCCTGACAGAAAAGTTGCGTCCCCTGAGTTGGCTTACATCGGGTTTTATTTTTGTGACCGTGTCCGGGCCGTAACATTTGTTCTACAGTACACAGGTGAAGGGGAACGGCTGAGTTGCTATGAAGCCGATCCGCACGCAGGGCATCTCGAATAAGCATCGACCGAGCCGTGCTATCTAGAGACGCAGGGATGCGGCAAAAGGACCCGCAAATATGAGTACTATCCCTCTAACGTGCAAGCTTTCCGGCCAACTACTTCGAGTCCTAATCCAGAGCTACAACGGACCAAGAGGTGTGCCTAAGGTTCTAGTGGCATGCTCTAATGCCAGGTCGCCAGATAGGACAGGTTTGGCATTTTCCTACCACTGTCGAGCCCAGCGCTCACAATTTTCTACCAGCAGAGATGTTCTCCTACGGCGGAGGTCGCGTCAGTGAGTGGAAGTCGTTGGTCGGCCGAGCGGGTAGTGCGCCGAGGTAAGGACATCGCCGTGGGGGAGGCGTACAGCCTTGTTCGGAGTGGCTAGTTTCAGCAGTGGCATTATGGGTACCAAACTTTCCGATGCCCTCAAGTGCAAATGTGCGAGGGCACGCAAACTATCATCATTCTAAGTTGTAGTGTGCCGGTGCACGTAGTCGATGTTCGTAACCAGAGAGGTTCATCAGCTATCGGGAGGAACCCACGGAGAACCAAGCCA
seq00007   ACCCGTATATCGGGTTGTTAAAGTCGTTCCATGAACCAGCGGCAAGTATACCAATTTCGCCCTAAACATCCACCTCATAATAAAAGCGCGAAATAAAGCCGGACGCTGTAGTTGGTTCACAATTAAATCGGACATTCCTATCATGGAGTATTCCCGGTTGTATGCCTGGAAGGGAGAGGTAGTCCCTTATACCCAACGACGCCGAATTTAAGAGACTGTGAGCTGTGCCCTAGAGCCGGCCGCCGGTTAGTGGGGTTTATCTTATATGATCGGAGCTTCCGAAAACCAAGAAATCCTTGGACTACGCCCCTTAGCACTAAACACGAGCGTGGATGAACGGGGGAATATACACTGCAGGCCTCGCCATATGTCCCTTCGCCGGACTTTATCAGCGGATCCTAATGCACTTTGCATAATAACGGGCGGAGTCATGGCATTACAAATCGATTCCATCCTATAAATGAGAATAGGAGGCAGTCTTCATCCCGAACGTATAGGAAAGAGGTGTTGATCGACAGAGCCTTATTCTTATTGTCACGCTCTTGTCCCTGATGCCGTTTGCCCCAGAGGGCTGTTTGTGTTTGAGCTTACATATTGCAGTTGAGCACAATACAACTATCCACACTCCTCGCCACTCGCACGTTTGTGACTGTATGAGTATAGCACGCTGTAAGAGATGTGACGATGGAGGTACATCAATTCAGCCTGTCACAAAGGATTAGTTTAAAGAGTACAGCCCCGGAACCTCATCCAAAAGGACTGGAGATACTTCCTTACCTGTGTCCCCCCTCGGCACTGGGTTTACTACTGCGAAACGATACTGGGGAATATCGGTAGACCAACTGACTTCGTCCATCGCATCGTTCAACGGCGCCAGGTCGTAGTGTGCTGAGCGCAAGGGTGTGATTGCTTTTCGAATTTCGACCGCTGTTTTTACCTCAGAGCCTATGCGCCTATCAGCAGCCGGATATTTCGCCTGTCCTTTTCTCTTCACCGCCTCATCGGGGACCCTAGCCTTACTCATAGGAGGTCGAGGGACGCTCGCTAAACCCTGGTAAATTGGTGAGTTATGTATTCTTAAAAGTAAGGTTTGCATTGATGGGGCCGTCGTTGCTAAGATGACGGATTATTAACGCATCTGCCGCTTTATACCGTCACGTGATGTCCGCGGTGGGGTTAAACCAATCCATAGCTGACCAGAACTCTCAACACCGTATCTTCAGGCTTATTCCTCTCCAGAGTGGATCATGTCTAACCATAGTGCTCGTTTTCCCGTTCGGCGACAAAGTATACTCATATAAAACAAGTCTTTGTTCGGTGCGCTACTACGAGCCGGCGGCCTGATAGACGTGCGCCATGTCGGTTCGGCTTACATCTTTGTGTATCCTCAAATTGAGATATCCGGTCGTATGTAGACGTGTTACTTTAAAGTTGCTTACGCAGTTCCTGGCTTAAGGGACAGGCGATTTTCAATGAAACTATCATATGACGACCATAAGACTAAACAACCCAGATTACCTGGTGTGAAAGCTAGCTACTCGTGCTGAAAGGGGAGCGTGGGTGCTGAAGGCGGCTAAGAAGCAGCGAACCCCCTGACAGAAAAGTTGCGTCCCCTGAGTTGGCTTACATCGGGTTTTATTTTTGTGACCGTGTCCGGGCCGTAACATTTGTTCTACAGTACACAGGTGAAGGGGAACGGCTGAGTTGCTATGAAGCCGATCCGCACGCAGGGCATCTCGAATAAGCATCGACCGAGCCGTGCTATCTAGAGAGGCAGGGATGCGGCAAAAGGACCCGCAAATATGAGTACTATCCCTCTAACGTGCAAGCTTTCCGGCCAACTACTTCGAGTCCTAATCCAGAGCTACAACGGACCAAGAGGTGTGCCTAAGGTTCTAGTGGCATGCTCTAATGCCAGGTCGCCAGATAGGACAGGTTTGGCATTTTCCTACCACTGTCGAGCCCAGCGCTCACATTTTTCTACCAGCAGAGATGTTCTCCTACGGCGGAGGTCGCGTCAGTGAGTGGAAGTCGTTGGTCGGCCGAGCGGGTAGTGCGCCGAGGTAAGGACATCGCCGTGGGGGAGGCGTACAGCCTTGTTCGGAGTGGCTAGTTTCAGCAGTGGCATTATGGGTACCAAACTTTCCGATGCCCTCAAGTGCAAATGTGCGAGGGCACGCAAACTATCATCATTCTAAGTTGTAGTGTGCCGGTGCACGTAGTCGATGTTCGTAACCAGAGAGGTTCATCAGCTATCGGGAGGAACCCACGGAGAACCAAGCCA
seq00008   ACCCGTATATCGGGTTGTTAAAGTCGTTCCATGAACCAGCGGCAAGTATACCAATTTCGCCCTAAACATCCACCTCATAATAAAAGCGCGAAATAAAGCCGGACGCTGTAGTTGGTTCACAATTAAATCGGACATTCCTATCATGGAGTATTCCCGGTTGTATGCCTGGAAGGGAGAGGTAGTCCCTTATACCCAACGACGCCGAATTTAAGAGACTGTGAGCTGTGCCCTAGAGCCGGCCGCCGGTTAGTGGGGTTTATCTTATATGATCGGAGCTTCCGAAAACCAAGAAATCCTTGGACTACGCCCCTTAGCACTAAACACGAGCGTGGATGAACGGGGGAATATACACTGCAGGCCTCGCCATATGTCCCTTCGCCGGACTTTATCAGCGGATCTTAATGCACTTTGCATAATAACGGGCGGAGTCATGGCATTACAAATCGATTCCATCCTATAAATGAGAATAGGAGGCAGTCTTCATCCCGAACGTATAGGAAAGAGGTGTTGATCGACAGAGCCTTATTCTTATTGTCACGCTCTTGTCCCTGATGCCGTTTGCCCCAGAGGGCTGTTTGTGTTTGAGCTTACATATTGCAGTTGAGCACAATACAACTATCCACACTCCTCGCCACTCGCACGTTTGTGACTGTATGAGTATAGCACGCTGTAAGAGATGTGACGATGGAGGTACATCAATTCAGCCTGTCACAAAGGATTAGTTTAAAGAGTACAGCCCCGGAACCTCATCCAAAAGGACTGGAGATACTTCCTTACCTGTGTCCCCCCTCGGCACTGGGTTTACTACTGCGAAACGATACTGGGGAATATCGGTAGACCAACTGACTTCGTCCATCGCATCGTTCAACGGCGCCAGGTCGTAGTGTGCTGAGCGCAAGGGTGTGATTGCTTTTCGAATTTCGACCGCTGTTTTTACCTCAGAGCCTATGCGCCTATCAGCAGCCGGATATTTCGCCTGTCCTTTTCTCTTCACCGCCTCATCGGGGACCCTAGCCTTACTCATAGGAGGTCGAGGGACGCTCGCTAAACCCTGGTAAATTGGTGAGTTATGTATTCTTAAAAGTAAGGTTTGCATTGATGGGGCCGTCGTTGCTAAGATGACGGATTATTAACGCATCTGCCGCTTTATACCGTCACGTGATGTCCGCGGTGGGGTTAAACCAATCCATAGCTGACCAGAACTCTCAACACCGTATCTTCAGGCTTATTCCTCTCCAGAGTGGATCATGTCTAACCATAGTGCTCGTTTTCCCGTTCGGCGACAAAGTATACTCATATAAAACAAGTCTTTGTTCGGTGCGCTACTACGAGCCGGCGGCCTGATAGACGTGCGCCATGTCGGTTCGGCTTACATCTTTGTGTATCCTCAAATTGAGATATCCGGTCGTATGTAGACGTGTTACTTTAAAGTTGCTTACGCAGTTCCTGGCTTAAGGGACAGGCGATTTTCAATGAAACTATCATATGACGACCATAAGACTAAACAACCCAGATTACCTGGTGTGAAAGCTAGCTACTCGTGCTGAAAGGGGAGCGTGGGTGCTGAAGGCGGCTAAGAAGCAGCGAACCCCCTGACAGAAAAGTTGCGTCCCCTGAGTTGGCTTACATCGGGTTTTATTTTTGTGACCGTGTCCGGGCCGTAACATTTGTTCTACAGTACACAGGTGAAGGGGAACGGCTGAGTTGCTATGAAGCCGATCCGCACGCAGGGCATCTCGAATAAGCATCGACCGAGCCGTGCTATCTAGAGAGGCAGGGATGCGGCAAAAGGACCCGCAAATATGAGTACTATCCCTCTAACGTGCAAGCTTTCCGGCCAACTACTTCGAGTCCTAATCCAGAGCTACAACGGACCAAGAGGTGTGCCTAAGGTTCTAGTGGCATGCTCTAATGCCAGGTCGCCAGATAGGACAGGTTTGGCATTTTCCTACCACTGTCGAGCCCAGCGCTCACATTTTTCTACCAGCAGAGATGTTCTCCTACGGCGGAGGTCGCGTCAGTGAGTGGAAGTCGTTGGTCGGCCGAGCGGGTAGTGCGGCGATGTAAGGACATCGCCGTGGGGGAGGCGTACAGCCTTGTTCGGAGTGGCTAGTTTCAGCAGTGGCATTATGGGTACCAAACTTTCCGATGCCCTCAAGTGCAAATGTGCGAGGGCACGCAAACTATCAACATTCTAAGTTGTAGTGTGCCGGTGCACGTAGTCGATGTTCGTAACCAGAGAGGTTCATCAGCTATCGGGAGGAACCCACGGAGAACCAAGCCA
seq00009   ACCCGTATATCGGGTTGTTAAAGTCGTTCCATGAACCAGCGGCAAGTATACCAATTTCGCCCTAAACATCCACCTCATAATAAAAGCGCGAAATAAAGCCGGACGCTGTAGTTGGTTCACAATTAAATCGGACATTCCTATCATGGAGTATTCCCGGTTGTATGCCTGGAAGGGAGAGGTAGTCCCTTATACCCAACGACGCCGAATTTAAGAGACTGTGAGCTGTGCCCTAGAGCCGGCCGCCGGTTAGTGGGGTTTATCTTATATGATCGGAGCTTCCGAAAACCAAGAAATCCTTGGACTACGCCCCTTAGCACTAAACACGAGCGTGGATGAACGGGGGAATATACACTGCAGGCCTCGCCATATGTCCCTTCGCCGGACTTTATCAGCGGATCTTAATGCACTTTGCATAATAACGGGCGGAGTCATGGCATTACAAATCGATTCCATCCTATAAATGAGAATAGGAGGCAGTCTTCATCCCGAACGTATAGGAAAGAGGTGTTGATCGACAGAGCCTTATTCTTATTGTCACGCTCTTGTCCCTGATGCCGTTTGCCCCAGAGGGCTGTTTGTGTTTGAGCTTACATATTGCAGTTGAGCACAATACAACTATCCACACTCCTCGCCACTCGCACGTTTGTGACTGTATGAGTATAGCACGCTGTAAGAGATGTGACGATGGAGGTACATCAATTCAGCCTGTCACAAAGGATTAGTTTAAAGAGTACAGCCCCGGAACCTCATCCAAAAGGACTGGAGATACTTCCTTACCTGTGTCCCCCCTCGGCACTGGGTTTACTACTGCGAAACGATACTGGGGAATATCGGTAGACCAACTGACTTCGTCCATCGCATCGTTCAACGGCGCCAGGTCGTAGTGTGCTGAGCGCAAGGGTGTGATTGCTTTTCGAATTTCGACCGCTGTTTTTACCTCAGAGCCTATGCGCCTATCAGCAGCCGGATATTTCGCCTGTCCTTTTCTCTTCACCGCCTCATCGGGGACCCTAGCCTTACTCATAGGAGGTCGAGGGACGCTCGCTAAACCCTGGTAAATTGGTGAGTTATGTATTCTTAAAAGTAAGGTTTGCATTGATGGGGCCGTCGTTGCTAAGATGACGGATTATTAACGCATCTGCCGCTTTATACCGTCACGTGATGTCCGCGGTGGGGTTAAACCAATCCATAGCTGACCAGAACTCTCAACACCGTATCTTCAGGCTTATTCCTCTCCAGAGTGGATCATGTCTAACCATAGTGCTCGTTTTCCCGTTCGGCGACAAAGTATACTCATATAAAACAAGTCTTTGTTCGGTGCGCTACTACGAGCCGGCGGCCTGATAGACGTGCGCCATGTCGGTTCGGCTTACATCTTTGTGTATCCTCAAATTGAGATATCCGGTCGTATGTAGACGTGTTACTTTAAAGTTGCTTACGCAGTTCCTGGCTTAAGGGACAGGCGATTTTCAATGAAACTATCATATGACGACCATAAGACTAAACAACCCAGATTACCTGGTGTGAAAGCTAGCTACTCGTGCTGAAAGGGGAGCGTGGGTGCTGAAGGCGGCTAAGAAGCAGCGAACCCCCTGACAGAAAAGTTGCGTCCCCTGAGTTGGCTTACATCGGGTTTTATTTTTGTGACCGTGTCCGGGCCGTAACATTTGTTCTACAGTACACAGGTGAAGGGGAACGGCTGAGTTGCTATGAAGCCGATCCGCACGCAGGGCATCTCGAATAAGCATCGACCGAGCCGTGCTATCTAGAGAGGCAGGGATGCGGCAAAAGGACCCGCAAATATGAGTACTATCCCTCTAACGTGCAAGCTTTCCGGCCAACTACTTCGAGTCCTAATCCAGAGCTACAACGGACCAAGAGGTGTGCCTAAGGTTCTAGTGGCATGCTCTAATGCCAGGTCGCCAGATAGGACAGGTTTGGCATTTTCCTACCACTGTCGAGCCCAGCGCTCACATTTTTCTACCAGCAGAGATGTTCTCCTACGGCGGAGGTCGCGTCAGTGAGTGGAAGTCGTTGGTCGGCCGAGCGGGTAGTGCGCCGAGGTAAGGACATCGCCGTGGGGGAGGCGTACAGCCTTGTTCGGAGTGGCTAGTTTCAGCAGTGGCATTATGGGTACCAAACTTTCCGATGCCCTCAAGTGCAAATGTGCGAGGGCACGCAAACTATCAACATTCTAAGTTGTAGTGTGCCGGTGCACGTAGTCGATGTTCGTAACCAGAGAGGTTCATCAGCTATCGGGAGGAACCCACGGAGAACCAAGCCA
seq00010   ACCCGTATATCGGGTTGTTAAAGTCGTTCCATGAACCAGCGGCAAGTATACCAATTTCGCCCTAAACATCCACCTCATAATAAAAGCGCGAAATAAAGCCGGACGCTGTAGTTGGTTCACAATTAAATCGGACATTCCTATCATGGAGTATTCCCGGTTGTATGCCTGGAAGGGAGAGGTAGTCCCTTATACCCAACGACGCCGAATTTAAGAGACTGTGAGCTGTGCCCTAGAGCCGGCCGCCGGTTAGTGGGGTTTATCTTATATGATCGGAGCTTCCGAAAACCAAGAAATCCTTGGACTACGCCCCTTAGCACTAAACACGAGCGTGGATGAACGGGGGAATATACACTGCAGGCCTCGCCATATGTCCCTTCGCCGGACTTTATCAGCGGATCTTAATGCACTTTGCATAATAACGGGCGGAGTCATGGCATTACAAATCGATTCCATCCTATAAATGAGAATAGGAGGCAGTCTTCATCCCGAACGTATAGGAAAGAGGTGTTGATCGACAGAGCCTTATTCTTATTGTCACGCTCTTGTCCCTGATGCCGTTTGCCCCAGAGGGCTGTTTGTGTTTGAGCTTACATATTGCAGTTGAGCACAATACAACTATCCACACTCCTCGCCACTCGCACGTTTGTGACTGTATGAGTATAGCACGCTGTAAGAGATGTGACGATGGAGGTACATCAATTCAGCCTGTCACAAAGGATTAGTTTAAAGAGTACAGCCCCGGAACCTCATCCAAAAGGACTGGAGATACTTCCTTACCTGTGTCCCCCCTCGGCACTGGGTTTACTACTGCGAAACGATACTGGGGAATATCGGTAGACCAACTGACTTCGTCCATCGCATCGTTCAACGGCGCCAGGTCGTAGTGTGCTGAGCGCAAGGGTGTGATTGCTTTTCGAATTTCGACCGCTGTTTTTACCTCAGAGCCTATGCGCCTATCAGCAGCCGGATATTTCGCCTGTCCTTTTCTCTTCACCGCCTCATCGGGGACCCTAGCCTTACTCATAGGAGGTCGAGGGACGCTCGCTAAACCCTGGTAAATTGGTGAGTTATGTATTCTTAAAAGTAAGGTTTGCATTGATGGGGCCGTCGTTGCTAAGATGACGGATTATTAACGCATCTGCCGCTTTATACCGTCACGTGATGTCCGCGGTGGGGTTAAACCAATCCATAGCTGACCAGAACTCTCAACACCGTATCTTCAGGCTTATTCCTCTCCAGAGTGGATCATGTCTAACCATAGTGCTCGTTTTCCCGTTCGGCGACAAAGTATACTCATATAAAACAAGTCTTTGTTCGGTGCGCTACTACGAGCCGGCGGCCTGATAGACGTGCGCCATGTCGGTTCGGCTTACATCTTTGTGTATCCTCAAATTGAGATATCCGGTCGTATGTAGACGTGTTACTTTAAAGTTGCTTACGCAGTTCCTGGCTTAAGGGACAGGCGATTTTCAATGAAACTATCATATGACGACCATAAGACTAAACAACCCAGATTACCTGGTGTGAAAGCTAGCTACTCGTGCTGAAAGGGGAGCGTGGGTGCTGAAGGCGGCTAAGAAGCAGCGAACCCCCTGACAGAAAAGTTGCGTCCCCTGAGTTGGCTTACATCGGGTTTTATTTTTGTGACCGTGTCCGGGCCGTAACATTTGTTCTACAGTACACAGGTGAAGGGGAACGGCTGAGTTGCTATGAAGCCGATCCGCACGCAGGGCATCTCGAATAAGCATCGACCGAGCCGTGCTATCTAGAGAGGCAGGGATGCGGCAAAAGGACCCGCAAATATGAGTACTATCCCTCTAACGTGCAAGCTTTCCGGCCAACTACTTCGAGTCCTAATCCAGAGCTACAACGGACCAAGAGGTGTGCCTAAGGTTCTAGTGGCATGCTCTAATGCCAGGTCGCCAGATAGGACAGGTTTGGCATTTTCCTACCACTGTCGAGCCCAGCGCTCACATTTTTCTACCAGCAGAGATGTTCTCCTACGGCGGAGGTCGCGTCAGTGAGTGGAAGTCGTTGGTCGGCCGAGCGGGTAGTGCGCCGAGGTAAGGACATCGCCGTGGGGGAGGCGTACAGCCTTGTTCGGAGTGGCTAGTTTCAGCAGTGGCATTATGGGTACCAAACTTTCCGATGCCCTCAAGTGCAAATGTGCGAGGGCACGCAAACTATCAACATTCTAAGTTGTAGTGTGCCGGTGCACGTAGTCGATGTTCGTAACCAGAGAGGTTCATCAGCTATCGGGAGGAACCCACGGAGAACCAAGCCA
seq00011   ACCCGTATATCGGGTTGTTAAAGTCGTTCCATGAACCAGCGGCAAGTATACCAATTTCGCCCTAAACATCCACCTCATAATAAAAGCGCGAAATAAAGCCGGACGCTGTAGTTGGTTCACAATTAAATCGGACATTCCTATCATGGAGTATTCCCGGTTGTATGCCTGGAAGGGAGAGGTAGTCCCTTATACCCAACGACGCCGAATTTAAGAGACTGTGAGCTGTGCCCTAGAGCCGGCCGCCGGTTAGTGGGGTTTATCTTATATGATCGGAGCTTCCGAAAACCAAGAAATCCTTGGACTACGCCCCTTAGCACTAAACACGAGCGTGGATGAACGGGGGAATATACACTGCAGGCCTCGCCATATGTCCCTTCGCCGGACTTTATCAGCGGATCTTAATGCACTTTGCATAATAACGGGCGGAGTCATGGCATTACAAATCGATTCCATCCTATAAATGAGAATAGGAGGCAGTCTTCATCCCGAACGTATAGGAAAGAGGTGTTGATCGACAGAGCCTTATTCTTATTGTCACGCTCTTGTCCCTGATGCCGTTTGCCCCAGAGGGCTGTTTGTGTTTGAGCTTACATATTGCAGTTGAGCACAATACAACTATCCACACTCCTCGCCACTCGCACGTTTGTGACTGTATGAGTATAGCACGCTGTAAGAGATGTGACGATGGAGGTACATCAATTCAGCCTGTCACAAAGGATTAGTTTAAAGAGTACAGCCCCGGAACCTCATCCAAAAGGACTGGAGATACTTCCTTACCTGTGTCCCCCCTCGGCACTGGGTTTACTACTGCGAAACGATACTGGGGAATATCGGTAGACCAACTGACTTCGTCCATCGCATCGTTCAACGGCGCCAGGTCGTAGTGTGCTGAGCGCAAGGGTGTGATTGCTTTTCGAATTTCGACCGCTGTTTTTACCTCAGAGCCTATGCGCCTATCAGCAGCCGGATATTTCTCCTGTCCTTTTCTCTTCACCGCCTCATCGGGGACCCTAGCCTTACTCATAGGAGGTCGAGGGACGCTCGCTAAACCCTGGTAAATTGGTGAGTTATGTATTCTTAAAAGTAAGGTTTGCATTGATGGGGCCGTCGTTGCTAAGATGACGGATTATTAACGCATCTGCCGCTTTATACCGTCACGTGATGTCCGCGGTGGGGTTAAACCAATCCATAGCTGACCAGAACTCTCAACACCGTATCTTCAGGCTTATTCCTCTCCAGAGTGGATCATGTCTAACCATAGTGCTCGTTTTCCCGTTCGGCGACAAAGTATACTCATATAAAACAAGTCTTTGTTCGGTGCGCTACTACGAGCCGGCGGCCTGATAGACGTGCGCCATGTCGGTTCGGCTTACATCTTTGTGTATCCTCAAATTGAGATATCCGGTCGTATGTAGACGTGTTACTTTAAAGTTGCTTACGCAGTTCCTGGCTTAAGGGACAGGCGATTTTCAATGAAACTATCATATGACGACCATAAGACTAAACAACCCAGATTACCTGGTGTGAAAGCTAGCTACTCGTGCTGAAAGGGGAGCGTGGGTGCTGAAGGCGGCTAAGAAGCAGCGAACCCCCTGACAGAAAAGTTGCGTCCCCTGAGTTGGCTTACATCGGGTTTTATTTTTGTGACCGTGTCCGGGCCGTAACATTTGTTCTACAGTACACAGGTGAAGGGGAACGGCTGAGTTGCTATGAAGCCGATCCGCACGCAGGGCATCTCGAATAAGCATCGACCGAGCCGTGCTATCTAGAGAGGCAGGGATGCGGCAAAAGGACCCGCAAATATGAGTACTATCCCTCTAACGTGCAAGCTTTCCGGCCAACTACTTCGAGTCCTAATCCAGAGCTACAACGGACCAAGAGGTGTGCCTAAGGTTCTAGTGGCATGCTCTAATGCCAGGTCGCCAGATAGGACAGGTTTGGCATTTTCCTACCACTGTCGAGCCCAGCGCTCACATTTTTCTACCAGCAGAGATGTTCTCCTACGGCGGAGGTCGCGTCAGTGAGTGGAAGTCGTTGGTCGGCCGAGCGGGTAGTGCGCCGAGGTAAGGACATCGCCGTGGGGGAGGCGTACAGCCTTGTTCGGAGTGGCTAGTTTCAGCAGTGGCATTATGGGTACCAAACTTTCCGATGCCCTCAAGTGCAAATGTGCGAGGGCACGCAAACTATCATCATTCTAAGTTGTAGTGTGCCGGTGCACGTAGTCGATGTTCGTAACCAGAGAGGTTCATCAGCTATCGGGAGGAACCCACGGAGAACCAAGCCA
seq00012   ACCCGTATATCGGGTTGTTAAAGTCGTTCCATGAACCAGCGGCAAGTATACCAATTTCGCCCTAAACATCCACCTCATAATAAAAGCGCGAAATAAAGCCGGACGCTGTAGTTGGTTCACAATTAAATCGGACATTCCTATCATGGAGTATTCCCGGTTGTATGCCTGGAAGGGAGAGGTAGTCCCTTATACCCAACGACGCCGAATTTAAGAGACTGTGAGCTGTGCCCTAGAGCCGGCCGCCGGTTAGTGGGGTTTATCTTATATGATCGGAGCTTCCGAAAACCAAGAAATCCTTGGACTACGCCCCTTAGCACTAAACACGAGCGTGGATGAACGGGGGAATATACACTGCAGGCCTCGCCATATGTCCCTTCGCCGGACTTTATCAGCGGATCCTAATGCACTTTGCATAATAACGGGCGGAGTCATGGCATTACAAATCGATTCCATCCTATAAATGAGAATAGGAGGCAGTCTTCATCCCGAACGTATAGGAAAGAGGTGTTGATCGACAGAGCCTTATTCTTATTGTCACGCTCTTGTCCCTGATGCCGTTTGCCCCAGAGGGCTGTTTGTGTTTGAGCTTACATATTGCAGTTGAGCACAATACAACTATCCACACTCCTCGCCACTCGCACGTTTGTGACTGTATGAGTATAGCACGCTGTAAGAGATGTGACGATGGAGGTACATCAATTCAGCCTGTCACAAAGGATTAGTTTAAAGAGTACAGCCCCGGAACCTCATCCAAAAGGACTGGAGATACTTCCTTACCTGTGTCCCCCCTCGGCACTGGGTTTACTACTGCGAAACGATACTGGGGAATATCGGTAGACCAACTGACTTCGTCCATCGCATCGTTCAACGGCGCCAGGTCGTAGTGTGCTGAGCGCAAGGGTGTGATTGCTTTTCGAATTTCGACCGCTGTTTTTACCTCAGAGCCTATGCGCCTATCAGCAGCCGGATATTTCGCCTGTCCTTTTCTCTTCACCGCCTCATCGGGGACCCTAGCCTTACTCATAGGAGGTCGAGGGACGCTCGCTAAACCCTGGTAAATTGGTGAGTTATGTATTCTTAAAAGTAAGGTTTGCATTGATGGGGCCGTCGTTGCTAAGATGACGGATTATTAACGCATCTGCCGCTTTATACCGTCACGTGATGTCCGCGGTGGGGTTAAACCAATCCATAGCTGACCAGAACTCTCAACACCGTATCTTCAGGCTTATTCCTCTCCAGAGTGGATCATGTCTAACCATAGTGCTCGTTTTCCCGTTCGGCGACAAAGTATACTCATATAAAACAAGTCTTTGTTCGGTGCGCTACTACGAGCCGGCGGCCTGATAGACGTGCGCCATGTCGGTTCGGCTTACATCTTTGTGTATCCTCAAATTGAGATATCCGGTCGTATGTAGACGTGTTACTTTAAAGTTGCTTACGCAGTTCCTGGCTTAAGGGACAGGCGATTTTCAATGAAACTATCATATGACGACCATAAGACTAAACAACCCAGATTACCTGGTGTGAAAGCTAGCTACTCGTGCTGAAAGGGGAGCGTGGGTGCTGAAGGCGGCTAAGAAGCAGCGAACCCCCTGACAGAAAAGTTGCGTCCCCTGAGTTGGCTTACATCGGGTTTTATTTTTGTGACCGTGTCCGGGCCGTAACATTTGTTCTACAGTACACAGGTGAAGGGGAACGGCTGAGTTGCTATGAAGCCGATCCGCACGCAGGGCATCTCGAATAAGCATCGACCGAGCCGTGCTATCTAGAGAGGCAGGGATGCGGCAAAAGGACCCGCAAATATGAGTACTATCCCTCTAACGTGCAAGCTTTCCGGCCAACTACTTCGAGTCCTAATCCAGAGCTACAACGGACCAAGAGGTGTGCCTAAGGTTCTAGTGGCATGCTCTAATGCCAGGTCGCCAGATAGGACAGGTTTGGCATTTTCCTACCACTGTCGAGCCCAGCGCTCACATTTTTCTACCAGCAGAGATGTTCTCCTACGGCGGAGGTCGCGTCAGTGAGTGGAAGTCGTTGGTCGGCCGAGCGGGTAGTGCGCCGAGGTAAGGACATCGCCGTGGGGGAGGCGTACAGCCTTGTTCGGAGTGGCTAGTTTCAGCAGTGGCATTATGGGTACCAAACTTTCCGATGCCCTCAAGTGCAAATGTGCGAGGGCACGCAAACTATCATCATTCTAAGTTGTAGTGTGCCGGTGCACGTAGTCGATGTTCGTAACCAGAGAGGTTCATCAGCTATCGGGAGGAACCCACGGAGAACCAAGCCA
seq00013   ACCCGTATATCGGGTTGTTAAAGTCGTTCCATGAACCAGCGGCAAGTATACCAATTTCGCCCTAAACATCCACCTCATAATAAAAGCGCGAAATAAAGCCGGACGCTGTAGTTGGTTCACAATTAAATCGGACATTCCTATCATGGAGTATTCCCGGTTGTATGCCTGGAAGGGAGAGGTAGTCCCTTATACCCAACGACGCCGAATTTAAGAGACTGTGAGCTGTGCCCTAGAGCCGGCCGCCGGTTAGTGGGGTTTATCTTATATGATCGGAGCTTCCGAAAACCAAGAAATCCTTGGACTACGCCCCTTAGCACTAAACACGAGCGTGGATGAACGGGGGAATATACACTGCAGGCCTCGCCATATGTCCCTTCGCCGGACTTTATCAGCGGATCTTAATGCACTTTGCATAATAACGGGCGGAGTCATGGCATTACAAATCGATTCCATCCTATAAATGAGAATAGGAGGCAGTCTTCATCCCGAACGTATAGGAAAGAGGTGTTGATCGACAGAGCCTTATTCTTATTGTCACGCTCTTGTCCCTGATGCCGTTTGCCCCAGAGGGCTGTTTGTGTTTGAGCTTACATATTGCAGTTGAGCACAATACAACTATCCACACTCCTCGCCACTCGCACGTTTGTGACTGTATGAGTATAGCACGCTGTAAGAGATGTGACGATGGAGGTACATCAATTCAGCCTGTCACAAAGGATTAGTTTAAAGAGTACAGCCCCGGAACCTCATCCAAAAGGACTGGAGATACTTCCTTACCTGTGTCCCCCCTCGGCACTGGGTTTACTACTGCGAAACGATACTGGGGAATATCGGTAGACCAACTGACTTCGTCCATCGCATCGTTCAACGGCGCCAGGTCGTAGTGTGCTGAGCGCAAGGGTGTGATTGCTTTTCGAATTTCGACCGCTGTTTTTACCTCAGAGCCTATGCGCCTATCAGCAGCCGGATATTTCGCCTGTCCTTTTCTCTTCACCGCCTCATCGGGGACCCTAGCCTTACTCATAGGAGGTCGAGGGACGCTCGCTAAACCCTGGTAAATTGGTGAGTTATGTATTCTTAAAAGTAAGGTTTGCATTGATGGGGCCGTCGTTGCTAAGATGACGGATTATTAACGCATCTGCCGCTTTATACCGTCACGTGATGTCCGCGGTGGGGTTAAACCAATCCATAGCTGACCAGAACTCTCAACACCGTATCTTCAGGCTTATTCCTCTCCAGAGTGGATCATGTCTAACCATAGTGCTCGTTTTCCCGTTCGGCGACAAAGTATACTCATATAAAACAAGTCTTTGTTCGGTGCGCTACTACGAGCCGGCGGCCTGATAGACGTGCGCCATGTCGGTTCGGCTTACATCTTTGTGTATCCTCAAATTGAGATATCCGGTCGTATGTAGACGTGTTACTTTAAAGTTGCTTACGCAGTTCCTGGCTTAAGGGACAGGCGATTTTCAATGAAACTATCATATGACGACCATAAGACTAAACAACCCAGATTACCTGGTGTGAAAGCTAGCTACTCGTGCTGAAAGGGGAGCGTGGGTGCTGAAGGCGGCTAAGAAGCAGCGAACCTCCTGACAGAAAAGTTGCGTCCCCTGAGTTGGCTTACATCGGGTTTTATTTTTGTGACCGTGTCCGGGCCGTAACATTTGTTCTACAGTACACAGGTGAAGGGGAACGGCTGAGTTGCTATGAAGCCGATCCGCACGCAGGGCATCTCGAATAAGCATCGACCGAGCCGTGCTATCTAGAGAGGCAGGGATGCGGCAAAAGGACCCGCAAATATGAGTACTATCCCTCTAACGTGCAAGCTTTCCGGCCAACTACTTCGAGTCCTAATCCAGAGCTACAACGGACCAAGAGGTGTGCCTAAGGTTCTAGTGGCATGCTCTAATGCCAGGTCGCCAGATAGGACAGGTTTGGCATTTTCCTACCACTGTCGAGCCCAGCGCTCACATTTTTCTACCAGCAGAGATGTTCTCCTACGGCGGAGGTCGCGTCAGTGAGTGGAAGTCGTTTGTCGGCCGAGCGGGTAGTGCGCCGAGGTAAGGACATCGCCGTGGGGGAGGCGTACAGCCTTGTTCGGAGTGGCTAGTTTCAGCAGTGGCATTATGGGTACCAAACTTTCCGATGCCCTCAAGTGCAAATGTGCGAGGGCACGCAAACTATCAACATTCTAAGTTGTAGTGTGCCGGTGCACGTAGTCGATGTTCGTAACCAGAGAGGTTCATCAGCTATCGGGAGGAACCCACGGAGAACCAAGCCA
seq00014   ACCCGTATATCGGGTTGTTAAAGTCGTTCCATGAACCAGCGGCAAGTATACCAATTTCGCCCTAAACATCCACCTCATAATAAAAGCGCGAAATAAAGCCGGACGCTGTAGTTGGTTCACAATTAAATCGGACATTCCTATCATGGAGTATTCCCGGTTGTATGCCTGGAAGGGAGAGGTAGTCCCTTATACCCAACGACGCCGAATTTAAGAGACTGTGAGCTGTGCCCTAGAGCCGGCCGCCGGTTAGTGGGGTTTATCTTATATGATCGGAGCTTCCGAAAACCAAGAAATCCTTGGACTACGCCCCTTAGCACTAAACACGAGCGTGGATGAACGGGGGAATATACACTGCAGGCCTCGCCATATGTCCCTTCGCCGGACTTTATCAGCGGATCTTAATGCACTTTGCATAATAACGGGCGGAGTCATGGCATTACAAATCGATTCCATCCTATAAATGAGAATAGGAGGCAGTCTTCATCCCGAACGTATAGGAAAGAGGTGTTGATCGACAGAGCCTTATTCTTATTGTCACGCTCTTGTCCCTGATGCCGTTTGCCCCAGAGGGCTGTTTGTGTTTGAGCTTACATATTGCAGTTGAGCACAATACAACTATCCACACTCCTCGCCACTCGCACGTTTGTGACTGTATGAGTATAGCACGCTGTAAGAGATGTGACGATGGAGGTACATCAATTCAGCCTGTCACAAAGGATTAGTTTAAAGAGTACAGCCCCGGAACCTCATCCAAAAGGACTGGAGATACTTCCTTACCTGTGTCCCCCCTCGGCACTGGGTTTACTACTGCGAAACGATACTGGGGAATATCGGTAGACCAACTGACTTCGTCCATCGCATCGTTCAACGGCGCCAGGTCGTAGTGTGCTGAGCGCAAGGGTGTGATTGCTTTTCGAATTTCGACCGCTGTTTTTACCTCAGAGCCTATGCGCCTATCAGCAGCCGGATATTTCGCCTGTCCTTTTCTCTTCACCGCCTCATCGGGGACCCTAGCCTTACTCATAGGAGGTCGAGGGACGCTCGCTAAACCCTGGTAAATTGGTGAGTTATGTATTCTTAAAAGTAAGGTTTGCATTGATGGGGCCGTCGTTGCTAAGATGACGGATTATTAACGCATCTGCCGCTTTATACCGTCACGTGATGTCCGCGGTGGGGTTAAACCAATCCATAGCTGACCAGAACTCTCAACACCGTATCTTCAGGCTTATTCCTCTCCAGAGTGGATCATGTCTAACCATAGTGCTCGTTTTCCCGTTCGGCGACAAAGTATACTCATATAAAACAAGTCTTTGTTCGGTGCGCTACTACGAGCCGGCGGCCTGATAGACGTGCGCCATGTCGGTTCGGCTTACATCTTTGTGTATCCTCAAATTGAGATATCCGGTCGTATGTAGACGTGTTACTTTAAAGTTGCTTACGCAGTTCCTGGCTTAAGGGACAGGCGATTTTCAATGAAACTATCATATGACGACCATAAGACTAAACAACCCAGATTACCTGGTGTGAAAGCTAGCTACTCGTGCTGAAAGGGGAGCGTGGGTGCTGAAGGCGGCTAAGAAGCAGCGAACCCCCTGACAGAAAAGTTGCGTCCCCTGAGTTGGCTTACATCGGGTTTTATTTTTGTGACCGTGTCCGGGCCGTAACATTTGTTCTACAGTACACAGGTGAAGGGGAACGGCTGAGTTGCTATGAAGCCGATCCGCACGCAGGGCATCTCGAATAAGCATCGACCGAGCCGTGCTATCTAGAGAGGCAGGGATGCGGCAAAAGGACCCGCAAATATGAGTACTATCCCTCTAACGTGCAAGCTTTCCGGCCAACTACTTCGAGTCCTAATCCAGAGCTACAACGGACCAAGAGGTGTGCCTAAGGTTCTAGTGGCATGCTCTAATGCCAGGTCGCCAGATAGGACAGGTTTGGCATTTTCCTACCACTGTCGAGCCCAGCGCTCACATTTTTCTACCAGCAGAGATGTTCTCCTACGGCGGAGGTCGCGTCAGTGAGTGGAAGTCGTTGGTCGGCCGAGCGGGTAGTGCGCCGAGGTAAGGACATCGCCGTGGGGGAGGCGTACAGCCTTGTTCGGAGTGGCTAGTTTCAGCAGTGGCATTATGGGTACCAAACTTTCCGATGCCCTCAAGTGCAAATGTGCGAGGGCACGCAAACTATCATCATTCTAAGTTGTAGTGTGCCGGTGCACGTAGTCGATGTTCGTAACCAGAGAGGTTCATCAGCTATCGGGAGGAACCCACGGAGAACCAAGCCA
seq00015   ACCCGTATATCGGGTTGTTAAAGTCGTTCCATGAACCAGCGGCAAGTATACCAATTTCGCCCTAAACATCCACCTCATAATAAAAGCGCGAAATAAAGCCGGACGCTGTAGTTGGTTCACAATTAAATCGGACATTCCTATCATGGAGTATTCCCGGTTGTATGCCTGGAAGGGAGAGGTAGTCCCTTATACCCAACGACGCCGAATTTAAGAGACTGTGAGCTGTGCCCTAGAGCCGGCCGCCGGTTAGTGGGGTTTATCTTATATGATCGGAGCTTCCGAAAACCAAGAAATCCTTGGACTACGCCCCTTAGCACTAAACACGAGCGTGGATGAACGGGGGAATATACACTGCAGGCCTCGCCATATGTCCCTTCGCCGGACTTTATCAGCGGATCTTAATGCACTTTGCATAATAACGGGCGGAGTCATGGCATTACAAATCGATTCCATCCTATAAATGAGAATAGGAGGCAGTCTTCATCCCGAACGTATAGGAACGAGGTGTTGATCGACAGAGCCTTATTCTTATTGTCACGCTCTTGTCCCTGATGCCGTTTGCCCCAGAGGGCTGTTTGTGTTTGAGCTTACATATTGCAGTTGAGCACAATACAACTATCCACACTCCTCGCCACTCGCACGTTTGTGACTGTATGAGTATAGCACGCTGTAAGAGATGTGACGATGGAGGTACATCAATTCAGCCTGTCACAAAGGATTAGTTTAAAGAGTACAGCCCCGGAACCTCATCCAAAAGGACTGGAGATACTTCCTTACCTGTGTCCCCCCTCGGCACTGGGTTTACTACTGCGAAACGATACTGGGGAATATCGGTAGACCAACTGACTTCGTCCATCGCATCGTTCAACGGCGCCAGGTCGTAGTGTGCTGAGCGCAAGGGTGTGATTGCTTTTCGAATTTCGACCGCTGTTTTTACCTCAGAGCCTATGCGCCTATCAGCAGCCGGATATTTCTCCTGTCCTTTTCTCTTCACCGCCTCATCGGGGACCCTAGCCTTACTCATAGGAGGTCGAGGGACGCTCGCTAAACCCTGGTAAATTGGTGAGTTATGTATTCTTAAAAGTAAGGTTTGCATTGATGGGGCCGTCGTTGCTAAGATGACGGATTATTAACGCATCTGCCGCTTTATACCGTCACGTGATGTCCGCGGTGGGGTTAAACCAATCCATAGCTGACCAGAACTCTCAACACCGTATCTTCAGGCTTATTCCTCTCCAGAGTGGATCATGTCTAACCATAGTGCTCGTTTTCCCGTTCGGCGACAAAGTATACTCATATAAAACAAGTCTTTGTTCGGTGCGCTACTACGAGCCGGCGGCCTGATAGACGTGCGCCATGTCGGTTCGGCTTACATCTTTGTGTATCCTCAAATTGAGATATCCGGTCGTATGTAGACGTGTTACTTTAAAGTTGCTTACGCAGTTCCTGGCTTAAGGGACAGGCGATTTTCAATGAAACTATCATATGACGACCATAAGACTAAACAACCCAGATTACCTGGTGTGAAAGCTAGCTACTCGTGCTGAAAGGGGAGCGTGGGTGCTGAAGGCGGCTAAGAAGCAGCGAACCTCCTGACAGAAAAGTTGCGTCCCCTGAGTTGGCTTACATCGGGTTTTATTTTTGTGACCGTGTCCGGGCCGTAACATTTGTTCTACAGTACACAGGTGAAGGGGAACGGCTGAGTTGCTATGAAGCCGATCCGCACGCAGGGCATCTCGAATAAGCATCGACCGAGCCGTGCTATCTAGAGAGGCAGGGATGCGGCAAAAGGACCCGCAAATATGAGTACTATCCCTCTAACGTGCAAGCTTTCCGGCCAACTACTTCGAGTCCTAATCCAGAGCTACAACGGACCAAGAGGTGTGCCTAAGGTTCTAGTGGCATGCTCTAATGCCAGGTCGCCAGATAGGACAGGTTTGGCATTTTCCTACCACTGTCGAGCCCAGCGCTCACATTTTTCTACCAGCAGAGATGTTCTCCTACGGCGGAGGTCGCGTCAGTGAGTGGAAGTCGTTTGTCGGCCGAGCGGGTAGTGCGCCGAGGTAAGGACATCGCCGTGGGGGAGGCGTACAGCCTTGTTCGGAGTGGCTAGTTTCAGCAGTGGCATTATGGGTACCAAACTTTCCGATGCCCTCAAGTGCAAATGTGCGAGGGCACGCAAACTATCAACATTCTAAGTTGTAGTGTGCCGGTGCACGTAGTCGATGTTCGTAACCAGAGAGGTTCATCAGCTATCGGGAGGAACCCACGGAGAACCAAGCCA
seq00016   ACCCGTATATCGGGTTGTTAAAGTCGTTCCATGAACCAGCGGCAAGTATACCAATTTCGCCCTAAACATCCACCTCATAATAAAAGCGCGAAATAAAGCCGGACGCTGTAGTTGGTTCACAATTAAATCGGACATTCCTATCATGGAGTATTCCCGGTTGTATGCCTGGAAGGGAGAGGTAGTCCCTTATACCCAACGACGCCGAATTTAAGAGACTGTGAGCTGTGCCCTAGAGCCGGCCGCCGGTTAGTGGGGTTTATCTTATATGATCGGAGCTTCCGAAAACCAAGAAATCCTTGGACTACGCCCCTTAGCACTAAACACGAGCGTGGATGAACGGGGGAATATACACTGCAGGCCTCGCCATATGTCCCTTCGCCGGACTTTATCAGCGGATCTTAATGCACTTTGCATAATAACGGGCGGAGTCATGGCATTACAAATCGATTCCATCCTATAAATGAGAATAGGAGGCAGTCTTCATCCCGAACGTATAGGAAAGAGGTGTTGATCGACAGAGCCTTATTCTTATTGTCACGCTCTTGTCCCTGATGCCGTTTGCCCCAGAGGGCTGTTTGTGTTTGAGCTTACATATTGCAGTTGAGCACAATACAACTATCCACACTCCTCGCCACTCGCACGTTTGTGACTGTATGAGTATAGCACGCTGTAAGAGATGTGACGATGGAGGTACATCAATTCAGCCTGTCACAAAGGATTAGTTTAAAGAGTACAGCCCCGGAACCTCATCCAAAAGGACTGGAGATACTTCCTTACCTGTGTCCCCCCTCGGCACTGGGTTTACTACTGCGAAACGATACTGGGGAATATCGGTAGACCAACTGACTTCGTCCATCGCATCGTTCAACGGCGCCAGGTCGTAGTGTGCTGAGCGCAAGGGTGTGATTGCTTTTCGAATTTCGACCGCTGTTTTTACCTCAGAGCCTATGCGCCTATCAGCAGCCGGATATTTCGCCTGTCCTTTTCTCTTCACCGCCTCATCGGGGACCCTAGCCTTACTCATAGGAGGTCGAGGGACGCTCGCTAAACCCTGGTAAATTGGTGAGTTATGTATTCTTAAAAGTAAGGTTTGCATTGATGGGGCCGTCGTTGCTAAGATGACGGATTATTAACGCATCTGCCGCTTTATACCGTCACGTGATGTCCGCGGTGGGGTTAAACCAATCCATAGCTGACCAGAACTCTCAACACCGTATCTTCAGGCTTATTCCTCTCCAGAGTGGATCATGTCTAACCATAGTGCTCGTTTTCCCGTTCGGCGACAAAGTATACTCATATAAAACAAGTCTTTGTTCGGTGCGCTACTACGAGCCGGCGGCCTGATAGACGTGCGCCATGTCGGTTCGGCTTACATCTTTGTGTATCCTCAAATTGAGATATCCGGTCGTATGTAGACGTGTTACTTTAAAGTTGCTTACGCAGTTCCTGGCTTAAGGGACAGGCGATTTTCAATGAAACTATCATATGACGACCATAAGACTAAACAACCCAGATTACCTGGTGTGAAAGCTAGCTACTCGTGCTGAAAGGGGAGCGTGGGTGCTGAAGGCGGCTAAGAAGCAGCGAACCCCCTGACAGAAAAGTTGCGTCCCCTGAGTTGGCTTACATCGGGTTTTATTTTTGTGACCGTGTCCGGGCCGTAACATTTGTTCTACAGTACACAGGTGAAGGGGAACGGCTGAGTTGCTATGAAGCCGATCCGCACGCAGGGCATCTCGAATAAGCATCGACCGAGCCGTGCTATCTAGAGAGGCAGGGATGCGGCAAAAGGACCCGCAAATATGAGTACTATCCCTCTAACGTGCAAGCTTTCCGGCCAACTACTTCGAGTCCTAATCCAGAGCTACAACGGACCAAGAGGTGTGCCTAAGGTTCTAGTGGCATGCTCTAATGCCAGGTCGCCAGATAGGACAGGTTTGGCATTTTCCTACCACTGTCGAGCCCAGCGCTCACATTTTTCTACCAGCAGAGATGTTCTCCTACGGCGGAGGTCGCGTCAGTGAGTGGAAGTCGTTGGTCGGCCGAGCGGGTAGTGCGCCGAGGTAAGGACATCGCCGTGGGGGAGGCGTACAGCCTTGTTCGGAGTGGCTAGTTTCAGCAGTGGCATTATGGGTACCAAACTTTCCGATGCCCTCAAGTGCAAATGTGCGAGGGCACGCAAACTATCAACATTCTAAGTTGTAGTGTGCCGGTGCACGTAGTCGATGTTCGTAACCAGAGAGGTTCATCAGCTATCGGGAGGAACCCACGGAGAACCAAGCCA
seq00017   ACCCGTATATCGGGTTGTTAAAGTCGTTCCATGAACCAGCGGCAAGTATACCAATTTCGCCCTAAACATCCACCTCATAATAAAAGCGCGAAATAAAGCCGGACGCTGTAGTTGGTTCACAATTAAATCGGACATTCCTATCATGGAGTATTCCCGGTTGTATGCCTGGAAGGGAGAGGTAGTCCCTTATACCCAACGACGCCGAATTTAAGAGACTGTGAGCTGTGCCCTAGAGCCGGCCGCCGGTTAGTGGGGTTTATCTTATATGATCGGAGCTTCCGAAAACCAAGAAATCCTTGGACTACGCCCCTTAGCACTAAACACGAGCGTGGATGAACGGGGGAATATACACTGCAGGCCTCGCCATATGTCCCTTCGCCGGACTTTATCAGCGGATCTTAATGCACTTTGCATAATAACGGGCGGAGTCATGGCATTACAAATCGATTCCATCCTATAAATGAGAATAGGAGGCAGTCTTCATCCCGAACGTATAGGAACGAGGTGTTGATCGACAGAGCCTTATTCTTATTGTCACGCTCTTGTCCCTGATGCCGTTTGCCCCAGAGGGCTGTTTGTGTTTGAGCTTACATATTGCAGTTGAGCACAATACAACTATCCACACTCCTCGCCACTCGCACGTTTGTGACTGTATGAGTATAGCACGCTGTAAGAGATGTGACGATGGAGGTACATCAATTCAGCCTGTCACAAAGGATTAGTTTAAAGAGTACAGCCCCGGAACCTCATCCAAAAGGACTGGAGATACTTCCTTACCTGTGTCCCCCCTCGGCACTGGGTTTACTACTGCGAAACGATACTGGGGAATATCGGTAGACCAACTGACTTCGTCCATCGCATCGTTCAACGGCGCCAGGTCGTAGTGTGCTGAGCGCAAGGGTGTGATTGCTTTTCGAATTTCGACCGCTGTTTTTACCTCAGAGCCTATGCGCCTATCAGCAGCCGGATATTTCTCCTGTCCTTTTCTCTTCACCGCCTCATCGGGGACCCTAGCCTTACTCATAGGAGGTCGAGGGACGCTCGCTAAACCCTGGTAAATTGGTGAGTTATGTATTCTTAAAAGTAAGGTTTGCATTGATGGGGCCGTCGTTGCTAAGATGACGGATTATTAACGCATCTGCCGCTTTATACCGTCACGTGATGTCCGCGGTGGGGTTAAACCAATCCATAGCTGACCAGAACTCTCAACACCGTATCTTCAGGCTTATTCCTCTCCAGAGTGGATCATGTCTAACCATAGTGCTCGTTTTCCCGTTCGGCGACAAAGTATACTCATATAAAACAAGTCTTTGTTCGGTGCGCTACTACGAGCCGGCGGCCTGATAGACGTGCGCCATGTCGGTTCGGCTTACATCTTTGTGTATCCTCAAATTGAGATATCCGGTCGTATGTAGACGTGTTACTTTAAAGTTGCTTACGCAGTTCCTGGCTTAAGGGACAGGCGATTTTCAATGAAACTATCATATGACGACCATAAGACTAAACAACCCAGATTACCTGGTGTGAAAGCTAGCTACTCGTGCTGAAAGGGGAGCGTGGGTGCTGAAGGCGGCTAAGAAGCAGCGAACCTCCTGACAGAAAAGTTGCGTCCCCTGAGTTGGCTTACATCGGGTTTTATTTTTGTGACCGTGTCCGGGCCGTAACATTTGTTCTACAGTACACAGGTGAAGGGGAACGGCTGAGTTGCTATGAAGCCGATCCGCACGCAGGGCATCTCGAATAAGCATCGACCGAGCCGTGCTATCTAGAGAGGCAGGGATGCGGCAAAAGGACCCGCAAATATGAGTACTATCCCTCTAACGTGCAAGCTTTCCGGCCAACTACTTCGAGTCCTAATCCAGAGCTACAACGGACCAAGAGGTGTGCCTAAGGTTCTAGTGGCATGCTCTAATGCCAGGTCGCCAGATAGGACAGGTTTGGCATTTTCCTACCACTGTCGAGCCCAGCGCTCACATTTTTCTACCAGCAGAGATGTTCTCCTACGGCGGAGGTCGCGTCAGTGAGTGGAAGTCGTTTGTCGGCCGAGCGGGTAGTGCGCCGAGGTAAGGACATCGCCGTGGGGGAGGCGTACAGCCTTGTTCGGAGTGGCTAGTTTCAGCAGTGGCATTATGGGTACCAAACTTTCCGATGCCCTCAAGTGCAAATGTGCGAGGGCACGCAAACTATCAACATTCTAAGTTGTAGTGTGCCGGTGCACGTAGTCGATGTTCGTAACCAGAGAGGTTCATCAGCTATCGGGAGGAACCCACGGAGAACCAAGCCA
seq00018   ACCCGTATATCGGGTTGTTAAAGTCGTTCCATGAACCAGCGGCAAGTATACCAATTTCGCCCTAAACATCCACCTCATAATAAAAGCGCGAAATAAAGCCGGACGCTGTAGTTGGTTCACAATTAAATCGGACATTCCTATCATGGAGTATTCCCGGTTGTATGCCTGGAAGGGAGAGGTAGTCCCTTATACCCAACGACGCCGAATTTAAGAGACTGTGAGCTGTGCCCTAGAGCCGGCCGCCGGTTAGTGGGGTTTATCTTATATGATCGGAGCTTCCGAAAACCAAGAAATCCTTGGACTACGCCCCTTAGCACTAAACACGAGCGTGGATGAACGGGGGAATATACACTGCAGGCCTCGCCATATGTCCCTTCGCCGGACTTTATCAGCGGATCTTAATGCACTTTGCATAATAACGGGCGGAGTCATGGCATTACAAATCGATTCCATCCTATAAATGAGAATAGGAGGCAGTCTTCATCCCGAACGTATAGGAAAGAGGTGTTGATCGACAGAGCCTTATTCTTATTGTCACGCTCTTGTCCCTGATGCCGTTTGCCCCAGAGGGCTGTTTGTGTTTGAGCTTACATATTGCAGTTGAGCACAATACAACTATCCACACTCCTCGCCACTCGCACGTTTGTGACTGTATGAGTATAGCACGCTGTAAGAGATGTGACGATGGAGGTACATCAATTCAGCCTGTCACAAAGGATTAGTTTAAAGAGTACAGCCCCGGAACCTCATCCAAAAGGACTGGAGATACTTCCTTACCTGTGTCCCCCCTCGGCACTGGGTTTACTACTGCGAAACGATACTGGGGAATATCGGTAGACCAACTGACTTCGTCCATCGCATCGTTCAACGGCGCCAGGTCGTAGTGTGCTGAGCGCAAGGGTGTGATTGCTTTTCGAATTTCGACCGCTGTTTTTACCTCAGAGCCTATGCGCCTATCAGCAGCCGGATATTTCGCCTGTCCTTTTCTCTTCACCGCCTCATCGGGGACCCTAGCCTTACTCATAGGAGGTCGAGGGACGCTCGCTAAACCCTGGTAAATTGGTGAGTTATGTATTCTTAAAAGTAAGGTTTGCATTGATGGGGCCGTCGTTGCTAAGATGACGGATTATTAACGCATCTGCCGCTTTATACCGTCACGTGATGTCCGCGGTGGGGTTAAACCAATCCATAGCTGACCAGAACTCTCAACACCGTATCTTCAGGCTTATTCCTCTCCAGAGTGGATCATGTCTAACCATAGTGCTCGTTTTCCCGTTCGGCGACAAAGTATACTCATATAAAACAAGTCTTTGTTCGGTGCGCTACTACGAGCCGGCGGCCTGATAGACGTGCGCCATGTCGGTTCGGCTTACATCTTTGTGTATCCTCAAATTGAGATATCCGGTCGTATGTAGACGTGTTACTTTAAAGTTGCTTACGCAGTTCCTGGCTTAAGGGACAGGCGATTTTCAATGAAACTATCATATGACGACCATAAGACTAAACAACCCAGATTACCTGGTGTGAAAGCTAGCTACTCGTGCTGAAAGGGGAGCGTGGGTGCTGAAGGCGGCTAAGAAGCAGCGAACCCCCTGACAGAAAAGTTGCGTCCCCTGAGTTGGCTTACATCGGGTTTTATTTTTGTGACCGTGTCCGGGCCGTAACATTTGTTCTACAGTACACAGGTGAAGGGGAACGGCTGAGTTGCTATGAAGCCGATCCGCACGCAGGGCATCTCGAATAAGCATCGACCGAGCCGTGCTATCTAGAGAGGCAGGGATGCGGCAAAAGGACCCGCAAATATGAGTACTATCCCTCTAACGTGCAAGCTTTCCGGCCAACTACTTCGAGTCCTAATCCAGAGCTACAACGGACCAAGAGGTGTGCCTAAGGTTCTAGTGGCATGCTCTAATGCCAGGTCGCCAGATAGGACAGGTTTGGCACTTTCCTACCACTGTCGAGCCCAGCGCTCACATTTTTCTACCAGCAGAGATGTTCTCCTACGGCGGAGGTCGCGTCAGTGAGTGGAAGTCGTTGGTCGGCCGAGCGGGTAGTGCGCCGAGGTAAGGACATCGCCGTGGGGGAGGCGTACAGCCTTGTTCGGAGTGGCTAGTTTCAGCAGTGGCATTATGGGTACCAAACTTTCCGATGCCCTCAAGTGCAAATGTGCGAGGGCACGCAAACTATCATCATTCTAAGTTGTAGTGTGCCGGTGCACGTAGTCGATGTTCGTAACCAGAGAGGTTCATCAGCTATCGGGAGGAACCCACGGAGAACCAAGCCA
seq00019   ACCCGTATATCGGGTTGTTAAAGTCGTTCCATGAACCAGCGGCAAGTATACCAATTTCGCCCTAAACATCCACCTCATAATAAAAGCGCGAAATAAAGCCGGACGCTGTAGTTGGTTCACAATTAAATCGGACATTCCTATCATGGAGTATTCCCGGTTGTATGCCTGGAAGGGAGAGGTAGTCCCTTATACCCAACGACGCCGAATTTAAGAGACTGTGAGCTGTGCCCTAGAGCCGGCCGCCGGTTAGTGGGGTTTATCTTATATGATCGGAGCTTCCGAAAACCAAGAAATCCTTGGACTACGCCCCTTAGCACTAAACACGAGCGTGGATGAACGGGGGAATATACACTGCAGGCCTCGCCATATGTCCCTTCGCCGGACTTTATCAGCGGATCCTAATGCACTTTGCATAATAACGGGCGGAGTCATGGCATTACAAATCGATTCCATCCTATAAATGAGAATAGGAGGCAGTCTTCATCCCGAACGTATAGGAAAGAGGTGTTGATCGACAGAGCCTTATTCTTATTGTCACGCTCTTGTCCCTGATGCCGTTTGCCCCAGAGGGCTGTTTGTGTTTGAGCTTACATATTGCAGTTGAGCACAATACAACTATCCACACTCCTCGCCACTCGCACGTTTGTGACTGTATGAGTATAGCACGCTGTAAGAGATGTGACGATGGAGGTACATCAATTCAGCCTGTCACAAAGGATTAGTTTAAAGAGTACAGCCCCGGAACCTCATCCAAAAGGACTGGAGATACTTCCTTACCTGTGTCCCCCCTCGGCACTGGGTTTACTACTGCGAAACGATACTGGGGAATATCGGTAGACCAACTGACTTCGTCCATCGCATCGTTCAACGGCGCCAGGTCGTAGTGTGCTGAGCGCAAGGGTGTGATTGCTTTTCGAATTTCGACCGCTGTTTTTACCTCAGAGCCTATGCGCCTATCAGCAGCCGGATATTTCGCCTGTCCTTTTCTCTTCACCGCCTCATCGGGGACCCTAGCCTTACTCATAGGAGGTCGAGGGACGCTCGCTAAACCCTGGTAAATTGGTGAGTTATGTATTCTTAAAAGTAAGGTTTGCATTGATGGGGCCGTCGTTGCTAAGATGACGGATTATTAACGCATCTGCCGCTTTATACCGTCACGTGATGTCCGCGGTGGGGTTAAACCAATCCATAGCTGACCAGAACTCTCAACACCGTATCTTCAGGCTTATTCCTCTCCAGAGTGGATCATGTCTAACCATAGTGCTCGTTTTCCCGTTCGGCGACAAAGTATACTCATATAAAACAAGTCTTTGTTCGGTGCGCTACTACGAGCCGGCGGCCTGATAGACGTGCGCCATGTCGGTTCGGCTTACATCTTTGTGTATCCTCAAATTGAGATATCCGGTCGTATGTAGACGTGTTACTTTAAAGTTGCTTACGCAGTTCCTGGCTTAAGGGACAGGCGATTTTCAATGAAACTATCATATGACGACCATAAGACTAAACAACCCAGATTACCTGGTGTGAAAGCTAGCTACTCGTGCTGAAAGGGGAGCGTGGGTGCTGAAGGCGGCTAAGAAGCAGCGAACCCCCTGACAGAAAAGTTGCGTCCCCTGAGTTGGCTTACATCGGGTTTTATTTTTGTGACCGTGTCCGGGCCGTAACATTTGTTCTACAGTACACAGGTGAAGGGGAACGGCTGAGTTGCTATGAAGCCGATCCGCACGCAGGGCATCTCGAATAAGCATCGACCGAGCCGTGCTATCTAGAGAGGCAGGGATGCGGCAAAAGGACCCGCAAATATGAGTACTATCCCTCTAACGTGCAAGCTTTCCGGCCAACTACTTCGAGTCCTAATCCAGAGCTACAACGGACCAAGAGGTGTGCCTAAGGTTCTAGTGGCATGCTCTAATGCCAGGTCGCCAGATAGGACAGGTTTGGCATTTTCCTACCACTGTCGAGCCCAGCGCTCACATTTTTCTACCAGCAGAGATGTTCTCCTACGGCGGAGGTCGCGTCAGTGAGTGGAAGTCGTTGGTCGGCCGAGCGGGTAGTGCGCCGAGGTAAGGACATCGCCGTGGGGGAGGCGTACAGCCTTGTTCGGAGTGGCTAGTTTCAGCAGTGGCATTATGGGTACCAAACTTTCCGATGCCCTCAAGTGCAAATGTGCGAGGGCACGCAAACTATCATCATTCTAAGTTGTAGTGTGCCGGTGCACGTAGTCGATGTTCGTAACCAGAGAGGTTCATCAGCTATCGGGAGGAACCCACGGAGAACCAAGCCA
seq00020   ACCCGTATATCGGGTTGTTAAAGTCGTTCCATGAACCAGCGGCAAGTATACCAATTTCGCCCTAAACATCCACCTCATAATAAAAGCGCGAAATAAAGCCGGACGCTGTAGTTGGTTCACAATTAAATCGGACATTCCTATCATGGAGTATTCCCGGTTGTATGCCTGGAAGGGAGAGGTAGTCCCTTATACCCAACGACGCCGAATTTAAGAGACTGTGAGCTGTGCCCTAGAGCCGGCCGCCGGTTAGTGGGGTTTATCTTATATGATCGGAGCTTCCGAAAACCAAGAAATCCTTGGACTACGCCCCTTAGCACTAAACACGAGCGTGGATGAACGGGGGAATATACACTGCAGGCCTCGCCATATGTCCCTTCGCCGGACTTTATCAGCGGATCTTAATGCACTTTGCATAATAACGGGCGGAGTCATGGCATTACAAATCGATTCCATCCTATAAATGAGAATAGGAGGCAGTCTTCATCCCGAACGTATAGGAACGAGGTGTTGATCGACAGAGCCTTATTCTTATTGTCACGCTCTTGTCCCTGATGCCGTTTGCCCCAGAGGGCTGTTTGTGTTTGAGCTTACATATTGCAGTTGAGCACAATACAACTATCCACACTCCTCGCCACTCGCACGTTTGTGACTGTATGAGTATAGCACGCTGTAAGAGATGTGACGATGGAGGTACATCAATTCAGCCTGTCACAAAGGATTAGTTTAAAGAGTACAGCCCCGGAACCTCATCCAAAAGGACTGGAGATACTTCCTTACCTGTGTCCCCCCTCGGCACTGGGTTTACTACTGCGAAACGATACTGGGGAATATCGGTAGACCAACTGACTTCGTCCATCGCATCGTTCAACGGCGCCAGGTCGTAGTGTGCTGAGCGCAAGGGTGTGATTGCTTTTCGAATTTCGACCGCTGTTTTTACCTCAGAGCCTATGCGCCTATCAGCAGCCGGATATTTCTCCTGTCCTTTTCTCTTCACCGCCTCATCGGGGACCCTAGCCTTACTCATAGGAGGTCGAGGGACGCTCGCTAAACCCTGGTAAATTGGTGAGTTATGTATTCTTAAAAGTAAGGTTTGCATTGATGGGGCCGTCGTTGCTAAGATGACGGATTATTAACGCATCTGCCGCTTTATACCGTCACGTGATGTCCGCGGTGGGGTTAAACCAATCCATAGCTGACCAGAACTCTCAACACCGTATCTTCAGGCTTATTCCTCTCCAGAGTGGATCATGTCTAACCATAGTGCTCGTTTTCCCGTTCGGCGACAAAGTATACTCATATAAAACAAGTCTTTGTTCGGTGCGCTACTACGAGCCGGCGGCCTGATAGACGTGCGCCATGTCGGTTCGGCTTACATCTTTGTGTATCCTCAAATTGAGATATCCGGTCGTATGTAGACGTGTTACTTTAAAGTTGCTTACGCAGTTCCTGGCTTAAGGGACAGGCGATTTTCAATGAAACTATCATATGACGACCATAAGACTAAACAACCCAGATTACCTGGTGTGAAAGCTAGCTACTCGTGCTGAAAGGGGAGCGTGGGTGCTGAAGGCGGCTAAGAAGCAGCGAACCTCCTGACAGAAAAGTTGCGTCCCCTGAGTTGGCTTACATCGGGTTTTATTTTTGTGACCGTGTCCGGGCCGTAACATTTGTTCTACAGTACACAGGTGAAGGGGAACGGCTGAGTTGCTATGAAGCCGATCCGCACGCAGGGCATCTCGAATAAGCATCGACCGAGCCGTGCTATCTAGAGAGGCAGGGATGCGGCAAAAGGACCCGCAAATATGAGTACTATCCCTCTAACGTGCAAGCTTTCCGGCCAACTACTTCGAGTCCTAATCCAGAGCTACAACGGACCAAGAGGTGTGCCTAAGGTTCTAGTGGCATGCTCTAATGCCAGGTCGCCAGATAGGACAGGTTTGGCATTTTCCTACCACTGTCGAGCCCAGCGCTCACATTTTTCTACCAGCAGAGATGTTCTCCTACGGCGGAGGTCGCGTCAGTGAGTGGAAGTCGTTTGTCGGCCGAGCGGGTAGTGCGCCGAGGTAAGGACATCGCCGTGGGGGAGGCGTACAGCCTTGTTCGGAGTGGCTAGTTTCAGCAGTGGCATTATGGGTACCAAACTTTCCGATGCCCTCAAGTGCAAATGTGCGAGGGCACGCAAACTATCAACATTCTAAGTTGTAGTGTGCCGGTGCACGTAGTCGATGTTCGTAACCAGAGAGGTTCATCAGCTATCGGGAGGAACCCACGGAGAACCAAGCCA
seq00021   ACCCGTATATCGGGTTGTTAAAGTCGTTCCATGAACCAGCGGCAAGTATACCAATTTCGCCCTAAACATCCACCTCATAATAAAAGCGCGAAATAAAGCCGGACGCTGTAGTTGGTTCACAATTAAATCGGACATTCCTATCATGGAGTATTCCCGGTTGTATGCCTGGAAGGGAGAGGTAGTCCCTTATACCCAACGACGCCGAATTTAAGAGACTGTGAGCTGTGCCCTAGAGCCGGCCGCCGGTTAGTGGGGTTTATCTTATATGATCGGAGCTTCCGAAAACCAAGAAATCCTTGGACTACGCCCCTTAGCACTAAACACGAGCGTGGATGAACGGGGGAATATACACTGCAGGCCTCGCCATATGTCCCTTCGCCGGACTTTATCAGCGGATCCTAATGCACTTTGCATAATAACGGGCGGAGTCATGGCATTACAAATCGATTCCATCCTATAAATGAGAATAGGAGGCAGTCTTCATCCCGAACGTATAGGAAAGAGGTGTTGATCGACAGAGCCTTATTCTTATTGTCACGCTCTTGTCCCTGATGCCGTTTGCCCCAGAGGGCTGTTTGTGTTTGAGCTTACATATTGCAGTTGAGCACAATACAACTATCCACACTCCTCGCCACTCGCACGTTTGTGACTGTATGAGTATAGCACGCTGTAAGAGATGTGACGATGGAGGTACATCAATTCAGCCTGTCACAAAGGATTAGTTTAAAGAGTACAGCCCCGGAACCTCATCCAAAAGGACTGGAGATACTTCCTTACCTGTGTCCCCCCTCGGCACTGGGTTTACTACTGCGAAACGATACTGGGGAATATCGGTAGACCAACTGACTTCGTCCATCGCATCGTTCAACGGCGCCAGGTCGTAGTGTGCTGAGCGCAAGGGTGTGATTGCTTTTCGAATTTCGACCGCTGTTTTTACCTCAGAGCCTATGCGCCTATCAGCAGCCGGATATTTCGCCTGTCCTTTTCTCTTCACCGCCTCATCGGGGACCCTAGCCTTACTCATAGGAGGTCGAGGGACGCTCGCTAAACCCTGGTAAATTGGTGAGTTATGTATTCTTAAAAGTAAGGTTTGCATTGATGGGGCCGTCGTTGCTAAGATGACGGATTATTAACGCATCTGCCGCTTTATACCGTCACGTGATGTCCGCGGTGGGGTTAAACCAATCCATAGCTGACCAGAACTCTCAACACCGTATCTTCAGGCTTATTCCTCTCCAGAGTGGATCATGTCTAACCATAGTGCTCGTTTTCCCGTTCGGCGACAAAGTATACTCATATAAAACAAGTCTTTGTTCGGTGCGCTACTACGAGCCGGCGGCCTGATAGACGTGCGCCATGTCGGTTCGGCTTACATCTTTGTGTATCCTCAAATTGAGATATCCGGTCGTATGTAGACGTGTTACTTTAAAGTTGCTTACGCAGTTCCTGGCTTAAGGGACAGGCGATTTTCAATGAAACTATCATATGACGACCATAAGACTAAACAACCCAGATTACCTGGTGTGAAAGCTAGCTACTCGTGCTGAAAGGGGAGCGTGGGTGCTGAAGGCGGCTAAGAAGCAGCGAACCCCCTGACAGAAAAGTTGCGTCCCCTGAGTTGGCTTACATCGGGTTTTATTTTTGTGACCGTGTCCGGGCCGTAACATTTGTTCTACAGTACACAGGTGAAGGGGAACGGCTGAGTTGCTATGAAGCCGATCCGCACGCAGGGCATCTCGAATAAGCATCGACCGAGCCGTGCTATCTAGAGAGGCAGGGATGCGGCAAAAGGACCCGCAAATATGAGTACTATCCCTCTAACGTGCAAGCTTTCCGGCCAACTACTTCGAGTCCTAATCCAGAGCTACAACGGACCAAGAGGTGTGCCTAAGGTTCTAGTGGCATGCTCTAATGCCAGGTCGCCAGATAGGACAGGTTTGGCATTTTCCTACCACTGTCGAGCCCAGCGCTCACATTTTTCTACCAGCAGAGATGTTCTCCTACGGCGGAGGTCGCGTCAGTGAGTGGAAGTCGTTGGTCGGCCGAGCGGGTAGTGCGCCGAGGTAAGGACATCGCCGTGGGGGAGGCGTACAGCCTTGTTCGGAGTGGCTAGTTTCAGCAGTGGCATTATGGGTACCAAACTTTCCGATGCCCTCAAGTGCAAATGTGCGAGGGCACGCAAACTATCATCATTCTAAGTTGTAGTGTGCCGGTGCACGTAGTCGATGTTCGTAACCAGAGAGGTTCATCAGCTATCGGGAGGAACCCACGGAGAACCAAGCCA
seq00022   ACCCGTATATCGGGTTGTTAAAGTCGTTCCATGAACCAGCGGCAAGTATACCAATTTCGCCCTAAACATCCACCTCATAATAAAAGCGCGAAATAAAGCCGGACGCTGTAGTTGGTTCACAATTAAATCGGACATTCCTATCATGGAGTATTCCCGGTTGTATGCCTGGAAGGGAGAGGTAGTCCCTTATACCCAACGACGCCGAATTTAAGAGACTGTGAGCTGTGCCCTAGAGCCGGCCGCCGGTTAGTGGGGTTTATCTTATATGATCGGAGCTTCCGAAAACCAAGAAATCCTTGGACTACGCCCCTTAGCACTAAACACGAGCGTGGATGAACGGGGGAATATACACTGCAGGCCTCGCCATATGTCCCTTCGCCGGACTTTATCAGCGGATCTTAATGCACTTTGCATAATAACGGGCGGAGTCATGGCATTACAAATCGATTCCATCCTATAAATGAGAATAGGAGGCAGTCTTCATCCCGAACGTATAGGAAAGAGGTGTTGATCGACAGAGCCTTATTCTTATTGTCACGCTCTTGTCCCTGATGCCGTTTGCCCCAGAGGGCTGTTTGTGTTTGAGCTTACATATTGCAGTTGAGCACAATACAACTATCCACACTCCTCGCCACTCGCACGTTTGTGACTGTATGAGTATAGCACGCTGTAAGAGATGTGACGATGGAGGTACATCAATTCAGCCTGTCACAAAGGATTAGTTTAAAGAGTACAGCCCCGGAACCTCATCCAAAAGGACTGGAGATACTTCCTTACCTGTGTCCCCCCTCGGCACTGGGTTTACTACTGCGAAACGATACTGGGGAATATCGGTAGACCAACTGACTTCGTCCATCGCATCGTTCAACGGCGCCAGGTCGTAGTGTGCTGAGCGCAAGGGTGTGATTGCTTTTCGAATTTCGACCGCTGTTTTTACCTCAGAGCCTATGCGCCTATCAGCAGCCGGATATTTCGCCTGTCCTTTTCTCTTCACCGCCTCATCGGGGACCCTAGCCTTACTCATAGGAGGTCGAGGGACGCTCGCTAAACCCTGGTAAATTGGTGAGTTATGTATTCTTAAAAGTAAGGTTTGCATTGATGGGGCCGTCGTTGCTAAGATGACGGATTATTAACGCATCTGCCGCTTTATACCGTCACGTGATGTCCGCGGTGGGGTTAAACCAATCCATAGCTGACCAGAACTCTCAACACCGTATCTTCAGGCTTATTCCTCTCCAGAGTGGATCATGTCTAACCATAGTGCTCGTTTTCCCGTTCGGCGACAAAGTATACTCATATAAAACAAGTCTTTGTTCGGTGCGCTACTACGAGCCGGCGGCCTGATAGACGTGCGCCATGTCGGTTCGGCTTACATCTTTGTGTATCCTCAAATTGAGATATCCGGTCGTATGTAGACGTGTTACTTTAAAGTTGCTTACGCAGTTCCTGGCTTAAGGGACAGGCGATTTTCAATGAAACTATCATATGACGACCATAAGACTAAACAACCCAGATTACCTGGTGTGAAAGCTAGCTACTCGTGCTGAAAGGGGAGCGTGGGTGCTGAAGGCGGCTAAGAAGCAGCGAACCCCCTGACAGAAAAGTTGCGTCCCCTGAGTTGGCTTACATCGGGTTTTATTTTTGTGACCGTGTCCGGGCCGTAACATTTGTTCTACAGTACACAGGTGAAGGGGAACGGCTGAGTTGCTATGAAGCCGATCCGCACGCAGGGCATCTCGAATAAGCATCGACCGAGCCGTGCTATCTAGAGAGGCAGGGATGCGGCAAAAGGACCCGCAAATATGAGTACTATCCCTCTAACGTGCAAGCTTTCCGGCCAACTACTTCGAGTCCTAATCCAGAGCTACAACGGACCAAGAGGTGTGCCTAAGGTTCTAGTGGCATGCTCTAATGCCAGGTCGCCAGATAGGACAGGTTTGGCATTTTCCTACCACTGTCGAGCCCAGCGCTCACATTTTTCTACCAGCAGAGATGTTCTCCTACGGCGGAGGTCGCGTCAGTGAGTGGAAGTCGTTGGTCGGCCGAGCGGGTAGTGCGGCGATGTAAGGACATCGCCGTGGGGGAGGCGTACAGCCTTGTTCGGAGTGGCTAGTTTCAGCAGTGGCATTATGGGTACCAAACTTTCCGATGCCCTCAAGTGCAAATGTGCGAGGGCACGCAAACTATCAACATTCTAAGTTGTAGTGTGCCGGTGCACGTAGTCGATGTTCGTAACCAGAGAGGTTCATCAGCTATCGGGAGGAACCCACGGAGAACCAAGCCA
seq00023   ACCCGTATATCGGGTTGTTAAAGTCGTTCCATGAACCAGCGGCAAGTATACCAATTTCGCCCTAAACATCCACCTCATAATAAAAGCGCGAAATAAAGCCGGACGCTGTAGTTGGTTCACAATTAAATCGGACATTCCTATCATGGAGTATTCCCGGTTGTATGCCTGGAAGGGAGAGGTAGTCCCTTATACCCAACGACGCCGAATTTAAGAGACTGTGAGCTGTGCCCTAGAGCCGGCCGCCGGTTAGTGGGGTTTATCTTATATGATCGGAGCTTCCGAAAACCAAGAAATCCTTGGACTACGCCCCTTAGCACTAAACACGAGCGTGGATGAACGGGGGAATATACACTGCAGGCCTCGCCATATGTCCCTTCGCCGGACTTTATCAGCGGATCTTAATGCACTTTGCATAATAACGGGCGGAGTCATGGCATTACAAATCGATTCCATCCTATAAATGAGAATAGGAGGCAGTCTTCATCCCGAACGTATAGGAACGAGGTGTTGATCGACAGAGCCTTATTCTTATTGTCACGCTCTTGTCCCTGATGCCGTTTGCCCCAGAGGGCTGTTTGTGTTTGAGCTTACATATTGCAGTTGAGCACAATACAACTATCCACACTCCTCGCCACTCGCACGTTTGTGACTGTATGAGTATAGCACGCTGTAAGAGATGTGACGATGGAGGTACATCAATTCAGCCTGTCACAAAGGATTAGTTTAAAGAGTACAGCCCCGGAACCTCATCCAAAAGGACTGGAGATACTTCCTTACCTGTGTCCCCCCTCGGCACTGGGTTTACTACTGCGAAACGATACTGGGGAATATCGGTAGACCAACTGACTTCGTCCATCGCATCGTTCAACGGCGCCAGGTCGTAGTGTGCTGAGCGCAAGGGTGTGATTGCTTTTCGAATTTCGACCGCTGTTTTTACCTCAGAGCCTATGCGCCTATCAGCAGCCGGATATTTCGCCTGTCCTTTTCTCTTCACCGCCTCATCGGGGACCCTAGCCTTACTCATAGGAGGTCGAGGGACGCTCGCTAAACCCTGGTAAATTGGTGAGTTATGTATTCTTAAAAGTAAGGTTTGCATTGATGGGGCCGTCGTTGCTAAGATGACGGATTATTAACGCATCTGCCGCTTTATACCGTCACGTGATGTCCGCGGTGGGGTTAAACCAATCCATAGCTGACCAGAACTCTCAACACCGTATCTTCAGGCTTATTCCTCTCCAGAGTGGATCATGTCTAACCATAGTGCTCGTTTTCCCGTTCGGCGACAAAGTATACTCATATAAAACAAGTCTTTGTTCGGTGCGCTACTACGAGCCGGCGGCCTGATAGACGTGCGCCATGTCGGTTCGGCTTACATCTTTGTGTATCCTCAAATTGAGATATCCGGTCGTATGTAGACGTGTTACTTTAAAGTTGCTTACGCAGTTCCTGGCTTAAGGGACAGGCGATTTTCAATGAAACTATCATATGACGACCATAAGACTAAACAACCCAGATTACCTGGTGTGAAAGCTAGCTACTCGTGCTGAAAGGGGAGCGTGGGTGCTGAAGGCGGCTAAGAAGCAGCGAACCCCCTGACAGAAAAGTTGCGTCCCCTGAGTTGGCTTACATCGGGTTTTATTTTTGTGACCGTGTCCGGGCCGTAACATTTGTTCTACAGTACACAGGTGAAGGGGAACGGCTGAGTTGCTATGAAGCCGATCCGCACGCAGGGCATCTCGAATAAGCATCGACCGAGCCGTGCTATCTAGAGAGGCAGGGATGCGGCAAAAGGACCCGCAAATATGAGTACTATCCCTCTAACGTGCAAGCTTTCCGGCCAACTACTTCGAGTCCTAATCCAGAGCTACAACGGACCAAGAGGTGTGCCTAAGGTTCTAGTGGCATGCTCTAATGCCAGGTCGCCAGATAGGACAGGTTTGGCACTTTCCTACCACTGTCGAGCCCAGCGCTCACATTTTTCTACCAGCAGAGATGTTCTCCTACGGCGGAGGTCGCGTCAGTGAGTGGAAGTCGTTGGTCGGCCGAGCGGGTAGTGCGCCGAGGTAAGGACATCGCCGTGGGGGAGGCGTACAGCCTTGTTCGGAGTGGCTAGTTTCAGCAGTGGCATTATGGGTACCAAACTTTCCGATGCCCTCAAGTGCAAATGTGCGAGGGCACGCAAACTATCAACATTCTAAGTTGTAGTGTGCCGGTGCACGTAGTCGATGTTCGTAACCAGAGAGGTTCATCAGCTATCGGGAGGAACCCACGGAGAACCAAGCCA
seq00024   ACCCGTATATCGGGTTGTTAAAGTCGTTCCATGAACCAGCGGCAAGTATACCAATTTCGCCCTAAACATCCACCTCATAATAAAAGCGCGAAATAAAGCCGGACGCTGTAGTTGGTTCACAATTAAATCGGACATTCCTATCATGGAGTATTCCCGGTTGTATGCCTGGAAGGGAGAGGTAGTCCCTTATACCCAACGACGCCGAATTTAAGAGACTGTGAGCTGTGCCCTAGAGCCGGCCGCCGGTTAGTGGGGTTTATCTTATATGATCGGAGCTTCCGAAAACCAAGAAATCCTTGGACTACGCCCCTTAGCACTAAACACGAGCGTGGATGAACGGGGGAATATACACTGCAGGCCTCGCCATATGTCCCTTCGCCGGACTTTATCAGCGGATCTTAATGCACTTTGCATAATAACGGGCGGAGTCATGGCATTACAAATCGATTCCATCCTATAAATGAGAATAGGAGGCAGTCTTCATCCCGAACGTATAGGAAAGAGGTGTTGATCGACAGAGCCTTATTCTTATTGTCACGCTCTTGTCCCTGATGCCGTTTGCCCCAGAGGGCTGTTTGTGTTTGAGCTTACATATTGCAGTTGAGCACAATACAACTATCCACACTCCTCGCCACTCGCACGTTTGTGACTGTATGAGTATAGCACGCTGTAAGAGATGTGACGATGGAGGTACATCAATTCAGCCTGTCACAAAGGATTAGTTTAAAGAGTACAGCCCCGGAACCTCATCCAAAAGGACTGGAGATACTTCCTTACCTGTGTCCCCCCTCGGCACTGGGTTTACTACTGCGAAACGATACTGGGGAATATCGGTAGACCAACTGACTTCGTCCATCGCATCGTTCAACGGCGCCAGGTCGTAGTGTGCTGAGCGCAAGGGTGTGATTGCTTTTCGAATTTCGACCGCTGTTTTTACCTCAGAGCCTATGCGCCTATCAGCAGCCGGATATTTCGCCTGTCCTTTTCTCTTCACCGCCTCATCGGGGACCCTAGCCTTACTCATAGGAGGTCGAGGGACGCTCGCTAAACCCTGGTAAATTGGTGAGTTATGTATTCTTAAAAGTAAGGTTTGCATTGATGGGGCCGTCGTTGCTAAGATGACGGATTATTAACGCATCTGCCGCTTTATACCGTCACGTGATGTCCGCGGTGGGGTTAAACCAATCCATAGCTGACCAGAACTCTCAACACCGTATCTTCAGGCTTATTCCTCTCCAGAGTGGATCATGTCTAACCATAGTGCTCGTTTTCCCGTTCGGCGACAAAGTATACTCATATAAAACAAGTCTTTGTTCGGTGCGCTACTACGAGCCGGCGGCCTGATAGACGTGCGCCATGTCGGTTCGGCTTACATCTTTGTGTATCCTCAAATTGAGATATCCGGTCGTATGTAGACGTGTTACTTTAAAGTTGCTTACGCAGTTCCTGGCTTAAGGGACAGGCGATTTTCAATGAAACTATCATATGACGACCATAAGACTAAACAACCCAGATTACCTGGTGTGAAAGCTAGCTACTCGTGCTGAAAGGGGAGCGTGGGTGCTGAAGGCGGCTAAGAAGCAGCGAACCCCCTGACAGAAAAGTTGCGTCCCCTGAGTTGGCTTACATCGGGTTTTATTTTTGTGACCGTGTCCGGGCCGTAACATTTGTTCTACAGTACACAGGTGAAGGGGAACGGCTGAGTTGCTATGAAGCCGATCCGCACGCAGGGCATCTCGAATAAGCATCGACCGAGCCGTGCTATCTAGAGAGGCAGGGATGCGGCAAAAGGACCCGCAAATATGAGTACTATCCCTCTAACGTGCAAGCTTTCCGGCCAACTACTTCGAGTCCTAATCCAGAGCTACAACGGACCAAGAGGTGTGCCTAAGGTTCTAGTGGCATGCTCTAATGCCAGGTCGCCAGATAGGACAGGTTTGGCATTTTCCTACCACTGTCGAGCCCAGCGCTCACATTTTTCTACCAGCAGAGATGTTCTCCTACGGCGGAGGTCGCGTCAGTGAGTGGAAGTCGTTGGTCGGCCGAGCGGGTAGTGCGCCGAGGTAAGGACATCGCCGTGGGGGAGGCGTACAGCCTTGTTCGGAGTGGCTAGTTTCAGCAGTGGCATTATGGGTACCAAACTTTCCGATGCCCTCAAGTGCAAATGTGCGAGGGCACGCAAACTATCAACATTCTAAGTTGTAGTGTGCCGGTGCACGTAGTCGATGTTCGTAACCAGAGAGGTTCATCAGCTATCGGGAGGAACCCACGGAGAACCAAGCCA
seq00025   ACCCGTATATCGGGTTGTTAAAGTCGTTCCATGAACCAGCGGCAAGTATACCAATTTCGCCCTAAACATCCACCTCATAATAAAAGCGCGAAATAAAGCCGGACGCTGTAGTTGGTTCACAATTAAATCGGACATTCCTATCATGGAGTATTCCCGGTTGTATGCCTGGAAGGGAGAGGTAGTCCCTTATACCCAACGACGCCGAATTTAAGAGACTGTGAGCTGTGCCCTAGAGCCGGCCGCCGGTTAGTGGGGTTTATCTTATATGATCGGAGCTTCCGAAAACCAAGAAATCCTTGGACTACGCCCCTTAGCACTAAACACGAGCGTGGATGAACGGGGGAATATACACTGCAGGCCTCGCCATATGTCCCTTCGCCGGACTTTATCAGCGGATCTTAATGCACTTTGCATAATAACGGGCGGAGTCATGGCATTACAAATCGATTCCATCCTATAAATGAGAATAGGAGGCAGTCTTCATCCCGAACGTATAGGAAAGAGGTGTTGATCGACAGAGCCTTATTCTTATTGTCACGCTCTTGTCCCTGATGCCGTTTGCCCCAGAGGGCTGTTTGTGTTTGAGCTTACATATTGCAGTTGAGCACAATACAACTATCCACACTCCTCGCCACTCGCACGTTTGTGACTGTATGAGTATAGCACGCTGTAAGAGATGTGACGATGGAGGTACATCAATTCAGCCTGTCACAAAGGATTAGTTTAAAGAGTACAGCCCCGGAACCTCATCCAAAAGGACTGGAGATACTTCCTTACCTGTGTCCCCCCTCGGCACTGGGTTTACTACTGCGAAACGATACTGGGGAATATCGGTAGACCAACTGACTTCGTCCATCGCATCGTTCAACGGCGCCAGGTCGTAGTGTGCTGAGCGCAAGGGTGTGATTGCTTTTCGAATTTCGACCGCTGTTTTTACCTCAGAGCCTATGCGCCTATCAGCAGCCGGATATTTCGCCTGTCCTTTTCTCTTCACCGCCTCATCGGGGACCCTAGCCTTACTCATAGGAGGTCGAGGGACGCTCGCTAAACCCTGGTAAATTGGTGAGTTATGTATTCTTAAAAGTAAGGTTTGCATTGATGGGGCCGTCGTTGCTAAGATGACGGATTATTAACGCATCTGCCGCTTTATACCGTCACGTGATGTCCGCGGTGGGGTTAAACCAATCCATAGCTGACCAGAACTCTCAACACCGTATCTTCAGGCTTATTCCTCTCCAGAGTGGATCATGTCTAACCATAGTGCTCGTTTTCCCGTTCGGCGACAAAGTATACTCATATAAAACAAGTCTTTGTTCGGTGCGCTACTACGAGCCGGCGGCCTGATAGACGTGCGCCATGTCGGTTCGGCTTACATCTTTGTGTATCCTCAAATTGAGATATCCGGTCGTATGTAGACGTGTTACTTTAAAGTTGCTTACGCAGTTCCTGGCTTAAGGGACAGGCGATTTTCAATGAAACTATCATATGACGACCATAAGACTAAACAACCCAGATTACCTGGTGTGAAAGCTAGCTACTCGTGCTGAAAGGGGAGCGTGGGTGCTGAAGGCGGCTAAGAAGCAGCGAACCCCCTGACAGAAAAGTTGCGTCCCCTGAGTTGGCTTACATCGGGTTTTATTTTTGTGACCGTGTCCGGGCCGTAACATTTGTTCTACAGTACACAGGTGAAGGGGAACGGCTGAGTTGCTATGAAGCCGATCCGCACGCAGGGCATCTCGAATAAGCATCGACCGAGCCGTGCTATCTAGAGAGGCAGGGATGCGGCAAAAGGACCCGCAAATATGAGTACTATCCCTCTAACGTGCAAGCTTTCCGGCCAACTACTTCGAGTCCTAATCCAGAGCTACAACGGACCAAGAGGTGTGCCTAAGGTTCTAGTGGCATGCTCTAATGCCAGGTCGCCAGATAGGACAGGTTTGGCATTTTCCTACCACTGTCGAGCCCAGCGCTCACATTTTTCTACCAGCAGAGATGTTCTCCTACGGCGGAGGTCGCGTCAGTGAGTGGAAGTCGTTGGTCGGCCGAGCGGGTAGTGCGCCGAGGTAAGGACATCGCCGTGGGGGAGGCGTACAGCCTTGTTCGGAGTGGCTAGTTTCAGCAGTGGCATTATGGGTACCAAACTTTCCGATGCCCTCAAGTGCAAATGTGCGAGGGCACGCAAACTATCATCATTCTAAGTTGTAGTGTGCCGGTGCACGTAGTCGATGTTCGTAACCAGAGAGGTTCATCAGCTATCGGGAGGAACCCACGGAGAACCAAGCCA
seq00026   ACCCGTATATCGGGTTGTTAAAGTCGTTCCATGAACCAGCGGCAAGTATACCAATTTCGCCCTAAACATCCACCTCATAATAAAAGCGCGAAATAAAGCCGGACGCTGTAGTTGGTTCACAATTAAATCGGACATTCCTATCATGGAGTATTCCCGGTTGTATGCCTGGAAGGGAGAGGTAGTCCCTTATACCCAACGACGCCGAATTTAAGAGACTGTGAGCTGTGCCCTAGAGCCGGCCGCCGGTTAGTGGGGTTTATCTTATATGATCGGAGCTTCCGAAAACCAAGAAATCCTTGGACTACGCCCCTTAGCACTAAACACGAGCGTGGATGAACGGGGGAATATACACTGCAGGCCTCGCCATATGTCCCTTCGCCGGACTTTATCAGCGGATCTTAATGCACTTTGCATAATAACGGGCGGAGTCATGGCATTACAAATCGATTCCATCCTATAAATGAGAATAGGAGGCAGTCTTCATCCCGAACGTATAGGAAAGAGGTGTTGATCGACAGAGCCTTATTCTTATTGTCACGCTCTTGTCCCTGATGCCGTTTGCCCCAGAGGGCTGTTTGTGTTTGAGCTTACATATTGCAGTTGAGCACAATACAACTATCCACACTCCTCGCCACTCGCACGTTTGTGACTGTATGAGTATAGCACGCTGTAAGAGATGTGACGATGGAGGTACATCAATTCAGCCTGTCACAAAGGATTAGTTTAAAGAGTACAGCCCCGGAACCTCATCCAAAAGGACTGGAGATACTTCCTTACCTGTGTCCCCCCTCGGCACTGGGTTTACTACTGCGAAACGATACTGGGGAATATCGGTAGACCAACTGACTTCGTCCATCGCATCGTTCAACGGCGCCAGGTCGTAGTGTGCTGAGCGCAAGGGTGTGATTGCTTTTCGAATTTCGACCGCTGTTTTTACCTCAGAGCCTATGCGCCTATCAGCAGCCGGATATTTCGCCTGTCCTTTTCTCTTCACCGCCTCATCGGGGACCCTAGCCTTACTCATAGGAGGTCGAGGGACGCTCGCTAAACCCTGGTAAATTGGTGAGTTATGTATTCTTAAAAGTAAGGTTTGCATTGATGGGGCCGTCGTTGCTAAGATGACGGATTATTAACGCATCTGCCGCTTTATACCGTCACGTGATGTCCGCGGTGGGGTTAAACCAATCCATAGCTGACCAGAACTCTCAACACCGTATCTTCAGGCTTATTCCTCTCCAGAGTGGATCATGTCTAACCATAGTGCTCGTTTTCCCGTTCGGCGACAAAGTATACTCATATAAAACAAGTCTTTGTTCGGTGCGCTACTACGAGCCGGCGGCCTGATAGACGTGCGCCATGTCGGTTCGGCTTACATCTTTGTGTATCCTCAAATTGAGATATCCGGTCGTATGTAGACGTGTTACTTTAAAGTTGCTTACGCAGTTCCTGGCTTAAGGGACAGGCGATTTTCAATGAAACTATCATATGACGACCATAAGACTAAACAACCCAGATTACCTGGTGTGAAAGCTAGCTACTCGTGCTGAAAGGGGAGCGTGGGTGCTGAAGGCGGCTAAGAAGCAGCGAACCCCCTGACAGAAAAGTTGCGTCCCCTGAGTTGGCTTACATCGGGTTTTATTTTTGTGACCGTGTCCGGGCCGTAACATTTGTTCTACAGTACACAGGTGAAGGGGAACGGCTGAGTTGCTATGAAGCCGATCCGCACGCAGGGCATCTCGAATAAGCATCGACCGAGCCGTGCTATCTAGAGAGGCAGGGATGCGGCAAAAGGACCCGCAAATATGAGTACTATCCCTCTAACGTGCAAGCTTTCCGGCCAACTACTTCGAGTCCTAATCCAGAGCTACAACGGACCAAGAGGTGTGCCTAAGGTTCTAGTGGCATGCTCTAATGCCAGGTCGCCAGATAGGACAGGTTTGGCATTTTCCTACCACTGTCGAGCCCAGCGCTCACATTTTTCTACCAGCAGAGATGTTCTCCTACGGCGGAGGTCGCGTCAGTGAGTGGAAGTCGTTGGTCGGCCGAGCGGGTAGTGCGCCGAGGTAAGGACATCGCCGTGGGGGAGGCGTACAGCCTTGTTCGGAGTGGCTAGTTTCAGCAGTGGCATTATGGGTACCAAACTTTCCGATGCCCTCAAGTGCAAATGTGCGAGGGCACGCAAACTATCAACATTCTAAGTTGTAGTGTGCCGGTGCACGTAGTCGATGTTCGTAACCAGAGAGGTTCATCAGCTATCGGGAGGAACCCACGGAGAACCAAGCCA
seq00027   ACCCGTATATCGGGTTGTTAAAGTCGTTCCATGAACCAGCGGCAAGTATACCAATTTCGCCCTAAACATCCACCTCATAATAAAAGCGCGAAATAAAGCCGGACGCTGTAGTTGGTTCACAATTAAATCGGACATTCCTATCATGGAGTATTCCCGGTTGTATGCCTGGAAGGGAGAGGTAGTCCCTTATACCCAACGACGCCGAATTTAAGAGACTGTGAGCTGTGCCCTAGAGCCGGCCGCCGGTTAGTGGGGTTTATCTTATATGATCGGAGCTTCCGAAAACCAAGAAATCCTTGGACTACGCCCCTTAGCACTAAACACGAGCGTGGATGAACGGGGGAATATACACTGCAGGCCTCGCCATATGTCCCTTCGCCGGACTTTATCAGCGGATCCTAATGCACTTTGCATAATAACGGGCGGAGTCATGGCATTACAAATCGATTCCATCCTATAAATGAGAATAGGAGGCAGTCTTCATCCCGAACGTATAGGAAAGAGGTGTTGATCGACAGAGCCTTATTCTTATTGTCACGCTCTTGTCCCTGATGCCGTTTGCCCCAGAGGGCTGTTTGTGTTTGAGCTTACATATTGCAGTTGAGCACAATACAACTATCCACACTCCTCGCCACTCGCACGTTTGTGACTGTATGAGTATAGCACGCTGTAAGAGATGTGACGATGGAGGTACATCAATTCAGCCTGTCACAAAGGATTAGTTTAAAGAGTACAGCCCCGGAACCTCATCCAAAAGGACTGGAGATACTTCCTTACCTGTGTCCCCCCTCGGCACTGGGTTTACTACTGCGAAACGATACTGGGGAATATCGGTAGACCAACTGACTTCGTCCATCGCATCGTTCAACGGCGCCAGGTCGTAGTGTGCTGAGCGCAAGGGTGTGATTGCTTTTCGAATTTCGACCGCTGTTTTTACCTCAGAGCCTATGCGCCTATCAGCAGCCGGATATTTCGCCTGTCCTTTTCTCTTCACCGCCTCATCGGGGACCCTAGCCTTACTCATAGGAGGTCGAGGGACGCTCGCTAAACCCTGGTAAATTGGTGAGTTATGTATTCTTAAAAGTAAGGTTTGCATTGATGGGGCCGTCGTTGCTAAGATGACGGATTATTAACGCATCTGCCGCTTTATACCGTCACGTGATGTCCGCGGTGGGGTTAAACCAATCCATAGCTGACCAGAACTCTCAACACCGTATCTTCAGGCTTATTCCTCTCCAGAGTGGATCATGTCTAACCATAGTGCTCGTTTTCCCGTTCGGCGACAAAGTATACTCATATAAAACAAGTCTTTGTTCGGTGCGCTACTACGAGCCGGCGGCCTGATAGACGTGCGCCATGTCGGTTCGGCTTACATCTTTGTGTATCCTCAAATTGAGATATCCGGTCGTATGTAGACGTGTTACTTTAAAGTTGCTTACGCAGTTCCTGGCTTAAGGGACAGGCGATTTTCAATGAAACTATCATATGACGACCATAAGACTAAACAACCCAGATTACCTGGTGTGAAAGCTAGCTACTCGTGCTGAAAGGGGAGCGTGGGTGCTGAAGGCGGCTAAGAAGCAGCGAACCCCCTGACAGAAAAGTTGCGTCCCCTGAGTTGGCTTACATCGGGTTTTATTTTTGTGACCGTGTCCGGGCCGTAACATTTGTTCTACAGTACACAGGTGAAGGGGAACGGCTGAGTTGCTATGAAGCCGATCCGCACGCAGGGCATCTCGAATAAGCATCGACCGAGCCGTGCTATCTAGAGAGGCAGGGATGCGGCAAAAGGACCCGCAAATATGAGTACTATCCCTCTAACGTGCAAGCTTTCCGGCCAACTACTTCGAGTCCTAATCCAGAGCTACAACGGACCAAGAGGTGTGCCTAAGGTTCTAGTGGCATGCTCTAATGCCAGGTCGCCAGATAGGACAGGTTTGGCATTTTCCTACCACTGTCGAGCCCAGCGCTCACATTTTTCTACCAGCAGAGATGTTCTCCTACGGCGGAGGTCGCGTCAGTGAGTGGAAGTCGTTGGTCGGCCGAGCGGGTAGTGCGCCGAGGTAAGGACATCGCCGTGGGGGAGGCGTACAGCCTTGTTCGGAGTGGCTAGTTTCAGCAGTGGCATTATGGGTACCAAACTTTCCGATGCCCTCAAGTGCAAATGTGCGAGGGCACGCAAACTATCATCATTCTAAGTTGTAGTGTGCCGGTGCACGTAGTCGATGTTCGTAACCAGAGAGGTTCATCAGCTATCGGGAGGAACCCACGGAGAACCAAGCCA
seq00028   ACCCGTATATCGGGTTGTTAAAGTCGTTCCATGAACCAGCGGCAAGTATACCAATTTCGCCCTAAACATGCACCTCATAATAAAAGCGCGAAATAAAGCCGGACGCTGTAGTTGGTTCACAATTAAATCGGACATTCCTATCATGGAGTATTCCCGGTTGTATGCCTGGAAGGGAGAGGTAGTCCCTTATACCCAACGACGCCGAATTTAAGAGACTGTGAGCTGTGCCCTAGAGCCGGCCGCCGGTTAGTGGGGTTTATCTTATATGATCGGAGCTTCCGAAAACCAAGAAATCCTTGGACTACGCCCCTTAGCACTAAACACGAGCGTGGATGAACGGGGGAATATACACTGCAGGCCTCGCCATATGTCCCTTCGCCGGACTTTATCAGCGGATCTTAATGCACTTTGCATAATAACGGGCGGAGTCATGGCATTACAAATCGATTCCATCCTATAAATGAGAATAGGAGGCAGTCTTCATCCCGAACGTATAGGAAAGAGGTGTTGATCGACAGAGCCTTATTCTTATTGTCACGCTCTTGTCCCTGATGCCGTTTGCCCCAGAGGGCTGTTTGTGTTTGAGCTTACATATTGCAGTTGAGCACAATACAACTATCCACACTCCTCGCCACTCGCACGTTTGTGACTGTATGAGTATAGCACGCTGTAAGAGATGTGACGATGGAGGTACATCAATTCAGCCTGTCACAAAGGATTAGTTTAAAGAGTACAGCCCCGGAACCTCATCCAAAAGGACTGGAGATACTTCCTTACCTGTGTCCCCCCTCGGCACTGGGTTTACTACTGCGAAACGATACTGGGGAATATCGGTAGACCAACTGACTTCGTCCATCGCATCGTTCAACGGCGCCAGGTCGTAGTGTGCTGAGCGCAAGGGTGTGATTGCTTTTCGAATTTCGACCGCTGTTTTTACCTCAGAGCCTATGCGCCTATCAGCAGCCGGATATTTCGCCTGTCCTTTTCTCTTCACCGCCTCATCGGGGACCCTAGCCTTACTCATAGGAGGTCGAGGGACGCTCGCTAAACCCTGGTAAATTGGTGAGTTATGTATTCTTAAAAGTAAGGTTTGCATTGATGGGGCCGTCGTTGCTAAGATGACGGATTATTAACGCATCTGCCGCTTTATACCGTCACGTGATGTCCGCGGTGGGGTTAAACCAATCCATAGCTGACCAGAACTCTCAACACCGTATCTTCAGGCTTATTCCTCTCCAGAGTGGATCATGTCTAACCATAGTGCTCGTTTTCCCGTTCGGCGACAAAGTATACTCATATAAAACAAGTCTTTGTTCGGTGCGCTACTACGAGCCGGCGGCCTGATAGACGTGCGCCATGTCGGTTCGGCTTACATCTTTGTGTATCCTCAAATTGAGATATCCGGTCGTATGTAGACGTGTTACTTTAAAGTTGCTTACGCAGTTCCTGGCTTAAGGGACAGGCGATTTTCAATGAAACTATCATATGACGACCATAAGACTAAACAAACCAGATTACCTGGTGTGAAAGCTAGCTACTCGTGCTGAAAGGGGAGCGTGGGTGCTGAAGGCGGCTAAGAAGCAGCGAACCCCCTGACAGAAAAGTTGCGTCCCCTGAGTTGGCTTACATCGGGTTTTATTTTTGTGACCGTGTCCGGGCCGTAACATTTGTTCTACAGTACACAGGTGAAGGGGAACGGCTGAGTTGCTATGAAGCCGATCCGCACGCAGGGCATCTCGAATAAGCATCGACCGAGCCGTGCTATCTAGAGAGGCAGGGATGCGGCAAAAGGACCCGCAAATATGAGTACTATCCCTCTAACGTGCAAGCTTTCCGGCCAACTACTTCGAGTCCTAATCCAGAGCTACAACGGACCAAGAGGTGTGCCTAAGGTTCTAGTGGCATGCTCTAATGCCAGGTCGCCAGATAGGACAGGTTTGGCATTTTCCTACCACTGTCGAGCCCAGCGCTCACATTTTTCTACCAGCAGAGATGTTCTCCTACGGCGGAGGTCGCGTCAGTGAGTGGAAGTCGTTGGTCGGCCGAGCGGGTAGTGCGCCGAGGTAAGGACATCGCCGTGGGGGAGGCGTACAGCCTTGTTCGGAGTGGCTAGTTTCAGCAGTGGCATTATGGGTACCAAACTTTCCGATGCCCTCAAGTGCAAATGTGCGAGGGCACGCAAACTATCAACATTCTAAGTTGTAGTGTGCCGGTGCACGTAGTCGATGTTCGTAACCAGAGAGGTTCATCAGCTATCGGGAGGAACCCACGGAGAACCAAGCCA
seq00029   ACCCGTATATCGGGTTGTTAAAGTCGTTCCATGAACCAGCGGCAAGTATACCAATTTCGCCCTAAACATCCACCTCATAATAAAAGCGCGAAATAAAGCCGGACGCTGTAGTTGGTTCACAATTAAATCGGACATTCCTATCATGGAGTATTCCCGGTTGTATGCCTGGAAGGGAGAGGTAGTCCCTTATACCCAACGACGCCGAATTTAAGAGACTGTGAGCTGTGCCCTAGAGCCGGCCGCCGGTTAGTGGGGTTTATCTTATATGATCGGAGCTTCCGAAAACCAAGAAATCCTTGGACTACGCCCCTTAGCACTAAACACGAGCGTGGATGAACGGGGGAATATACACTGCAGGCCTCGCCATATGTCCCTTCGCCGGACTTTATCAGCGGATCTTAATGCACTTTGCATAATAACGGGCGGAGTCATGGCATTACAAATCGATTCCATCCTATAAATGAGAATAGGAGGCAGTCTTCATCCCGAACGTATAGGAAAGAGGTGTTGATCGACAGAGCCTTATTCTTATTGTCACGCTCTTGTCCCTGATGCCGTTTGCCCCAGAGGGCTGTTTGTGTTTGAGCTTACATATTGCAGTTGAGCACAATACAACTATCCACACTCCTCGCCACTCGCACGTTTGTGACTGTATGAGTATAGCACGCTGTAAGAGATGTGACGATGGAGGTACATCAATTCAGCCTGTCACAAAGGATTAGTTTAAAGAGTACAGCCCCGGAACCTCATCCAAAAGGACTGGAGATACTTCCTTACCTGTGTCCCCCCTCGGCACTGGGTTTACTACTGCGAAACGATACTGGGGAATATCGGTAGACCAACTGACTTCGTCCATCGCATCGTTCAACGGCGCCAGGTCGTAGTGTGCTGAGCGCAAGGGTGTGATTGCTTTTCGAATTTCGACCGCTGTTTTTACCTCAGAGCCTATGCGCCTATCAGCAGCCGGATATTTCGCCTGTCCTTTTCTCTTCACCGCCTCATCGGGGACCCTAGCCTTACTCATAGGAGGTCGAGGGACGCTCGCTAAACCCTGGTAAATTGGTGAGTTATGTATTCTTAAAAGTAAGGTTTGCATTGATGGGGCCGTCGTTGCTAAGATGACGGATTATTAACGCATCTGCCGCTTTATACCGTCACGTGATGTCCGCGGTGGGGTTAAACCAATCCATAGCTGACCAGAACTCTCAACACCGTATCTTCAGGCTTATTCCTCTCCAGAGTGGATCATGTCTAACCATAGTGCTCGTTTTCCCGTTCGGCGACAAAGTATACTCATATAAAACAAGTCTTTGTTCGGTGCGCTACTACGAGCCGGCGGCCTGATAGACGTGCGCCATGTCGGTTCGGCTTACATCTTTGTGTATCCTCAAATTGAGATATCCGGTCGTATGTAGACGTGTTACTTTAAAGTTGCTTACGCAGTTCCTGGCTTAAGGGACAGGCGATTTTCAATGAAACTATCATATGACGACCATAAGACTAAACAACCCAGATTACCTGGTGTGAAAGCTAGCTACTCGTGCTGAAAGGGGAGCGTGGGTGCTGAAGGCGGCTAAGAAGCAGCGAACCCCCTGACAGAAAAGTTGCGTCCCCTGAGTTGGCTTACATCGGGTTTTATTTTTGTGACCGTGTCCGGGCCGTAACATTTGTTCTACAGTACACAGGTGAAGGGGAACGGCTGAGTTGCTATGAAGCCGATCCGCACGCAGGGCATCTCGAATAAGCATCGACCGAGCCGTGCTATCTAGAGAGGCAGGGATGCGGCAAAAGGACCCGCAAATATGAGTACTATCCCTCTAACGTGCAAGCTTTCCGGCCAACTACTTCGAGTCCTAATCCAGAGCTACAACGGACCAAGAGGTGTGCCTAAGGTTCTAGTGGCATGCTCTAATGCCAGGTCGCCAGATAGGACAGGTTTGGCATTTTCCTACCACTGTCGAGCCCAGCGCTCACATTTTTCTACCAGCAGAGATGTTCTCCTACGGCGGAGGTCGCGTCAGTGAGTGGAAGTCGTTGGTCGGCCGAGCGGGTAGTGCGCCGAGGTAAGGACATCGCCGTGGGGGAGGCGTACAGCCTTGTTCGGAGTGGCTAGTTTCAGCAGTGGCATTATGGGTACCAAACTTTCCGATGCCCTCAAGTGCAAATGTGCGAGGGCACGCAAACTATCATCATTCTAAGTTGTAGTGTGCCGGTGCACGTAGTCGATGTTCGTAACCAGAGAGGTTCATCAGCTATCGGGAGGAACCCACGGAGAACCAAGCCA
seq00030   ACCCGTATATCGGGTTGTTAAAGTCGTTCCATGAACCAGCGGCAAGTATACCAATTTCGCCCTAAACATCCACCTCATAATAAAAGCGCGAAATAAAGCCGGACGCTGTAGTTGGTTCACAATTAAATCGGACATTCCTATCATGGAGTATTCCCGGTTGTATGCCTGGAAGGGAGAGGTAGTCCCTTATACCCAACGACGCCGAATTTAAGAGACTGTGAGCTGTGCCCTAGAGCCGGCCGCCGGTTAGTGGGGTTTATCTTATATGATCGGAGCTTCCGAAAACCAAGAAATCCTTGGACTACGCCCCTTAGCACTAAACACGAGCGTGGATGAACGGGGGAATATACACTGCAGGCCTCGCCATATGTCCCTTCGCCGGACTTTATCAGCGGATCTTAATGCACTTTGCATAATAACGGGCGGAGTCATGGCATTACAAATCGATTCCATCCTATAAATGAGAATAGGAGGCAGTCTTCATCCCGAACGTATAGGAAAGAGGTGTTGATCGACAGAGCCTTATTCTTATTGTCACGCTCTTGTCCCTGATGCCGTTTGCCCCAGAGGGCTGTTTGTGTTTGAGCTTACATATTGCAGTTGAGCACAATACAACTATCCACACTCCTCGCCACTCGCACGTTTGTGACTGTATGAGTATAGCACGCTGTAAGAGATGTGACGATGGAGGTACATCAATTCAGCCTGTCACAAAGGATTAGTTTAAAGAGTACAGCCCCGGAACCTCATCCAAAAGGACTGGAGATACTTCCTTACCTGTGTCCCCCCTCGGCACTGGGTTTACTACTGCGAAACGATACTGGGGAATATCGGTAGACCAACTGACTTCGTCCATCGCATCGTTCAACGGCGCCAGGTCGTAGTGTGCTGAGCGCAAGGGTGTGATTGCTTTTCGAATTTCGACCGCTGTTTTTACCTCAGAGCCTATGCGCCTATCAGCAGCCGGATATTTCGCCTGTCCTTTTCTCTTCACCGCCTCATCGGGGACCCTAGCCTTACTCATAGGAGGTCGAGGGACGCTCGCTAAACCCTGGTAAATTGGTGAGTTATGTATTCTTAAAAGTAAGGTTTGCATTGATGGGGCCGTCGTTGCTAAGATGACGGATTATTAACGCATCTGCCGCTTTATACCGTCACGTGATGTCCGCGGTGGGGTTAAACCAATCCATAGCTGACCAGAACTCTCAACACCGTATCTTCAGGCTTATTCCTCTCCAGAGTGGATCATGTCTAACCATAGTGCTCGTTTTCCCGTTCGGCGACAAAGTATACTCATATAAAACAAGTCTTTGTTCGGTGCGCTACTACGAGCCGGCGGCCTGATAGACGTGCGCCATGTCGGTTCGGCTTACATCTTTGTGTATCCTCAAATTGAGATATCCGGTCGTATGTAGACGTGTTACTTTAAAGTTGCTTACGCAGTTCCTGGCTTAAGGGACAGGCGATTTTCAATGAAACTATCATATGACGACCATAAGACTAAACAACCCAGATTACCTGGTGTGAAAGCTAGCTACTCGTGCTGAAAGGGGAGCGTGGGTGCTGAAGGCGGCTAAGAAGCAGCGAACCCCCTGACAGAAAAGTTGCGTCCCCTGAGTTGGCTTACATCGGGTTTTATTTTTGTGACCGTGTCCGGGCCGTAACATTTGTTCTACAGTACACAGGTGAAGGGGAACGGCTGAGTTGCTATGAAGCCGATCCGCACGCAGGGCATCTCGAATAAGCATCGACCGAGCCGTGCTATCTAGAGAGGCAGGGATGCGGCAAAAGGACCCGCAAATATGAGTACTATCCCTCTAACGTGCAAGCTTTCCGGCCAACTACTTCGAGTCCTAATCCAGAGCTACAACGGACCAAGAGGTGTGCCTAAGGTTCTAGTGGCATGCTCTAATGCCAGGTCGCCAGATAGGACAGGTTTGGCACTTTCCTACCACTGTCGAGCCCAGCGCTCACATTTTTCTACCAGCAGAGATGTTCTCCTACGGCGGAGGTCGCGTCAGTGAGTGGAAGTCGTTGGTCGGCCGAGCGGGTAGTGCGCCGAGGTAAGGACATCGCCGTGGGGGAGGCGTACAGCCTTGTTCGGAGTGGCTAGTTTCAGCAGTGGCATTATGGGTACCAAACTTTCCGATGCCCTCAAGTGCAAATGTGCGAGGGCACGCAAACTATCAACATTCTAAGTTGTAGTGTGCCGGTGCACGTAGTCGATGTTCGTAACCAGAGAGGTTCATCAGCTATCGGGAGGAACCCACGGAGAACCAAGCCA
seq00031   ACCCGTATATCGGGTTGTTAAAGTCGTTCCATGAACCAGCGGCAAGTATACCAATTTCGCCCTAAACATCCACCTCATAATAAAAGCGCGAAATAAAGCCGGACGCTGTAGTTGGTTCACAATTAAATCGGACATTCCTATCATGGAGTATTCCCGGTTGTATGCCTGGAAGGGAGAGGTAGTCCCTTATACCCAACGACGCCGAATTTAAGAGACTGTGAGCTGTGCCCTAGAGCCGGCCGCCGGTTAGTGGGGTTTATCTTATATGATCGGAGCTTCCGAAAACCAAGAAATCCTTGGACTACGCCCCTTAGCACTAAACACGAGCGTGGATGAACGGGGGAATATACACTGCAGGCCTCGCCATATGTCCCTTCGCCGGACTTTATCAGCGGATCTTAATGCACTTTGCATAATAACGGGCGGAGTCATGGCATTACAAATCGATTCCATCCTATAAATGAGAATAGGAGGCAGTCTTCATCCCGAACGTATAGGAAAGAGGTGTTGATCGACAGAGCCTTATTCTTATTGTCACGCTCTTGTCCCTGATGCCGTTTGCCCCAGAGGGCTGTTTGTGTTTGAGCTTACATATTGCAGTTGAGCACAATACAACTATCCACACTCCTCGCCACTCGCACGTTTGTGACTGTATGAGTATAGCACGCTGTAAGAGATGTGACGATGGAGGTACATCAATTCAGCCTGTCACAAAGGATTAGTTTAAAGAGTACAGCCCCGGAACCTCATCCAAAAGGACTGGAGATACTTCCTTACCTGTGTCCCCCCTCGGCACTGGGTTTACTACTGCGAAACGATACTGGGGAATATCGGTAGACCAACTGACTTCGTCCATCGCATCGTTCAACGGCGCCAGGTCGTAGTGTGCTGAGCGCAAGGGTGTGATTGCTTTTCGAATTTCGACCGCTGTTTTTACCTCAGAGCCTATGCGCCTATCAGCAGCCGGATATTTCTCCTGTCCTTTTCTCTTCACCGCCTCATCGGGGACCCTAGCCTTACTCATAGGAGGTCGAGGGACGCTCGCTAAACCCTGGTAAATTGGTGAGTTATGTATTCTTAAAAGTAAGGTTTGCATTGATGGGGCCGTCGTTGCTAAGATGACGGATTATTAACGCATCTGCCGCTTTATACCGTCACGTGATGTCCGCGGTGGGGTTAAACCAATCCATAGCTGACCAGAACTCTCAACACCGTATCTTCAGGCTTATTCCTCTCCAGAGTGGATCATGTCTAACCATAGTGCTCGTTTTCCCGTTCGGCGACAAAGTATACTCATATAAAACAAGTCTTTGTTCGGTGCGCTACTACGAGCCGGCGGCCTGATAGACGTGCGCCATGTCGGTTCGGCTTACATCTTTGTGTATCCTCAAATTGAGATATCCGGTCGTATGTAGACGTGTTACTTTAAAGTTGCTTACGCAGTTCCTGGCTTAAGGGACAGGCGATTTTCAATGAAACTATCATATGACGACCATAAGACTAAACAACCCAGATTACCTGGTGTGAAAGCTAGCTACTCGTGCTGAAAGGGGAGCGTGGGTGCTGAAGGCGGCTAAGAAGCAGCGAACCCCCTGACAGAAAAGTTGCGTCCCCTGAGTTGGCTTACATCGGGTTTTATTTTTGTGACCGTGTCCGGGCCGTAACATTTGTTCTACAGTACACAGGTGAAGGGGAACGGCTGAGTTGCTATGAAGCCGATCCGCACGCAGGGCATCTCGAATAAGCATCGACCGAGCCGTGCTATCTAGAGAGGCAGGGATGCGGCAAAAGGACCCGCAAATATGAGTACTATCCCTCTAACGTGCAAGCTTTCCGGCCAACTACTTCGAGTCCTAATCCAGAGCTACAACGGACCAAGAGGTGTGCCTAAGGTTCTAGTGGCATGCTCTAATGCCAGGTCGCCAGATAGGACAGGTTTGGCATTTTCCTACCACTGTCGAGCCCAGCGCTCACATTTTTCTACCAGCAGAGATGTTCTCCTACGGCGGAGGTCGCGTCAGTGAGTGGAAGTCGTTGGTCGGCCGAGCGGGTAGTGCGCCGAGGTAAGGACATCGCCGTGGGGGAGGCGTACAGCCTTGTTCGGAGTGGCTAGTTTCAGCAGTGGCATTATGGGTACCAAACTTTCCGATGCCCTCAAGTGCAAATGTGCGAGGGCACGCAAACTATCATCATTCTAAGTTGTAGTGTGCCGGTGCACGTAGTCGATGTTCGTAACCAGAGAGGTTCATCAGCTATCGGGAGGAACCCACGGAGAACCAAGCCA
seq00032   ACCCGTATATCGGGTTGTTAAAGTCGTTCCATGAACCAGCGGCAAGTATACCAATTTCGCCCTAAACATCCACCTCATAATAAAAGCGCGAAATAAAGCCGGACGCTGTAGTTGGTTCACAATTAAATCGGACATTCCTATCATGGAGTATTCCCGGTTGTATGCCTGGAAGGGAGAGGTAGTCCCTTATACCCAACGACGCCGAATTTAAGAGACTGTGAGCTGTGCCCTAGAGCCGGCCGCCGGTTAGTGGGGTTTATCTTATATGATCGGAGCTTCCGAAAACCAAGAAATCCTTGGACTACGCCCCTTAGCACTAAACACGAGCGTGGATGAACGGGGGAATATACACTGCAGGCCTCGCCATATGTCCCTTCGCCGGACTTTATCAGCGGATCTTAATGCACTTTGCATAATAACGGGCGGAGTCATGGCATTACAAATCGATTCCATCCTATAAATGAGAATAGGAGGCAGTCTTCATCCCGAACGTATAGGAAAGAGGTGTTGATCGACAGAGCCTTATTCTTATTGTCACGCTCTTGTCCCTGATGCCGTTTGCCCCAGAGGGCTGTTTGTGTTTGAGCTTACATATTGCAGTTGAGCACAATACAACTATCCACACTCCTCGCCACTCGCACGTTTGTGACTGTATGAGTATAGCACGCTGTAAGAGATGTGACGATGGAGGTACATCAATTCAGCCTGTCACAAAGGATTAGTTTAAAGAGTACAGCCCCGGAACCTCATCCAAAAGGACTGGAGATACTTCCTTACCTGTGTCCCCCCTCGGCACTGGGTTTACTACTGCGAAACGATACTGGGGAATATCGGTAGACCAACTGACTTCGTCCATCGCATCGTTCAACGGCGCCAGGTCGTAGTGTGCTGAGCGCAAGGGTGTGATTGCTTTTCGAATTTCGACCGCTGTTTTTACCTCAGAGCCTATGCGCCTATCAGCAGCCGGATATTTCGCCTGTCCTTTTCTCTTCACCGCCTCATCGGGGACCCTAGCCTTACTCATAGGAGGTCGAGGGACGCTCGCTAAACCCTGGTAAATTGGTGAGTTATGTATTCTTAAAAGTAAGGTTTGCATTGATGGGGCCGTCGTTGCTAAGATGACGGATTATTAACGCATCTGCCGCTTTATACCGTCACGTGATGTCCGCGGTGGGGTTAAACCAATCCATAGCTGACCAGAACTCTCAACACCGTATCTTCAGGCTTATTCCTCTCCAGAGTGGATCATGTCTAACCATAGTGCTCGTTTTCCCGTTCGGCGACAAAGTATACTCATATAAAACAAGTCTTTGTTCGGTGCGCTACTACGAGCCGGCGGCCTGATAGACGTGCGCCATGTCGGTTCGGCTTACATCTTTGTGTATCCTCAAATTGAGATATCCGGTCGTATGTAGACGTGTTACTTTAAAGTTGCTTACGCAGTTCCTGGCTTAAGGGACAGGCGATTTTCAATGAAACTATCATATGACGACCATAAGACTAAACAACCCAGATTACCTGGTGTGAAAGCTAGCTACTCGTGCTGAAAGGGGAGCGTGGGTGCTGAAGGCGGCTAAGAAGCAGCGAACCCCCTGACAGAAAAGTTGCGTCCCCTGAGTTGGCTTACATCGGGTTTTATTTTTGTGACCGTGTCCGGGCCGTAACATTTGTTCTACAGTACACAGGTGAAGGGGAACGGCTGAGTTGCTATGAAGCCGATCCGCACGCAGGGCATCTCGAATAAGCATCGACCGAGCCGTGCTATCTAGAGACGCAGGGATGCGGCAAAAGGACCCGCAAATATGAGTACTATCCCTCTAACGTGCAAGCTTTCCGGCCAACTACTTCGAGTCCTAATCCAGAGCTACAACGGACCAAGAGGTGTGCCTAAGGTTCTAGTGGCATGCTCTAATGCCAGGTCGCCAGATAGGACAGGTTTGGCATTTTCCTACCACTGTCGAGCCCAGCGCTCACATTTTTCTACCAGCAGAGATGTTCTCCTACGGCGGAGGTCGCGTCAGTGAGTGGAAGTCGTTGGTCGGCCGAGCGGGTAGTGCGCCGAGGTAAGGACATCGCCGTGGGGGAGGCGTACAGCCTTGTTCGGAGTGGCTAGTTTCAGCAGTGGCATTATGGGTACCAAACTTTCCGATGCCCTCAAGTGCAAATGTGCGAGGGCACGCAAACTATCATCATTCTAAGTTGTAGTGTGCCGGTGCACGTAGTCGATGTTCGTAACCAGAGAGGTTCATCAGCTATCGGGAGGAACCCACGGAGAACCAAGCCA
seq00033   ACCCGTATATCGGGTTGTTAAAGTCGTTCCATGAACCAGCGGCAAGTATACCAATTTCGCCCTAAACATCCACCTCATAATAAAAGCGCGAAATAAAGCCGGACGCTGTAGTTGGTTCACAATTAAATCGGACATTCCTATCATGGAGTATTCCCGGTTGTATGCCTGGAAGGGAGAGGTAGTCCCTTATACCCAACGACGCCGAATTTAAGAGACTGTGAGCTGTGCCCTAGAGCCGGCCGCCGGTTAGTGGGGTTTATCTTATATGATCGGAGCTTCCGAAAACCAAGAAATCCTTGGACTACGCCCCTTAGCACTAAACACGAGCGTGGATGAACGGGGGAATATACACTGCAGGCCTCGCCATATGTCCCTTCGCCGGACTTTATCAGCGGATCTTAATGCACTTTGCATAATAACGGGCGGAGTCATGGCATTACAAATCGATTCCATCCTATAAATGAGAATAGGAGGCAGTCTTCATCCCGAACGTATAGGAAAGAGGTGTTGATCGACAGAGCCTTATTCTTATTGTCACGCTCTTGTCCCTGATGCCGTTTGCCCCAGAGGGCTGTTTGTGTTTGAGCTTACATATTGCAGTTGAGCACAATACAACTATCCACACTCCTCGCCACTCGCACGTTTGTGACTGTATGAGTATAGCACGCTGTAAGAGATGTGACGATGGAGGTACATCAATTCAGCCTGTCACAAAGGATTAGTTTAAAGAGTACAGCCCCGGAACCTCATCCAAAAGGACTGGAGATACTTCCTTACCTGTGTCCCCCCTCGGCACTGGGTTTACTACTGCGAAACGATACTGGGGAATATCGGTAGACCAACTGACTTCGTCCATCGCATCGTTCAACGGCGCCAGGTCGTAGTGTGCTGAGCGCAAGGGTGTGATTGCTTTTCGAATTTCGACCGCTGTTTTTACCTCAGAGCCTATGCGCCTATCAGCAGCCGGATATTTCGCCTGTCCTTTTCTCTTCACCGCCTCATCGGGGACCCTAGCCTTACTCATAGGAGGTCGAGGGACGCTCGCTAAACCCTGGTAAATTGGTGAGTTATGTATTCTTAAAAGTAAGGTTTGCATTGATGGGGCCGTCGTTGCTAAGATGACGGATTATTAACGCATCTGCCGCTTTATACCGTCACGTGATGTCCGCGGTGGGGTTAAACCAATCCATAGCTGACCAGAACTCTCAACACCGTATCTTCAGGCTTATTCCTCTCCAGAGTGGATCATGTCTAACCATAGTGCTCGTTTTCCCGTTCGGCGACAAAGTATACTCATATAAAACAAGTCTTTGTTCGGTGCGCTACTACGAGCCGGCGGCCTGATAGACGTGCGCCATGTCGGTTCGGCTTACATCTTTGTGTATCCTCAAATTGAGATATCCGGTCGTATGTAGACGTGTTACTTTAAAGTTGCTTACGCAGTTCCTGGCTTAAGGGACAGGCGATTTTCAATGAAACTATCATATGACGACCATAAGACTAAACAACCCAGATTACCTGGTGTGAAAGCTAGCTACTCGTGCTGAAAGGGGAGCGTGGGTGCTGAAGGCGGCTAAGAAGCAGCGAACCCCCTGACAGAAAAGTTGCGTCCCCTGAGTTGGCTTACATCGGGTTTTATTTTTGTGACCGTGTCCGGGCCGTAACATTTGTTCTACAGTACACAGGTGAAGGGGAACGGCTGAGTTGCTATGAAGCCGATCCGCACGCAGGGCATCTCGAATAAGCATCGACCGAGCCGTGCTATCTAGAGAGGCAGGGATGCGGCAAAAGGACCCGCAAATATGAGTACTATCCCTCTAACGTGCAAGCTTTCCGGCCAACTACTTCGAGTCCTAATCCAGAGCTACAACGGACCAAGAGGTGTGCCTAAGGTTCTAGTGGCATGCTCTAATGCCAGGTCGCCAGATAGGACAGGTTTGGCATTTTCCTACCACTGTCGAGCCCAGCGCTCACATTTTTCTACCAGCAGAGATGTTCTCCTACGGCGGAGGTCGCGTCAGTGAGTGGAAGTCGTTGGTCGGCCGAGCGGGTAGTGCGCCGAGGTAAGGACATCGCCGTGGGGGAGGCGTACAGCCTTGTTCGGAGTGGCTAGTTTCAGCAGTGGCATTATGGGTACCAAACTTTCCGATGCCCTCAAGTGCAAATGTGCGAGGGCACGCAAACTATCATCATTCTAAGTTGTAGTGTGCCGGTGCACGTAGTCGATGTTCGTAACCAGAGAGGTTCATCAGCTATCGGGAGGAACCCACGGAGAACCAAGCCA
