# Supplementary material for: How Good Are Indirect Tests at Detecting Recombination in Human mtDNA?
Source: G3 (Bethesda). 2013 Jul 1;3(7):1095–104. doi: 10.1534/g3.113.006510 (PMC3704238; doi:10.1534/g3.113.006510)
Supplement: Supporting Information [file supp_g3.113.006510_FileS2.gz › SequenceData/mtDNA_ratehet&popgrowth/10/3rdbase/Infiles/10_3-new.txt]

33 2284
seq00001   GTTAGTATCCAACTCGAAGTACGTGGCCGCAGCCCAAGTCGCGACAATATTAAAGATTTACTTAAGGGACTCGGGTCAGTCTCTAAGTCTCCGACGACCTCTGAGAGAGTCGGATCTTTTAGACCGCTAATGCTTAGCAAGGAGAGCAGTTAAGGTAATTACTACATAGGGTGAATAATTGAGAGTCCGCGACAAAATCCCCGGATCAATAAACTCCAAAATTGGGCTCCTGATTCCGAGGTAATGAGCGAGGAACCTACACCAGTGACTACCAATGTGTCAAAGGAGCATGTGAAAACTTGGTGCGTTCCGATCCTACGACAAGGAGAGCTTATTTCTGGATGGGCTGCAGGAGTCCCGTCATGGGCGATGTGACTCGGATGATTCCGTAGTCTCGACCGTTACGTAGTACTATACGCGCGGAACCCTGACCTTAAGGAAATTTTAAGTAAGGCGACACCACTAGGTGAATCCGTTAGATCCCCACGGCCATCTTATTTTCGGGAGCACATGAAGCGAGCTCCCTCATTTTCAAATACATGCACGTACTACTTGCGCATGTAATTGATCGCTGAGATGGGGTCCCCGACTCAGATTCGGTGCTATTATGGGGTCGTGAGCTTACCGTCGCGAGTGAAATCCGAGGCGGCTTATGACGTAGATATGAGGCGAGAGCGTGAAGATAAACACGCGTAAATAACATGTGCTTGTATCGTGACCATGTTTAACCGGGAACTCATCGCCGAATGCTGCGGTAAGTTCGACGCGCGTCTTCACGGGCTGTTATGCGACTGACCGCCCAATTGTGGCGTTAAGAGATGTGGGGCAGAAAGCATCAATACTACGGTCTGTGCTCAGTCGGCAAGAACCGCCATTGGCATCTCCCGGGCGTCTACACTGTAATTCCTATTAGCGGTCGACGTCTTCGTGCGCGAGCCGTAATAAAACAGTTTCACAAGCATGCGGGGTGGAGGCAAGTGCGGGTCGTCATTATATTCGTCTTTCTTTTGTGGCCTCAGCAGGCGGCCATCGCAGTACGTTAGACGATTAAAAACGCGGGCTAACTTCACGTATCACGATGCTCGGTTGTAGTCGAGGGTAGTGACTTGCTTCCTCAGTTATCGTCTCAGAATAAGTGAAGGAGAAGGATGACCGCTCGCCAACAGAACTCGACTTAATCACACGGGTTGGGTACTGATGGTAGCGCCGGCCTACGAGGCTCTTGTCACACTGGAGAAATTACGCCATTCGGCATTTTTCTGTCAGAGACAGGCGGCAGTTCTAGCACCGTAACACTGCCGCACCGTGTCGCACATATCCGCCAGTGGGTGATGAACCAGTCTCGGAACCAAGAAGTGTCAACCTAACTACCGGTATGAGATCAGTATCTAATGTAAGTGATCTATCAGACGAAGTCAAGAGCCATCAGTCAGTAGTTACCAGACACATACAACATGACCCTGGTACACGTGAGACGCTAACGAACACAGTACCTCCGAGTATTCCCAGTCTCCTTGTGGTTGGAGCCGAGTTCCTATCCGTTACGTCGAAAGACGCTGAGTGAATGCTTACCTCTTACTGTCAATTCGCAATCCTGCTTGACATCTAGCGATGTAGCTATGTTATGTCCAGCTGTACTGAAGAGGCGGTTACCCACTGTCGGGTCTGGATGGAAACTTCGACCGATGGCCTTTAAGCGCATTACCGCCGGCGAAACTTCTTCTAGATGGCACTGGTAGTTGGCCACGGCCTTGAATCCTTCTGTAGCGGATGTTCAGGCACGATCCACCCGTTAGCGAAGTCGAAAGTCTTCGCATAAGACAGAAGTGACGGGAATATTGCAGTGTTAGTTATCCTAATCATCCTGCGGGATGTAAGCACTTCCTCTCCCGATCGCGGCCCTTCGTATAGGGCAGGTTTCTTAATACCTTGAGAGTGAGAACGTCGCCGCATTCGAACCTTACTGTCCTTGTCATGGATTCCTGCCTTCTCACTGCAGGAAGTCTTGGACAGTGGTACAAATGGAAATAGCTTTTTACATTCTCATTTATGAATTGTTAGTATCTAAAGGGACGTAGTCAAGGTGCATCAGAATGAGAGGACCTGAAAAGGAAATGAATCAGGTCGCTGGGGGTCTGCAATTCCTGGGCGCCGAGCGAAATTCATAAACCTCCAGCCTCATCTCACTCACTATGCATTCTATACAAATCAAGCCAACAATAAATGCGATGTTTCATTGCCTGGTCGGAAATCGCTGTCCAGAAATAGACATTAGAAATCGATG
seq00002   GTTAGTATCCAACTCGAAGTACGTGGCCGCAGCCCAAGTCGCGACAATATTAAAGATTTACTTAAGGGACTCGGGTCAGTCTCTAAGTCTCCGACGACCTCTGAGAGAGTCGGATCTTTTAGACCGCTAATGCTTAGCAAGGAGAGCAGTTAAGGTAATTACTACATAGGGTGAATAATTGAGAGTCCGCGACAAAATCCCCGGATCAATAAACTCCAAAATTGGGCTCCTGATTCCGAGGTAATGAGCGAGGAACCTACACCAGTGACTACCAATGTGTCAAAGGAGCATGTGAAAACTTGGTGCGTTCCGATCCTACGACAAGGAGAGCTTATTTCTGGATGGGCTGCAGGAGTCCCGTCATGGGCGATGTGACTCGGATGATTCCGTAGTCTCGACCGTTACGTAGTACTATACGCGCGGAACCCTGACCTTAAGGAAATTTTAAGTAAGGCGACACCACTAGGTGAATCCGTTAGATCCCCACGGCCATCTTATTTTCGGGAGCACATGAAGCGAGCTCCCTCATTTTCAAATACATGCACGTACTACTTGCGCATGTAATTGATCGCTGAGATGGGGTCCCCGACTCAGATTCGGTGCTATTATGGGGTCGTGAGCTTACCGTCGCGAGTGAAATCCGAGGCGGCTTATGACGTAGATATGAGGCGAGAGCGTGAAGATAAACACGCGTAAATAACATGTGCTTGTATCGTGACCATGTTTAACCGGGAACTCATCGCCGAATGCTGCGGTAAGTTCGACGCGCGTCTTCACGGGCTGTTATGCGACTGACCGCCCAATTGTGGCGTTAAGAGATGTGGGGCAGAAAGCATCAATACTACGGTCTGTGCTCAGTCGGCAAGAACCGCCATTGGCATCTCCCGGGCGTCTACACTGTAATTCCTATTAGCGGTCGACGTCTTCGTGCGCGAGCCGTAATAAAACAGTTTCACAAGCATGCGGGGTGGAGGCAAGTGCGGGTCGTCATTATATTCGTCTTTCTTTTGTGGCCTCAGCAGGCGGCCATCGCAGTACGTTAGACGATTAAAAACGCGGGCTAACTTCACGTATCACGATGCTCGGTTGTAGTCGAGGGTAGTGACTGGCTTCCTCAGTTATCGTCTCAGAATAAGTGAAGGAGAAGGATGACCGCTCGCCAACAGAACTCGACTTAATCACACGGGTTGGGTACTGATGGTAGCGCCGGCCTACGAGGCTCTTGTCACACTGGAGAAATTACGCCATTCGGCATTTTTCTGTCAGAGACAGGCGGCAGTTCTAGCACCGTAACACTGCCGCACCGTGTCGCACATATCCGCCAGTGGGTGATGAACCAGTCTCGGAACCAAGAAGTGTCAACCTAACTACCGGTATGAGATCAGTATCTAATGTAAGTGATCTATCAGACGAAGTCAAGAGCCATCAGTCAGTAGTTACCAGACACATACAACATGACCCTGGTACACGTGAGACGCTAACGAACACAGTACCTCCGAGTATTCCCAGTCTCCTTGTGGTTGGAGCCGAGTTCCTATCCGTTACGTCGAAAGACGCTGAGTGAATGCTTACCTCTTACTGTCAATTCGCAATCCTGCTTGACATCTAGCGATGTAGCTATGTTATGTCCAGCTGTACTGAAGAGGCGGTTACCCACTGTCGGGTCTGGATGGAAACTTCGACCGATGGCCTTTAAGCGCATTACCGCCGGCGAAACTTCTTCTAGATGGCACTGGTAGTTGGCCACGGCCTTGAATCCTTCTGTAGCGGATGTTCAGGCACGATCCACCCGTTAGCGAAGTCGAAAGTCTTCGCATAAGACAGAAGTGACGGGAATATTGCAGTGTTAGTTATCCTAATCATCCTGCGGGATGTAAGCACTTCCTCTCCCGATCGCGGCCCTTCGTATAGGGCAGGTTTCTTAACACCTTGAGAGTGAGAACGTCGCCGCATTCGAACCTTACTGTCCTTGTCATGGATTCCTGCCTTCTCACTGCAGGAAGTCTTGGACAGTGGTACAAATGGAAATAGCTTTTTACATTCTCATTTATGAATTGTTAGTATCTAAAGGGACGTAGTCAAGGTGCATCAGAATGAGAGGACCTGAAAAGGAAATGAATCAGGTCGCTGGGGGTCTGCAATTCCTGGGCGCCGAGCGAAATTCATAAACCTCCAGCCTCATCTCACTCACTATGCATTCTATACAAATCAAGCCAACAATAAATGCGATGTTTCATTGCCTGGTCGGAAATCGCTGTCCAGAAATAGACATTAGAAATCGATG
seq00003   GTTAGTATCCAACTCGAAGTACGTGGCCGCAGCCCAAGTCGCGACAATATTAAAGATTTACTTAAGGGACTCGGGTCAGTCTCTAAGTCTCCGACGACCTCTGAGAGAGTCGGATCTTTTAGACCGCTAATGCTTAGCAAGGAGAGCAGTTAAGGTAATTACTACATAGGGTGAATAATTGAGAGTCCGCGACAAAATCCCCGGATCAATAAACTCCAAAATTGGGCTCCTGATTCCGAGGTAATGAGCGAGGAACCTACACCAGTGACTACCAATGTGTCAAAGGAGCATGTGAAAACTTGGTGCGTTCCGATCCTACGACAAGGAGAGCTTATTTCTGGATGGGCTGCAGGAGTCCCGTCATGGGCGATGTGACTCGGATGATTCCGTAGTCTCGACCGTTACGTAGTACTATACGCGCGGAACCCTGACCTTAAGGAAATTTTAAGTAAGGCGACACCACTAGGTGAATCCGTTAGATCCCCACGGCCATCTTATTTTCGGGAGCACATGAAGCGAGCTCCCTCATTTTCAAATACATGCACGTACTACTTGCGCATGTAATTGATCGCTGAGATGGGGTCCCCGACTCAGATTCGGTGCTATTATGGGGTCGTGAGCTTACCGTCGCGAGTGAAATCCGAGGCGGCTTATGACGTAGATATGAGGCGAGAGCGTGAAGATAAACACGCGTAAATAACATGTGCTTGTATCGTGACCATGTTTAACCGGGAACTCATCGCCGAATGCTGCGGTAAGTTCGACGCGCGTCTTCACGGGCTGTTATGCGACTGACCGCCCAATTGTGGCGTTAAGAGATGTGGGGCAGAAAGCATCAATACTACGGTCTGTGCTCAGTCGGCAAGAACCGCCATTGGCATCTCCCGGGCGTCTACACTGTAATTCCTATTAGCGGTCGACGTCTTCGTGCGCGAGCCGTAATAAAACAGTTTCACAAGCATGCGGGGTGGAGGCAAGTGCGGGTCGTCATTATATTCGTCTTTCTTTTGTGGCCTCAGCAGGCGGCCATCGCAGTACGTTAGACGATTAAAAACGCGGGCTAACTTCACGTATCACGATGCTCGGTTGTAGTCGAGGGTAGTGACTGGCTTCCTCAGTTATCGTCTCAGAATAAGTGAAGGAGAAGGATGACCGCTCGCCAACAGAACTCGACTTAATCACACGGGTTGGGTACTGATGGTAGCGCCGGCCTACGAGGCTCTTGTCACACTGGAGAAATTACGCCATTCGGCATTTTTCTGTCAGAGACAGGCGGCAGTTCTAGCACCGTAACACTGCCGCACCGTGTCGCACATATCCGCCAGTGGGTGATGAACCAGTCTCGGAACCAAGAAGTGTCAACCTAACTACCGGTATGAGATCAGTATCTAATGTAAGTGATCTATCAGACGAAGTCAAGAGCCATCAGTCAGTAGTTACCAGACACATACAACATGACCCTGGTACACGTGAGACGCTAACGAACACAGTACCTCCGAGTATTCCCAGTCTCCTTGTGGTTGGAGCCGAGTTCCTATCCGTTACGTCGAAAGACGCTGAGTGAATGCTTACCTCTTACTGTCAATTCGCAATCCTGCTTGACATCTAGCGATGTAGCTATGTTATGTCCAGCTGTACTGAAGAGGCGGTTACCCACTGTCGGGTCTGGATGGAAACTTCGACCGATGGCCTTTAAGCGCATTACCGCCGGCGAAACTTCTTCTAGATGGCACTGGTAGTTGGCCACGGCCTTGAATCCTTCTGTAGCGGATGTTCAGGCACGATCCACCCGTTAGCGAAGTCGAAAGTCTTCGCATAAGACAGAAGTGACGGGAATATTGCAGTGTTAGTTATCCTAATCATCCTGCGGGATGTAAGCACTTCCTCTCCCGATCGCGGCCCTTCGTATAGGGCAGGTTTCTTAATACCTTGAGAGTGAGAACGTCGCCGCATTCGAACCTTACTGTCCTTGTCATGGATTCCTGCCTTCTCACTGCAGGAAGTCTTGGACAGTGGTACAAATGGAAATAGCTTTTTACATTCTCATTTATGAATTGTTAGTATCTAAAGGGACGTAGTCAAGGTGCATCAGAATGAGAGGACCTGAAAAGGAAATGAATCAGGTCGCTGGGGGTCTGCAATTCCTGGGCGCCGAGCGAAATTCATAAACCTCCAGCCTCATCTCACTCACTATGCATTCTATACAAATCAAGCCAACAATAAATGCGATGTTTCATTGCCTGGTCGGAAATCGCTGTCCAGAAATAGACATTAGAAATCGATG
seq00004   GTTAGTATCCAACTCGAAGTACGTGGCCGCAGCCCAAGTCGCGACAATATTAAAGATTTACTTAAGGGACTCGGGTCAGTCTCTAAGTCTCCGACGACCTCTGAGAGAGTCGGATCTTTTAGACCGCTAATGCTTAGCAAGGAGAGCAGTTAAGGTAATTACTACATAGGGTGAATAATTGAGAGTCCGCGACAAAATCCCCGGATCAATAAACTCCAAAATTGGGCTCCTGATTCCGAGGTAATGAGCGAGGAACCTACACCAGTGACTACCAATGTGTCAAAGGAGCATGTGAAAACTTGGTGCGTTCCGATCCTACGACAAGGAGAGCTTATTTCTGGATGGGCTGCAGGAGTCCCGTCATGGGCGATGTGACTCGGATGATTCCGTAGTCTCGACCGTTACGTAGTACTATACGCGCGGAACCCTGACCTTAAGGAAATTTTAAGTAAGGCGACACCACTAGGTGAATCCGTTAGATCCCCACGGCCATCTTATTTTCGGGAGCACATGAAGCGAGCTCCCTCATTTTCAAATACATGCACGTACTACTTGCGCATGTAATTGATCGCTGAGATGGGGTCCCCGACTCAGATTCGGTGCTATTATGGGGTCGTGAGCTTACCGTCGCGAGTGAAATCCGAGGCGGCTTATGACGTAGATATGAGGCGAGAGCGTGAAGATAAACACGCGTAAATAACATGTGCTTGTATCGTGACCATGTTTAACCGGGAACTCATCGCCGAATGCTGCGGTAAGTTCGACGCGCGTCTTCACGGGCTGTTATGCGACTGACCGCCCAATTGTGGCGTTAAGAGATGTGGGGCAGAAAGCATCAATACTACGGTCTGTGCTCAGTCGGCAAGAACCGCCATTGGCATCTCCCGGGCGTCTACACTGTAATTCCTATTAGCGGTCGACGTCTTCGTGCGCGAGCCGTAATAAAACAGTTTCACAAGCATGCGGGGTGGAGGCAAGTGCGGGTCGTCATTATATTCGTCTTTCTTTTGTGGCCTCAGCAGGCGGCCATCGCAGTACGTTAGACGATTAAAAACGCGGGCTAACTTCACGTATCACGATGCTCGGTTGTAGTCGAGGGTAGTGACTGGCTTCCTCAGTTATCGTCTCAGAATAAGTGAAGGAGAAGGATGACCGCTCGCCAACAGAACTCGACTTAATCACACGGGTTGGGTACTGATGGTAGCGCCGGCCTACGAGGCTCTTGTCACACTGGAGAAATTACGCCATTCGGCATTTTTCTGTCAGAGACAGGCGGCAGTTCTAGCACCGTAACACTGCCGCACCGTGTCGCACATATCCGCCAGTGGGTGATGAACCAGTCTCGGAACCAAGAAGTGTCAACCTAACTACCGGTATGAGATCAGTATCTAATGTAAGTGATCTATCAGACGAAGTCAAGAGCCATCAGTCAGTAGTTACCAGACACATACAACATGACCCTGGTACACGTGAGACGCTAACGAACACAGTACCTCCGAGTATTCCCAGTCTCCTTGTGGTTGGAGCCGAGTTCCTATCCGTTACGTCGAAAGACGCTGAGTGAATGCTTACCTCTTACTGTCAATTCGCAATCCTGCTTGACATCTAGCGATGTAGCTATGTTATGTCCAGCTGTACTGAAGAGGCGGTTACCCACTGTCGGGTCTGGATGGAAACTTCGACCGATGGCCTTTAAGCGCATTACCGCCGGCGAAACTTCTTCTAGATGGCACTGGTAGTTGGCCACGGCCTTGAATCCTTCTGTAGCGGATGTTCAGGCACGATCCACCCGTTAGCGAAGTCGAAAGTCTTCGCATAAGACAGAAGTGACGGGAATATTGCAGTGTTAGTTATCCTAATCATCCTGCGGGATGTAAGCACTTCCTCTCCCGATCGCGGCCCTTCGTATAGGGCAGGTTTCTTAATACCTTGAGAGTGAGAACGTCGCCGCATTCGAACCTTACTGTCCTTGTCATGGATTCCTGCATTCTCACTGCTGGAAGTCTTGGACAGTGGTACAAATGGAAATAGCTTTTTACATTCTCATTTATGAATTGTTAGTATCTAAAGGGACGTAGTCAAGGTGCATCAGAATGAGAGGACCTGAAAAGGAAATGAATCAGGTCGCTGGGGGTCTGCAATTCCTGGGCGCCGAGCGAAATTCATAAACCTCCAGCCTCATCTCACTCACTATGCATTCTATACAAATCAAGCCAACAATAAATGCGATGTTTCATTGCCTGGTCGGAAATCGCTGTCCAGAAATAGACATTAGAAATCGATG
seq00005   GTTAGTATCCAACTCGAAGTACGTGGCCGCAGCCCAAGTCGCGACAATATTAAAGATTTACTTAAGGGACTCGGGTCAGTCTCTAAGTCTCCGACGACCTCTGAGAGAGTCGGATCTTTTAGACCGCTAATGCTTAGCAAGGAGAGCAGTTAAGGTAATTACTACATAGGGTGAATAATTGAGAGTCCGCGACAAAATCCCCGGATCAATAAACTCCAAAATTGGGCTCCTGATTCCGAGGTAATGAGCGAGGAACCTACACCAGTGACTACCAATGTGTCAAAGGAGCATGTGAAAACTTGGTGCGTTCCGATCCTACGACAAGGAGAGCTTATTTCTGGATGGGCTGCAGGAGTCCCGTCATGGGCGATGTGACTCGGATGATTCCGTAGTCTCGACCGTTACGTAGTACTATACGCGCGGAACCCTGACCTTAAGGAAATTTTAAGTAAGGCGACACCACTAGGTGAATCCGTTAGATCCCCACGGCCATCTTATTTTCGGGAGCACATGAAGCGAGCTCCCTCATTTTCAAATACATGCACGTACTACTTGCGCATGTAATTGATCGCTGAGATGGGGTCCCCGACTCAGATTCGGTGCTATTATGGGGTCGTGAGCTTACCGTCGCGAGTGAAATCCGAGGCGGCTTATGACGTAGATATGAGGCGAGAGCGTGAAGATAAACACGCGTAAATAACATGTGCTTGTATCGTGACCATGTTTAACCGGGAACTCATCGCCGAATGCTGCGGTAAGTTCGACGCGCGTCTTCACGGGCTGTTATGCGACTGACCGCCCAATTGTGGCGTTAAGAGATGTGGGGCAGAAAGCATCAATACTACGGTCTGTGCTCAGTCGGCAAGAACCGCCATTGGCATCTCCCGGGCGTCTACACTGTAATTCCTATTAGCGGTCGACGTCTTCGTGCGCGAGCCGTAATAAAACAGTTTCACAAGCATGCGGGGTGGAGGCAAGTGCGGGTCGTCATTATATTCGTCTTTCTTTTGTGGCCTCAGCAGGCGGCCATCGCAGTACGTTAGACGATTAAAAACGCGGGCTAACTTCACGTATCACGATGCTCGGTTGTAGTCGAGGGTAGTGACTTGCTTCCTCAGTTATCGTCTCAGAATAAGTGAAGGAGAAGGATGACCGCTCGCCAACAGAACTCGACTTAATCACACGGGTTGGGTACTGATGGTAGCGCCGGCCTACGAGGCTCTTGTCACACTGGAGAAATTACGCCATTCGGCATTTTTCTGTCAGAGACAGGCGGCAGTTCTAGCACCGTAACACTGCCGCACCGTGTCGCACATATCCGCCAGTGGGTGATGAACCAGTCTCGGAACCAAGAAGTGTCAACCTAACTACCGGTATGAGATCAGTATCTAATGTAAGTGATCTATCAGACGAAGTCAAGAGCCATCAGTCAGTAGTTACCAGACACATACAACATGACCCTGGTACACGTGAGACGCTAACGAACACAGTACCTCCGAGTATTCCCAGTCTCCTTGTGGTTGGAGCCGAGTTCCTATCCGTTACGTCGAAAGACGCTGAGTGAATGCTTACCTCTTACTGTCAATTCGCAATCCTGCTTGACATCTAGCGATGTAGCTATGTTATGTCCAGCTGTACTGAAGAGGCGGTTACCCACTGTCGGGTCTGGATGGAAACTTCGACCGATGGCCTTTAAGCGCATTACCGCCGGCGAAACTTCTTCTAGATGGCACTGGTAGTTGGCCACGGCCTTGAATCCTTCTGTAGCGGATGTTCAGGCACGATCCACCCGTTAGCGAAGTCGAAAGTCTTCGCATAAGACAGAAGTGACGGGAATATTGCAGTGTTAGTTATCCTAATCATCCTGCGGGATGTAAGCACTTCCTCTCCCGATCGCGGCCCTTCGTATAGGGCAGGTTTCTTAATACCTTGAGAGTGAGAACGTCGCCGCATTCGAACCTTACTGTCCTTGTCATGGATTCCTGCATTCTCACTGCTGGAAGTCTTGGACAGTGGTACAAATGGAAATAGCTTTTTACATTCTCATTTATGAATTGTTAGTATCTAAAGGGACGTAGTCAAGGTGCATCAGAATGAGAGGACCTGAAAAGGAAATGAATCAGGTCGCTGGGGGTCTGCAATTCCTGGGCGCCGAGCGAAATTCATAAACCTCCAGCCTCATCTCACTCACTATGCATTCTATACAAATCAAGCCAACAATAAATGCGATGTTTCATTGCCTGGTCGGAAATCGCTGTCCAGAAATAGACATTAGAAATCGATG
seq00006   GTTAGTATCCAACTCGAAGTACGTGGCCGCAGCCCAAGTCGCGACAATATTAAAGATTTACTTAAGGGACTCGGGTCAGTCTCTAAGTCTCCGACGACCTCTGAGAGAGTCGGATCTTTTAGACCGCTAATGCTTAGCAAGGAGAGCAGTTAAGGTAATTACTACATAGGGTGAATAATTGAGAGTCCGCGACAAAATCCCCGGATCAATAAACTCCAAAATTGGGCTCCTGATTCCGAGGTAATGAGCGAGGAACCTACACCAGTGACTACCAATGTGTCAAAGGAGCATGTGAAAACTTGGTGCGTTCCGATCCTACGACAAGGAGAGCTTATTTCTGGATGGGCTGCAGGAGTCCCGTCATGGGCGATGTGACTCGGATGATTCCGTAGTCTCGACCGTTACGTAGTACTATACGCGCGGAACCCTGACCTTAAGGAAATTTTAAGTAAGGCGACACCACTAGGTGAATCCGTTAGATCCCCACGGCCATCTTATTTTCGGGAGCACATGAAGCGAGCTCCCTCATTTTCAAATACATGCACGTACTACTTGCGCATGTAATTGATCGCTGAGATGGGGTCCCCGACTCAGATTCGGTGCTATTATGGGGTCGTGAGCTTACCGTCGCGAGTGAAATCCGAGGCGGCTTATGACGTAGATATGAGGCGAGAGCGTGAAGATAAACACGCGTAAATAACATGTGCTTGTATCGTGACCATGTTTAACCGGGAACTCATCGCCGAATGCTGCGGTAAGTTCGACGCGCGTCTTCACGGGCTGTTATGCGACTGACCGCCCAATTGTGGCGTTAAGAGATGTGGGGCAGAAAGCATCAATACTACGGTCTGTGCTCAGTCGGCAAGAACCGCCATTGGCATCTCCCGGGCGTCTACACTGTAATTCCTATTAGCGGTCGACGTCTTCGTGCGCGAGCCGTAATAAAACAGTTTCACAAGCATGCGGGGTGGAGGCAAGTGCGGGTCGTCATTATATTCGTCTTTCTTTTGTGGCCTCAGCAGGCGGCCATCGCAGTACGTTAGACGATTAAAAACGCGGGCTAACTTCACGTATCACGATGCTCGGTTGTAGTCGAGGGTAGTGACTGGCTTCCTCAGTTATCGTCTCAGAATAAGTGAAGGAGAAGGATGACCGCTCGCCAACAGAACTCGACTTAATCACACGGGTTGGGTACTGATGGTAGCGCCGGCCTACGAGGCTCTTGTCACACTGGAGAAATTACGCCATTCGGCATTTTTCTGTCAGAGACAGGCGGCAGTTCTAGCACCGTAACACTGCCGCACCGTGTCGCACATATCCGCCAGTGGGTGATGAACCAGTCTCGGAACCAAGAAGTGTCAACCTAACTACCGGTATGAGATCAGTATCTAATGTAAGTGATCTATCAGACGAAGTCAAGAGCCATCAGTCAGTAGTTACCAGACACATACAACATGACCCTGGTACACGTGAGACGCTAACGAACACAGTACCTCCGAGTATTCCCAGTCTCCTGGTGGTTGGAGCCGAGTTCCTATCCGTTACGTCGAAAGACGCTGAGTGAATGCTTACCTCTTACTGTCAATTCGCAATCCTGCTTGACATCTAGCGATGTAGCTATGTTATGTCCAGCTGTACTGAAGAGGCGGTTACCCACTGTCGGGTCTGGATGGAAACTTCGACCGATGGCCTTTAAGCGCATTACCGCCGGCGAAACTTCTTCTAGATGGCACTGGTAGTTGGCCACGGCCTTGAATCCTTCTGTAGCGGATGTTCAGGCACGATCCACCCGTTAGCGAAGTCGAAAGTCTTCGCATAAGACAGAAGTGACGGGAATATTGCAGTGTTAGTTATCCTAATCATCCTGCGGGATGTAAGCACTTCCTCTCCCGATCGCGGCCCTTCGTATAGGGCAGGTTTCTTAATACCTTGAGAGTGAGAACGTCGCCGCATTCGAACCTTACTGTCCTTGTCATGGATTCCTGCCTTCTCACTGCAGGAAGTCTTGGACAGTGGTACAAATGGAAATAGCTTTTTACATTCTCATTTATGAATTGTTAGTATCTAAAGGGACGTAGTCAAGGTGCATCAGAATGAGAGGACCTGAAAAGGAAATGAATCAGGTCGCTGGGGGTCTGCAATTCCTGGGCGCCGAGCGAAATTCATAAACCTCCAGCCTCATCTCACTCACTATGCATTCTATACAAATCAAGCCAACAATAAATGCGATGTTTCATTGCCTGGTCGGAAATCGCTGTCCAGAAATAGACATTAGAAATCGATG
seq00007   GTTAGTATCCAACTCGAAGTACGTGGCCGCAGCCCAAGTCGCGACAATATTAAAGATTTACTTAAGGGACTCGGGTCAGTCTCTAAGTCTCCGACGACCTCTGAGAGAGTCGGATCTTTTAGACCGCTAATGCTTAGCAAGGAGAGCAGTTAAGGTAATTACTACATAGGGTGAATAATTGAGAGTCCGCGACAAAATCCCCGGATCAATAAACTCCAAAATTGGGCTCCTGATTCCGAGGTAATGAGCGAGGAACCTACACCAGTGACTACCAATGTGTCAAAGGAGCATGTGAAAACTTGGTGCGTTCCGATCCTACGACAAGGAGAGCTTATTTCTGGATGGGCTGCAGGAGTCCCGTCATGGGCGATGTGACTCGGATGATTCCGTAGTCTCGACCGTTACGTAGTACTATACGCGCGGAACCCTGACCTTAAGGAAATTTTAAGTAAGGCGACACCACTAGGTGAATCCGTTAGATCCCCACGGCCATCTTATTTTCGGGAGCACATGAAGCGAGCTCCCTCATTTTCAAATACATGCACGTACTACTTGCGCATGTAATTGATCGCTGAGATGGGGTCCCCGACTCAGATTCGGTGCTATTATGGGGTCGTGAGCTTACCGTCGCGAGTGAAATCCGAGGCGGCTTATGACGTAGATATGAGGCGAGAGCGTGAAGATAAACACGCGTAAATAACATGTGCTTGTATCGTGACCATGTTTAACCGGGAACTCATCGCCGAATGCTGCGGTAAGTTCGACGCGCGTCTTCACGGGCTGTTATGCGACTGACCGCCCAATTGTGGCGTTAAGAGATGTGGGGCAGAAAGCATCAATACTACGGTCTGTGCTCAGTCGGCAAGAACCGCCATTGGCATCTCCCGGGCGTCTACACTGTAATTCCTATTAGCGGTCGACGTCTTCGTGCGCGAGCCGTAATAAAACAGTTTCACAAGCATGCGGGGTGGAGGCAAGTGCGGGTCGTCATTATATTCGTCTTTCTTTTGTGGCCTCAGCAGGCGGCCATCGCAGTACGTTAGACGATTAAAAACGCGGGCTAACTTCACGTATCACGATGCTCGGTTGTAGTCGAGGGTAGTGACTGGCTTCCTCAGTTATCGTCTCAGAATAAGTGAAGGAGAAGGATGACCGCTCGCCAACAGAACTCGACTTAATCACACGGGTTGGGTACTGATGGTAGCGCCGGCCTACGAGGCTCTTGTCACACTGGAGAAATTACGCCATTCGGCATTTTTCTGTCAGAGACAGGCGGCAGTTCTAGCACCGTAACACTGCCGCACCGTGTCGCACATATCCGCCAGTGGGTGATGAACCAGTCTCGGAACCAAGAAGTGTCAACCTAACTACCGGTATGAGATCAGTATCTAATGTAAGTGATCTATCAGACGAAGTCAAGAGCCATCAGTCAGTAGTTACCAGACACATACAACATGACCCTGGTACACGTGAGACGCTAACGAACACAGTACCTCCGAGTATTCCCAGTCTCCTTGTGGTTGGAGCCGAGTTCCTATCCGTTACGTCGAAAGACGCTGAGTGAATGCTTACCTCTTACTGTCAATTCGCAATCCTGCTTGACATCTAGCGATGTAGCTATGTTATGTCCAGCTGTACTGAAGAGGCGGTTACCCACTGTCGGGTCTGGATGGAAACTTCGACCGATGGCCTTTAAGCGCATTACCGCCGGCGAAACTTCTTCTAGATGGCACTGGTAGTTGGCCACGGCCTTGAATCCTTCTGTAGCGGATGTTCAGGCACGATCCACCCGTTAGCGAAGTCGAAAGTCTTCGCATAAGACAGAAGTGACGGGAATATTGCAGTGTTAGTTATCCTAATCATCCTGCGGGATGTAAGCACTTCCTCTCCCGATCGCGGCCCTTCGTATAGGGCAGGTTTCTTAATACCTTGAGAGTGAGAACGTCGCCGCATTCGAACCTTACTGTCCTTGTCATGGATTCCTGCCTTCTCACTGCAGGAAGTCTTGGACAGTGGTACAAATGGAAATAGCTTTTTACATTCTCATTTATGAATTGTTAGTATCTAAAGGGACGTAGTCAAGGTGCATCAGAATGAGAGGACCTGAAAAGGAAATGAATCAGGTCGCTGGGGGTCTGCAATTCCTGGGCGCCGAGCGAAATTCATAAACCTCCAGCCTCATCTCACTCACTATGCATTCTATACAAATCAAGCCAACAATAAATGCGATGTTTCATTGCCTGGTCGGAAATCGCTGTCCAGAAATAGACATTAGAAATCGATG
seq00008   GTTAGTATCCAACTCGAAGTACGTGGCCGCAGCCCAAGTCGCGACAATATTAAAGATTTACTTAAGGGACTCGGGTCAGTCTCTAAGTCTCCGACGACCTCTGAGAGAGTCGGATCTTTTAGACCGCTAATGCTTAGCAAGGAGAGCAGTTAAGGTAATTACTACATAGGGTGAATAATTGAGAGTCCGCGACAAAATCCCCGGATCAATAAACTCCAAAATTGGGCTCCTGATTCCGAGGTAATGAGCGAGGAACCTACACCAGTGACTACCAATGTGTCAAAGGAGCATGTGAAAACTTGGTGCGTTCCGATCCTACGACAAGGAGAGCTTATTTCTGGATGGGCTGCAGGAGTCCCGTCATGGGCGATGTGACTCGGATGATTCCGTAGTCTCGACCGTTACGTAGTACTATACGCGCGGAACCCTGACCTTAAGGAAATTTTAAGTAAGGCGACACCACTAGGTGAATCCGTTAGATCCCCACGGCCATCTTATTTTCGGGAGCACATGAAGCGAGCTCCCTCATTTTCAAATACATGCACGTACTACTTGCGCATGTAATTGATCGCTGAGATGGGGTCCCCGACTCAGATTCGGTGCTATTATGGGGTCGTGAGCTTACCGTCGCGAGTGAAATCCGAGGCGGCTTATGACGTAGATATGAGGCGAGAGCGTGAAGATAAACACGCGTAAATAACATGTGCTTGTATCGTGACCATGTTTAACCGGGAACTCATCGCCGAATGCTGCGGTAAGTTCGACGCGCGTCTTCACGGGCTGTTATGCGACTGACCGCCCAATTGTGGCGTTAAGAGATGTGGGGCAGAAAGCATCAATACTACGGTCTGTGCTCAGTCGGCAAGAACCGCCATTGGCATCTCCCGGGCGTCTACACTGTAATTCCTATTAGCGGTCGACGTCTTCGTGCGCGAGCCGTAATAAAACAGTTTCACAAGCATGCGGGGTGGAGGCAAGTGCGGGTCGTCATTATATTCGTCTTTCTTTTGTGGCCTCAGCAGGCGGCCATCGCAGTACGTTAGACGATTAAAAACGCGGGCTAACTTCACGTATCACGATGCTCGGTTGTAGTCGAGGGTAGTGACTTGCTTCCTCAGTTATCGTCTCAGAATAAGTGAAGGAGAAGGATGACCGCTCGCCAACAGAACTCGACTTAATCACACGGGTTGGGTACTGATGGTAGCGCCGGCCTACGAGGCTCTTGTCACACTGGAGAAATTACGCCATTCGGCATTTTTCTGTCAGAGACAGGCGGCAGTTCTAGCACCGTAACACTGCCGCACCGTGTCGCACATATCCGCCAGTGGGTGATGAACCAGTCTCGGAACCAAGAAGTGTCAACCTAACTACCGGTATGAGATCAGTATCTAATGTAAGTGATCTATCAGACGAAGTCAAGAGCCATCAGTCAGTAGTTACCAGACACATACAACATGACCCTGGTACACGTGAGACGCTAACGAACACAGTACCTCCGAGTATTCCCAGTCTCCTTGTGGTTGGAGCCGAGTTCCTATCCGTTACGTCGAAAGACGCTGAGTGAATGCTTACCTCTTACTGTCAATTCGCAATCCTGCTTGACATCTAGCGATGTAGCTATGTTATGTCCAGCTGTACTGAAGAGGCGGTTACCCACTGTCGGGTCTGGATGGAAACTTCGACCGATGGCCTTTAAGCGCATTACCGCCGGCGAAACTTCTTCTAGATGGCACTGGTAGTTGGCCACGGCCTTGAATCCTTCTGTAGCGGATGTTCAGGCACGATCCACCCGTTAGCGAAGTCGAAAGTCTTCGCATAAGACAGAAGTGACGGGAATATTGCAGTGTTAGTTATCCTAATCATCCTGCGGGATGTAAGCACTTCCTCTCCCGATCGCGGCCCTTCGTATAGGGCAGGTTTCTTAATACCTTGAGAGTGAGAACGTCGCCGCATTCGAACCTTACTGTCCTTGTCATGGATTCCTGCCTTCTCACTGCTGGAAGTCTTGGACAGTGGTACAAATGGAAATAGCTTTTTACATTCTCATTTATGAATTGTTAGTATCTAAAGGGACGTAGTCAAGGTGCATCAGAATGAGAGGACCTGAAAAGGAAATGAATCAGGTCGCTGGGGGTCTGCAATTCCTGGGCGCCGAGCGAAATTCATAAACCTCCAGCCTCATCTCACTCACTATGCATTCTATACAAATCAAGCCAACAATAAATGCGATGTTTCATTGCCTGGTCGGAAATCGCTGTCCAGAAATAGACATTAGAAATCGATG
seq00009   GTTAGTATCCAACTCGAAGTACGTGGCCGCAGCCCAAGTCGCGACAATATTAAAGATTTACTTAAGGGACTCGGGTCAGTCTCTAAGTCTCCGACGACCTCTGAGAGAGTCGGATCTTTTAGACCGCTAATGCTTAGCAAGGAGAGCAGTTAAGGTAATTACTACATAGGGTGAATAATTGAGAGTCCGCGACAAAATCCCCGGATCAATAAACTCCAAAATTGGGCTCCTGATTCCGAGGTAATGAGCGAGGAACCTACACCAGTGACTACCAATGTGTCAAAGGAGCATGTGAAAACTTGGTGCGTTCCGATCCTACGACAAGGAGAGCTTATTTCTGGATGGGCTGCAGGAGTCCCGTCATGGGCGATGTGACTCGGATGATTCCGTAGTCTCGACCGTTACGTAGTACTATACGCGCGGAACCCTGACCTTAAGGAAATTTTAAGTAAGGCGACACCACTAGGTGAATCCGTTAGATCCCCACGGCCATCTTATTTTCGGGAGCACATGAAGCGAGCTCCCTCATTTTCAAATACATGCACGTACTACTTGCGCATGTAATTGATCGCTGAGATGGGGTCCCCGACTCAGATTCGGTGCTATTATGGGGTCGTGAGCTTACCGTCGCGAGTGAAATCCGAGGCGGCTTATGACGTAGATATGAGGCGAGAGCGTGAAGATAAACACGCGTAAATAACATGTGCTTGTATCGTGACCATGTTTAACCGGGAACTCATCGCCGAATGCTGCGGTAAGTTCGACGCGCGTCTTCACGGGCTGTTATGCGACTGACCGCCCAATTGTGGCGTTAAGAGATGTGGGGCAGAAAGCATCAATACTACGGTCTGTGCTCAGTCGGCAAGAACCGCCATTGGCATCTCCCGGGCGTCTACACTGTAATTCCTATTAGCGGTCGACGTCTTCGTGCGCGAGCCGTAATAAAACAGTTTCACAAGCATGCGGGGTGGAGGCAAGTGCGGGTCGTCATTATATTCGTCTTTCTTTTGTGGCCTCAGCAGGCGGCCATCGCAGTACGTTAGACGATTAAAAACGCGGGCTAACTTCACGTATCACGATGCTCGGTTGTAGTCGAGGGTAGTGACTGGCTTCCTCAGTTATCGTCTCAGAATAAGTGAAGGAGAAGGATGACCGCTCGCCAACAGAACTCGACTTAATCACACGGGTTGGGTACTGATGGTAGCGCCGGCCTACGAGGCTCTTGTCACACTGGAGAAATTACGCCATTCGGCATTTTTCTGTCAGAGACAGGCGGCAGTTCTAGCACCGTAACACTGCCGCACCGTGTCGCACATATCCGCCAGTGGGTGATGAACCAGTCTCGGAACCAAGAAGTGTCAACCTAACTACCGGTATGAGATCAGTATCTAATGTAAGTGATCTATCAGACGAAGTCAAGAGCCATCAGTCAGTAGTTACCAGACACATACAACATGACCCTGGTACACGTGAGACGCTAACGAACACAGTACCTCCGAGTATTCCCAGTCTCCTTGTGGTTGGAGCCGAGTTCCTATCCGTTACGTCGAAAGACGCTGAGTGAATGCTTACCTCTTACTGTCAATTCGCAATCCTGCTTGACATCTAGCGATGTAGCTATGTTATGTCCAGCTGTACTGAAGAGGCGGTTACCCACTGTCGGGTCTGGATGGAAACTTCGACCGATGGCCTTTAAGCGCATTACCGCCGGCGAAACTTCTTCTAGATGGCACTGGTAGTTGGCCACGGCCTTGAATCCTTCTGTAGCGGATGTTCAGGCACGATCCACCCGTTAGCGAAGTCGAAAGTCTTCGCATAAGACAGAAGTGACGGGAATATTGCAGTGTTAGTTATCCTAATCATCCTGCGGGATGTAAGCACTTCCTCTCCCGATCGCGGCCCTTCGTATAGGGCAGGTTTCTTAATACCTTGAGAGTGAGAACGTCGCCGCATTCGAACCTTACTGTCCTTGTCATGGATTCCTGCCTTCTCACTGCAGGAAGTCTTGGACAGTGGTACAAATGGAAATAGCTTTTTACATTCTCTTTTATGAATTGTTAGTATCTAAAGGGACGTAGTCAAGGTGCATCAGAATGAGAGGACCTGAAAAGGAAATGAATCAGGTCGCTGGGGGTCTGCAATTCCTGGGCGCCGAGCGAAATTCATAAACCTCCAGCCTCATCTCACTCACTATGCATTCTATACAAATCAAGCCAACAATAAATGCGATGTTTCATTGCCTGGTCGGAAATCGCTGTCCAGAAATAGACATTAGAAATCGATG
seq00010   GTTAGTATCCAACTCGAAGTACGTGGCCGCAGCCCAAGTCGCGACAATATTAAAGATTTACTTAAGGGACTCGGGTCAGTCTCTAAGTCTCCGACGACCTCTGAGAGAGTCGGATCTTTTAGACCGCTAATGCTTAGCAAGGAGAGCAGTTAAGGTAATTACTACATAGGGTGAATAATTGAGAGTCCGCGACAAAATCCCCGGATCAATAAACTCCAAAATTGGGCTCCTGATTCCGAGGTAATGAGCGAGGAACCTACACCAGTGACTACCAATGTGTCAAAGGAGCATGTGAAAACTTGGTGCGTTCCGATCCTACGACAAGGAGAGCTTATTTCTGGATGGGCTGCAGGAGTCCCGTCATGGGCGATGTGACTCGGATGATTCCGTAGTCTCGACCGTTACGTAGTACTATACGCGCGGAACCCTGACCTTAAGGAAATTTTAAGTAAGGCGACACCACTAGGTGAATCCGTTAGATCCCCACGGCCATCTTATTTTCGGGAGCACATGAAGCGAGCTCCCTCATTTTCAAATACATGCACGTACTACTTGCGCATGTAATTGATCGCTGAGATGGGGTCCCCGACTCAGATTCGGTGCTATTATGGGGTCGTGAGCTTACCGTCGCGAGTGAAATCCGAGGCGGCTTATGACGTAGATATGAGGCGAGAGCGTGAAGATAAACACGCGTAAATAACATGTGCTTGTATCGTGACCATGTTTAACCGGGAACTCATCGCCGAATGCTGCGGTAAGTTCGACGCGCGTCTTCACGGGCTGTTATGCGACTGACCGCCCAATTGTGGCGTTAAGAGATGTGGGGCAGAAAGCATCAATACTACGGTCTGTGCTCAGTCGGCAAGAACCGCCATTGGCATCTCCCGGGCGTCTACACTGTAATTCCTATTAGCGGTCGACGTCTTCGTGCGCGAGCCGTAATAAAACAGTTTCACAAGCATGCGGGGTGGAGGCAAGTGCGGGTCGTCATTATATTCGTCTTTCTTTTGTGGCCTCAGCAGGCGGCCATCGCAGTACGTTAGACGATTAAAAACGCGGGCTAACTTCACGTATCACGATGCTCGGTTGTAGTCGAGGGTAGTGACTGGCTTCCTCAGTTATCGTCTCAGAATAAGTGAAGGAGAAGGATGACCGCTCGCCAACAGAACTCGACTTAATCACACGGGTTGGGTACTGATGGTAGCGCCGGCCTACGAGGCTCTTGTCACACTGGAGAAATTACGCCATTCGGCATTTTTCTGTCAGAGACAGGCGGCAGTTCTAGCACCGTAACACTGCCGCACCGTGTCGCACATATCCGCCAGTGGGTGATGAACCAGTCTCGGAACCAAGAAGTGTCAACCTAACTACCGGTATGAGATCAGTATCTAATGTAAGTGATCTATCAGACGAAGTCAAGAGCCATCAGTCAGTAGTTACCAGACACATACAACATGACCCTGGTACACGTGAGACGCTAACGAACACAGTACCTCCGAGTATTCCCAGTCTCCTTGTGGTTGGAGCCGAGTTCCTATCCGTTACGTCGAAAGACGCTGAGTGAATGCTTACCTCTTACTGTCAATTCGCAATCCTGCTTGACATCTAGCGATGTAGCTATGTTATGTCCAGCTGTACTGAAGAGGCGGTTACCCACTGTCGGGTCTGGATGGAAACTTCGACCGATGGCCTTTAAGCGCATTACCGCCGGCGAAACTTCTTCTAGATGGCACTGGTAGTTGGCCACGGCCTTGAATCCTTCTGTAGCGGATGTTCAGGCACGATCCACCCGTTAGCGAAGTCGAAAGTCTTCGCATAAGACAGAAGTGACGGGAATATTGCAGTGTTAGTTATCCTAATCATCCTGCGGGATGTAAGCACTTCCTCTCCCGATCGCGGCCCTTCGTATAGGGCAGGTTTCTTAATACCTTGAGAGTGAGAACGTCGCCGCATTCGAACCTTACTGTCCTTGTCATGGATTCCTGCCTTCTCACTGCTGGAAGTCTTGGACAGTGGTACAAATGGAAATAGCTTTTTACATTCTCATTTATGAATTGTTAGTATCTAAAGGGACGTAGTCAAGGTGCATCAGAATGAGAGGACCTGAAAAGGAAATGAATCAGGTCGCTGGGGGTCTGCAATTCCTGGGCGCCGAGCGAAATTCATAAACCTCCAGCCTCATCTCACTCACTATGCATTCTATACAAATCAAGCCAACAATAAATGCGATGTTTCATTGCCTGGTCGGAAATCGCTGTCCAGAAATAGACATTAGAAATCGATG
seq00011   GTTAGTATCCAACTCGAAGTACGTGGCCGCAGCCCAAGTCGCGACAATATTAAAGATTTACTTAAGGGACTCGGGTCAGTCTCTAAGTCTCCGACGACCTCTGAGAGAGTCGGATCTTTTAGACCGCTAATGCTTAGCAAGGAGAGCAGTTAAGGTAATTACTACATAGGGTGAATAATTGAGAGTCCGCGACAAAATCCCCGGATCAATAAACTCCAAAATTGGGCTCCTGATTCCGAGGTAATGAGCGAGGAACCTACACCAGTGACTACCAATGTGTCAAAGGAGCATGTGAAAACTTGGTGCGTTCCGATCCTACGACAAGGAGAGCTTATTTCTGGATGGGCTGCAGGAGTCCCGTCATGGGCGATGTGACTCGGATGATTCCGTAGTCTCGACCGTTACGTAGTACTATACGCGCGGAACCCTGACCTTAAGGAAATTTTAAGTAAGGCGACACCACTAGGTGAATCCGTTAGATCCCCACGGCCATCTTATTTTCGGGAGCACATGAAGCGAGCTCCCTCATTTTCAAATACATGCACGTACTACTTGCGCATGTAATTGATCGCTGAGATGGGGTCCCCGACTCAGATTCGGTGCTATTATGGGGTCGTGAGCTTACCGTCGCGAGTGAAATCCGAGGCGGCTTATGACGTAGATATGAGGCGAGAGCGTGAAGATAAACACGCGTAAATAACATGTGCTTGTATCGTGACCATGTTTAACCGGGAACTCATCGCCGAATGCTGCGGTAAGTTCGACGCGCGTCTTCACGGGCTGTTATGCGACTGACCGCCCAATTGTGGCGTTAAGAGATGTGGGGCAGAAAGCATCAATACTACGGTCTGTGCTCAGTCGGCAAGAACCGCCATTGGCATCTCCCGGGCGTCTACACTGTAATTCCTATTAGCGGTCGACGTCTTCGTGCGCGAGCCGTAATAAAACAGTTTCACAAGCATGCGGGGTGGAGGCAAGTGCGGGTCGTCATTATATTCGTCTTTCTTTTGTGGCCTCAGCAGGCGGCCATCGCAGTACGTTAGACGATTAAAAACGCGGGCTAACTTCACGTATCACGATGCTCGGTTGTAGTCGAGGGTAGTGACTGGCTTCCTCAGTTATCGTCTCAGAATAAGTGAAGGAGAAGGATGACCGCTCGCCAACAGAACTCGACTTAATCACACGGGTTGGGTACTGATGGTAGCGCCGGCCTACGAGGCTCTTGTCACACTGGAGAAATTACGCCATTCGGCATTTTTCTGTCAGAGACAGGCGGCAGTTCTAGCACCGTAACACTGCCGCACCGTGTCGCACATATCCGCCAGTGGGTGATGAACCAGTCTCGGAACCAAGAAGTGTCAACCTAACTACCGGTATGAGATCAGTATCTAATGTAAGTGATCTATCAGACGAAGTCAAGAGCCATCAGTCAGTAGTTACCAGACACATACAACATGACCCTGGTACACGTGAGACGCTAACGAACACAGTACCTCCGAGTATTCCCAGTCTCCTTGTGGTTGGAGCCGAGTTCCTATCCGTTACGTCGAAAGACGCTGAGTGAATGCTTACCTCTTACTGTCAATTCGCAATCCTGCTTGACATCTAGCGATGTAGCTATGTTATGTCCAGCTGTACTGAAGAGGCGGTTACCCACTGTCGGGTCTGGATGGAAACTTCGACCGATGGCCTTTAAGCGCATTACCGCCGGCGAAACTTCTTCTAGATGGCACTGGTAGTTGGCCACGGCCTTGAATCCTTCTGTAGCGGATGTTCAGGCACGATCCACCCGTTAGCGAAGTCGAAAGTCTTCGCATAAGACAGAAGTGACGGGAATATTGCAGTGTTAGTTATCCTAATCATCCTGCGGGATGTAAGCACTTCCTCTCCCGATCGCGGCCCTTCGTATAGGGCAGGTTTCTTAATACCTTGAGAGTGAGAACGTCGCCGCATTCGAACCTTACTGTCCTTGTCATGGATTCCTGCATTCTCACTGCTGGAAGTCTTGGACAGTGGTACAAATGGAAATAGCTTTTTACATTCTCATTTATGAATTGTTAGTATCTAAAGGGACGTAGTCAAGGTGCATCAGAATGAGAGGACCTGAAAAGGAAATGAATCAGGTCGCTGGGGGTCTGCAATTCCTGGGCGCCGAGCGAAATTCATAAACCTCCAGCCTCATCTCACTCACTATGCATTCTATACAAATCAAGCCAACAATAAATGCGATGTTTCATTGCCTGGTCGGAAATCGCTGTCCAGAAATAGACATTAGAAATCGATG
seq00012   GTTAGTATCCAACTCGAAGTACGTGGCCGCAGCCCAAGTCGCGACAATATTAAAGATTTACTTAAGGGACTCGGGTCAGTCTCTAAGTCTCCGACGACCTCTGAGAGAGTCGGATCTTTTAGACCGCTAATGCTTAGCAAGGAGAGCAGTTAAGGTAATTACTACATAGGGTGAATAATTGAGAGTCCGCGACAAAATCCCCGGATCAATAAACTCCAAAATTGGGCTCCTGATTCCGAGGTAATGAGCGAGGAACCTACACCAGTGACTACCAATGTGTCAAAGGAGCATGTGAAAACTTGGTGCGTTCCGATCCTACGACAAGGAGAGCTTATTTCTGGATGGGCTGCAGGAGTCCCGTCATGGGCGATGTGACTCGGATGATTCCGTAGTCTCGACCGTTACGTAGTACTATACGCGCGGAACCCTGACCTTAAGGAAATTTTAAGTAAGGCGACACCACTAGGTGAATCCGTTAGATCCCCACGGCCATCTTATTTTCGGGAGCACATGAAGCGAGCTCCCTCATTTTCAAATACATGCACGTACTACTTGCGCATGTAATTGATCGCTGAGATGGGGTCCCCGACTCAGATTCGGTGCTATTATGGGGTCGTGAGCTTACCGTCGCGAGTGAAATCCGAGGCGGCTTATGACGTAGATATGAGGCGAGAGCGTGAAGATAAACACGCGTAAATAACATGTGCTTGTATCGTGACCATGTTTAACCGGGAACTCATCGCCGAATGCTGCGGTAAGTTCGACGCGCGTCTTCACGGGCTGTTATGCGACTGACCGCCCAATTGTGGCGTTAAGAGATGTGGGGCAGAAAGCATCAATACTACGGTCTGTGCTCAGTCGGCAAGAACCGCCATTGGCATCTCCCGGGCGTCTACACTGTAATTCCTATTAGCGGTCGACGTCTTCGTGCGCGAGCCGTAATAAAACAGTTTCACAAGCATGCGGGGTGGAGGCAAGTGCGGGTCGTCATTATATTCGTCTTTCTTTTGTGGCCTCAGCAGGCGGCCATCGCAGTACGTTAGACGATTAAAAACGCGGGCTAACTTCACGTATCACGATGCTCGGTTGTAGTCGAGGGTAGTGACTGGCTTCCTCAGTTATCGTCTCAGAATAAGTGAAGGAGAAGGATGACCGCTCGCCAACAGAACTCGACTTAATCACACGGGTTGGGTACTGATGGTAGCGCCGGCCTACGAGGCTCTTGTCACACTGGAGAAATTACGCCATTCGGCATTTTTCTGTCAGAGACAGGCGGCAGTTCTAGCACCGTAACACTGCCGCACCGTGTCGCACATATCCGCCAGTGGGTGATGAACCAGTCTCGGAACCAAGAAGTGTCAACCTAACTACCGGTATGAGATCAGTATCTAATGTAAGTGATCTATCAGACGAAGTCAAGAGCCATCAGTCAGTAGTTACCAGACACATACAACATGACCCTGGTACACGTGAGACGCTAACGAACACAGTACCTCCGAGTATTCCCAGTCTCCTTGTGGTTGGAGCCGAGTTCCTATCCGTTACGTCGAAAGACGCTGAGTGAATGCTTACCTCTTACTGTCAATTCGCAATCCTGCTTGACATCTAGCGATGTAGCTATGTTATGTCCAGCTGTACTGAAGAGGCGGTTACCCACTGTCGGGTCTGGATGGAAACTTCGACCGATGGCCTTTAAGCGCATTACCGCCGGCGAAACTTCTTCTAGATGGCACTGGTAGTTGGCCACGGCCTTGAATCCTTCTGTAGCGGATGTTCAGGCACGATCCACCCGTTAGCGAAGTCGAAAGTCTTCGCATAAGACAGAAGTGACGGGAATATTGCAGTGTTAGTTATCCTAATCATCCTGCGGGATGTAAGCACTTCCTCTCCCGATCGCGGCCCTTCGTATAGGGCAGGTTTCTTAACACCTTGAGAGTGAGAACGTCGCCGCATTCGAACCTTACTGTCCTTGTCATGGATTCCTGCCTTCTCACTGCAGGAAGTCTTGGACAGTGGTACAAATGGAAATAGCTTTTTACATTCTCATTTATGAATTGTTAGTATCTAAAGGGACGTAGTCAAGGTGCATCAGAATGAGAGGACCTGAAAAGGAAATGAATCAGGTCGCTGGGGGTCTGCAATTCCTGGGCGCCGAGCGAAATTCATAAACCTCCAGCCTCATCTCACTCACTATGCATTCTATACAAATCAAGCCAACAATAAATGCGATGTTTCATTGCCTGGTCGGAAATCGCTGTCCAGAAATAGACATTAGAAATCGATG
seq00013   GTTAGTATCCAACTCGAAGTACGTGGCCGCAGCCCAAGTCGCGACAATATTAAAGATTTACTTAAGGGACTCGGGTCAGTCTCTAAGTCTCCGACGACCTCTGAGAGAGTCGGATCTTTTAGACCGCTAATGCTTAGCAAGGAGAGCAGTTAAGGTAATTACTACATAGGGTGAATAATTGAGAGTCCGCGACAAAATCCCCGGATCAATAAACTCCAAAATTGGGCTCCTGATTCCGAGGTAATGAGCGAGGAACCTACACCAGTGACTACCAATGTGTCAAAGGAGCATGTGAAAACTTGGTGCGTTCCGATCCTACGACAAGGAGAGCTTATTTCTGGATGGGCTGCAGGAGTCCCGTCATGGGCGATGTGACTCGGATGATTCCGTAGTCTCGACCGTTACGTAGTACTATACGCGCGGAACCCTGACCTTAAGGAAATTTTAAGTAAGGCGACACCACTAGGTGAATCCGTTAGATCCCCACGGCCATCTTATTTTCGGGAGCACATGAAGCGAGCTCCCTCATTTTCAAATACATGCACGTACTACTTGCGCATGTAATTGATCGCTGAGATGGGGTCCCCGACTCAGATTCGGTGCTATTATGGGGTCGTGAGCTTACCGTCGCGAGTGAAATCCGAGGCGGCTTATGACGTAGATATGAGGCGAGAGCGTGAAGATAAACACGCGTAAATAACATGTGCTTGTATCGTGACCATGTTTAACCGGGAACTCATCGCCGAATGCTGCGGTAAGTTCGACGCGCGTCTTCACGGGCTGTTATGCGACTGACCGCCCAATTGTGGCGTTAAGAGATGTGGGGCAGAAAGCATCAATACTACGGTCTGTGCTCAGTCGGCAAGAACCGCCATTGGCATCTCCCGGGCGTCTACACTGTAATTCCTATTAGCGGTCGACGTCTTCGTGCGCGAGCCGTAATAAAACAGTTTCACAAGCATGCGGGGTGGAGGCAAGTGCGGGTCGTCATTATATTCGTCTTTCTTTTGTGGCCTCAGCAGGCGGCCATCGCAGTACGTTAGACGATTAAAAACGCGGGCTAACTTCACGTATCACGATGCTCGGTTGTAGTCGAGGGTAGTGACTTGCTTCCTCAGTTATCGTCTCAGAATAAGTGAAGGAGAAGGATGACCGCTCGCCAACAGAACTCGACTTAATCACACGGGTTGGGTACTGATGGTAGCGCCGGCCTACGAGGCTCTTGTCACACTGGAGAAATTACGCCATTCGGCATTTTTCTGTCAGAGACAGGCGGCAGTTCTAGCACCGTAACACTGCCGCACCGTGTCGCACATATCCGCCAGTGGGTGATGAACCAGTCTCGGAACCAAGAAGTGTCAACCTAACTACCGGTATGAGATCAGTATCTAATGTAAGTGATCTATCAGACGAAGTCAAGAGCCATCAGTCAGTAGTTACCAGACACATACAACATGACCCTGGTACACGTGAGACGCTAACGAACACAGTACCTCCGAGTATTCCCAGTCTCCTTGTGGTTGGAGCCGAGTTCCTATCCGTTACGTCGAAAGACGCTGAGTGAATGCTTACCTCTTACTGTCAATTCGCAATCCTGCTTGACATCTAGCGATGTAGCTATGTTATGTCCAGCTGTACTGAAGAGGCGGTTACCCACTGTCGGGTCTGGATGGAAACTTCGACCGATGGCCTTTAAGCGCATTACCGCCGGCGAAACTTCTTCTAGATGGCACTGGTAGTTGGCCACGGCCTTGAATCCTTCTGTAGCGGATGTTCAGGCACGATCCACCCGTTAGCGAAGTCGAAAGTCTTCGCATAAGACAGAAGTGACGGGAATATTGCAGTGTTAGTTATCCTAATCATCCTGCGGGATGTAAGCACTTCCTCTCCCGATCGCGGCCCTTCGTATAGGGCAGGTTTCTTAATACCTTGAGAGTGAGAACGTCGCCGCATTCGAACCTTACTGTCCTTGTCATGGATTCCTGCATTCTCACTGCTGGAAGTCTTGGACAGTGGTACAAATGGAAATAGCTTTTTACATTCTCATTTATGAATTGTTAGTATCTAAAGGGACGTAGTCAAGGTGCATCAGAATGAGAGGACCTGAAAAGGAAATGAATCAGGTCGCTGGGGGTCTGCAATTCCTGGGCGCCGAGCGAAATTCATAAACCTCCAGCCTCATCTCACTCACTATGCATTCTATACAAATCAAGCCAACAATAAATGCGATGTTTCATTGCCTGGTCGGAAATCGCTGTCCAGAAATAGACATTAGAAATCGATG
seq00014   GTTAGTATCCAACTCGAAGTACGTGGCCGCAGCCCAAGTCGCGACAATATTAAAGATTTACTTAAGGGACTCGGGTCAGTCTCTAAGTCTCCGACGACCTCTGAGAGAGTCGGATCTTTTAGACCGCTAATGCTTAGCAAGGAGAGCAGTTAAGGTAATTACTACATAGGGTGAATAATTGAGAGTCCGCGACAAAATCCCCGGATCAATAAACTCCAAAATTGGGCTCCTGATTCCGAGGTAATGAGCGAGGAACCTACACCAGTGACTACCAATGTGTCAAAGGAGCATGTGAAAACTTGGTGCGTTCCGATCCTACGACAAGGAGAGCTTATTTCTGGATGGGCTGCAGGAGTCCCGTCATGGGCGATGTGACTCGGATGATTCCGTAGTCTCGACCGTTACGTAGTACTATACGCGCGGAACCCTGACCTTAAGGAAATTTTAAGTAAGGCGACACCACTAGGTGAATCCGTTAGATCCCCACGGCCATCTTATTTTCGGGAGCACATGAAGCGAGCTCCCTCATTTTCAAATACATGCACGTACTACTTGCGCATGTAATTGATCGCTGAGATGGGGTCCCCGACTCAGATTCGGTGCTATTATGGGGTCGTGAGCTTACCGTCGCGAGTGAAATCCGAGGCGGCTTATGACGTAGATATGAGGCGAGAGCGTGAAGATAAACACGCGTAAATAACATGTGCTTGTATCGTGACCATGTTTAACCGGGAACTCATCGCCGAATGCTGCGGTAAGTTCGACGCGCGTCTTCACGGGCTGTTATGCGACTGACCGCCCAATTGTGGCGTTAAGAGATGTGGGGCAGAAAGCATCAATACTACGGTCTGTGCTCAGTCGGCAAGAACCGCCATTGGCATCTCCCGGGCGTCTACACTGTAATTCCTATTAGCGGTCGACGTCTTCGGGCGCGAGCCGTAATAAAACAGTTTCACAAGCATGCGGGGTGGAGGCAAGTGCGGGTCGTCATTATATTCGTCTTTCTTTTGTGGCCTCAGCAGGCGGCCATCGCAGTACGTTAGACGATTAAAAACGCGGGCTAACTTCACGTATCACGATGCTCGGTTGTAGTCGAGGGTAGTGACTGGCTTCCTCAGTTATCGTCTCAGAATAAGTGAAGGAGAAGGATGACCGCTCGCCAACAGAACTCGACTTAATCACACGGGTTGGGTACTGATGGTAGCGCCGGCCTACGAGGCTCTTGTCACACTGGAGAAATTACGCCATTCGGCATTTTTCTGTCAGAGACAGGCGGCAGTTCTAGCACCGTAACACTGCCGCACCGTGTCGCACATATCCGCCAGTGGGTGATGAACCAGTCTCGGAACCAAGAAGTGTCAACCTAACTACCGGTATGAGATCAGTATCTAATGTAAGTGATCTATCAGACGAAGTCAAGAGCCATCAGTCAGTAGTTACCAGACACATACAACATGACCCTGGTACACGTGAGACGCTAACGAACACAGTACCTCCGAGTATTCCCAGTCTCCTTGTGGTTGGAGCCGAGTTCCTATCCGTTACGTCGAAAGACGCTGAGTGAATGCTTACCTCTTACTGTCAATTCGCAATCCTGCTTGACATCTAGCGATGTAGCTATGTTATGTCCAGCTGTACTGAAGAGGCGGTTACCCACTGTCGGGTCTGGATGGAAACTTCGACCGATGGCCTTTAAGCGCATTACCGCCGGCGAAACTTCTTCTAGATGGCACTGGTAGTTGGCCACGGCCTTGAATCCTTCTGTAGCGGATGTTCAGGCACGATCCACCCGTTAGCGAAGTCGAAAGTCTTCGCATAAGACAGAAGTGACGGGAATATTGCAGTGTTAGTTATCCTAATCATCCTGCGGGATGTAAGCACTTCCTCTCCCGATCGCGGCCCTTCGTATAGGGCAGGTTTCTTAATACCTTGAGAGTGAGAACGTCGCCGCATTCGAACCTTACTGTCCTTGTCATGGATTCCTGCATTCTCACTGCTGGAAGTCTTGGACAGTGGTACAAATGGAAATAGCTTTTTACATTCTCATTTATGAATTGTTAGTATCTAAAGGGACGTAGTCAAGGTGCATCAGAATGAGAGGACCTGAAAAGGAAATGAATCAGGTCGCTGGGGGTCTGCAATTCCTGGGCGCCGAGCGAAATTCATAAACCTCCAGCCTCATCTCACTCACTATGCATTCTATACAAATCAAGCCAACAATAAATGCGATGTTTCATTGCCTGGTCGGAAATCGCTGTCCAGAAATAGACATTAGAAATCGATG
seq00015   GTTAGTATCCAACTCGAAGTACGTGGCCGCAGCCCAAGTCGCGACAATATTAAAGATTTACTTAAGGGACTCGGGTCAGTCTCTAAGTCTCCGACGACCTCTGAGAGAGTCGGATCTTTTAGACCGCTAATGCTTAGCAAGGAGAGCAGTTAAGGTAATTACTACATAGGGTGAATAATTGAGAGTCCGCGACAAAATCCCCGGATCAATAAACTCCAAAATTGGGCTCCTGATTCCGAGGTAATGAGCGAGGAACCTACACCAGTGACTACCAATGTGTCAAAGGAGCATGTGAAAACTTGGTGCGTTCCGATCCTACGACAAGGAGAGCTTATTTCTGGATGGGCTGCAGGAGTCCCGTCATGGGCGATGTGACTCGGATGATTCCGTAGTCTCGACCGTTACGTAGTACTATACGCGCGGAACCCTGACCTTAAGGAAATTTTAAGTAAGGCGACACCACTAGGTGAATCCGTTAGATCCCCACGGCCATCTTATTTTCGGGAGCACATGAAGCGAGCTCCCTCATTTTCAAATACATGCACGTACTACTTGCGCATGTAATTGATCGCTGAGATGGGGTCCCCGACTCAGATTCGGTGCTATTATGGGGTCGTGAGCTTACCGTCGCGAGTGAAATCCGAGGCGGCTTATGACGTAGATATGAGGCGAGAGCGTGAAGATAAACACGCGTAAATAACATGTGCTTGTATCGTGACCATGTTTAACCGGGAACTCATCGCCGAATGCTGCGGTAAGTTCGACGCGCGTCTTCACGGGCTGTTATGCGACTGACCGCCCAATTGTGGCGTTAAGAGATGTGGGGCAGAAAGCATCAATACTACGGTCTGTGCTCAGTCGGCAAGAACCGCCATTGGCATCTCCCGGGCGTCTACACTGTAATTCCTATTAGCGGTCGACGTCTTCGTGCGCGAGCCGTAATAAAACAGTTTCACAAGCATGCGGGGTGGAGGCAAGTGCGGGTCGTCATTATATTCGTCTTTCTTTTGTGGCCTCAGCAGGCGGCCATCGCAGTACGTTAGACGATTAAAAACGCGGGCTAACTTCACGTATCACGATGCTCGGTTGTAGTCGAGGGTAGTGACTTGCTTCCTCAGTTATCGTCTCAGAATAAGTGAAGGAGAAGGATGACCGCTCGCCAACAGAACTCGACTTAATCACACGGGTTGGGTACTGATGGTAGCGCCGGCCTACGAGGCTCTTGTCACACTGGAGAAATTACGCCATTCGGCATTTTTCTGTCAGAGACAGGCGGCAGTTCTAGCACCGTAACACTGCCGCACCGTGTCGCACATATCCGCCAGTGGGTGATGAACCAGTCTCGGAACCAAGAAGTGTCAACCTAACTACCGGTATGAGATCAGTATCTAATGTAAGTGATCTATCAGACGAAGTCAAGAGCCATCAGTCAGTAGTTACCAGACACATACAACATGACCCTGGTACACGTGAGACGCTAACGAACACAGTACCTCCGAGTATTCCCAGTCTCCTTGTGGTTGGAGCCGAGTTCCTATCCGTTACGTCGAAAGACGCTGAGTGAATGCTTACCTCTTACTGTCAATTCGCAATCCTGCTTGACATCTAGCGATGTAGCTATGTTATGTCCAGCTGTACTGAAGAGGCGGTTACCCACTGTCGGGTCTGGATGGAAACTTCGACCGATGGCCTTTAAGCGCATTACCGCCGGCGAAACTTCTTCTAGATGGCACTGGTAGTTGGCCACGGCCTTGAATCCTTCTGTAGCGGATGTTCAGGCACGATCCACCCGTTAGCGAAGTCGAAAGTCTTCGCATAAGACAGAAGTGACGGGAATATTGCAGTGTTAGTTATCCTAATCATCCTGCGGGATGTAAGCACTTCCTCTCCCGATCGCGGCCCTTCGTATAGGGCAGGTTTCTTAATACCTTGAGAGTGAGAACGTCGCCGCATTCGAACCTTACTGTCCTTGTCATGGATTCCTGCATTCTCACTGCTGGAAGTCTTGGACAGTGGTACAAATGGAAATAGCTTTTTACATTCTCATTTATGAATTGTTAGTATCTAAAGGGACGTAGTCAAGGTGCATCAGAATGAGAGGACCTGAAAAGGAAATGAATCAGGTCGCTGGGGGTCTGCAATTCCTGGGCGCCGAGCGAAATTCATAAACCTCCAGCCTCATCTCACTCACTATGCATTCTATACAAATCAAGCCAACAATAAATGCGATGTTTCATTGCCTGGTCGGAAATCGCTGTCCAGAAATAGACATTAGAAATCGATG
seq00016   GTTAGTATCCAACTCGAAGTACGTGGCCGCAGCCCAAGTCGCGACAATATTAAAGATTTACTTAAGGGACTCGGGTCAGTCTCTAAGTCTCCGACGACCTCTGAGAGAGTCGGATCTTTTAGACCGCTAATGCTTAGCAAGGAGAGCAGTTAAGGTAATTACTACATAGGGTGAATAATTGAGAGTCCGCGACAAAATCCCCGGATCAATAAACTCCAAAATTGGGCTCCTGATTCCGAGGTAATGAGCGAGGAACCTACACCAGTGACTACCAATGTGTCAAAGGAGCATGTGAAAACTTGGTGCGTTCCGATCCTACGACAAGGAGAGCTTATTTCTGGATGGGCTGCAGGAGTCCCGTCATGGGCGATGTGACTCGGATGATTCCGTAGTCTCGACCGTTACGTAGTACTATACGCGCGGAACCCTGACCTTAAGGAAATTTTAAGTAAGGCGACACCACTAGGTGAATCCGTTAGATCCCCACGGCCATCTTATTTTCGGGAGCACATGAAGCGAGCTCCCTCATTTTCAAATACATGCACGTACTACTTGCGCATGTAATTGATCGCTGAGATGGGGTCCCCGACTCAGATTCGGTGCTATTATGGGGTCGTGAGCTTACCGTCGCGAGTGAAATCCGAGGCGGCTTATGACGTAGATATGAGGCGAGAGCGTGAAGATAAACACGCGTAAATAACATGTGCTTGTATCGTGACCATGTTTAACCGGGAACTCATCGCCGAATGCTGCGGTAAGTTCGACGCGCGTCTTCACGGGCTGTTATGCGACTGACCGCCCAATTGTGGCGTTAAGAGATGTGGGGCAGAAAGCATCAATACTACGGTCTGTGCTCAGTCGGCAAGAACCGCCATTGGCATCTCCCGGGCGTCTACACTGTAATTCCTATTAGCGGTCGACGTCTTCGTGCGCGAGCCGTAATAAAACAGTTTCACAAGCATGCGGGGTGGAGGCAAGTGCGGGTCGTCATTATATTCGTCTTTCTTTTGTGGCCTCAGCAGGCGGCCATCGCAGTACGTTAGACGATTAAAAACGCGGGCTAACTTCACGTATCACGATGCTCGGTTGTAGTCGAGGGTAGTGACTGGCTTCCTCAGTTATCGTCTCAGAATAAGTGAAGGAGAAGGATGACCGCTCGCCAACAGAACTCGACTTAATCACACGGGTTGGGTACTGATGGTAGCGCCGGCCTACGAGGCTCTTGTCACACTGGAGAAATTACGCCATTCGGCATTTTTCTGTCAGAGACAGGCGGCAGTTCTAGCACCGTAACACTGCCGCACCGTGTCGCACATATCCGCCAGTGGGTGATGAACCAGTCTCGGAACCAAGAAGTGTCAACCTAACTACCGGTATGAGATCAGTATCTAATGTAAGTGATCTATCAGACGAAGTCAAGAGCCATCAGTCAGTAGTTACCAGACACATACAACATGACCCTGGTACACGTGAGACGCTAACGAACACAGTACCTCCGAGTATTCCCAGTCTCCTTGTGGTTGGAGCCGAGTTCCTATCCGTTACGTCGAAAGACGCTGAGTGAATGCTTACCTCTTACTGTCAATTCGCAATCCTGCTTGACATCTAGCGATGTAGCTATGTTATGTCCAGCTGTACTGAAGAGGCGGTTACCCACTGTCGGGTCTGGATGGAAACTTCGACCGATGGCCTTTAAGCGCATTACCGCCGGCGAAACTTCTTCTAGATGGCACTGGTAGTTGGCCACGGCCTTGAATCCTTCTGTAGCGGATGTTCAGGCACGATCCACCCGTTAGCGAAGTCGAAAGTCTTCGCATAAGACAGAAGTGACGGGAATATTGCAGTGTTAGTTATCCTAATCATCCTGCGGGATGTAAGCACTTCCTCTCCCGATCGCGGCCCTTCGTATAGGGCAGGTTTCTTAATACCTTGAGAGTGAGAACGTCGCCGCATTCGAACCTTACTGTCCTTGTCATGGATTCCTGCATTCTCACTGCTGGAAGTCTTGGACAGTGGTACAAATGGAAATAGCTTTTTACATTCTCATTTATGAATTGTTAGTATCTAAAGGGACGTAGTCAAGGTGCATCAGAATGAGAGGACCTGAAAAGGAAATGAATCAGGTCGCTGGGGGTCTGCAATTCCTGGGCGCCGAGCGAAATTCATAAACCTCCAGCCTCATCTCACTCACTATGCATTCTATACAAATCAAGCCAACAATAAATGCGATGTTTCATTGCCTGGTCGGAAATCGCTGTCCAGAAATAGACATTAGAAATCGATG
seq00017   GTTAGTATCCAACTCGAAGTACGTGGCCGCAGCCCAAGTCGCGACAATATTAAAGATTTACTTAAGGGACTCGGGTCAGTCTCTAAGTCTCCGACGACCTCTGAGAGAGTCGGATCTTTTAGACCGCTAATGCTTAGCAAGGAGAGCAGTTAAGGTAATTACTACATAGGGTGAATAATTGAGAGTCCGCGACAAAATCCCCGGATCAATAAACTCCAAAATTGGGCTCCTGATTCCGAGGTAATGAGCGAGGAACCTACACCAGTGACTACCAATGTGTCAAAGGAGCATGTGAAAACTTGGTGCGTTCCGATCCTACGACAAGGAGAGCTTATTTCTGGATGGGCTGCAGGAGTCCCGTCATGGGCGATGTGACTCGGATGATTCCGTAGTCTCGACCGTTACGTAGTACTATACGCGCGGAACCCTGACCTTAAGGAAATTTTAAGTAACGCGACACCACTAGGTGAATCCGTTAGATCCCCACGGCCATCTTATTTTCGGGAGCACATGAAGCGAGCTCCCTCATTTTCAAATACATGCACGTACTACTTGCGCATGTAATTGATCGCTGAGATGGGGTCCCCGACTCAGATTCGGTGCTATTATGGGGTCGTGAGCTTACCGTCGCGAGTGAAATCCGAGGCGGCTTATGACGTAGATATGAGGCGAGAGCGTGAAGATAAACACGCGTAAATAACATGTGCTTGTATCGTGACCATGTTTAACCGGGAACTCATCGCCGAATGCTGCGGTAAGTTCGACGCGCGTCTTCACGGGCTGTTATGCGACTGACCGCCCAATTGTGGCGTTAAGAGATGTGGGGCAGAAAGCATCAATACTACGGTCTGTGCTCAGTCGGCAAGAACCGCCATTGGCATCTCCCGGGCGTCTACACTGTAATTCCTATTAGCGGTCGACGTCTTCGTGCGCGAGCCGTAATAAAACAGTTTCACAAGCATGCGGGGTGGAGGCAAGTGCGGGTCGTCATTATATTCGTCTTTCTTTTGTGGCCTCAGCAGGCGGCCATCGCAGTACGTTAGACGATTAAAAACGCGGGCTAACTTCACGTATCACGATGCTCGGTTGTAGTCGAGGGTAGTGACTTGCTTCCTCAGTTATCGTCTCAGAATAAGTGAAGGAGAAGGATGACCGCTCGCCAACAGAACTCGACTTAATCACACGGGTTGGGTACTGATGGTAGCGCCGGCCTACGAGGCTCTTGTCACACTGGAGAAATTACGCCATTCGGCATTTTTCTGTCAGAGACAGGCGGCAGTTCTAGCACCGTAACACTGCCGCACCGTGTCGCACATATCCGCCAGTGGGTGATGAACCAGTCTCGGAACCAAGAAGTGTCAACCTAACTACCGGTATGAGATCAGTATCTAATGTAAGTGATCTATCAGACGAAGTCAAGAGCCATCAGTCAGTAGTTACCAGACACATACAACATGACCCTGGTACACGTGAGACGCTAACGAACACAGTACCTCCGAGTATTCCCAGTCTCCTTGTGGTTGGAGCCGAGTTCCTATCCGTTACGTCGAAAGACGCTGAGTGAATGCTTACCTCTTACTGTCAATTCGCAATCCTGCTTGACATCTAGCGATGTAGCTATGTTATGTCCAGCTGTACTGAAGAGGCGGTTACCCACTGTCGGGTCTGGATGGAAACTTCGACCGATGGCCTTTAAGCGCATTACCGCCGGCGAAACTTCTTCTAGATGGCACTGGTAGTTGGCCACGGCCTTGAATCCTTCTGTAGCGGATGTTCAGGCACGATCCACCCGTTAGCGAAGTCGAAAGTCTTCGCATAAGACAGAAGTGACGGGAATATTGCAGTGTTAGTTATCCTAATCATCCTGCGGGATGTAAGCACTTCCTCTCCCGATCGCGGCCCTTCGTATAGGGCAGGTTTCTTAATACCTTGAGAGTGAGAACGTCGCCGCATTCGAACCTTACTGTCCTTGTCATGGATTCCTGCATTCTCACTGCTGGAAGTCTTGGACAGTGGTACAAATGGAAATAGCTTTTTACATTCTCATTTATGAATTGTTAGTATCTAAAGGGACGTAGTCAAGGTGCATCAGAATGAGAGGACCTGAAAAGGAAATGAATCAGGTCGCTGGGGGTCTGCAATTCCTGGGCGCCGAGCGAAATTCATAAACCTCCAGCCTCATCTCACTCACTATGCATTCTATACAAATCAAGCCAACAATAAATGCGATGTTTCATTGCCTGGTCGGAAATCGCTGTCCAGAAATAGACATTAGAAATCGATG
seq00018   GTTAGTATCCAACTCGAAGTACGTGGCCGCAGCCCAAGTCGCGACAATATTAAAGATTTACTTAAGGGACTCGGGTCAGTCTCTAAGTCTCCGACGACCTCTGAGAGAGTCGGATCTTTTAGACCGCTAATGCTTAGCAAGGAGAGCAGTTAAGGTAATTACTACATAGGGTGAATAATTGAGAGTCCGCGACAAAATCCCCGGATCAATAAACTCCAAAATTGGGCTCCTGATTCCGAGGTAATGAGCGAGGAACCTACACCAGTGACTACCAATGTGTCAAAGGAGCATGTGAAAACTTGGTGCGTTCCGATCCTACGACAAGGAGAGCTTATTTCTGGATGGGCTGCAGGAGTCCCGTCATGGGCGATGTGACTCGGATGATTCCGTAGTCTCGACCGTTACGTAGTACTATACGCGCGGAACCCTGACCTTAAGGAAATTTTAAGTAAGGCGACACCACTAGGTGAATCCGTTAGATCCCCACGGCCATCTTATTTTCGGGAGCACATGAAGCGAGCTCCCTCATTTTCAAATACATGCACGTACTACTTGCGCATGTAATTGATCGCTGAGATGGGGTCCCCGACTCAGATTCGGTGCTATTATGGGGTCGTGAGCTTACCGTCGCGAGTGAAATCCGAGGCGGCTTATGACGTAGATATGAGGCGAGAGCGTGAAGATAAACACGCGTAAATAACATGTGCTTGTATCGTGACCATGTTTAACCGGGAACTCATCGCCGAATGCTGCGGTAAGTTCGACGCGCGTCTTCACGGGCTGTTATGCGACTGACCGCCCAATTGTGGCGTTAAGAGATGTGGGGCAGAAAGCATCAATACTACGGTCTGTGCTCAGTCGGCAAGAACCGCCATTGGCATCTCCCGGGCGTCTACACTGTAATTCCTATTAGCGGTCGACGTCTTCGTGCGCGAGCCGTAATAAAACAGTTTCACAAGCATGCGGGGTGGAGGCAAGTGCGGGTCGTCATTATATTCGTCTTTCTTTTGTGGCCTCAGCAGGCGGCCATCGCAGTACGTTAGACGATTAAAAACGCGGGCTAACTTCACGTATCACGATGCTCGGTTGTAGTCGAGGGTAGTGACTTGCTTCCTCAGTTATCGTCTCAGAATAAGTGAAGGAGAAGGATGACCGCTCGCCAACAGAACTCGACTTAATCACACGGGTTGGGTACTGATGGTAGCGCCGGCCTACGAGGCTCTTGTCACACTGGAGAAATTACGCCATTCGGCATTTTTCTGTCAGAGACAGGCGGCAGTTCTAGCACCGTAACACTGCCGCACCGTGTCGCACATATCCGCCAGTGGGTGATGAACCAGTCTCGGAACCAAGAAGTGTCAACCTAACTACCGGTATGAGATCAGTATCTAATGTAAGTGATCTATCAGACGAAGTCAAGAGCCATCAGTCAGTAGTTACCAGACACATACAACATGACCCTGGTACACGTGAGACGCTAACGAACACAGTACCTCCGAGTATTCCCAGTCTCCTTGTGGTTGGAGCCGAGTTCCTATCCGTTACGTCGAAAGACGCTGAGTGAATGCTTACCTCTTACTGTCAATTCGCAATCCTGCTTGACATCTAGCGATGTAGCTATGTTATGTCCAGCTGTACTGAAGAGGCGGTTACCCACTGTCGGGTCTGGATGGAAACTTCGACCGATGGCCTTTAAGCGCATTACCGCCGGCGAAACTTCTTCTAGATGGCACTGGTAGTTGGCCACGGCCTTGAATCCTTCTGTAGCGGATGTTCAGGCACGATCCACCCGTTAGCGAAGTCGAAAGTCTTCGCATAAGACAGAAGTGACGGGAATATTGCAGTGTTAGTTATCCTAATCATCCTGCGGGATGTAAGCACTTCCTCTCCCGATCGCGGCCCTTCGTATAGGGCAGGTTTCTTAATACCTTGAGAGTGAGAACGTCGCCGCATTCGAACCTTACTGTCCTTGTCATGGATTCCTGCCTTCTCACTGCTGGAAGTCTTGGACAGTGGTACAAATGGAAATAGCTTTTTACATTCTCATTTATGAATTGTTAGTATCTAAAGGGACGTAGTCAAGGTGCATCAGAATGAGAGGACCTGAAAAGGAAATGAATCAGGTCGCTGGGGGTCTGCAATTCCTGGGCGCCGAGCGAAATTCATAAACCTCCAGCCTCATCTCACTCACTATGCATTCTATACAAATCAAGCCAACAATAAATGCGATGTTTCATTGCCTGGTCGGAAATCGCTGTCCAGAAATAGACATTAGAAATCGATG
seq00019   GTTAGTATCCAACTCGAAGTACGTGGCCGCAGCCCAAGTCGCGACAATATTAAAGATTTACTTAAGGGACTCGGGTCAGTCTCTAAGTCTCCGACGACCTCTGAGAGAGTCGGATCTTTTAGACCGCTAATGCTTAGCAAGGAGAGCAGTTAAGGTAATTACTACATAGGGTGAATAATTGAGAGTCCGCGACAAAATCCCCGGATCAATAAACTCCAAAATTGGGCTCCTGATTCCGAGGTAATGAGCGAGGAACCTACACCAGTGACTACCAATGTGTCAAAGGAGCATGTGAAAACTTGGTGCGTTCCGATCCTACGACAAGGAGAGCTTATTTCTGGATGGGCTGCAGGAGTCCCGTCATGGGCGATGTGACTCGGATGATTCCGTAGTCTCGACCGTTACGTAGTACTATACGCGCGGAACCCTGACCTTAAGGAAATTTTAAGTAAGGCGACACCACTAGGTGAATCCGTTAGATCCCCACGGCCATCTTATTTTCGGGAGCACATGAAGCGAGCTCCCTCATTTTCAAATACATGCACGTACTACTTGCGCATGTAATTGATCGCTGAGATGGGGTCCCCGACTCAGATTCGGTGCTATTATGGGGTCGTGAGCTTACCGTCGCGAGTGAAATCCGAGGCGGCTTATGACGTAGATATGAGGCGAGAGCGTGAAGATAAACACGCGTAAATAACATGTGCTTGTATCGTGACCATGTTTAACCGGGAACTCATCGCCGAATGCTGCGGTAAGTTCGACGCGCGTCTTCACGGGCTGTTATGCGACTGACCGCCCAATTGTGGCGTTAAGAGATGTGGGGCAGAAAGCATCAATACTACGGTCTGTGCTCAGTCGGCAAGAACCGCCATTGGCATCTCCCGGGCGTCTACACTGTAATTCCTATTAGCGGTCGACGTCTTCGTGCGCGAGCCGTAATAAAACAGTTTCACAAGCATGCGGGGTGGAGGCAAGTGCGGGTCGTCATTATATTCGTCTTTCTTTTGTGGCCTCAGCAGGCGGCCATCGCAGTACGTTAGACGATTAAAAACGCGGGCTAACTTCACGTATCACGATGCTCGGTTGTAGTCGAGGGTAGTGACTTGCTTCCTCAGTTATCGTCTCAGAATAAGTGAAGGAGAAGGATGACCGCTCGCCAACAGAACTCGACTTAATCACACGGGTTGGGTACTGATGGTAGCGCCGGCCTACGAGGCTCTTGTCACACTGGAGAAATTACGCCATTCGGCATTTTTCTGTCAGAGACAGGCGGCAGTTCTAGCACCGTAACACTGCCGCACCGTGTCGCACATATCCGCCAGTGGGTGATGAACCAGTCTCGGAACCAAGAAGTGTCAACCTAACTACCGGTATGAGATCAGTATCTAATGTAAGTGATCTATCAGACGAAGTCAAGAGCCATCAGTCAGTAGTTACCAGACACATACAACATGACCCTGGTACACGTGAGACGCTAACGAACACAGTACCTCCGAGTATTCCCAGTCTCCTTGTGGTTGGAGCCGAGTTCCTATCCGTTACGTCGAAAGACGCTGAGTGAATGCTTACCTCTTACTGTCAATTCGCAATCCTGCTTGACATCTAGCGATGTAGCTATGTTATGTCCAGCTGTACTGAAGAGGCGGTTACCCACTGTCGGGTCTGGATGGAAACTTCGACCGATGGCCTTTAAGCGCATTACCGCCGGCGAAACTTCTTCTAGATGGCACTGGTAGTTGGCCACGGCCTTGAATCCTTCTGTAGCGGATGTTCAGGCACGATCCACCCGTTAGCGAAGTCGAAAGTCTTCGCATAAGACAGAAGTGACGGGAATATTGCAGTGTTAGTTATCCTAATCATCCTGCGGGATGTAAGCACTTCCTCTCCCGATCGCGGCCCTTCGTATAGGGCAGGTTTCTTAATACCTTGAGAGTGAGAACGTCGCCGCATTCGAACCTTACTGTCCTTGTCATGGATTCCTGCCTTCTCACTGCTGGAAGTCTTGGACAGTGGTACAAATGGAAATAGCTTTTTACATTCTCATTTATGAATTGTTAGTATCTAAAGGGACGTAGTCAAGGTGCATCAGAATGAGAGGACCTGAAAAGGAAATGAATCAGGTCGCTGGGGGTCTGCAATTCCTGGGCGCCGAGCGAAATTCATAAACCTCCAGCCTCATCTCACTCACTATGCATTCTATACAAATCAAGCCAACAATAAATGCGATGTTTCATTGCCTGGTCGGAAATCGCTGTCCAGAAATAGACATTAGAAATCGATG
seq00020   GTTAGTATCCAACTCGAAGTACGTGGCCGCAGCCCAAGTCGCGACAATATTAAAGATTTACTTAAGGGACTCGGGTCAGTCTCTAAGTCTCCGACGACCTCTGAGAGAGTCGGATCTTTTAGACCGCTAATGCTTAGCAAGGAGAGCAGTTAAGGTAATTACTACATAGGGTGAATAATTGAGAGTCCGCGACAAAATCCCCGGATCAATAAACTCCAAAATTGGGCTCCTGATTCCGAGGTAATGAGCGAGGAACCTACACCAGTGACTACCAATGTGTCAAAGGAGCATGTGAAAACTTGGTGCGTTCCGATCCTACGACAAGGAGAGCTTATTTCTGGATGGGCTGCAGGAGTCCCGTCATGGGCGATGTGACTCGGATGATTCCGTAGTCTCGACCGTTACGTAGTACTATACGCGCGGAACCCTGACCTTAAGGAAATTTTAAGTAAGGCGACACCACTAGGTGAATCCGTTAGATCCCCACGGCCATCTTATTTTCGGGAGCACATGAAGCGAGCTCCCTCATTTTCAAATACATGCACGTACTACTTGCGCATGTAATTGATCGCTGAGATGGGGTCCCCGACTCAGATTCGGTGCTATTATGGGGTCGTGAGCTTACCGTCGCGAGTGAAATCCGAGGCGGCTTATGACGTAGATATGAGGCGAGAGCGTGAAGATAAACACGCGTAAATAACATGTGCTTGTATCGTGACCATGTTTAACCGGGAACTCATCGCCGAATGCTGCGGTAAGTTCGACGCGCGTCTTCACGGGCTGTTATGCGACTGACCGCCCAATTGTGGCGTTAAGAGATGTGGGGCAGAAAGCATCAATACTACGGTCTGTGCTCAGTCGGCAAGAACCGCCATTGGCATCTCCCGGGCGTCTACACTGTAATTCCTATTAGCGGTCGACGTCTTCGTGCGCGAGCCGTAATAAAACAGTTTCACAAGCATGCGGGGTGGAGGCAAGTGCGGGTCGTCATTATATTCGTCTTTCTTTTGTGGCCTCAGCAGGCGGCCATCGCAGTACGTTAGACGATTAAAAACGCGGGCTAACTTCACGTATCACGATGCTCGGTTGTAGTCGAGGGTAGTGACTTGCTTCCTCAGTTATCGTCTCAGAATAAGTGAAGGAGAAGGATGACCGCTCGCCAACAGAACTCGACTTAATCACACGGGTTGGGTACTGATGGTAGCGCCGGCCTACGAGGCTCTTGTCACACTGGAGAAATTACGCCATTCGGCATTTTTCTGTCAGAGACAGGCGGCAGTTCTAGCACCGTAACACTGCCGCACCGTGTCGCACATATCCGCCAGTGGGTGATGAACCAGTCTCGGAACCAAGAAGTGTCAACCTAACTACCGGTATGAGATCAGTATCTAATGTAAGTGATCTATCAGACGAAGTCAAGAGCCATCAGTCAGTAGTTACCAGACACATACAACATGACCCTGGTACACGTGAGACGCTAACGAACACAGTACCTCCGAGTATTCCCAGTCTCCTTGTGGTTGGAGCCGAGTTCCTATCCGTTACGTCGAAAGACGCTGAGTGAATGCTTACCTCTTACTGTCAATTCGCAATCCTGCTTGACATCTAGCGATGTAGCTATGTTATGTCCAGCTGTACTGAAGAGGCGGTTACCCACTGTCGGGTCTGGATGGAAACTTCGACCGATGGCCTTTAAGCGCATTACCGCCGGCGAAACTTCTTCTAGATGGCACTGGTAGTTGGCCACGGCCTTGAATCCTTCTGTAGCGGATGTTCAGGCACGATCCACCCGTTAGCGAAGTCGAAAGTCTTCGCATAAGACAGAAGTGACGGGAATATTGCAGTGTTAGTTATCCTAATCATCCTGCGGGATGTAAGCACTTCCTCTCCCGATCGCGGCCCTTCGTATAGGGCAGGTTTCTTAATACCTTGAGAGTGAGAACGTCGCCGCATTCGAACCTTACTGTCCTTGTCATGGATTCCTGCATTCTCACTGCTGGAAGTCTTGGACAGTGGTACAAATGGAAATAGCTTTTTACATTCTCATTTATGAATTGTTAGTATCTAAAGGGACGTAGTCAAGGTGCATCAGAATGAGAGGACCTGAAAAGGAAATGAATCAGGTCGCTGGGGGTCTGCAATTCCTGGGCGCCGAGCGAAATTCATAAACCTCCAGCCTCATCTCACTCACTATGCATTCTATACAAATCAAGCCAACAATAAATGCGATGTTTCATTGCCTGGTCGGAAATCGCTGTCCAGAAATAGACATTAGAAATCGATG
seq00021   GTTAGTATCCAACTCGAAGTACGTGGCCGCAGCCCAAGTCGCGACAATATTAAAGATTTACTTAAGGGACTCGGGTCAGTCTCTAAGTCTCCGACGACCTCTGAGAGAGTCGGATCTTTTAGACCGCTAATGCTTAGCAAGGAGAGCAGTTAAGGTAATTACTACATAGGGTGAATAATTGAGAGTCCGCGACAAAATCCCCGGATCAATAAACTCCAAAATTGGGCTCCTGATTCCGAGGTAATGAGCGAGGAACCTACACCAGTGACTACCAATGTGTCAAAGGAGCATGTGAAAACTTGGTGCGTTCCGATCCTACGACAAGGAGAGCTTATTTCTGGATGGGCTGCAGGAGTCCCGTCATGGGCGATGTGACTCGGATGATTCCGTAGTCTCGACCGTTACGTAGTACTATACGCGCGGAACCCTGACCTTAAGGAAATTTTAAGTAAGGCGACACCACTAGGTGAATCCGTTAGATCCCCACGGCCATCTTATTTTCGGGAGCACATGAAGCGAGCTCCCTCATTTTCAAATACATGCACGTACTACTTGCGCATGTAATTGATCGCTGAGATGGGGTCCCCGACTCAGATTCGGTGCTATTATGGGGTCGTGAGCTTACCGTCGCGAGTGAAATCCGAGGCGGCTTATGACGTAGATATGAGGCGAGAGCGTGAAGATAAACACGCGTAAATAACATGTGCTTGTATCGTGACCATGTTTAACCGGGAACTCATCGCCGAATGCTGCGGTAAGTTCGACGCGCGTCTTCACGGGCTGTTATGCGACTGACCGCCCAATTGTGGCGTTAAGAGATGTGGGGCAGAAAGCATCAATACTACGGTCTGTGCTCAGTCGGCAAGAACCGCCATTGGCATCTCCCGGGCGTCTACACTGTAATTCCTATTAGCGGTCGACGTCTTCGTGCGCGAGCCGTAATAAAACAGTTTCACAAGCATGCGGGGTGGAGGCAAGTGCGGGTCGTCATTATATTCGTCTTTCTTTTGTGGCCTCAGCAGGCGGCCATCGCAGTACGTTAGACGATTAAAAACGCGGGCTAACTTCACGTATCACGATGCTCGGTTGTAGTCGAGGGTAGTGACTTGCTTCCTCAGTTATCGTCTCAGAATAAGTGAAGGAGAAGGATGACCGCTCGCCAACAGAACTCGACTTAATCACACGGGTTGGGTACTGATGGTAGCGCCGGCCTACGAGGCTCTTGTCACACTGGAGAAATTACGCCATTCGGCATTTTTCTGTCAGAGACAGGCGGCAGTTCTAGCACCGTAACACTGCCGCACCGTGTCGCACATATCCGCCAGTGGGTGATGAACCAGTCTCGGAACCAAGAAGTGTCAACCTAACTACCGGTATGAGATCAGTATCTAATGTAAGTGATCTATCAGACGAAGTCAAGAGCCATCAGTCAGTAGTTACCAGACACATACAACATGACCCTGGTACACGTGAGACGCTAACGAACACAGTACCTCCGAGTATTCCCAGTCTCCTTGTGGTTGGAGCCGAGTTCCTATCCGTTACGTCGAAAGACGCTGAGTGAATGCTTACCTCTTACTGTCAATTCGCAATCCTGCTTGACATCTAGCGATGTAGCTATGTTATGTCCAGCTGTACTGAAGAGGCGGTTACCCACTGTCGGGTCTGGATGGAAACTTCGACCGATGGCCTTTAAGCGCATTACCGCCGGCGAAACTTCTTCTAGATGGCACTGGTAGTTGGCCACGGCCTTGAATCCTTCTGTAGCGGATGTTCAGGCACGATCCACCCGTTAGCGAAGTCGAAAGTCTTCGCATAAGACAGAAGTGACGGGAATATTGCAGTGTTAGTTATCCTAATCATCCTGCGGGATGTAAGCACTTCCTCTCCCGATCGCGGCCCTTCGTATAGGGCAGGTTTCTTAATACCTTGAGAGTGAGAACGTCGCCGCATTCGAACCTTACTGTCCTTGTCATGGATTCCTGCATTCTCACTGCTGGAAGTCTTGGACAGTGGTACAAATGGAAATAGCTTTTTACATTCTCATTTATGAATTGTTAGTATCTAAAGGGACGTAGTCAAGGTGCATCAGAATGAGAGGACCTGAAAAGGAAATGAATCAGGTCGCTGGGGGTCTGCAATTCCTGGGCGCCGAGCGAAATTCATAAACCTCCAGCCTCATCTCACTCACTATGCATTCTATACAAATCAAGCCAACAATAAATGCGATGTTTCATTGCCTGGTCGGAAATCGCTGTCCAGAAATAGACATTAGAAATCGATG
seq00022   GTTAGTATCCAACTCGAAGTACGTGGCCGCAGCCCAAGTCGCGACAATATTAAAGATTTACTTAAGGGACTCGGGTCAGTCTCTAAGTCTCCGACGACCTCTGAGAGAGTCGGATCTTTTAGACCGCTAATGCTTAGCAAGGAGAGCAGTTAAGGTAATTACTACATAGGGTGAATAATTGAGAGTCCGCGACAAAATCCCCGGATCAATAAACTCCAAAATTGGGCTCCTGATTCCGAGGTAATGAGCGAGGAACCTACACCAGTGACTACCAATGTGTCAAAGGAGCATGTGAAAACTTGGTGCGTTCCGATCCTACGACAAGGAGAGCTTATTTCTGGATGGGCTGCAGGAGTCCCGTCATGGGCGATGTGACTCGGATGATTCCGTAGTCTCGACCGTTACGTAGTACTATACGCGCGGAACCCTGACCTTAAGGAAATTTTAAGTAAGGCGACACCACTAGGTGAATCCGTTAGATCCCCACGGCCATCTTATTTTCGGGAGCACATGAAGCGAGCTCCCTCATTTTCAAATACATGCACGTACTACTTGCGCATGTAATTGATCGCTGAGATGGGGTCCCCGACTCAGATTCGGTGCTATTATGGGGTCGTGAGCTTACCGTCGCGAGTGAAATCCGAGGCGGCTTATGACGTAGATATGAGGCGAGAGCGTGAAGATAAACACGCGTAAATAACATGTGCTTGTATCGTGACCATGTTTAACCGGGAACTCATCGCCGAATGCTGCGGTAAGTTCGACGCGCGTCTTCACGGGCTGTTATGCGACTGACCGCCCAATTGTGGCGTTAAGAGATGTGGGGCAGAAAGCATCAATACTACGGTCTGTGCTCAGTCGGCAAGAACCGCCATTGGCATCTCCCGGGCGTCTACACTGTAATTCCTATTAGCGGTCGACGTCTTCGTGCGCGAGCCGTAATAAAACAGTTTCACAAGCATGCGGGGTGGAGGCAAGTGCGGGTCGTCATTATATTCGTCTTTCTTTTGTGGCCTCAGCAGGCGGCCATCGCAGTACGTTAGACGATTAAAAACGCGGGCTAACTTCACGTATCACGATGCTCGGTTGTAGTCGAGGGTAGTGACTTGCTTCCTCAGTTATCGTCTCAGAATAAGTGAAGGAGAAGGATGACCGCTCGCCAACAGAACTCGACTTAATCACACGGGTTGGGTACTGATGGTAGCGCCGGCCTACGAGGCTCTTGTCACACTGGAGAAATTACGCCATTCGGCATTTTTCTGTCAGAGACAGGCGGCAGTTCTAGCACCGTAACACTGCCGCACCGTGTCGCACATATCCGCCAGTGGGTGATGAACCAGTCTCGGAACCAAGAAGTGTCAACCTAACTACCGGTATGAGATCAGTATCTAATGTAAGTGATCTATCAGACGAAGTCAAGAGCCATCAGTCAGTAGTTACCAGACACATACAACATGACCCTGGTACACGTGAGACGCTAACGAACACAGTACCTCCGAGTATTCCCAGTCTCCTTGTGGTTGGAGCCGAGTTCCTATCCGTTACGTCGAAAGACGCTGAGTGAATGCTTACCTCTTACTGTCAATTCGCAATCCTGCTTGACATCTAGCGATGTAGCTATGTTATGTCCAGCTGTACTGAAGAGGCGGTTACCCACTGTCGGGTCTGGATGGAAACTTCGACCGATGGCCTTTAAGCGCATTACCGCCGGCGAAACTTCTTCTAGATGGCACTGGTAGTTGGCCACGGCCTTGAATCCTTCTGTAGCGGATGTTCAGGCACGATCCACCCGTTAGCGAAGTCGAAAGTCTTCGCATAAGACAGAAGTGACGGGAATATTGCAGTGTTAGTTATCCTAATCATCCTGCGGGATGTAAGCACTTCCTCTCCCGATCGCGGCCCTTCGTATAGGGCAGGTTTCTTAATACCTTGAGAGTGAGAACGTCGCCGCATTCGAACCTTACTGTCCTTGTCATGGATTCCTGCATTCTCACTGCTGGAAGTCTTGGACAGTGGTACAAATGGAAATAGCTTTTTACATTCTCATTTATGAATTGTTAGTATCTAAAGGGACGTAGTCAAGGTGCATCAGAATGAGAGGACCTGAAAAGGAAATGAATCAGGTCGCTGGGGGTCTGCAATTCCTGGGCGCCGAGCGAAATTCATAAACCTCCAGCCTCATCTCACTCACTATGCATTCTATACAAATCAAGCCAACAATAAATGCGATGTTTCATTGCCTGGTCGGAAATCGCTGTCCAGAAATAGACATTAGAAATCGATG
seq00023   GTTAGTATCCAACTCGAAGTACGTGGCCGCAGCCCAAGTCGCGACAATATTAAAGATTTACTTAAGGGACTCGGGTCAGTCTCTAAGTCTCCGACGACCTCTGAGAGAGTCGGATCTTTTAGACCGCTAATGCTTAGCAAGGAGAGCAGTTAAGGTAATTACTACATAGGGTGAATAATTGAGAGTCCGCGACAAAATCCCCGGATCAATAAACTCCAAAATTGGGCTCCTGATTCCGAGGTAATGAGCGAGGAACCTACACCAGTGACTACCAATGTGTCAAAGGAGCATGTGAAAACTTGGTGCGTTCCGATCCTACGACAAGGAGAGCTTATTTCTGGATGGGCTGCAGGAGTCCCGTCATGGGCGATGTGACTCGGATGATTCCGTAGTCTCGACCGTTACGTAGTACTATACGCGCGGAACCCTGACCTTAAGGAAATTTTAAGTAAGGCGACACCACTAGGTGAATCCGTTAGATCCCCACGGCCATCTTATTTTCGGGAGCACATGAAGCGAGCTCCCTCATTTTCAAATACATGCACGTACTACTTGCGCATGTAATTGATCGCTGAGATGGGGTCCCCGACTCAGATTCGGTGCTATTATGGGGTCGTGAGCTTACCGTCGCGAGTGAAATCCGAGGCGGCTTATGACGTAGATATGAGGCGAGAGCGTGAAGATAAACACGCGTAAATAACATGTGCTTGTATCGTGACCATGTTTAACCGGGAACTCATCGCCGAATGCTGCGGTAAGTTCGACGCGCGTCTTCACGGGCTGTTATGCGACTGACCGCCCAATTGTGGCGTTAAGAGATGTGGGGCAGAAAGCATCAATACTACGGTCTGTGCTCAGTCGGCAAGAACCGCCATTGGCATCTCCCGGGCGTCTACACTGTAATTCCTATTAGCGGTCGACGTCTTCGTGCGCGAGCCGTAATAAAACAGTTTCACAAGCATGCGGGGTGGAGGCAAGTGCGGGTCGTCATTATATTCGTCTTTCTTTTGTGGCCTCAGCAGGCGGCCATCGCAGTACGTTAGACGATTAAAAACGCGGGCTAACTTCACGTATCACGATGCTCGGTTGTAGTCGAGGGTAGTGACTTGCTTCCTCAGTTATCGTCTCAGAATAAGTGAAGGAGAAGGATGACCGCTCGCCAACAGAACTCGACTTAATCACACGGGTTGGGTACTGATGGTAGCGCCGGCCTACGAGGCTCTTGTCACACTGGAGAAATTACGCCATTCGGCATTTTTCTGTCAGAGACAGGCGGCAGTTCTAGCACCGTAACACTGCCGCACCGTGTCGCACATATCCGCCAGTGGGTGATGAACCAGTCTCGGAACCAAGAAGTGTCAACCTAACTACCGGTATGAGATCAGTATCTAATGTAAGTGATCTATCAGACGAAGTCAAGAGCCATCAGTCAGTAGTTACCAGACACATACAACATGACCCTGGTACACGTGAGACGCTAACGAACACAGTACCTCCGAGTATTCCCAGTCTCCTTGTGGTTGGAGCCGAGTTCCTATCCGTTACGTCGAAAGACGCTGAGTGAATGCTTACCTCTTACTGTCAATTCGCAATCCTGCTTGACATCTAGCGATGTAGCTATGTTATGTCCAGCTGTACTGAAGAGGCGGTTACCCACTGTCGGGTCTGGATGGAAACTTCGACCGATGGCCTTTAAGCGCATTACCGCCGGCGAAACTTCTTCTAGATGGCACTGGTAGTTGGCCACGGCCTTGAATCCTTCTGTAGCGGATGTTCAGGCACGATCCACCCGTTAGCGAAGTCGAAAGTCTTCGCATAAGACAGAAGTGACGGGAATATTGCAGTGTTAGTTATCCTAATCATCCTGCGGGATGTAAGCACTTCCTCTCCCGATCGCGGCCCTTCGTATAGGGCAGGTTTCTTAATACCTTGAGAGTGAGAACGTCGCCGCATTCGAACCTTACTGTCCTTGTCATGGATTCCTGCATTCTCACTGCTGGAAGTCTTGGACAGTGGTACAAATGGAAATAGCTTTTTACATTCTCATTTATGAATTGTTAGTATCTAAAGGGACGTAGTCAAGGTGCATCAGAATGAGAGGACCTGAAAAGGAAATGAATCAGGTCGCTGGGGGTCTGCAATTCCTGGGCGCCGAGCGAAATTCATAAACCTCCAGCCTCATCTCACTCACTATGCATTCTATACAAATCAAGCCAACAATAAATGCGATGTTTCATTGCCTGGTCGGAAATCGCTGTCCAGAAATAGACATTAGAAATCGATG
seq00024   GTTAGTATCCAACTCGAAGTACGTGGCCGCAGCCCAAGTCGCGACAATATTAAAGATTTACTTAAGGGACTCGGGTCAGTCTCTAAGTCTCCGACGACCTCTGAGAGAGTCGGATCTTTTAGACCGCTAATGCTTAGCAAGGAGAGCAGTTAAGGTAATTACTACATAGGGTGAATAATTGAGAGTCCGCGACAAAATCCCCGGATCAATAAACTCCAAAATTGGGCTCCTGATTCCGAGGTAATGAGCGAGGAACCTACACCAGTGACTACCAATGTGTCAAAGGAGCATGTGAAAACTTGGTGCGTTCCGATCCTACGACAAGGAGAGCTTATTTCTGGATGGGCTGCAGGAGTCCCGTCATGGGCGATGTGACTCGGATGATTCCGTAGTCTCGACCGTTACGTAGTACTATACGCGCGGAACCCTGACCTTAAGGAAATTTTAAGTAAGGCGACACCACTAGGTGAATCCGTTAGATCCCCACGGCCATCTTATTTTCGGGAGCACATGAAGCGAGCTCCCTCATTTTCAAATACATGCACGTACTACTTGCGCATGTAATTGATCGCTGAGATGGGGTCCCCGACTCAGATTCGGTGCTATTATGGGGTCGTGAGCTTACCGTCGCGAGTGAAATCCGAGGCGGCTTATGACGTAGATATGAGGCGAGAGCGTGAAGATAAACACGCGTAAATAACATGTGCTTGTATCGTGACCATGTTTAACCGGGAACTCATCGCCGAATGCTGCGGTAAGTTCGACGCGCGTCTTCACGGGCTGTTATGCGACTGACCGCCCAATTGTGGCGTTAAGAGATGTGGGGCAGAAAGCATCAATACTACGGTCTGTGCTCAGTCGGCAAGAACCGCCATTGGCATCTCCCGGGCGTCTACACTGTAATTCCTATTAGCGGTCGACGTCTTCGTGCGCGAGCCGTAATAAAACAGTTTCACAAGCATGCGGGGTGGAGGCAAGTGCGGGTCGTCATTATATTCGTCTTTCTTTTGTGGCCTCAGCAGGCGGCCATCGCAGTACGTTAGACGATTAAAAACGCGGGCTAACTTCACGTATCACGATGCTCGGTTGTAGTCGAGGGTAGTGACTTGCTTCCTCAGTTATCGTCTCAGAATAAGTGAAGGAGAAGGATGACCGCTCGCCAACAGAACTCGACTTAATCACACGGGTTGGGTACTGATGGTAGCGCCGGCCTACGAGGCTCTTGTCACACTGGAGAAATTACGCCATTCGGCATTTTTCTGTCAGAGACAGGCGGCAGTTCTAGCACCGTAACACTGCCGCACCGTGTCGCACATATCCGCCAGTGGGTGATGAACCAGTCTCGGAACCAAGAAGTGTCAACCTAACTACCGGTATGAGATCAGTATCTAATGTAAGTGATCTATCAGACGAAGTCAAGAGCCATCAGTCAGTAGTTACCAGACACATACAACATGACCCTGGTACACGTGAGACGCTAACGAACACAGTACCTCCGAGTATTCCCAGTCTCCTTGTGGTTGGAGCCGAGTTCCTATCCGTTACGTCGAAAGACGCTGAGTGAATGCTTACCTCTTACTGTCAATTCGCAATCCTGCTTGACATCTAGCGATGTAGCTATGTTATGTCCAGCTGTACTGAAGAGGCGGTTACCCACTGTCGGGTCTGGATGGAAACTTCGACCGATGGCCTTTAAGCGCATTACCGCCGGCGAAACTTCTTCTAGATGGCACTGGTAGTTGGCCACGGCCTTGAATCCTTCTGTAGCGGATGTTCAGGCACGATCCACCCGTTAGCGAAGTCGAAAGTCTTCGCATAAGACAGAAGTGACGGGAATATTGCAGTGTTAGTTATCCTAATCATCCTGCGGGATGTAAGCACTTCCTCTCCCGATCGCGGCCCTTCGTATAGGGCAGGTTTCTTAATACCTTGAGAGTGAGAACGTCGCCGCATTCGAACCTTACTGTCCTTGTCATGGATTCCTGCATTCTCACTGCTGGAAGTCTTGGACAGTGGTACAAATGGAAATAGCTTTTTACATTCTCATTTATGAATTGTTAGTATCTAAAGGGACGTAGTCAAGGTGCATCAGAATGAGAGGACCTGAAAAGGAAATGAATCAGGTCGCTGGGGGTCTGCAATTCCTGGGCGCCGAGCGAAATTCATAAACCTCCAGCCTCATCTCACTCACTATGCATTCTATACAAATCAAGCCAACAATAAATGCGATGTTTCATTGCCTGGTCGGAAATCGCTGTCCAGAAATAGACATTAGAAATCGATG
seq00025   GTTAGTATCCAACTCGAAGTACGTGGCCGCAGCCCAAGTCGCGACAATATTAAAGATTTACTTAAGGGACTCGGGTCAGTCTCTAAGTCTCCGACGACCTCTGAGAGAGTCGGATCTTTTAGACCGCTAATGCTTAGCAAGGAGAGCAGTTAAGGTAATTACTACATAGGGTGAATAATTGAGAGTCCGCGACAAAATCCCCGGATCAATAAACTCCAAAATTGGGCTCCTGATTCCGAGGTAATGAGCGAGGAACCTACACCAGTGACTACCAATGTGTCAAAGGAGCATGTGAAAACTTGGTGCGTTCCGATCCTACGACAAGGAGAGCTTATTTCTGGATGGGCTGCAGGAGTCCCGTCATGGGCGATGTGACTCGGATGATTCCGTAGTCTCGACCGTTACGTAGTACTATACGCGCGGAACCCTGACCTTAAGGAAATTTTAAGTAAGGCGACACCACTAGGTGAATCCGTTAGATCCCCACGGCCATCTTATTTTCGGGAGCACATGAAGCGAGCTCCCTCATTTTCAAATACATGCACGTACTACTTGCGCATGTAATTGATCGCTGAGATGGGGTCCCCGACTCAGATTCGGTGCTATTATGGGGTCGTGAGCTTACCGTCGCGAGTGAAATCCGAGGCGGCTTATGACGTAGATATGAGGCGAGAGCGTGAAGATAAACACGCGTAAATAACATGTGCTTGTATCGTGACCATGTTTAACCGGGAACTCATCGCCGAATGCTGCGGTAAGTTCGACGCGCGTCTTCACGGGCTGTTATGCGACTGACCGCCCAATTGTGGCGTTAAGAGATGTGGGGCAGAAAGCATCAATACTACGGTCTGTGCTCAGTCGGCAAGAACCGCCATTGGCATCTCCCGGGCGTCTACACTGTAATTCCTATTAGCGGTCGACGTCTTCGTGCGCGAGCCGTAATAAAACAGTTTCACAAGCATGCGGGGTGGAGGCAAGTGCGGGTCGTCATTATATTCGTCTTTCTTTTGTGGCCTCAGCAGGCGGCCATCGCAGTACGTTAGACGATTAAAAACGCGGGCTAACTTCACGTATCACGATGCTCGGTTGTAGTCGAGGGTAGTGACTGGCTTCCTCAGTTATCGTCTCAGAATAAGTGAAGGAGAAGGATGACCGCTCGCCAACAGAACTCGACTTAATCACACGGGTTGGGTACTGATGGTAGCGCCGGCCTACGAGGCTCTTGTCACACTGGAGAAATTACGCCATTCGGCATTTTTCTGTCAGAGACAGGCGGCAGTTCTAGCACCGTAACACTGCCGCACCGTGTCGCACATATCCGCCAGTGGGTGATGAACCAGTCTCGGAACCAAGAAGTGTCAACCTAACTACCGGTATGAGATCAGTATCTAATGTAAGTGATCTATCAGACGAAGTCAAGAGCCATCAGTCAGTAGTTACCAGACACATACAACATGACCCTGGTACACGTGAGACGCTAACGAACACAGTACCTCCGAGTATTCCCAGTCTCCTTGTGGTTGGAGCCGAGTTCCTATCCGTTACGTCGAAAGACGCTGAGTGAATGCTTACCTCTTACTGTCAATTCGCAATCCTGCTTGACATCTAGCGATGTAGCTATGTTATGTCCAGCTGTACTGAAGAGGCGGTTACCCACTGTCGGGTCTGGATGGAAACTTCGACCGATGGCCTTTAAGCGCATTACCGCCGGCGAAACTTCTTCTAGATGGCACTGGTAGTTGGCCACGGCCTTGAATCCTTCTGTAGCGGATGTTCAGGCACGATCCACCCGTTAGCGAAGTCGAAAGTCTTCGCATAAGACAGAAGTGACGGGAATATTGCAGTGTTAGTTATCCTAATCATCCTGCGGGATGTAAGCACTTCCTCTCCCGATCGCGGCCCTTCGTATAGGGCAGGTTTCTTAATACCTTGAGAGTGAGAACGTCGCCGCATTCGAACCTTACTGTCCTTGTCATGGATTCCTGCCTTCTCACTGCTGGAAGTCTTGGACAGTGGTACAAATGGAAATAGCTTTTTACATTCTCATTTATGAATTGTTAGTATCTAAAGGGACGTAGTCAAGGTGCATCAGAATGAGAGGACCTGAAAAGGAAATGAATCAGGTCGCTGGGGGTCTGCAATTCCTGGGCGCCGAGCGAAATTCATAAACCTCCAGCCTCATCTCACTCACTATGCATTCTATACAAATCAAGCCAACAATAAATGCGATGTTTCATTGCCTGGTCGGAAATCGCTGTCCAGAAATAGACATTAGAAATCGATG
seq00026   GTTAGTATCCAACTCGAAGTACGTGGCCGCAGCCCAAGTCGCGACAATATTAAAGATTTACTTAAGGGACTCGGGTCAGTCTCTAAGTCTCCGACGACCTCTGAGAGAGTCGGATCTTTTAGACCGCTAATGCTTAGCAAGGAGAGCAGTTAAGGTAATTACTACATAGGGTGAATAATTGAGAGTCCGCGACAAAATCCCCGGATCAATAAACTCCAAAATTGGGCTCCTGATTCCGAGGTAATGAGCGAGGAACCTACACCAGTGACTACCAATGTGTCAAAGGAGCATGTGAAAACTTGGTGCGTTCCGATCCTACGACAAGGAGAGCTTATTTCTGGATGGGCTGCAGGAGTCCCGTCATGGGCGATGTGACTCGGATGATTCCGTAGTCTCGACCGTTACGTAGTACTATACGCGCGGAACCCTGACCTTAAGGAAATTTTAAGTAAGGCGACACCACTAGGTGAATCCGTTAGATCCCCACGGCCATCTTATTTTCGGGAGCACATGAAGCGAGCTCCCTCATTTTCAAATACATGCACGTACTACTTGCGCATGTAATTGATCGCTGAGATGGGGTCCCCGACTCAGATTCGGTGCTATTATGGGGTCGTGAGCTTACCGTCGCGAGTGAAATCCGAGGCGGCTTATGACGTAGATATGAGGCGAGAGCGTGAAGATAAACACGCGTAAATAACATGTGCTTGTATCGTGACCATGTTTAACCGGGAACTCATCGCCGAATGCTGCGGTAAGTTCGACGCGCGTCTTCACGGGCTGTTATGCGACTGACCGCCCAATTGTGGCGTTAAGAGATGTGGGGCAGAAAGCATCAATACTACGGTCTGTGCTCAGTCGGCAAGAACCGCCATTGGCATCTCCCGGGCGTCTACACTGTAATTCCTATTAGCGGTCGACGTCTTCGTGCGCGAGCCGTAATAAAACAGTTTCACAAGCATGCGGGGTGGAGGCAAGTGCGGGTCGTCATTATATTCGTCTTTCTTTTGTGGCCTCAGCAGGCGGCCATCGCAGTACGTTAGACGATTAAAAACGCGGGCTAACTTCACGTATCACGATGCTCGGTTGTAGTCGAGGGTAGTGACTGGCTTCCTCAGTTATCGTCTCAGAATAAGTGAAGGAGAAGGATGACCGCTCGCCAACAGAACTCGACTTAATCACACGGGTTGGGTACTGATGGTAGCGCCGGCCTACGAGGCTCTTGTCACACTGGAGAAATTACGCCATTCGGCATTTTTCTGTCAGAGACAGGCGGCAGTTCTAGCACCGTAACACTGCCGCACCGTGTCGCACATATCCGCCAGTGGGTGATGAACCAGTCTCGGAACCAAGAAGTGTCAACCTAACTACCGGTATGAGATCAGTATCTAATGTAAGTGATCTATCAGACGAAGTCAAGAGCCATCAGTCAGTAGTTACCAGACACATACAACATGACCCTGGTACACGTGAGACGCTAACGAACACAGTACCTCCGAGTATTCCCAGTCTCCTTGTGGTTGGAGCCGAGTTCCTATCCGTTACGTCGAAAGACGCTGAGTGAATGCTTACCTCTTACTGTCAATTCGCAATCCTGCTTGACATCTAGCGATGTAGCTATGTTATGTCCAGCTGTACTGAAGAGGCGGTTACCCACTGTCGGGTCTGGATGGAAACTTCGACCGATGGCCTTTAAGCGCATTACCGCCGGCGAAACTTCTTCTAGATGGCACTGGTAGTTGGCCACGGCCTTGAATCCTTCTGTAGCGGATGTTCAGGCACGATCCACCCGTTAGCGAAGTCGAAAGTCTTCGCATAAGACAGAAGTGACGGGAATATTGCAGTGTTAGTTATCCTAATCATCCTGCGGGATGTAAGCACTTCCTCTCCCGATCGCGGCCCTTCGTATAGGGCAGGTTTCTTAATACCTTGAGAGTGAGAACGTCGCCGCATTCGAACCTTACTGTCCTTGTCATGGATTCCTGCCTTCTCACTGCAGGAAGTCTTGGACAGTGGTACAAATGGAAATAGCTTTTTACATTCTCATTTATGAATTGTTAGTATCTAAAGGGACGTAGTCAAGGTGCATCAGAATGAGAGGACCTGAAAAGGAAATGAATCAGGTCGCTGGGGGTCTGCAATTCCTGGGCGCCGAGCGAAATTCATAAACCTCCAGCCTCATCTCACTCACTATGCATTCTATACAAATCAAGCCAACAATAAATGCGATGTTTCATTGCCTGGTCGGAAATCGCTGTCCAGAAATAGACATTAGAAATCGATG
seq00027   GTTAGTATCCAACTCGAAGTACGTGGCCGCAGCCCAAGTCGCGACAATATTAAAGATTTACTTAAGGGACTCGGGTCAGTCTCTAAGTCTCCGACGACCTCTGAGAGAGTCGGATCTTTTAGACCGCTAATGCTTAGCAAGGAGAGCAGTTAAGGTAATTACTACATAGGGTGAATAATTGAGAGTCCGCGACAAAATCCCCGGATCAATAAACTCCAAAATTGGGCTCCTGATTCCGAGGTAATGAGCGAGGAACCTACACCAGTGACTACCAATGTGTCAAAGGAGCATGTGAAAACTTGGTGCGTTCCGATCCTACGACAAGGAGAGCTTATTTCTGGATGGGCTGCAGGAGTCCCGTCATGGGCGATGTGACTCGGATGATTCCGTAGTCTCGACCGTTACGTAGTACTATACGCGCGGAACCCTGACCTTAAGGAAATTTTAAGTAAGGCGACACCACTAGGTGAATCCGTTAGATCCCCACGGCCATCTTATTTTCGGGAGCACATGAAGCGAGCTCCCTCATTTTCAAATACATGCACGTACTACTTGCGCATGTAATTGATCGCTGAGATGGGGTCCCCGACTCAGATTCGGTGCTATTATGGGGTCGTGAGCTTACCGTCGCGAGTGAAATCCGAGGCGGCTTATGACGTAGATATGAGGCGAGAGCGTGAAGATAAACACGCGTAAATAACATGTGCTTGTATCGTGACCATGTTTAACCGGGAACTCATCGCCGAATGCTGCGGTAAGTTCGACGCGCGTCTTCACGGGCTGTTATGCGACTGACCGCCCAATTGTGGCGTTAAGAGATGTGGGGCAGAAAGCATCAATACTACGGTCTGTGCTCAGTCGGCAAGAACCGCCATTGGCATCTCCCGGGCGTCTACACTGTAATTCCTATTAGCGGTCGACGTCTTCGTGCGCGAGCCGTAATAAAACAGTTTCACAAGCATGCGGGGTGGAGGCAAGTGCGGGTCGTCATTATATTCGTCTTTCTTTTGTGGCCTCAGCAGGCGGCCATCGCAGTACGTTAGACGATTAAAAACGCGGGCTAACTTCACGTATCACGATGCTCGGTTGTAGTCGAGGGTAGTGACTGGCTTCCTCAGTTATCGTCTCAGAATAAGTGAAGGAGAAGGATGACCGCTCGCCAACAGAACTCGACTTAATCACACGGGTTGGGTACTGATGGTAGCGCCGGCCTACGAGGCTCTTGTCACACTGGAGAAATTACGCCATTCGGCATTTTTCTGTCAGAGACAGGCGGCAGTTCTAGCACCGTAACACTGCCGCACCGTGTCGCACATATCCGCCAGTGGGTGATGAACCAGTCTCGGAACCAAGAAGTGTCAACCTAACTACCGGTATGAGATCAGTATCTAATGTAAGTGATCTATCAGACGAAGTCAAGAGCCATCAGTCAGTAGTTACCAGACACATACAACATGACCCTGGTACACGTGAGACGCTAACGAACACAGTACCTCCGAGTATTCCCAGTCTCCTTGTGGTTGGAGCCGAGTTCCTATCCGTTACGTCGAAAGACGCTGAGTGAATGCTTACCTCTTACTGTCAATTCGCAATCCTGCTTGACATCTAGCGATGTAGCTATGTTATGTCCAGCTGTACTGAAGAGGCGGTTACCCACTGTCGGGTCTGGATGGAAACTTCGACCGATGGCCTTTAAGCGCATTACCGCCGGCGAAACTTCTTCTAGATGGCACTGGTAGTTGGCCACGGCCTTGAATCCTTCTGTAGCGGATGTTCAGGCACGATCCACCCGTTAGCGAAGTCGAAAGTCTTCGCATAAGACAGAAGTGACGGGAATATTGCAGTGTTAGTTATCCTAATCATCCTGCGGGATGTAAGCACTTCCTCTCCCGATCGCGGCCCTTCGTATAGGGCAGGTTTCTTAATACCTTGAGAGTGAGAACGTCGCCGCATTCGAACCTTACTGTCCTTGTCATGGATTCCTGCCTTCTCACTGCAGGAAGTCTTGGACAGTGGTACAAATGGAAATAGCTTTTTACATTCTCATTTATGAATTGTTAGTATCTAAAGGGACGTAGTCAAGGTGCATCAGAATGAGAGGACCTGAAAAGGAAATGAATCAGGTCGCTGGGGGTCTGCAATTCCTGGGCGCCGAGCGAAATTCATAAACCTCCAGCCTCATCTCACTCACTATGCATTCTATACAAATCAAGCCAACAATAAATGCGATGTTTCATTGCCTGGTCGGAAATCGCTGTCCAGAAATAGACATTAGAAATCGATG
seq00028   GTTAGTATCCAACTCGAAGTACGTGGCCGCAGCCCAAGTCGCGACAATATTAAAGATTTACTTAAGGGACTCGGGTCAGTCTCTAAGTCTCCGACGACCTCTGAGAGAGTCGGATCTTTTAGACCGCTAATGCTTAGCAAGGAGAGCAGTTAAGGTAATTACTACATAGGGTGAATAATTGAGAGTCCGCGACAAAATCCCCGGATCAATAAACTCCAAAATTGGGCTCCTGATTCCGAGGTAATGAGCGAGGAACCTACACCAGTGACTACCAATGTGTCAAAGGAGCATGTGAAAACTTGGTGCGTTCCGATCCTACGACAAGGAGAGCTTATTTCTGGATGGGCTGCAGGAGTCCCGTCATGGGCGATGTGACTCGGATGATTCCGTAGTCTCGACCGTTACGTAGTACTATACGCGCGGAACCCTGACCTTAAGGAAATTTTAAGTAAGGCGACACCACTAGGTGAATCCGTTAGATCCCCACGGCCATCTTATTTTCGGGAGCACATGAAGCGAGCTCCCTCATTTTCAAATACATGCACGTACTACTTGCGCATGTAATTGATCGCTGAGATGGGGTCCCCGACTCAGATTCGGTGCTATTATGGGGTCGTGAGCTTACCGTCGCGAGTGAAATCCGAGGCGGCTTATGACGTAGATATGAGGCGAGAGCGTGAAGATAAACACGCGTAAATAACATGTGCTTGTATCGTGACCATGTTTAACCGGGAACTCATCGCCGAATGCTGCGGTAAGTTCGACGCGCGTCTTCACGGGCTGTTATGCGACTGACCGCCCAATTGTGGCGTTAAGAGATGTGGGGCAGAAAGCATCAATACTACGGTCTGTGCTCAGTCGGCAAGAACCGCCATTGGCATCTCCCGGGCGTCTACACTGTAATTCCTATTAGCGGTCGACGTCTTCGTGCGCGAGCCGTAATAAAACAGTTTCACAAGCATGCGGGGTGGAGGCAAGTGCGGGTCGTCATTATATTCGTCTTTCTTTTGTGGCCTCAGCAGGCGGCCATCGCAGTACGTTAGACGATTAAAAACGCGGGCTAACTTCACGTATCACGATGCTCGGTTGTAGTCGAGGGTAGTGACTGGCTTCCTCAGTTATCGTCTCAGAATAAGTGAAGGAGAAGGATGACCGCTCGCCAACAGAACTCGACTTAATCACACGGGTTGGGTACTGATGGTAGCGCCGGCCTACGAGGCTCTTGTCACACTGGAGAAATTACGCCATTCGGCATTTTTCTGTCAGAGACAGGCGGCAGTTCTAGCACCGTAACACTGCCGCACCGTGTCGCACATATCCGCCAGTGGGTGATGAACCAGTCTCGGAACCAAGAAGTGTCAACCTAACTACCGGTATGAGATCAGTATCTAATGTAAGTGATCTATCAGACGAAGTCAAGAGCCATCAGTCAGTAGTTACCAGACACATACAACATGACCCTGGTACACGTGAGACGCTAACGAACACAGTACCTCCGAGTATTCCCAGTCTCCTTGTGGTTGGAGCCGAGTTCCTATCCGTTACGTCGAAAGACGCTGAGTGAATGCTTACCTCTTACTGTCAATTCGCAATCCTGCTTGACATCTAGCGATGTAGCTATGTTATGTCCAGCTGTACTGAAGAGGCGGTTACCCACTGTCGGGTCTGGATGGAAACTTCGACCGATGGCCTTTAAGCGCATTACCGCCGGCGAAACTTCTTCTAGATGGCACTGGTAGTTGGCCACGGCCTTGAATCCTTCTGTAGCGGATGTTCAGGCACGATCCACCCGTTAGCGAAGTCGAAAGTCTTCGCATAAGACAGAAGTGACGGGAATATTGCAGTGTTAGTTATCCTAATCATCCTGCGGGATGTAAGCACTTCCTCTCCCGATCGCGGCCCTTCGTATAGGGCAGGTTTCTTAATACCTTGAGAGTGAGAACGTCGCCGCATTCGAACCTTACTGTCCTTGTCATGGATTCCTGCATTCTCACTGCTGGAAGTCTTGGACAGTGGTACAAATGGAAATAGCTTTTTACATTCTCATTTATGAATTGTTAGTATCTAAAGGGACGTAGTCAAGGTGCATCAGAATGAGAGGACCTGAAAAGGAAATGAATCAGGTCGCTGGGGGTCTGCAATTCCTGGGCGCCGAGCGAAATTCATAAACCTCCAGCCTCATCTCACTCACTATGCATTCTATACAAATCAAGCCAACAATAAATGCGATGTTTCATTGCCTGGTCGGAAATCGCTGTCCAGAAATAGACATTAGAAATCGATG
seq00029   GTTAGTATCCAACTCGAAGTACGTGGCCGCAGCCCAAGTCGCGACAATATTAAAGATTTACTTAAGGGACTCGGGTCAGTCTCTAAGTCTCCGACGACCTCTGAGAGAGTCGGATCTTTTAGACCGCTAATGCTTAGCAAGGAGAGCAGTTAAGGTAATTACTACATAGGGTGAATAATTGAGAGTCCGCGACAAAATCCCCGGATCAATAAACTCCAAAATTGGGCTCCTGATTCCGAGGTAATGAGCGAGGAACCTACACCAGTGACTACCAATGTGTCAAAGGAGCATGTGAAAACTTGGTGCGTTCCGATCCTACGACAAGGAGAGCTTATTTCTGGATGGGCTGCAGGAGTCCCGTCATGGGCGATGTGACTCGGATGATTCCGTAGTCTCGACCGTTACGTAGTACTATACGCGCGGAACCCTGACCTTAAGGAAATTTTAAGTAAGGCGACACCACTAGGTGAATCCGTTAGATCCCCACGGCCATCTTATTTTCGGGAGCACATGAAGCGAGCTCCCTCATTTTCAAATACATGCACGTACTACTTGCGCATGTAATTGATCGCTGAGATGGGGTCCCCGACTCAGATTCGGTGCTATTATGGGGTCGTGAGCTTACCGTCGCGAGTGAAATCCGAGGCGGCTTATGACGTAGATATGAGGCGAGAGCGTGAAGATAAACACGCGTAAATAACATGTGCTTGTATCGTGACCATGTTTAACCGGGAACTCATCGCCGAATGCTGCGGTAAGTTCGACGCGCGTCTTCACGGGCTGTTATGCGACTGACCGCCCAATTGTGGCGTTAAGAGATGTGGGGCAGAAAGCATCAATACTACGGTCTGTGCTCAGTCGGCAAGAACCGCCATTGGCATCTCCCGGGCGTCTACACTGTAATTCCTATTAGCGGTCGACGTCTTCGTGCGCGCGCCGTAATAAAACAGTTTCACAAGCATGCGGGGTGGAGGCAAGTGCGGGTCGTCATTATATTCGTCTTTCTTTTGTGGCCTCAGCAGGCGGCCATCGCAGTACGTTAGACGATTAAAAACGCGGGCTAACTTCACGTATCACGATGCTCGGTTGTAGTCGAGGGTAGTGACTGGCTTCCTCAGTTATCGTCTCAGAATAAGTGAAGGAGAAGGATGACCGCTCGCCAACAGAACTCGACTTAATCACACGGGTTGGGTACTGATGGTAGCGCCGGCCTACGAGGCTCTTGTCACACTGGAGAAATTACGCCATTCGGCATTTTTCTGTCAGAGACAGGCGGCAGTTCTAGCACCGTAACACTGCCGCACCGTGTCGCACATATCCGCCAGTGGGTGATGAACCAGTCTCGGAACCAAGAAGTGTCAACCTAACTACCGGTATGAGATCAGTATCTAATGTAAGTGATCTATCAGACGAAGTCAAGAGCCATCAGTCAGTAGTTACCAGACACATACAACATGACCCTGGTACACGTGAGACGCTAACGAACACAGTACCTCCGAGTATTCCCAGTCTCCTTGTGGTTGGAGCCGAGTTCCTATCCGTTACGTCGAAAGACGCTGAGTGAATGCTTACCTCTTACTGTCAATTCGCAATCCTGCTTGACATCTAGCGATGTAGCTATGTTATGTCCAGCTGTACTGAAGAGGCGGTTACCCACTGTCGGGTCTGGATGGAAACTTCGACCGATGGCCTTTAAGCGCATTACCGCCGGCGAAACTTCTTCTAGATGGCACTGGTAGTTGGCCACGGCCTTGAATCCTTCTGTAGCGGATGTTCAGGCACGATCCACCCGTTAGCGAAGTCGAAAGTCTTCGCATAAGACAGAAGTGACGGGAATATTGCAGTGTTAGTTATCCTAATCATCCTGCGGGATGTAAGCACTTCCTCTCCCGATCGCGGCCCTTCGTATAGGGCAGGTTTCTTAATACCTTGAGAGTGAGAACGTCGCCGCATTCGAACCTTACTGTCCTTGTCATGGATTCCTGCATTCTCACTGCTGGAAGTCTTGGACAGTGGTACAAATGGAAATAGCTTTTTACATTCTCATTTATGAATTGTTAGTATCTAAAGGGACGTAGTCAAGGTGCATCAGAATGAGAGGACCTGAAAAGGAAATGAATCAGGTCGCTGGGGGTCTGCAATTCCTGGGCGCCGAGCGAAATTCATAAACCTCCAGCCTCATCTCACTCACTATGCATTCTATACAAATCAAGCCAACAATAAATGCGATGTTTCATTGCCTGGTCGGAAATCGCTGTCCAGAAATAGACATTAGAAATCGATG
seq00030   GTTAGTATCCAACTCGAAGTACGTGGCCGCAGCCCAAGTCGCGACAATATTAAAGATTTACTTAAGGGACTCGGGTCAGTCTCTAAGTCTCCGACGACCTCTGAGAGAGTCGGATCTTTTAGACCGCTAATGCTTAGCAAGGAGAGCAGTTAAGGTAATTACTACATAGGGTGAATAATTGAGAGTCCGCGACAAAATCCCCGGATCAATAAACTCCAAAATTGGGCTCCTGATTCCGAGGTAATGAGCGAGGAACCTACACCAGTGACTACCAATGTGTCAAAGGAGCATGTGAAAACTTGGTGCGTTCCGATCCTACGACAAGGAGAGCTTATTTCTGGATGGGCTGCAGGAGTCCCGTCATGGGCGATGTGACTCGGATGATTCCGTAGTCTCGACCGTTACGTAGTACTATACGCGCGGAACCCTGACCTTAAGGAAATTTTAAGTAAGGCGACACCACTAGGTGAATCCGTTAGATCCCCACGGCCATCTTATTTTCGGGAGCACATGAAGCGAGCTCCCTCATTTTCAAATACATGCACGTACTACTTGCGCATGTAATTGATCGCTGAGATGGGGTCCCCGACTCAGATTCGGTGCTATTATGGGGTCGTGAGCTTACCGTCGCGAGTGAAATCCGAGGCGGCTTATGACGTAGATATGAGGCGAGAGCGTGAAGATAAACACGCGTAAATAACATGTGCTTGTATCGTGACCATGTTTAACCGGGAACTCATCGCCGAATGCTGCGGTAAGTTCGACGCGCGTCTTCACGGGCTGTTATGCGACTGACCGCCCAATTGTGGCGTTAAGAGATGTGGGGCAGAAAGCATCAATACTACGGTCTGTGCTCAGTCGGCAAGAACCGCCATTGGCATCTCCCGGGCGTCTACACTGTAATTCCTATTAGCGGTCGACGTCTTCGTGCGCGAGCCGTAATAAAACAGTTTCACAAGCATGCGGGGTGGAGGCAAGTGCGGGTCGTCATTATATTCGTCTTTCTTTTGTGGCCTCAGCAGCCGGCCATCGCAGTACGTTAGACGATTAAAAACGCGGGCTAACTTCACGTATCACGATGCTCGGTTGTAGTCGAGGGTAGTGACTGGCTTCCTCAGTTATCGTCTCAGAATAAGTGAAGGAGAAGGATGACCGCTCGCCAACAGAACTCGACTTAATCACACGGGTTGGGTACTGATGGTAGCGCCGGCCTACGAGGCTCTTGTCACACTGGAGAAATTACGCCATTCGGCATTTTTCTGTCAGAGACAGGCGGCAGTTCTAGCACCGTAACACTGCCGCACCGTGTCGCACATATCCGCCAGTGGGTGATGAACCAGTCTCGGAACCAAGAAGTGTCAACCTAACTACCGGTATGAGATCAGTATCTAATGTAAGTGATCTATCAGACGAAGTCAAGAGCCATCAGTCAGTAGTTACCAGACACATACAACATGACCCTGGTACACGTGAGACGCTAACGAACACAGTACCTCCGAGTATTCCCAGTCTCCTTGTGGTTGGAGCCGAGTTCCTATCCGTTACGTCGAAAGACGCTGAGTGAATGCTTACCTCTTACTGTCAATTCGCAATCCTGCTTGACATCTAGCGATGTAGCTATGTTATGTCCAGCTGTACTGAAGAGGCGGTTACCCACTGTCGGGTCTGGATGGAAACTTCGACCGATGGCCTTTAAGCGCATTACCGCCGGCGAAACTTCTTCTAGATGGCACTGGTAGTTGGCCACGGCCTTGAATCCTTCTGTAGCGGATGTTCAGGCACGATCCACCCGTTAGCGAAGTCGAAAGTCTTCGCATAAGACAGAAGTGACGGGAATATTGCAGTGTTAGTTATCCTAATCATCCTGCGGGATGTAAGCACTTCCTCTCCCGATCGCGGCCCTTCGTATAGGGCAGGTTTCTTAATACCTTGAGAGTGAGAACGTCGCCGCATTCGAACCTTACTGTCCTTGTCATGGATTCCTGCATTCTCACTGCTGGAAGTCTTGGACAGTGGTACAAATGGAAATAGCTTTTTACATTCTCATTTATGAATTGTTAGTATCTAAAGGGACGTAGTCAAGGTGCATCAGAATGAGAGGACCTGAAAAGGAAATGAATCAGGTCGCTGGGGGTCTGCAATTCCTGGGCGCCGAGCGAAATTCATAAACCTCCAGCCTCATCTCACTCACTATGCATTCTATACAAATCAAGCCAACAATAAATGCGATGTTTCATTGCCTGGTCGGAAATCGCTGTCCAGAAATAGACATTAGAAATCGATG
seq00031   GTTAGTATCCAACTCGAAGTACGTGGCCGCAGCCCAAGTCGCGACAATATTAAAGATTTACTTAAGGGACTCGGGTCAGTCTCTAAGTCTCCGACGACCTCTGAGAGAGTCGGATCTTTTAGACCGCTAATGCTTAGCAAGGAGAGCAGTTAAGGTAATTACTACATAGGGTGAATAATTGAGAGTCCGCGACAAAATCCCCGGATCAATAAACTCCAAAATTGGGCTCCTGATTCCGAGGTAATGAGCGAGGAACCTACACCAGTGACTACCAATGTGTCAAAGGAGCATGTGAAAACTTGGTGCGTTCCGATCCTACGACAAGGAGAGCTTATTTCTGGATGGGCTGCAGGAGTCCCGTCATGGGCGATGTGACTCGGATGATTCCGTAGTCTCGACCGTTACGTAGTACTATACGCGCGGAACCCTGACCTTAAGGAAATTTTAAGTAAGGCGACACCACTAGGTGAATCCGTTAGATCCCCACGGCCATCTTATTTTCGGGAGCACATGAAGCGAGCTCCCTCATTTTCAAATACATGCACGTACTACTTGCGCATGTAATTGATCGCTGAGATGGGGTCCCCGACTCAGATTCGGTGCTATTATGGGGTCGTGAGCTTACCGTCGCGAGTGAAATCCGAGGCGGCTTATGACGTAGATATGAGGCGAGAGCGTGAAGATAAACACGCGTAAATAACATGTGCTTGTATCGTGACCATGTTTAACCGGGAACTCATCGCCGAATGCTGCGGTAAGTTCGACGCGCGTCTTCACGGGCTGTTATGCGACTGACCGCCCAATTGTGGCGTTAAGAGATGTGGGGCAGAAAGCATCAATACTACGGTCTGTGCTCAGTCGGCAAGAACCGCCATTGGCATCTCCCGGGCGTCTACACTGTAATTCCTATTAGCGGTCGACGTCTTCGTGCGCGAGCCGTAATAAAACAGTTTCACAAGCATGCGGGGTGGAGGCAAGTGCGGGTCGTCATTATATTCGTCTTTCTTTTGTGGCCTCAGCAGCCGGCCATCGCAGTACGTTAGACGATTAAAAACGCGGGCTAACTTCACGTATCACGATGCTCGGTTGTAGTCGAGGGTAGTGACTGGCTTCCTCAGTTATCGTCTCAGAATAAGTGAAGGAGAAGGATGACCGCTCGCCAACAGAACTCGACTTAATCACACGGGTTGGGTACTGATGGTAGCGCCGGCCTACGAGGCTCTTGTCACACTGGAGAAATTACGCCATTCGGCATTTTTCTGTCAGAGACAGGCGGCAGTTCTAGCACCGTAACACTGCCGCACCGTGTCGCACATATCCGCCAGTGGGTGATGAACCAGTCTCGGAACCAAGAAGTGTCAACCTAACTACCGGTATGAGATCAGTATCTAATGTAAGTGATCTATCAGACGAAGTCAAGAGCCATCAGTCAGTAGTTACCAGACACATACAACATGACCCTGGTACACGTGAGACGCTAACGAACACAGTACCTCCGAGTATTCCCAGTCTCCTTGTGGTTGGAGCCGAGTTCCTATCCGTTACGTCGAAAGACGCTGAGTGAATGCTTACCTCTTACTGTCAATTCGCAATCCTGCTTGACATCTAGCGATGTAGCTATGTTATGTCCAGCTGTACTGAAGAGGCGGTTACCCACTGTCGGGTCTGGATGGAAACTTCGACCGATGGCCTTTAAGCGCATTACCGCCGGCGAAACTTCTTCTAGATGGCACTGGTAGTTGGCCACGGCCTTGAATCCTTCTGTAGCGGATGTTCAGGCACGATCCACCCGTTAGCGAAGTCGAAAGTCTTCGCATAAGACAGAAGTGACGGGAATATTGCAGTGTTAGTTATCCTAATCATCCTGCGGGATGTAAGCACTTCCTCTCCCGATCGCGGCCCTTCGTATAGGGCAGGTTTCTTAATACCTTGAGAGTGAGAACGTCGCCGCATTCGAACCTTACTGTCCTTGTCATGGATTCCTGCCTTCTCACTGCTGGAAGTCTTGGACAGTGGTACAAATGGAAATAGCTTTTTACATTCTCATTTATGAATTGTTAGTATCTAAAGGGACGTAGTCAAGGTGCATCAGAATGAGAGGACCTGAAAAGGAAATGAATCAGGTCGCTGGGGGTCTGCAATTCCTGGGCGCCGAGCGAAATTCATAAACCTCCAGCCTCATCTCACTCACTATGCATTCTATACAAATCAAGCCAACAATAAATGCGATGTTTCATTGCCTGGTCGGAAATCGCTGTCCAGAAATAGACATTAGAAATCGATG
seq00032   GTTAGTATCCAACTCGAAGTACGTGGCCGCAGCCCAAGTCGCGACAATATTAAAGATTTACTTAAGGGACTCGGGTCAGTCTCTAAGTCTCCGACGACCTCTGAGAGAGTCGGATCTTTTAGACCGCTAATGCTTAGCAAGGAGAGCAGTTAAGGTAATTACTACATAGGGTGAATAATTGAGAGTCCGCGACAAAATCCCCGGATCAATAAACTCCAAAATTGGGCTCCTGATTCCGAGGTAATGAGCGAGGAACCTACACCAGTGACTACCAATGTGTCAAAGGAGCATGTGAAAACTTGGTGCGTTCCGATCCTACGACAAGGAGAGCTTATTTCTGGATGGGCTGCAGGAGTCCCGTCATGGGCGATGTGACTCGGATGATTCCGTAGTCTCGACCGTTACGTAGTACTATACGCGCGGAACCCTGACCTTAAGGAAATTTTAAGTAAGGCGACACCACTAGGTGAATCCGTTAGATCCCCACGGCCATCTTATTTTCGGGAGCACATGAAGCGAGCTCCCTCATTTTCAAATACATGCACGTACTACTTGCGCATGTAATTGATCGCTGAGATGGGGTCCCCGACTCAGATTCGGTGCTATTATGGGGTCGTGAGCTTACCGTCGCGAGTGAAATCCGAGGCGGCTTATGACGTAGATATGAGGCGAGAGCGTGAAGATAAACACGCGTAAATAACATGTGCTTGTATCGTGACCATGTTTAACCGGGAACTCATCGCCGAATGCTGCGGTAAGTTCGACGCGCGTCTTCACGGGCTGTTATGCGACTGACCGCCCAATTGTGGCGTTAAGAGATGTGGGGCAGAAAGCATCAATACTACGGTCTGTGCTCAGTCGGCAAGAACCGCCATTGGCATCTCCCGGGCGTCTACACTGTAATTCCTATTAGCGGTCGACGTCTTCGTGCGCGAGCCGTAATAAAACAGTTTCACAAGCATGCGGGGTGGAGGCAAGTGCGGGTCGTCATTATATTCGTCTTTCTTTTGTGGCCTCAGCAGGCGGCCATCGCAGTACGTTAGACGATTAAAAACGCGGGCTAACTTCACGTATCACGATGCTCGGTTGTAGTCGAGGGTAGTGACTGGCTTCCTCAGTTATCGTCTCAGAATAAGTGAAGGAGAAGGATGACCGCTCGCCAACAGAACTCGACTTAATCACACGGGTTGGGTACTGATGGTAGCGCCGGCCTACGAGGCTCTTGTCACACTGGAGAAATTACGCCATTCGGCATTTTTCTGTCAGAGACAGGCGGCAGTTCTAGCACCGTAACACTGCCGCACCGTGTCGCACATATCCGCCAGTGGGTGATGAACCAGTCTCGGAACCAAGAAGTGTCAACCTAACTACCGGTATGAGATCAGTATCTAATGTAAGTGATCTATCAGACGAAGTCAAGAGCCATCAGTCAGTAGTTACCAGACACATACAACATGACCCTGGTACACGTGAGACGCTAACGAACACAGTACCTCCGAGTATTCCCAGTCTCCTTGTGGTTGGAGCCGAGTTCCTATCCGTTACGTCGAAAGACGCTGAGTGAATGCTTACCTCTTACTGTCAATTCGCAATCCTGCTTGACATCTAGCGATGTAGCTATGTTATGTCCAGCTGTACTGAAGAGGCGGTTACCCACTGTCGGGTCTGGATGGAAACTTCGACCGATGGCCTTTAAGCGCATTACCGCCGGCGAAACTTCTTCTAGATGGCACTGGTAGTTGGCCACGGCCTTGAATCCTTCTGTAGCGGATGTTCAGGCACGATCCACCCGTTAGCGAAGTCGAAAGTCTTCGCATAAGACAGAAGTGACGGGAATATTGCAGTGTTAGTTATCCTAATCATCCTGCGGGATGTAAGCACTTCCTCTCCCGATCGCGGCCCTTCGTATAGGGCAGGTTTCTTAATACCTTGAGAGTGAGAACGTCGCCGCATTCGAACCTTACTGTCCTTGTCATGGATTCCTGCATTCTCACTGCTGGAAGTCTTGGACAGTGGTACAAATGGAAATAGCTTTTTACATTCTCATTTATGAATTGTTAGTATCTAAAGGGACGTAGTCAAGGTGCATCAGAATGAGAGGACCTGAAAAGGAAATGAATCAGGTCGCTGGGGGTCTGCAATTCCTGGGCGCCGAGCGAAATTCATAAACCTCCAGCCTCATCTCACTCACTATGCATTCTATACAAATCAAGCCAACAATAAATGCGATGTTTCATTGCCTGGTCGGAAATCGCTGTCCAGAAATAGACATTAGAAATCGATG
seq00033   GTTAGTATCCAACTCGAAGTACGTGGCCGCAGCCCAAGTCGCGACAATATTAAAGATTTACTTAAGGGACTCGGGTCAGTCTCTAAGTCTCCGACGACCTCTGAGAGAGTCGGATCTTTTAGACCGCTAATGCTTAGCAAGGAGAGCAGTTAAGGTAATTACTACATAGGGTGAATAATTGAGAGTCCGCGACAAAATCCCCGGATCAATAAACTCCAAAATTGGGCTCCTGATTCCGAGGTAATGAGCGAGGAACCTACACCAGTGACTACCAATGTGTCAAAGGAGCATGTGACAACTTGGTGCGTTCCGATCCTACGACAAGGAGAGCTTATTTCTGGATGGGCTGCAGGAGTCCCGTCATGGGCGATGTGACTCGGATGATTCCGTAGTCTCGACCGTTACGTAGTACTATACGCGCGGAACCCTGACCTTAAGGAAATTTTAAGTAAGGCGACACCACTAGGTGAATCCGTTAGATCCCCACGGCCATCTTATTTTCGGGAGCACATGAAGCGAGCTCCCTCATTTTCAAATACATGCACGTACTACTTGCGCATGTAATTGATCGCTGAGATGGGGTCCCCGACTCAGATTCGGTGCTATTATGGGGTCGTGAGCTTACCGTCGCGAGTGAAATCCGAGGCGGCTTATGACGTAGATATGAGGCGAGAGCGTGAAGATAAACACGCGTAAATAACATGTGCTTGTATCGTGACCATGTTTAACCGGGAACTCATCGCCGAATGCTGCGGTAAGTTCGACGCGCGTCTTCACGGGCTGTTATGCGACTGACCGCCCAATTGTGGCGTTAAGAGATGTGGGGCAGAAAGCATCAATACTACGGTCTGTGCTCAGTCGGCAAGAACCGCCATTGGCATCTCCCGGGCGTCTACACTGTAATTCCTATTAGCGGTCGACGTCTTCGTGCGCGAGCCGTAATAAAACAGTTTCACAAGCATGCGGGGTGGAGGCAAGTGCGGGTCGTCATTATATTCGTCTTTCTTTTGTGGCCTCAGCAGGCGGCCATCGCAGTACGTTAGACGATTAAAAACGCGGGCTAACTTCACGTATCACGATGCTCGGTTGTAGTCGAGGGTAGTGACTGGCTTCCTCAGTTATCGTCTCAGAATAAGTGAAGGAGAAGGATGACCGCTCGCCAACAGAACTCGACTTAATCACACGGGTTGGGTACTGATGGTAGCGCCGGCCTACGAGGCTCTTGTCACACTGGAGAAATTACGCCATTCGGCATTTTTCTGTCAGAGACAGGCGGCAGTTCTAGCACCGTAACACTGCCGCACCGTGTCGCACATATCCGCCAGTGGGTGATGAACCAGTCTCGGAACCAAGAAGTGTCAACCTAACTACCGGTATGAGATCAGTATCTAATGTAAGTGATCTATCAGACGAAGTCAAGAGCCATCAGTCAGTAGTTACCAGACACATACAACATGACCCTGGTACACGTGAGACGCTAACGAACACAGTACCTCCGAGTATTCCCAGTCTCCTTGTGGTTGGAGCCGAGTTCCTATCCGTTACGTCGAAAGACGCTGAGTGAATGCTTACCTCTTACTGTCAATTCGCAATCCTGCTTGACATCTAGCGATGTAGCTATGTTATGTCCAGCTGTACTGAAGAGGCGGTTACCCACTGTCGGGTCTGGATGGAAACTTCGACCGATGGCCTTTAAGCGCATTACCGCCGGCGAAACTTCTTCTAGATGGCACTGGTAGTTGGCCACGGCCTTGAATCCTTCTGTAGCGGATGTTCAGGCACGATCCACCCGTTAGCGAAGTCGAAAGTCTTCGCATAAGACAGAAGTGACGGGAATATTGCAGTGTTAGTTATCCTAATCATCCTGCGGGATGTAAGCACTTCCTCTCCCGATCGCGGCCCTTCGTATAGGGCAGGTTTCTTAATACCTTGAGAGTGAGAACGTCGCCGCATTCGAACCTTACTGTCCTTGTCATGGATTCCTGCATTCTCACTGCTGGAAGTCTTGGACAGTGGTACAAATGGAAATAGCTTTTTACATTCTCATTTATGAATTGTTAGTATCTAAAGGGACGTAGTCAAGGTGCATCAGAATGAGAGGACCTGAAAAGGAAATGAATCAGGTCGCTGGGGGTCTGCAATTCCTGGGCGCCGAGCGAAATTCATAAACCTCCAGCCTCATCTCACTCACTATGCATTCTATACAAATCAAGCCAACAATAAATGCGATGTTTCATTGCCTGGTCGGAAATCGCTGTCCAGAAATAGACATTAGAAATCGATG
