# Supplementary material for: How Good Are Indirect Tests at Detecting Recombination in Human mtDNA?
Source: G3 (Bethesda). 2013 Jul 1;3(7):1095–104. doi: 10.1534/g3.113.006510 (PMC3704238; doi:10.1534/g3.113.006510)
Supplement: Supporting Information [file supp_g3.113.006510_FileS2.gz › SequenceData/mtDNA_ratehet&popgrowth/10/3rdbase/Infiles/10_30-new.txt]

33 2284
seq00001   ATTTGGAGCAACGAAACTGAGCCCGCAATCAGGACGGGATAAGTACGCGGAGGGTCAACATAGAATGAACACCGACAGACTCCCTCACTAGTTCCCTATAGGTGGTATAGGGGGGCAAACCTCGCTAGCAGCGTCATGCGCATGTTTAATCCTGCCCGGAACTGGAGAGGGGGCTAAGCATTCATCAAGTCACTTGGTGAGTGCCCCCTTCGCTCACGTCGATCCCCTGGGCACGCTTCCAGAGGCTCATAGATCATGGTTTGTAAGGAGTGCCATGGAGATTGAGTTCGGGCACAGCGGTAGTCTAGCGTCCTACTTGAAGTTTGGATTAAGGAACGCGCAGCTAAATTTATAGCCTGGCTCAAGTCGAGTCGACGCGCCTATATACGATCGACTTTGGACAATAGTAAAAATCAACCATTTGCTCATTAACGAACGCCGACACACGTGATATTTATCCTTACGCTATCAACTGTCTTGCGCCCGTATCGTTATGTCAGGTTCCGGCCCTTAAACCGTACAGTATATGATACTGACTAGTGGGAGATACGGCTGCTCTCTAGTTACTGACGATAACGTCAAGATAGAACAATCGAGCTCGCTATGTCGCGATGAAGATTTTAGCCCAACACCTGCGTTAACCGGTTGTGCCATGCGATCTAAATGCCGATGGGCGGCCATTGTACAGTTGTCCCCTAGGACCCCTAAAAGCATGAGCATCTTGATCACGTATAGCTCATAGCCTGATCTCATCATATTGGGCAATGTTCGCTCACGGCTATGCCCATTTACGAGACTTGTTCGACACGGGCCGGGTATCGTAAGCCAACAAAATAAAGAGAATACTAATGAGGATTCTTTCCTCTTACAGACACTGGTGACCACTTACATGGAGGTACGACCGATTTGGGAGTCAGTTATATGCATGCGTGGGCCTTTTTTTGACGTAAACGCAGTCTCCGGACGGATCCGAATAATGTCTGGGGCGCGATTTGAAGGGAATGGCGCCGCGACACGTCAAGTTAGTGGTGAAGATTAGACTGTTTGGTATTGGCTTAGGCATGGTTCGGCATTGGAAGCTTGAAGGCTTCGCTCGGTTCGCCTACCGTCTGATTGGAAACCCGCCAATGACGAACAACTTATTTGACGACCATGCAAGGTGCTTGGCGCCGCCCCGCAATTTCTCAATATTGCCGTCTTACATACACGCGATCACGCACCATGTTCAAGTAACGATCGTTCCCATTTTGTTTAAATTGAGATGCACACGTAAGTTCACTAGCAGTTAACGGATCCCATGTATCTTAATATATTCAAATTCTACCTCCAGAGGTTACTCGGAGCCGACGTCGACAGGGTGTGCTGGATTCTGTCATTTTGCTATAACTGTGCGATAACTGCGAACCAACTCTACGGACCAGCGATAGGGAGGTAAATCCCCACCTGATTTGCGTAAGACAGTGAGCTCCACAAACCCCGAGATTCCACCTGCATCTATGTCAAAACTCCTCCTTGGTCCGCCTCTGCTTTGATACCATGGGTGGCATATATGCTACGCGAAGCAGCCTGTGAGAGTTTAGTTCCTATCTCTATATAGAAGTTGGGCGGGCGGCTCCGGGCTTACTGTTAAACGTACTCGACTGGCGATCGAACCGGGATAGCAAGTAGACTCAGGGCTGCGAAAGCCCATGATAAAGAACTGTAGCAAAGCTATGTGGATTGCCTACTTTGTAGATTTACAGTCTTACCTCTCCTGCCGTCGTGTAATGCGTCGTATAGTAACGGCCCCCCGACACTCATGACAATATGACTCGGGATGCCGGAAGAGCGCCTGATTAGAGTTAACTTAGGCTTAGTGGAAAACTAATAGAGCCTTTCTGTAAAGAGCCAGACCCTCGCGGGTCGTCCACGTATAACTCTAATATGAGTCAGGCTTATGGGTGTTACTTTTTAGTTGGTTGTGTATTTAGGTTGCTCACATCGAATCCTCTAGAATTTACGCATTGTAGTCCTCCGAAAATAAGTCGCGAGTATGGACAGATCGGGGTAGTGTACCATTCATTCAGCTGGCGGACCCATCGCTTCCGAGATATACGTTTCAAAACAGTACGTGGTCTGCAGTCAGACCATACTGATTCTTATAGCATCCGGACCCCTGGCAGCATTCTTGGCCGGGTATACCACCTGTAGCCAGAGGTGCGAGCCGTGTAATAACGCCCACACCGGCAACGCAGCGGTGGTCGCGACTTTGTAGACGAATGCCGTTCGCCGGCGTGTAGAGCGA
seq00002   ATTTGGAGCAACGAAACTGAGCCCGCAATCAGGACGGGATAAGTACGCGGAGGGTCAACATAGAATGAACACCGACAGACTCCCTCACTAGTTCCCTATAGGTGGTATAGGGGGGCAAACCTCGCTAGCAGCGTCATGCGCATGTTTAATCCTGCCCGGAACTGGAGAGGGGGCTAAGCATTCATCAAGTCACTTGGTGAGTGCCCCCTTCGCTCACGTCGATCCCCTGGGCACGCTTCCAGAGGCTCATAGATCATGGTTTGTAAGGAGTGCCATGGAGATTGAGTTCGGGCACAGCGGTAGTCTAGCGTCCTACTTGAAGTTTGGATTAAGGAACGCGCAGCTAAATTTATAGCCTGGCTCAAGTCGAGTCGACGCGCCTATATACGATCGACTTTGGACAATAGTAAAAATCAACCATTTGCTCATTAACGAACGCCGACACACGTGATATTTATCCTTACGCTATCAACTGTCTTGCGCCCGTATCGTTATGTCAGGTTCCGGCCCTTAAACCGTACAGTATATGATACTGACTAGTGGGAGATACGGCTGCTCTCTAGTTACTGACGATAACGTCAAGATAGAACAATCGAGCTCGCTATGTCGCGATGAAGATTTTAGCCCAACACCTGCGTTAACCGGTTGTGCCATGCGATCTAAATGCCGATGGGCGGCCATTGTACAGTTGTCCCCTAGGACCCCTAAAAGCATGAGCATCTTGATCACGTATAGCTCATAGCCTGATCTCATCATATTGGGCAATGTTCGCTCACGGCTATGCCCATTTACGAGACTTGTTCGACACGGGCCGGGTATCGTAAGCCAACAAAATAAAGAGAATACTAATGAGGATTCTTTCCTCTTACAGACACTGGTGACCACTTACATGGAGGTACGACCGATTTGGGAGTCAGTTATATGCATGCGTGGGCCTTTTTTTGACGTAAACGCAGTCTCCGGACGGATCCGAATAATGTCTGGGGCGCGATTTGAAGGGAATGGCGCCGCGACACGTCAAGTTAGTGGTGAAGATTAGACTGTTTGGTATTGGCTTAGGCATGGTTCGGCATTGGAAGCTTGAAGGCTTCGCTCGGTTCGCCTACCGTCTGATTGGAAACCCGCCAATGACGAACAACTTATTTGACGACCATGCAAGGTGCTTGGCGCCGCCCCGCAATTTCTCAATATTGCCGTCTTACATACACGCGATCACGCACCATGTTCAAGTAACGATCGTTCCCATTTTGTTTAAATTGAGATGCACACTTAAGTTCACTAGCAGTTAACGGATCCCATGTATCTTAATATATTCAAATTCTACCTCCAGAGGTTACTCGGAGCCGACGTCGACAGGGTGTGCTGGATTCTGTCATTTTGCTATAACTGTGCGATAACTGCGAACCAACTCTACGGACCAGCGATAGGGAGGTAAATCCCCACCTGATTTGCGTAAGACAGTGAGCTCCACAAACCCCGAGATTCCACCTGCATCTATGTCAAAACTCCTCCTTGGTCCGCCTCTGCTTTGATACCATGGGTGGCATATATGCTACGCGAAGCAGCCTGTGAGAGTTTAGTTCCTATCTCTATATAGAAGTTGGGCGGGCGGCTCCGGGCTTACTGTTAAACGTACTCGACTGGCGATCGAACCGGGATAGCAAGTAGACTCAGGGCTGCGAAAGCCCATGATAAAGAACTGTAGCAAAGCTATGTGGATTGCCTACTTTGTAGATTTACAGTCTTACCTCTCCTGCCGTCGTGTAATGCGTCGTATAGTAACGGCCCCCCGACACTCATGACAATATGACTCGGGATGCCGGAAGAGCGCCTGATTAGAGTTAACTTAGGCTTAGTGGAAAACTAATAGAGCCTTTCTGTAAAGAGCCAGACCCTCGCGGGTCGTCCACGTATAACTCTAATATGAGTCAGGCTTATGGGTGTTACTTTTTAGTTGGTTGTGTATTTAGGTTGCTCACATCGAATCCTCTAGAATTTACGCATTGTAGTCCTCCGAAAATAAGTCGCGAGTATGGACAGATCGGGGTAGTGTACCATTCATTCAGCTGGCGGACCCATCGCTTCCGAGATATACGTTTCAAAACAGTACGTGGTCTGCAGTCAGACCATACTGATTCTTATAGCATCCGGACCCCTGGCAGCATTCTTGGCCGGGTATACCACCTGTAGCCAGAGGTGCGAGCCGTGTAATAACGCCCACACCGGCAACGCAGCGGTGGTCGCGACTTTGTAGACGAATGCCGTTCGCCGGCGTGTAGAGCGA
seq00003   ATTTGGAGCAACGAAACTGAGCCCGCAATCAGGACGGGATAAGTACGCGGAGGGTCAACATAGAATGAACACCGACAGACTCCCTCACTAGTTCCCTATAGGTGGTATAGGGGGGCAAACCTCGCTAGCAGCGTCATGCGCATGTTTAATCCTGCCCGGAACTGGAGAGGGGGCTAAGCATTCATCAAGTCACTTGGTGAGTGCCCCCTTCGCTCACGTCGATCCCCTGGGCACGCTTCCAGAGGCTCATAGATCATGGTTTGTAAGGAGTGCCATGGAGATTGAGTTCGGGCACAGCGGTAGTCTAGCGTCCTACTTGAAGTTTGGATTAAGGAACGCGCAGCTAAATTTATAGCCTGGCTCAAGTCGAGTCGACGCGCCTATATACGATCGACTTTGGACAATAGTAAAAATCAACCATTTGCTCATTAACGAACGCCGACACACGTGATATTTATCCTTACGCTATCAACTGTCTTGCGCCCGTATCGTTATGTCAGGTTCCGGCCCTTAAACCGTACAGTATATGATACTGACTAGTGGGAGATACGGCTGCTCTCTAGTTACTGACGATAACGTCAAGATAGAACAATCGAGCTCGCTATGTCGCGATGAAGATTTTAGCCCAACACCTGCGTTAACCGGTTGTGCCATGCGATCTAAATGCCGATGGGCGGCCATTGTACAGTTGTCCCCTAGGACCCCTAAAAGCATGAGCATCTTGATCACGTATAGCTCATAGCCTGATCTCATCATATTGGGCAATGTTCGCTCACGGCTATGCCCATTTACGAGACTTGTTCGACACGGGCCGGGTATCGTAAGCCAACAAAATAAAGAGAATACTAATGAGGATTCTTTCCTCTTACAGACACTGGTGACCACTTACATGGAGGTACGACCGATTTGGGAGTCAGTTATATGCATGCGTGGGCCTTTTTTTGACGTAAACGCAGTCTCCGGACGGATCCGAATAATGTCTGGGGCGCGATTTGAAGGGAATGGCGCCGCGACACGTCAAGTTAGTGGTGAAGATTAGACTGTTTGGTATTGGCTTAGGCATGGTTCGGCATTGGAAGCTTGAAGGCTTCGCTCGGTTCGCCTACCGTCTGATTGGAAACCCGCCAATGACGAACAACTTATTTGACGACCATGCAAGGTGCTTGGCGCCGCCCCGCAATTTCTCAATATTGCCGTCTTACATACACGCGATCACGCACCATGTTCAAGTAACGATCGTTCCCATTTTGTTTAAATTGAGATGCACACGTAAGTTCACTAGCAGTTAACGGATCCCATGTATCTTAATATATTCAAATTCTACCTCCAGAGGTTACTCGGAGCCGACGTCGACAGGGTGTGCTGGATTCTGTCATTTTGCTATAACTGTGCGATAACTGCGAACCAACTCTACGGACCAGCGATAGGGAGGTAAATCCCCACCTGATTTGCGTAAGACAGTGAGCTCCACAAACCCCGAGATTCCACCTGCATCTATGTCAAAACTCCTCCTTGGTCCGCCTCTGCTTTGATACCATGGGTGGCATATATGCTACGCGAAGCAGCCTGTGAGAGTTTAGTTCCTATCTCTATATAGAAGTTGGGCGGGCGGCTCCGGGCTTACTGTTAAACGTACTCGACTGGCGATCGAACCGGGATAGCAAGTAGACTCAGGGCTGCGAAAGCCCATGATAAAGAACTGTAGCAAAGCTATGTGGATTGCCTACTTTGTAGATTTACAGTCTTACCTCTCCTGCCGTCGTGTAATGCGTCGTATAGTAACGGCCCCCCGACACTCATGACAATATGACTCGGGATGCCGGAAGAGCGCCTGATTAGAGTTAACTTAGGCTTAGTGGAAAACTAATAGAGCCTTTCTGTAAAGAGCCAGACCCTCGCGGGTCGTCCACGTATAACTCTAATATGAGTCAGGCTTATGGGTGTTACTTTTTAGTTGGTTGTGTATTTAGGTTGCTCACATCGAATCCTCTAGAATTTACGCATTGTAGTCCTCCGAAAATAAGTCGCGAGTATGGACAGATCGGGGTAGTGTACCATTCATTCAGCTGGCGGACCCATCGCTTCCGAGATATACGTTTCAAAACAGTACGTGGTCTGCAGTCAGACCATACTGATTCTTATAGCATCCGGACCCCTGGCAGCATTCTTGGCCGGGTATACCACCTGTAGCCAGAGGTGCGAGCCGTGTAATAACGCCCACACCGGCAACGCAGCGGTGGTCGCGACTTTGTAGACGAATGCCGTTCGCCGGCGTGTAGAGCGA
seq00004   ATTTGGAGCAACGAAACTGAGCCCGCAATCAGGACGGGATAAGTACGCGGAGGGTCAACATAGAATGAACACCGACAGACTCCCTCACTAGTTCCCTATAGGTGGTATAGGGGGGCAAACCTCGCTAGCAGCGTCATGCGCATGTTTAATCCTGCCCGGAACTGGAGAGGGGGCTAAGCATTCATCAAGTCACTTGGTGAGTGCCCCCTTCGCTCACGTCGATCCCCTGGGCACGCTTCCAGAGGCTCATAGATCATGGTTTGTAAGGAGTGCCATGGAGATTGAGTTCGGGCACAGCGGTAGTCTAGCGTCCTACTTGAAGTTTGGATTAAGGAACGCGCAGCTAAATTTATAGCCTGGCTCAAGTCGAGTCGACGCGCCTATATACGATCGACTTTGGACAATAGTAAAAATCAACCATTTGCTCATTAACGAACGCCGACACACGTGATATTTATCCTTACGCTATCAACTGTCTTGCGCCCGTATCGTTATGTCAGGTTCCGGCCCTTAAACCGTACAGTATATGATACTGACTAGTGGGAGATACGGCTGCTCTCTAGTTACTGACGATAACGTCAAGATAGAACAATCGAGCTCGCTATGTCGCGATGAAGATTTTAGCCCAACACCTGCGTTAACCGGTTGTGCCATGCGATCTAAATGCCGATGGGCGGCCATTGTACAGTTGTCCCCTAGGACCCCTAAAAGCATGAGCATCTTGATCACGTATAGCTCATAGCCTGATCTCATCATATTGGGCAATGTTCGCTCACGGCTATGCCCATTTACGAGACTTGTTCGACACGGGCCGGGTATCGTAAGCCAACAAAATAAAGAGAATACTAATGAGGATTCTTTCCTCTTACAGACACTGGTGACCACTTACATGGAGGTACGACCGATTTGGGAGTCAGTTATATGCATGCGTGGGCCTTTTTTTGACGTAAACGCAGTCTCCGGACGGATCCGAATAATGTCTGGGGCGCGATTTGAAGGGAATGGCGCCGCGACACGTCAAGTTAGTGGTGAAGATTAGACTGTTTGGTATTGGCTTAGGCATGGTTCGGCATTGGAAGCTTGAAGGCTTCGCTCGGTTCGCCTACCGTCTGATTGGAAACCCGCCAATGACGAACAACTTATTTGACGACCATGCAAGGTGCTTGGCGCCGCCCCGCAATTTCTCAATATTGCCGTCTTACATACACGCGATCACGCACCATGTTCAAGTAACGATCGTTCCCATTTTGTTTAAATTGAGATGCACACGTAAGTTCACTAGCAGTTAACGGATCCCATGTATCTTAATATATTCAAATTCTACCTCCAGAGGTTACTCGGAGCCGACGTCGACAGGGTGTGCTGGATTCTGTCATTTTGCTATAACTGTGCGATAACTGCGAACCAACTCTACGGACCAGCGATAGGGAGGTAAATCCCCACCTGATTTGCCTAAGACAGTGAGCTCCACAAACCCCGAGATTCCACCTGCATCTATGTCAAAACTCCTCCTTGGTCCGCCTCTGCTTTGATACCATGGGTGGCATATATGCTACGCGAAGCAGCCTGTGAGAGTTTAGTTCCTATCTCTATATAGAAGTTGGGCGGGCGGCTCCGGGCTTACTGTTAAACGTACTCGACTGGCGATCGAACCGGGATAGCAAGTAGACTCAGGGCTGCGAAAGCCCATGATAAAGAACTGTAGCAAAGCTATGTGGATTGCCTACTTTGTAGATTTACAGTCTTACCTCTCCTGCCGTCGTGTAATGCGTCGTATAGTAACGGCCCCCCGACACTCATGACAATATGACTCGGGATGCCGGAAGAGCGCCTGATTAGAGTTAACTTAGGCTTAGTGGAAAACTAATAGAGCCTTTCTGTAAAGAGCCAGACCCTCGCGGGTCGTCCACGTATAACTCTAATATGAGTCAGGCTTATGGGTGTTACTTTTTAGTTGGTTGTGTATTTAGGTTGCTCACATCGAATCCTCTAGAATTTACGCATTGTAGTCCTCCGAAAATAAGTCGCGAGTATGGACAGATCGGGGTAGTGTACCATTCATTCAGCTGGCGGACCCATCGCCTCCGAGATATACGTTTCAAAACAGTACGTGGTCTGCAGTCAGACCATACTGATTCTTATAGCATCCGGACCCCTGGCAGCATTCTTGGCCGGGTATACCACCTGTAGCCAGAGGTGCGAGCCGTGTAATAACGCCCACACCGGCAACGCAGCGGTGGTCGCGACTTTGTAGACGAATGCCGTTCGCCGGCGTGTAGAGCGA
seq00005   ATTTGGAGCAACGAAACTGAGCCCGCAATCAGGACGGGATAAGTACGCGGAGGGTCAACATAGAATGAACACCGACAGACTCCCTCACTAGTTCCCTATAGGTGGTATAGGGGGGCAAACCTCGCTAGCAGCGTCATGCGCATGTTTAATCCTGCCCGGAACTGGAGAGGGGGCTAAGCATTCATCAAGTCACTTGGTGAGTGCCCCCTTCGCTCACGTCGATCCCCTGGGCACGCTTCCAGAGGCTCATAGATCATGGTTTGTAAGGAGTGCCATGGAGATTGAGTTCGGGCACAGCGGTAGTCTAGCGTCCTACTTGAAGTTTGGATTAAGGAACGCGCAGCTAAATTTATAGCCTGGCTCAAGTCGAGTCGACGCGCCTATATACGATCGACTTTGGACAATAGTAAAAATCAACCATTTGCTCATTAACGAACGCCGACACACGTGATATTTATCCTTACGCTATCAACTGTCTTGCGCCCGTATCGTTATGTCAGGTTCCGGCCCTTAAACCGTACAGTATATGATACTGACTAGTGGGAGATACGGCTGCTCTCTAGTTACTGACGATAACGTCAAGATAGAACAATCGAGCTCGCTATGTCGCGATGAAGATTTTAGCCCAACACCTGCGTTAACCGGTTGTGCCATGCGATCTAAATGCCGATGGGCGGCCATTGTACAGTTGTCCCCTAGGACCCCTAAAAGCATGAGCATCTTGATCACGTATAGCTCATAGCCTGATCTCATCATATTGGGCAATGTTCGCTCACGGCTATGCCCATTTACGAGACTTGTTCGACACGGGCCGGGTATCGTAAGCCAACAAAATAAAGAGAATACTAATGAGGATTCTTTCCTCTTACAGACACTGGTGACCACTTACATGGAGGTACGACCGATTTGGGAGTCAGTTATATGCATGCGTGGGCCTTTTTTTGACGTAAACGCAGTCTCCGGACGGATCCGAATAATGTCTGGGGCGCGATTTGAAGGGAATGGCGCCGCGACACGTCAAGTTAGTGGTGAAGATTAGACTGTTTGGTATTGGCTTAGGCATGGTTCGGCATTGGAAGCTTGAAGGCTTCGCTCGGTTCGCCTACCGTCTGATTGGAAACCCGCCAATGACGAACAACTTATTTGACGACCATGCAAGGTGCTTGGCGCCGCCCCGCAATTTCTCAATATTGCCGTCTTACATACACGCGATCACGCACCATGTTCAAGTAACGATCGTTCCCATTTTGTTTAAATTGAGATGCACACGTAAGTTCACTAGCAGTTAACGGATCCCATGTATCTTAATATATTCAAATTCTACCTCCAGAGGTTACTCGGAGCCGACGTCGACAGGGTGTGCTGGATTCTGTCATTTTGCTATAACTGTGCGATAACTGCGAACCAACTCTACGGACCAGCGATAGGGAGGTAAATCCCCACCTGATTTGCCTAAGACAGTGAGCTCCACAAACCCCGAGATTCCACCTGCATCTATGTCAAAACTCCTCCTTGGTCCGCCTCTGCTTTGATACCATGGGTGGCATATATGCTACGCGAAGCAGCCTGTGAGAGTTTAGTTCCTATCTCTATATAGAAGTTGGGCGGGCGGCTCCGGGCTTACTGTTAAACGTACTCGACTGGCGATCGAACCGGGATAGCAAGTAGACTCAGGGCTGCGAAAGCCCATGATAAAGAACTGTAGCAAAGCTATGTGGATTGCCTACTTTGTAGATTTACAGTCTTACCTCTCCTGCCGTCGTGTAATGCGTCGTATAGTAACGGCCCCCCGACACTCATGACAATATGACTCGGGATGCCGGAAGAGCGCCTGATTAGAGTTAACTTAGGCTTAGTGGAAAACTAATAGAGCCTTTCTGTAAAGAGCCAGACCCTCGCGGGTCGTCCACGTATAACTCTAATATGAGTCAGGCTTATGGGTGTTACTTTTTAGTTGGTTGTGTATTTAGGTTGCTCACATCGAATCCTCTAGAATTTACGCATTGTAGTCCTCCGAAAATAAGTCGCGAGTATGGACAGATCGGGGTAGTGTACCATTCATTCAGCTGGCGGACCCATCGCTTCCGAGATATACGTTTCAAAACAGTACGTGGTCTGCAGTCAGACCATACTGATTCTTATAGCATCCGGACCCCTGGCAGCATTCTTGGCCGGGTATACCACCTGTAGCCAGAGGTGCGAGCCGTGTAATAACGCCCACACCGGCAACGCAGCGGTGGTCGCGACTTTGTAGACGAATGCCGTTCGCCGGCGTGTAGAGCGA
seq00006   ATTTGGAGCAACGAAACTGAGCCCGCAATCAGGACGGGATAAGTACGCGGAGGGTCAACATAGAATGAACACCGACAGACTCCCTCACTAGTTCCCTATAGGTGGTATAGGGGGGCAAACCTCGCTAGCAGCGTCATGCGCATGTTTAATCCTGCCCGGAACTGGAGAGGGGGCTAAGCATTCATCAAGTCACTTGGTGAGTGCCCCCTTCGCTCACGTCGATCCCCTGGGCACGCTTCCAGAGGCTCATAGATCATGGTTTGTAAGGAGTGCCATGGAGATTGAGTTCGGGCACAGCGGTAGTCTAGCGTCCTACTTGAAGTTTGGATTAAGGAACGCGCAGCTAAATTTATAGCCTGGCTCAAGTCGAGTCGACGCGCCTATATACGATCGACTTTGGACAATAGTAAAAATCAACCATTTGCTCATTAACGAACGCCGACACACGTGATATTTATCCTTACGCTATCAACTGTCTTGCGCCCGTATCGTTATGTCAGGTTCCGGCCCTTAAACCGTACAGTATATGATACTGACTAGTGGGAGATACGGCTGCTCTCTAGTTACTGACGATAACGTCAAGATAGAACAATCGAGCTCGCTATGTCGCGATGAAGATTTTAGCCCAACACCTGCGTTAACCGGTTGTGCCATGCGATCTAAATGCCGATGGGCGGCCATTGTACAGTTGTCCCCTAGGACCCCTAAAAGCATGAGCATCTTGATCACGTATAGCTCATAGCCTGATCTCATCATATTGGGCAATGTTCGCTCACGGCTATGCCCATTTACGAGACTTGTTCGACACGGGCCGGGTATCGTAAGCCAACAAAATAAAGAGAATACTAATGAGGATTCTTTCCTCTTACAGACACTGGTGACCACTTACATGGAGGTACGACCGATTTGGGAGTCAGTTATATGCATGCGTGGGCCTTTTTTTGACGTAAACGCAGTCTCCGGACGGATCCGAATAATGTCTGGGGCGCGATTTGAAGGGAATGGCGCCGCGACACGTCAAGTTAGTGGTGAAGATTAGACTGTTTGGTATTGGCTTAGGCATGGTTCGGCATTGGAAGCTTGAAGGCTTCGCTCGGTTCGCCTACCGTCTGATTGGAAACCCGCCAATGACGAACAACTTATTTCACGACCATGCAAGGTGCTTGGCGCCGCCCCGCAATTTCTCAATATTGCCGTCTTACATACACGCGATCACGCACCATGTTCAAGTAACGATCGTTCCCATTTTGTTTAAATTGAGATGCACACTTAAGTTCACTAGCAGTTAACGGATCCCATGTATCTTAATATATTCAAATTCTACCTCCAGAGGTTACTCGGAGCCGACGTCGACAGGGTGTGCTGGATTCTGTCATTTTGCTATAACTGTGCGATAACTGCGAACCAACTCTACGGACCAGCGATAGGGAGGTAAATCCCCACCTGATTTGCGTAAGACAGTGAGCTCCACAAACCCCGAGATTCCACCTGCATCTATGTCAAAACTCCTCCTTGGTCCGCCTCTGCTTTGATACCATGGGTGGCATATATGCTACGCGAAGCAGCCTGTGAGAGTTTAGTTCCTATCTCTATATAGAAGTTGGGCGGGCGGCTCCGGGCTTACTGTTAAACGTACTCGACTGGCGATCGAACCGGGATAGCAAGTAGACTCAGGGCTGCGAAAGCCCATGATAAAGAACTGTAGCAAAGCTATGTGGATTGCCTACTTTGTAGATTTACAGTCTTACCTCTCCTGCCGTCGTGTAATGCGTCGTATAGTAACGGCCCCCCGACACTCATGACAATATGACTCGGGATGCCGGAAGAGCGCCTGATTAGAGTTAACTTAGGCTTAGTGGAAAACTAATAGAGCCTTTCTGTAAAGAGCCAGACCCTCGCGGGTCGTCCACGTATAACTCTAATATGAGTCAGGCTTATGGGTGTTACTTTTTAGTTGGTTGTGTATTTAGGTTGCTCACATCGAATCCTCTAGAATTTACGCATTGTAGTCCTCCGAAAATAAGTCGCGAGTATGGACAGATCGGGGTAGTGTACCATTCATTCAGCTGGCGGACCCATCGCTTCCGAGATATACGTTTCAAAACAGTACGTGGTCTGCAGTCAGACCATACTGATTCTTATAGCATCCGGACCCCTGGCAGCATTCTTGGCCGGGTATACCACCTGTAGCCAGAGGTGCGAGCCGTGTAATAACGCCCACACCGGCAACGCAGCGGTGGTCGCGACTTTGTAGACGAATGCCGTTCGCCGGCGTGTAGAGCGA
seq00007   ATTTGGAGCAACGAAACTGAGCCCGCAATCAGGACGGGATAAGTACGCGGAGGGTCAACATAGAATGAACACCGACAGACTCCCTCACTAGTTCCCTATAGGTGGTATAGGGGGGCAAACCTCGCTAGCAGCGTCATGCGCATGTTTAATCCTGCCCGGAACTGGAGAGGGGGCTAAGCATTCATCAAGTCACTTGGTGAGTGCCCCCTTCGCTCACGTCGATCCCCTGGGCACGCTTCCAGAGGCTCATAGATCATGGTTTGTAAGGAGTGCCATGGAGATTGAGTTCGGGCACAGCGGTAGTCTAGCGTCCTACTTGAAGTTTGGATTAAGGAACGCGCAGCTAAATTTATAGCCTGGCTCAAGTCGAGTCGACGCGCCTATATACGATCGACTTTGGACAATAGTAAAAATCAACCATTTGCTCATTAACGAACGCCGACACACGTGATATTTATCCTTACGCTATCAACTGTCTTGCGCCCGTATCGTTATGTCAGGTTCCGGCCCTTAAACCGTACAGTATATGATACTGACTAGTGGGAGATACGGCTGCTCTCTAGTTACTGACGATAACGTCAAGATAGAACAATCGAGCTCGCTATGTCGCGATGAAGATTTTAGCCCAACACCTGCGTTAACCGGTTGTGCCATGCGATCTAAATGCCGATGGGCGGCCATTGTACAGTTGTCCCCTAGGACCCCTAAAAGCATGAGCATCTTGATCACGTATAGCTCATAGCCTGATCTCATCATATTGGGCAATGTTCGCTCACGGCTATGCCCATTTACGAGACTTGTTCGACACGGGCCGGGTATCGTAAGCCAACAAAATAAAGAGAATACTAATGAGGATTCTTTCCTCTTACAGACACTGGTGACCACTTACATGGAGGTACGACCGATTTGGGAGTCAGTTATATGCATGCGTGGGCCTTTTTTTGACGTAAACGCAGTCTCCGGACGGATCCGAATAATGTCTGGGGCGCGATTTGAAGGGAATGGCGCCGCGACACGTCAAGTTAGTGGTGAAGATTAGACTGTTTGGTATTGGCTTAGGCATGGTTCGGCATTGGAAGCTTGAAGGCTTCGCTCGGTTCGCCTACCGTCTGATTGGAAACCCGCCAATGACGAACAACTTATTTGACGACCATGCAAGGTGCTTGGCGCCGCCCCGCAATTTCTCAATATTGCCGTCTTACATACACGCGATCACGCACCATGTTCAAGTAACGATCGTTCCCATTTTGTTTAAATTGAGATGCACACGTAAGTTCACTAGCAGTTAACGGATCCCATGTATCTTAATATATTCAAATTCTACCTCCAGAGGTTACTCGGAGCCGACGTCGACAGGGTGTGCTGGATTCTGTCATTTTGCTATAACTGTGCGATAACTGCGAACCAACTCTACGGACCAGCGATAGGGAGGTAAATCCCCACCTGATTTGCGTAAGACAGTGAACTCCACAAACCCCGAGATTCCACCTGCATCTATGTCAAAACTCCTCCTTGGTCCGCCTCTGCTTTGATACCATGGGTGGCATATATGCTACGCGAAGCAGCCTGTGAGAGTTTAGTTCCTATCTCTATATAGAAGTTGGGCGGGCGGCTCCGGGCTTACTGTTAAACGTACTCGACTGGCGATCGAACCGGGATAGCAAGTAGACTCAGGGCTGCGAAAGCCCATGATAAAGAACTGTAGCAAAGCTATGTGGATTGCCTACTTTGTAGATTTACAGTCTTACCTCTCCTGCCGTCGTGTAATGCGTCGTATAGTAACGGCCCCCCGACACTCATGACAATATGACTCGGGATGCCGGAAGAGCGCCTGATTAGAGTTAACTTAGGCTTAGTGGAAAACTAATAGAGCCTTTCTGTAAAGAGCCAGACCCTCGCGGGTCGTCCACGTATAACTCTAATATGAGTCAGGCTTATGGGTGTTACTTTTTAGTTGGTTGTGTATTTAGGTTGCTCACATCGAATCCTCTAGAATTTACGCATTGTAGTCCTCCGAAAATAAGTCGCGAGTATGGACAGATCGGGGTAGTGTACCATTCATTCAGCTGGCGGACCCATCGCCTCCGAGATATACGTTTCAAAACAGTACGTGGTCTGCAGTCAGACCATACTGATTCTTATAGCATCCGGACCCCTGGCAGCATTCTTGGCCGGGTATACCACCTGTAGCCAGAGGTGCGAGCCGTGTAATAACGCCCACACCGGCAACGCAGCGGTGGTCGCGACTTTGTAGACGAATGCCGTTCGCCGGCGTGTAGAGCGA
seq00008   ATTTGGAGCAACGAAACTGAGCCCGCAATCAGGACGGGATAAGTACGCGGAGGGTCAACATAGAATGAACACCGACAGACTCCCTCACTAGTTCCCTATAGGTGGTATAGGGGGGCAAACCTCGCTAGCAGCGTCATGCGCATGTTTAATCCTGCCCGGAACTGGAGAGGGGGCTAAGCATTCATCAAGTCACTTGGTGAGTGCCCCCTTCGCTCACGTCGATCCCCTGGGCACGCTTCCAGAGGCTCATAGATCATGGTTTGTAAGGAGTGCCATGGAGATTGAGTTCGGGCACAGCGGTAGTCTAGCGTCCTACTTGAAGTTTGGATTAAGGAACGCGCAGCTAAATTTATAGCCTGGCTCAAGTCGAGTCGACGCGCCTATATACGATCGACTTTGGACAATAGTAAAAATCAACCATTTGCTCATTAACGAACGCCGACACACGTGATATTTATCCTTACGCTATCAACTGTCTTGCGCCCGTATCGTTATGTCAGGTTCCGGCCCTTAAACCGTACAGTATATGATACTGACTAGTGGGAGATACGGCTGCTCTCTAGTTACTGACGATAACGTCAAGATAGAACAATCGAGCTCGCTATGTCGCGATGAAGATTTTAGCCCAACACCTGCGTTAACCGGTTGTGCCATGCGATCTAAATGCCGATGGGCGGCCATTGTACAGTTGTCCCCTAGGACCCCTAAAAGCATGAGCATCTTGATCACGTATAGCTCATAGCCTGATCTCATCATATTGGGCAATGTTCGCTCACGGCTATGCCCATTTACGAGACTTGTTCGACACGGGCCGGGTATCGTAAGCCAACAAAATAAAGAGAATACTAATGAGGATTCTTTCCTCTTACAGACACTGGTGACCACTTACATGGAGGTACGACCGATTTGGGAGTCAGTTATATGCATGCGTGGGCCTTTTTTTGACGTAAACGCAGTCTCCGGACGGATCCGAATAATGTCTGGGGCGCGATTTGAAGGGAATGGCGCCGCGACACGTCAAGTTAGTGGTGAAGATTAGACTGTTTGGTATTGGCTTAGGCATGGTTCGGCATTGGAAGCTTGAAGGCTTCGCTCGGTTCGCCTACCGTCTGATTGGAAACCCGCCAATGACGAACAACTTATTTGACGACCATGCAAGGTGCTTGGCGCCGCCCCGCAATTTCTCAATATTGCCGTCTTACATACACGCGATCACGCACCATGTTCAAGTAACGATCGTTCCCATTTTGTTTAAATTGAGATGCACACGTAAGTTCACTAGCAGTTAACGGATCCCATGTATCTTAATATATTCAAATTCTACCTCCAGAGGTTACTCGGAGCCGACGTCGACAGGGTGTGCTGGATTCTGTCATTTTGCTATAACTGTGCGATAACTGCGAACCAACTCTACGGACCAGCGATAGGGAGGTAAATCCCCACCTGATTTGCCTAAGACAGTGAGCTCCACAAACCCCGAGATTCCACCTGCATCTATGTCAAAACTCCTCCTTGGTCCGCCTCTGCTTTGATACCATGGGTGGCATATATGCTACGCGAAGCAGCCTGTGAGAGTTTAGTTCCTATCTCTATATAGAAGTTGGGCGGGCGGCTCCGGGCTTACTGTTAAACGTACTCGACTGGCGATCGAACCGGGATAGCAAGTAGACTCAGGGCTGCGAAAGCCCATGATAAAGAACTGTAGCAAAGCTATGTGGATTGCCTACTTTGTAGATTTACAGTCTTACCTCTCCTGCCGTCGTGTAATGCGTCGTATAGTAACGGCCCCCCGACACTCATGACAATATGACTCGGGATGCCGGAAGAGCGCCTGATTAGAGTTAACTTAGGCTTAGTGGAAAACTAATAGAGCCTTTCTGTAAAGAGCCAGACCCTCGCGGGTCGTCCACGTATAACTCTAATATGAGTCAGGCTTATGGGTGTTACTTTTTAGTTGGTTGTGTATTTAGGTTGCTCACATCGAATCCTCTAGAATTTACGCATTGTAGTCCTCCGAAAATAAGTCGCGAGTATGGACAGATCGGGGTAGTGTACCATTCATTCAGCTGGCGGACCCATCGCCTCCGAGATATACGTTTCAAAACAGTACGTGGTCTGCAGTCAGACCATACTGATTCTTATAGCATCCGGACCCCTGGCAGCATTCTTGGCCGGGTATACCACCTGTAGCCAGAGGTGCGAGCCGTGTAATAACGCCCACACCGGCAACGCAGCGGTGGTCGCGACTTTGTAGACGAATGCCGTTCGCCGGCGTGTAGAGCGA
seq00009   ATTTGGAGCAACGAAACTGAGCCCGCAATCAGGACGGGATAAGTACGCGGAGGGTCAACATAGAATGAACACCGACAGACTCCCTCACTAGTTCCCTATAGGTGGTATAGGGGGGCAAACCTCGCTAGCAGCGTCATGCGCATGTTTAATCCTGCCCGGAACTGGAGAGGGGGCTAAGCATTCATCAAGTCACTTGGTGAGTGCCCCCTTCGCTCACGTCGATCCCCTGGGCACGCTTCCAGAGGCTCATAGATCATGGTTTGTAAGGAGTGCCATGGAGATTGAGTTCGGGCACAGCGGTAGTCTAGCGTCCTACTTGAAGTTTGGATTAAGGAACGCGCAGCTAAATTTATAGCCTGGCTCAAGTCGAGTCGACGCGCCTATATACGATCGACTTTGGACAATAGTAAAAATCAACCATTTGCTCATTAACGAACGCCGACACACGTGATATTTATCCTTACGCTATCAACTGTCTTGCGCCCGTATCGTTATGTCAGGTTCCGGCCCTTAAACCGTACAGTATATGATACTGACTAGTGGGAGATACGGCTGCTCTCTAGTTACTGACGATAACGTCAAGATAGAACAATCGAGCTCGCTATGTCGCGATGAAGATTTTAGCCCAACACCTGCGTTAACCGGTTGTGCCATGCGATCTAAATGCCGATGGGCGGCCATTGTACAGTTGTCCCCTAGGACCCCTAAAAGCATGAGCATCTTGATCACGTATAGCTCATAGCCTGATCTCATCATATTGGGCAATGTTCGCTCACGGCTATGCCCATTTACGAGACTTGTTCGACACGGGCCGGGTATCGTAAGCCAACAAAATAAAGAGAATACTAATGAGGATTCTTTCCTCTTACAGACACTGGTGACCACTTACATGGAGGTACGACCGATTTGGGAGTCAGTTATATGCATGCGTGGGCCTTTTTTTGACGTAAACGCAGTCTCCGGACGGATCCGAATAATGTCTGGGGCGCGATTTGAAGGGAATGGCGCCGCGACACGTCAAGTTAGTGGTGAAGATTAGACTGTTTGGTATTGGCTTAGGCATGGTTCGGCATTGGAAGCTTGAAGGCTTCGCTCGGTTCGCCTACCGTCTGATTGGAAACCCGCCAATGACGAACAACTTATTTGACGACCATGCAAGGTGCTTGGCGCCGCCCCGCAATTTCTCAATATTGCCGTCTTACATACACGCGATCACGCACCATGTTCAAGTAACGATCGTTCCCATTTTGTTTAAATTGAGATGCACACGTAAGTTCACTAGCAGTTAACGGATCCCATGTATCTTAATATATTCAAATTCTACCTCCAGAGGTTACTCGGAGCCGACGTCGACAGGGTGTGCTGGATTCTGTCATTTTGCTATAACTGTGCGATAACTGCGAACCAACTCTACGGACCAGCGATAGGGAGGTAAATCCCCACCTGATTTGCCTAAGACAGTGAGCTCCACAAACCCCGAGATTCCACCTGCATCTATGTCAAAACTCCTCCTTGGTCCGCCTCTGCTTTGATACCATGGGTGGCATATATGCTACGCGAAGCAGCCTGTGAGAGTTTAGTTCCTATCTCTATATAGAAGTTGGGCGGGCGGCTCCGGGCTTACTGTTAAACGTACTCGACTGGCGATCGAACCGGGATAGCAAGTAGACTCAGGGCTGCGAAAGCCCATGATAAAGAACTGTAGCAAAGCTATGTGGATTGCCTACTTTGTAGATTTACAGTCTTACCTCTCCTGCCGTCGTGTAATGCGTCGTATAGTAACGGCCCCCCGACACTCATGACAATATGACTCGGGATGCCGGAAGAGCGCCTGATTAGAGTTAACTTAGGCTTAGTGGAAAACTAATAGAGCCTTTCTGTAAAGAGCCAGACCCTCGCGGGTCGTCCACGTATAACTCTAATATGAGTCAGGCTTATGGGTGTTACTTTTTAGTTGGTTGTGTATTTAGGTTGCTCACATCGAATCCTCTAGAATTTACGCATTGTAGTCCTCCGAAAATAAGTCGCGAGTATGGACAGATCGGGGTAGTGTACCATTCATTCAGCTGGCGGACCCATCGCTTCCGAGATATACGTTTCAAAACAGTACGTGGTCTGCAGTCAGACCATACTGATTCTTATAGCATCCGGACCCCTGGCAGCATTCTTGGCCGGGTATACCACCTGTAGCCAGAGGTGCGAGCCGTGTAATAACGCCCACACCGGCAACGCAGCGGTGGTCGCGACTTTGTAGACGAATGCCGTTCGCCGGCGTGTAGAGCGA
seq00010   ATTTGGAGCAACGAAACTGAGCCCGCAATCAGGACGGGATAAGTACGCGGAGGGTCAACATAGAATGAACACCGACAGACTCCCTCACTAGTTCCCTATAGGTGGTATAGGGGGGCAAACCTCGCTAGCAGCGTCATGCGCATGTTTAATCCTGCCCGGAACTGGAGAGGGGGCTAAGCATTCATCAAGTCACTTGGTGAGTGCCCCCTTCGCTCACGTCGATCCCCTGGGCACGCTTCCAGAGGCTCATAGATCATGGTTTGTAAGGAGTGCCATGGAGATTGAGTTCGGGCACAGCGGTAGTCTAGCGTCCTACTTGAAGTTTGGATTAAGGAACGCGCAGCTAAATTTATAGCCTGGCTCAAGTCGAGTCGACGCGCCTATATACGATCGACTTTGGACAATAGTAAAAATCAACCATTTGCTCATTAACGAACGCCGACACACGTGATATTTATCCTTACGCTATCAACTGTCTTGCGCCCGTATCGTTATGTCAGGTTCCGGCCCTTAAACCGTACAGTATATGATACTGACTAGTGGGAGATACGGCTGCTCTCTAGTTACTGACGATAACGTCAAGATAGAACAATCGAGCTCGCTATGTCGCGATGAAGATTTTAGCCCAACACCTGCGTTAACCGGTTGTGCCATGCGATCTAAATGCCGATGGGCGGCCATTGTACAGTTGTCCCCTAGGACCCCTAAAAGCATGAGCATCTTGATCACGTATAGCTCATAGCATGATCTCATCATATTGGGCAATGTTCGCTCACGGCTATGCCCATTTACGAGACTTGTTCGACACGGGCCGGGTATCGTAAGCCAACAAAATAAAGAGAATACTAATGAGGATTCTTTCCTCTTACAGACACTGGTGACCACTTACATGGAGGTACGACCGATTTGGGAGTCAGTTATATGCATGCGTGGGCCTTTTTTTGACGTAAACGCAGTCTCCGGACGGATCCGAATAATGTCTGGGGCGCGATTTGAAGGGAATGGCGCCGCGACACGTCAAGTTAGTGGTGAAGATTAGACTGTTTGGTATTGGCTTAGGCATGGTTCGGCATTGGAAGCTTGAAGGCTTCGCTCGGTTCGCCTACCGTCTGATTGGAAACCCGCCAATGACGAACAACTTATTTGACGACCATGCAAGGTGCTTGGCGCCGCCCCGCAATTTCTCAATATTGCCGTCTTACATACACGCGATCACGCACCATGTTCAAGTAACGATCGTTCCCATTTTGTTTAAATTGAGATGCACACGTAAGTTCACTAGCAGTTAACGGATCCCATGTATCTTAATATATTCAAATTCTACCTCCAGAGGTTACTCGGAGCCGACGTCGACAGGGTGTGCTGGATTCTGTCATTTTGCTATAACTGTGCGATAACTGCGAACCAACTCTACGGACCAGCGATAGGGAGGTAAATCCCCACCTGATTTGCGTAAGACAGTGAGCTCCACAAACCCCGAGATTCCACCTGCATCTATGTCAAAACTCCTCCTTGGTCCGCCTCTGCTTTGATACCATGGGTGGCATATATGCTACGCGAAGCAGCCTGTGAGAGTTTAGTTCCTATCTCTATATAGAAGTTGGGCGGGCGGCTCCGGGCTTACTGTTAAACGTACTCGACTGGCGATCGAACCGGGATAGCAAGTAGACTCAGGGCTGCGAAAGCCCATGATAAAGAACTGTAGCAAAGCTATGTGGATTGCCTACTTTGTAGATTTACAGTCTTACCTCTCCTGCCGTCGTGTAATGCGTCGTATAGTAACGGCCCCCCGACACTCATGACAATATGACTCGGGATGCCGGAAGAGCGCCTGATTAGAGTTAACTTAGGCTTAGTGGAAAACTAATAGAGCCTTTCTGTAAAGAGCCAGACCCTCGCGGGTCGTCCACGTATAACTCTAATATGAGTCAGGCTTATGGGTGTTACTTTTTAGTTGGTTGTGTATTTAGGTTGCTCACATCGAATCCTCTAGAATTTACGCATTGTAGTCCTCCGAAAATAAGTCGCGAGTATGGACAGATCGGGGTAGTGTACCATTCATTCAGCTGGCGGACCCATCGCTTCCGAGATATACGTTTCAAAACAGTACGTGGTCTGCAGTCAGACCATACTGATTCTTATAGCATCCGGACCCCTGGCAGCATTCTTGGCCGGGTATACCACCTGTAGCCAGAGGTGCGAGCCGTGTAATAACGCCCACACCGGCAACGCAGCGGTGGTCGCGACTTTGTAGACGAATGCCGTTCGCCGGCGTGTAGAGCGA
seq00011   ATTTGGAGCAACGAAACTGAGCCCGCAATCAGGACGGGATAAGTACGCGGAGGGTCAACATAGAATGAACACCGACAGACTCCCTCACTAGTTCCCTATAGGTGGTATAGGGGGGCAAACCTCGCTAGCAGCGTCATGCGCATGTTTAATCCTGCCCGGAACTGGAGAGGGGGCTAAGCATTCATCAAGTCACTTGGTGAGTGCCCCCTTCGCTCACGTCGATCCCCTGGGCACGCTTCCAGAGGCTCATAGATCATGGTTTGTAAGGAGTGCCATGGAGATTGAGTTCGGGCACAGCGGTAGTCTAGCGTCCTACTTGAAGTTTGGATTAAGGAACGCGCAGCTAAATTTATAGCCTGGCTCAAGTCGAGTCGACGCGCCTATATACGATCGACTTTGGACAATAGTAAAAATCAACCATTTGCTCATTAACGAACGCCGACACACGTGATATTTATCCTTACGCTATCAACTGTCTTGCGCCCGTATCGTTATGTCAGGTTCCGGCCCTTAAACCGTACAGTATATGATACTGACTAGTGGGAGATACGGCTGCTCTCTAGTTACTGACGATAACGTCAAGATAGAACAATCGAGCTCGCTATGTCGCGATGAAGATTTTAGCCCAACACCTGCGTTAACCGGTTGTGCCATGCGATCTAAATGCCGATGGGCGGCCATTGTACAGTTGTCCCCTAGGACCCCTAAAAGCATGAGCATCTTGATCACGTATAGCTCATAGCCTGATCTCATCATATTGGGCAATGTTCGCTCACGGCTATGCCCATTTACGAGACTTGTTCGACACGGGCCGGGTATCGTAAGCCAACAAAATAAAGAGAATACTAATGAGGATTCTTTCCTCTTACAGACACTGGTGACCACTTACATGGAGGTACGACCGATTTGGGAGTCAGTTATATGCATGCGTGGGCCTTTTTTTGACGTAAACGCAGTCTCCGGACGGATCCGAATAATGTCTGGGGCGCGATTTGAAGGGAATGGCGCCGCGACACGTCAAGTTAGTGGTGAAGATTAGACTGTTTGGTATTGGCTTAGGCATGGTTCGGCATTGGAAGCTTGAAGGCTTCGCTCGGTTCGCCTACCGTCTGATTGGAAACCCGCCAATGACGAACAACTTATTTGACGACCATGCAAGGTGCTTGGCGCCGCCCCGCAATTTCTCAATATTGCCGTCTTACATACACGCGATCACGCACCATGTTCAAGTAACGATCGTTCCCATTTTGTTTAAATTGAGATGCACACGTAAGTTCACTAGCAGTTAACGGATCCCATGTATCTTAATATATTCAAATTCTACCTCCAGAGGTTACTCGGAGCCGACGTCGACAGGGTGTGCTGGATTCTGTCATTTTGCTATAACTGTGCGATAACTGCGAACCAACTCTACGGACCAGCGATAGGGAGGTAAATCCCCACCTGATTTGCGTAAGACAGTGAACTCCACAAACCCCGAGATTCCACCTGCATCTATGTCAAAACTCCTCCTTGGTCCGCCTCTGCTTTGATACCATGGGTGGCATATATGCTACGCGAAGCAGCCTGTGAGAGTTTAGTTCCTATCTCTATATAGAAGTTGGGCGGGCGGCTCCGGGCTTACTGTTAAACGTACTCGACTGGCGATCGAACCGGGATAGCAAGTAGACTCAGGGCTGCGAAAGCCCATGATAAAGAACTGTAGCAAAGCTATGTGGATTGCCTACTTTGTAGATTTACAGTCTTACCTCTCCTGCCGTCGTGTAATGCGTCGTATAGTAACGGCCCCCCGACACTCATGACAATATGACTCGGGATGCCGGAAGAGCGCCTGATTAGAGTTAACTTAGGCTTAGTGGAAAACTAATAGAGCCTTTCTGTAAAGAGCCAGACCCTCGCGGGTCGTCCACGTATAACTCTAATATGAGTCAGGCTTATGGGTGTTACTTTTTAGTTGGTTGTGTATTTAGGTTGCTCACATCGAATCCTCTAGAATTTACGCATTGTAGTCCTCCGAAAATAAGTCGCGAGTATGGACAGATCGGGGTAGTGTACCATTCATTCAGCTGGCGGACCCATCGCCTCCGAGATATACGTTTCAAAACAGTACGTGGTCTGCAGTCAGACCATACTGATTCTTATAGCATCCGGACCCCTGGCAGCATTCTTGGCCGGGTATACCACCTGTAGCCAGAGGTGCGAGCCGTGTAATAACGCCCACACCGGCAACGCAGCGGTGGTCGCGACTTTGTAGACGAATGCCGTTCGCCGGCGTGTAGAGCGA
seq00012   ATTTGGAGCAACGAAACTGAGCCCGCAATCAGGACGGGATAAGTACGCGGAGGGTCAACATAGAATGAACACCGACAGACTCCCTCACTAGTTCCCTATAGGTGGTATAGGGGGGCAAACCTCGCTAGCAGCGTCATGCGCATGTTTAATCCTGCCCGGAACTGGAGAGGGGGCTAAGCATTCATCAAGTCACTTGGTGAGTGCCCCCTTCGCTCACGTCGATCCCCTGGGCACGCTTCCAGAGGCTCATAGATCATGGTTTGTAAGGAGTGCCATGGAGATTGAGTTCGGGCACAGCGGTAGTCTAGCGTCCTACTTGAAGTTTGGATTAAGGAACGCGCAGCTAAATTTATAGCCTGGCTCAAGTCGAGTCGACGCGCCTATATACGATCGACTTTGGACAATAGTAAAAATCAACCATTTGCTCATTAACGAACGCCGACACACGTGATATTTATCCTTACGCTATCAACTGTCTTGCGCCCGTATCGTTATGTCAGGTTCCGGCCCTTAAACCGTACAGTATATGATACTGACTAGTGGGAGATACGGCTGCTCTCTAGTTACTGACGATAACGTCAAGATAGAACAATCGAGCTCGCTATGTCGCGATGAAGATTTTAGCCCAACACCTGCGTTAACCGGTTGTGCCATGCGATCTAAATGCCGATGGGCGGCCATTGTACAGTTGTCCCCTAGGACCCCTAAAAGCATGAGCATCTTGATCACGTATAGCTCATAGCCTGATCTCATCATATTGGGCAATGTTCGCTCACGGCTATGCCCATTTACGAGACTTGTTCGACACGGGCCGGGTATCGTAAGCCAACAAAATAAAGAGAATACTAATGAGGATTCTTTCCTCTTACAGACACTGGTGACCACTTACATGGAGGTACGACCGATTTGGGAGTCAGTTATATGCATGCGTGGGCCTTTTTTTGACGTAAACGCAGTCTCCGGACGGATCCGAATAATGTCTGGGGCGCGATTTGAAGGGAATGGCGCCGCGACACGTCAAGTTAGTGGTGAAGATTAGACTGTTTGGTATTGGCTTAGGCATGGTTCGGCATTGGAAGCTTGAAGGCTTCGCTCGGTTCGCCTACCGTCTGATTGGAAACCCGCCAATGACGAACAACTTATTTGACGACCATGCAAGGTGCTTGGCGCCGCCCCGCAATTTCTCAATATTGCCGTCTTACATACACGCGATCACGCACCATGTTCAAGTAACGATCGTTCCCATTTTGTTTAAATTGAGATGCACACGTAAGTTCACTAGCAGTTAACGGATCCCATGTATCTTAATATATTCAAATTCTACCTCCAGAGGTTACTCGGAGCCGACGTCGACAGGGTGTGCTGGATTCTGTCATTTTGCTATAACTGTGCGATAACTGCGAACCAACTCTACGGACCAGCGATAGGGAGGTAAATCCCCACCTGATTTGCCTAAGACAGTGAGCTCCACAAACCCCGAGATTCCACCTGCATCTATGTCAAAACTCCTCCTTGGTCCGCCTCTGCTTTGATACCATGGGTGGCATATATGCTACGCGAAGCAGCCTGTGAGAGTTTAGTTCCTATCTCTATATAGAAGTTGGGCGGGCGGCTCCGGGCTTACTGTTAAACGTACTCGACTGGCGATCGAACCGGGATAGCAAGTAGACTCAGGGCTGCGAAAGCCCATGATAAAGAACTGTAGCAAAGCTATGTGGATTGCCTACTTTGTAGATTTACAGTCTTACCTCTCCTGCCGTCGTGTAATGCGTCGTATAGTAACGGCCCCCCGACACTCATGACAATATGACTCGGGATGCCGGAAGAGCGCCTGATTAGAGTTAACTTAGGCTTAGTGGAAAACTAATAGAGCCTTTCTGTAAAGAGCCAGACCCTCGCGGGTCGTCCACGTATAACTCTAATATGAGTCAGGCTTATGGGTGTTACTTTTTAGTTGGTTGTGTATTTAGGTTGCTCACATCGAATCCTCTAGAATTTACGCATTGTAGTCCTCCGAAAATAAGTCGCGAGTATGGACAGATCGGGGTAGTGTACCATTCATTCAGCTGGCGGACCCATCGCCTCCGAGATATACGTTTCAAAACAGTACGTGGTCTGCAGTCAGACCATACTGATTCTTATAGCATCCGGACCCCTGGCAGCATTCTTGGCCGGGTATACCACCTGTAGCCAGAGGTGCGAGCCGTGTAATAACGCCCACACCGGCAACGCAGCGGTGGTCGCGACTTTGTAGACGAATGCCGTTCGCCGGCGTGTAGAGCGA
seq00013   ATTTGGAGCAACGAAACTGAGCCCGCAATCAGGACGGGATAAGTACGCGGAGGGTCAACATAGAATGAACACCGACAGACTCCCTCACTAGTTCCCTATAGGTGGTATAGGGGGGCAAACCTCGCTAGCAGCGTCATGCGCATGTTTAATCCTGCCCGGAACTGGAGAGGGGGCTAAGCATTCATCAAGTCACTTGGTGAGTGCCCCCTTCGCTCACGTCGATCCCCTGGGCACGCTTCCAGAGGCTCATAGATCATGGTTTGTAAGGAGTGCCATGGAGATTGAGTTCGGGCACAGCGGTAGTCTAGCGTCCTACTTGAAGTTTGGATTAAGGAACGCGCAGCTAAATTTATAGCCTGGCTCAAGTCGAGTCGACGCGCCTATATACGATCGACTTTGGACAATAGTAAAAATCAACCATTTGCTCATTAACGAACGCCGACACACGTGATATTTATCCTTACGCTATCAACTGTCTTGCGCCCGTATCGTTATGTCAGGTTCCGGCCCTTAAACCGTACAGTATATGATACTGACTAGTGGGAGATACGGCTGCTCTCTAGTTACTGACGATAACGTCAAGATAGAACAATCGAGCTCGCTATGTCGCGATGAAGATTTTAGCCCAACACCTGCGTTAACCGGTTGTGCCATGCGATCTAAATGCCGATGGGCGGCCATTGTACAGTTGTCCCCTAGGACCCCTAAAAGCATGAGCATCTTGATCACGTATAGCTCATAGCCTGATCTCATCATATTGGGCAATGTTCGCTCACGGCTATGCCCATTTACGAGACTTGTTCGACACGGGCCGGGTATCGTAAGCCAACAAAATAAAGAGAATACTAATGAGGATTCTTTCCTCTTACAGACACTGGTGACCACTTACATGGAGGTACGACCGATTTGGGAGTCAGTTATATGCATGCGTGGGCCTTTTTTTGACGTAAACGCAGTCTCCGGACGGATCCGAATAATGTCTGGGGCGCGATTTGAAGGGAATGGCGCCGCGACACGTCAAGTTAGTGGTGAAGATTAGACTGTTTGGTATTGGCTTAGGCATGGTTCGGCATTGGAAGCTTGAAGGCTTCGCTCGGTTCGCCTACCGTCTGATTGGAAACCCGCCAATGACGAACAACTTATTTGACGACCATGCAAGGTGCTTGGCGCCGCCCCGCAATTTCTCAATATTGCCGTCTTACATACACGCGATCACGCACCATGTTCAAGTAACGATCGTTCCCATTTTGTTTAAATTGAGATGCACACGTAAGTTCACTAGCAGTTAACGGATCCCATGTATCTTAATATATTCAAATTCTACCTCCAGAGGTTACTCGGAGCCGACGTCGACAGGGTGTGCTGGATTCTGTCATTTTGCTATAACTGTGCGATAACTGCGAACCAACTCTACGGACCAGCGATAGGGAGGTAAATCCCCACCTGATTTGCCTAAGACAGTGAGCTCCACAAACCCCGAGATTCCACCTGCATCTATGTCAAAACTCCTCCTTGGTCCGCCTCTGCTTTGATACCATGGGTGGCATATATGCTACGCGAAGCAGCCTGTGAGAGTTTAGTTCCTATCTCTATATAGAAGTTGGGCGGGCGGCTCCGGGCTTACTGTTAAACGTACTCGACTGGCGATCGAACCGGGATAGCAAGTAGACTCAGGGCTGCGAAAGCCCATGATAAAGAACTGTAGCAAAGCTATGTGGATTGCCTACTTTGTAGATTTACAGTCTTACCTCTCCTGCCGTCGTGTAATGCGTCGTATAGTAACGGCCCCCCGACACTCATGACAATATGACTCGGGATGCCGGAAGAGCGCCTGATTAGAGTTAACTTAGGCTTAGTGGAAAACTAATAGAGCCTTTCTGTAAAGAGCCAGACCCTCGCGGGTCGTCCACGTATAACTCTAATATGAGTCAGGCTTATGGGTGTTACTTTTTAGTTGGTTGTGTATTTAGGTTGCTCACATCGAATCCTCTAGAATTTACGCATTGTAGTCCTCCGAAAATAAGTCGCGAGTATGGACAGATCGGGGTAGTGTACCATTCATTCAGCTGGCGGACCCATCGCCTCCGAGATATACGTTTCAAAACAGTACGTGGTCTGCAGTCAGACCATACTGATTCTTATAGCATCCGGACCCCTGGCAGCATTCTTGGCCGGGTATACCACCTGTAGCCAGAGGTGCGAGCCGTGTAATAACGCCCACACCGGCAACGCAGCGGTGGTCGCGACTTTGTAGACGAATGCCGTTCGCCGGCGTGTAGAGCGA
seq00014   ATTTGGAGCAACGAAACTGAGCCCGCAATCAGGACGGGATAAGTACGCGGAGGGTCAACATAGAATGAACACCGACAGACTCCCTCACTAGTTCCCTATAGGTGGTATAGGGGGGCAAACCTCGCTAGCAGCGTCATGCGCATGTTTAATCCTGCCCGGAACTGGAGAGGGGGCTAAGCATTCATCAAGTCACTTGGTGAGTGCCCCCTTCGCTCACGTCGATCCCCTGGGCACGCTTCCAGAGGCTCATAGATCATGGTTTGTAAGGAGTGCCATGGAGATTGAGTTCGGGCACAGCGGTAGTCTAGCGTCCTACTTGAAGTTTGGATTAAGGAACGCGCAGCTAAATTTATAGCCTGGCTCAAGTCGAGTCGACGCGCCTATATACGATCGACTTTGGACAATAGTAAAAATCAACCATTTGCTCATTAACGAACGCCGACACACGTGATATTTATCCTTACGCTATCAACTGTCTTGCGCCCGTATCGTTATGTCAGGTTCCGGCCCTTAAACCGTACAGTATATGATACTGACTAGTGGGAGATACGGCTGCTCTCTAGTTACTGACGATAACGTCAAGATAGAACAATCGAGCTCGCTATGTCGCGATGAAGATTTTAGCCCAACACCTGCGTTAACCGGTTGTGCCATGCGATCTAAATGCCGATGGGCGGCCATTGTACAGTTGTCCCCTAGGACCCCTAAAAGCATGAGCATCTTGATCACGTATAGCTCATAGCATGATCTCATCATATTGGGCAATGTTCGCTCACGGCTATGCCCATTTACGAGACTTGTTCGACACGGGCCGGGTATCGTAAGCCAACAAAATAAAGAGAATACTAATGAGGATTCTTTCCTCTTACAGACACTGGTGACCACTTACATGGAGGTACGACCGATTTGGGAGTCAGTTATATGCATGCGTGGGCCTTTTTTTGACGTAAACGCAGTCTCCGGACGGATCCGAATAATGTCTGGGGCGCGATTTGAAGGGAATGGCGCCGCGACACGTCAAGTTAGTGGTGAAGATTAGACTGTTTGGTATTGGCTTAGGCATGGTTCGGCATTGGAAGCTTGAAGGCTTCGCTCGGTTCGCCTACCGTCTGATTGGAAACCCGCCAATGACGAACAACTTATTTGACGACCATGCAAGGTGCTTGGCGCCGCCCCGCAATTTCTCAATATTGCCGTCTTACATACACGCGATCACGCACCATGTTCAAGTAACGATCGTTCCCATTTTGTTTAAATTGAGATGCACACGTAAGTTCACTAGCAGTTAACGGATCCCATGTATCTTAATATATTCAAATTCTACCTCCAGAGGTTACTCGGAGCCGACGTCGACAGGGTGTGCTGGATTCTGTCATTTTGCTATAACTGTGCGATAACTGCGAACCAACTCTACGGACCAGCGATAGGGAGGTAAATCCCCACCTGATTTGCGTAAGACAGTGAGCTCCACAAACCCCGAGATTCCACCTGCATCTATGTCAAAACTCCTCCTTGGTCCGCCTCTGCTTTGATACCATGGGTGGCATATATGCTACGCGAAGCAGCCTGTGAGAGTTTAGTTCCTATCTCTATATAGAAGTTGGGCGGGCGGCTCCGGGCTTACTGTTAAACGTACTCGACTGGCGATCGAACCGGGATAGCAAGTAGACTCAGGGCTGCGAAAGCCCATGATAAAGAACTGTAGCAAAGCTATGTGGATTGCCTACTTTGTAGATTTACAGTCTTACCTCTCCTGCCGTCGTGTAATGCGTCGTATAGTAACGGCCCCCCGACACTCATGACAATATGACTCGGGATGCCGGAAGAGCGCCTGATTAGAGTTAACTTAGGCTTAGTGGAAAACTAATAGAGCCTTTCTGTAAAGAGCCAGACCCTCGCGGGTCGTCCACGTATAACTCTAATATGAGTCAGGCTTATGGGTGTTACTTTTTAGTTGGTTGTGTATTTAGGTTGCTCACATCGAATCCTCTAGAATTTACGCATTGTAGTCCTCCGAAAATAAGTCGCGAGTATGGACAGATCGGGGTAGTGTACCATTCATTCAGCTGGCGGACCCATCGCTTCCGAGATATACGTTTCAAAACAGTACGTGGTCTGCAGTCAGACCATACTGATTCTTATAGCATCCGGACCCCTGGCAGCATTCTTGGCCGGGTATACCACCTGTAGCCAGAGGTGCGAGCCGTGTAATAACGCCCACACCGGCAACGCAGCGGTGGTCGCGACTTTGTAGACGAATGCCGTTCGCCGGCGTGTAGAGCGA
seq00015   ATTTGGAGCAACGAAACTGAGCCCGCAATCAGGACGGGATAAGTACGCGGAGGGTCAACATAGAATGAACACCGACAGACTCCCTCACTAGTTCCCTATAGGTGGTATAGGGGGGCAAACCTCGCTAGCAGCGTCATGCGCATGTTTAATCCTGCCCGGAACTGGAGAGGGGGCTAAGCATTCATCAAGTCACTTGGTGAGTGCCCCCTTCGCTCACGTCGATCCCCTGGGCACGCTTCCAGAGGCTCATAGATCATGGTTTGTAAGGAGTGCCATGGAGATTGAGTTCGGGCACAGCGGTAGTCTAGCGTCCTACTTGAAGTTTGGATTAAGGAACGCGCAGCTAAATTTATAGCCTGGCTCAAGTCGAGTCGACGCGCCTATATACGATCGACTTTGGACAATAGTAAAAATCAACCATTTGCTCATTAACGAACGCCGACACACGTGATATTTATCCTTACGCTATCAACTGTCTTGCGCCCGTATCGTTATGTCAGGTTCCGGCCCTTAAACCGTACAGTATATGATACTGACTAGTGGGAGATACGGCTGCTCTCTAGTTACTGACGATAACGTCAAGATAGAACAATCGAGCTCGCTATGTCGCGATGAAGATTTTAGCCCAACACCTGCGTTAACCGGTTGTGCCATGCGATCTAAATGCCGATGGGCGGCCATTGTACAGTTGTCCCCTAGGACCCCTAAAAGCATGAGCATCTTGATCACGTATAGCTCATAGCCTGATCTCATCATATTGGGCAATGTTCGCTCACGGCTATGCCCATTTACGAGACTTGTTCGACACGGGCCGGGTATCGTAAGCCAACAAAATAAAGAGAATACTAATGAGGATTCTTTCCTCTTACAGACACTGGTGACCACTTACATGGAGGTACGACCGATTTGGGAGTCAGTTATATGCATGCGTGGGCCTTTTTTTGACGTAAACGCAGTCTCCGGACGGATCCGAATAATGTCTGGGGCGCGATTTGAAGGGAATGGCGCCGCGACACGTCAAGTTAGTGGTGAAGATTAGACTGTTTGGTATTGGCTTAGGCATGGTTCGGCATTGGAAGCTTGAAGGCTTCGCTCGGTTCGCCTACCGTCTGATTGGAAACCCGCCAATGACGAACAACTTATTTCACGACCATGCAAGGTGCTTGGCGCCGCCCCGCAATTTCTCAATATTGCCGTCTTACATACACGCGATCACGCACCATGTTCAAGTAACGATCGTTCCCATTTTGTTTAAATTGAGATGCACACTTAAGTTCACTAGCAGTTAACGGATCCCATGTATCTTAATATATTCAAATTCTACCTCCAGAGGTTACTCGGAGCCGACGTCGACAGGGTGTGCTGGATTCTGTCATTTTGCTATAACTGTGCGATAACTGCGAACCAACTCTACGGACCAGCGATAGGGAGGTAAATCCCCACCTGATTTGCGTTAGACAGTGAGCTCCACAAACCCCGAGATTCCACCTGCATCTATGTCAAAACTCCTCCTTGGTCCGCCTCTGCTTTGATACCATGGGTGGCATATATGCTACGCGAAGCAGCCTGTGAGAGTTTAGTTCCTATCTCTATATAGAAGTTGGGCGGGCGGCTCCGGGCTTACTGTTAAACGTACTCGACTGGCGATCGAACCGGGATAGCAAGTAGACTCAGGGCTGCGAAAGCCCATGATAAAGAACTGTAGCAAAGCTATGTGGATTGCCTACTTTGTAGATTTACAGTCTTACCTCTCCTGCCGTCGTGTAATGCGTCGTATAGTAACGGCCCCCCGACACTCATGACAATATGACTCGGGATGCCGGAAGAGCGCCTGATTAGAGTTAACTTAGGCTTAGTGGAAAACTAATAGAGCCTTTCTGTAAAGAGCCAGACCCTCGCGGGTCGTCCACGTATAACTCTAATATGAGTCAGGCTTATGGGTGTTACTTTTTAGTTGGTTGTGTATTTAGGTTGCTCACATCGAATCCTCTAGAATTTACGCATTGTAGTCCTCCGAAAATAAGTCGCGAGTATGGACAGATCGGGGTAGTGTACCATTCATTCAGCTGGCGGACCCATCGCTTCCGAGATATACGTTTCAAAACAGTACGTGGTCTGCAGTCAGACCATACTGATTCTTATAGCATCCGGACCCCTGGCAGCATTCTTGGCCGGGTATACCACCTGTAGCCAGAGGTGCGAGCCGTGTAATAACGCCCACACCGGCAACGCAGCGGTGGTCGCGACTTTGTAGACGAATGCCGTTCGCCGGCGTGTAGAGCGA
seq00016   ATTTGGAGCAACGAAACTGAGCCCGCAATCAGGACGGGATAAGTACGCGGAGGGTCAACATAGAATGAACACCGACAGACTCCCTCACTAGTTCCCTATAGGTGGTATAGGGGGGCAAACCTCGCTAGCAGCGTCATGCGCATGTTTAATCCTGCCCGGAACTGGAGAGGGGGCTAAGCATTCATCAAGTCACTTGGTGAGTGCCCCCTTCGCTCACGTCGATCCCCTGGGCACGCTTCCAGAGGCTCATAGATCATGGTTTGTAAGGAGTGCCATGGAGATTGAGTTCGGGCACAGCGGGAGTCTAGCGTCCTACTTGAAGTTTGGATTAAGGAACGCGCAGCTAAATTTATAGCCTGGCTCAAGTCGAGTCGACGCGCCTATATACGATCGACTTTGGACAATAGTAAAAATCAACCATTTGCTCATTAACGAACGCCGACACACGTGATATTTATCCTTACGCTATCAACTGTCTTGCGCCCGTATCGTTATGTCAGGTTCCGGCCCTTAAACCGTACAGTATATGATACTGACTAGTGGGAGATACGGCTGCTCTCTAGTTACTGACGATAACGTCAAGATAGAACAATCGAGCTCGCTATGTCGCGATGAAGATTTTAGCCCAACACCTGCGTTAACCGGTTGTGCCATGCGATCTAAATGCCGATGGGCGGCCATTGTACAGTTGTCCCCTAGGACCCCTAAAAGCATGAGCATCTTGATCACGTATAGCTCATAGCCTGATCTCATCATATTGGGCAATGTTCGCTCACGGCTATGCCCATTTACGAGACTTGTTCGACACGGGCCGGGTATCGTAAGCCAACAAAATAAAGAGAATACTAATGAGGATTCTTTCCTCTTACAGACACTGGTGACCACTTACATGGAGGTACGACCGATTTGGGAGTCAGTTATATGCATGCGTGGGCCTTTTTTTGACGTAAACGCAGTCTCCGGACGGATCCGAATAATGTCTGGGGCGCGATTTGAAGGGAATGGCGCCGCGACACGTCAAGTTAGTGGTGAAGATTAGACTGTTTGGTATTGGCTTAGGCATGGTTCGGCATTGGAAGCTTGAAGGCTTCGCTCGGTTCGCCTACCGTCTGATTGGAAACCCGCCAATGACGAACAACTTATTTGACGACCATGCAAGGTGCTTGGCGCCGCCCCGCAATTTCTCAATATTGCCGTCTTACATACACGCGATCACGCACCATGTTCAAGTAACGATCGTTCCCATTTTGTTTAAATTGAGATGCACACGTAAGTTCACTAGCAGTTAACGGATCCCATGTATCTTAATATATTCAAATTCTACCTCCAGAGGTTACTCGGAGCCGACGTCGACAGGGTGTGCTGGATTCTGTCATTTTGCTATAACTGTGCGATAACTGCGAACCAACTCTACGGACCAGCGATAGGGAGGTAAATCCCCACCTGATTTGCGTAAGACAGTGAGCTCCACAAACCCCGAGATTCCACCTGCATCTATGTCAAAACTCCTCCTTGGTCCGCCTCTGCTTTGATACCATGGGTGGCATATATGCTACGCGAAGCAGCCTGTGAGAGTTTAGTTCCTATCTCTATATAGAAGTTGGGCGGGCGGCTCCGGGCTTACTGTTAAACGTACTCGACTGGCGATCGAACCGGGATAGCAAGTAGACTCAGGGCTGCGAAAGCCCATGATAAAGAACTGTAGCAAAGCTATGTGGATTGCCTACTTTGTAGATTTACAGTCTTACCTCTCCTGCCGTCGTGTAATGCGTCGTATAGTAACGGCCCCCCGACACTCATGACAATATGACTCGGGATGCCGGAAGAGCGCCTGATTAGAGTTAACTTAGGCTTAGTGGAAAACTAATAGAGCCTTTCTGTAAAGAGCCAGACCCTCGCGGGTCGTCCACGTATAACTCTAATATGAGTCAGGCTTATGGGTGTTACTTTTTAGTTGGTTGTGTATTTAGGTTGCTCACATCGAATCCTCTAGAATTTACGCATTGTAGTCCTCCGAAAATAAGTCGCGAGTATGGACAGATCGGGGTAGTGTACCATTCATTCAGCTGGCGGACCCATCGCTTCCGAGATATACGTTTCAAAACAGTACGTGGTCTGCAGTCAGACCATACTGATTCTTATAGCATCCGGACCCCTGGCAGCATTCTTGGCCGGGTATACCACCTGTAGCCAGAGGTGCGAGCCGTGTAATAACGCCCACACCGGCAACGCAGCGGTGGTCGCGACTTTGTAGACGAATGCCGTTCGCCGGCGTGTAGAGCGA
seq00017   ATTTGGAGCAACGAAACTGAGCCCGCAATCAGGACGGGATAAGTACGCGGAGGGTCAACATAGAATGAACACCGACAGACTCCCTCACTAGTTCCCTATAGGTGGTATAGGGGGGCAAACCTCGCTAGCAGCGTCATGCGCATGTTTAATCCTGCCCGGAACTGGAGAGGGGGCTAAGCATTCATCAAGTCACTTGGTGAGTGCCCCCTTCGCTCACGTCGATCCCCTGGGCACGCTTCCAGAGGCTCATAGATCATGGTTTGTAAGGAGTGCCATGGAGATTGAGTTCGGGCACAGCGGTAGTCTAGCGTCCTACTTGAAGTTTGGATTAAGGAACGCGCAGCTAAATTTATAGCCTGGCTCAAGTCGAGTCGACGCGCCTATATACGATCGACTTTGGACAATAGTAAAAATCAACCATTTGCTCATTAACGAACGCCGACACACGTGATATTTATCCTTACGCTATCAACTGTCTTGCGCCCGTATCGTTATGTCAGGTTCCGGCCCTTAAACCGTACAGTATATGATACTGACTAGTGGGAGATACGGCTGCTCTCTAGTTACTGACGATAACGTCAAGATAGAACAATCGAGCTCGCTATGTCGCGATGAAGATTTTAGCCCAACACCTGCGTTAACCGGTTGTGCCATGCGATCTAAATGCCGATGGGCGGCCATTGTACAGTTGTCCCCTAGGACCCCTAAAAGCATGAGCATCTTGATCACGTATAGCTCATAGCCTGATCTCATCATATTGGGCAATGTTCGCTCACGGCTATGCCCATTTACGAGACTTGTTCGACACGGGCCGGGTATCGTAAGCCAACAAAATAAAGAGAATACTAATGAGGATTCTTTCCTCTTACAGACACTGGTGACCACTTACATGGAGGTACGACCGATTTGGGAGTCAGTTATATGCATGCGTGGGCCTTTTTTTGACGTAAACGCAGTCTCCGGACGGATCCGAATAATGTCTGGGGCGCGATTTGAAGGGAATGGCGCCGCGACACGTCAAGTTAGTGGTGAAGATTAGACTGTTTGGTATTGGCTTAGGCATGGTTCGGCATTGGAAGCTTGAAGGCTTCGCTCGGTTCGCCTACCGTCTGATTGGAAACCCGCCAATGACGAACAACTTATTTCACGACCATGCAAGGTGCTTGGCGCCGCCCCGCAATTTCTCAATATTGCCGTCTTACATACACGCGATCACGCACCATGTTCAAGTAACGATCGTTCCCATTTTGTTTAAATTGAGATGCACACTTAAGTTCACTAGCAGTTAACGGATCCCATGTATCTTAATATATTCAAATTCTACCTCCAGAGGTTACTCGGAGCCGACGTCGACAGGGTGTGCTGGATTCTGTCATTTTGCTATAACTGTGCGATAACTGCGAACCAACTCTACGGACCAGCGATAGGGAGGTAAATCCCCACCTGATTTGCGTTAGACAGTGAGCTCCACAAACCCCGAGATTCCACCTGCATCTATGTCAAAACTCCTCCTTGGTCCGCCTCTGCTTTGATACCATGGGTGGCATATATGCTACGCGAAGCAGCCTGTGAGAGTTTAGTTCCTATCTCTATATAGAAGTTGGGCGGGCGGCTCCGGGCTTACTGTTAAACGTACTCGACTGGCGATCGAACCGGGATAGCAAGTAGACTCAGGGCTGCGAAAGCCCATGATAAAGAACTGTAGCAAAGCTATGTGGATTGCCTACTTTGTAGATTTACAGTCTTACCTCTCCTGCCGTCGTGTAATGCGTCGTATAGTAACGGCCCCCCGACACTCATGACAATATGACTCGGGATGCCGGAAGAGCGCCTGATTAGAGTTAACTTAGGCTTAGTGGAAAACTAATAGAGCCTTTCTGTAAAGAGCCAGACCCTCGCGGGTCGTCCACGTATAACTCTAATATGAGTCAGGCTTATGGGTGTTACTTTTTAGTTGGTTGTGTATTTAGGTTGCTCACATCGAATCCTCTAGAATTTACGCATTGTAGTCCTCCGAAAATAAGTCGCGAGTATGGACAGATCGGGGTAGTGTACCATTCATTCAGCTGGCGGACCCATCGCTTCCGAGATATACGTTTCAAAACAGTACGTGGTCTGCAGTCAGACCATACTGATTCTTATAGCATCCGGACCCCTGGCAGCATTCTTGGCCGGGTATACCACCTGTAGCCAGAGGTGCGAGCCGTGTAATAACGCCCACACCGGCAACGCAGCGGTGGTCGCGACTTTGTAGACGAATGCCGTTCGCCGGCGTGTAGAGCGA
seq00018   ATTTGGAGCAACGAAACTGAGCCCGCAATCAGGACGGGATAAGTACGCGGAGGGTCAACATAGAATGAACACCGACAGACTCCCTCACTAGTTCCCTATAGGTGGTATAGGGGGGCAAACCTCGCTAGCAGCGTCATGCGCATGTTTAATCCTGCCCGGAACTGGAGAGGGGGCTAAGCATTCATCAAGTCACTTGGTGAGTGCCCCCTTCGCTCACGTCGATCCCCTGGGCACGCTTCCAGAGGCTCATAGATCATGGTTTGTAAGGAGTGCCATGGAGATTGAGTTCGGGCACAGCGGTAGTCTAGCGTCCTACTTGAAGTTTGGATTAAGGAACGCGCAGCTAAATTTATAGCCTGGCTCAAGTCGAGTCGACGCGCCTATATACGATCGACTTTGGACAATAGTAAAAATCAACCATTTGCTCATTAACGAACGCCGACACACGTGATATTTATCCTTACGCTATCAACTGTCTTGCGCCCGTATCGTTATGTCAGGTTCCGGCCCTTAAACCGTACAGTATATGATACTGACTAGTGGGAGATACGGCTGCTCTCTAGTTACTGACGATAACGTCAAGATAGAACAATCGAGCTCGCTATGTCGCGATGAAGATTTTAGCCCAACACCTGCGTTAACCGGTTGTGCCATGCGATCTAAATGCCGATGGGCGGCCATTGTACAGTTGTCCCCTAGGACCCCTAAAAGCATGAGCATCTTGATCACGTATAGCTCATAGCCTGATCTCATCATATTGGGCAATGTTCGCTCACGGCTATGCCCATTTACGAGACTTGTTCGACACGGGCCGGGTATCGTAAGCCAACAAAATAAAGAGAATACTAATGAGGATTCTTTCCTCTTACAGACACTGGTGACCACTTACATGGAGGTACGACCGATTTGGGAGTCAGTTATATGCATGCGTGGGCCTTTTTTTGACGTAAACGCAGTCTCCGGACGGATCCGAATAATGTCTGGGGCGCGATTTGAAGGGAATGGCGCCGCGACACGTCAAGTTAGTGGTGAAGATTAGACTGTTTGGTATTGGCTTAGGCATGGTTCGGCATTGGAAGCTTGAAGGCTTCGCTCGGTTCGCCTACCGTCTGATTGGAAACCCGCCAATGACGAACAACTTATTTGACGACCATGCAAGGTGCTTGGCGCCGCCCCGCAATTTCTCAATATTGCCGTCTTACATACACGCGATCACGCACCATGTTCAAGTAACGATCGTTCCCATTTTGTTTAAATTGAGATGCACACGTAAGTTCACTAGCAGTTAACGGATCCCATGTATCTTAATATATTCAAATTCTACCTCCAGAGGTTACTCGGAGCCGACGTCGACAGGGTGTGCTGGATTCTGTCATTTTGCTATAACTGTGCGATAACTGCGAACCAACTCTACGGACCAGCGATAGGGAGGTAAATCCCCACCTGATTTGCGTAAGACAGTGAGCTCCACAAACCCCGAGATTCCACCTGCATCTATGTCAAAACTCCTCCTTGGTCCGCCTCTGCTTTGATACCATGGGTGGCATATATGCTACGCGAAGCAGCCTGTGAGAGTTTAGTTCCTATCTCTATATAGAAGTTGGGCGGGCGGCTCCGGGCTTACTGTTAAACGTACTCGACTGGCGATCGAACCGGGATAGCAAGTAGACTCAGGGCTGCGAAAGCCCATGATAAAGAACTGTAGCAAAGCTATGTGGATTGCCTACTTTGTAGATTTACAGTCTTACCTCTCCTGCCGTCGTGTAATGCGTCGTATAGTAACGGCCCCCCGACACTCATGACAATATGACTCGGGATGCCGGAAGAGCGCCTGATTAGAGTTAACTTAGGCTTAGTGGAAAACTAATAGAGCCTTTCTGTAAAGAGCCAGACCCTCGCGGGTCGTCCACGTATAACTCTAATATGAGTCAGGCTTATGGGTGTTACTTTTTAGTTGGTTGTGTATTTAGGTTGCTCACATCGAATCCTCTAGAATTTACGCATTGTAGTCCTCCGAAAATAAGTCGCGAGTATGGACAGATCGGGGTAGTGTACCATTCATTCAGCTGGCGGACCCATCGCTTCCGAGATATACGTTTCAAAACAGTACGTGGTCTGCAGTCAGACCATACTGATTCTTATAGCATCCGGACCCCTGGCAGCATTCTTGGCCGGGTATACCACCTGTAGCCAGAGGTGCGAGCCGTGTAATAACGCCCACACCGGCAACGCAGCGGTGGTCGCGACTTTGTAGACGAATGCCGTTCGCCGGCGTGTAGAGCGA
seq00019   ATTTGGAGCAACGAAACTGAGCCCGCAATCAGGACGGGATAAGTACGCGGAGGGTCAACATAGAATGAACACCGACAGACTCCCTCACTAGTTCCCTATAGGTGGTATAGGGGGGCAAACCTCGCTAGCAGCGTCATGCGCATGTTTAATCCTGCCCGGAACTGGAGAGGGGGCTAAGCATTCATCAAGTCACTTGGTGAGTGCCCCCTTCGCTCACGTCGATCCCCTGGGCACGCTTCCAGAGGCTCATAGATCATGGTTTGTAAGGAGTGCCATGGAGATTGAGTTCGGGCACAGCGGTAGTCTAGCGTCCTACTTGAAGTTTGGATTAAGGAACGCGCAGCTAAATTTATAGCCTGGCTCAAGTCGAGTCGACGCGCCTATATACGATCGACTTTGGACAATAGTAAAAATCAACCATTTGCTCATTAACGAACGCCGACACACGTGATATTTATCCTTACGCTATCAACTGTCTTGCGCCCGTATCGTTATGTCAGGTTCCGGCCCTTAAACCGTACAGTATATGATACTGACTAGTGGGAGATACGGCTGCTCTCTAGTTACTGACGATAACGTCAAGATAGAACAATCGAGCTCGCTATGTCGCGATGAAGATTTTAGCCCAACACCTGCGTTAACCGGTTGTGCCATGCGATCTAAATGCCGATGGGCGGCCATTGTACAGTTGTCCCCTAGGACCCCTAAAAGCATGAGCATCTTGATCACGTATAGCTCATAGCATGATCTCATCATATTGGGCAATGTTCGCTCACGGCTATGCCCATTTACGAGACTTGTTCGACACGGGCCGGGTATCGTAAGCCAACAAAATAAAGAGAATACTAATGAGGATTCTTTCCTCTTACAGACACTGGTGACCACTTACATGGAGGTACGACCGATTTGGGAGTCAGTTATATGCATGCGTGGGCCTTTTTTTGACGTAAACGCAGTCTCCGGACGGATCCGAATAATGTCTGGGGCGCGATTTGAAGGGAATGGCGCCGCGACACGTCAAGTTAGTGGTGAAGATTAGACTGTTTGGTATTGGCTTAGGCATGGTTCGGCATTGGAAGCTTGAAGGCTTCGCTCGGTTCGCCTACCGTCTGATTGGAAACCCGCCAATGACGAACAACTTATTTGACGACCATGCAAGGTGCTTGGCGCCGCCCCGCAATTTCTCAATATTGCCGTCTTACATACACGCGATCACGCACCATGTTCAAGTAACGATCGTTCCCATTTTGTTTAAATTGAGATGCACACGTAAGTTCACTAGCAGTTAACGGATCCCATGTATCTTAATATATTCAAATTCTACCTCCAGAGGTTACTCGGAGCCGACGTCGACAGGGTGTGCTGGATTCTGTCATTTTGCTATAACTGTGCGATAACTGCGAACCAACTCTACGGACCAGCGATAGGGAGGTAAATCCCCACCTGATTTGCGTAAGACAGTGAGCTCCACAAACCCCGAGATTCCACCTGCATCTATGTCAAAACTCCTCCTTGGTCCGCCTCTGCTTTGATACCATGGGTGGCATATATGCTACGCGAAGCAGCCTGTGAGAGTTTAGTTCCTATCTCTATATAGAAGTTGGGCGGGCGGCTCCGGGCTTACTGTTAAACGTACTCGACTGGCGATCGAACCGGGATAGCAAGTAGACTCAGGGCTGCGAAAGCCCATGATAAAGAACTGTAGCAAAGCTATGTGGATTGCCTACTTTGTAGATTTACAGTCTTACCTCTCCTGCCGTCGTGTAATGCGTCGTATAGTAACGGCCCCCCGACACTCATGACAATATGACTCGGGATGCCGGAAGAGCGCCTGATTAGAGTTAACTTAGGCTTAGTGGAAAACTAATAGAGCCTTTCTGTAAAGAGCCAGACCCTCGCGGGTCGTCCACGTATAACTCTAATATGAGTCAGGCTTATGGGTGTTACTTTTTAGTTGGTTGTGTATTTAGGTTGCTCACATCGAATCCTCTAGAATTTACGCATTGTAGTCCTCCGAAAATAAGTCGCGAGTATGGACAGATCGGGGTAGTGTACCATTCATTCAGCTGGCGGACCCATCGCTTCCGAGATATACGTTTCAAAACAGTACGTGGTCTGCAGTCAGACCATACTGATTCTTATAGCATCCGGACCCCTGGCAGCATTCTTGGCCGGGTATACCACCTGTAGCCAGAGGTGCGAGCCGTGTAATAACGCCCACACCGGCAACGCAGCGGTGGTCGCGACTTTGTAGACGAATGCCGTTCGCCGGCGTGTAGAGCGA
seq00020   ATTTGGAGCAACGAAACTGAGCCCGCAATCAGGACGGGATAAGTACGCGGAGGGTCAACATAGAATGAACACCGACAGACTCCCTCACTAGTTCCCTATAGGTGGTATAGGGGGGCAAACCTCGCTAGCAGCGTCATGCGCATGTTTAATCCTGCCCGGAACTGGAGAGGGGGCTAAGCATTCATCAAGTCACTTGGTGAGTGCCCCCTTCGCTCACGTCGATCCCCTGGGCACGCTTCCAGAGGCTCATAGATCATGGTTTGTAAGGAGTGCCATGGAGATTGAGTTCGGGCACAGCGGTAGTCTAGCGTCCTACTTGAAGTTTGGATTAAGGAACGCGCAGCTAAATTTATAGCCTGGCTCAAGTCGAGTCGACGCGCCTATATACGATCGACTTTGGACAATAGTAAAAATCAACCATTTGCTCATTAACGAACGCCGACACACGTGATATTTATCCTTACGCTATCAACTGTCTTGCGCCCGTATCGTTATGTCAGGTTCCGGCCCTTAAACCGTACAGTATATGATACTGACTAGTGGGAGATACGGCTGCTCTCTAGTTACTGACGATAACGTCAAGATAGAACAATCGAGCTCGCTATGTCGCGATGAAGATTTTAGCCCAACACCTGCGTTAACCGGTTGTGCCATGCGATCTAAATGCCGATGGGCGGCCATTGTACAGTTGTCCCCTAGGACCCCTAAAAGCATGAGCATCTTGATCACGTATAGCTCATAGCCTGATCTCATCATATTGGGCAATGTTCGCTCACGGCTATGCCCATTTACGAGACTTGTTCGACACGGGCCGGGTATCGTAAGCCAACAAAATAAAGAGAATACTAATGAGGATTCTTTCCTCTTACAGACACTGGTGACCACTTACATGGAGGTACGACCGATTTGGGAGTCAGTTATATGCATGCGTGGGCCTTTTTTTGACGTAAACGCAGTCTCCGGACGGATCCGAATAATGTCTGGGGCGCGATTTGAAGGGAATGGCGCCGCGACACGTCAAGTTAGTGGTGAAGATTAGACTGTTTGGTATTGGCTTAGGCATGGTTCGGCATTGGAAGCTTGAAGGCTTCGCTCGGTTCGCCTACCGTCTGATTGGAAACCCGCCAATGACGAACAACTTATTTCACGACCATGCAAGGTGCTTGGCGCCGCCCCGCAATTTCTCAATATTGCCGTCTTACATACACGCGATCACGCACCATGTTCAAGTAACGATCGTTCCCATTTTGTTTAAATTGAGATGCACACTTAAGTTCACTAGCAGTTAACGGATCCCATGTATCTTAATATATTCAAATTCTACCTCCAGAGGTTACTCGGAGCCGACGTCGACAGGGTGTGCTGGATTCTGTCATTTTGCTATAACTGTGCGATAACTGCGAACCAACTCTACGGACCAGCGATAGGGAGGTAAATCCCCACCTGATTTGCGTTAGACAGTGAGCTCCACAAACCCCGAGATTCCACCTGCATCTATGTCAAAACTCCTCCTTGGTCCGCCTCTGCTTTGATACCATGGGTGGCATATATGCTACGCGAAGCAGCCTGTGAGAGTTTAGTTCCTATCTCTATATAGAAGTTGGGCGGGCGGCTCCGGGCTTACTGTTAAACGTACTCGACTGGCGATCGAACCGGGATAGCAAGTAGACTCAGGGCTGCGAAAGCCCATGATAAAGAACTGTAGCAAAGCTATGTGGATTGCCTACTTTGTAGATTTACAGTCTTACCTCTCCTGCCGTCGTGTAATGCGTCGTATAGTAACGGCCCCCCGACACTCATGACAATATGACTCGGGATGCCGGAAGAGCGCCTGATTAGAGTTAACTTAGGCTTAGTGGAAAACTAATAGAGCCTTTCTGTAAAGAGCCAGACCCTCGCGGGTCGTCCACGTATAACTCTAATATGAGTCAGGCTTATGGGTGTTACTTTTTAGTTGGTTGTGTATTTAGGTTGCTCACATCGAATCCTCTAGAATTTACGCATTGTAGTCCTCCGAAAATAAGTCGCGAGTATGGACAGATCGGGGTAGTGTACCATTCATTCAGCTGGCGGACCCATCGCTTCCGAGATATACGTTTCAAAACAGTACGTGGTCTGCAGTCAGACCATACTGATTCTTATAGCATCCGGACCCCTGGCAGCATTCTTGGCCGGGTATACCACCTGTAGCCAGAGGTGCGAGCCGTGTAATAACGCCCACACCGGCAACGCAGCGGTGGTCGCGACTTTGTAGACGAATGCCGTTCGCCGGCGTGTAGAGCGA
seq00021   ATTTGGAGCAACGAAACTGAGCCCGCAATCAGGACGGGATAAGTACGCGGAGGGTCAACATAGAATGAACACCGACAGACTCCCTCACTAGTTCCCTATAGGTGGTATAGGGGGGCAAACCTCGCTAGCAGCGTCATGCGCATGTTTAATCCTGCCCGGAACTGGAGAGGGGGCTAAGCATTCATCAAGTCACTTGGTGAGTGCCCCCTTCGCTCACGTCGATCCCCTGGGCACGCTTCCAGAGGCTCATAGATCATGGTTTGTAAGGAGTGCCATGGAGATTGAGTTCGGGCACAGCGGTAGTCTAGCGTCCTACTTGAAGTTTGGATTAAGGAACGCGCAGCTAAATTTATAGCCTGGCTCAAGTCGAGTCGACGCGCCTATATACGATCGACTTTGGACAATAGTAAAAATCAACCATTTGCTCATTAACGAACGCCGACACACGTGATATTTATCCTTACGCTATCAACTGTCTTGCGCCCATATCGTTATGTCAGGTTCCGGCCCTTAAACCGTACAGTATATGATACTGACTAGTGGGAGATACGGCTGCTCTCTAGTTACTGACGATAACGTCAAGATAGAACAATCGAGCTCGCTATGTCGCGATGAAGATTTTAGCCCAACACCTGCGTTAACCGGTTGTGCCATGCGATCTAAATGCCGATGGGCGGCCATTGTACAGTTGTCCCCTAGGACCCCTAAAAGCATGAGCATCTTGATCACGTATAGCTCATAGCCTGATCTCATCATATTGGGCAATGTTCGCTCACGGCTATGCCCATTTACGAGACTTGTTCGACACGGGCCGGGTATCGTAAGCCAACAAAATAAAGAGAATACTAATGAGGATTCTTTCCTCTTACAGACACTGGTGACCACTTACATGGAGGTACGACCGATTTGGGAGTCAGTTATATGCATGCGTGGGCCTTTTTTTGACGTAAACGCAGTCTCCGGACGGATCCGAATAATGTCTGGGGCGCGATTTGAAGGGAATGGCGCCGCGACACGTCAAGTTAGTGGTGAAGATTAGACTGTTTGGTATTGGCTTAGGCATGGTTCGGCATTGGAAGCTTGAAGGCTTCGCTCGGTTCGCCTACCGTCTGATTGGAAACCCGCCAATGACGAACAACTTATTTGACGACCATGCAAGGTGCTTGGCGCCGCCCCGCAATTTCTCAATATTGCCGTCTTACATACACGCGATCACGCACCATGTTCAAGTAACGATCGTTCCCATTTTGTTTAAATTGAGATGCACACTTAAGTTCACTAGCAGTTAACGGATCCCATGTATCTTAATATATTCAAATTCTACCTCCAGAGGTTACTCGGAGCCGACGTCGACAGGGTGTGCTGGATTCTGTCATTTTGCTATAACTGTGCGATAACTGCGAACCAACTCTACGGACCAGCGATAGGGAGGTAAATCCCCACCTGATTTGCGTAAGACAGTGAGCTCCACAAACCCCGAGATTCCACCTGCATCTATGTCAAAACTCCTCCTTGGTCCGCCTCTGCTTTGATACCATGGGTGGCATATATGCTACGCGAAGCAGCCTGTGAGAGTTTAGTTCCTATCTCTATATAGAAGTTGGGCGGGCGGCTCCGGGCTTACTGTTAAACGTACTCGACTGGCGATCGAACCGGGATAGCAAGTAGACTCAGGGCTGCGAAAGCCCATGATAAAGAACTGTAGCAAAGCTATGTGGATTGCCTACTTTGTAGATTTACAGTCTTACCTCTCCTGCCGTCGTGTAATGCGTCGTATAGTAACGGCCCCCCGACACTCATGACAATATGACTCGGGATGCCGGAAGAGCGCCTGATTAGAGTTAACTTAGGCTTAGTGGAAAACTAATAGAGCCTTTCTGTAAAGAGCCAGACCCTCGCGGGTCGTCCACGTATAACTCTAATATGAGTCAGGCTTATGGGTGTTACTTTTTAGTTGGTTGTGTATTTAGGTTGCTCACATCGAATCCTCTAGAATTTACGCATTGTAGTCCTCCGAAAATAAGTCGCGAGTATGGACAGATCGGGGTAGTGTACCATTCATTCAGCTGGCGGACCCATCGCTTCCGAGATATACGTTTCAAAACAGTACGTGGTCTGCAGTCAGACCATACTGATTCTTATAGCATCCGGACCCCTGGCAGCATTCTTGGCCGGGTATACCACCTGTAGCCAGAGGTGCGAGCCGTGTAATAACGCCCACACCGGCAACGCAGCGGTGGTCGCGACTTTGTAGACGAATGCCGTTCGCCGGCGTGTAGAGCGA
seq00022   ATTTGGAGCAACGAAACTGAGCCCGCAATCAGGACGGGATAAGTACGCGGAGGGTCAACATAGAATGAACACCGACAGACTCCCTCACTAGTTCCCTATAGGTGGTATAGGGGGGCAAACCTCGCTAGCAGCGTCATGCGCATGTTTAATCCTGCCCGGAACTGGAGAGGGGGCTAAGCATTCATCAAGTCACTTGGTGAGTGCCCCCTTCGCTCACGTCGATCCCCTGGGCACGCTTCCAGAGGCTCATAGATCATGGTTTGTAAGGAGTGCCATGGAGATTGAGTTCGGGCACAGCGGTAGTCTAGCGTCCTACTTGAAGTTTGGATTAAGGAACGCGCAGCTAAATTTATAGCCTGGCTCAAGTCGAGTCGACGCGCCTATATACGATCGACTTTGGACAATAGTAAAAATCAACCATTTGCTCATTAACGAACGCCGACACACGTGATATTTATCCTTACGCTATCAACTGTCTTGCGCCCGTATCGTTATGTCAGGTTCCGGCCCTTAAACCGTACAGTATATGATACTGACTAGTGGGAGATACGGCTGCTCTCTAGTTACTGACGATAACGTCAAGATAGAACAATCGAGCTCGCTATGTCGCGATGAAGATTTTAGCCCAACACCTGCGTTAACCGGTTGTGCCATGCGATCTAAATGCCGATGGGCGGCCATTGTACAGTTGTCCCCTAGGACCCCTAAAAGCATGAGCATCTTGATCACGTATAGCTCATAGCATGATCTCATCATATTGGGCAATGTTCGCTCACGGCTATGCCCATTTACGAGACTTGTTCGACACGGGCCGGGTATCGTAAGCCAACAAAATAAAGAGAATACTAATGAGGATTCTTTCCTCTTACAGACACTGGTGACCACTTACATGGAGGTACGACCGATTTGGGAGTCAGTTATATGCATGCGTGGGCCTTTTTTTGACGTAAACGCAGTCTCCGGACGGATCCGAATAATGTCTGGGGCGCGATTTGAAGGGAATGGCGCCGCGACACGTCAAGTTAGTGGTGAAGATTAGACTGTTTGGTATTGGCTTAGGCATGGTTCGGCATTGGAAGCTTGAAGGCTTCGCTCGGTTCGCCTACCGTCTGATTGGAAACCCGCCAATGACGAACAACTTATTTGACGACCATGCAAGGTGCTTGGCGCCGCCCCGCAATTTCTCAATATTGCCGTCTTACATACACGCGATCACGCACCATGTTCAAGTAACGATCGTTCCCATTTTGTTTAAATTGAGATGCACACGTAAGTTCACTAGCAGTTAACGGATCCCATGTATCTTAATATATTCAAATTCTACCTCCAGAGGTTACTCGGAGCCGACGTCGACAGGGTGTGCTGGATTCTGTCATTTTGCTATAACTGTGCGATAACTGCGAACCAACTCTACGGACCAGCGATAGGGAGGTAAATCCCCACCTGATTTGCGTAAGACAGTGAGCTCCACAAACCCCGAGATTCCACCTGCATCTATGTCAAAACTCCTCCTTGGTCCGCCTCTGCTTTGATACCATGGGTGGCATATATGCTACGCGAAGCAGCCTGTGAGAGTTTAGTTCCTATCTCTATATAGAAGTTGGGCGGGCGGCTCCGGGCTTACTGTTAAACGTACTCGACTGGCGATCGAACCGGGATAGCAAGTAGACTCAGGGCTGCGAAAGCCCATGATAAAGAACTGTAGCAAAGCTATGTGGATTGCCTACTTTGTAGATTTACAGTCTTACCTCTCCTGCCGTCGTGTAATGCGTCGTATAGTAACGGCCCCCCGACACTCATGACAATATGACTCGGGATGCCGGAAGAGCGCCTGATTAGAGTTAACTTAGGCTTAGTGGAAAACTAATAGAGCCTTTCTGTAAAGAGCCAGACCCTCGCGGGTCGTCCACGTATAACTCTAATATGAGTCAGGCTTATGGGTGTTACTTTTTAGTTGGTTGTGTATTTAGGTTGCTCACATCGAATCCTCTAGAATTTACGCATTGTAGTCCTCCGAAAATAAGTCGCGAGTATGGACAGATCGGGGTAGTGTACCATTCATTCAGCTGGCGGACCCATCGCTTCCGAGATATACGTTTCAAAACAGTACGTGGTCTGCAGTCAGACCATACTGATTCTTATAGCATCCGGACCCCTGGCAGCATTCTTGGCCGGGTATACCACCTGTAGCCAGAGGTGCGAGCCGTGTAATAACGCCCACACCGGCAACGCAGCGGTGGTCGCGACTTTGTAGACGAATGCCGTTCGCCGGCGTGTAGAGCGA
seq00023   ATTTGGAGCAACGAAACTGAGCCCGCAATCAGGACGGGATAAGTACGCGGAGGGTCAACATAGAATGAACACCGACAGACTCCCTCACTAGTTCCCTATAGGTGGTATAGGGGGGCAAACCTCGCTAGCAGCGTCATGCGCATGTTTAATCCTGCCCGGAACTGGAGAGGGGGCTAAGCATTCATCAAGTCACTTGGTGAGTGCCCCCTTCGCTCACGTCGATCCCCTGGGCACGCTTCCAGAGGCTCATAGATCATGGTTTGTAAGGAGTGCCATGGAGATTGAGTTCGGGCACAGCGGTAGTCTAGCGTCCTACTTGAAGTTTGGATTAAGGAACGCGCAGCTAAATTTATAGCCTGGCTCAAGTCGAGTCGACGCGCCTATATACGATCGACTTTGGACAATAGTAAAAATCAACCATTTGCTCATTAACGAACGCCGACACACGTGATATTTATCCTTACGCTATCAACTGTCTTGCGCCCGTATCGTTATGTCAGGTTCCGGCCCTTAAACCGTACAGTATATGATACTGACTAGTGGGAGATACGGCTGCTCTCTAGTTACTGACGATAACGTCAAGATAGAACAATCGAGCTCGCTATGTCGCGATGAAGATTTTAGCCCAACACCTGCGTTAACCGGTTGTGCCATGCGATCTAAATGCCGATGGGCGGCCATTGTACAGTTGTCCCCTAGGACCCCTAAAAGCATGAGCATCTTGATCACGTATAGCTCATAGCCTGATCTCATCATATTGGGCAATGTTCGCTCACGGCTATGCCCATTTACGAGACTTGTTCGACACGGGCCGGGTATCGTAAGCCAACAAAATAAAGAGAATACTAATGAGGATTCTTTCCTCTTACAGACACTGGTGACCACTTACATGGAGGTACGACCGATTTGGGAGTCAGTTATATGCATGCGTGGGCCTTTTTTTGACGTAAACGCAGTCTCCGGACGGATCCGAATAATGTCTGGGGCGCGATTTGAAGGGAATGGCGCCGCGACACGTCAAGTTAGTGGTGAAGATTAGACTGTTTGGTATTGGCTTAGGCATGGTTCGGCATTGGAAGCTTGAAGGCTTCGCTCGGTTCGCCTACCGTCTGATTGGAAACCCGCCAATGACGAACAACTTATTTGACGACCATGCAAGGTGCTTGGCGCCGCCCCGCAATTTCTCAATATTGCCGTCTTACATACACGCGATCACGCACCATGTTCAAGTAACGATCGTTCCCATTTTGTTTAAATTGAGATGCACACGTAAGTTCACTAGCAGTTAACGGATCCCATGTATCTTAATATATTCAAATTCTACCTCCAGAGGTTACTCGGAGCCGACGTCGACAGGGTGTGCTGGATTCTGTCATTTTGCTATAACTGTGCGATAACTGCGAACCAACTCTACGGACCAGCGATAGGGAGGTAAATCCCCACCTGATTTGCGTAAGACAGTGAACTCCACAAACCCCGAGATTCCACCTGCATCTATGTCAAAACTCCTCCTTGGTCCGCCTCTGCTTTGATACCATGGGTGGCATATATGCTACGCGAAGCAGCCTGTGAGAGTTTAGTTCCTATCTCTATATAGAAGTTGGGCGGGCGGCTCCGGGCTTACTGTTAAACGTACTCGACTGGCGATCGAACCGGGATAGCAAGTAGACTCAGGGCTGCGAAAGCCCATGATAAAGAACTGTAGCAAAGCTATGTGGATTGCCTACTTTGTAGATTTACAGTCTTACCTCTCCTGCCGTCGTGTAATGCGTCGTATAGTAACGGCCCCCCGACACTCATGACAATATGACTCGGGATGCCGGAAGAGCGCCTGATTAGAGTTAACTTAGGCTTAGTGGAAAACTAATAGAGCCTTTCTGTAAAGAGCCAGACCCTCGCGGGTCGTCCACGTATAACTCTAATATGAGTCAGGCTTATGGGTGTTACTTTTTAGTTGGTTGTGTATTTAGGTTGCTCACATCGAATCCTCTAGAATTTACGCATTGTAGTCCTCCGAAAATAAGTCGCGAGTATGGACAGATCGGGGTAGTGTACCATTCATTCAGCTGGCGGACCCATCGCCTCCGAGATATACGTTTCAAAACAGTACGTGGTCTGCAGTCAGACCATACTGATTCTTATAGCATCCGGACCCCTGGCAGCATTCTTGGCCGGGTATACCACCTGTAGCCAGAGGTGCGAGCCGTGTAATAACGCCCACACCGGCAACGCAGCGGTGGTCGCGACTTTGTAGACGAATGCCGTTCGCCGGCGTGTAGAGCGA
seq00024   ATTTGGAGCAACGAAACTGAGCCCGCAATCAGGACGGGATAAGTACGCGGAGGGTCAACATAGAATGAACACCGACAGACTCCCTCACTAGTTCCCTATAGGTGGTATAGGGGGGCAAACCTCGCTAGCAGCGTCATGCGCATGTTTAATCCTGCCCGGAACTGGAGAGGGGGCTAAGCATTCATCAAGTCACTTGGTGAGTGCCCCCTTCGCTCACGTCGATCCCCTGGGCACGCTTCCAGAGGCTCATAGATCATGGTTTGTAAGGAGTGCCATGGAGATTGAGTTCGGGCACAGCGGTAGTCTAGCGTCCTACTTGAAGTTTGGATTAAGGAACGCGCAGCTAAATTTATAGCCTGGCTCAAGTCGAGTCGACGCGCCTATATACGATCGACTTTGGACAATAGTAAAAATCAACCATTTGCTCATTAACGAACGCCGACACACGTGATATTTATCCTTACGCTATCAACTGTCTTGCGCCCGTATCGTTATGTCAGGTTCCGGCCCTTAAACCGTACAGTATATGATACTGACTAGTGGGAGATACGGCTGCTCTCTAGTTACTGACGATAACGTCAAGATAGAACAATCGAGCTCGCTATGTCGCGATGAAGATTTTAGCCCAACACCTGCGTTAACCGGTTGTGCCATGCGATCTAAATGCCGATGGGCGGCCATTGTACAGTTGTCCCCTAGGACCCCTAAAAGCATGAGCATCTTGATCACGTATAGCTCATAGCCTGATCTCATCATATTGGGCAATGTTCGCTCACGGCTATGCCCATTTACGAGACTTGTTCGACACGGGCCGGGTATCGTAAGCCAACAAAATAAAGAGAATACTAATGAGGATTCTTTCCTCTTACAGACACTGGTGACCACTTACATGGAGGTACGACCGATTTGGGAGTCAGTTATATGCATGCGTGGGCCTTTTTTTGACGTAAACGCAGTCTCCGGACGGATCCGAATAATGTCTGGGGCGCGATTTGAAGGGAATGGCGCCGCGACACGTCAAGTTAGTGGTGAAGATTAGACTGTTTGGTATTGGCTTAGGCATGGTTCGGCATTGGAAGCTTGAAGGCTTCGCTCGGTTCGCCTACCGTCTGATTGGAAACCCGCCAATGACGAACAACTTATTTCACGACCATGCAAGGTGCTTGGCGCCGCCCCGCAATTTCTCAATATTGCCGTCTTACATACACGCGATCACGCACCATGTTCAAGTAACGATCGTTCCCATTTTGTTTAAATTGAGATGCACACTTAAGTTCACTAGCAGTTAACGGATCCCATGTATCTTAATATATTCAAATTCTACCTCCAGAGGTTACTCGGAGCCGACGTCGACAGGGTGTGCTGGATTCTGTCATTTTGCTATAACTGTGCGATAACTGCGAACCAACTCTACGGACCAGCGATAGGGAGGTAAATCCCCACCTGATTTGCGTTAGACAGTGAGCTCCACAAACCCCGAGATTCCACCTGCATCTATGTCAAAACTCCTCCTTGGTCCGCCTCTGCTTTGATACCATGGGTGGCATATATGCTACGCGAAGCAGCCTGTGAGAGTTTAGTTCCTATCTCTATATAGAAGTTGGGCGGGCGGCTCCGGGCTTACTGTTAAACGTACTCGACTGGCGATCGAACCGGGATAGCAAGTAGACTCAGGGCTGCGAAAGCCCATGATAAAGAACTGTAGCAAAGCTATGTGGATTGCCTACTTTGTAGATTTACAGTCTTACCTCTCCTGCCGTCGTGTAATGCGTCGTATAGTAACGGCCCCCCGACACTCATGACAATATGACTCGGGATGCCGGAAGAGCGCCTGATTAGAGTTAACTTAGGCTTAGTGGAAAACTAATAGAGCCTTTCTGTAAAGAGCCAGACCCTCGCGGGTCGTCCACGTATAACTCTAATATGAGTCAGGCTTATGGGTGTTACTTTTTAGTTGGTTGTGTATTTAGGTTGCTCACATCGAATCCTCTAGAATTTACGCATTGTAGTCCTCCGAAAATAAGTCGCGAGTATGGACAGATCGGGGTAGTGTACCATTCATTCAGCTGGCGGACCCATCGCTTCCGAGATATACGTTTCAAAACAGTACGTGGTCTGCAGTCAGACCATACTGATTCTTATAGCATCCGGACCCCTGGCAGCATTCTTGGCCGGGTATACCACCTGTAGCCAGAGGTGCGAGCCGTGTAATAACGCCCACACCGGCAACGCAGCGGTGGTCGCGACTTTGTAGACGAATGCCGTTCGCCGGCGTGTAGAGCGA
seq00025   ATTTGGAGCAACGAAACTGAGCCCGCAATCAGGACGGGATAAGTACGCGGAGGGTCAACATAGAATGAACACCGACAGACTCCCTCACTAGTTCCCTATAGGTGGTATAGGGGGGCAAACCTCGCTAGCAGCGTCATGCGCATGTTTAATCCTGCCCGGAACTGGAGAGGGGGCTAAGCATTCATCAAGTCACTTGGTGAGTGCCCCCTTCGCTCACGTCGATCCCCTGGGCACGCTTCCAGAGGCTCATAGATCATGGTTTGTAAGGAGTGCCATGGAGATTGAGTTCGGGCACAGCGGTAGTCTAGCGTCCTACTTGAAGTTTGGATTAAGGAACGCGCAGCTAAATTTATAGCCTGGCTCAAGTCGAGTCGACGCGCCTATATACGATCGACTTTGGACAATAGTAAAAATCAACCATTTGCTCATTAACGAACGCCGACACACGTGATATTTATCCTTACGCTATCAACTGTCTTGCGCCCGTATCGTTATGTCAGGTTCCGGCCCTTAAACCGTACAGTATATGATACTGACTAGTGGGAGATACGGCTGCTCTCTAGTTACTGACGATAACGTCAAGATAGAACAATCGAGCTCGCTATGTCGCGATGAAGATTTTAGCCCAACACCTGCGTTAACCGGTTGTGCCATGCGATCTAAATGCCGATGGGCGGCCATTGTACAGTTGTCCCCTAGGACCCCTAAAAGCATGAGCATCTTGATCACGTATAGCTCATAGCCTGATCTCATCATATTGGGCAATGTTCGCTCACGGCTATGCCCATTTACGAGACTTGTTCGACACGGGCCGGGTATCGTAAGCCAACAAAATAAAGAGAATACTAATGAGGATTCTTTCCTCTTACAGACACTGGTGACCACTTACATGGAGGTACGACCGATTTGGGAGTCAGTTATATGCATGCGTGGGCCTTTTTTTGACGTAAACGCAGTCTCCGGACGGATCCGAATAATGTCTGGGGCGCGATTTGAAGGGAATGGCGCCGCGACACGTCAAGTTAGTGGTGAAGATTAGACTGTTTGGTATTGGCTTAGGCATGGTTCGGCATTGGAAGCTTGAAGGCTTCGCTCGGTTCGCCTACCGTCTGATTGGAAACCCGCCAATGACGAACAACTTATTTGACGACCATGCAAGGTGCTTGGCGCCGCCCCGCAATTTCTCAATATTGCCGTCTTACATACACGCGATCACGCACCATGTTCAAGTAACGATCGTTCCCATTTTGTTTAAATTGAGATGCACACTTAAGTTCACTAGCAGTTAACGGATCCCATGTATCTTAATATATTCAAATTCTACCTCCAGAGGTTACTCGGAGCCGACGTCGACAGGGTGTGCTGGATTCTGTCATTTTGCTATAACTGTGCGATAACTGCGAACCAACTCTACGGACCAGCGATAGGGAGGTAAATCCCCACCTGATTTGCGTAAGACAGTGAGCTCCACAAACCCCGAGATTCCACCTGCATCTATGTCAAAACTCCTCCTTGGTCCGCCTCTGCTTTGATACCATGGGTGGCATATATGCTACGCGAAGCAGCCTGTGAGAGTTTAGTTCCTATCTCTATATAGAAGTTGGGCGGGCGGCTCCGGGCTTACTGTTAAACGTACTCGACTGGCGATCGAACCGGGATAGCAAGTAGACTCAGGGCTGCGAAAGCCCATGATAAAGAACTGTAGCAAAGCTATGTGGATTGCCTACTTTGTAGATTTACAGTCTTACCTCTCCTGCCGTCGTGTAATGCGTCGTATAGTAACGGCCCCCCGACACTCATGACAATATGACTCGGGATGCCGGAAGAGCGCCTGATTAGAGTTAACTTAGGCTTAGTGGAAAACTAATAGAGCCTTTCTGTAAAGAGCCAGACCCTCGCGGGTCGTCCACGTATAACTCTAATATGAGTCAGGCTTATGGGTGTTACTTTTTAGTTGGTTGTGTATTTAGGTTGCTCACATCGAATCCTCTAGAATTTACGCATTGTAGTCCTCCGAAAATAAGTCGCGAGTATGGACAGATCGGGGTAGTGTACCATTCATTCAGCTGGCGGACCCATCGCTTCCGAGATATACGTTTCAAAACAGTACGTGGTCTGCAGTCAGACCATACTGATTCTTATAGCATCCGGACCCCTGGCAGCATTCTTGGCCGGGTATACCACCTGTAGCCAGAGGTGCGAGCCGTGTAATAACGCCCACACCGGCAACGCAGCGGTGGTCGCGACTTTGTAGACGAATGCCGTTCGCCGGCGTGTAGAGCGA
seq00026   ATTTGGAGCAACGAAACTGAGCCCGCAATCAGGACGGGATAAGTACGCGGAGGGTCAACATAGAATGAACACCGACAGACTCCCTCACTAGTTCCCTATAGGTGGTATAGGGGGGCAAACCTCGCTAGCAGCGTCATGCGCATGTTTAATCCTGCCCGGAACTGGAGAGGGGGCTAAGCATTCATCAAGTCACTTGGTGAGTGCCCCCTTCGCTCACGTCGATCCCCTGGGCACGCTTCCAGAGGCTCATAGATCATGGTTTGTAAGGAGTGCCATGGAGATTGAGTTCGGGCACAGCGGTAGTCTAGCGTCCTACTTGAAGTTTGGATTAAGGAACGCGCAGCTAAATTTATAGCCTGGCTCAAGTCGAGTCGACGCGCCTATATACGATCGACTTTGGACAATAGTAAAAATCAACCATTTGCTCATTAACGAACGCCGACACACGTGATATTTATCCTTACGCTATCAACTGTCTTGCGCCCGTATCGTTATGTCAGGTTCCGGCCCTTAAACCGTACAGTATATGATACTGACTAGTGGGAGATACGGCTGCTCTCTAGTTACTGACGATAACGTCAAGATAGAACAATCGAGCTCGCTATGTCGCGATGAAGATTTTAGCCCAACACCTGCGTTAACCGGTTGTGCCATGCGATCTAAATGCCGATGGGCGGCCATTGTACAGTTGTCCCCTAGGACCCCTAAAAGCATGAGCATCTTGATCACGTATAGCTCATAGCCTGATCTCATCATATTGGGCAATGTTCGCTCACGGCTATGCCCATTTACGAGACTTGTTCGACACGGGCCGGGTATCGTAAGCCAACAAAATAAAGAGAATACTAATGAGGATTCTTTCCTCTTACAGACACTGGTGACCACTTACATGGAGGTACGACCGATTTGGGAGTCAGTTATATGCATGCGTGGGCCTTTTTTTGACGTAAACGCAGTCTCCGGACGGATCCGAATAATGTCTGGGGCGCGATTTGAAGGGAATGGCGCCGCGACACGTCAAGTTAGTGGTGAAGATTAGACTGTTTGGTATTGGCTTAGGCATGGTTCGGCATTGGAAGCTTGAAGGCTTCGCTCGGTTCGCCTACCGTCTGATTGGAAACCCGCCAATGACGAACAACTTATTTGACGACCATGCAAGGTGCTTGGCGCCGCCCCGCAATTTCTCAATATTGCCGTCTTACATACACGCGATCACGCACCATGTTCAAGTAACGATCGTTCCCATTTTGTTTAAATTGAGATGCACACGTAAGTTCACTAGCAGTTAACGGATCCCATGTATCTTAATATATTCAAATTCTACCTCCAGAGGTTACTCGGAGCCGACGTCGACAGGGTGTGCTGGATTCTGTCATTTTGCTATAACTGTGCGATAACTGCGAACCAACTCTACGGACCAGCGATAGGGAGGTAAATCCCCACCTGATTTGCGTAAGACAGTGAGCTCCACAAACCCCGAGATTCCACCTGCATCTATGTCAAAACTCCTCCTTGGTCCGCCTCTGCTTTGATACCATGGGTGGCATATATGCTACGCGAAGCAGCCTGTGAGAGTTTAGTTCCTATCTCTATATAGAAGTTGGGCGGGCGGCTCCGGGCTTACTGTTAAACGTACTCGACTGGCGATCGAACCGGGATAGCAAGTAGACTCAGGGCTGCGAAAGCCCATGATAAAGAACTGTAGCAAAGCTATGTGGATTGCCTACTTTGTAGATTTACAGTCTTACCTCTCCTGCCGTCGTGTAATGCGTCGTATAGTAACGGCCCCCCGACACTCATGACAATATGACTCGGGATGCCGGAAGAGCGCCTGATTAGAGTTAACTTAGGCTTAGTGGAAAACTAATAGAGCCTTTCTGTAAAGAGCCAGACCCTCGCGGGTCGTCCACGTATAACTCTAATATGAGTCAGGCTTATGGGTGTTACTTTTTAGTTGGTTGTGTATTTAGGTTGCTCACATCGAATCCTCTAGAATTTACGCATTGTAGTCCTCCGAAAATAAGTCGCGAGTATGGACAGATCGGGGTAGTGTACCATTCATTCAGCTGGCGGACCCATCGCTTCCGAGATATACGTTTCAAAACAGTACGTGGTCTGCAGTCAGACCATACTGATTCTTATAGCATCCGGACCCCTGGCAGCATTCTTGGCCGGGTATACCACCTGTAGCCAGAGGTGCGAGCCGTGTAATAACGCCCACACCGGCAACGCAGCGGTGGTCGCGACTTTGTAGACGAATGCCGTTCGCCGGCGTGTAGAGCGA
seq00027   ATTTGGAGCAACGAAACTGAGCCCGCAATCAGGACGGGATAAGTACGCGGAGGGTCAACATAGAATGAACACCGACAGACTCCCTCACTAGTTCCCTATAGGTGGTATAGGGGGGCAAACCTCGCTAGCAGCGTCATGCGCATGTTTAATCCTGCCCGGAACTGGAGAGGGGGCTAAGCATTCATCAAGTCACTTGGTGAGTGCCCCCTTCGCTCACGTCGATCCCCTGGGCACGCTTCCAGAGGCTCATAGATCATGGTTTGTAAGGAGTGCCATGGAGATTGAGTTCGGGCACAGCGGTAGTCTAGCGTCCTACTTGAAGTTTGGATTAAGGAACGCGCAGCTAAATTTATAGCCTGGCTCAAGTCGAGTCGACGCGCCTATATACGATCGACTTTGGACAATAGTAAAAATCAACCATTTGCTCATTAACGAACGCCGACACACGTGATATTTATCCTTACGCTATCAACTGTCTTGCGCCCATATCGTTATGTCAGGTTCCGGCCCTTAAACCGTACAGTATATGATACTGACTAGTGGGAGATACGGCTGCTCTCTAGTTACTGACGATAACGTCAAGATAGAACAATCGAGCTCGCTATGTCGCGATGAAGATTTTAGCCCAACACCTGCGTTAACCGGTTGTGCCATGCGATCTAAATGCCGATGGGCGGCCATTGTACAGTTGTCCCCTAGGACCCCTAAAAGCATGAGCATCTTGATCACGTATAGCTCATAGCCTGATCTCATCATATTGGGCAATGTTCGCTCACGGCTATGCCCATTTACGAGACTTGTTCGACACGGGCCGGGTATCGTAAGCCAACAAAATAAAGAGAATACTAATGAGGATTCTTTCCTCTTACAGACACTGGTGACCACTTACATGGAGGTACGACCGATTTGGGAGTCAGTTATATGCATGCGTGGGCCTTTTTTTGACGTAAACGCAGTCTCCGGACGGATCCGAATAATGTCTGGGGCGCGATTTGAAGGGAATGGCGCCGCGACACGTCAAGTTAGTGGTGAAGATTAGACTGTTTGGTATTGGCTTAGGCATGGTTCGGCATTGGAAGCTTGAAGGCTTCGCTCGGTTCGCCTACCGTCTGATTGGAAACCCGCCAATGACGAACAACTTATTTGACGACCATGCAAGGTGCTTGGCGCCGCCCCGCAATTTCTCAATATTGCCGTCTTACATACACGCGATCACGCACCATGTTCAAGTAACGATCGTTCCCATTTTGTTTAAATTGAGATGCACACTTAAGTTCACTAGCAGTTAACGGATCCCATGTATCTTAATATATTCAAATTCTACCTCCAGAGGTTACTCGGAGCCGACGTCGACAGGGTGTGCTGGATTCTGTCATTTTGCTATAACTGTGCGATAACTGCGAACCAACTCTACGGACCAGCGATAGGGAGGTAAATCCCCACCTGATTTGCGTAAGACAGTGAGCTCCACAAACCCCGAGATTCCACCTGCATCTATGTCAAAACTCCTCCTTGGTCCGCCTCTGCTTTGATACCATGGGTGGCATATATGCTACGCGAAGCAGCCTGTGAGAGTTTAGTTCCTATCTCTATATAGAAGTTGGGCGGGCGGCTCCGGGCTTACTGTTAAACGTACTCGACTGGCGATCGAACCGGGATAGCAAGTAGACTCAGGGCTGCGAAAGCCCATGATAAAGAACTGTAGCAAAGCTATGTGGATTGCCTACTTTGTAGATTTACAGTCTTACCTCTCCTGCCGTCGTGTAATGCGTCGTATAGTAACGGCCCCCCGACACTCATGACAATATGACTCGGGATGCCGGAAGAGCGCCTGATTAGAGTTAACTTAGGCTTAGTGGAAAACTAATAGAGCCTTTCTGTAAAGAGCCAGACCCTCGCGGGTCGTCCACGTATAACTCTAATATGAGTCAGGCTTATGGGTGTTACTTTTTAGTTGGTTGTGTATTTAGGTTGCTCACATCGAATCCTCTAGAATTTACGCATTGTAGTCCTCCGAAAATAAGTCGCGAGTATGGACAGATCGGGGTAGTGTACCATTCATTCAGCTGGCGGACCCATCGCTTCCGAGATATACGTTTCAAAACAGTACGTGGTCTGCAGTCAGACCATACTGATTCTTATAGCATCCGGACCCCTGGCAGCATTCTTGGCCGGGTATACCACCTGTAGCCAGAGGTGCGAGCCGTGTAATAACGCCCACACCGGCAACGCAGCGGTGGTCGCGACTTTGTAGACGAATGCCGTTCGCCGGCGTGTAGAGCGA
seq00028   ATTTGGAGCAACGAAACTGAGCCCGCAATCAGGACGGGATAAGTACGCGGAGGGTCAACATAGAATGAACACCGACAGACTCCCTCACTAGTTCCCTATAGGTGGTATAGGGGGGCAAACCTCGCTAGCAGCGTCATGCGCATGTTTAATCCTGCCCGGAACTGGAGAGGGGGCTAAGCATTCATCAAGTCACTTGGTGAGTGCCCCCTTCGCTCACGTCGATCCCCTGGGCACGCTTCCAGAGGCTCATAGATCATGGTTTGTAAGGAGTGCCATGGAGATTGAGTTCGGGCACAGCGGTAGTCTAGCGTCCTACTTGAAGTTTGGATTAAGGAACGCGCAGCTAAATTTATAGCCTGGCTCAAGTCGAGTCGACGCGCCTATATACGATCGACTTTGGACAATAGTAAAAATCAACCATTTGCTCATTAACGAACGCCGACACACGTGATATTTATCCTTACGCTATCAACTGTCTTGCGCCCGTATCGTTATGTCAGGTTCCGGCCCTTAAACCGTACAGTATATGATACTGACTAGTGGGAGATACGGCTGCTCTCTAGTTACTGACGATAACGTCAAGATAGAACAATCGAGCTCGCTATGTCGCGATGAAGATTTTAGCCCAACACCTGCGTTAACCGGTTGTGCCATGCGATCTAAATGCCGATGGGCGGCCATTGTACAGTTGTCCCCTAGGACCCCTAAAAGCATGAGCATCTTGATCACGTATAGCTCATAGCCTGATCTCATCATATTGGGCAATGTTCGCTCACGGCTATGCCCATTTACGAGACTTGTTCGACACGGGCCGGGTATCGTAAGCCAACAAAATAAAGAGAATACTAATGAGGATTCTTTCCTCTTACAGACACTGGTGACCACTTACATGGAGGTACGACCGATTTGGGAGTCAGTTATATGCATGCGTGGGCCTTTTTTTGACGTAAACGCAGTCTCCGGACGGATCCGAATAATGTCTGGGGCGCGATTTGAAGGGAATGGCGCCGCGACACGTCAAGTTAGTGGTGAAGATTAGACTGTTTGGTATTGGCTTAGGCATGGTTCGGCATTGGAAGCTTGAAGGCTTCGCTCGGTTCGCCTACCGTCTGATTGGAAACCCGCCAATGACGAACAACTTATTTGACGACCATGCAAGGTGCTTGGCGCCGCCCCGCAATTTCTCAATATTGCCGTCTTACATACACGCGATCACGCACCATGTTCAAGTAACGATCGTTCCCATTTTGTTTAAATTGAGATGCACACGTAAGTTCACTAGCAGTTAACGGATCCCATGTATCTTAATATATTCAAATTCTACCTCCAGAGGTTACTCGGAGCCGACGTCGACAGGGTGTGCTGGATTCTGTCATTTTGCTATAACTGTGCGATAACTGCGAACCAACTCTACGGACCAGCGATAGGGAGGTAAATCCCCACCTGATTTGCGTAAGACAGTGAGCTCCACAAACCCCGAGATTCCACCTGCATCTATGTCAAAACTCCTCCTTGGTCCGCCTCTGCTTTGATACCATGGGTGGCATATATGCTACGCGAAGCAGCCTGTGAGAGTTTAGTTCCTATCTCTATATAGAAGTTGGGCGGGCGGCTCCGGGCTTACTGTTAAACGTACTCGACTGGCGATCGAACCGGGATAGCAAGTAGACTCAGGGCTGCGAAAGCCCATGATAAAGAACTGTAGCAAAGCTATGTGGATTGCCTACTTTGTAGATTTACAGTCTTACCTCTCCTGCCGTCGTGTAATGCGTCGTATAGTAACGGCCCCCCGACACTCATGACAATATGACTCGGGATGCCGGAAGAGCGCCTGATTAGAGTTAACTTAGGCTTAGTGGAAAACTAATAGAGCCTTTCTGTAAAGAGCCAGACCCTCGCGGGTCGTCCACGTATAACTCTAATATGAGTCAGGCTTATGGGTGTTACTTTTTAGTTGGTTGTGTATTTAGGTTGCTCACATCGAATCCTCTAGAATTTACGCATTGTAGTCCTCCGAAAATAAGTCGCGAGTATGGACAGATCGGGGTAGTGTACCATTCATTCAGCTGGCGGACCCATCGCTTCCGAGATATACGTTTCAAAACAGTACGTGGTCTGCAGTCAGACCATACTGATTCTTATAGCATCCGGACCCCTGGCAGCATTCTTGGCCGGGTATACCACCTGTAGCCAGAGGTGCGAGCCGTGTAATAACGCCCACACCGGCAACGCAGCGGTGGTCGCGACTTTGTAGACGAATGCCGTTCGCCGGCGTGTAGAGCGA
seq00029   ATTTGGAGCAACGAAACTGAGCCCGCAATCAGGACGGGATAAGTACGCGGAGGGTCAACATAGAATGAACACCGACAGACTCCCTCACTAGTTCCCTATAGGTGGTATAGGGGGGCAAACCTCGCTAGCAGCGTCATGCGCATGTTTAATCCTGCCCGGAACTGGAGAGGGGGCTAAGCATTCATCAAGTCACTTGGTGAGTGCCCCCTTCGCTCACGTCGATCCCCTGGGCACGCTTCCAGAGGCTCATAGATCATGGTTTGTAAGGAGTGCCATGGAGATTGAGTTCGGGCACAGCGGTAGTCTAGCGTCCTACTTGAAGTTTGGATTAAGGAACGCGCAGCTAAATTTATAGCCTGGCTCAAGTCGAGTCGACGCGCCTATATACGATCGACTTTGGACAATAGTAAAAATCAACCATTTGCTCATTAACGAACGCCGACACACGTGATATTTATCCTTACGCTATCAACTGTCTTGCGCCCGTATCGTTATGTCAGGTTCCGGCCCTTAAACCGTACAGTATATGATACTGACTAGTGGGAGATACGGCTGCTCTCTAGTTACTGACGATAACGTCAAGATAGAACAATCGAGCTCGCTATGTCGCGATGAAGATTTTAGCCCAACACCTGCGTTAACCGGTTGTGCCATGCGATCTAAATGCCGATGGGCGGCCATTGTACAGTTGTCCCCTAGGACCCCTAAAAGCATGAGCATCTTGATCACGTATAGCTCATAGCCTGATCTCATCATATTGGGCAATGTTCGCTCACGGCTATGCCCATTTACGAGACTTGTTCGACACGGGCCGGGTATCGTAAGCCAACAAAATAAAGAGAATACTAATGAGGATTCTTTCCTCTTACAGACACTGGTGACCACTTACATGGAGGTACGACCGATTTGGGAGTCAGTTATATGCATGCGTGGGCCTTTTTTTGACGTAAACGCAGTCTCCGGACGGATCCGAATAATGTCTGGGGCGCGATTTGAAGGGAATGGCGCCGCGACACGTCAAGTTAGTGGTGAAGATTAGACTGTTTGGTATTGGCTTAGGCATGGTTCGGCATTGGAAGCTTGAAGGCTTCGCTCGGTTCGCCTACCGTCTGATTGGAAACCCGCCAATGACGAACAACTTATTTGACGACCATGCAAGGTGCTTGGCGCCGCCCCGCAATTTCTCAATATTGCCGTCTTACATACACGCGATCACGCACCATGTTCAAGTAACGATCGTTCCCATTTTGTTTAAATTGAGATGCACACGTAAGTTCACTAGCAGTTAACGGATCCCATGTATCTTAATATATTCAAATTCTACCTCCAGAGGTTACTCGGAGCCGACGTCGACAGGGTGTGCTGGATTCTGTCATTTTGCTATAACTGTGCGATAACTGCGAACCAACTCTACGGACCAGCGATAGGGAGGTAAATCCCCACCTGATTTGCGTAAGACAGTGAGCTCCACAAACCCCGAGATTCCACCTGCATCTATGTCAAAACTCCTCCTTGGTCCGCCTCTGCTTTGATACCATGGGTGGCATATATGCTACGCGAAGCAGCCTGTGAGAGTTTAGTTCCTATCTCTATATAGAAGTTGGGCGGGCGGCTCCGGGCTTACTGTTAAACGTACTCGACTGGCGATCGAACCGGGATAGCAAGTAGACTCAGGGCTGCGAAAGCCCATGATAAAGAACTGTAGCAAAGCTATGTGGATTGCCTACTTTGTAGATTTACAGTCTTACCTCTCCTGCCGTCGTGTAATGCGTCGTATAGTAACGGCCCCCCGACACTCATGACAATATGACTCGGGATGCCGGAAGAGCGCCTGATTAGAGTTAACTTAGGCTTAGTGGAAAACTAATAGAGCCTTTCTGTAAAGAGCCAGACCCTCGCGGGTCGTCCACGTATAACTCTAATATGAGTCAGGCTTATGGGTGTTACTTTTTAGTTGGTTGTGTATTTAGGTTGCTCACATCGAATCCTCTAGAATTTACGCATTGTAGTCCTCCGAAAATAAGTCGCGAGTATGGACAGATCGGGGTAGTGTACCATTCATTCAGCTGGCGGACCCATCGCTTCCGAGATATACGTTTCAAAACAGTACGTGGTCTGCAGTCAGACCATACTGATTCTTATAGCATCCGGACCCCTGGCAGCATTCTTGGCCGGGTATACCACCTGTAGCCAGAGGTGCGAGCCGTGTAATAACGCCCACACCGGCAACGCAGCGGTGGTCGCGACTTTGTAGACGAATGCCGTTCGCCGGCGTGTAGAGCGA
seq00030   ATTTGGAGCAACGAAACTGAGCCCGCAATCAGGACGGGATAAGTACGCGGAGGGTCAACATAGAATGAACACCGACAGACTCCCTCACTAGTTCCCTATAGGTGGTATAGGGGGGCAAACCTCGCTAGCAGCGTCATGCGCATGTTTAATCCTGCCCGGAACTGGAGAGGGGGCTAAGCATTCATCAAGTCACTTGGTGAGTGCCCCCTTCGCTCACGTCGATCCCCTGGGCACGCTTCCAGAGGCTCATAGATCATGGTTTGTAAGGAGTGCCATGGAGATTGAGTTCGGGCACAGCGGTAGTCTAGCGTCCTACTTGAAGTTTGGATTAAGGAACGCGCAGCTAAATTTATAGCCTGGCTCAAGTCGAGTCGACGCGCCTATATACGATCGACTTTGGACAATAGTAAAAATCAACCATTTGCTCATTAACGAACGCCGACACACGTGATATTTATCCTTACGCTATCAACTGTCTTGCGCCCGTATCGTTATGTCAGGTTCCGGCCCTTAAACCGTACAGTATATGATACTGACTAGTGGGAGATACGGCTGCTCTCTAGTTACTGACGATAACGTCAAGATAGAACAATCGAGCTCGCTATGTCGCGATGAAGATTTTAGCCCAACACCTGCGTTAACCGGTTGTGCCATGCGATCTAAATGCCGATGGGCGGCCATTGTACAGTTGTCCCCTAGGACCCCTAAAAGCATGAGCATCTTGATCACGTATAGCTCATAGCCTGATCTCATCATATTGGGCAATGTTCGCTCACGGCTATGCCCATTTACGAGACTTGTTCGACACGGGCCGGGTATCGTAAGCCAACAAAATAAAGAGAATACTAATGAGGATTCTTTCCTCTTACAGACACTGGTGACCACTTACATGGAGGTACGACCGATTTGGGAGTCAGTTATATGCATGCGTGGGCCTTTTTTTGACGTAAACGCAGTCTCCGGACGGATCCGAATAATGTCTGGGGCGCGATTTGAAGGGAATGGCGCCGCGACACGTCAAGTTAGTGGTGAAGATTAGACTGTTTGGTATTGGCTTAGGCATGGTTCGGCATTGGAAGCTTGAAGGCTTCGCTCGGTTCGCCTACCGTCTGATTGGAAACCCGCCAATGACGAACAACTTATTTGACGACCATGCAAGGTGCTTGGCGCCGCCCCGCAATTTCTCAATATTGCCGTCTTACATACACGCGATCACGCACCATGTTCAAGTAACGATCGTTCCCATTTTGTTTAAATTGAGATGCACACGTAAGTTCACTAGCAGTTAACGGATCCCATGTATCTTAATATATTCAAATTCTACCTCCAGAGGTTACTCGGAGCCGACGTCGACAGGGTGTGCTGGATTCTGTCATTTTGCTATAACTGTGCGATAACTGCGAACCAACTCTACGGACCAGCGATAGGGAGGTAAATCCCCACCTGATTTGCCTAAGACAGTGAGCTCCACAAACCCCGAGATTCCACCTGCATCTATGTCAAAACTCCTCCTTGGTCCGCCTCTGCTTTGATACCATGGGTGGCATATATGCTACGCGAAGCAGCCTGTGAGAGTTTAGTTCCTATCTCTATATAGAAGTTGGGCGGGCGGCTCCGGGCTTACTGTTAAACGTACTCGACTGGCGATCGAACCGGGATAGCAAGTAGACTCAGGGCTGCGAAAGCCCATGATAAAGAACTGTAGCAAAGCTATGTGGATTGCCTACTTTGTAGATTTACAGTCTTACCTCTCCTGCCGTCGTGTAATGCGTCGTATAGTAACGGCCCCCCGACACTCATGACAATATGACTCGGGATGCCGGAAGAGCGCCTGATTAGAGTTAACTTAGGCTTAGTGGAAAACTAATAGAGCCTTTCTGTAAAGAGCCAGACCCTCGCGGGTCGTCCACGTATAACTCTAATATGAGTCAGGCTTATGGGTGTTACTTTTTAGTTGGTTGTGTATTTAGGTTGCTCACATCGAATCCTCTAGAATTTACGCATTGTAGTCCTCCGAAAATAAGTCGCGAGTATGGACAGATCGGGGTAGTGTACCATTCATTCAGCTGGCGGACCCATCGCCTCCGAGATATACGTTTCAAAACAGTACGTGGTCTGCAGTCAGACCATACTGATTCTTATAGCATCCGGACCCCTGGCAGCATTCTTGGCCGGGTATACCACCTGTAGCCAGAGGTGCGAGCCGTGTAATAACGCCCACACCGGCAACGCAGCGGTGGTCGCGACTTTGTAGACGAATGCCGTTCGCCGGCGTGTAGAGCGA
seq00031   ATTTGGAGCAACGAAACTGAGCCCGCAATCAGGACGGGATAAGTACGCGGAGGGTCAACATAGAATGAACACCGACAGACTCCCTCACTAGTTCCCTATAGGTGGTATAGGGGGGCAAACCTCGCTAGCAGCGTCATGCGCATGTTTAATCCTGCCCGGAACTGGAGAGGGGGCTAAGCATTCATCAAGTCACTTGGTGAGTGCCCCCTTCGCTCACGTCGATCCCCTGGGCACGCTTCCAGAGGCTCATAGATCATGGTTTGTAAGGAGTGCCATGGAGATTGAGTTCGGGCACAGCGGTAGTCTAGCGTCCTACTTGAAGTTTGGATTAAGGAACGCGCAGCTAAATTTATAGCCTGGCTCAAGTCGAGTCGACGCGCCTATATACGATCGACTTTGGACAATAGTAAAAATCAACCATTTGCTCATTAACGAACGCCGACACACGTGATATTTATCCTTACGCTATCAACTGTCTTGCGCCCGTATCGTTATGTCAGGTTCCGGCCCTTAAACCGTACAGTATATGATACTGACTAGTGGGAGATACGGCTGCTCTCTAGTTACTGACGATAACGTCAAGATAGAACAATCGAGCTCGCTATGTCGCGATGAAGATTTTAGCCCAACACCTGCGTTAACCGGTTGTGCCATGCGATCTAAATGCCGATGGGCGGCCATTGTACAGTTGTCCCCTAGGACCCCTAAAAGCATGAGCATCTTGATCACGTATAGCTCATAGCCTGATCTCATCATATTGGGCAATGTTCGCTCACGGCTATGCCCATTTACGAGACTTGTTCGACACGGGCCGGGTATCGTAAGCCAACAAAATAAAGAGAATACTAATGAGGATTCTTTCCTCTTACAGACACTGGTGACCACTTACATGGAGGTACGACCGATTTGGGAGTCAGTTATATGCATGCGTGGGCCTTTTTTTGACGTAAACGCAGTCTCCGGACGGATCCGAATAATGTCTGGGGCGCGATTTGAAGGGAATGGCGCCGCGACACGTCAAGTTAGTGGTGAAGATTAGACTGTTTGGTATTGGCTTAGGCATGGTTCGGCATTGGAAGCTTGAAGGCTTCGCTCGGTTCGCCTACCGTCTGATTGGAAACCCGCCAATGACGAACAACTTATTTGACGACCATGCAAGGTGCTTGGCGCCGCCCCGCAATTTCTCAATATTGCCGTCTTACATACACGCGATCACGCACCATGTTCAAGTAACGATCGTTCCCATTTTGTTTAAATTGAGATGCACACGTAAGTTCACTAGCAGTTAACGGATCCCATGTATCTTAATATATTCAAATTCTACCTCCAGAGGTTACTCGGAGCCGACGTCGACAGGGTGTGCTGGATTCTGTCATTTTGCTATAACTGTGCGATAACTGCGAACCAACTCTACGGACCAGCGATAGGGAGGTAAATCCCCACCTGATTTGCGTAAGACAGTGAGCTCCACAAACCCCGAGATTCCACCTGCATCTATGTCAAAACTCCTCCTTGGTCCGCCTCTGCTTTGATACCATGGGTGGCATATATGCTACGCGAAGCAGCCTGTGAGAGTTTAGTTCCTATCTCTATATAGAAGTTGGGCGGGCGGCTCCGGGCTTACTGTTAAACGTACTCGACTGGCGATCGAACCGGGATAGCAAGTAGACTCAGGGCTGCGAAAGCCCATGATAAAGAACTGTAGCAAAGCTATGTGGATTGCCTACTTTGTAGATTTACAGTCTTACCTCTCCTGCCGTCGTGTAATGCGTCGTATAGTAACGGCCCCCCGACACTCATGACAATATGACTCGGGATGCCGGAAGAGCGCCTGATTAGAGTTAACTTAGGCTTAGTGGAAAACTAATAGAGCCTTTCTGTAAAGAGCCAGACCCTCGCGGGTCGTCCACGTATAACTCTAATATGAGTCAGGCTTATGGGTGTTACTTTTTAGTTGGTTGTGTATTTAGGTTGCTCACATCGAATCCTCTAGAATTTACGCATTGTAGTCCTCCGAAAATAAGTCGCGAGTATGGACAGATCGGGGTAGTGTACCATTCATTCAGCTGGCGGACCCATCGCTTCCGAGATATACGTTTCAAAACAGTACGTGGTCTGCAGTCAGACCATACTGATTCTTATAGCATCCGGACCCCTGGCAGCATTCTTGGCCGGGTATACCACCTGTAGCCAGAGGTGCGAGCCGTGTAATAACGCCCACACCGGCAACGCAGCGGTGGTCGCGACTTTGTAGACGAATGCCGTTCGCCGGCGTGTAGAGCGA
seq00032   ATTTGGAGCAACGAAACTGAGCCCGCAATCAGGACGGGATAAGTACGCGGAGGGTCAACATAGAATGAACACCGACAGACTCCCTCACTAGTTCCCTATAGGTGGTATAGGGGGGCAAACCTCGCTAGCAGCGTCATGCGCATGTTTAATCCTGCCCGGAACTGGAGAGGGGGCTAAGCATTCATCAAGTCACTTGGTGAGTGCCCCCTTCGCTCACGTCGATCCCCTGGGCACGCTTCCAGAGGCTCATAGATCATGGTTTGTAAGGAGTGCCATGGAGATTGAGTTCGGGCACAGCGGTAGTCTAGCGTCCTACTTGAAGTTTGGATTAAGGAACGCGCAGCTAAATTTATAGCCTGGCTCAAGTCGAGTCGACGCGCCTATATACGATCGACTTTGGACAATAGTAAAAATCAACCATTTGCTCATTAACGAACGCCGACACACGTGATATTTATCCTTACGCTATCAACTGTCTTGCGCCCGTATCGTTATGTCAGGTTCCGGCCCTTAAACCGTACAGTATATGATACTGACTAGTGGGAGATACGGCTGCTCTCTAGTTACTGACGATAACGTCAAGATAGAACAATCGAGCTCGCTATGTCGCGATGAAGATTTTAGCCCAACACCTGCGTTAACCGGTTGTGCCATGCGATCTAAATGCCGATGGGCGGCCATTGTACAGTTGTCCCCTAGGACCCCTAAAAGCATGAGCATCTTGATCACGTATAGCTCATAGCCTGATCTCATCATATTGGGCAATGTTCGCTCACGGCTATGCCCATTTACGAGACTTGTTCGACACGGGCCGGGTATCGTAAGCCAACAAAATAAAGAGAATACTAATGAGGATTCTTTCCTCTTACAGACACTGGTGACCACTTACATGGAGGTACGACCGATTTGGGAGTCAGTTATATGCATGCGTGGGCCTTTTTTTGACGTAAACGCAGTCTCCGGACGGATCCGAATAATGTCTGGGGCGCGATTTGAAGGGAATGGCGCCGCGACACGTCAAGTTAGTGGTGAAGATTAGACTGTTTGGTATTGGCTTAGGCATGGTTCGGCATTGGAAGCTTGAAGGCTTCGCTCGGTTCGCCTACCGTCTGATTGGAAACCCGCCAATGACGAACAACTTATTTGACGACCATGCAAGGTGCTTGGCGCCGCCCCGCAATTTCTCAATATTGCCGTCTTACATACACGCGATCACGCACCATGTTCAAGTAACGATCGTTCCCATTTTGTTTAAATTGAGATGCACACGTAAGTTCACTAGCAGTTAACGGATCCCATGTATCTTAATATATTCAAATTCTACCTCCAGAGGTTACTCGGAGCCGACGTCGACAGGGTGTGCTGGATTCTGTCATTTTGCTATAACTGTGCGATAACTGCGAACCAACTCTACGGACCAGCGATAGGGAGGTAAATCCCCACCTGATTTGCGTAAGACAGTGAGCTCCACAAACCCCGAGATTCCACCTGCATCTATGTCAAAACTCCTCCTTGGTCCGCCTCTGCTTTGATACCATGGGTGGCATATATGCTACGCGAAGCAGCCTGTGAGAGTTTAGTTCCTATCTCTATATAGAAGTTGGGCGGGCGGCTCCGGGCTTACTGTTAAACGTACTCGACTGGCGATCGAACCGGGATAGCAAGTAGACTCAGGGCTGCGAAAGCCCATGATAAAGAACTGTAGCAAAGCTATGTGGATTGCCTACTTTGTAGATTTACAGTCTTACCTCTCCTGCCGTCGTGTAATGCGTCGTATAGTAACGGCCCCCCGACACTCATGACAATATGACTCGGGATGCCGGAAGAGCGCCTGATTAGAGTTAACTTAGGCTTAGTGGAAAACTAATAGAGCCTTTCTGTAAAGAGCCAGACCCTCGCGGGTCGTCCACGTATAACTCTAATATGAGTCAGGCTTATGGGTGTTACTTTTTAGTTGGTTGTGTATTTAGGTTGCTCACATCGAATCCTCTAGAATTTACGCATTGTAGTCCTCCGAAAATAAGTCGCGAGTATGGACAGATCGGGGTAGTGTACCATTCATTCAGCTGGCGGACCCATCGCTTCCGAGATATACGTTTCAAAACAGTACGTGGTCTGCAGTCAGACCATACTGATTCTTATAGCATCCGGACCCCTGGCAGCATTCTTGGCCGGGTATACCACCTGTAGCCAGAGGTGCGAGCCGTGTAATAACGCCCACACCGGCAACGCAGCGGTGGTCGCGACTTTGTAGACGAATGCCGTTCGCCGGCGTGTAGAGCGA
seq00033   ATTTGGAGCAACGAAACTGAGCCCGCAATCAGGACGGGATAAGTACGCGGAGGGTCAACATAGAATGAACACCGACAGACTCCCTCACTAGTTCCCTATAGGTGGTATAGGGGGGCAAACCTCGCTAGCAGCGTCATGCGCATGTTTAATCCTGCCCGGAACTGGAGAGGGGGCTAAGCATTCATCAAGTCACTTGGTGAGTGCCCCCTTCGCTCACGTCGATCCCCTGGGCACGCTTCCAGAGGCTCATAGATCATGGTTTGTAAGGAGTGCCATGGAGATTGAGTTCGGGCACAGCGGGAGTCTAGCGTCCTACTTGAAGTTTGGATTAAGGAACGCGCAGCTAAATTTATAGCCTGGCTCAAGTCGAGTCGACGCGCCTATATACGATCGACTTTGGACAATAGTAAAAATCAACCATTTGCTCATTAACGAACGCCGACACACGTGATATTTATCCTTACGCTATCAACTGTCTTGCGCCCGTATCGTTATGTCAGGTTCCGGCCCTTAAACCGTACAGTATATGATACTGACTAGTGGGAGATACGGCTGCTCTCTAGTTACTGACGATAACGTCAAGATAGAACAATCGAGCTCGCTATGTCGCGATGAAGATTTTAGCCCAACACCTGCGTTAACCGGTTGTGCCATGCGATCTAAATGCCGATGGGCGGCCATTGTACAGTTGTCCCCTAGGACCCCTAAAAGCATGAGCATCTTGATCACGTATAGCTCATAGCCTGATCTCATCATATTGGGCAATGTTCGCTCACGGCTATGCCCATTTACGAGACTTGTTCGACACGGGCCGGGTATCGTAAGCCAACAAAATAAAGAGAATACTAATGAGGATTCTTTCCTCTTACAGACACTGGTGACCACTTACATGGAGGTACGACCGATTTGGGAGTCAGTTATATGCATGCGTGGGCCTTTTTTTGACGTAAACGCAGTCTCCGGACGGATCCGAATAATGTCTGGGGCGCGATTTGAAGGGAATGGCGCCGCGACACGTCAAGTTAGTGGTGAAGATTAGACTGTTTGGTATTGGCTTAGGCATGGTTCGGCATTGGAAGCTTGAAGGCTTCGCTCGGTTCGCCTACCGTCTGATTGGAAACCCGCCAATGACGAACAACTTATTTGACGACCATGCAAGGTGCTTGGCGCCGCCCCGCAATTTCTCAATATTGCCGTCTTACATACACGCGATCACGCACCATGTTCAAGTAACGATCGTTCCCATTTTGTTTAAATTGAGATGCACACGTAAGTTCACTAGCAGTTAACGGATCCCATGTATCTTAATATATTCAAATTCTACCTCCAGAGGTTACTCGGAGCCGACGTCGACAGGGTGTGCTGGATTCTGTCATTTTGCTATAACTGTGCGATAACTGCGAACCAACTCTACGGACCAGCGATAGGGAGGTAAATCCCCACCTGATTTGCGTAAGACAGTGAGCTCCACAAACCCCGAGATTCCACCTGCATCTATGTCAAAACTCCTCCTTGGTCCGCCTCTGCTTTGATACCATGGGTGGCATATATGCTACGCGAAGCAGCCTGTGAGAGTTTAGTTCCTATCTCTATATAGAAGTTGGGCGGGCGGCTCCGGGCTTACTGTTAAACGTACTCGACTGGCGATCGAACCGGGATAGCAAGTAGACTCAGGGCTGCGAAAGCCCATGATAAAGAACTGTAGCAAAGCTATGTGGATTGCCTACTTTGTAGATTTACAGTCTTACCTCTCCTGCCGTCGTGTAATGCGTCGTATAGTAACGGCCCCCCGACACTCATGACAATATGACTCGGGATGCCGGAAGAGCGCCTGATTAGAGTTAACTTAGGCTTAGTGGAAAACTAATAGAGCCTTTCTGTAAAGAGCCAGACCCTCGCGGGTCGTCCACGTATAACTCTAATATGAGTCAGGCTTATGGGTGTTACTTTTTAGTTGGTTGTGTATTTAGGTTGCTCACATCGAATCCTCTAGAATTTACGCATTGTAGTCCTCCGAAAATAAGTCGCGAGTATGGACAGATCGGGGTAGTGTACCATTCATTCAGCTGGCGGACCCATCGCTTCCGAGATATACGTTTCAAAACAGTACGTGGTCTGCAGTCAGACCATACTGATTCTTATAGCATCCGGACCCCTGGCAGCATTCTTGGCCGGGTATACCACCTGTAGCCAGAGGTGCGAGCCGTGTAATAACGCCCACACCGGCAACGCAGCGGTGGTCGCGACTTTGTAGACGAATGCCGTTCGCCGGCGTGTAGAGCGA
