# Supplementary material for: How Good Are Indirect Tests at Detecting Recombination in Human mtDNA?
Source: G3 (Bethesda). 2013 Jul 1;3(7):1095–104. doi: 10.1534/g3.113.006510 (PMC3704238; doi:10.1534/g3.113.006510)
Supplement: Supporting Information [file supp_g3.113.006510_FileS2.gz › SequenceData/mtDNA_ratehet&popgrowth/10/3rdbase/Infiles/10_31-new.txt]

33 2284
seq00001   TCCAGGGGCGCGAATCTCATTAACATCGCTCTAATTCGTGCAAGCCCTCGCTTTTCTAGTGTGCAAATGGCTGCCATTACGCGGCGGACTAAAGTGATGAGCAAGGAGCAGCCCGCTGCACGCAGTGAAACGGCTCTCTTGTCCTAGGCCGCAGACAGTCCGTTCTATGGCACTTGGATAGGCTTCAGCCCTTATTCACTAGATTTGTCAAGCTTGACTATATGTTCCAGGCTCGCCACGCTTTAATTATAAATGTCCATTGTGCGACCGGGTTTCTCTTTTAAAATCCGCGTTAGGGTGGCTTACGCCTTGGCGCTGCTGGGCAGTGTTAGTTGTGTTTCCGCATCCACTATCTTCCGAGCGCCCTGCGACCGCATAAGATACTGTTGCCGGGTGTCGTCGATAACTTGACTAGTGTACAACTGAGCATCTTGGTTGGCGGCGCTATAACACGATACGAAATGCTTGAACCGGGACTTTGAGAATCCAAAAAATGAAGTACTAGGCGTTGAATTGCTCGCTGGATTGAATGAGCTCAGCAGGTTGAACATCGCTCGGCACACTGACTAGTATTGAATGATCGTGGGGCCCTTGGTTATAAGTCGCATTACCATTACCAGCAAGCCGGTGATGACGGCTTTTAATCTACGTCCATAACCCCGAGGCCTTCAAACGTCCAGGCCCTATTACTGCATCGTGTTCAACTTTCATGTTTCGGTATTTGCGGAAAACCATCTGTGTACCGTGTTCGTTCCCCTACGACTTAAGTTGGGAACCTGCCTAGGTGCGATCAGCACAGCTATGGGAGTCTGGGGGTACGTGGGAAATCGTACGAATGCAGCCGGCTAACATATGATTCGATGCCTTTCGCAAGTAGAATAAGCGTTTCTGAACCTGAATTCATGATTGCCCTGGGCTGTAACGAGTCAATTCATCTTATCCACATAGAAGATTTTGATGCCCATACGATCAGGCGGCTGGCGCTACAGTGATTTCTTTATACTCGCTTTGCACGCCAATCGCGTCGTCTAAGTGACATACTGACTCTCGACTTTAATATCCCACTAATCGATACCAGATGCGCAGTCACTCATTGAGACAACGCATCGCTGCGTGCCGATACAACTACGATACGAGACGGTTTCATCGAAAGATGCATTCTTGAAATCTTCGCTGTTTGTCTTAGTGCTGAAATGGAGACGAGTCGTAGTGCTGTATTGAGCCCACGACTAACGTGCGGGAAAACTAGAGTAGCGTGTAAAATTGCTCCCCGCAATGTTCTAAGTCCGTCACAATGCTTTTGTCGCGCGCCAACACGAGCGATGAAGGACAGCTACTAGGCTTTGTTTCCTTGAGAGAAGGAATAAAACAAGGTTCACGGTCACCGTCACATCATCGACGCCATCAGGTAAATCTACGGTTCGCTGTACTAAGCAGTGTCATAAATGTTGCGTGTCATGCCGCTTGCACCTCGTACTATGCCGGGTGCTCCCTCCAGCTGGGGCTTACTTAACCGAATGAACGCCTCCATGCCTCGTCAGACAGCTGGCGTGAACCTAACGGCGATCTTACTGTCACTCCTCTCTAAAACATAGCCCTCCAGGAGTCGCAAAAACGATTGTTTGAAAGACTCAGGATGCGCTGTTGGCTTGCTCCGCGTAACATGCGTAGTGCGGTGGGGGAACTTTCGATGCCTGAGAAATATTAAATCGGGCAGAATGCTTAACTAAGTACACATCGGAATAAGGCTCCGGGCTTTGTTTTATCGGAAGCTGGGCTATCAATGCAATCACATCCCCTCGCAAAGTCTTCCGTCCGTTGTACTCCGGCCCGCGCTCCGACGATCTTAGCGCCGGGGTGCTTACCGGAGACACCAGTAAAATCTTACGGGTTTGAAAACGGCACACGTCTGCTCTGGCCTTGCATTAACGGTAGCGCCCTTCGGCGCGAGTAGTTGGGGTCCTTGACGCAAGTATCCGCAGAAAATTGTCAGCTCTATGCCGATAAATTATTGCCACCGAAGTCCTGCAGTGATATATCATTTGTCCTCCGTATCGACATACCGCTCTCTGAAATCTATTGACGTTTCCGAACTCGCCGGTGCTGGAGTTATGTGGCGCCGGGGGATTATTTTAGGGTTCAGTTAGCAAAATTGTAGCTGCCGCCATGAAATGGATTCGCTGAAGATAACACTAAAGTGCATACAAACAGTTATCTACCAGTCCCAAGGAAGGTAATGTCCCGACAGGAGCTGAACGAACGGGCTAACTTTGCGTTAATCCCC
seq00002   TCCAGGGGCGCGAATCTCATTAACATCGCTCTAATTCGTGCAAGCCCTCGCTTTTCTAGTGTGCAAATGGCTGCCATTACGCGGCGGACTAAAGTGATGAGCAAGGAGCAGCCCGCTGCACGCAGTGAAACGGCTCTCTTGTCCTAGGCCGCAGACAGTCCGTTCTATGGCACTTGGATAGGCTTCAGCCCTTATTCACTAGATTTGTCAAGCTTGACTATATGTTCCAGGCTCGCCACGCTTTAATTATAAATGTCCATTGTGCGACCGGGTTTCTCTTTTAAAATCCGCGTTAGGGTGGCTTACGCCTTGGCGCTGCTGGGCAGTGTTAGTTGTGTTTCCGCATCCACTATCTTCCGAGCGCCCTGCGACCGCATAAGATACTGTTGCCGGGTGTCGTCGATAACTTGACTAGTGTACAACTGAGCATCTTGGTTGGCGGCGCTATAACACGATACGAAATGCTTGAACCGGGACTTTGAGAATCCAAAAAATGAAGTACTAGGCGTTGAATTGCTCGCTGGATTGAATGAGCTCAGCAGGTTGAACATCGCTCGGCACACTGACTAGTATTGAATGATCGTGGGGCCCTTGGTTATAAGTCGCATTACCATTACCAGCAAGCCGGTGATGACGGCTTTTAATCTACGTCCATAACCCCGAGGCCTTCAAACGTCCAGGCCCTATTACTGCATCGTGTTCAACTTTCATGTTTCGGTATTTGCGGAAAACCATCTGTGTACCGTGTTCGTTCCCCTACGACTTAAGTTGGGAACCTGCCTAGGTGCGATCAGCACAGCTATGGGAGTCTGGGGGTACGTGGGAAATCGTACGAATGCAGCCGGCTAACATATGATTCGATGCCTTTCGCAAGTAGAATAAGCGTTTCTGAACCTGAATTCATGATTGCCCTGGGCTGTAACGAGTCAATTCATCTTATCCACATAGAAGATTTTGATGCCCATACGATCAGGCGGCTGGCGCTACAGTGATTTCTTTATACTCGCTTTGCACGCCAATCGCGTCGTCTAAGTGACATACTGACTCTCGACTTTAATATCCCACTAATCGATACCAGATGCGCAGTCACTCATTGAGACAACGCATCGCTGCGTGCCGATACAACTACGATACGAGACGGTTTCATCGAAAGATGCATTCTTGAAATCTTCGCTGTTTGTCTTAGTGCTGAAATGGAGACGAGTCGTAGTGCTGTATTGAGCCCACGACTAACGTGCGGGAAAACTAGAGTAGCGTGTAAAATTGCTCCCCGCAATGTTCTAAGTCCGTCACAATGCTTTTGTCGCGCGCCAACACGAGCGATGAAGGACAGCTACTAGGCTTTGTTTCCTTGAGAGAAGGAATAAAACAAGGTTCACGGTCACCGTCACATCATCGACGCCATCAGGTAAATCTACGGTTCGCTGTACTAAGCAGTGTCATAAATGTTGCGTGTCATGCCGCTTGCACCTCGTACTATGCCGGGTGCTCCCTCCAGCTGGGGCTTACTTAACCGAATGAACGCCTCCATGCCTCGTCAGACAGCTGGCGTGAACCTAACGGCGATCTTACTGTCACTCCTCTCTAAAACATAGCCCTCCAGGAGTCGCAAAAACGATTGTTTGAAAGACTCAGGATGCGCTGTTGGCTTGCTCCGCGTAACATGCGTAGTGCGGTGGGGGAACTTTCGATGCCTGAGAAATATTAAATCGGGCAGAATGCTTAACTAAGTACACATCGGAATAAGGCTCCGGGCTTTGTTTTATCGGAAGCTGGGCTATCAATGCACTCACATCCCCTCGCAAAGTCTTCCGTCCGTTGTACTCCGGCCCGCGCTCCGACGATCTTAGCGCCGGGGTGCTTACCGGAGACACCAGTAAAATCTTACGGGTTTGAAAACGGCTCACGTCTGCTCTGGCCTTGCATTAACGGTAGCGCCCTTCGGCGCGAGTAGTTGGGGTCCTTGACGCAAGTATCCGCAGAAAATTGTCAGCTCTATGCCGATAAATTATTGCCACCGAAGTCCTGCAGTGATATATCATTTGTCCTCCGTATCGACATACCGCTCTCTGAAATCTATTGACGTTTCCGAACTCGCCGGTGCTGGAGTTATGTGGCGCCGGGGGATTATTTTAGGGTTCAGTTAGCAAAATTGTAGCTGCCGCCATGAAATGGATTCGCTGAAGATAACACTAAAGTGCATACAAACAGTTATCTACCAGTCCCAAGGAAGGTAATGTCCCGACAGGAGCTGAACGAACGGGCTAACTTTGCGTTAATCCCC
seq00003   TCCAGGGGCGCGAATCTCATTAACATCGCTCTAATTCGTGCAAGCCCTCGCTTTTCTAGTGTGCAAATGGCTGCCATTACGCGGCGGACTAAAGTGATGAGCAAGGAGCAGCCCGCTGCACGCAGTGAAACGGCTCTCTTGTCCTAGGCCGCAGACAGTCCGTTCTATGGCACTTGGATAGGCTTCAGCCCTTATTCACTAGATTTGTCAAGCTTGACTATATGTTCCAGGCTCGCCACGCTTTAATTATAAATGTCCATTGTGCGACCGGGTTTCTCTTTTAAAATCCGCGTTAGGGTGGCTTACGCCTTGGCGCTGCTGGGCAGTGTTAGTTGTGTTTCCGCATCCACTATCTTCCGAGCGCCCTGCGACCGCATAAGATACTGTTGCCGGGTGTCGTCGATAACTTGACTAGTGTACAACTGAGCATCTTGGTTGGCGGCGCTATAACACGATACGAAATGCTTGAACCGGGACTTTGAGAATCCAAAAAATGAAGTACTAGGCGTTGAATTGCTCGCTGGATTGAATGAGCTCAGCAGGTTGAACATCGCTCGGCACACTGACTAGTATTGAATGATCGTGGGGCCCTTGGTTATAAGTCGCATTACCATTACCAGCAAGCCGGTGATGACGGCTTTTAATCTACGTCCATAACCCCGAGGCCTTCAAACGTCCAGGCCCTATTACTGCATCGTGTTCAACTTTCATGTTTCGGTATTTGCGGAAAACCATCTGTGTACCGTGTTCGTTCCCCTACGACTTAAGTTGGGAACCTGCCTAGGTGCGATCAGCACAGCTATGGGAGTCTGGGGGTACGTGGGAAATCGTACGAATGCAGCCGGCTAACATATGATTCGATGCCTTTCGCAAGTAGAATAAGCGTTTCTGAACCTGAATTCATGATTGCCCTGGGCTGTAACGAGTCAATTCATCTTATCCACATAGAAGATTTTGATGCCCATACGATCAGGCGGCTGGCGCTACAGTGATTTCTTTATACTCGCTTTGCACGCCAATCGCGTCGTCTAAGTGACATACTGACTCTCGACTTTAATATCCCACTAATCGATACCAGATGCGCAGTCACTCATTGAGACAACGCATCGCTGCGTGCCGATACAACTACGATACGAGACGGTTTCATCGAAAGATGCATTCTTGAAATCTTCGCTGTTTGTCTTAGTGCTGAAATGGAGACGAGTCGTAGTGCTGTATTGAGCCCACGACTAACGTGCGGGAAAACTAGAGTAGCGTGTAAAATTGCTCCCCGCAATGTTCTAAGTCCGTCACAATGCTTTTGTCGCGCGCCAACACGAGCGATGAAGGACAGCTACTAGGCTTTGTTTCCTTGAGAGAAGGAATAAAACAAGGTTCACGGTCACCGTCACATCATCGACGCCATCAGGTAAATCTACGGTTCGCTGTACTAAGCAGTGTCATAAATGTTGCGTGTCATGCCGCTTGCACCTCGTACTATGCCGGGTGCTCCCTCCAGCTGGGGCTTACTTAACCGAATGAACGCCTCCATGCCTCGTCAGACAGCTGGCGTGAACCTAACGGCGATCTTACTGTCACTCCTCTCTAAAACATAGCCCTCCAGGAGTCGCAAAAACGATTGTTTGAAAGACTCAGGATGCGCTGTTGGCTTGCTCCGCGTAACATGCGTAGTGCGGTGGGGGAACTTTCGATGCCTGAGAAATATTAAATCGGGCAGAATGCTTAACTAAGTACACATCGGAATAAGGCTCCGGGCTTTGTTTTATCGGAAGCTGGGCTATCAATGCACTCACATCCCCTCGCAAAGTCTTCCGTCCGTTGTACTCCGGCCCGCGCTCCGACGATCTTAGCGCCGGGGTGCTTACCGGAGACACCAGTAAAATCTTACGGGTTTGAAAACGGCTCACGTCTGCTCTGGCCTTGCATTAACGGTAGCGCCCTTCGGCGCGAGTAGTTGGGGTCCTTGACGCAAGTATCCGCAGAAAATTGTCAGCTCTATGCCGATAAATTATTGCCACCGAAGTCCTGCAGTGATATATCATTTGTCCTCCGTATCGACATACCGCTCTCTGAAATCTATTGACGTTTCCGAACTCGCCGGTGCTGGAGTTATGTGGCGCCGGGGGATTATTTTAGGGTTCAGTTAGCAAAATTGTAGCTGCCGCCATGAAATGGATTCGCTGAAGATAACACTAAAGTGCATACAAACAGTTATCTACCAGTCCCAAGGAAGGTAATGTCCCGACAGGAGCTGAACCAACGGGCTAACTTTGCGTTAATCCCC
seq00004   TCCAGGGGCGCGAATCTCATTAACATCGCTCTAATTCGTGCAAGCCCTCGCTTTTCTAGTGTGCAAATGGCTGCCATTACGCGGCGGACTAAAGTGATGAGCAAGGAGCAGCCCGCTGCACGCAGTGAAACGGCTCTCTTGTCCTAGGCCGCAGACAGTCCGTTCTATGGCACTTGGATAGGCTTCAGCCCTTATTCACTAGATTTGTCAAGCTTGACTATATGTTCCAGGCTCGCCACGCTTTAATTATAAATGTCCATTGTGCGACCGGGTTTCTCTTTTAAAATCCGCGTTAGGGTGGCTTACGCCTTGGCGCTGCTGGGCAGTGTTAGTTGTGTTTCCGCATCCACTATCTTCCGAGCGCCCTGCGACCGCATAAGATACTGTTGCCGGGTGTCGTCGATAACTTGACTAGTGTACAACTGAGCATCTTGGTTGGCGGCGCTATAACACGATACGAAATGCTTGAACCGGGACTTTGAGAATCCAAAAAATGAAGTACTAGGCGTTGAATTGCTCGCTGGATTGAATGAGCTCAGCAGGTTGAACATCGCTCGGCACACTGACTAGTATTGAATGATCGTGGGGCCCTTGGTTATAAGTCGCATTACCATTACCAGCAAGCCGGTGATGACGGCTTTTAATCTACGTCCATAACCCCGAGGCCTTCAAACGTCCAGGCCCTATTACTGCATCGTGTTCAACTTTCATGTTTCGGTATTTGCGGAAAACCATCTGTGTACCGTGTTCGTTCCCCTACGACTTAAGTTGGGAACCTGCCTAGGTGCGATCAGCACAGCTATGGGAGTCTGGGGGTACGTGGGAAATCGTACGAATGCAGCCGGCTAACATATGATTCGATGCCTTTCGCAAGTAGAATAAGCGTTTCTGAACCTGAATTCATGATTGCCCTGGGCTGTAACGAGTCAATTCATCTTATCCACATAGAAGATTTTGATGCCCATACGATCAGGCGGCTGGCGCTACAGTGATTTCTTTATACTCGCTTTGCACGCCAATCGCGTCGTCTAAGTGACATACTGACTCTCGACTTTAATATCCCACTAATCGATACCAGATGCGCAGTCACTCATTGAGACAACGCATCGCTGCGTGCCGATACAACTACGATACGAGACGGTTTCATCGAAAGATGCATTCTTGAAATCTTCGCTGTTTGTCTTAGTGCTGAAATGGAGACGAGTCGTAGTGCTGTATTGAGCCCACGACTAACGTGCGGGAAAACTAGAGTAGCGTGTAAAATTGCTCCCCGCAATGTTCTAAGTCCGTCACAATGCTTTTGTCGCGCGCCAACACGAGCGATGAAGGACAGCTACTAGGCTTTGTTTCCTTGAGAGAAGGAATAAAACAAGGTTCACGGTCACCGTCACATCATCGACGCCATCAGGTAAATCTACGGTTCGCTGTACTAAGCAGTGTCATAAATGTTGCGTGTCATGCCGCTTGCACCTCGTACTATGCCGGGTGCTCCCTCCAGCTGGGGCTTACTTAACCGAATGAACGCCTCCATGCCTCGTCAGACAGCTGGCGTGAACCTAACGGCGATCTTACTGTCACTCCTCTCTAAAACATAGCCCTCCAGGAGTCGCAAAAACGATTGTTTGAAAGACTCAGGATGCGCTGTTGGCTTGCTCCGCGTAACATGCGTAGTGCGGTGGGGGAACTTTCGATGCCTGAGAAATATTAAATCGGGCAGAATGCTTAACTAAGTACACATCGGAATAAGGCTCCGGGCTTTGTTTTATCGGAAGCTGGGCTATCAATGCACTCACATCCCCTCGCAAAGTCTTCCGTCCGTTGTACTCCGGCCCGCGCTCCGACGATCTTAGCGCCGGGGTGCTTACCGGAGACACCAGTAAAATCTTACGGGTTTGAAAACGGCTCACGTCTGCTCTGGCCTTGCATTAACGGTAGCGCCCTTCGGCGCGAGTAGTTGGGGTCCTTGACGCAAGTATCCGCAGAAAATTGTCAGCTCTATGCCGATAAATTATTGCCACCGAAGTCCTGCAGTGATATATCATTTGTCCTCCGTATCGACATACCGCTCTCTGAAATCTATTGACGTTTCCGAACTCGCCGGTGCTGGAGTTATGTGGCGCCGGGGGATTATTTTAGGGTTCAGTTAGCAAAATTGTAGCTGCCGCCATGAAATGGATTCGCTGAAGATAACACTAAAGTGCATACAAACAGTTATCTACCAGTCCCAAGGAAGGTAATGTCCCGACAGGAGCTGAACGAACGGGCTAACTTTGCGTTAATCCCC
seq00005   TCCAGGGGCGCGAATCTCATTAACATCGCTCTAATTCGTGCAAGCCCTCGCTTTTCTAGTGTGCAAATGGCTGCCATTACGCGGCGGACTAAAGTGATGAGCAAGGAGCAGCCCGCTGCACGCAGTGAAACGGCTCTCTTGTCCTAGGCCGCAGACAGTCCGTTCTATGGCACTTGGATAGGCTTCAGCCCTTATTCACTAGATTTGTCAAGCTTGACTATATGTTCCAGGCTCGCCACGCTTTAATTATAAATGTCCATTGTGCGACCGGGTTTCTCTTTTAAAATCCGCGTTAGGGTGGCTTACGCCTTGGCGCTGCTGGGCAGTGTTAGTTGTGTTTCCGCATCCACTATCTTCCGAGCGCCCTGCGACCGCATAAGATACTGTTGCCGGGTGTCGTCGATAACTTGACTAGTGTACAACTGAGCATCTTGGTTGGCGGCGCTATAACACGATACGAAATGCTTGAACCGGGACTTTGAGAATCCAAAAAATGAAGTACTAGGCGTTGAATTGCTCGCTGGATTGAATGAGCTCAGCAGGTTGAACATCGCTCGGCACACTGACTAGTATTGAATGATCGTGGGGCCCTTGGTTATAAGTCGCATTACCATTACCAGCAAGCCGGTGATGACGGCTTTTAATCTACGTCCATAACCCCGAGGCCTTCAAACGTCCAGGCCCTATTACTGCATCGTGTTCAACTTTCATGTTTCGGTATTTGCGGAAAACCATCTGTGTACCGTGTTCGTTCCCCTACGACTTAAGTTGGGAACCTGCCTAGGTGCGATCAGCACAGCTATGGGAGTCTGGGGGTACGTGGGAAATCGTACGAATGCAGCCGGCTAACATATGATTCGATGCCTTTCGCAAGTAGAATAAGCGTTTCTGAACCTGAATTCATGATTGCCCTGGGCTGTAACGAGTCAATTCATCTTATCCACATAGAAGATTTTGATGCCCATACGATCAGGCGGCTGGCGCTACAGTGATTTCTTTATACTCGCTTTGCACGCCAATCGCGTCGTCTAAGTGACATACTGACTCTCGACTTTAATATCCCACTAATCGATACCAGATGCGCAGTCACTCATTGAGACAACGCATCGCTGCGTGCCGATACAACTACGATACGAGACGGTTTCATCGAAAGATGCATTCTTGAAATCTTCGCTGTTTGTCTTAGTGCTGAAATGGAGACGAGTCGTAGTGCTGTATTGAGCCCACGACTAACGTGCGGGAAAACTAGAGTAGCGTGTAAAATTGCTCCCCGCAATGTTCTAAGTCCGTCACAATGCTTTTGTCGCGCGCCAACACGAGCGATGAAGGACAGCTACTAGGCTTTGTTTCCTTGAGAGAAGGAATAAAACAAGGTTCACGGTCACCGTCACATCATCGACGCCATCAGGTAAATCTACGGTTCGCTGTACTAAGCAGTGTCATAAATGTTGCGTGTCATGCCGCTTGCACCTCGTACTATGCCGGGTGCTCCCTCCAGCTGGGGCTTACTTAACCGAATGAACGCCTCCATGCCTCGTCAGACAGCTGGCGTGAACCTAACGGCGATCTTACTGTCACTCCTCTCTAAAACATAGCCCTCCAGGAGTCGCAAAAACGATTGTTTGAAAGACTCAGGATGCGCTGTTGGCTTGCTCCGCGTAACATGCGTAGTGCGGTGGGGGAACTTTCGATGCCTGAGAAATATTAAATCGGGCAGAATGCTTAACTAAGTACACATCGGAATAAGGCTCCGGGCTTTGTTTTATCGGAAGCTGGGCTATCAATGCACTCACATCCCCTCGCAAAGTCTTCCGTCCGTTGTACTCCGGCCCGCGCTCCGACGATCTTAGCGCCGGGGTGCTTACCGGAGACACCAGTAAAATCTTACGGGTTTGAAAACGGCTCACGTCTGCTCTGGCCTTGCATTAACGGTAGCGCCCTTCGGCGCGAGTAGTTGGGGTCCTTGACGCAAGTATCCGCAGAAAATTGTCAGCTCTATGCCGATAAATTATTGCCACCGAAGTCCTGCAGTGATATATCATTTGTCCTCCGTATCGACATACCGCTCTCTGAAATCTATTGACGTTTCCGAACTCGCCGGTGCTGGAGTTATGTGGCGCCGGGGGATTATTTTAGGGTTCAGTTAGCAAAATTGTAGCTGCCGCCATGAAATGGATTCGCTGAAGATAACACTAAAGTGCATACAAACAGTTATCTACCAGTCCCAAGGAAGGTAATGTCCCGACAGGAGCTGAACGAACGGGCTAACTTTGCGTTAATCCCC
seq00006   TCCAGGGGCGCGAATCTCATTAACATCGCTCTAATTCGTGCAAGCCCTCGCTTTTCTAGTGTGCAAATGGCTGCCATTACGCGGCGGACTAAAGTGATGAGCAAGGAGCAGCCCGCTGCACGCAGTGAAACGGCTCTCTTGTCCTAGGCCGCAGACAGTCCGTTCTATGGCACTTGGATAGGCTTCAGCCCTTATTCACTAGATTTGTCAAGCTTGACTATATGTTCCAGGCTCGCCACGCTTTAATTATAAATGTCCATTGTGCGACCGGGTTTCTCTTTTAAAATCCGCGTTAGGGTGGCTTACGCCTTGGCGCTGCTGGGCAGTGTTAGTTGTGTTTCCGCATCCACTATCTTCCGAGCGCCCTGCGACCGCATAAGATACTGTTGCCGGGTGTCGTCGATAACTTGACTAGTGTACAACTGAGCATCTTGGTTGGCGGCGCTATAACACGATACGAAATGCTTGAACCGGGACTTTGAGAATCCAAAAAATGAAGTACTAGGCGTTGAATTGCTCGCTGGATTGAATGAGCTCAGCAGGTTGAACATCGCTCGGCACACTGACTAGTATTGAATGATCGTGGGGCCCTTGGTTATAAGTCGCATTACCATTACCAGCAAGCCGGTGATGACGGCTTTTAATCTACGTCCATAACCCCGAGGCCTTCAAACGTCCAGGCCCTATTACTGCATCGTGTTCAACTTTCATGTTTCGGTATTTGCGGAAAACCATCTGTGTACCGTGTTCGTTCCCCTACGACTTAAGTTGGGAACCTGCCTAGGTGCGATCAGCACAGCTATGGGAGTCTGGGGGTACGTGGGAAATCGTACGAATGCAGCCGGCTAACATATGATTCGATGCCTTTCGCAAGTAGAATAAGCGTTTCTGAACCTGAATTCATGATTGCCCTGGGCTGTAACGAGTCAATTCATCTTATCCACATAGAAGATTTTGATGCCCATACGATCAGGCGGCTGGCGCTACAGTGATTTCTTTATACTCGCTTTGCACGCCAATCGCGTCGTCTAAGTGACATACTGACTCTCGACTTTAATATCCCACTAATCGATACCAGATGCGCAGTCACTCATTGAGACAACGCATCGCTGCGTGCCGATACAACTACGATACGAGACGGTTTCATCGAAAGATGCATTCTTGAAATCTTCGCTGTTTGTCTTAGTGCTGAAATGGAGACGAGTCGTAGTGCTGTATTGAGCCCACGACTAACGTGCGGGAAAACTAGAGTAGCGTGTAAAATTGCTCCCCGCAATGTTCTAAGTCCGTCACAATGCTTTTGTCGCGCGCCAACACGAGCGATGAAGGACAGCTACTAGGCTTTGTTTCCTTGAGAGAAGGAATAAAACAAGGTTCACGGTCACCGTCACATCATCGACGCCATCAGGTAAATCTACGGTTCGCTGTACTAAGCAGTGTCATAAATGTTGCGTGTCATGCCGCTTGCACCTCGTACTATGCCGGGTGCTCCCTCCAGCTGGGGCTTACTTAACCGAATGAACGCCTCCATGCCTCGTCAGACAGCTGGCGTGAACCTAACGGCGATCTTACTGTCACTCCTCTCTAAAACATAGCCCTCCAGGAGTCGCAAAAACGATTGTTTGAAAGACTCAGGATGCGCTGTTGGCTTGCTCCGCGTAACATGCGTAGTGCGGTGGGGGAACTTTCGATGCCTGAGAAATATTAAATCGGGCAGAATGCTTAACTAAGTACACATCGGAATAAGGCTCCGGGCTTTGTTTTATCGGAAGCTGGGCTATCAATGCACTCACATCCCCTCGCAAAGTCTTCCGTCCGTTGTACTCCGGCCCGCGCTCCGACGATCTTAGCGCCGGGGTGCTTACCGGAGACACCAGTAAAATCTTACGGGTTTGAAAACGGCTCACGTCTGCTCTGGCCTTGCATTAACGGTAGCGCCCTTCGGCGCGAGTAGTTGGGGTCCTTGACGCAAGTATCCGCAGAAAATTGTCAGCTCTATGCCGATAAATTATTGCCACCGAAGTCCTGCAGTGATATATCATTTGTCCTCCGTATCGACATACCGCTCTCTGAAATCTATTGACGTTTCCGAACTCGCCGGTGCTGGAGTTATGTGGCGCCGGGGGATTATTTTAGGGTTCAGTTAGCAAAATTGTAGCTGCCGCCATGAAATGGATTCGCTGAAGATAACACTAAAGTGCATACAAACAGTTATCTACCAGTCCCAAGGAAGGTAATGTCCCGACAGGAGCTGAACCAACGGGCTAACTTTGCGTTAATCCCC
seq00007   TCCAGGGGCGCGAATCTCATTAACATCGCTCTAATTCGTGCAAGCCCTCGCTTTTCTAGTGTGCAAATGGCTGCCATTACGCGGCGGACTAAAGTGATGAGCAAGGAGCAGCCCGCTGCACGCAGTGAAACGGCTCTCTTGTCCTAGGCCGCAGACAGTCCGTTCTATGGCACTTGGATAGGCTTCAGCCCTTATTCACTAGATTTGTCAAGCTTGACTATATGTTCCAGGCTCGCCACGCTTTAATTATAAATGTCCATTGTGCGACCGGGTTTCTCTTTTAAAATCCGCGTTAGGGTGGCTTACGCCTTGGCGCTGCTGGGCAGTGTTAGTTGTGTTTCCGCATCCACTATCTTCCGAGCGCCCTGCGACCGCATAAGATACTGTTGCCGGGTGTCGTCGATAACTTGACTAGTGTACAACTGAGCATCTTGGTTGGCGGCGCTATAACACGATACGAAATGCTTGAACCGGGACTTTGAGAATCCAAAAAATGAAGTACTAGGCGTTGAATTGCTCGCTGGATTGAATGAGCTCAGCAGGTTGAACATCGCTCGGCACACTGACTAGTATTGAATGATCGTGGGGCCCTTGGTTATAAGTCGCATTACCATTACCAGCAAGCCGGTGATGACGGCTTTTAATCTACGTCCATAACCCCGAGGCCTTCAAACGTCCAGGCCCTATTACTGCATCGTGTTCAACTTTCATGTTTCGGTATTTGCGGAAAACCATCTGTGTACCGTGTTCGTTCCCCTACGACTTAAGTTGGGAACCTGCCTAGGTGCGATCAGCACAGCTATGGGAGTCTGGGGGTACGTGGGAAATCGTACGAATGCAGCCGGCTAACATATGATTCGATGCCTTTCGCAAGTAGAATAAGCGTTTCTGAACCTGAATTCATGATTGCCCTGGGCTGTAACGAGTCAATTCATCTTATCCACATAGAAGATTTTGATGCCCATACGATCAGGCGGCTGGCGCTACAGTGATTTCTTTATACTCGCTTTGCACGCCAATCGCGTCGTCTAAGTGACATACTGACTCTCGACTTTAATATCCCACTAATCGATACCAGATGCGCAGTCACTCATTGAGACAACGCATCGCTGCGTGCCGATACAACTACGATACGAGACGGTTTCATCGAAAGATGCATTCTTGAAATCTTCGCTGTTTGTCTTAGTGCTGAAATGGAGACGAGTCGTAGTGCTGTATTGAGCCCACGACTAACGTGCGGGAAAACTAGAGTAGCGTGTAAAATTGCTCCCCGCAATGTTCTAAGTCCGTCACAATGCTTTTGTCGCGCGCCAACACGAGCGATGAAGGACAGCTACTAGGCTTTGTTTCCTTGAGAGAAGGAATAAAACAAGGTTCACGGTCACCGTCACATCATCGACGCCATCAGGTAAATCTACGGTTCGCTGTACTAAGCAGTGTCATAAATGTTGCGTGTCATGCCGCTTGCACCTCGTACTATGCCGGGTGCTCCCTCCAGCTGGGGCTTACTTAACCGAATGAACGCCTCCATGCCTCGTCAGACAGCTGGCGTGAACCTAACGGCGATCTTACTGTCACTCCTCTCTAAAACATAGCCCTCCAGGAGTCGCAAAAACGATTGTTTGAAAGACTCAGGATGCGCTGTTGGCTTGCTCCGCGTAACATGCGTAGTGCGGTGGGGGAACTTTCGATGCCTGAGAAATATTAAATCGGGCAGAATGCTTAACTAAGTACACATCGGAATAAGGCTCCGGGCTTTGTTTTATCGGAAGCTGGGCTATCAATGCACTCACATCCCCTCGCAAAGTCTTCCGTCCGTTGTACTCCGGCCCGCGCTCCGACGATCTTAGCGCCGGGGTGCTTACCGGAGACACCAGTAAAATCTTACGGGTTTGAAAACGGCTCACGTCTGCTCTGGCCTTGCATTAACGGTAGCGCCCTTCGGCGCGAGTAGTTGGGGTCCTTGACGCAAGTATCCGCAGAAAATTGTCAGCTCTATGCCGATAAATTATTGCCACCGAAGTCCTGCAGTGATATATCATTTGTCCTCCGTATCGACATACCGCTCTCTGAAATCTATTGACGTTTCCGAACTCGCCGGTGCTGGAGTTATGTGGCGCCGGGGGATTATTTTAGGGTTCAGTTAGCAAAATTGTAGCTGCCGCCATGAAATGGATTCGCTGAAGATAACACTAAAGTGCATACAAACAGTTATCTACCAGTCCCAAGGAAGGTAATGTCCCGACAGGAGCTGAACCAACGGGCTAACTTTGCGTTAATCCCC
seq00008   TCCAGGGGCGCGAATCTCATTAACATCGCTCTAATTCGTGCAAGCCCTCGCTTTTCTAGTGTGCAAATGGCTGCCATTACGCGGCGGACTAAAGTGATGAGCAAGGAGCAGCCCGCTGCACGCAGTGAAACGGCTCTCTTGTCCTAGGCCGCAGACAGTCCGTTCTATGGCACTTGGATAGGCTTCAGCCCTTATTCACTAGATTTGTCAAGCTTGACTATATGTTCCAGGCTCGCCACGCTTTAATTATAAATGTCCATTGTGCGACCGGGTTTCTCTTTTAAAATCCGCGTTAGGGTGGCTTACGCCTTGGCGCTGCTGGGCAGTGTTAGTTGTGTTTCCGCATCCACTATCTTCCGAGCGCCCTGCGACCGCATAAGATACTGTTGCCGGGTGTCGTCGATAACTTGACTAGTGTACAACTGAGCATCTTGGTTGGCGGCGCTATAACACGATACGAAATGCTTGAACCGGGACTTTGAGAATCCAAAAAATGAAGTACTAGGCGTTGAATTGCTCGCTGGATTGAATGAGCTCAGCAGGTTGAACATCGCTCGGCACACTGACTAGTATTGAATGATCGTGGGGCCCTTGGTTATAAGTCGCATTACCATTACCAGCAAGCCGGTGATGACGGCTTTTAATCTACGTCCATAACCCCGAGGCCTTCAAACGTCCAGGCCCTATTACTGCATCGTGTTCAACTTTCATGTTTCGGTATTTGCGGAAAACCATCTGTGTACCGTGTTCGTTCCCCTACGACTTAAGTTGGGAACCTGCCTAGGTGCGATCAGCACAGCTATGGGAGTCTGGGGGTACGTGGGAAATCGTACGAATGCAGCCGGCTAACATATGATTCGATGCCTTTCGCAAGTAGAATAAGCGTTTCTGAACCTGAATTCATGATTGCCCTGGGCTGTAACGAGTCAATTCATCTTATCCACATAGAAGATTTTGATGCCCATACGATCAGGCGGCTGGCGCTACAGTGATTTCTTTATACTCGCTTTGCACGCCAATCGCGTCGTCTAAGTGACATACTGACTCTCGACTTTAATATCCCACTAATCGATACCAGATGCGCAGTCACTCATTGAGACAACGCATCGCTGCGTGCCGATACAACTACGATACGAGACGGTTTCATCGAAAGATGCATTCTTGAAATCTTCGCTGTTTGTCTTAGTGCTGAAATGGAGACGAGTCGTAGTGCTGTATTGAGCCCACGACTAACGTGCGGGAAAACTAGAGTAGCGTGTAAAATTGCTCCCCGCAATGTTCTAAGTCCGTCACAATGCTTTTGTCGCGCGCCAACACGAGCGATGAAGGACAGCTACTAGGCTTTGTTTCCTTGAGAGAAGGAATAAAACAAGGTTCACGGTCACCGTCACATCATCGACGCCATCAGGTAAATCTACGGTTCGCTGTACTAAGCAGTGTCATAAATGTTGCGTGTCATGCCGCTTGCACCTCGTACTATGCCGGGTGCTCCCTCCAGCTGGGGCTTACTTAACCGAATGAACGCCTCCATGCCTCGTCAGACAGCTGGCGTGAACCTAACGGCGATCTTACTGTCACTCCTCTCTAAAACATAGCCCTCCAGGAGTCGCAAAAACGATTGTTTGAAAGACTCAGGATGCGCTGTTGGCTTGCTCCGCGTAACATGCGTAGTGCGGTGGGGGAACTTTCGATGCCTGAGAAATATTAAATCGGGCAGAATGCTTAACTAAGTACACATCGGAATAAGGCTCCGGGCTTTGTTTTATCGGAAGCTGGGCTATCAATGCACTCACATCCCCTCGCAAAGTCTTCCGTCCGTTGTACTCCGGCCCGCGCTCCGACGATCTTAGCGCCGGGGTGCTTACCGGAGACACCAGTAAAATCTTACGGGTTTGAAAACGGCTCACGTCTGCTCTGGCCTTGCATTAACGGTAGCGCCCTTCGGCGCGAGTAGTTGGGGTCCTTGACGCAAGTATCCGCAGAAAATTGTCAGCTCTATGCCGATAAATTATTGCCACCGAAGTCCTGCAGTGATATATCATTTGTCCTCCGTATCGACATACCGCTCTCTGAAATCTATTGACGTTTCCGAACTCGCCGGTGCTGGAGTTATGTGGCGCCGGGGGATTATTTTAGGGTTCAGTTAGCAAAATTGTAGCTGCCGCCATGAAATGGATTCGCTGAAGATAACACTAAAGTGCATACAAACAGTTATCTACCAGTCCCAAGGAAGGTAATGTCCCGACAGGAGCTGAACCAACGGGCTAACTTTGCGTTAATCCCC
seq00009   TCCAGGGGCGCGAATCTCATTAACATCGCTCTAATTCGTGCAAGCCCTCGCTTTTCTAGTGTGCAAATGGCTGCCATTACGCGGCGGACTAAAGTGATGAGCAAGGAGCAGCCCGCTGCACGCAGTGAAACGGCTCTCTTGTCCTAGGCCGCAGACAGTCCGTTCTATGGCACTTGGATAGGCTTCAGCCCTTATTCACTAGATTTGTCAAGCTTGACTATATGTTCCAGGCTCGCCACGCTTTAATTATAAATGTCCATTGTGCGACCGGGTTTCTCTTTTAAAATCCGCGTTAGGGTGGCTTACGCCTTGGCGCTGCTGGGCAGTGTTAGTTGTGTTTCCGCATCCACTATCTTCCGAGCGCCCTGCGACCGCATAAGATACTGTTGCCGGGTGTCGTCGATAACTTGACTAGTGTACAACTGAGCATCTTGGTTGGCGGCGCTATAACACGATACGAAATGCTTGAACCGGGACTTTGAGAATCCAAAAAATGAAGTACTAGGCGTTGAATTGCTCGCTGGATTGAATGAGCTCAGCAGGTTGAACATCGCTCGGCACACTGACTAGTATTGAATGATCGTGGGGCCCTTGGTTATAAGTCGCATTACCATTACCAGCAAGCCGGTGATGACGGCTTTTAATCTACGTCCATAACCCCGAGGCCTTCAAACGTCCAGGCCCTATTACTGCATCGTGTTCAACTTTCATGTTTCGGTATTTGCGGAAAACCATCTGTGTACCGTGTTCGTTCCCCTACGACTTAAGTTGGGAACCTGCCTAGGTGCGATCAGCACAGCTATGGGAGTCTGGGGGTACGTGGGAAATCGTACGAATGCAGCCGGCTAACATATGATTCGATGCCTTTCGCAAGTAGAATAAGCGTTTCTGAACCTGAATTCATGATTGCCCTGGGCTGTAACGAGTCAATTCATCTTATCCACATAGAAGATTTTGATGCCCATACGATCAGGCGGCTGGCGCTACAGTGATTTCTTTATACTCGCTTTGCACGCCAATCGCGTCGTCTAAGTGACATACTGACTCTCGACTTTAATATCCCACTAATCGATACCAGATGCGCAGTCACTCATTGAGACAACGCATCGCTGCGTGCCGATACAACTACGATACGAGACGGTTTCATCGAAAGATGCATTCTTGAAATCTTCGCTGTTTGTCTTAGTGCTGAAATGGAGACGAGTCGTAGTGCTGTATTGAGCCCACGACTAACGTGCGGGAAAACTAGAGTAGCGTGTAAAATTGCTCCCCGCAATGTTCTAAGTCCGTCACAATGCTTTTGTCGCGCGCCAACACGAGCGATGAAGGACAGCTACTAGGCTTTGTTTCCTTGAGAGAAGGAATAAAACAAGGTTCACGGTCACCGTCACATCATCGACGCCATCAGGTAAATCTACGGTTCGCTGTACTAAGCAGTGTCATAAATGTTGCGTGTCATGCCGCTTGCACCTCGTACTATGCCGGGTGCTCCCTCCAGCTGGGGCTTACTTAACCGAATGAACGCCTCCATGCCTCGTCAGACAGCTGGCGTGAACCTAACGGCGATCTTACTGTCACTCCTCTCTAAAACATAGCCCTCCAGGAGTCGCAAAAACGATTGTTTGAAAGACTCAGGATGCGCTGTTGGCTTGCTCCGCGTAACATGCGTAGTGCGGTGGGGGAACTTTCGATGCCTGAGAAATATTAAATCGGGCAGAATGCTTAACTAAGTACACATCGGAATAAGGCTCCGGGCTTTGTTTTATCGGAAGCTGGGCTATCAATGCACTCACATCCCCTCGCAAAGTCTTCCGTCCGTTGTACTCCGGCCCGCGCTCCGACGATCTTAGCGCCGGGGTGCTTACCGGAGACACCAGTAAAATCTTACGGGTTTGAAAACGGCTCACGTCTGCTCTGGCCTTGCATTAACGGTAGCGCCCTTCGGCGCGAGTAGTTGGGGTCCTTGACGCAAGTATCCGCAGAAAATTGTCAGCTCTATGCCGATAAATTATTGCCACCGAAGTCCTGCAGTGATATATCATTTGTCCTCCGTATCGACATACCGCTCTCTGAAATCTATTGACGTTTCCGAACTCGCCGGTGCTGGAGTTATGTGGCGCCGGGGGATTATTTTAGGGTTCAGTTAGCAAAATTGTAGCTGCCGCCATGAAATGGATTCGCTGAAGATAACACTAAAGTGCATACAAACAGTTATCTACCAGTCCCAAGGAAGGTAATGTCCCGACAGGAGCTGAACCAACGGGCTAACTTTGCGTTAATCCCC
seq00010   TCCAGGGGCGCGAATCTCATTAACATCGCTCTAATTCGTGCAAGCCCTCGCTTTTCTAGTGTGCAAATGGCTGCCATTACGCGGCGGACTAAAGTGATGAGCAAGGAGCAGCCCGCTGCACGCAGTGAAACGGCTCTCTTGTCCTAGGCCGCAGACAGTCCGTTCTATGGCACTTGGATAGGCTTCAGCCCTTATTCACTAGATTTGTCAAGCTTGACTATATGTTCCAGGCTCGCCACGCTTTAATTATAAATGTCCATTGTGCGACCGGGTTTCTCTTTTAAAATCCGCGTTAGGGTGGCTTACGCCTTGGCGCTGCTGGGCAGTGTTAGTTGTGTTTCCGCATCCACTATCTTCCGAGCGCCCTGCGACCGCATAAGATACTGTTGCCGGGTGTCGTCGATAACTTGACTAGTGTACAACTGAGCATCTTGGTTGGCGGCGCTATAACACGATACGAAATGCTTGAACCGGGACTTTGAGAATCCAAAAAATGAAGTACTAGGCGTTGAATTGCTCGCTGGATTGAATGAGCTCAGCAGGTTGAACATCGCTCGGCACACTGACTAGTATTGAATGATCGTGGGGCCCTTGGTTATAAGTCGCATTACCATTACCAGCAAGCCGGTGATGACGGCTTTTAATCTACGTCCATAACCCCGAGGCCTTCAAACGTCCAGGCCCTATTACTGCATCGTGTTCAACTTTCATGTTTCGGTATTTGCGGAAAACCATCTGTGTACCGTGTTCGTTCCCCTACGACTTAAGTTGGGAACCTGCCTAGGTGCGATCAGCACAGCTATGGGAGTCTGGGGGTACGTGGGAAATCGTACGAATGCAGCCGGCTAACATATGATTCGATGCCTTTCGCAAGTAGAATAAGCGTTTCTGAACCTGAATTCATGATTGCCCTGGGCTGTAACGAGTCAATTCATCTTATCCACATAGAAGATTTTGATGCCCATACGATCAGGCGGCTGGCGCTACAGTGATTTCTTTATACTCGCTTTGCACGCCAATCGCGTCGTCTAAGTGACATACTGACTCTCGACTTTAATATCCCACTAATCGATACCAGATGCGCAGTCACTCATTGAGACAACGCATCGCTGCGTGCCGATACAACTACGATACGAGACGGTTTCATCGAAAGATGCATTCTTGAAATCTTCGCTGTTTGTCTTAGTGCTGAAATGGAGACGAGTCGTAGTGCTGTATTGAGCCCACGACTAACGTGCGGGAAAACTAGAGTAGCGTGTAAAATTGCTCCCCGCAATGTTCTAAGTCCGTCACAATGCTTTTGTCGCGCGCCAACACGAGCGATGAAGGACAGCTACTAGGCTTTGTTTCCTTGAGAGAAGGAATAAAACAAGGTTCACGGTCACCGTCACATCATCGACGCCATCAGGTAAATCTACGGTTCGCTGTACTAAGCAGTGTCATAAATGTTGCGTGTCATGCCGCTTGCACCTCGTACTATGCCGGGTGCTCCCTCCAGCTGGGGCTTACTTAACCGAATGAACGCCTCCATGCCTCGTCAGACAGCTGGCGTGAACCTAACGGCGATCTTACTGTCACTCCTCTCTAAAACATAGCCCTCCAGGAGTCGCAAAAACGATTGTTTGAAAGACTCAGGATGCGCTGTTGGCTTGCTCCGCGTAACATGCGTAGTGCGGTGGGGGAACTTTCGATGCCTGAGAAATATTAAATCGGGCAGAATGCTTAACTAAGTACACATCGGAATAAGGCTCCGGGCTTTGTTTTATCGGAAGCTGGGCTATCAATGCACTCACATCCCCTCGCAAAGTCTTCCGTCCGTTGTACTCCGGCCCGCGCTCCGACGATCTTAGCGCCGGGGTGCTTACCGGAGACACCAGTAAAATCTTACGGGTTTGAAAACGGCTCACGTCTGCTCTGGCCTTGCATTAACGGTAGCGCCCTTCGGCGCGAGTAGTTGGGGTCCTTGACGCAAGTATCCGCAGAAAATTGTCAGCTCTATGCCGATAAATTATTGCCACCGAAGTCCTGCAGTGATATATCATTTGTCCTCCGTATCGACATACCGCTCTCTGAAATCTATTGACGTTTCCGAACTCGCCGGTGCTGGAGTTATGTGGCGCCGGGGGATTATTTTAGGGTTCAGTTAGCAAAATTGTAGCTGCCGCCATGAAATGGATTCGCTGAAGATAACACTAAAGTGCATACAAACAGTTATCTACCAGTCCCAAGGAAGGTAATGTCCCGACAGGAGCTGAACCAACGGGCTAACTTTGCGTTAATCCCC
seq00011   TCCAGGGGCGCGAATCTCATTAACATCGCTCTAATTCGTGCAAGCCCTCGCTTTTCTAGTGTGCAAATGGCTGCCATTACGCGGCGGACTAAAGTGATGAGCAAGGAGCAGCCCGCTGCACGCAGTGAAACGGCTCTCTTGTCCTAGGCCGCAGACAGTCCGTTCTATGGCACTTGGATAGGCTTCAGCCCTTATTCACTAGATTTGTCAAGCTTGACTATATGTTCCAGGCTCGCCACGCTTTAATTATAAATGTCCATTGTGCGACCGGGTTTCTCTTTTAAAATCCGCGTTAGGGTGGCTTACGCCTTGGCGCTGCTGGGCAGTGTTAGTTGTGTTTCCGCATCCACTATCTTCCGAGCGCCCTGCGACCGCATAAGATACTGTTGCCGGGTGTCGTCGATAACTTGACTAGTGTACAACTGAGCATCTTGGTTGGCGGCGCTATAACACGATACGAAATGCTTGAACCGGGACTTTGAGAATCCAAAAAATGAAGTACTAGGCGTTGAATTGCTCGCTGGATTGAATGAGCTCAGCAGGTTGAACATCGCTCGGCACACTGACTAGTATTGAATGATCGTGGGGCCCTTGGTTATAAGTCGCATTACCATTACCAGCAAGCCGGTGATGACGGCTTTTAATCTACGTCCATAACCCCGAGGCCTTCAAACGTCCAGGCCCTATTACTGCATCGTGTTCAACTTTCATGTTTCGGTATTTGCGGAAAACCATCTGTGTACCGTGTTCGTTCCCCTACGACTTAAGTTGGGAACCTGCCTAGGTGCGATCAGCACAGCTATGGGAGTCTGGGGGTACGTGGGAAATCGTACGAATGCAGCCGGCTAACATATGATTCGATGCCTTTCGCAAGTAGAATAAGCGTTTCTGAACCTGAATTCATGATTGCCCTGGGCTGTAACGAGTCAATTCATCTTATCCACATAGAAGATTTTGATGCCCATACGATCAGGCGGCTGGCGCTACAGTGATTTCTTTATACTCGCTTTGCACGCCAATCGCGTCGTCTAAGTGACATACTGACTCTCGACTTTAATATCCCACTAATCGATACCAGATGCGCAGTCACTCATTGAGACAACGCATCGCTGCGTGCCGATACAACTACGATACGAGACGGTTTCATCGAAAGATGCATTCTTGAAATCTTCGCTGTTTGTCTTAGTGCTGAAATGGAGACGAGTCGTAGTGCTGTATTGAGCCCACGACTAACGTGCGGGAAAACTAGAGTAGCGTGTAAAATTGCTCCCCGCAATGTTCTAAGTCCGTCACAATGCTTTTGTCGCGCGCCAACACGAGCGATGAAGGACAGCTACTAGGCTTTGTTTCCTTGAGAGAAGGAATAAAACAAGGTTCACGCTCACCGTCACATCATCGACGCCATCAGGTAAATCTACGGTTCGCTGTACTAAGCAGTGTCATAAATGTTGCGTGTCATGCCGCTTGCACCTCGTACTATGCCGGGTGCTCCCTCCAGCTGGGGCTTACTTAACCGAATGAACGCCTCCATGCCTCGTCAGACAGCTGGCGTGAACCTAACGGCGATCTTACTGTCACTCCTCTCTAAAACATAGCCCTCCAGGAGTCGCAAAAACGATTGTTTGAAAGACTCAGGATGCGCTGTTGGCTTGCTCCGCGTAACATGCGTAGTGCGGTGGGGGAACTTTCGATGCCTGAGAAATATTAAATCGGGCAGAATGCTTAACTAAGTACACATCGGAATAAGGCTCCGGGCTTTGTTTTATCGGAAGCTGGGCTATCAATGCACTCACATCCCCTCGCAAAGTCTTCCGTCCGTTGTACTCCGGCCCGCGCTCCGACGATCTTAGCGCCGGGGTGCTTACCGGAGACACCAGTAAAATCTTACGGGTTTGAAAACGGCTCACGTCTGCTCTGGCCTTGCATTAACGGTAGCGCCCTTCGGCGCGAGTAGTTGGGGTCCTTGACGCAAGTATCCGCAGAAAATTGTCAGCTCTATGCCGATAAATTATTGCCACCGAAGTCCTGCAGTGATATATCATTTGTCCTCCGTATCGACATACCGCTCTCTGAAATCTATTGACGTTTCCGAACTCGCCGGTGCTGGAGTTATGTGGCGCCGGGGGATTATTTTAGGGTTCAGTTAGCAAAATTGTAGCTGCCGCCATGAAATGGATTCGCTGAAGATAACACTAAAGTGCATACAAACAGTTATCTACCAGTCCCAAGGAAGGTAATGTCCCGACAGGAGCTGAACCAACGGGCTAACTTTGCGTTAATCCCC
seq00012   TCCAGGGGCGCGAATCTCATTAACATCGCTCTAATTCGTGCAAGCCCTCGCTTTTCTAGTGTGCAAATGGCTGCCATTACGCGGCGGACTAAAGTGATGAGCAAGGAGCAGCCCGCTGCACGCAGTGAAACGGCTCTCTTGTCCTAGGCCGCAGACAGTCCGTTCTATGGCACTTGGATAGGCTTCAGCCCTTATTCACTAGATTTGTCAAGCTTGACTATATGTTCCAGGCTCGCCACGCTTTAATTATAAATGTCCATTGTGCGACCGGGTTTCTCTTTTAAAATCCGCGTTAGGGTGGCTTACGCCTTGGCGCTGCTGGGCAGTGTTAGTTGTGTTTCCGCATCCACTATCTTCCGAGCGCCCTGCGACCGCATAAGATACTGTTGCCGGGTGTCGTCGATAACTTGACTAGTGTACAACTGAGCATCTTGGTTGGCGGCGCTATAACACGATACGAAATGCTTGAACCGGGACTTTGAGAATCCAAAAAATGAAGTACTAGGCGTTGAATTGCTCGCTGGATTGAATGAGCTCAGCAGGTTGAACATCGCTCGGCACACTGACTAGTATTGAATGATCGTGGGGCCCTTGGTTATAAGTCGCATTACCATTACCAGCAAGCCGGTGATGACGGCTTTTAATCTACGTCCATAACCCCGAGGCCTTCAAACGTCCAGGCCCTATTACTGCATCGTGTTCAACTTTCATGTTTCGGTATTTGCGGAAAACCATCTGTGTACCGTGTTCGTTCCCCTACGACTTAAGTTGGGAACCTGCCTAGGTGCGATCAGCACAGCTATGGGAGTCTGGGGGTACGTGGGAAATCGTACGAATGCAGCCGGCTAACATATGATTCGATGCCTTTCGCAAGTAGAATAAGCGTTTCTGAACCTGAATTCATGATTGCCCTGGGCTGTAACGAGTCAATTCATCTTATCCACATAGAAGATTTTGATGCCCATACGATCAGGCGGCTGGCGCTACAGTGATTTCTTTATACTCGCTTTGCACGCCAATCGCGTCGTCTAAGTGACATACTGACTCTCGACTTTAATATCCCACTAATCGATACCAGATGCGCAGTCACTCATTGAGACAACGTATCGCTGCGTGCCGATACAACTACGATACGAGACGGTTTCATCGAAAGATGCATTCTTGAAATCTTCGCTGTTTGTCTTAGTGCTGAAATGGAGACGAGTCGTAGTGCTGTATTGAGCCCACGACTAACGTGCGGGAAAACTAGAGTAGCGTGTAAAATTGCTCCCCGCAATGTTCTAAGTCCGTCACAATGCTTTTGTCGCGCGCCAACACGAGCGATGAAGGACAGCTACTAGGCTTTGTTTCCTTGAGAGAAGGAATAAAACAAGGTTCACGGTCACCGTCACATCATCGACGCCATCAGGTAAATCTACGGTTCGCTGTACTAAGCAGTGTCATAAATGTTGCGTGTCATGCCGCTTGCACCTCGTACTATGCCGGGTGCTCCCTCCAGCTGGGGCTTACTTAACCGAATGAACGCCTCCATGCCTCGTCAGACAGCTGGCGTGAACCTAACGGCGATCTTACTGTCACTCCTCTCTAAAACATAGCCCTCCAGGAGTCGCAAAAACGATTGTTTGAAAGACTCAGGATGCGCTGTTGGCTTGCTCCGCGTAACATGCGTAGTGCGGTGGGGGAACTTTCGATGCCTGAGAAATATTAAATCGGGCAGAATGCTTAACTAAGTACACATCGGAATAAGGCTCCGGGCTTTGTTTTATCGGAAGCTGGGCTATCAATGCACTCACATCCCCTCGCAAAGTCTTCCGTCCGTTGTACTCCGGCCCGCGCTCCGACGATCTTAGCGCCGGGGTGCTTACCGGAGACACCAGTAAAATCTTACGGGTTTGAAAACGGCTCACGTCTGCTCTGGCCTTGCATTAACGGTAGCGCCCTTCGGCGCGAGTAGTTGGGGTCCTTGACGCAAGTATCCGCAGAAAATTGTCAGCTCTATGCCGATAAATTATTGCCACCGAAGTCCTGCAGTGATATATCATTTGTCCTCCGTATCGACATACCGCTCTCTGAAATCTATTGACGTTTCCGAACTCGCCGGTGCTGGAGTTATGTGGCGCCGGGGGATTATTTTAGGGTTCAGTTAGCAAAATTGTAGCTGCCGCCATGAAATGGATTCGCTGAAGATAACACTAAAGTGCATACAAACAGTTATCTACCAGTCCCAAGGAAGGTAATGTCCCGACAGGAGCTGAACCAACGGGCTAACTTTGCGTTAATCCCC
seq00013   TCCAGGGGCGCGAATCTCATTAACATCGCTCTAATTCGTGCAAGCCCTCGCTTTTCTAGTGTGCAAATGGCTGCCATTACGCGGCGGACTAAAGTGATGAGCAAGGAGCAGCCCGCTGCACGCAGTGAAACGGCTCTCTTGTCCTAGGCCGCAGACAGTCCGTTCTATGGCACTTGGATAGGCTTCAGCCCTTATTCACTAGATTTGTCAAGCTTGACTATATGTTCCAGGCTCGCCACGCTTTAATTATAAATGTCCATTGTGCGACCGGGTTTCTCTTTTAAAATCCGCGTTAGGGTGGCTTACGCCTTGGCGCTGCTGGGCAGTGTTAGTTGTGTTTCCGCATCCACTATCTTCCGAGCGCCCTGCGACCGCATAAGATACTGTTGCCGGGTGTCGTCGATAACTTGACTAGTGTACAACTGAGCATCTTGGTTGGCGGCGCTATAACACGATACGAAATGCTTGAACCGGGACTTTGAGAATCCAAAAAATGAAGTACTAGGCGTTGAATTGCTCGCTGGATTGAATGAGCTCAGCAGGTTGAACATCGCTCGGCACACTGACTAGTATTGAATGATCGTGGGGCCCTTGGTTATAAGTCGCATTACCATTACCAGCAAGCCGGTGATGACGGCTTTTAATCTACGTCCATAACCCCGAGGCCTTCAAACGTCCAGGCCCTATTACTGCATCGTGTTCAACTTTCATGTTTCGGTATTTGCGGAAAACCATCTGTGTACCGTGTTCGTTCCCCTACGACTTAAGTTGGGAACCTGCCTAGGTGCGATCAGCACAGCTATGGGAGTCTGGGGGTACGTGGGAAATCGTACGAATGCAGCCGGCTAACATATGATTCGATGCCTTTCGCAAGTAGAATAAGCGTTTCTGAACCTGAATTCATGATTGCCCTGGGCTGTAACGAGTCAATTCATCTTATCCACATAGAAGATTTTGATGCCCATACGATCAGGCGGCTGGCGCTACAGTGATTTCTTTATACTCGCTTTGCACGCCAATCGCGTCGTCTAAGTGACATACTGACTCTCGACTTTAATATCCCACTAATCGATACCAGATGCGCAGTCACTCATTGAGACAACGCATCGCTGCGTGCCGATACAACTACGATACGAGACGGTTTCATCGAAAGATGCATTCTTGAAATCTTCGCTGTTTGTCTTAGTGCTGAAATGGAGACGAGTCGTAGTGCTGTATTGAGCCCACGACTAACGTGCGGGAAAACTAGAGTAGCGTGTAAAATTGCTCCCCGCAATGTTCTAAGTCCGTCACAATGCTTTTGTCGCGCGCCAACACGAGCGATGAAGGACAGCTACTAGGCTTTGTTTCCTTGAGAGAAGGAATAAAACAAGGTTCACGGTCACCGTCACATCATCGACGCCATCAGGTAAATCTACGGTTCGCTGTACTAAGCAGTGTCATAAATGTTGCGTGTCATGCCGCTTGCACCTCGTACTATGCCGGGTGCTCCCTCCAGCTGGGGCTTACTTAACCGAATGAACGCCTCCATGCCTCGTCAGACAGCTGGCGTGAACCTAACGGCGATCTTACTGTCACTCCTCTCTAAAACATAGCCCTCCAGGAGTCGCAAAAACGATTGTTTGAAAGACTCAGGATGCGCTGTTGGCTTGCTCCGCGTAACATGCGTAGTGCGGTGGGGGAACTTTCGATGCCTGAGAAATATTAAATCGGGCAGAATGCTTAACTAAGTACACATCGGAATAAGGCTCCGGGCTTTGTTTTATCGGAAGCTGGGCTATCAATGCACTCACATCCCCTCGCAAAGTCTTCCGTCCGTTGTACTCCGGCCCGCGCTCCGACGATCTTAGCGCCGGGGTGCTTACCGGAGACACCAGTAAAATCTTACGGGTTTGAAAACGGCTCACGTCTGCTCTGGCCTTGCATTAACGGTAGCGCCCTTCGGCGCGAGTAGTTGGGGTCCTTGACGCAAGTATCCGCAGAAAATTGTCAGCTCTATGCCGATAAATTATTGCCACCGAAGTCCTGCAGTGATATATCATTTGTCCTCCGTATCGACATACCGCTCTCTGAAATCTATTGACGTTTCCGAACTCGCCGGTGCTGGAGTTATGTGGCGCCGGGGGATTATTTTAGGGTTCAGTTAGCAAAATTGTAGCTGCCGCCATGAAATGGATTCGCTGAAGATAACACTAAAGTGCATACAAACAGTTATCTACCAGTCCCAAGGAAGGTAATGTCCCGACAGGAGCTGAACCAACGGGCTAACTTTGCGTTAATCCCC
seq00014   TCCAGGGGCGCGAATCTCATTAACATCGCTCTAATTCGTGCAAGCCCTCGCTTTTCTAGTGTGCAAATGGCTGCCATTACGCGGCGGACTAAAGTGATGAGCAAGGAGCAGCCCGCTGCACGCAGTGAAACGGCTCTCTTGTCCTAGGCCGCAGACAGTCCGTTCTATGGCACTTGGATAGGCTTCAGCCCTTATTCACTAGATTTGTCAAGCTTGACTATATGTTCCAGGCTCGCCACGCTTTAATTATAAATGTCCATTGTGCGACCGGGTTTCTCTTTTAAAATCCGCGTTAGGGTGGCTTACGCCTTGGCGCTGCTGGGCAGTGTTAGTTGTGTTTCCGCATCCACTATCTTCCGAGCGCCCTGCGACCGCATAAGATACTGTTGCCGGGTGTCGTCGATAACTTGACTAGTGTACAACTGAGCATCTTGGTTGGCGGCGCTATAACACGATACGAAATGCTTGAACCGGGACTTTGAGAATCCAAAAAATGAAGTACTAGGCGTTGAATTGCTCGCTGGATTGAATGAGCTCAGCAGGTTGAACATCGCTCGGCACACTGACTAGTATTGAATGATCGTGGGGCCCTTGGTTATAAGTCGCATTACCATTACCAGCAAGCCGGTGATGACGGCTTTTAATCTACGTCCATAACCCCGAGGCCTTCAAACGTCCAGGCCCTATTACTGCATCGTGTTCAACTTTCATGTTTCGGTATTTGCGGAAAACCATCTGTGTACCGTGTTCGTTCCCCTACGACTTAAGTTGGGAACCTGCCTAGGTGCGATCAGCACAGCTATGGGAGTCTGGGGGTACGTGGGAAATCGTACGAATGCAGCCGGCTAACATATGATTCGATGCCTTTCGCAAGTAGAATAAGCGTTTCTGAACCTGAATTCATGATTGCCCTGGGCTGTAACGAGTCAATTCATCTTATCCACATAGAAGATTTTGATGCCCATACGATCAGGCGGCTGGCGCTACAGTGATTTCTTTATACTCGCTTTGCACGCCAATCGCGTCGTCTAAGTGACATACTGACTCTCGACTTTAATATCCCACTAATCGATACCAGATGCGCAGTCACTCATTGAGACAACGCATCGCTGCGTGCCGATACAACTACGATACGAGACGGTTTCATCGAAAGATGCATTCTTGAAATCTTCGCTGTTTGTCTTAGTGCTGAAATGGAGACGAGTCGTAGTGCTGTATTGAGCCCACGACTAACGTGCGGGAAAACTAGAGTAGCGTGTAAAATTGCTCCCCGCAATGTTCTAAGTCCGTCACAATGCTTTTGTCGCGCGCCAACACGAGCGATGAAGGACAGCTACTAGGCTTTGTTTCCTTGAGAGAAGGAATAAAACAAGGTTCACGGTCACCGTCACATCATCGACGCCATCAGGTAAATCTACGGTTCGCTGTACTAAGCAGTGTCATAAATGTTGCGTGTCATGCCGCTTGCACCTCGTACTATGCCGGGTGCTCCCTCCAGCTGGGGCTTACTTAACCGAATGAACGCCTCCATGCCTCGTCAGACAGCTGGCGTGAACCTAACGGCGATCTTACTGTCACTCCTCTCTAAAACATAGCCCTCCAGGAGTCGCAAAAACGATTGTTTGAAAGACTCAGGATGCGCTGTTGGCTTGCTCCGCGTAACATGCGTAGTGCGGTGGGGGAACTTTCGATGCCTGAGAAATATTAAATCGGGCAGAATGCTTAACTAAGTACACATCGGAATAAGGCTCCGGGCTTTGTTTTATCGGAAGCTGGGCTATCAATGCACTCACATCCCCTCGCAAAGTCTTCCGTCCGTTGTACTCCGGCCCGCGCTCCGACGATCTTAGCGCCGGGGTGCTTACCGGAGACACCAGTAAAATCTTACGGGTTTGAAAACGGCTCACGTCTGCTCTGGCCTTGCATTAACGGTAGCGCCCTTCGGCGCGAGTAGTTGGGGTCCTTGACGCAAGTATCCGCAGAAAATTGTCAGCTCTATGCCGATAAATTATTGCCACCGAAGTCCTGCAGTGATATATCATTTGTCCTCCGTATCGACATACCGCTCTCTGAAATCTATTGACGTTTCCGAACTCGCCGGTGCTGGAGTTATGTGGCGCCGGGGGATTATTTTAGGGTTCAGTTAGCAAAATTGTAGCTGCCGCCATGAAATGGATTCGCTGAAGATAACACTAAAGTGCATACAAACAGTTATCTACCAGTCCCAAGGAAGGTAATGTCCCGACAGGAGCTGAACCAACGGGCTAACTTTGCGTTAATCCCC
seq00015   TCCAGGGGCGCGAATCTCATTAACATCGCTCTAATTCGTGCAAGCCCTCGCTTTTCTAGTGTGCAAATGGCTGCCATTACGCGGCGGACTAAAGTGATGAGCAAGGAGCAGCCCGCTGCACGCAGTGAAACGGCTCTCTTGTCCTAGGCCGCAGACAGTCCGTTCTATGGCACTTGGATAGGCTTCAGCCCTTATTCACTAGATTTGTCAAGCTTGACTATATGTTCCAGGCTCGCCACGCTTTAATTATAAATGTCCATTGTGCGACCGGGTTTCTCTTTTAAAATCCGCGTTAGGGTGGCTTACGCCTTGGCGCTGCTGGGCAGTGTTAGTTGTGTTTCCGCATCCACTATCTTCCGAGCGCCCTGCGACCGCATAAGATACTGTTGCCGGGTGTCGTCGATAACTTGACTAGTGTACAACTGAGCATCTTGGTTGGCGGCGCTATAACACGATACGAAATGCTTGAACCGGGACTTTGAGAATCCAAAAAATGAAGTACTAGGCGTTGAATTGCTCGCTGGATTGAATGAGCTCAGCAGGTTGAACATCGCTCGGCACACTGACTAGTATTGAATGATCGTGGGGCCCTTGGTTATAAGTCGCATTACCATTACCAGCAAGCCGGTGATGACGGCTTTTAATCTACGTCCATAACCCCGAGGCCTTCAAACGTCCAGGCCCTATTACTGCATCGTGTTCAACTTTCATGTTTCGGTATTTGCGGAAAACCATCTGTGTACCGTGTTCGTTCCCCTACGACTTAAGTTGGGAACCTGCCTAGGTGCGATCAGCACAGCTATGGGAGTCTGGGGGTACGTGGGAAATCGTACGAATGCAGCCGGCTAACATATGATTCGATGCCTTTCGCAAGTAGAATAAGCGTTTCTGAACCTGAATTCATGATTGCCCTGGGCTGTAACGAGTCAATTCATCTTATCCACATAGAAGATTTTGATGCCCATACGATCAGGCGGCTGGCGCTACAGTGATTTCTTTATACTCGCTTTGCACGCCAATCGCGTCGTCTAAGTGACATACTGACTCTCGACTTTAATATCCCACTAATCGATACCAGATGCGCAGTCACTCATTGAGACAACGCATCGCTGCGTGCCGATACAACTACGATACGAGACGGTTTCATCGAAAGATGCATTCTTGAAATCTTCGCTGTTTGTCTTAGTGCTGAAATGGAGACGAGTCGTAGTGCTGTATTGAGCCCACGACTAACGTGCGGGAAAACTAGAGTAGCGTGTAAAATTGCTCCCCGCAATGTTCTAAGTCCGTCACAATGCTTTTGTCGCGCGCCAACACGAGCGATGAAGGACAGCTACTAGGCTTTGTTTCCTTGAGAGAAGGAATAAAACAAGGTTCACGGTCACCGTCACATCATCGACGCCATCAGGTAAATCTACGGTTCGCTGTACTAAGCAGTGTCATAAATGTTGCGTGTCATGCCGCTTGCACCTCGTACTATGCCGGGTGCTCCCTCCAGCTGGGGCTTACTTAACCGAATGAACGCCTCCATGCCTCGTCAGACAGCTGGCGTGAACCTAACGGCGATCTTACTGTCACTCCTCTCTAAAACATAGCCCTCCAGGAGTCGCAAAAACGATTGTTTGAAAGACTCAGGATGCGCTGTTGGCTTGCTCCGCGTAACATGCGTAGTGCGGTGGGGGAACTTTCGATGCCTGAGAAATATTAAATCGGGCAGAATGCTTAACTAAGTACACATCGGAATAAGGCTCCGGGCTTTGTTTTATCGGAAGCTGGGCTATCAATGCACTCACATCCCCTCGCAAAGTCTTCCGTCCGTTGTACTCCGGCCCGCGCTCCGACGATCTTAGCGCCGGGGTGCTTACCGGAGACACCAGTAAAATCTTACGGGTTTGAAAACGGCTCACGTCTGCTCTGGCCTTGCATTAACGGTAGCGCCCTTCGGCGCGAGTAGTTGGGGTCCTTGACGCAAGTATCCGCAGAAAATTGTCAGCTCTATGCCGATAAATTATTGCCACCGAAGTCCTGCAGTGATATATCATTTGTCCTCCGTATCGACATACCGCTCTCTGAAATCTATTGACGTTTCCGAACTCGCCGGTGCTGGAGTTATGTGGCGCCGGGGGATTATTTTAGGGTTCAGTTAGCAAAATTGTAGCTGCCGCCATGAAATGGATTCGCTGAAGATAACACTAAAGTGCATACAAACAGTTATCTACCAGTCCCAAGGAAGGTAATGTCCCGACAGGAGCTGAACCAACGGGCTAACTTTGCGTTAATCCCC
seq00016   TCCAGGGGCGCGAATCTCATTAACATCGCTCTAATTCGTGCAAGCCCTCGCTTTTCTAGTGTGCAAATGGCTGCCATTACGCGGCGGACTAAAGTGATGAGCAAGGAGCAGCCCGCTGCACGCAGTGAAACGGCTCTCTTGTCCTAGGCCGCAGACAGTCCGTTCTATGGCACTTGGATAGGCTTCAGCCCTTATTCACTAGATTTGTCAAGCTTGACTATATGTTCCAGGCTCGCCACGCTTTAATTATAAATGTCCATTGTGCGACCGGGTTTCTCTTTTAAAATCCGCGTTAGGGTGGCTTACGCCTTGGCGCTGCTGGGCAGTGTTAGTTGTGTTTCCGCATCCACTATCTTCCGAGCGCCCTGCGACCGCATAAGATACTGTTGCCGGGTGTCGTCGATAACTTGACTAGTGTACAACTGAGCATCTTGGTTGGCGGCGCTATAACACGATACGAAATGCTTGAACCGGGACTTTGAGAATCCAAAAAATGAAGTACTAGGCGTTGAATTGCTCGCTGGATTGAATGAGCTCAGCAGGTTGAACATCGCTCGGCACACTGACTAGTATTGAATGATCGTGGGGCCCTTGGTTATAAGTCGCATTACCATTACCAGCAAGCCGGTGATGACGGCTTTTAATCTACGTCCATAACCCCGAGGCCTTCAAACGTCCAGGCCCTATTACTGCATCGTGTTCAACTTTCATGTTTCGGTATTTGCGGAAAACCATCTGTGTACCGTGTTCGTTCCCCTACGACTTAAGTTGGGAACCTGCCTAGGTGCGATCAGCACAGCTATGGGAGTCTGGGGGTACGTGGGAAATCGTACGAATGCAGCCGGCTAACATATGATTCGATGCCTTTCGCAAGTAGAATAAGCGTTTCTGAACCTGAATTCATGATTGCCCTGGGCTGTAACGAGTCAATTCATCTTATCCACATAGAAGATTTTGATGCCCATACGATCAGGCGGCTGGCGCTACAGTGATTTCTTTATACTCGCTTTGCACGCCAATCGCGTCGTCTAAGTGACATACTGACTCTCGACTTTAATATCCCACTAATCGATACCAGATGCGCAGTCACTCATTGAGACAACGTATCGCTGCGTGCCGATACAACTACGATACGAGACGGTTTCATCGAAAGATGCATTCTTGAAATCTTCGCTGTTTGTCTTAGTGCTGAAATGGAGACGAGTCGTAGTGCTGTATTGAGCCCACGACTAACGTGCGGGAAAACTAGAGTAGCGTGTAAAATTGCTCCCCGCAATGTTCTAAGTCCGTCACAATGCTTTTGTCGCGCGCCAACACGAGCGATGAAGGACAGCTACTAGGCTTTGTTTCCTTGAGAGAAGGAATAAAACAAGGTTCACGGTCACCGTCACATCATCGACGCCATCAGGTAAATCTACGGTTCGCTGTACTAAGCAGTGTCATAAATGTTGCGTGTCATGCCGCTTGCACCTCGTACTATGCCGGGTGCTCCCTCCAGCTGGGGCTTACTTAACCGAATGAACGCCTCCATGCCTCGTCAGACAGCTGGCGTGAACCTAACGGCGATCTTACTGTCACTCCTCTCTAAAACATAGCCCTCCAGGAGTCGCAAAAACGATTGTTTGAAAGACTCAGGATGCGCTGTTGGCTTGCTCCGCGTAACATGCGTAGTGCGGTGGGGGAACTTTCGATGCCTGAGAAATATTAAATCGGGCAGAATGCTTAACTAAGTACACATCGGAATAAGGCTCCGGGCTTTGTTTTATCGGAAGCTGGGCTATCAATGCACTCACATCCCCTCGCAAAGTCTTCCGTCCGTTGTACTCCGGCCCGCGCTCCGACGATCTTAGCGCCGGGGTGCTTACCGGAGACACCAGTAAAATCTTACGGGTTTGAAAACGGCTCACGTCTGCTCTGGCCTTGCATTAACGGTAGCGCCCTTCGGCGCGAGTAGTTGGGGTCCTTGACGCAAGTATCCGCAGAAAATTGTCAGCTCTATGCCGATAAATTATTGCCACCGAAGTCCTGCAGTGATATATCATTTGTCCTCCGTATCGACATACCGCTCTCTGAAATCTATTGACGTTTCCGAACTCGCCGGTGCTGGAGTTATGTGGCGCCGGGGGATTATTTTAGGGTTCAGTTAGCAAAATTGTAGCTGCCGCCATGAAATGGATTCGCTGAAGATAACACTAAAGTGCATACAAACAGTTATCTACCAGTCCCAAGGAAGGTAATGTCCCGACAGGAGCTGAACCAACGGGCTAACTTTGCGTTAATCCCC
seq00017   TCCAGGGGCGCGAATCTCATTAACATCGCTCTAATTCGTGCAAGCCCTCGCTTTTCTAGTGTGCAAATGGCTGCCATTACGCGGCGGACTAAAGTGATGAGCAAGGAGCAGCCCGCTGCACGCAGTGAAACGGCTCTCTTGTCCTAGGCCGCAGACAGTCCGTTCTATGGCACTTGGATAGGCTTCAGCCCTTATTCACTAGATTTGTCAAGCTTGACTATATGTTCCAGGCTCGCCACGCTTTAATTATAAATGTCCATTGTGCGACCGGGTTTCTCTTTTAAAATCCGCGTTAGGGTGGCTTACGCCTTGGCGCTGCTGGGCAGTGTTAGTTGTGTTTCCGCATCCACTATCTTCCGAGCGCCCTGCGACCGCATAAGATACTGTTGCCGGGTGTCGTCGATAACTTGACTAGTGTACAACTGAGCATCTTGGTTGGCGGCGCTATAACACGATACGAAATGCTTGAACCGGGACTTTGAGAATCCAAAAAATGAAGTACTAGGCGTTGAATTGCTCGCTGGATTGAATGAGCTCAGCAGGTTGAACATCGCTCGGCACACTGACTAGTATTGAATGATCGTGGGGCCCTTGGTTATAAGTCGCATTACCATTACCAGCAAGCCGGTGATGACGGCTTTTAATCTACGTCCATAACCCCGAGGCCTTCAAACGTCCAGGCCCTATTACTGCATCGTGTTCAACTTTCATGTTTCGGTATTTGCGGAAAACCATCTGTGTACCGTGTTCGTTCCCCTACGACTTAAGTTGGGAACCTGCCTAGGTGCGATCAGCACAGCTATGGGAGTCTGGGGGTACGTGGGAAATCGTACGAATGCAGCCGGCTAACATATGATTCGATGCCTTTCGCAAGTAGAATAAGCGTTTCTGAACCTGAATTCATGATTGCCCTGGGCTGTAACGAGTCAATTCATCTTATCCACATAGAAGATTTTGATGCCCATACGATCAGGCGGCTGGCGCTACAGTGATTTCTTTATACTCGCTTTGCACGCCAATCGCGTCGTCTAAGTGACATACTGACTCTCGACTTTAATATCCCACTAATCGATACCAGATGCGCAGTCACTCATTGAGACAACGCATCGCTGCGTGCCGATACAACTACGATACGAGACGGTTTCATCGAAAGATGCATTCTTGAAATCTTCGCTGTTTGTCTTAGTGCTGAAATGGAGACGAGTCGTAGTGCTGTATTGAGCCCACGACTAACGTGCGGGAAAACTAGAGTAGCGTGTAAAATTGCTCCCCGCAATGTTCTAAGTCCGTCACAATGCTTTTGTCGCGCGCCAACACGAGCGATGAAGGACAGCTACTAGGCTTTGTTTCCTTGAGAGAAGGAATAAAACAAGGTTCACGGTCACCGTCACATCATCGACGCCATCAGGTAAATCTACGGTTCGCTGTACTAAGCAGTGTCATAAATGTTGCGTGTCATGCCGCTTGCACCTCGTACTATGCCGGGTGCTCCCTCCAGCTGGGGCTTACTTAACCGAATGAACGCCTCCATGCCTCGTCAGACAGCTGGCGTGAACCTAACGGCGATCTTACTGTCACTCCTCTCTAAAACATAGCCCTCCAGGAGTCGCAAAAACGATTGTTTGAAAGACTCAGGATGCGCTGTTGGCTTGCTCCGCGTAACATGCGTAGTGCGGTGGGGGAACTTTCGATGCCTGAGAAATATTAAATCGGGCAGAATGCTTAACTAAGTACACATCGGAATAAGGCTCCGGGCTTTGTTTTATCGGAAGCTGGGCTATCAATGCACTCACATCCCCTCGCAAAGTCTTCCGTCCGTTGTACTCCGGCCCGCGCTCCGACGATCTTAGCGCCGGGGTGCTTACCGGAGACACCAGTAAAATCTTACGGGTTTGAAAACGGCTCACGTCTGCTCTGGCCTTGCATTAACGGTAGCGCCCTTCGGCGCGAGTAGTTGGGGTCCTTGACGCAAGTATCCGCAGAAAATTGTCAGCTCTATGCCGATAAATTATTGCCACCGAAGTCCTGCAGTGATATATCATTTGTCCTCCGTATCGACATACCGCTCTCTGAAATCTATTGACGTTTCCGAACTCGCCGGTGCTGGAGTTATGTGGCGCCGGGGGATTATTTTAGGGTTCAGTTAGCAAAATTGTAGCTGCCGCCATGAAATGGATTCGCTGAAGATAACACTAAAGTGCATACAAACAGTTATCTACCAGTCCCAAGGAAGGTAATGTCCCGACAGGAGCTGAACGAACGGGCTAACTTTGCGTTAATCCCC
seq00018   TCCAGGGGCGCGAATCTCATTAACATCGCTCTAATTCGTGCAAGCCCTCGCTTTTCTAGTGTGCAAATGGCTGCCATTACGCGGCGGACTAAAGTGATGAGCAAGGAGCAGCCCGCTGCACGCAGTGAAACGGCTCTCTTGTCCTAGGCCGCAGACAGTCCGTTCTATGGCACTTGGATAGGCTTCAGCCCTTATTCACTAGATTTGTCAAGCTTGACTATATGTTCCAGGCTCGCCACGCTTTAATTATAAATGTCCATTGTGCGACCGGGTTTCTCTTTTAAAATCCGCGTTAGGGTGGCTTACGCCTTGGCGCTGCTGGGCAGTGTTAGTTGTGTTTCCGCATCCACTATCTTCCGAGCGCCCTGCGACCGCATAAGATACTGTTGCCGGGTGTCGTCGATAACTTGACTAGTGTACAACTGAGCATCTTGGTTGGCGGCGCTATAACACGATACGAAATGCTTGAACCGGGACTTTGAGAATCCAAAAAATGAAGTACTAGGCGTTGAATTGCTCGCTGGATTGAATGAGCTCAGCAGGTTGAACATCGCTCGGCACACTGACTAGTATTGAATGATCGTGGGGCCCTTGGTTATAAGTCGCATTACCATTACCAGCAAGCCGGTGATGACGGCTTTTAATCTACGTCCATAACCCCGAGGCCTTCAAACGTCCAGGCCCTATTACTGCATCGTGTTCAACTTTCATGTTTCGGTATTTGCGGAAAACCATCTGTGTACCGTGTTCGTTCCCCTACGACTTAAGTTGGGAACCTGCCTAGGTGCGATCAGCACAGCTATGGGAGTCTGGGGGTACGTGGGAAATCGTACGAATGCAGCCGGCTAACATATGATTCGATGCCTTTCGCAAGTAGAATAAGCGTTTCTGAACCTGAATTCATGATTGCCCTGGGCTGTAACGAGTCAATTCATCTTATCCACATAGAAGATTTTGATGCCCATACGATCAGGCGGCTGGCGCTACAGTGATTTCTTTATACTCGCTTTGCACGCCAATCGCGTCGTCTAAGTGACATACTGACTCTCGACTTTAATATCCCACTAATCGATACCAGATGCGCAGTCACTCATTGAGACAACGCATCGCTGCGTGCCGATACAACTACGATACGAGACGGTTTCATCGAAAGATGCATTCTTGAAATCTTCGCTGTTTGTCTTAGTGCTGAAATGGAGACGAGTCGTAGTGCTGTATTGAGCCCACGACTAACGTGCGGGAAAACTAGAGTAGCGTGTAAAATTGCTCCCCGCAATGTTCTAAGTCCGTCACAATGCTTTTGTCGCGCGCCAACACGAGCGATGAAGGACAGCTACTAGGCTTTGTTTCCTTGAGAGAAGGAATAAAACAAGGTTCACGGTCACCGTCACATCATCGACGCCATCAGGTAAATCTACGGTTCGCTGTACTAAGCAGTGTCATAAATGTTGCGTGTCATGCCGCTTGCACCTCGTACTATGCCGGGTGCTCCCTCCAGCTGGGGCTTACTTAACCGAATGAACGCCTCCATGCCTCGTCAGACAGCTGGCGTGAACCTAACGGCGATCTTACTGTCACTCCTCTCTAAAACATAGCCCTCCAGGAGTCGCAAAAACGATTGTTTGAAAGACTCAGGATGCGCTGTTGGCTTGCTCCGCGTAACATGCGTAGTGCGGTGGGGGAACTTTCGATGCCTGAGAAATATTAAATCGGGCAGAATGCTTAACTAAGTACACATCGGAATAAGGCTCCGGGCTTTGTTTTATCGGAAGCTGGGCTATCAATGCACTCACATCCCCTCGCAAAGTCTTCCGTCCGTTGTACTCCGGCCCGCGCTCCGACGATCTTAGCGCCGGGGTGCTTACCGGAGACACCAGTAAAATCTTACGGGTTTGAAAACGGCTCACGTCTGCTCTGGCCTTGCATTAACGGTAGCGCCCTTCGGCGCGAGTAGTTGGGGTCCTTGACGCAAGTATCCGCAGAAAATTGTCAGCTCTATGCCGATAAATTATTGCCACCGAAGTCCTGCAGTGATATATCATTTGTCCTCCGTATCGACATACCGCTCTCTGAAATCTATTGACGTTTCCGAACTCGCCGGTGCTGGAGTTATGTGGCGCCGGGGGATTATTTTAGGGTTCAGTTAGCAAAATTGTAGCTGCCGCCATGAAATGGATTCGCTGAAGATAACACTAAAGTGCATACAAACAGTTATCTACCAGTCCCAAGGAAGGTAATGTCCCGACAGGAGCTGAACCAACGGGCTAACTTTGCGTTAATCCCC
seq00019   TCCAGGGGCGCGAATCTCATTAACATCGCTCTAATTCGTGCAAGCCCTCGCTTTTCTAGTGTGCAAATGGCTGCCATTACGCGGCGGACTAAAGTGATGAGCAAGGAGCAGCCCGCTGCACGCAGTGAAACGGCTCTCTTGTCCTAGGCCGCAGACAGTCCGTTCTATGGCACTTGGATAGGCTTCAGCCCTTATTCACTAGATTTGTCAAGCTTGACTATATGTTCCAGGCTCGCCACGCTTTAATTATAAATGTCCATTGTGCGACCGGGTTTCTCTTTTAAAATCCGCGTTAGGGTGGCTTACGCCTTGGCGCTGCTGGGCAGTGTTAGTTGTGTTTCCGCATCCACTATCTTCCGAGCGCCCTGCGACCGCATAAGATACTGTTGCCGGGTGTCGTCGATAACTTGACTAGTGTACAACTGAGCATCTTGGTTGGCGGCGCTATAACACGATACGAAATGCTTGAACCGGGACTTTGAGAATCCAAAAAATGAAGTACTAGGCGTTGAATTGCTCGCTGGATTGAATGAGCTCAGCAGGTTGAACATCGCTCGGCACACTGACTAGTATTGAATGATCGTGGGGCCCTTGGTTATAAGTCGCATTACCATTACCAGCAAGCCGGTGATGACGGCTTTTAATCTACGTCCATAACCCCGAGGCCTTCAAACGTCCAGGCCCTATTACTGCATCGTGTTCAACTTTCATGTTTCGGTATTTGCGGAAAACCATCTGTGTACCGTGTTCGTTCCCCTACGACTTAAGTTGGGAACCTGCCTAGGTGCGATCAGCACAGCTATGGGAGTCTGGGGGTACGTGGGAAATCGTACGAATGCAGCCGGCTAACATATGATTCGATGCCTTTCGCAAGTAGAATAAGCGTTTCTGAACCTGAATTCATGATTGCCCTGGGCTGTAACGAGTCAATTCATCTTATCCACATAGAAGATTTTGATGCCCATACGATCAGGCGGCTGGCGCTACAGTGATTTCTTTATACTCGCTTTGCACGCCAATCGCGTCGTCTAAGTGACATACTGACTCTCGACTTTAATATCCCACTAATCGATACCAGATGCGCAGTCACTCATTGAGACAACGCATCGCTGCGTGCCGATACAACTACGATACGAGACGGTTTCATCGAAAGATGCATTCTTGAAATCTTCGCTGTTTGTCTTAGTGCTGAAATGGAGACGAGTCGTAGTGCTGTATTGAGCCCACGACTAACGTGCGGGAAAACTAGAGTAGCGTGTAAAATTGCTCCCCGCAATGTTCTAAGTCCGTCACAATGCTTTTGTCGCGCGCCAACACGAGCGATGAAGGACAGCTACTAGGCTTTGTTTCCTTGAGAGAAGGAATAAAACAAGGTTCACGGTCACCGTCACATCATCGACGCCATCAGGTAAATCTACGGTTCGCTGTACTAAGCAGTGTCATAAATGTTGCGTGTCATGCCGCTTGCACCTCGTACTATGCCGGGTGCTCCCTCCAGCTGGGGCTTACTTAACCGAATGAACGCCTCCATGCCTCGTCAGACAGCTGGCGTGAACCTAACGGCGATCTTACTGTCACTCCTCTCTAAAACATAGCCCTCCAGGAGTCGCAAAAACGATTGTTTGAAAGACTCAGGATGCGCTGTTGGCTTGCTCCGCGTAACATGCGTAGTGCGGTGGGGGAACTTTCGATGCCTGAGAAATATTAAATCGGGCAGAATGCTTAACTAAGTACACATCGGAATAAGGCTCCGGGCTTTGTTTTATCGGAAGCTGGGCTATCAATGCACTCACATCCCCTCGCAAAGTCTTCCGTCCGTTGTACTCCGGCCCGCGCTCCGACGATCTTAGCGCCGGGGTGCTTACCGGAGACACCAGTAAAATCTTACGGGTTTGAAAACGGCTCACGTCTGCTCTGGCCTTGCATTAACGGTAGCGCCCTTCGGCGCGAGTAGTTGGGGTCCTTGACGCAAGTATCCGCAGAAAATTGTCAGCTCTATGCCGATAAATTATTGCCACCGAAGTCCTGCAGTGATATATCATTTGTCCTCCGTATCGACATACCGCTCTCTGAAATCTATTGACGTTTCCGAACTCGCCGGTGCTGGAGTTATGTGGCGCCGGGGGATTATTTTAGGGTTCAGTTAGCAAAATTGTAGCTGCCGCCATGAAATGGATTCGCTGAAGATAACACTAAAGTGCATACAAACAGTTATCTACCAGTCCCAAGGAAGGTAATGTCCCGACAGGAGCTGAACCAACGGGCTAACTTTGCGTTAATCCCC
seq00020   TCCAGGGGCGCCAATCTCATTAACATCGCTCTAATTCGTGCAAGCCCTCGCTTTTCTAGTGTGCAAATGGCTGCCATTACGCGGCGGACTAAAGTGATGAGCAAGGAGCAGCCCGCTGCACGCAGTGAAACGGCTCTCTTGTCCTAGGCCGCAGACAGTCCGTTCTATGGCACTTGGATAGGCTTCAGCCCTTATTCACTAGATTTGTCAAGCTTGACTATATGTTCCAGGCTCGCCACGCTTTAATTATAAATGTCCATTGTGCGACCGGGTTTCTCTTTTAAAATCCGCGTTAGGGTGGCTTACGCCTTGGCGCTGCTGGGCAGTGTTAGTTGTGTTTCCGCATCCACTATCTTCCGAGCGCCCTGCGACCGCATAAGATACTGTTGCCGGGTGTCGTCGATAACTTGACTAGTGTACAACTGAGCATCTTGGTTGGCGGCGCTATAACACGATACGAAATGCTTGAACCGGGACTTTGAGAATCCAAAAAATGAAGTACTAGGCGTTGAATTGCTCGCTGGATTGAATGAGCTCAGCAGGTTGAACATCGCTCGGCACACTGACTAGTATTGAATGATCGTGGGGCCCTTGGTTATAAGTCGCATTACCATTACCAGCAAGCCGGTGATGACGGCTTTTAATCTACGTCCATAACCCCGAGGCCTTCAAACGTCCAGGCCCTATTACTGCATCGTGTTCAACTTTCATGTTTCGGTATTTGCGGAAAACCATCTGTGTACCGTGTTCGTTCCCCTACGACTTAAGTTGGGAACCTGCCTAGGTGCGATCAGCACAGCTATGGGAGTCTGGGGGTACGTGGGAAATCGTACGAATGCAGCCGGCTAACATATGATTCGATGCCTTTCGCAAGTAGAATAAGCGTTTCTGAACCTGAATTCATGATTGCCCTGGGCTGTAACGAGTCAATTCATCTTATCCACATAGAAGATTTTGATGCCCATACGATCAGGCGGCTGGCGCTACAGTGATTTCTTTATACTCGCTTTGCACGCCAATCGCGTCGTCTAAGTGACATACTGACTCTCGACTTTAATATCCCACTAATCGATACCAGATGCGCAGTCACTCATTGAGACAACGCATCGCTGCGTGCCGATACAACTACGATACGAGACGGTTTCATCGAAAGATGCATTCTTGAAATCTTCGCTGTTTGTCTTAGTGCTGAAATGGAGACGAGTCGTAGTGCTGTATTGAGCCCACGACTAACGTGCGGGAAAACTAGAGTAGCGTGTAAAATTGCTCCCCGCAATGTTCTAAGTCCGTCACAATGCTTTTGTCGCGCGCCAACACGAGCGATGAAGGACAGCTACTAGGCTTTGTTTCCTTGAGAGAAGGAATAAAACAAGGTTCACGGTCACCGTCACATCATCGACGCCATCAGGTAAATCTACGGTTCGCTGTACTAAGCAGTGTCATAAATGTTGCGTGTCATGCCGCTTGCACCTCGTACTATGCCGGGTGCTCCCTCCAGCTGGGGCTTACTTAACCGAATGAACGCCTCCATGCCTCGTCAGACAGCTGGCGTGAACCTAACGGCGATCTTACTGTCACTCCTCTCTAAAACATAGCCCTCCAGGAGTCGCAAAAACGATTGTTTGAAAGACTCAGGATGCGCTGTTGGCTTGCTCCGCGTAACATGCGTAGTGCGGTGGGGGAACTTTCGATGCCTGAGAAATATTAAATCGGGCAGAATGCTTAACTAAGTACACATCGGAATAAGGCTCCGGGCTTTGTTTTATCGGAAGCTGGGCTATCAATGCACTCACATCCCCTCGCAAAGTCTTCCGTCCGTTGTACTCCGGCCCGCGCTCCGACGATCTTAGCGCCGGGGTGCTTACCGGAGACACCAGTAAAATCTTACGGGTTTGAAAACGGCTCACGTCTGCTCTGGCCTTGCATTAACGGTAGCGCCCTTCGGCGCGAGTAGTTGGGGTCCTTGACGCAAGTATCCGCAGAAAATTGTCAGCTCTATGCCGATAAATTATTGCCACCGAAGTCCTGCAGTGATATATCATTTGTCCTCCGTATCGACATACCGCTCTCTGAAATCTATTGACGTTTCCGAACTCGCCGGTGCTGGAGTTATGTGGCGCCGGGGGATTATTTTAGGGTTCAGTTAGCAAAATTGTAGCTGCCGCCATGAAATGGATTCGCTGAAGATAACACTAAAGTGCATACAAACAGTTATCTACCAGTCCCAAGGAAGGTAATGTCCCGACAGGAGCTGAACCAACGGGCTAACTTTGCGTTAATCCCC
seq00021   TCCAGGGGCGCGAATCTCATTAACATCGCTCTAATTCGTGCAAGCCCTCGCTTTTCTAGTGTGCAAATGGCTGCCATTACGCGGCGGACTAAAGTGATGAGCAAGGAGCAGCCCGCTGCACGCAGTGAAACGGCTCTCTTGTCCTAGGCCGCAGACAGTCCGTTCTATGGCACTTGGATAGGCTTCAGCCCTTATTCACTAGATTTGTCAAGCTTGACTATATGTTCCAGGCTCGCCACGCTTTAATTATAAATGTCCATTGTGCGACCGGGTTTCTCTTTTAAAATCCGCGTTAGGGTGGCTTACGCCTTGGCGCTGCTGGGCAGTGTTAGTTGTGTTTCCGCATCCACTATCTTCCGAGCGCCCTGCGACCGCATAAGATACTGTTGCCGGGTGTCGTCGATAACTTGACTAGTGTACAACTGAGCATCTTGGTTGGCGGCGCTATAACACGATACGAAATGCTTGAACCGGGACTTTGAGAATCCAAAAAATGAAGTACTAGGCGTTGAATTGCTCGCTGGATTGAATGAGCTCAGCAGGTTGAACATCGCTCGGCACACTGACTAGTATTGAATGATCGTGGGGCCCTTGGTTATAAGTCGCATTACCATTACCAGCAAGCCGGTGATGACGGCTTTTAATCTACGTCCATAACCCCGAGGCCTTCAAACGTCCAGGCCCTATTACTGCATCGTGTTCAACTTTCATGTTTCGGTATTTGCGGAAAACCATCTGTGTACCGTGTTCGTTCCCCTACGACTTAAGTTGGGAACCTGCCTAGGTGCGATCAGCACAGCTATGGGAGTCTGGGGGTACGTGGGAAATCGTACGAATGCAGCCGGCTAACATATGATTCGATGCCTTTCGCAAGTAGAATAAGCGTTTCTGAACCTGAATTCATGATTGCCCTGGGCTGTAACGAGTCAATTCATCTTATCCACATAGAAGATTTTGATGCCCATACGATCAGGCGGCTGGCGCTACAGTGATTTCTTTATACTCGCTTTGCACGCCAATCGCGTCGTCTAAGTGACATACTGACTCTCGACTTTAATATCCCACTAATCGATACCAGATGCGCAGTCACTCATTGAGACAACGCATCGCTGCGTGCCGATACAACTACGATACGAGACGGTTTCATCGAAAGATGCATTCTTGAAATCTTCGCTGTTTGTCTTAGTGCTGAAATGGAGACGAGTCGTAGTGCTGTATTGAGCCCACGACTAACGTGCGGGAAAACTAGAGTAGCGTGTAAAATTGCTCCCCGCAATGTTCTAAGTCCGTCACAATGCTTTTGTCGCGCGCCAACACGAGCGATGAAGGACAGCTACTAGGCTTTGTTTCCTTGAGAGAAGGAATAAAACAAGGTTCACGGTCACCGTCACATCATCGACGCCATCAGGTAAATCTACGGTTCGCTGTACTAAGCAGTGTCATAAATGTTGCGTGTCATGCCGCTTGCACCTCGTACTATGCCGGGTGCTCCCTCCAGCTGGGGCTTACTTAACCGAATGAACGCCTCCATGCCTCGTCAGACAGCTGGCGTGAACCTAACGGCGATCTTACTGTCACTCCTCTCTAAAACATAGCCCTCCAGGAGTCGCAAAAACGATTGTTTGAAAGACTCAGGATGCGCTGTTGGCTTGCTCCGCGTAACATGCGTAGTGCGGTGGGGGAACTTTCGATGCCTGAGAAATATTAAATCGGGCAGAATGCTTAACTAAGTACACATCGGAATAAGGCTCCGGGCTTTGTTTTATCGGAAGCTGGGCTATCAATGCACTCACATCCCCTCGCAAAGTCTTCCGTCCGTTGTACTCCGGCCCGCGCTCCGACGATCTTAGCGCCGGGGTGCTTACCGGAGACACCAGTAAAATCTTACGGGTTTGAAAACGGCTCACGTCTGCTCTGGCCTTGCATTAACGGTAGCGCCCTTCGGCGCGAGTAGTTGGGGTCCTTGACGCAAGTATCCGCAGAAAATTGTCAGCTCTATGCCGATAAATTATTGCCACCGAAGTCCTGCAGTGATATATCATTTGTCCTCCGTATCGACATACCGCTCTCTGAAATCTATTGACGTTTCCGAACTCGCCGGTGCTGGAGTTATGTGGCGCCGGGGGATTATTTTAGGGTTCAGTTAGCAAAATTGTAGCTGCCGCCATGAAATGGATTCGCTGAAGATAACACTAAAGTGCATACAAACAGTTATCTACCAGTCCCAAGGAAGGTAATGTCCCGACAGGAGCTGAACCAACGGGCTAACTTTGCGTTAATCCCC
seq00022   TCCAGGGGCGCGAATCTCATTAACATCGCTCTAATTCGTGCAAGCCCTCGCTTTTCTAGTGTGCAAATGGCTGCCATTACGCGGCGGACTAAAGTGATGAGCAAGGAGCAGCCCGCTGCACGCAGTGAAACGGCTCTCTTGTCCTAGGCCGCAGACAGTCCGTTCTATGGCACTTGGATAGGCTTCAGCCCTTATTCACTAGATTTGTCAAGCTTGACTATATGTTCCAGGCTCGCCACGCTTTAATTATAAATGTCCATTGTGCGACCGGGTTTCTCTTTTAAAATCCGCGTTAGGGTGGCTTACGCCTTGGCGCTGCTGGGCAGTGTTAGTTGTGTTTCCGCATCCACTATCTTCCGAGCGCCCTGCGACCGCATAAGATACTGTTGCCGGGTGTCGTCGATAACTTGACTAGTGTACAACTGAGCATCTTGGTTGGCGGCGCTATAACACGATACGAAATGCTTGAACCGGGACTTTGAGAATCCAAAAAATGAAGTACTAGGCGTTGAATTGCTCGCTGGATTGAATGAGCTCAGCAGGTTGAACATCGCTCGGCACACTGACTAGTATTGAATGATCGTGGGGCCCTTGGTTATAAGTCGCATTACCATTACCAGCAAGCCGGTGATGACGGCTTTTAATCTACGTCCATAACCCCGAGGCCTTCAAACGTCCAGGCCCTATTACTGCATCGTGTTCAACTTTCATGTTTCGGTATTTGCGGAAAACCATCTGTGTACCGTGTTCGTTCCCCTACGACTTAAGTTGGGAACCTGCCTAGGTGCGATCAGCACAGCTATGGGAGTCTGGGGGTACGTGGGAAATCGTACGAATGCAGCCGGCTAACATATGATTCGATGCCTTTCGCAAGTAGAATAAGCGTTTCTGAACCTGAATTCATGATTGCCCTGGGCTGTAACGAGTCAATTCATCTTATCCACATAGAAGATTTTGATGCCCATACGATCAGGCGGCTGGCGCTACAGTGATTTCTTTATACTCGCTTTGCACGCCAATCGCGTCGTCTAAGTGACATACTGACTCTCGACTTTAATATCCCACTAATCGATACCAGATGCGCAGTCACTCATTGAGACAACGCATCGCTGCGTGCCGATACAACTACGATACGAGACGGTTTCATCGAAAGATGCATTCTTGAAATCTTCGCTGTTTGTCTTAGTGCTGAAATGGAGACGAGTCGTAGTGCTGTATTGAGCCCACGACTAACGTGCGGGAAAACTAGAGTAGCGTGTAAAATTGCTCCCCGCAATGTTCTAAGTCCGTCACAATGCTTTTGTCGCGCGCCAACACGAGCGATGAAGGACAGCTACTAGGCTTTGTTTCCTTGAGAGAAGGAATAAAACAAGGTTCACGGTCACCGTCACATCATCGACGCCATCAGGTAAATCTACGGTTCGCTGTACTAAGCAGTGTCATAAATGTTGCGTGTCATGCCGCTTGCACCTCGTACTATGCCGGGTGCTCCCTCCAGCTGGGGCTTACTTAACCGAATGAACGCCTCCATGCCTCGTCAGACAGCTGGCGTGAACCTAACGGCGATCTTACTGTCACTCCTCTCTAAAACATAGCCCTCCAGGAGTCGCAAAAACGATTGTTTGAAAGACTCAGGATGCGCTGTTGGCTTGCTCCGCGTAACATGCGTAGTGCGGTGGGGGAACTTTCGATGCCTGAGAAATATTAAATCGGGCAGAATGCTTAACTAAGTACACATCGGAATAAGGCTCCGGGCTTTGTTTTATCGGAAGCTGGGCTATCAATGCACTCACATCCCCTCGCAAAGTCTTCCGTCCGTTGTACTCCGGCCCGCGCTCCGACGATCTTAGCGCCGGGGTGCTTACCGGAGACACCAGTAAAATCTTACGGGTTTGAAAACGGCTCACGTCTGCTCTGGCCTTGCATTAACGGTAGCGCCCTTCGGCGCGAGTAGTTGGGGTCCTTGACGCAAGTATCCGCAGAAAATTGTCAGCTCTATGCCGATAAATTATTGCCACCGAAGTCCTGCAGTGATATATCATTTGTCCTCCGTATCGACATACCGCTCTCTGAAATCTATTGACGTTTCCGAACTCGCCGGTGCTGGAGTTATGTGGCGCCGGGGGATTATTTTAGGGTTCAGTTAGCAAAATTGTAGCTGCCGCCATGAAATGGATTCGCTGAAGATAACACTAAAGTGCATACAAACAGTTATCTACCAGTCCCAAGGAAGGTAATGTCCCGACAGGAGCTGAACGAACGGGCTAACTTTGCGTTAATCCCC
seq00023   TCCAGGGGCGCGAATCTCATTAACATCGCTCTAATTCGTGCAAGCCCTCGCTTTTCTAGTGTGCAAATGGCTGCCATTACGCGGCGGACTAAAGTGATGAGCAAGGAGCAGCCCGCTGCACGCAGTGAAACGGCTCTCTTGTCCTAGGCCGCAGACAGTCCGTTCTATGGCACTTGGATAGGCTTCAGCCCTTATTCACTAGATTTGTCAAGCTTGACTATATGTTCCAGGCTCGCCACGCTTTAATTATAAATGTCCATTGTGCGACCGGGTTTCTCTTTTAAAATCCGCGTTAGGGTGGCTTACGCCTTGGCGCTGCTGGGCAGTGTTAGTTGTGTTTCCGCATCCACTATCTTCCGAGCGCCCTGCGACCGCATAAGATACTGTTGCCGGGTGTCGTCGATAACTTGACTAGTGTACAACTGAGCATCTTGGTTGGCGGCGCTATAACACGATACGAAATGCTTGAACCGGGACTTTGAGAATCCAAAAAATGAAGTACTAGGCGTTGAATTGCTCGCTGGATTGAATGAGCTCAGCAGGTTGAACATCGCTCGGCACACTGACTAGTATTGAATGATCGTGGGGCCCTTGGTTATAAGTCGCATTACCATTACCAGCAAGCCGGTGATGACGGCTTTTAATCTACGTCCATAACCCCGAGGCCTTCAAACGTCCAGGCCCTATTACTGCATCGTGTTCAACTTTCATGTTTCGGTATTTGCGGAAAACCATCTGTGTACCGTGTTCGTTCCCCTACGACTTAAGTTGGGAACCTGCCTAGGTGCGATCAGCACAGCTATGGGAGTCTGGGGGTACGTGGGAAATCGTACGAATGCAGCCGGCTAACATATGATTCGATGCCTTTCGCAAGTAGAATAAGCGTTTCTGAACCTGAATTCATGATTGCCCTGGGCTGTAACGAGTCAATTCATCTTATCCACATAGAAGATTTTGATGCCCATACGATCAGGCGGCTGGCGCTACAGTGATTTCTTTATACTCGCTTTGCACGCCAATCGCGTCGTCTAAGTGACATACTGACTCTCGACTTTAATATCCCACTAATCGATACCAGATGCGCAGTCACTCATTGAGACAACGCATCGCTGCGTGCCGATACAACTACGATACGAGACGGTTTCATCGAAAGATGCATTCTTGAAATCTTCGCTGTTTGTCTTAGTGCTGAAATGGAGACGAGTCGTAGTGCTGTATTGAGCCCACGACTAACGTGCGGGAAAACTAGAGTAGCGTGTAAAATTGCTCCCCGCAATGTTCTAAGTCCGTCACAATGCTTTTGTCGCGCGCCAACACGAGCGATGAAGGACAGCTACTAGGCTTTGTTTCCTTGAGAGAAGGAATAAAACAAGGTTCACGGTCACCGTCACATCATCGACGCCATCAGGTAAATCTACGGTTCGCTGTACTAAGCAGTGTCATAAATGTTGCGTGTCATGCCGCTTGCACCTCGTACTATGCCGGGTGCTCCCTCCAGCTGGGGCTTACTTAACCGAATGAACGCCTCCATGCCTCGTCAGACAGCTGGCGTGAACCTAACGGCGATCTTACTGTCACTCCTCTCTAAAACATAGCCCTCCAGGAGTCGCAAAAACGATTGTTTGAAAGACTCAGGATGCGCTGTTGGCTTGCTCCGCGTAACATGCGTAGTGCGGTGGGGGAACTTTCGATGCCTGAGAAATATTAAATCGGGCAGAATGCTTAACTAAGTACACATCGGAATAAGGCTCCGGGCTTTGTTTTATCGGAAGCTGGGCTATCAATGCACTCACATCCCCTCGCAAAGTCTTCCGTCCGTTGTACTCCGGCCCGCGCTCCGACGATCTTAGCGCCGGGGTGCTTACCGGAGACACCAGTAAAATCTTACGGGTTTGAAAACGGCTCACGTCTGCTCTGGCCTTGCATTAACGGTAGCGCCCTTCGGCGCGAGTAGTTGGGGTCCTTGACGCAAGTATCCGCAGAAAATTGTCAGCTCTATGCCGATAAATTATTGCCACCGAAGTCCTGCAGTGATATATCATTTGTCCTCCGTATCGACATACCGCTCTCTGAAATCTATTGACGTTTCCGAACTCGCCGGTGCTGGAGTTATGTGGCGCCGGGGGATTATTTTAGGGTTCAGTTAGCAAAATTGTAGCTGCCGCCATGAAATGGATTCGCTGAAGATAACACTAAAGTGCATACAAACAGTTATCTACCAGTCCCAAGGAAGGTAATGTCCCGACAGGAGCTGAACCAACGGGCTAACTTTGCGTTAATCCCC
seq00024   TCCAGGGGCGCGAATCTCATTAACATCGCTCTAATTCGTGCAAGCCCTCGCTTTTCTAGTGTGCAAATGGCTGCCATTACGCGGCGGACTAAAGTGATGAGCAAGGAGCAGCCCGCTGCACGCAGTGAAACGGCTCTCTTGTCCTAGGCCGCAGACAGTCCGTTCTATGGCACTTGGATAGGCTTCAGCCCTTATTCACTAGATTTGTCAAGCTTGACTATATGTTCCAGGCTCGCCACGCTTTAATTATAAATGTCCATTGTGCGACCGGGTTTCTCTTTTAAAATCCGCGTTAGGGTGGCTTACGCCTTGGCGCTGCTGGGCAGTGTTAGTTGTGTTTCCGCATCCACTATCTTCCGAGCGCCCTGCGACCGCATAAGATACTGTTGCCGGGTGTCGTCGATAACTTGACTAGTGTACAACTGAGCATCTTGGTTGGCGGCGCTATAACACGATACGAAATGCTTGAACCGGGACTTTGAGAATCCAAAAAATGAAGTACTAGGCGTTGAATTGCTCGCTGGATTGAATGAGCTCAGCAGGTTGAACATCGCTCGGCACACTGACTAGTATTGAATGATCGTGGGGCCCTTGGTTATAAGTCGCATTACCATTACCAGCAAGCCGGTGATGACGGCTTTTAATCTACGTCCATAACCCCGAGGCCTTCAAACGTCCAGGCCCTATTACTGCATCGTGTTCAACTTTCATGTTTCGGTATTTGCGGAAAACCATCTGTGTACCGTGTTCGTTCCCCTACGACTTAAGTTGGGAACCTGCCTAGGTGCGATCAGCACAGCTATGGGAGTCTGGGGGTACGTGGGAAATCGTACGAATGCAGCCGGCTAACATATGATTCGATGCCTTTCGCAAGTAGAATAAGCGTTTCTGAACCTGAATTCATGATTGCCCTGGGCTGTAACGAGTCAATTCATCTTATCCACATAGAAGATTTTGATGCCCATACGATCAGGCGGCTGGCGCTACAGTGATTTCTTTATACTCGCTTTGCACGCCAATCGCGTCGTCTAAGTGACATACTGACTCTCGACTTTAATATCCCACTAATCGATACCAGATGCGCAGTCACTCATTGAGACAACGCATCGCTGCGTGCCGATACAACTACGATACGAGACGGTTTCATCGAAAGATGCATTCTTGAAATCTTCGCTGTTTGTCTTAGTGCTGAAATGGAGACGAGTCGTAGTGCTGTATTGAGCCCACGACTAACGTGCGGGAAAACTAGAGTAGCGTGTAAAATTGCTCCCCGCAATGTTCTAAGTCCGTCACAATGCTTTTGTCGCGCGCCAACACGAGCGATGAAGGACAGCTACTAGGCTTTGTTTCCTTGAGAGAAGGAATAAAACAAGGTTCACGGTCACCGTCACATCATCGACGCCATCAGGTAAATCTACGGTTCGCTGTACTAAGCAGTGTCATAAATGTTGCGTGTCATGCCGCTTGCACCTCGTACTATGCCGGGTGCTCCCTCCAGCTGGGGCTTACTTAACCGAATGAACGCCTCCATGCCTCGTCAGACAGCTGGCGTGAACCTAACGGCGATCTTACTGTCACTCCTCTCTAAAACATAGCCCTCCAGGAGTCGCAAAAACGATTGTTTGAAAGACTCAGGATGCGCTGTTGGCTTGCTCCGCGTAACATGCGTAGTGCGGTGGGGGAACTTTCGATGCCTGAGAAATATTAAATCGGGCAGAATGCTTAACTAAGTACACATCGGAATAAGGCTCCGGGCTTTGTTTTATCGGAAGCTGGGCTATCAATGCACTCACATCCCCTCGCAAAGTCTTCCGTCCGTTGTACTCCGGCCCGCGCTCCGACGATCTTAGCGCCGGGGTGCTTACCGGAGACACCAGTAAAATCTTACGGGTTTGAAAACGGCTCACGTCTGCTCTGGCCTTGCATTAACGGTAGCGCCCTTCGGCGCGAGTAGTTGGGGTCCTTGACGCAAGTATCCGCAGAAAATTGTCAGCTCTATGCCGATAAATTATTGCCACCGAAGTCCTGCAGTGATATATCATTTGTCCTCCGTATCGACATACCGCTCTCTGAAATCTATTGACGTTTCCGAACTCGCCGGTGCTGGAGTTATGTGGCGCCGGGGGATTATTTTAGGGTTCAGTTAGCAAAATTGTAGCTGCCGCCATGAAATGGATTCGCTGAAGATAACACTAAAGTGCATACAAACAGTTATCTACCAGTCCCAAGGAAGGTAATGTCCCGACAGGAGCTGAACCAACGGGCTAACTTTGCGTTAATCCCC
seq00025   TCCAGGGGCGCGAATCTCATTAACATCGCTCTAATTCGTGCAAGCCCTCGCTTTTCTAGTGTGCAAATGGCTGCCATTACGCGGCGGACTAAAGTGATGAGCAAGGAGCAGCCCGCTGCACGCAGTGAAACGGCTCTCTTGTCCTAGGCCGCAGACAGTCCGTTCTATGGCACTTGGATAGGCTTCAGCCCTTATTCACTAGATTTGTCAAGCTTGACTATATGTTCCAGGCTCGCCACGCTTTAATTATAAATGTCCATTGTGCGACCGGGTTTCTCTTTTAAAATCCGCGTTAGGGTGGCTTACGCCTTGGCGCTGCTGGGCAGTGTTAGTTGTGTTTCCGCATCCACTATCTTCCGAGCGCCCTGCGACCGCATAAGATACTGTTGCCGGGTGTCGTCGATAACTTGACTAGTGTACAACTGAGCATCTTGGTTGGCGGCGCTATAACACGATACGAAATGCTTGAACCGGGACTTTGAGAATCCAAAAAATGAAGTACTAGGCGTTGAATTGCTCGCTGGATTGAATGAGCTCAGCAGGTTGAACATCGCTCGGCACACTGACTAGTATTGAATGATCGTGGGGCCCTTGGTTATAAGTCGCATTACCATTACCAGCAAGCCGGTGATGACGGCTTTTAATCTACGTCCATAACCCCGAGGCCTTCAAACGTCCAGGCCCTATTACTGCATCGTGTTCAACTTTCATGTTTCGGTATTTGCGGAAAACCATCTGTGTACCGTGTTCGTTCCCCTACGACTTAAGTTGGGAACCTGCCTAGGTGCGATCAGCACAGCTATGGGAGTCTGGGGGTACGTGGGAAATCGTACGAATGCAGCCGGCTAACATATGATTCGATGCCTTTCGCAAGTAGAATAAGCGTTTCTGAACCTGAATTCATGATTGCCCTGGGCTGTAACGAGTCAATTCATCTTATCCACATAGAAGATTTTGATGCCCATACGATCAGGCGGCTGGCGCTACAGTGATTTCTTTATACTCGCTTTGCACGCCAATCGCGTCGTCTAAGTGACATACTGACTCTCGACTTTAATATCCCACTAATCGATACCAGATGCGCAGTCACTCATTGAGACAACGCATCGCTGCGTGCCGATACAACTACGATACGAGACGGTTTCATCGAAAGATGCATTCTTGAAATCTTCGCTGTTTGTCTTAGTGCTGAAATGGAGACGAGTCGTAGTGCTGTATTGAGCCCACGACTAACGTGCGGGAAAACTAGAGTAGCGTGTAAAATTGCTCCCCGCAATGTTCTAAGTCCGTCACAATGCTTTTGTCGCGCGCCAACACGAGCGATGAAGGACAGCTACTAGGCTTTGTTTCCTTGAGAGAAGGAATAAAACAAGGTTCACGGTCACCGTCACATCATCGACGCCATCAGGTAAATCTACGGTTCGCTGTACTAAGCAGTGTCATAAATGTTGCGTGTCATGCCGCTTGCACCTCGTACTATGCCGGGTGCTCCCTCCAGCTGGGGCTTACTTAACCGAATGAACGCCTCCATGCCTCGTCAGACAGCTGGCGTGAACCTAACGGCGATCTTACTGTCACTCCTCTCTAAAACATAGCCCTCCAGGAGTCGCAAAAACGATTGTTTGAAAGACTCAGGATGCGCTGTTGGCTTGCTCCGCGTAACATGCGTAGTGCGGTGGGGGAACTTTCGATGCCTGAGAAATATTAAATCGGGCAGAATGCTTAACTAAGTACACATCGGAATAAGGCTCCGGGCTTTGTTTTATCGGAAGCTGGGCTATCAATGCACTCACATCCCCTCGCAAAGTCTTCCGTCCGTTGTACTCCGGCCCGCGCTCCGACGATCTTAGCGCCGGGGTGCTTACCGGAGACACCAGTAAAATCTTACGGGTTTGAAAACGGCTCACGTCTGCTCTGGCCTTGCATTAACGGTAGCGCCCTTCGGCGCGAGTAGTTGGGGTCCTTGACGCAAGTATCCGCAGAAAATTGTCAGCTCTATGCCGATAAATTATTGCCACCGAAGTCCTGCAGTGATATATCATTTGTCCTCCGTATCGACATACCGCTCTCTGAAATCTATTGACGTTTCCGAACTCGCCGGTGCTGGAGTTATGTGGCGCCGGGGGATTATTTTAGGGTTCAGTTAGCAAAATTGTAGCTGCCGCCATGAAATGGATTCGCTGAAGATAACACTAAAGTGCATACAAACAGTTATCTACCAGTCCCAAGGAAGGTAATGTCCCGACAGGAGCTGAACCAACGGGCTAACTTTGCGTTAATCCCC
seq00026   TCCAGGGGCGCGAATCTCATTAACATCGCTCTAATTCGTGCAAGCCCTCGCTTTTCTAGTGTGCAAATGGCTGCCATTACGCGGCGGACTAAAGTGATGAGCAAGGAGCAGCCCGCTGCACGCAGTGAAACGGCTCTCTTGTCCTAGGCCGCAGACAGTCCGTTCTATGGCACTTGGATAGGCTTCAGCCCTTATTCACTAGATTTGTCAAGCTTGACTATATGTTCCAGGCTCGCCACGCTTTAATTATAAATGTCCATTGTGCGACCGGGTTTCTCTTTTAAAATCCGCGTTAGGGTGGCTTACGCCTTGGCGCTGCTGGGCAGTGTTAGTTGTGTTTCCGCATCCACTATCTTCCGAGCGCCCTGCGACCGCATAAGATACTGTTGCCGGGTGTCGTCGATAACTTGACTAGTGTACAACTGAGCATCTTGGTTGGCGGCGCTATAACACGATACGAAATGCTTGAACCGGGACTTTGAGAATCCAAAAAATGAAGTACTAGGCGTTGAATTGCTCGCTGGATTGAATGAGCTCAGCAGGTTGAACATCGCTCGGCACACTGACTAGTATTGAATGATCGTGGGGCCCTTGGTTATAAGTCGCATTACCATTACCAGCAAGCCGGTGATGACGGCTTTTAATCTACGTCCATAACCCCGAGGCCTTCAAACGTCCAGGCCCTATTACTGCATCGTGTTCAACTTTCATGTTTCGGTATTTGCGGAAAACCATCTGTGTACCGTGTTCGTTCCCCTACGACTTAAGTTGGGAACCTGCCTAGGTGCGATCAGCACAGCTATGGGAGTCTGGGGGTACGTGGGAAATCGTACGAATGCAGCCGGCTAACATATGATTCGATGCCTTTCGCAAGTAGAATAAGCGTTTCTGAACCTGAATTCATGATTGCCCTGGGCTGTAACGAGTCAATTCATCTTATCCACATAGAAGATTTTGATGCCCATACGATCAGGCGGCTGGCGCTACAGTGATTTCTTTATACTCGCTTTGCACGCCAATCGCGTCGTCTAAGTGACATACTGACTCTCGACTTTAATATCCCACTAATCGATACCAGATGCGCAGTCACTCATTGAGACAACGCATCGCTGCGTGCCGATACAACTACGATACGAGACGGTTTCATCGAAAGATGCATTCTTGAAATCTTCGCTGTTTGTCTTAGTGCTGAAATGGAGACGAGTCGTAGTGCTGTATTGAGCCCACGACTAACGTGCGGGAAAACTAGAGTAGCGTGTAAAATTGCTCCCCGCAATGTTCTAAGTCCGTCACAATGCTTTTGTCGCGCGCCAACACGAGCGATGAAGGACAGCTACTAGGCTTTGTTTCCTTGAGAGAAGGAATAAAACAAGGTTCACGGTCACCGTCACATCATCGACGCCATCAGGTAAATCTACGGTTCGCTGTACTAAGCAGTGTCATAAATGTTGCGTGTCATGCCGCTTGCACCTCGTACTATGCCGGGTGCTCCCTCCAGCTGGGGCTTACTTAACCGAATGAACGCCTCCATGCCTCGTCAGACAGCTGGCGTGAACCTAACGGCGATCTTACTGTCACTCCTCTCTAAAACATAGCCCTCCAGGAGTCGCAAAAACGATTGTTTGAAAGACTCAGGATGCGCTGTTGGCTTGCTCCGCGTAACATGCGTAGTGCGGTGGGGGAACTTTCGATGCCTGAGAAATATTAAATCGGGCAGAATGCTTAACTAAGTACACATCGGAATAAGGCTCCGGGCTTTGTTTTATCGGAAGCTGGGCTATCAATGCACTCACATCCCCTCGCAAAGTCTTCCGTCCGTTGTACTCCGGCCCGCGCTCCGACGATCTTAGCGCCGGGGTGCTTACCGGAGACACCAGTAAAATCTTACGGGTTTGAAAACGGCTCACGTCTGCTCTGGCCTTGCATTAACGGTAGCGCCCTTCGGCGCGAGTAGTTGGGGTCCTTGACGCAAGTATCCGCAGAAAATTGTCAGCTCTATGCCGATAAATTATTGCCACCGAAGTCCTGCAGTGATATATCATTTGTCCTCCGTATCGACATACCGCTCTCTGAAATCTATTGACGTTTCCGAACTCGCCGGTGCTGGAGTTATGTGGCGCCGGGGGATTATTTTAGGGTTCAGTTAGCAAAATTGTAGCTGCCGCCATGAAATGGATTCGCTGAAGATAACACTAAAGTGCATACAAACAGTTATCTACCAGTCCCAAGGAAGGTAATGTCCCGACAGGAGCTGAACGAACGGGCTAACTTTGCGTTAATCCCC
seq00027   TCCAGGGGCGCGAATCTCATTAACATCGCTCTAATTCGTGCAAGCCCTCGCTTTTCTAGTGTGCAAATGGCTGCCATTACGCGGCGGACTAAAGTGATGAGCAAGGAGCAGCCCGCTGCACGCAGTGAAACGGCTCTCTTGTCCTAGGCCGCAGACAGTCCGTTCTATGGCACTTGGATAGGCTTCAGCCCTTATTCACTAGATTTGTCAAGCTTGACTATATGTTCCAGGCTCGCCACGCTTTAATTATAAATGTCCATTGTGCGACCGGGTTTCTCTTTTAAAATCCGCGTTAGGGTGGCTTACGCCTTGGCGCTGCTGGGCAGTGTTAGTTGTGTTTCCGCATCCACTATCTTCCGAGCGCCCTGCGACCGCATAAGATACTGTTGCCGGGTGTCGTCGATAACTTGACTAGTGTACAACTGAGCATCTTGGTTGGCGGCGCTATAACACGATACGAAATGCTTGAACCGGGACTTTGAGAATCCAAAAAATGAAGTACTAGGCGTTGAATTGCTCGCTGGATTGAATGAGCTCAGCAGGTTGAACATCGCTCGGCACACTGACTAGTATTGAATGATCGTGGGGCCCTTGGTTATAAGTCGCATTACCATTACCAGCAAGCCGGTGATGACGGCTTTTAATCTACGTCCATAACCCCGAGGCCTTCAAACGTCCAGGCCCTATTACTGCATCGTGTTCAACTTTCATGTTTCGGTATTTGCGGAAAACCATCTGTGTACCGTGTTCGTTCCCCTACGACTTAAGTTGGGAACCTGCCTAGGTGCGATCAGCACAGCTATGGGAGTCTGGGGGTACGTGGGAAATCGTACGAATGCAGCCGGCTAACATATGATTCGATGCCTTTCGCAAGTAGAATAAGCGTTTCTGAACCTGAATTCATGATTGCCCTGGGCTGTAACGAGTCAATTCATCTTATCCACATAGAAGATTTTGATGCCCATACGATCAGGCGGCTGGCGCTACAGTGATTTCTTTATACTCGCTTTGCACGCCAATCGCGTCGTCTAAGTGACATACTGACTCTCGACTTTAATATCCCACTAATCGATACCAGATGCGCAGTCACTCATTGAGACAACGCATCGCTGCGTGCCGATACAACTACGATACGAGACGGTTTCATCGAAAGATGCATTCTTGAAATCTTCGCTGTTTGTCTTAGTGCTGAAATGGAGACGAGTCGTAGTGCTGTATTGAGCCCACGACTAACGTGCGGGAAAACTAGAGTAGCGTGTAAAATTGCTCCCCGCAATGTTCTAAGTCCGTCACAATGCTTTTGTCGCGCGCCAACACGAGCGATGAAGGACAGCTACTAGGCTTTGTTTCCTTGAGAGAAGGAATAAAACAAGGTTCACGGTCACCGTCACATCATCGACGCCATCAGGTAAATCTACGGTTCGCTGTACTAAGCAGTGTCATAAATGTTGCGTGTCATGCCGCTTGCACCTCGTACTATGCCGGGTGCTCCCTCCAGCTGGGGCTTACTTAACCGAATGAACGCCTCCATGCCTCGTCAGACAGCTGGCGTGAACCTAACGGCGATCTTACTGTCACTCCTCTCTAAAACATAGCCCTCCAGGAGTCGCAAAAACGATTGTTTGAAAGACTCAGGATGCGCTGTTGGCTTGCTCCGCGTAACATGCGTAGTGCGGTGGGGGAACTTTCGATGCCTGAGAAATATTAAATCGGGCAGAATGCTTAACTAAGTACACATCGGAATAAGGCTCCGGGCTTTGTTTTATCGGAAGCTGGGCTATCAATGCACTCACATCCCCTCGCAAAGTCTTCCGTCCGTTGTACTCCGGCCCGCGCTCCGACGATCTTAGCGCCGGGGTGCTTACCGGAGACACCAGTAAAATCTTACGGGTTTGAAAACGGCTCACGTCTGCTCTGGCCTTGCATTAACGGTAGCGCCCTTCGGCGCGAGTAGTTGGGGTCCTTGACGCAAGTATCCGCAGAAAATTGTCAGCTCTATGCCGATAAATTATTGCCACCGAAGTCCTGCAGTGATATATCATTTGTCCTCCGTATCGACATACCGCTCTCTGAAATCTATTGACGTTTCCGAACTCGCCGGTGCTGGAGTTATGTGGCGCCGGGGGATTATTTTAGGGTTCAGTTAGCAAAATTGTAGCTGCCGCCATGAAATGGATTCGCTGAAGATAACACTAAAGTGCATACAAACAGTTATCTACCAGTCCCAAGGAAGGTAATGTCCCGACAGGAGCTGAACCAACGGGCTAACTTTGCGTTAATCCCC
seq00028   TCCAGGGGCGCGAATCTCATTAACATCGCTCTAATTCGTGCAAGCCCTCGCTTTTCTAGTGTGCAAATGGCTGCCATTACGCGGCGGACTAAAGTGATGAGCAAGGAGCAGCCCGCTGCACGCAGTGAAACGGCTCTCTTGTCCTAGGCCGCAGACAGTCCGTTCTATGGCACTTGGATAGGCTTCAGCCCTTATTCACTAGATTTGTCAAGCTTGACTATATGTTCCAGGCTCGCCACGCTTTAATTATAAATGTCCATTGTGCGACCGGGTTTCTCTTTTAAAATCCGCGTTAGGGTGGCTTACGCCTTGGCGCTGCTGGGCAGTGTTAGTTGTGTTTCCGCATCCACTATCTTCCGAGCGCCCTGCGACCGCATAAGATACTGTTGCCGGGTGTCGTCGATAACTTGACTAGTGTACAACTGAGCATCTTGGTTGGCGGCGCTATAACACGATACGAAATGCTTGAACCGGGACTTTGAGAATCCAAAAAATGAAGTACTAGGCGTTGAATTGCTCGCTGGATTGAATGAGCTCAGCAGGTTGAACATCGCTCGGCACACTGACTAGTATTGAATGATCGTGGGGCCCTTGGTTATAAGTCGCATTACCATTACCAGCAAGCCGGTGATGACGGCTTTTAATCTACGTCCATAACCCCGAGGCCTTCAAACGTCCAGGCCCTATTACTGCATCGTGTTCAACTTTCATGTTTCGGTATTTGCGGAAAACCATCTGTGTACCGTGTTCGTTCCCCTACGACTTAAGTTGGGAACCTGCCTAGGTGCGATCAGCACAGCTATGGGAGTCTGGGGGTACGTGGGAAATCGTACGAATGCAGCCGGCTAACATATGATTCGATGCCTTTCGCAAGTAGAATAAGCGTTTCTGAACCTGAATTCATGATTGCCCTGGGCTGTAACGAGTCAATTCATCTTATCCACATAGAAGATTTTGATGCCCATACGATCAGGCGGCTGGCGCTACAGTGATTTCTTTATACTCGCTTTGCACGCCAATCGCGTCGTCTAAGTGACATACTGACTCTCGACTTTAATATCCCACTAATCGATACCAGATGCGCAGTCACTCATTGAGACAACGCATCGCTGCGTGCCGATACAACTACGATACGAGACGGTTTCATCGAAAGATGCATTCTTGAAATCTTCGCTGTTTGTCTTAGTGCTGAAATGGAGACGAGTCGTAGTGCTGTATTGAGCCCACGACTAACGTGCGGGAAAACTAGAGTAGCGTGTAAAATTGCTCCCCGCAATGTTCTAAGTCCGTCACAATGCTTTTGTCGCGCGCCAACACGAGCGATGAAGGACAGCTACTAGGCTTTGTTTCCTTGAGAGAAGGAATAAAACAAGGTTCACGGTCACCGTCACATCATCGACGCCATCAGGTAAATCTACGGTTCGCTGTACTAAGCAGTGTCATAAATGTTGCGTGTCATGCCGCTTGCACCTCGTACTATGCCGGGTGCTCCCTCCAGCTGGGGCTTACTTAACCGAATGAACGCCTCCATGCCTCGTCAGACAGCTGGCGTGAACCTAACGGCGATCTTACTGTCACTCCTCTCTAAAACATAGCCCTCCAGGAGTCGCAAAAACGATTGTTTGAAAGACTCAGGATGCGCTGTTGGCTTGCTCCGCGTAACATGCGTAGTGCGGTGGGGGAACTTTCGATGCCTGAGAAATATTAAATCGGGCAGAATGCTTAACTAAGTACACATCGGAATAAGGCTCCGGGCTTTGTTTTATCGGAAGCTGGGCTATCAATGCACTCACATCCCCTCGCAAAGTCTTCCGTCCGTTGTACTCCGGCCCGCGCTCCGACGATCTTAGCGCCGGGGTGCTTACCGGAGACACCAGTAAAATCTTACGGGTTTGAAAACGGCTCACGTCTGCTCTGGCCTTGCATTAACGGTAGCGCCCTTCGGCGCGAGTAGTTGGGGTCCTTGACGCAAGTATCCGCAGAAAATTGTCAGCTCTATGCCGATAAATTATTGCCACCGAAGTCCTGCAGTGATATATCATTTGTCCTCCGTATCGACATACCGCTCTCTGAAATCTATTGACGTTTCCGAACTCGCCGGTGCTGGAGTTATGTGGCGCCGGGGGATTATTTTAGGGTTCAGTTAGCAAAATTGTAGCTGCCGCCATGAAATGGATTCGCTGAAGATAACACTAAAGTGCATACAAACAGTTATCTACCAGTCCCAAGGAAGGTAATGTCCCGACAGGAGCTGAACGAACGGGCTAACTTTGCGTTAATCCCC
seq00029   TCCAGGGGCGCGAATCTCATTAACATCGCTCTAATTCGTGCAAGCCCTCGCTTTTCTAGTGTGCAAATGGCTGCCATTACGCGGCGGACTAAAGTGATGAGCAAGGAGCAGCCCGCTGCACGCAGTGAAACGGCTCTCTTGTCCTAGGCCGCAGACAGTCCGTTCTATGGCACTTGGATAGGCTTCAGCCCTTATTCACTAGATTTGTCAAGCTTGACTATATGTTCCAGGCTCGCCACGCTTTAATTATAAATGTCCATTGTGCGACCGGGTTTCTCTTTTAAAATCCGCGTTAGGGTGGCTTACGCCTTGGCGCTGCTGGGCAGTGTTAGTTGTGTTTCCGCATCCACTATCTTCCGAGCGCCCTGCGACCGCATAAGATACTGTTGCCGGGTGTCGTCGATAACTTGACTAGTGTACAACTGAGCATCTTGGTTGGCGGCGCTATAACACGATACGAAATGCTTGAACCGGGACTTTGAGAATCCAAAAAATGAAGTACTAGGCGTTGAATTGCTCGCTGGATTGAATGAGCTCAGCAGGTTGAACATCGCTCGGCACACTGACTAGTATTGAATGATCGTGGGGCCCTTGGTTATAAGTCGCATTACCATTACCAGCAAGCCGGTGATGACGGCTTTTAATCTACGTCCATAACCCCGAGGCCTTCAAACGTCCAGGCCCTATTACTGCATCGTGTTCAACTTTCATGTTTCGGTATTTGCGGAAAACCATCTGTGTACCGTGTTCGTTCCCCTACGACTTAAGTTGGGAACCTGCCTAGGTGCGATCAGCACAGCTATGGGAGTCTGGGGGTACGTGGGAAATCGTACGAATGCAGCCGGCTAACATATGATTCGATGCCTTTCGCAAGTAGAATAAGCGTTTCTGAACCTGAATTCATGATTGCCCTGGGCTGTAACGAGTCAATTCATCTTATCCACATAGAAGATTTTGATGCCCATACGATCAGGCGGCTGGCGCTACAGTGATTTCTTTATACTCGCTTTGCACGCCAATCGCGTCGTCTAAGTGACATACTGACTCTCGACTTTAATATCCCACTAATCGATACCAGATGCGCAGTCACTCATTGAGACAACGCATCGCTGCGTGCCGATACAACTACGATACGAGACGGTTTCATCGAAAGATGCATTCTTGAAATCTTCGCTGTTTGTCTTAGTGCTGAAATGGAGACGAGTCGTAGTGCTGTATTGAGCCCACGACTAACGTGCGGGAAAACTAGAGTAGCGTGTAAAATTGCTCCCCGCAATGTTCTAAGTCCGTCACAATGCTTTTGTCGCGCGCCAACACGAGCGATGAAGGACAGCTACTAGGCTTTGTTTCCTTGAGAGAAGGAATAAAACAAGGTTCACGGTCACCGTCACATCATCGACGCCATCAGGTAAATCTACGGTTCGCTGTACTAAGCAGTGTCATAAATGTTGCGTGTCATGCCGCTTGCACCTCGTACTATGCCGGGTGCTCCCTCCAGCTGGGGCTTACTTAACCGAATGAACGCCTCCATGCCTCGTCAGACAGCTGGCGTGAACCTAACGGCGATCTTACTGTCACTCCTCTCTAAAACATAGCCCTCCAGGAGTCGCAAAAACGATTGTTTGAAAGACTCAGGATGCGCTGTTGGCTTGCTCCGCGTAACATGCGTAGTGCGGTGGGGGAACTTTCGATGCCTGAGAAATATTAAATCGGGCAGAATGCTTAACTAAGTACACATCGGAATAAGGCTCCGGGCTTTGTTTTATCGGAAGCTGGGCTATCAATGCACTCACATCCCCTCGCAAAGTCTTCCGTCCGTTGTACTCCGGCCCGCGCTCCGACGATCTTAGCGCCGGGGTGCTTACCGGAGACACCAGTAAAATCTTACGGGTTTGAAAACGGCTCACGTCTGCTCTGGCCTTGCATTAACGGTAGCGCCCTTCGGCGCGAGTAGTTGGGGTCCTTGACGCAAGTATCCGCAGAAAATTGTCAGCTCTATGCCGATAAATTATTGCCACCGAAGTCCTGCAGTGATATATCATTTGTCCTCCGTATCGACATACCGCTCTCTGAAATCTATTGACGTTTCCGAACTCGCCGGTGCTGGAGTTATGTGGCGCCGGGGGATTATTTTAGGGTTCAGTTAGCAAAATTGTAGCTGCCGCCATGAAATGGATTCGCTGAAGATAACACTAAAGTGCATACAAACAGTTATCTACCAGTCCCAAGGAAGGTAATGTCCCGACAGGAGCTGAACCAACGGGCTAACTTTGCGTTAATCCCC
seq00030   TCCAGGGGCGCGAATCTCATTAACATCGCTCTAATTCGTGCAAGCCCTCGCTTTTCTAGTGTGCAAATGGCTGCCATTACGCGGCGGACTAAAGTGATGAGCAAGGAGCAGCCCGCTGCACGCAGTGAAACGGCTCTCTTGTCCTAGGCCGCAGACAGTCCGTTCTATGGCACTTGGATAGGCTTCAGCCCTTATTCACTAGATTTGTCAAGCTTGACTATATGTTCCAGGCTCGCCACGCTTTAATTATAAATGTCCATTGTGCGACCGGGTTTCTCTTTTAAAATCCGCGTTAGGGTGGCTTACGCCTTGGCGCTGCTGGGCAGTGTTAGTTGTGTTTCCGCATCCACTATCTTCCGAGCGCCCTGCGACCGCATAAGATACTGTTGCCGGGTGTCGTCGATAACTTGACTAGTGTACAACTGAGCATCTTGGTTGGCGGCGCTATAACACGATACGAAATGCTTGAACCGGGACTTTGAGAATCCAAAAAATGAAGTACTAGGCGTTGAATTGCTCGCTGGATTGAATGAGCTCAGCAGGTTGAACATCGCTCGGCACACTGACTAGTATTGAATGATCGTGGGGCCCTTGGTTATAAGTCGCATTACCATTACCAGCAAGCCGGTGATGACGGCTTTTAATCTACGTCCATAACCCCGAGGCCTTCAAACGTCCAGGCCCTATTACTGCATCGTGTTCAACTTTCATGTTTCGGTATTTGCGGAAAACCATCTGTGTACCGTGTTCGTTCCCCTACGACTTAAGTTGGGAACCTGCCTAGGTGCGATCAGCACAGCTATGGGAGTCTGGGGGTACGTGGGAAATCGTACGAATGCAGCCGGCTAACATATGATTCGATGCCTTTCGCAAGTAGAATAAGCGTTTCTGAACCTGAATTCATGATTGCCCTGGGCTGTAACGAGTCAATTCATCTTATCCACATAGAAGATTTTGATGCCCATACGATCAGGCGGCTGGCGCTACAGTGATTTCTTTATACTCGCTTTGCACGCCAATCGCGTCGTCTAAGTGACATACTGACTCTCGACTTTAATATCCCACTAATCGATACCAGATGCGCAGTCACTCATTGAGACAACGCATCGCTGCGTGCCGATACAACTACGATACGAGACGGTTTCATCGAAAGATGCATTCTTGAAATCTTCGCTGTTTGTCTTAGTGCTGAAATGGAGACGAGTCGTAGTGCTGTATTGAGCCCACGACTAACGTGCGGGAAAACTAGAGTAGCGTGTAAAATTGCTCCCCGCAATGTTCTAAGTCCGTCACAATGCTTTTGTCGCGCGCCAACACGAGCGATGAAGGACAGCTACTAGGCTTTGTTTCCTTGAGAGAAGGAATAAAACAAGGTTCACGGTCACCGTCACATCATCGACGCCATCAGGTAAATCTACGGTTCGCTGTACTAAGCAGTGTCATAAATGTTGCGTGTCATGCCGCTTGCACCTCGTACTATGCCGGGTGCTCCCTCCAGCTGGGGCTTACTTAACCGAATGAACGCCTCCATGCCTCGTCAGACAGCTGGCGTGAACCTAACGGCGATCTTACTGTCACTCCTCTCTAAAACATAGCCCTCCAGGAGTCGCAAAAACGATTGTTTGAAAGACTCAGGATGCGCTGTTGGCTTGCTCCGCGTAACATGCGTAGTGCGGTGGGGGAACTTTCGATGCCTGAGAAATATTAAATCGGGCAGAATGCTTAACTAAGTACACATCGGAATAAGGCTCCGGGCTTTGTTTTATCGGAAGCTGGGCTATCAATGCACTCACATCCCCTCGCAAAGTCTTCCGTCCGTTGTACTCCGGCCCGCGCTCCGACGATCTTAGCGCCGGGGTGCTTACCGGAGACACCAGTAAAATCTTACGGGTTTGAAAACGGCTCACGTCTGCTCTGGCCTTGCATTAACGGTAGCGCCCTTCGGCGCGAGTAGTTGGGGTCCTTGACGCAAGTATCCGCAGAAAATTGTCAGCTCTATGCCGATAAATTATTGCCACCGAAGTCCTGCAGTGATATATCATTTGTCCTCCGTATCGACATACCGCTCTCTGAAATCTATTGACGTTTCCGAACTCGCCGGTGCTGGAGTTATGTGGCGCCGGGGGATTATTTTAGGGTTCAGTTAGCAAAATTGTAGCTGCCGCCATGAAATGGATTCGCTGAAGATAACACTAAAGTGCATACAAACAGTTATCTACCAGTCCCAAGGAAGGTAATGTCCCGACAGGAGCTGAACCAACGGGCTAACTTTGCGTTAATCCCC
seq00031   TCCAGGGGCGCGAATCTCATTAACATCGCTCTAATTCGTGCAAGCCCTCGCTTTTCTAGTGTGCAAATGGCTGCCATTACGCGGCGGACTAAAGTGATGAGCAAGGAGCAGCCCGCTGCACGCAGTGAAACGGCTCTCTTGTCCTAGGCCGCAGACAGTCCGTTCTATGGCACTTGGATAGGCTTCAGCCCTTATTCACTAGATTTGTCAAGCTTGACTATATGTTCCAGGCTCGCCACGCTTTAATTATAAATGTCCATTGTGCGACCGGGTTTCTCTTTTAAAATCCGCGTTAGGGTGGCTTACGCCTTGGCGCTGCTGGGCAGTGTTAGTTGTGTTTCCGCATCCACTATCTTCCGAGCGCCCTGCGACCGCATAAGATACTGTTGCCGGGTGTCGTCGATAACTTGACTAGTGTACAACTGAGCATCTTGGTTGGCGGCGCTATAACACGATACGAAATGCTTGAACCGGGACTTTGAGAATCCAAAAAATGAAGTACTAGGCGTTGAATTGCTCGCTGGATTGAATGAGCTCAGCAGGTTGAACATCGCTCGGCACACTGACTAGTATTGAATGATCGTGGGGCCCTTGGTTATAAGTCGCATTACCATTACCAGCAAGCCGGTGATGACGGCTTTTAATCTACGTCCATAACCCCGAGGCCTTCAAACGTCCAGGCCCTATTACTGCATCGTGTTCAACTTTCATGTTTCGGTATTTGCGGAAAACCATCTGTGTACCGTGTTCGTTCCCCTACGACTTAAGTTGGGAACCTGCCTAGGTGCGATCAGCACAGCTATGGGAGTCTGGGGGTACGTGGGAAATCGTACGAATGCAGCCGGCTAACATATGATTCGATGCCTTTCGCAAGTAGAATAAGCGTTTCTGAACCTGAATTCATGATTGCCCTGGGCTGTAACGAGTCAATTCATCTTATCCACATAGAAGATTTTGATGCCCATACGATCAGGCGGCTGGCGCTACAGTGATTTCTTTATACTCGCTTTGCACGCCAATCGCGTCGTCTAAGTGACATACTGACTCTCGACTTTAATATCCCACTAATCGATACCAGATGCGCAGTCACTCATTGAGACAACGCATCGCTGCGTGCCGATACAACTACGATACGAGACGGTTTCATCGAAAGATGCATTCTTGAAATCTTCGCTGTTTGTCTTAGTGCTGAAATGGAGACGAGTCGTAGTGCTGTATTGAGCCCACGACTAACGTGCGGGAAAACTAGAGTAGCGTGTAAAATTGCTCCCCGCAATGTTCTAAGTCCGTCACAATGCTTTTGTCGCGCGCCAACACGAGCGATGAAGGACAGCTACTAGGCTTTGTTTCCTTGAGAGAAGGAATAAAACAAGGTTCACGGTCACCGTCACATCATCGACGCCATCAGGTAAATCTACGGTTCGCTGTACTAAGCAGTGTCATAAATGTTGCGTGTCATGCCGCTTGCACCTCGTACTATGCCGGGTGCTCCCTCCAGCTGGGGCTTACTTAACCGAATGAACGCCTCCATGCCTCGTCAGACAGCTGGCGTGAACCTAACGGCGATCTTACTGTCACTCCTCTCTAAAACATAGCCCTCCAGGAGTCGCAAAAACGATTGTTTGAAAGACTCAGGATGCGCTGTTGGCTTGCTCCGCGTAACATGCGTAGTGCGGTGGGGGAACTTTCGATGCCTGAGAAATATTAAATCGGGCAGAATGCTTAACTAAGTACACATCGGAATAAGGCTCCGGGCTTTGTTTTATCGGAAGCTGGGCTATCAATGCACTCACATCCCCTCGCAAAGTCTTCCGTCCGTTGTACTCCGGCCCGCGCTCCGACGATCTTAGCGCCGGGGTGCTTACCGGAGACACCAGTAAAATCTTACGGGTTTGAAAACGGCTCACGTCTGCTCTGGCCTTGCATTAACGGTAGCGCCCTTCGGCGCGAGTAGTTGGGGTCCTTGACGCAAGTATCCGCAGAAAATTGTCAGCTCTATGCCGATAAATTATTGCCACCGAAGTCCTGCAGTGATATATCATTTGTCCTCCGTATCGACATACCGCTCTCTGAAATCTATTGACGTTTCCGAACTCGCCGGTGCTGGAGTTATGTGGCGCCGGGGGATTATTTTAGGGTTCAGTTAGCAAAATTGTAGCTGCCGCCATGAAATGGATTCGCTGAAGATAACACTAAAGTGCATACAAACAGTTATCTACCAGTCCCAAGGAAGGTAATGTCCCGACAGGAGCTGAACGAACGGGCTAACTTTGCGTTAATCCCC
seq00032   TCCAGGGGCGCGAATCTCATTAACATCGCTCTAATTCGTGCAAGCCCTCGCTTTTCTAGTGTGCAAATGGCTGCCATTACGCGGCGGACTAAAGTGATGAGCAAGGAGCAGCCCGCTGCACGCAGTGAAACGGCTCTCTTGTCCTAGGCCGCAGACAGTCCGTTCTATGGCACTTGGATAGGCTTCAGCCCTTATTCACTAGATTTGTCAAGCTTGACTATATGTTCCAGGCTCGCCACGCTTTAATTATAAATGTCCATTGTGCGACCGGGTTTCTCTTTTAAAATCCGCGTTAGGGTGGCTTACGCCTTGGCGCTGCTGGGCAGTGTTAGTTGTGTTTCCGCATCCACTATCTTCCGAGCGCCCTGCGACCGCATAAGATACTGTTGCCGGGTGTCGTCGATAACTTGACTAGTGTACAACTGAGCATCTTGGTTGGCGGCGCTATAACACGATACGAAATGCTTGAACCGGGACTTTGAGAATCCAAAAAATGAAGTACTAGGCGTTGAATTGCTCGCTGGATTGAATGAGCTCAGCAGGTTGAACATCGCTCGGCACACTGACTAGTATTGAATGATCGTGGGGCCCTTGGTTATAAGTCGCATTACCATTACCAGCAAGCCGGTGATGACGGCTTTTAATCTACGTCCATAACCCCGAGGCCTTCAAACGTCCAGGCCCTATTACTGCATCGTGTTCAACTTTCATGTTTCGGTATTTGCGGAAAACCATCTGTGTACCGTGTTCGTTCCCCTACGACTTAAGTTGGGAACCTGCCTAGGTGCGATCAGCACAGCTATGGGAGTCTGGGGGTACGTGGGAAATCGTACGAATGCAGCCGGCTAACATATGATTCGATGCCTTTCGCAAGTAGAATAAGCGTTTCTGAACCTGAATTCATGATTGCCCTGGGCTGTAACGAGTCAATTCATCTTATCCACATAGAAGATTTTGATGCCCATACGATCAGGCGGCTGGCGCTACAGTGATTTCTTTATACTCGCTTTGCACGCCAATCGCGTCGTCTAAGTGACATACTGACTCTCGACTTTAATATCCCACTAATCGATACCAGATGCGCAGTCACTCATTGAGACAACGCATCGCTGCGTGCCGATACAACTACGATACGAGACGGTTTCATCGAAAGATGCATTCTTGAAATCTTCGCTGTTTGTCTTAGTGCTGAAATGGAGACGAGTCGTAGTGCTGTATTGAGCCCACGACTAACGTGCGGGAAAACTAGAGTAGCGTGTAAAATTGCTCCCCGCAATGTTCTAAGTCCGTCACAATGCTTTTGTCGCGCGCCAACACGAGCGATGAAGGACAGCTACTAGGCTTTGTTTCCTTGAGAGAAGGAATAAAACAAGGTTCACGGTCACCGTCACATCATCGACGCCATCAGGTAAATCTACGGTTCGCTGTACTAAGCAGTGTCATAAATGTTGCGTGTCATGCCGCTTGCACCTCGTACTATGCCGGGTGCTCCCTCCAGCTGGGGCTTACTTAACCGAATGAACGCCTCCATGCCTCGTCAGACAGCTGGCGTGAACCTAACGGCGATCTTACTGTCACTCCTCTCTAAAACATAGCCCTCCAGGAGTCGCAAAAACGATTGTTTGAAAGACTCAGGATGCGCTGTTGGCTTGCTCCGCGTAACATGCGTAGTGCGGTGGGGGAACTTTCGATGCCTGAGAAATATTAAATCGGGCAGAATGCTTAACTAAGTACACATCGGAATAAGGCTCCGGGCTTTGTTTTATCGGAAGCTGGGCTATCAATGCACTCACATCCCCTCGCAAAGTCTTCCGTCCGTTGTACTCCGGCCCGCGCTCCGACGATCTTAGCGCCGGGGTGCTTACCGGAGACACCAGTAAAATCTTACGGGTTTGAAAACGGCTCACGTCTGCTCTGGCCTTGCATTAACGGTAGCGCCCTTCGGCGCGAGTAGTTGGGGTCCTTGACGCAAGTATCCGCAGAAAATTGTCAGCTCTATGCCGATAAATTATTGCCACCGAAGTCCTGCAGTGATATATCATTTGTCCTCCGTATCGACATACCGCTCTCTGAAATCTATTGACGTTTCCGAACTCGCCGGTGCTGGAGTTATGTGGCGCCGGGGGATTATTTTAGGGTTCAGTTAGCAAAATTGTAGCTGCCGCCATGAAATGGATTCGCTGAAGATAACACTAAAGTGCATACAAACAGTTATCTACCAGTCCCAAGGAAGGTAATGTCCCGACAGGAGCTGAACGAACGGGCTAACTTTGCGTTAATCCCC
seq00033   TCCAGGGGCGCGAATCTCATTAACATCGCTCTAATTCGTGCAAGCCCTCGCTTTTCTAGTGTGCAAATGGCTGCCATTACGCGGCGGACTAAAGTGATGAGCAAGGAGCAGCCCGCTGCACGCAGTGAAACGGCTCTCTTGTCCTAGGCCGCAGACAGTCCGTTCTATGGCACTTGGATAGGCTTCAGCCCTTATTCACTAGATTTGTCAAGCTTGACTATATGTTCCAGGCTCGCCACGCTTTAATTATAAATGTCCATTGTGCGACCGGGTTTCTCTTTTAAAATCCGCGTTAGGGTGGCTTACGCCTTGGCGCTGCTGGGCAGTGTTAGTTGTGTTTCCGCATCCACTATCTTCCGAGCGCCCTGCGACCGCATAAGATACTGTTGCCGGGTGTCGTCGATAACTTGACTAGTGTACAACTGAGCATCTTGGTTGGCGGCGCTATAACACGATACGAAATGCTTGAACCGGGACTTTGAGAATCCAAAAAATGAAGTACTAGGCGTTGAATTGCTCGCTGGATTGAATGAGCTCAGCAGGTTGAACATCGCTCGGCACACTGACTAGTATTGAATGATCGTGGGGCCCTTGGTTATAAGTCGCATTACCATTACCAGCAAGCCGGTGATGACGGCTTTTAATCTACGTCCATAACCCCGAGGCCTTCAAACGTCCAGGCCCTATTACTGCATCGTGTTCAACTTTCATGTTTCGGTATTTGCGGAAAACCATCTGTGTACCGTGTTCGTTCCCCTACGACTTAAGTTGGGAACCTGCCTAGGTGCGATCAGCACAGCTATGGGAGTCTGGGGGTACGTGGGAAATCGTACGAATGCAGCCGGCTAACATATGATTCGATGCCTTTCGCAAGTAGAATAAGCGTTTCTGAACCTGAATTCATGATTGCCCTGGGCTGTAACGAGTCAATTCATCTTATCCACATAGAAGATTTTGATGCCCATACGATCAGGCGGCTGGCGCTACAGTGATTTCTTTATACTCGCTTTGCACGCCAATCGCGTCGTCTAAGTGACATACTGACTCTCGACTTTAATATCCCACTAATCGATACCAGATGCGCAGTCACTCATTGAGACAACGCATCGCTGCGTGCCGATACAACTACGATACGAGACGGTTTCATCGAAAGATGCATTCTTGAAATCTTCGCTGTTTGTCTTAGTGCTGAAATGGAGACGAGTCGTAGTGCTGTATTGAGCCCACGACTAACGTGCGGGAAAACTAGAGTAGCGTGTAAAATTGCTCCCCGCAATGTTCTAAGTCCGTCACAATGCTTTTGTCGCGCGCCAACACGAGCGATGAAGGACAGCTACTAGGCTTTGTTTCCTTGAGAGAAGGAATAAAACAAGGTTCACGGTCACCGTCACATCATCGACGCCATCAGGTAAATCTACGGTTCGCTGTACTAAGCAGTGTCATAAATGTTGCGTGTCATGCCGCTTGCACCTCGTACTATGCCGGGTGCTCCCTCCAGCTGGGGCTTACTTAACCGAATGAACGCCTCCATGCCTCGTCAGACAGCTGGCGTGAACCTAACGGCGATCTTACTGTCACTCCTCTCTAAAACATAGCCCTCCAGGAGTCGCAAAAACGATTGTTTGAAAGACTCAGGATGCGCTGTTGGCTTGCTCCGCGTAACATGCGTAGTGCGGTGGGGGAACTTTCGATGCCTGAGAAATATTAAATCGGGCAGAATGCTTAACTAAGTACACATCGGAATAAGGCTCCGGGCTTTGTTTTATCGGAAGCTGGGCTATCAATGCACTCACATCCCCTCGCAAAGTCTTCCGTCCGTTGTACTCCGGCCCGCGCTCCGACGATCTTAGCGCCGGGGTGCTTACCGGAGACACCAGTAAAATCTTACGGGTTTGAAAACGGCTCACGTCTGCTCTGGCCTTGCATTAACGGTAGCGCCCTTCGGCGCGAGTAGTTGGGGTCCTTGACGCAAGTATCCGCAGAAAATTGTCAGCTCTATGCCGATAAATTATTGCCACCGAAGTCCTGCAGTGATATATCATTTGTCCTCCGTATCGACATACCGCTCTCTGAAATCTATTGACGTTTCCGAACTCGCCGGTGCTGGAGTTATGTGGCGCCGGGGGATTATTTTAGGGTTCAGTTAGCAAAATTGTAGCTGCCGCCATGAAATGGATTCGCTGAAGATAACACTAAAGTGCATACAAACAGTTATCTACCAGTCCCAAGGAAGGTAATGTCCCGACAGGAGCTGAACGAACGGGCTAACTTTGCGTTAATCCCC
