# Supplementary material for: How Good Are Indirect Tests at Detecting Recombination in Human mtDNA?
Source: G3 (Bethesda). 2013 Jul 1;3(7):1095–104. doi: 10.1534/g3.113.006510 (PMC3704238; doi:10.1534/g3.113.006510)
Supplement: Supporting Information [file supp_g3.113.006510_FileS2.gz › SequenceData/mtDNA_ratehet&popgrowth/10/3rdbase/Infiles/10_32-new.txt]

33 2284
seq00001   AGACAAATTACCACCGGCCCCATCCGTTCCCTCGCCGGCCCAATGTGCATTCCTGTGTCTCTACAAATCTATTTCGTTCAGGCTCAGTAGCGCGGTCACAGGAAGATGGAACCTCCCACGTCCCCCTTAGGAGTCGGCGATCGCATACCGATGGCTGCATTGATCGACAACAGACTCCACAGTACATTTACGAGCGAGACTAAAATGGCGAGCGATGACGCGCGTCGACGATGCGTGTCGTGTAATATGATGTTTGCATTTTTTTCCTCCACCATGACCCAGGGTTATCGCCTGATGTCATCATTGTTATAATTCTCGTACTATGCAACGGTCCAAGTAATTCTAAGAAGATGTTTCCTCGTTCTGAGGACCTATGTCAAAGACGCTTACGACCCCCTCCTGCTTCCCTAGGCTACATTGCGAGGTTTCAGCCTTGCGGCCCCACTACGACTTTCATGGGTGACAAGGGTTCATCATCCACGCACACACACAACTTATAATATTAGGTTTCCCAGACAACGAGTGCCAGGGATTTCCGTGCTCTGGAAACGTACCGCAGTTAGATTTTCTCCGTCGCGATTTTAGCGCACGGAGCAGTGCAGTTGCCTGCCCTCCGGATCACCGAAGCGGACGCCAGGGAACTCCCCTGAAAAAGGGATACAGTCTCACTCGACCAGGCTATATTCGGGTTAGTGAGTTTAAGCGATCACAGGCCTGATTCGACAAGGAATACGTATGACGCAATGACAGTTTGCATCATGAACGCTCATTTCTCTGCGTCTTAAGATGGATACTAAAGTACCAGTGAACTCTTAATTCTCCAGGGGCCATCGAAACCGGGAGTAGTTCATAGAGCTACGGACAACGTATTCGCAACAGCGTCGAGGGGGATAGCGAATTGTAAGCAGGGTTCGTGGTCCACCAAGAACGGGTGAGATACCTTTATGGGTTGCAGCGTCTCTTCCACTCGTCGCGCTAAGGCTGTAAAAAGTTGGCTCTCGGTGTCTCCACAATTTGCCTTATCTAGCGAAATCGGATCAGGGCAGGCTCAATTATCGTCTTTGCAGTAGGTCCGTGCCGCTCGGAATCAGCAATGGGTGCAACGGAGTAGGTGAGCACTGATACTAATTTAGTGTCAACCACACCGTCGTCTTATTTGCCTGGTGACTCAGGATCATGGAAACGTGGGCCTAACCTTTCACCACGTCGTGATGTCGTAAGTGGTCTGATCAGCTCGAACAGTAGACCATTAGGAAGAATTACCGTATAGGTGCCGTCTTTGTTGTAAACATTCTGCACCATTTCAAGCCAGTATCAGGTTAGATAGCGAACTCTAATCGTCGCACCGTGTTTTGGGCCGTGCGGCTATCTAAATGTGCGCTCATTATCCGCTAGGCCTATATCCAGTGGAGAGTGGTTTATTGCATGCAGAGCTGTGAACACTTGGCCACAGGGTCGCACCACATCGGGGGACCTTAAGGAAGTCATGTTACGAGAGTAGGACCGCGGTGGTACTAGGATCACATCGTTCTCTTCACGCTCGACTGAAACGCAACAGAGAGTTATATTTTGATCCTAGTGTTTGTGCCTGAACAAGCTCACCGTACAAATCTTAATCACATCGAGGCAACAAGACGCGGTCCACGCGGTGTGAAAACGACGACTGTGCAACAAGGGACCAGGTTCGTCCGCCGAGTTCTAAAGCAACGTAATACTCATGGTTACAATCACGCGCTGGTTGCTCGGTACGCCCAAACATAACGTGGGGAGGTCTTAGCGCTGCACATAGACCGGGTATGAACGAACAGATCCTCCCTACACTTGCGCAATCCGGAGTTCCGGGGTTAACCACATAGCCGATAAGTACACCCATGGCCTTCAGTAAAGATTACAGTTCACATATAGTTAGTCCCAGTTGCAATAGCTTCTGTCCCGCATTATTGGTTCACATCCGTGTCTGCGTGCTCCGGCATCACTAGTATTGTATATAGCTAATCCAATAACTTGCTCAATAGTTGTGTAAAAATTTTGGGCGCTTCCTTTCAAGTGATACTCACTCTTTCGCTACGTTGTTGCGAAGTGCTCTAATTCCGTCTTATCTGTCATTCGGGCTGACACCCAAACACAATGGTTACTCTCAGGGTACGTCTAACTACGAGACATCAGTCCTGAGAGAATCTAGCAGTGTGTGTCTACGCACATTATGTAATACCCCAGGACTTTTTAAAGCTGATTCTCTTGTATAAATCATTGGCACCGCTCTTGGGTGAGGATCGAACAAAAG
seq00002   AGACAAATTACCACCGGCCCCATCCGTTCCCTCGCCGGCCCAATGTGCATTCCTGTGTCTCTACAAATCTATTTCGTTCAGGCTCAGTAGCGCGGTCACAGGAAGATGGAACCTCCCACGTCCCCCTTAGGAGTCGGCGATCGCATACCGATGGCTGCATTGATCGACAACAGACTCCACAGTACATTTACGAGCGAGACTAAAATGGCGAGCGATGACGCGCGTCGACGATGCGTGTCGTGTAATATGATGTTTGCATTTTTTTCCTCCACCATGACCCAGGGTTATCGCCTGATGTCATCATTGTTATAATTCTCGTACTATGCAACGGTCCAAGTAATTCTAAGAAGATGTTTCCTCGTTCTGAGGACCTATGTCAAAGACGCTTACGACCCCCTCCTGCTTCCCTAGGCTACATTGCGAGGTTTCAGCCTTGCGGCCCCACTACGACTTTCATGGGTGACAAGGGTTCATCATCCACGCACACACACAACTTATAATATTAGGTTTCCCAGACAACGAGTGCCAGGGATTTCCGTGCTCTGGAAACGTACCGCAGTTAGATTTTCTCCGTCGCGATGTTAGCGCACGGAGCAGTGCAGTTGCCTGCCCTCCGGATCACCGAAGCGGACGCCAGGGAACTCCCCTGAAAAAGGGATACAGTCTCACTCGACCAGGCTATATTCGGGTTAGTGAGTTTAAGCGATCACAGGCCTGATTCGACAAGGAATACGTATGACGCAATGACAGTTTGCATCATGAACGCTCATTTCTCTGCGTCTTAAGATGGATACTAAAGTACCAGTGAACTCTTAATTCTCCAGGGGCCATCGAAACCGGGAGTAGTTCATAGAGCTACGGACAACGTATTCGCAACAGCGTCGAGGGGGATAGCGAATTGTAAGCAGGGTTCGTGGTCCACCAAGAACGGGTGAGATACCTTTATGGGTTGCAGCGTCTCTTCCACTCGTCGCGCTAAGGCTGTAAAAAGTTGGCTCTCGGTGTCTCCACAATTTGCCTTATCTAGCGAAATCGGATCAGGGCAGGCTCAATTATCGTCTTTGCAGTAGGTCCGTGCCGCTCGGAATCAGCAATGGGTGCAACGGAGTAGGTGAGCACTGATACTAATTTAGTGTCAACCACACCGTCGTCTTATTTGCCTGGTGACTCAGGATCATGGAAACGTGGGCCTAACCTTTCACCACGTCGTGATGTCGTAAGTGGTCTGATCAGCTCGAACAGTAGACCATTAGGAAGAATTACCGTATAGGTGCCGTCTTTGTTGTAAACATTCTGCACCATTTCAAGCCAGTATCAGGTTAGATAGCGAACTCTAATCGTCGCACCGTGTTTTGGGCCGTGCGGCTATCTAAATGTGCGCTCATTATCCGCTAGGCCTATATCCAGTGGAGAGTGGTTTATTGCATGCAGAGCTGTGAACACTTGGCCACAGGGTCGCACCACATCGGGGGACCTTAAGGAAGTCATGTTACGAGAGTAGGACCGCGGTGGTACTAGGATCACATCGTTCTCTTCACGCTCGACTGAAACGCAACAGAGAGTTATATTTTGATCCTAGTGTTTGTGCCTGAACAAGCTCACCGTACAAATCTTAATCACATCGAGGCAACAAGACGCGGTCCACGCGGTGTGAAAACGACGACTGTGCAACAAGGGACCAGGTTCGTCCGCCGAGTTCTAAAGCAACGTAATACTCATGGTTACAATCACGCGCTGGTTGCTCGGTACGCCCAAACATAACGTGGGGAGGTCTTAGCGCTGCACATAGACCGGGTATGAACGAACAGATCCTCCCTACACTTGCGCAATCCGGAGTTCCGGGGTTAACCACATAGCCGATAAGTACACCCATGGCCTTCAGTAAAGATTACAGTTCACATATAGTTAGTCCCAGTTGCAATAGCTTCTGTCCCGCATTATTGGTTCACATCCGTGTCTGCGTGCTCCGGCATCACTAGTATTGTATATAGCTAATCCAATAACTTGCTCAATAGTTGTGTAAAAATTTTGGGCGCTTCCTTTCAAGTGATACTCACTCTTTCGCTACGTTGTTGCGAAGTGCTCTAATTCCGTCTTATCTGTCATTCGGGCTGACACCCAAACACAATGGTTACTCTCAGGGTACGTCTAACTACGAGACATCAGTCCTGAGAGAATCTAGCAGTGTGTGTCTACGCACATTATGTAATACCCCAGGACTTTTTAAAGCTGATTCTCTTGTATAAATCATTGGCACCGCTCTTGGGTGAGGATCGAACAAAAG
seq00003   AGACAAATTACCACCGGCCCCATCCGTTCCCTCGCCGGCCCAATGTGCATTCCTGTGTCTCTACAAATCTATTTCGTTCAGGCTCAGTAGCGCGGTCACAGGAAGATGGAACCTCCCACGTCCCCCTTAGGAGTCGGCGATCGCATACCGATGGCTGCATTGATCGACAACAGACTCCACAGTACATTTACGAGCGAGACTAAAATGGCGAGCGATGACGCGCGTCGACGATGCGTGTCGTGTAATATGATGTTTGCATTTTTTTCCTCCACCATGACCCAGGGTTATCGCCTGATGTCATCATTGTTATAATTCTCGTACTATGCAACGGTCCAAGTAATTCTAAGAAGATGTTTCCTCGTTCTGAGGACCTATGTCAAAGACGCTTACGACCCCCTCCTGCTTCCCTAGGCTACATTGCGAGGTTTCAGCCTTGCGGCCCCACTACGACTTTCATGGGTGACAAGGGTTCATCATCCACGCACACACACAACTTATAATATTAGGTTTCCCAGACAACGAGTGCCAGGGATTTCCGTGCTCTGGAAACGTACCGCAGTTAGATTTTCTCCGTCGCGATGTTAGCGCACGGAGCAGTGCAGTTGCCTGCCCTCCGGATCACCGAAGCGGACGCCAGGGAACTCCCCTGAAAAAGGGATACAGTCTCACTCGACCAGGCTATATTCGGGTTAGTGAGTTTAAGCGATCACAGGCCTGATTCGACAAGGAATACGTATGACGCAATGACAGTTTGCATCATGAACGCTCATTTCTCTGCGTCTTAAGATGGATACTAAAGTACCAGTGAACTCTTAATTCTCCAGGGGCCATCGAAACCGGGAGTAGTTCATAGAGCTACGGACAACGTATTCGCAACAGCGTCGAGGGGGATAGCGAATTGTAAGCAGGGTTCGTGGTCCACCAAGAACGGGTGAGATACCTTTATGGGTTGCAGCGTCTGTTCCACTCGTCGCGCTAAGGCTGTAAAAAGTTGGCTCTCGGTGTCTCCACAATTTGCCTTATCTAGCGAAATCGGATCAGGGCAGGCTCAATTATCGTCTTTGCAGTAGGTCCGTGCCGCTCGGAATCAGCAATGGGTGCAACGGAGTAGGTGAGCACTGATACTAATTTAGTGTCAACCACACCGTCGTCTTATTTGCCTGGTGACTCAGGATCATGGAAACGTGGGCCTAACCTTTCACCACGTCGTGATGTCGTAAGTGGTCTGATCAGCTCGAACAGTAGACCATTAGGAAGAATTACCGTATAGGTGCCGTCTTTGTTGTAAACATTCTGCACCATTTCAAGCCAGTATCAGGTTAGATAGCGAACTCTAATCGTCGCACCGTGTTTTGGGCCGTGCGGCTATCTAAATGTGCGCTCATTATCCGCTAGGCCTATATCCAGTGGAGAGTGGTTTATTGCATGCAGAGCTGTGAACACTTGGCCACAGGGTCGCACCACATCGGGGGACCTTAAGGAAGTCATGTTACGAGAGTAGGACCGCGGTGGTACTAGGATCACATCGTTCTCTTCACGCTCGACTGAAACGCAACAGAGAGTTATATTTTGATCCTAGTGTTTGTGCCTGAACAAGCTCACCGTACAAATCTTAATCACATCGAGGCAACAAGACGCGGTCCACGCGGTGTGAAAACGACGACTGTGCAACAAGGGACCAGGTTCGTCCGCCGAGTTCTAAAGCAACGTAATACTCATGGTTACAATCACGCGCTGGTTGCTCGGTACGCCCAAACATAACGTGGGGAGGTCTTAGCGCTGCACATAGACCGGGTATGAACGAACAGATCCTCCCTACACTTGCGCAATCCGGAGTTCCGGGGTTAACCACATAGCCGATAAGTACACCCATGGCCTTCAGTAAAGATTACAGTTCACATATAGTTAGTCCCAGTTGCAATAGCTTCTGTCCCGCATTATTGGTTCACATCCGTGTCTGCGTGCTCCGGCATCACTAGTATTGTATATAGCTAATCCAATAACTTGCTCAATAGTTGTGTAAAAATTTTGGGCGCTTCCTTTCAAGTGATACTCACTCTTTCGCTACGTTGTTGCGAAGTGCTCTAATTCCGTCTTATCTGTCATTCGGGCTGACACCCAAACACAATGGTTACTCTCAGGGTACGTCTAACTACGAGACATCAGTCCTGAGAGAATCTAGCAGTGTGTGTCTACGCACATTATGTAATACCCCAGGACTTTTTAAAGCTGATTCTCTTGTATAAATCATTGGCACCGCTCTTGGGTGAGGATCGAACAAAAG
seq00004   AGACAAATTACCACCGGCCCCATCCGTTCCCTCGCCGGCCCAATGTGCATTCCTGTGTCTCTACAAATCTATTTCGTTCAGGCTCAGTAGCGCGGTCACAGGAAGATGGAACCTCCCACGTCCCCCTTAGGAGTCGGCGATCGCATACCGATGGCTGCATTGATCGACAACAGACTCCACAGTACATTTACGAGCGAGACTAAAATGGCGAGCGATGACGCGCGTCGACGATGCGTGTCGTGTAATATGATGTTTGCATTTTTTTCCTCCACCATGACCCAGGGTTATCGCCTGATGTCATCATTGTTATAATTCTCGTACTATGCAACGGTCCAAGTAATTCTAAGAAGATGTTTCCTCGTTCTGAGGACCTATGTCAAAGACGCTTACGACCCCCTCCTGCTTCCCTAGGCTACATTGCGAGGTTTCAGCCTTGCGGCCCCACTACGACTTTCATGGGTGACAAGGGTTCATCATCCACGCACACACACAACTTATAATATTAGGTTTCCCAGACAACGAGTGCCAGGGATTTCCGTGCTCTGGAAACGTACCGCAGTTAGATTTTCTCCGTCGCGATTTTAGCGCACGGAGCAGTGCAGTTGCCTGCCCTCCGGATCACCGAAGCGGACGCCAGGGAACTCCCCTGAAAAAGGGATACAGTCTCACTCGACCAGGCTATATTCGGGTTAGTGAGTTTAAGCGATCACAGGCCTGATTCGACAAGGAATACGTATGACGCAATGACAGTTTGCATCATGAACGCTCATTTCTCTGCGTCTTAAGATGGATACTAAAGTACCAGTGAACTCTTAATTCTCCAGGGGCCATCGAAACCGGGAGTAGTTCATAGAGCTACGGACAACGTATTCGCAACAGCGTCGAGGGGGATAGCGAATTGTAAGCAGGGTTCGTGGTCCACCAAGAACGGGTGAGATACCTTTATGGGTTGCAGCGTCTCTTCCACTCGTCGCGCTAAGGCTGTAAAAAGTTGGCTCTCGGTGTCTCCACAATTTGCCTTATCTAGCGAAATCGGATCAGGGCAGGCTCAATTATCGTCTTTGCAGTAGGTCCGTGCCGCTCGGAATCAGCAATGGGTGCAACGGAGTAGGTGAGCACTGATACTAATTTAGTGTCAACCACACCGTCGTCTTATTTGCCTGGTGACTCAGGATCATGGAAACGTGGGCCTAACCTTTCACCACGTCGTGATGTCGTAAGTGGTCTGATCAGCTCGAACAGTAGACCATTAGGAAGAATTACCGTATAGGTGCCGTCTTTGTTGTAAACATTCTGCACCATTTCAAGCCAGTATCAGGTTAGATAGCGAACTCTAATCGTCGCACCGTGTTTTGGGCCGTGCGGCTATCTAAATGTGCGCTCATTATCCGCTAGGCCTATATCCAGTGGAGAGTGGTTTATTGCATGCAGAGCTGTGAACACTTGGCCACAGGGTCGCACCACATCGGGGGACCTTAAGGAAGTCATGTTACGAGAGTAGGACCGCGGTGGTACTAGGATCACATCGTTCTCTTCACGCTCGACTGAAACGCAACAGAGAGTTATATTTTGATCCTAGTGTTTGTGCCTGAACAAGCTCACCGTACAAATCTTAATCACATCGAGGCAACAAGACGCGGTCCACGCGGTGTGAAAACGACGACTGTGCAACAAGGGACCAGGTTCGTCCGCCGAGTTCTAAAGCAACGTAATACTCATGGTTACAATCACGCGCTGGTTGCTCGGTACGCCCAAACATAACGTGGGGAGGTCTTAGCGCTGCACATAGACCGGGTATGAACGAACAGATCCTCCCTACACTTGCGCAATCCGGAGTTCCGGGGTTAACCACATAGCCGATAAGTACACCCATGGCCTTCAGTAAAGATTACAGTTCACATATAGTTAGTCCCAGTTGCAATAGCTTCTGTCCCGCATTATTGGTTCACATCCGTGTCTGCGTGCTCCGGCATCACTAGTATTGTATATAGCTAATCCAATAACTTGCTCAATAGTTGTGTAAAAATTTTGGGCGCTTCCTTTCAAGTGATACTCACTCTTTCGCTACGTTGTTGCGAAGTGCTCTAATTCCGTCTTATCTGTCATTCGGGCTGACACCCAAACACAATGGTTACTCTCAGGGTACGTCTAACTACGAGACATCAGTCCTGAGAGAATCTAGCAGTGTGTGTCTACGCACATTATGTAATACCCCAGGACTTTTTAAAGCTGATTCTCTTGTATAAATCATTGGCACCGCTCTTGGGTGAGGATCGAACAAAAG
seq00005   AGACAAATTACCACCGGCCCCATCCGTTCCCTCGCCGGCCCAATGTGCATTCCTGTGTCTCTACAAATCTATTTCGTTCAGGCTCAGTAGCGCGGTCACAGGAAGATGGAACCTCCCACGTCCCCCTTAGGAGTCGGCGATCGCATACCGATGGCTGCATTGATCGACAACAGACTCCACAGTACATTTACGAGCGAGACTAAAATGGCGAGCGATGACGCGCGTCGACGATGCGTGTCGTGTAATATGATGTTTGCATTTTTTTCCTCCACCATGACCCAGGGTTATCGCCTGATGTCATCATTGTTATAATTCTCGTACTATGCAACGGTCCAAGTAATTCTAAGAAGATGTTTCCTCGTTCTGAGGACCTATGTCAAAGACGCTTACGACCCCCTCCTGCTTCCCTAGGCTACATTGCGAGGTTTCAGCCTTGCGGCCCCACTACGACTTTCATGGGTGACAAGGGTTCATCATCCACGCACACACACAACTTATAATATTAGGTTTCCCAGACAACGAGTGCCAGGGATTTCCGTGCTCTGGAAACGTACCGCAGTTAGATTTTCTCCGTCGCGATGTTAGCGCACGGAGCAGTGCAGTTGCCTGCCCTCCGGATCACCGAAGCGGACGCCAGGGAACTCCCCTGAAAAAGGGATACAGTCTCACTCGACCAGGCTATATTCGGGTTAGTGAGTTTAAGCGATCACAGGCCTGATTCGACAAGGAATACGTATGACGCAATGACAGTTTGCATCATGAACGCTCATTTCTCTGCGTCTTAAGATGGATACTAAAGTACCAGTGAACTCTTAATTCTCCAGGGGCCATCGAAACCGGGAGTAGTTCATAGAGCTACGGACAACGTATTCGCAACAGCGTCGAGGGGGATAGCGAATTGTAAGCAGGGTTCGTGGTCCACCAAGAACGGGTGAGATACCTTTATGGGTTGCAGCGTCTCTTCCACTCGTCGCGCTAAGGCTGTAAAAAGTTGGCTCTCGGTGTCTCCACAATTTGCCTTATCTAGCGAAATCGGATCAGGGCAGGCTCAATTATCGTCTTTGCAGTAGGTCCGTGCCGCTCGGAATCAGCAATGGGTGCAACGGAGTAGGTGAGCACTGATACTAATTTAGTGTCAACCACACCGTCGTCTTATTTGCCTGGTGACTCAGGATCATGGAAACGTGGGCCTAACCTTTCACCACGTCGTGATGTCGTAAGTGGTCTGATCAGCTCGAACAGTAGACCATTAGGAAGAATTACCGTATAGGTGCCGTCTTTGTTGTAAACATTCTGCACCATTTCAAGCCAGTATCAGGTTAGATAGCGAACTCTAATCGTCGCACCGTGTTTTGGGCCGTGCGGCTATCTAAATGTGCGCTCATTATCCGCTAGGCCTATATCCAGTGGAGAGTGGTTTATTGCATGCAGAGCTGTGAACACTTGGCCACAGGGTCGCACCACATCGGGGGACCTTAAGGAAGTCATGTTACGAGAGTAGGACCGCGGTGGTACTAGGATCACATCGTTCTCTTCACGCTCGACTGAAACGCAACAGAGAGTTATATTTTGATCCTAGTGTTTGTGCCTGAACAAGCTCACCGTACAAATCTTAATCACATCGAGGCAACAAGACGCGGTCCACGCGGTGTGAAAACGACGACTGTGCAACAAGGGACCAGGTTCGTCCGCCGAGTTCTAAAGCAACGTAATACTCATGGTTACAATCACGCGCTGGTTGCTCGGTACGCCCAAACATAACGTGGGGAGGTCTTAGCGCTGCACATAGACCGGGTATGAACGAACAGATCCTCCCTACACTTGCGCAATCCGGAGTTCCGGGGTTAACCACATAGCCGATAAGTACACCCATGGCCTTCAGTAAAGATTACAGTTCACATATAGTTAGTCCCAGTTGCAATAGCTTCTGTCCCGCATTATTGGTTCACATCCGTGTCTGCGTGCTCCGGCATCACTAGTATTGTATATAGCTAATCCAATAACTTGCTCAATAGTTGTGTAAAAATTTTGGGCGCTTCCTTTCAAGTGATACTCACTCTTTCGCTACGTTGTTGCGAAGTGCTCTAATTCCGTCTTATCTGTCATTCGGGCTGACACCCAAACACAATGGTTACTCTCAGGGTACGTCTAACTACGAGACATCAGTCCTGAGAGAATCTAGCAGTGTGTGTCTACGCACATTATGTAATACCCCAGGACTTTTTAAAGCTGATTCTCTTGTATAAATCATTGGCACCGCTCTTGGGTGAGGATCGAACAAAAG
seq00006   AGACAAATTACCACCGGCCCCATCCGTTCCCTCGCCGGCCCAATGTGCATTCCTGTGTCTCTACAAATCTATTTCGTTCAGGCTCAGTAGCGCGGTCACAGGAAGATGGAACCTCCCACGTCCCCCTTAGGAGTCGGCGATCGCATACCGATGGCTGCATTGATCGACAACAGACTCCACAGTACATTTACGAGCGAGACTAAAATGGCGAGCGATGACGCGCGTCGACGATGCGTGTCGTGTAATATGATGTTTGCATTTTTTTCCTCCACCATGACCCAGGGTTATCGCCTGATGTCATCATTGTTATAATTCTCGTACTATGCAACGGTCCAAGTAATTCTAAGAAGATGTTTCCTCGTTCTGAGGACCTATGTCAAAGACGCTTACGACCCCCTCCTGCTTCCCTAGGCTACATTGCGAGGTTTCAGCCTTGCGGCCCCACTACGACTTTCATGGGTGACAAGGGTTCATCATCCACGCACACACACAACTTATAATATTAGGTTTCCCAGACAACGAGTGCCAGGGATTTCCGTGCTCTGGAAACGTACCGCAGTTAGATTTTCTCCGTCGCGATGTTAGCGCACGGAGCAGTGCAGTTGCCTGCCCTCCGGATCACCGAAGCGGACGCCAGGGAACTCCCCTGAAAAAGGGATACAGTCTCACTCGACCAGGCTATATTCGGGTTAGTGAGTTTAAGCGATCACAGGCCTGATTCGACAAGGAATACGTATGACGCAATGACAGTTTGCATCATGAACGCTCATTTCTCTGCGTCTTAAGATGGATACTAAAGTACCAGTGAACTCTTAATTCTCCAGGGGCCATCGAAACCGGGAGTAGTTCATAGAGCTACGGACAACGTATTCGCAACAGCGTCGAGGGGGATAGCGAATTGTAAGCAGGGTTCGTGGTCCACCAAGAACGGGTGAGATACCTTTATGGGTTGCAGCGTCTCTTCCACTCGTCGCGCTAAGGCTGTAAAAAGTTGGCTCTCGGTGTCTCCACAATTTGCCTTATCTAGCGAAATCGGATCAGGGCAGGCTCAATTATCGTCTTTGCAGTAGGTCCGTGCCGCTCGGAATCAGCAATGGGTGCAACGGAGTAGGTGAGCACTGATACTAATTTAGTGTCAACCACACCGTCGTCTTATTTGCCTGGTGACTCAGGATCATGGAAACGTGGGCCTAACCTTTCACCACGTCGTGATGTCGTAAGTGGTCTGATCAGCTCGAACAGTAGACCATTAGGAAGAATTACCGTATAGGTGCCGTCTTTGTTGTAAACATTCTGCACCATTTTAAGCCAGTATCAGGTTAGATAGCGAACTCTAATCGTCGCACCGTGTTTTGGGCCGTGCGGCTATCTAAATGTGCGCTCATTATCCGCTAGGCCTATATCCAGTGGAGAGTGGTTTATTGCATGCAGAGCTGTGAACACTTGGCCACAGGGTCGCACCACATCGGGGGACCTTAAGGAAGTCATGTTACGAGAGTAGGACCGCGGTGGTACTAGGATCACATCGTTCTCTTCACGCTCGACTGAAACGCAACAGAGAGTTATATTTTGATCCTAGTGTTTGTGCCTGAACAAGCTCACCGTACAAATCTTAATCACATCGAGGCAACAAGACGCGGTCCACGCGGTGTGAAAACGACGACTGTGCAACAAGGGACCAGGTTCGTCCGCCGAGTTCTAAAGCAACGTAATACTCATGGTTACAATCACGCGCTGGTTGCTCGGTACGCCCAAACATAACGTGGGGAGGTCTTAGCGCTGCACATAGACCGGGTATGAACGAACAGATCCTCCCTACACTTGCGCAATCCGGAGTTCCGGGGTTAACCACATAGCCGATAAGTACACCCATGGCCTTCAGTAAAGATTACAGTTCACATATAGTTAGTCCCAGTTGCAATAGCTTCTGTCCCGCATTATTGGTTCACATCCGTGTCTGCGTGCTCCGGCATCACCAGTATTGTATATAGCTAATCCAATAACTTGCTCAATAGTTGTGTAAAAATTTTGGGCGCTTCCTTTCAAGTGATACTCACTCTTTCGCTACGTTGTTGCGAAGTGCTCTAATTCCGTCTTATCTGTCATTCGGGCTGACACCCAAACACAATGGTTACTCTCAGGGTACGTCTAACTACGAGACATCAGTCCTGAGAGAATCTAGCAGTGTGTGTCTACGCACATTATGTAATACCCCAGGACTTTTTAAAGCTGATTCTCTTGTATAAATCATTGGCACCGCTCTTGGGTGAGGATCGAACAAAAG
seq00007   AGACAAATTACCACCGGCCCCATCCGTTCCCTCGCCGGCCCAATGTGCATTCCTGTGTCTCTACAAATCTATTTCGTTCAGGCTCAGTAGCGCGGTCACAGGAAGATGGAACCTCCCACGTCCCCCTTAGGAGTCGGCGATCGCATACCGATGGCTGCATTGATCGACAACAGACTCCACAGTACATTTACGAGCGAGACTAAAATGGCGAGCGATGACGCGCGTCGACGATGCGTGTCGTGTAATATGATGTTTGCATTTTTTTCCTCCACCATGACCCAGGGTTATCGCCTGATGTCATCATTGTTATAATTCTCGTACTATGCAACGGTCCAAGTAATTCTAAGAAGATGTTTCCTCGTTCTGAGGACCTATGTCAAAGACGCTTACGACCCCCTCCTGCTTCCCTAGGCTACATTGCGAGGTTTCAGCCTTGCGGCCCCACTACGACTTTCATGGGTGACAAGGGTTCATCATCCACGCACACACACAACTTATAATATTAGGTTTCCCAGACAACGAGTGCCAGGGATTTCCGTGCTCTGGAAACGTACCGCAGTTAGATTTTCTCCGTCGCGATTTTAGCGCACGGAGCAGTGCAGTTGCCTGCCCTCCGGATCACCGAAGCGGACGCCAGGGAACTCCCCTGAAAAAGGGATACAGTCTCACTCGACCAGGCTATATTCGGGTTAGTGAGTTTAAGCGATCACAGGCCTGATTCGACAAGGAATACGTATGACGCAATGACAGTTTGCATCATGAACGCTCATTTCTCTGCGTCTTAAGATGGATACTAAAGTACCAGTGAACTCTTAATTCTCCAGGGGCCATCGAAACCGGGAGTAGTTCATAGAGCTACGGACAACGTATTCGCAACAGCGTCGAGGGGGATAGCGAATTGTAAGCAGGGTTCGTGGTCCACCAAGAACGGGTGAGATACCTTTATGGGTTGCAGCGTCTCTTCCACTCGTCGCGCTAAGGCTGTAAAAAGTTGGCTCTCGGTGTCTCCACAATTTGCCTTATCTAGCGAAATCGGATCAGGGCAGGCTCAATTATCGTCTTTGCAGTAGGTCCGTGCCGCTCGGAATCAGCAATGGGTGCAACGGAGTAGGTGAGCACTGATACTAATTTAGTGTCAACCACACCGTCGTCTTATTTGCCTGGTGACTCAGGATCATGGAAACGTGGGCCTAACCTTTCACCACGTCGTGATGTCGTAAGTGGTCTGATCAGCTCGAACAGTAGACCATTAGGAAGAATTACCGTATAGGTGCCGTCTTTGTTGTAAACATTCTGCACCATTTCAAGCCAGTATCAGGTTAGATAGCGAACTCTAATCGTCGCACCGTGTTTTGGGCCGTGCGGCTATCTAAATGTGCGCTCATTATCCGCTAGGCCTATATCCAGTGGAGAGTGGTTTATTGCATGCAGAGCTGTGAACACTTGGCCACAGGGTCGCACCACATCGGGGGACCTTAAGGAAGTCATGTTACGAGAGTAGGACCGCGGTGGTACTAGGATCACATCGTTCTCTTCACGCTCGACTGAAACGCAACAGAGAGTTATATTTTGATCCTAGTGTTTGTGCCTGAACAAGCTCACCGTACAAATCTTAATCACATCGAGGCAACAAGACGCGGTCCACGCGGTGTGAAAACGACGACTGTGCAACAAGGGACCAGGTTCGTCCGCCGAGTTCTAAAGCAACGTAATACTCATGGTTACAATCACGCGCTGGTTGCTCGGTACGCCCAAACATAACGTGGGGAGGTCTTAGCGCTGCACATAGACCGGGTATGAACGAACAGATCCTCCCTACACTTGCGCAATCCGGAGTTCCGGGGTTAACCACATAGCCGATAAGTACACCCATGGCCTTCAGTAAAGATTACAGTTCACATATAGTTAGTCCCAGTTGCAATAGCTTCTGTCCCGCATTATTGGTTCACATCCGTGTCTGCGTGCTCCGGCATCACTAGTATTGTATATAGCTAATCCAATAACTTGCTCAATAGTTGTGTAAAAATTTTGGGCGCTTCCTTTCAAGTGATACTCACTCTTTCGCTACGTTGTTGCGAAGTGCTCTAATTCCGTCTTATCTGTCATTCGGGCTGACACCCAAACACAATGGTTACTCTCAGGGTACGTCTAACTACGAGACATCAGTCCTGAGAGAATCTAGCAGTGTGTGTCTACGCACATTATGTAATACCCCAGGACTTTTTAAAGCTGATTCTCTTGTATAAATCATTGGCACCGCTCTTGGGTGAGGATCGAACAAAAG
seq00008   AGACAAATTACCACCGGCCCCATCCGTTCCCTCGCCGGCCCAATGTGCATTCCTGTGTCTCTACAAATCTATTTCGTTCAGGCTCAGTAGCGCGGTCACAGGAAGATGGAACCTCCCACGTCCCCCTTAGGAGTCGGCGATCGCATACCGATGGCTGCATTGATCGACAACAGACTCCACAGTACATTTACGAGCGAGACTAAAATGGCGAGCGATGACGCGCGTCGACGATGCGTGTCGTGTAATATGATGTTTGCATTTTTTTCCTCCACCATGACCCAGGGTTATCGCCTGATGTCATCATTGTTATAATTCTCGTACTATGCAACGGTCCAAGTAATTCTAAGAAGATGTTTCCTCGTTCTGAGGACCTATGTCAAAGACGCTTACGACCCCCTCCTGCTTCCCTAGGCTACATTGCGAGGTTTCAGCCTTGCGGCCCCACTACGACTTTCATGGGTGACAAGGGTTCATCATCCACGCACACACACAACTTATAATATTAGGTTTCCCAGACAACGAGTGCCAGGGATTTCCGTGCTCTGGAAACGTACCGCAGTTAGATTTTCTCCGTCGCGATTTTAGCGCACGGAGCAGTGCAGTTGCCTGCCCTCCGGATCACCGAAGCGGACGCCAGGGAACTCCCCTGAAAAAGGGATACAGTCTCACTCGACCAGGCTATATTCGGGTTAGTGAGTTTAAGCGATCACAGGCCTGATTCGACAAGGAATACGTATGACGCAATGACAGTTTGCATCATGAACGCTCATTTCTCTGCGTCTTAAGATGGATACTAAAGTACCAGTGAACTCTTAATTCTCCAGGGGCCATCGAAACCGGGAGTAGTTCATAGAGCTACGGACAACGTATTCGCAACAGCGTCGAGGGGGATAGCGAATTGTAAGCAGGGTTCGTGGTCCACCAAGAACGGGTGAGATACCTTTATGGGTTGCAGCGTCTCTTCCACTCGTCGCGCTAAGGCTGTAAAAAGTTGGCTCTCGGTGTCTCCACAATTTGCCTTATCTAGCGAAATCGGATCAGGGCAGGCTCAATTATCGTCTTTGCAGTAGGTCCGTGCCGCTCGGAATCAGCAATGGGTGCAACGGAGTAGGTGAGCACTGATACTAATTTAGTGTCAACCACACCGTCGTCTTATTTGCCTGGTGACTCAGGATCATGGAAACGTGGGCCTAACCTTTCACCACGTCGTGATGTCGTAAGTGGTCTGATCAGCTCGAACAGTAGACCATTAGGAAGAATTACCGTATAGGTGCCGTCTTTGTTGTAAACATTCTGCACCATTTCAAGCCAGTATCAGGTTAGATAGCGAACTCTAATCGTCGCACCGTGTTTTGGGCCGTGCGGCTATCTAAATGTGCGCTCATTATCCGCTAGGCCTATATCCAGTGGAGAGTGGTTTATTGCATGCAGAGCTGTGAACACTTGGCCACAGGGTCGCACCACATCGGGGGACCTTAAGGAAGTCATGTTACGAGAGTAGGACCGCGGTGGTACTAGGATCACATCGTTCTCTTCACGCTCGACTGAAACGCAACAGAGAGTTATATTTTGATCCTAGTGTTTGTGCCTGAACAAGCTCACCGTACAAATCTTAATCACATCGAGGCAACAAGACGCGGTCCACGCGGTGTGAAAACGACGACTGTGCAACAAGGGACCAGGTTCGTCCGCCGAGTTCTAAAGCAACGTAATACTCATGGTTACAATCACGCGCTGGTTGCTCGGTACGCCCAAACATAACGTGGGGAGGTCTTAGCGCTGCACATAGACCGGGTATGAACGAACAGATCCTCCCTACACTTGCGCAATCCGGAGTTCCGGGGTTAACCACATAGCCGATAAGTACACCCATGGCCTTCAGTAAAGATTACAGTTCACATATAGTTAGTCCCAGTTGCAATAGCTTCTGTCCCGCATTATTGGTTCACATCCGTGTCTGCGTGCTCCGGCATCACTAGTATTGTATATAGCTAATCCAATAACTTGCTCAATAGTTGTGTAAAAATTTTGGGCGCTTCCTTTCAAGTGATACTCACTCTTTCGCTACGTTGTTGCGAAGTGCTCTAATTCCGTCTTATCTGTCATTCGGGCTGACACCCAAACACAATGGTTACTCTCAGGGTACGTCTAACTACGAGACATCAGTCCTGAGAGAATCTAGCAGTGTGTGTCTACGCACATTATGTAATACCCCAGGACTTTTTAAAGCTGATTCTCTTGTATAAATCATTGGCACCGCTCTTGGGTGAGGATCGAACAAAAG
seq00009   AGACAAATTACCACCGGCCCCATCCGTTCCCTCGCCGGCCCAATGTGCATTCCTGTGTCTCTACAAATCTATTTCGTTCAGGCTCAGTAGCGCGGTCACAGGAAGATGGAACCTCCCACGTCCCCCTTAGGAGTCGGCGATCGCATACCGATGGCTGCATTGATCGACAACAGACTCCACAGTACATTTACGAGCGAGACTAAAATGGCGAGCGATGACGCGCGTCGACGATGCGTGTCGTGTAATATGATGTTTGCATTTTTTTCCTCCACCATGACCCAGGGTTATCGCCTGATGTCATCATTGTTATAATTCTCGTACTATGCAACGGTCCAAGTAATTCTAAGAAGATGTTTCCTCGTTCTGAGGACCTATGTCAAAGACGCTTACGACCCCCTCCTGCTTCCCTAGGCTACATTGCGAGGTTTCAGCCTTGCGGCCCCACTACGACTTTCATGGGTGACAAGGGTTCATCATCCACGCACACACACAACTTATAATATTAGGTTTCCCAGACAACGAGTGCCAGGGATTTCCGTGCTCTGGAAACGTACCGCAGTTAGATTTTCTCCGTCGCGATGTTAGCGCACGGAGCAGTGCAGTTGCCTGCCCTCCGGATCACCGAAGCGGACGCCAGGGAACTCCCCTGAAAAAGGGATACAGTCTCACTCGACCAGGCTATATTCGGGTTAGTGAGTTTAAGCGATCACAGGCCTGATTCGACAAGGAATACGTATGACGCAATGACAGTTTGCATCATGAACGCTCATTTCTCTGCGTCTTAAGATGGATACTAAAGTACCAGTGGACTCTTAATTCTCCAGGGGCCATCGAAACCGGGAGTAGTTCATAGAGCTACGGACAACGTATTCGCAACAGCGTCGAGGGGGATAGCGAATTGTAAGCAGGGTTCGTGGTCCACCAAGAACGGGTGAGATACCTTTATGGGTTGCAGCGTCTCTTCCACTCGTCGCGCTAAGGCTGTAAAAAGTTGGCTCTCGGTGTCTCCACAATTTGCCTTATCTAGCGAAATCGGATCAGGGCAGGCTCAATTATCGTCTTTGCAGTAGGTCCGTGCCGCTCGGAATCAGCAATGGGTGCAACGGAGTAGGTGAGCACTGATACTAATTTAGTGTCAACCACACCGTCGTCTTATTTGCCTGGTGACTCAGGATCATGGAAACGTGGGCCTAACCTTTCACCACGTCGTGATGTCGTAAGTGGTCTGATCAGCTCGAACAGTAGACCATTAGGAAGAATTACCGTATAGGTGCCGTCTTTGTTGTAAACATTCTGCACCATTTCAAGCCAGTATCAGGTTAGATAGCGAACTCTAATCGTCGCACCGTGTTTTGGGCCGTGCGGCTATCTAAATGTGCGCTCATTATCCGCTAGGCCTATATCCAGTGGAGAGTGGTTTATTGCATGCAGAGCTGTGAACACTTGGCCACAGGGTCGCACCACATCGGGGGACCTTAAGGAAGTCATGTTACGAGAGTAGGACCGCGGTGGTACTAGGATCACATCGTTCTCTTCACGCTCGACTGAAACGCAACAGAGAGTTATATTTTGATCCTAGTGTTTGTGCCTGAACAAGCTCACCGTACAAATCTTAATCACATCGAGGCAACAAGACGCGGTCCACGCGGTGTGAAAACGACGACTGTGCAACAAGGGACCAGGTTCGTCCGCCGAGTTCTAAAGCAACGTAATACTCATGGTTACAATCACGCGCTGGTTGCTCGGTACGCCCAAACATAACGTGGGGAGGTCTTAGCGCTGCACATAGACCGGGTATGAACGAACAGATCCTCCCTACACTTGCGCAATCCGGAGTTCCGGGGTTAACCACATAGCCGATAAGTACACCCATGGCCTTCAGTAAAGATTACAGTTCACATATAGTTAGTCCCAGTTGCAATAGCTTCTGTCCCGCATTATTGGTTCACATCCGTGTCTGCGTGCTCCGGCATCACTAGTATTGTATATAGCTAATCCAATAACTTGCTCAATAGTTGTGTAAAAATTTTGGGCGCTTCCTTTCAAGTGATACTCACTCTTTCGCTACGTTGTTGCGAAGTGCTCTAATTCCGTCTTATCTGTCATTCGGGCTGACACCCAAACACAATGGTTACTCTCAGGGTACGTCTAACTACGAGACATCAGTCCTGAGAGAATCTAGCAGTGTGTGTCTACGCACATTATGTAATACCCCAGGACTTTTTAAAGCTGATTCTCTTGTATAAATCATTGGCACCGCTCTTGGGTGAGGATCGAACAAAAG
seq00010   AGACAAATTACCACCGGCCCCATCCGTTCCCTCGCCGGCCCAATGTGCATTCCTGTGTCTCTACAAATCTATTTCGTTCAGGCTCAGTAGCGCGGTCACAGGAAGATGGAACCTCCCACGTCCCCCTTAGGAGTCGGCGATCGCATACCGATGGCTGCATTGATCGACAACAGACTCCACAGTACATTTACGAGCGAGACTAAAATGGCGAGCGATGACGCGCGTCGACGATGCGTGTCGTGTAATATGATGTTTGCATTTTTTTCCTCCACCATGACCCAGGGTTATCGCCTGATGTCATCATTGTTATAATTCTCGTACTATGCAACGGTCCAAGTAATTCTAAGAAGATGTTTCCTCGTTCTGAGGACCTATGTCAAAGACGCTTACGACCCCCTCCTGCTTCCCTAGGCTACATTGCGAGGTTTCAGCCTTGCGGCCCCACTACGACTTTCATGGGTGACAAGGGTTCATCATCCACGCACACACACAACTTATAATATTAGGTTTCCCAGACAACGAGTGCCAGGGATTTCCGTGCTCTGGAAACGTACCGCAGTTAGATTTTCTCCGTCGCGATGTTAGCGCACGGAGCAGTGCAGTTGCCTGCCCTCCGGATCACCGAAGCGGACGCCAGGGAACTCCCCTGAAAAAGGGATACAGTCTCACTCGACCAGGCTATATTCGGGTTAGTGAGTTTAAGCGATCACAGGCCTGATTCGACAAGGAATACGTATGACGCAATGACAGTTTGCATCATGAACGCTCATTTCTCTGCGTCTTAAGATGGATACTAAAGTACCAGTGAACTCTTAATTCTCCAGGGGCCATCGAAACCGGGAGTAGTTCATAGAGCTACGGACAACGTATTCGCAACAGCGTCGAGGGGGATAGCGAATTGTAAGCAGGGTTCGTGGTCCACCAAGAACGGGTGAGATACCTTTATGGGTTGCAGCGTCTCTTCCACTCGTCGCGCTAAGGCTGTAAAAAGTTGGCTCTCGGTGTCTCCACAATTTGCCTTATCTAGCGAAATCGGATCAGGGCAGGCTCAATTATCGTCTTTGCAGTAGGTCCGTGCCGCTCGGAATCAGCAATGGGTGCAACGGAGTAGGTGAGCACTGATACTAATTTAGTGTCAACCACACCGTCGTCTTATTTGCCTGGTGACTCAGGATCATGGAAACGTGGGCCTAACCTTTCACCACGTCGTGATGTCGTAAGTGGTCTGATCAGCTCGAACAGTAGACCATTAGGAAGAATTACCGTATAGGTGCCGTCTTTGTTGTAAACATTCTGCACCATTTCAAGCCAGTATCAGGTTAGATAGCGAACTCTAATCGTCGCACCGTGTTTTGGGCCGTGCGGCTATCTAAATGTGCGCTCATTATCCGCTAGGCCTATATCCAGTGGAGAGTGGTTTATTGCATGCAGAGCTGTGAACACTTGGCCACAGGGTCGCACCACATCGGGGGACCTTAAGGAAGTCATGTTACGAGAGTAGGACCGCGGTGGTACTAGGATCACATCGTTCTCTTCACGCTCGACTGAAACGCAACAGAGAGTTATATTTTGATCCTAGTGTTTGTGCCTGAACAAGCTCACCGTACAAATCTTAATCACATCGAGGCAACAAGACGCGGTCCACGCGGTGTGAAAACGACGACTGTGCAACAAGGGACCAGGTTCGTCCGCCGAGTTCTAAAGCAACGTAATACTCATGGTTACAATCACGCGCTGGTTGCTCGGTACGCCCAAACATAACGTGGGGAGGTCTTAGCGCTGCACATAGACCGGGTATGAACGAACAGATCCTCCCTACACTTGCGCAATCCGGAGTTCCGGGGTTAACCACATAGCCGATAAGTACACCCATGGCCTTCAGTAAAGATTACAGTTCACATATAGTTAGTCCCAGTTGCAATAGCTTCTGTCCCGCATTATTGGTTCACATCCGTGTCTGCGTGCTCCGGCATCACTAGTATTGTATATAGCTAATCCAATAACTTGCTCAATAGTTGTGTAAAAATTTTGGGCGCTTCCTATCAAGTGATACTCACTCTTTCGCTACGTTGTTGCGAAGTGCTCTAATTCCGTCTTATCTGTCATTCGGGCTGACACCCAAACACAATGGTTACTCTCAGGGTACGTCTAACTACGAGACATCAGTCCTGAGAGAATCTAGCAGTGTGTGTCTACGCACATTATGTAATACCCCAGGACTTTTTAAAGCTGATTCTCTTGTATAAATCATTGGCACCGCTCTTGGGTGAGGATCGAACAAAAG
seq00011   AGACAAATTACCACCGGCCCCATCCGTTCCCTCGCCGGCCCAATGTGCATTCCTGTGTCTCTACAAATCTATTTCGTTCAGGCTCAGTAGCGCGGTCACAGGAAGATGGAACCTCCCACGTCCCCCTTAGGAGTCGGCGATCGCATACCGATGGCTGCATTGATCGACAACAGACTCCACAGTACATTTACGAGCGAGACTAAAATGGCGAGCGATGACGCGCGTCGACGATGCGTGTCGTGTAATATGATGTTTGCATTTTTTTCCTCCACCATGACCCAGGGTTATCGCCTGATGTCATCATTGTTATAATTCTCGTACTATGCAACGGTCCAAGTAATTCTAAGAAGATGTTTCCTCGTTCTGAGGACCTATGTCAAAGACGCTTACGACCCCCTCCTGCTTCCCTAGGCTACATTGCGAGGTTTCAGCCTTGCGGCCCCACTACGACTTTCATGGGTGACAAGGGTTCATCATCCACGCACACACACAACTTATAATATTAGGTTTCCCAGACAACGAGTGCCAGGGATTTCCGTGCTCTGGAAACGTACCGCAGTTAGATTTTCTCCGTCGCGATGTTAGCGCACGGAGCAGTGCAGTTGCCTGCCCTCCGGATCACCGAAGCGGACGCCAGGGAACTCCCCTGAAAAAGGGATACAGTCTCACTCGACCAGGCTATATTCGGGTTAGTGAGTTTAAGCGATCACAGGCCTGATTCGACAAGGAATACGTATGACGCAATGACAGTTTGCATCATGAACGCTCATTTCTCTGCGTCTTAAGATGGATACTAAAGTACCAGTGAACTCTTAATTCTCCAGGGGCCATCGAAACCGGGAGTAGTTCATAGAGCTACGGACAACGTATTCGCAACAGCGTCGAGGGGGATAGCGAATTGTAAGCAGGGTTCGTGGTCCACCAAGAACGGGTGAGATACCTTTATGGGTTGCAGCGTCTCTTCCACTCGTCGCGCTAAGGCTGTAAAAAGTTGGCTCTCGGTGTCTCCACAATTTGCCTTATCTAGCGAAATCGGATCAGGGCAGGCTCAATTATCGTCTTTGCAGTAGGTCCGTGCCGCTCGGAATCAGCAATGGGTGCAACGGAGTAGGTGAGCACTGATACTAATTTAGTGTCAACCACACCGTCGTCTTATTTGCCTGGTGACTCAGGATCATGGAAACGTGGGCCTAACCTTTCACCACGTCGTGATGTCGTAAGTGGTCTGATCAGCTCGAACAGTAGACCATTAGGAAGAATTACCGTATAGGTGCCGTCTTTGTTGTAAACATTCTGCACCATTTCAAGCCAGTATCAGGTTAGATAGCGAACTCTAATCGTCGCACCGTGTTTTGGGCCGTGCGGCTATCTAAATGTGCGCTCATTATCCGCTAGGCCTATATCCAGTGGAGAGTGGTTTATTGCATGCAGAGCTGTGAACACTTGGCCACAGGGTCGCACCACATCGGGGGACCTTAAGGAAGTCATGTTACGAGAGTAGGACCGCGGTGGTACTAGGATCACATCGTTCTCTTCACGCTCGACTGAAACGCAACAGAGAGTTATATTTTGATCCTAGTGTTTGTGCCTGAACAAGCTCACCGTACAAATCTTAATCACATCGAGGCAACAAGACGCGGTCCACGCGGTGTGAAAACGACGACTGTGCAACAAGGGACCAGGTTCGTCCGCCGAGTTCTAAAGCAACGTAATACTCATGGTTACAATCACGCGCTGGTTGCTCGGTACGCCCAAACATAACGTGGGGAGGTCTTAGCGCTGCACATAGACCGGGTATGAACGAACAGATCCTCCCTACACTTGCGCAATCCGGAGTTCCGGGGTTAACCACATAGCCGATAAGTACACCCATGGCCTTCAGTAAAGATTACAGTTCACATATAGTTAGTCCCAGTTGCAATAGCTTCTGTCCCGCATTATTGGTTCACATCCGTGTCTGCGTGCTCCGGCATCACTAGTATTGTATATAGCTAATCCAATAACTTGCTCAATAGTTGTGTAAAAATTTTGGGCGCTTCCTTTCAAGTGATACTCACTCTTTCGCTACGTTGTTGCGAAGTGCTCTAATTCCGTCTTATCTGTCATTCGGGCTGACACCCAAACACAATGGTTACTCTCAGGGTACGTCTAACTACGAGACATCAGTCCTGAGAGAATCTAGCAGTGTGTGTCTACGCACATTATGTAATACCCCAGGACTTTTTAAAGCTGATTCTCTTGTATAAATCATTGGCACCGCTCTTGGGTGAGGATCGAACAAAAG
seq00012   AGACAAATTACCACCGGCCCCATCCGTTCCCTCGCCGGCCCAATGTGCATTCCTGTGTCTCTACAAATCTATTTCGTTCAGGCTCAGTAGCGCGGTCACAGGAAGATGGAACCTCCCACGTCCCCCTTAGGAGTCGGCGATCGCATACCGATGGCTGCATTGATCGACAACAGACTCCACAGTACATTTACGAGCGAGACTAAAATGGCGAGCGATGACGCGCGTCGACGATGCGTGTCGTGTAATATGATGTTTGCATTTTTTTCCTCCACCATGACCCAGGGTTATCGCCTGATGTCATCATTGTTATAATTCTCGTACTATGCAACGGTCCAAGTAATTCTAAGAAGATGTTTCCTCGTTCTGAGGACCTATGTCAAAGACGCTTACGACCCCCTCCTGCTTCCCTAGGCTACATTGCGAGGTTTCAGCCTTGCGGCCCCACTACGACTTTCATGGGTGACAAGGGTTCATCATCCACGCACACACACAACTTATAATATTAGGTTTCCCAGACAACGAGTGCCAGGGATTTCCGTGCTCTGGAAACGTACCGCAGTTAGATTTTCTCCGTCGCGATGTTAGCGCACGGAGCAGTGCAGTTGCCTGCCCTCCGGATCACCGAAGCGGACGCCAGGGAACTCCCCTGAAAAAGGGATACAGTCTCACTCGACCAGGCTATATTCGGGTTAGTGAGTTTAAGCGATCACAGGCCTGATTCGACAAGGAATACGTATGACGCAATGACAGTTTGCATCATGAACGCTCATTTCTCTGCGTCTTAAGATGGATACTAAAGTACCAGTGAACTCTTAATTCTCCAGGGGCCATCGAAACCGGGAGTAGTTCATAGAGCTACGGACAACGTATTCGCAACAGCGTCGAGGGGGATAGCGAATTGTAAGCAGGGTTCGTGGTCCACCAAGAACGGGTGAGATACCTTTATGGGTTGCAGCGTCTCTTCCACTCGTCGCGCTAAGGCTGTAAAAAGTTGGCTCTCGGTGTCTCCACAATTTGCCTTATCTAGCGAAATCGGATCAGGGCAGGCTCAATTATCGTCTTTGCAGTAGGTCCGTGCCGCTCGGAATCAGCAATGGGTGCAACGGAGTAGGTGAGCACTGATACTAATTTAGTGTCAACCACACCGTCGTCTTATTTGCCTGGTGACTCAGGATCATGGAAACGTGGGCCTAACCTTTCACCACGTCGTGATGTCGTAAGTGGTCTGATCAGCTCGAACAGTAGACCATTAGGAAGAATTACCGTATAGGTGCCGTCTTTGTTGTAAACATTCTGCACCATTTCAAGCCAGTATCAGGTTAGATAGCGAACTCTAATCGTCGCACCGTGTTTTGGGCCGTGCGGCTATCTAAATGTGCGCTCATTATCCGCTAGGCCTATATCCAGTGGAGAGTGGTTTATTGCATGCAGAGCTGTGAACACTTGGCCACAGGGTCGCACCACATCGGGGGACCTTAAGGAAGTCATGTTACGAGAGTAGGACCGCGGTGGTACTAGGATCACATCGTTCTCTTCACGCTCGACTGAAACGCAACAGAGAGTTATATTTTGATCCTAGTGTTTGTGCCTGAACAAGCTCACCGTACAAATCTTAATCACATCGAGGCAACAAGACGCGGTCCACGCGGTGTGAAAACGACGACTGTGCAACAAGGGACCAGGTTCGTCCGCCGAGTTCTAAAGCAACGTAATACTCATGGTTACAATCACGCGCTGGTTGCTCGGTACGCCCAAACATAACGTGGGGAGGTCTTAGCGCTGCACATAGACCGGGTATGAACGAACAGATCCTCCCTACACTTGCGCAATCCGGAGTTCCGGGGTTAACCACATAGCCGATAAGTACACCCATGGCCTTCAGTAAAGATTACAGTTCACATATAGTTAGTCCCAGTTGCAATAGCTTCTGTCCCGCATTATTGGTTCACATCCGTGTCTGCGTGCTCCGGCATCACTAGTATTGTATATAGCTAATCCAATAACTTGCTCAATAGTTGTGTAAAAATTTTGGGCGCTTCCTTTCAAGTGATACTCACTCTTTCGCTACGTTGTTGCGAAGTGCTCTAATTCCGTCTTATCTGTCATTCGGGCTGACACCCAAACACAATGGTTACTCTCAGGGTACGTCTAACTACGAGACATCAGTCCTGAGAGAATCTAGCAGTGTGTGTCTACGCACATTATGTAATACCCCAGGACTTTTTAAAGCTGATTCTCTTGTATAAATCATTGGCACCGCTCTTGGGTGAGGATCGAACAAAAG
seq00013   AGACAAATTACCACCGGCCCCATCCGTTCCCTCGCCGGCCCAATGTGCATTCCTGTGTCTCTACAAATCTATTTCGTTCAGGCTCAGTAGCGCGGTCACAGGAAGATGGAACCTCCCACGTCCCCCTTAGGAGTCGGCGATCGCATACCGATGGCTGCATTGATCGACAACAGACTCCACAGTACATTTACGAGCGAGACTAAAATGGCGAGCGATGACGCGCGTCGACGATGCGTGTCGTGTAATATGATGTTTGCATTTTTTTCCTCCACCATGACCCAGGGTTATCGCCTGATGTCATCATTGTTATAATTCTCGTACTATGCAACGGTCCAAGTAATTCTAAGAAGATGTTTCCTCGTTCTGAGGACCTATGTCAAAGACGCTTACGACCCCCTCCTGCTTCCCTAGGCTACATTGCGAGGTTTCAGCCTTGCGGCCCCACTACGACTTTCATGGGTGACAAGGGTTCATCATCCACGCACACACACAACTTATAATATTAGGTTTCCCAGACAACGAGTGCCAGGGATTTCCGTGCTCTGGAAACGTACCGCAGTTAGATTTTCTCCGTCGCGATGTTAGCGCACGGAGCAGTGCAGTTGCCTGCCCTCCGGATCACCGAAGCGGACGCCAGGGAACTCCCCTGAAAAAGGGATACAGTCTCACTCGACCAGGCTATATTCGGGTTAGTGAGTTTAAGCGATCACAGGCCTGATTCGACAAGGAATACGTATGACGCAATGACAGTTTGCATCATGAACGCTCATTTCTCTGCGTCTTAAGATGGATACTAAAGTACCAGTGAACTCTTAATTCTCCAGGGGCCATCGAAACCGGGAGTAGTTCATAGAGCTACGGACAACGTATTCGCAACAGCGTCGAGGGGGATAGCGAATTGTAAGCAGGGTTCGTGGTCCACCAAGAACGGGTGAGATACCTTTATGGGTTGCAGCGTCTCTTCCACTCGTCGCGCTAAGGCTGTAAAAAGTTGGCTCTCGGTGTCTCCACAATTTGCCTTATCTAGCGAAATCGGATCAGGGCAGGCTCAATTATCGTCTTTGCAGTAGGTCCGTGCCGCTCGGAATCAGCAATGGGTGCAACGGAGTAGGTGAGCACTGATACTAATTTAGTGTCAACCACACCGTCGTCTTATTTGCCTGGTGACTCAGGATCATGGAAACGTGGGCCTAACCTTTCACCACGTCGTGATGTCGTAAGTGGTCTGATCAGCTCGAACAGTAGACCATTAGGAAGAATTACCGTATAGGTGCCGTCTTTGTTGTAAACATTCTGCACCATTTCAAGCCAGTATCAGGTTAGATAGCGAACTCTAATCGTCGCACCGTGTTTTGGGCCGTGCGGCTATCTAAATGTGCGCTCATTATCCGCTAGGCCTATATCCAGTGGAGAGTGGTTTATTGCATGCAGAGCTGTGAACACTTGGCCACAGGGTCGCACCACATCGGGGGACCTTAAGGAAGTCATGTTACGAGAGTAGGACCGCGGTGGTACTAGGATCACATCGTTCTCTTCACGCTCGACTGAAACGCAACAGAGAGTTATATTTTGATCCTAGTGTTTGTGCCTGAACAAGCTCACCGTACAAATCTTAATCACATCGAGGCAACAAGACGCGGTCCACGCGGTGTGAAAACGACGACTGTGCAACAAGGGACCAGGTTCGTCCGCCGAGTTCTAAAGCAACGTAATACTCATGGTTACAATCACGCGCTGGTTGCTCGGTACGCCCAAACATAACGTGGGGAGGTCTTAGCGCTGCACATAGACCGGGTATGAACGAACAGATCCTCCCTACACTTGCGCAATCCGGAGTTCCGGGGTTAACCACATAGCCGATAAGTACACCCATGGCCTTCAGTAAAGATTACAGTTCACATATAGTTAGTCCCAGTTGCAATAGCTTCTGTCCCGCATTATTGGTTCACATCCGTGTCTGCGTGCTCCGGCATCACTAGTATTGTATATAGCTAATCCAATAACTTGCTCAATAGTTGTGTAAAAATTTTGGGCGCTTCCTTTCAAGTGATACTCACTCTTTCGCTACGTTGTTGCGAAGTGCTCTAATTCCGTCTTATCTGTCATTCGGGCTGACACCCAAACACAATGGTTACTCTCAGGGTACGTCTAACTACGAGACATCAGTCCTGAGAGAATCTAGCAGTGTGTGTCTACGCACATTATGTAATACCCCAGGACTTTTTAAAGCTGATTCTCTTGTATAAATCATTGGCACCGCTCTTGGGTGAGGATCGAACAAAAG
seq00014   AGACAAATTACCACCGGCCCCATCCGTTCCCTCGCCGGCCCAATGTGCATTCCTGTGTCTCTACAAATCTATTTCGTTCAGGCTCAGTAGCGCGGTCACAGGAAGATGGAACCTCCCACGTCCCCCTTAGGAGTCGGCGATCGCATACCGATGGCTGCATTGATCGACAACAGACTCCACAGTACATTTACGAGCGAGACTAAAATGGCGAGCGATGACGCGCGTCGACGATGCGTGTCGTGTAATATGATGTTTGCATTTTTTTCCTCCACCATGACCCAGGGTTATCGCCTGATGTCATCATTGTTATAATTCTCGTACTATGCAACGGTCCAAGTAATTCTAAGAAGATGTTTCCTCGTTCTGAGGACCTATGTCAAAGACGCTTACGACCCCCTCCTGCTTCCCTAGGCTACATTGCGAGGTTTCAGCCTTGCGGCCCCACTACGACTTTCATGGGTGACAAGGGTTCATCATCCACGCACACACACAACTTATAATATTAGGTTTCCCAGACAACGAGTGCCAGGGATTTCCGTGCTCTGGAAACGTACCGCAGTTAGATTTTCTCCGTCGCGATTTTAGCGCACGGAGCAGTGCAGTTGCCTGCCCTCCGGATCACCGAAGCGGACGCCAGGGAACTCCCCTGAAAAAGGGATACAGTCTCACTCGACCAGGCTATATTCGGGTTAGTGAGTTTAAGCGATCACAGGCCTGATTCGACAAGGAATACGTATGACGCAATGACAGTTTGCATCATGAACGCTCATTTCTCTGCGTCTTAAGATGGATACTAAAGTACCAGTGAACTCTTAATTCTCCAGGGGCCATCGAAACCGGGAGTAGTTCATAGAGCTACGGACAACGTATTCGCAACAGCGTCGAGGGGGATAGCGAATTGTAAGCAGGGTTCGTGGTCCACCAAGAACGGGTGAGATACCTTTATGGGTTGCAGCGTCTCTTCCACTCGTCGCGCTAAGGCTGTAAAAAGTTGGCTCTCGGTGTCTCCACAATTTGCCTTATCTAGCGAAATCGGATCAGGGCAGGCTCAATTATCGTCTTTGCAGTAGGTCCGTGCCGCTCGGAATCAGCAATGGGTGCAACGGAGTAGGTGAGCACTGATACTAATTTAGTGTCAACCACACCGTCGTCTTATTTGCCTGGTGACTCAGGATCATGGAAACGTGGGCCTAACCTTTCACCACGTCGTGATGTCGTAAGTGGTCTGATCAGCTCGAACAGTAGACCATTAGGAAGAATTACCGTATAGGTGCCGTCTTTGTTGTAAACATTCTGCACCATTTCAAGCCAGTATCAGGTTAGATAGCGAACTCTAATCGTCGCACCGTGTTTTGGGCCGTGCGGCTATCTAAATGTGCGCTCATTATCCGCTAGGCCTATATCCAGTGGAGAGTGGTTTATTGCATGCAGAGCTGTGAACACTTGGCCACAGGGTCGCACCACATCGGGGGACCTTAAGGAAGTCATGTTACGAGAGTAGGACCGCGGTGGTACTAGGATCACATCGTTCTCTTCACGCTCGACTGAAACGCAACAGAGAGTTATATTTTGATCCTAGTGTTTGTGCCTGAACAAGCTCACCGTACAAATCTTAATCACATCGAGGCAACAAGACGCGGTCCACGCGGTGTGAAAACGACGACTGTGCAACAAGGGACCAGGTTCGTCCGCCGAGTTCTAAAGCAACGTAATACTCATGGTTACAATCACGCGCTGGTTGCTCGGTACGCCCAAACATAACGTGGGGAGGTCTTAGCGCTGCACATAGACCGGGTATGAACGAACAGATCCTCCCTACACTTGCGCAATCCGGAGTTCCGGGGTTAACCACATAGCCGATAAGTACACCCATGGCCTTCAGTAAAGATTACAGTTCACATATAGTTAGTCCCAGTTGCAATAGCTTCTGTCCCGCATTATTGGTTCACATCCGTGTCTGCGTGCTCCGGCATCACTAGTATTGTATATAGCTAATCCAATAACTTGCTCAATAGTTGTGTAAAAATTTTGGGCGCTTCCTTTCAAGTGATACTCACTCTTTCGCTACGTTGTTGCGAAGTGCTCTAATTCCGTCTTATCTGTCATTCGGGCTGACACCCAAACACAATGGTTACTCTCAGGGTACGTCTAACTACGAGACATCAGTCCTGAGAGAATCTAGCAGTGTGTGTCTACGCACATTATGTAATACCCCAGGACTTTTTAAAGCTGATTCTCTTGTATAAATCATTGGCACCGCTCTTGGGTGAGGATCGAACAAAAG
seq00015   AGACAAATTACCACCGGCCCCATCCGTTCCCTCGCCGGCCCAATGTGCATTCCTGTGTCTCTACAAATCTATTTCGTTCAGGCTCAGTAGCGCGGTCACAGGAAGATGGAACCTCCCACGTCCCCCTTAGGAGTCGGCGATCGCATACCGATGGCTGCATTGATCGACAACAGACTCCACAGTACATTTACGAGCGAGACTAAAATGGCGAGCGATGACGCGCGTCGACGATGCGTGTCGTGTAATATGATGTTTGCATTTTTTTCCTCCACCATGACCCAGGGTTATCGCCTGATGTCATCATTGTTATAATTCTCGTACTATGCAACGGTCCAAGTAATTCTAAGAAGATGTTTCCTCGTTCTGAGGACCTATGTCAAAGACGCTTACGACCCCCTCCTGCTTCCCTAGGCTACATTGCGAGGTTTCAGCCTTGCGGCCCCACTACGACTTTCATGGGTGACAAGGGTTCATCATCCACGCACACACACAACTTATAATATTAGGTTTCCCAGACAACGAGTGCCAGGGATTTCCGTGCTCTGGAAACGTACCGCAGTTAGATTTTCTCCGTCGCGATTTTAGCGCACGGAGCAGTGCAGTTGCCTGCCCTCCGGATCACCGAAGCGGACGCCAGGGAACTCCCCTGAAAAAGGGATACAGTCTCACTCGACCAGGCTATATTCGGGTTAGTGAGTTTAAGCGATCACAGGCCTGATTCGACAAGGAATACGTATGACGCAATGACAGTTTGCATCATGAACGCTCATTTCTCTGCGTCTTAAGATGGATACTAAAGTACCAGTGAACTCTTAATTCTCCAGGGGCCATCGAAACCGGGAGTAGTTCATAGAGCTACGGACAACGTATTCGCAACAGCGTCGAGGGGGATAGCGAATTGTAAGCAGGGTTCGTGGTCCACCAAGAACGGGTGAGATACCTTTATGGGTTGCAGCGTCTCTTCCACTCGTCGCGCTAAGGCTGTAAAAAGTTGGCTCTCGGTGTCTCCACAATTTGCCTTATCTAGCGAAATCGGATCAGGGCAGGCTCAATTATCGTCTTTGCAGTAGGTCCGTGCCGCTCGGAATCAGCAATGGGTGCAACGGAGTAGGTGAGCACTGATACTAATTTAGTGTCAACCACACCGTCGTCTTATTTGCCTGGTGACTCAGGATCATGGAAACGTGGGCCTAACCTTTCACCACGTCGTGATGTCGTAAGTGGTCTGATCAGCTCGAACAGTAGACCATTAGGAAGAATTACCGTATAGGTGCCGTCTTTGTTGTAAACATTCTGCACCATTTCAAGCCAGTATCAGGTTAGATAGCGAACTCTAATCGTCGCACCGTGTTTTGGGCCGTGCGGCTATCTAAATGTGCGCTCATTATCCGCTAGGCCTATATCCAGTGGAGAGTGGTTTATTGCATGCAGAGCTGTGAACACTTGGCCACAGGGTCGCACCACATCGGGGGACCTTAAGGAAGTCATGTTACGAGAGTAGGACCGCGGTGGTACTAGGATCACATCGTTCTCTTCACGCTCGACTGAAACGCAACAGAGAGTTATATTTTGATCCTAGTGTTTGTGCCTGAACAAGCTCACCGTACAAATCTTAATCACATCGAGGCAACAAGACGCGGTCCACGCGGTGTGAAAACGACGACTGTGCAACAAGGGACCAGGTTCGTCCGCCGAGTTCTAAAGCAACGTAATACTCATGGTTACAATCACGCGCTGGTTGCTCGGTACGCCCAAACATAACGTGGGGAGGTCTTAGCGCTGCACATAGACCGGGTATGAACGAACAGATCCTCCCTACACTTGCGCAATCCGGAGTTCCGGGGTTAACCACATAGCCGATAAGTACACCCATGGCCTTCAGTAAAGATTACAGTTCACATATAGTTAGTCCCAGTTGCAATAGCTTCTGTCCCGCATTATTGGTTCACATCCGTGTCTGCGTGCTCCGGCATCACTAGTATTGTATATAGCTAATCCAATAACTTGCTCAATAGTTGTGTAAAAATTTTGGGCGCTTCCTTTCAAGTGATACTCACTCTTTCGCTACGTTGTTGCGAAGTGCTCTAATTCCGTCTTATCTGTCATTCGGGCTGACACCCAAACACAATGGTTACTCTCAGGGTACGTCTAACTACGAGACATCAGTCCTGAGAGAATCTAGCAGTGTGTGTCTACGCACATTATGTAATACCCCAGGACTTTTTAAAGCTGATTCTCTTGTATAAATCATTGGCACCGCTCTTGGGTGAGGATCGAACAAAAG
seq00016   AGACAAATTACCACCGGCCCCATCCGTTCCCTCGCCGGCCCAATGTGCATTCCTGTGTCTCTACAAATCTATTTCGTTCAGGCTCAGTAGCGCGGTCACAGGAAGATGGAACCTCCCACGTCCCCCTTAGGAGTCGGCGATCGCATACCGATGGCTGCATTGATCGACAACAGACTCCACAGTACATTTACGAGCGAGACTAAAATGGCGAGCGATGACGCGCGTCGACGATGCGTGTCGTGTAATATGATGTTTGCATTTTTTTCCTCCACCATGACCCAGGGTTATCGCCTGATGTCATCATTGTTATAATTCTCGTACTATGCAACGGTCCAAGTAATTCTAAGAAGATGTTTCCTCGTTCTGAGGACCTATGTCAAAGACGCTTACGACCCCCTCCTGCTTCCCTAGGCTACATTGCGAGGTTTCAGCCTTGCGGCCCCACTACGACTTTCATGGGTGACAAGGGTTCATCATCCACGCACACACACAACTTATAATATTAGGTTTCCCAGACAACGAGTGCCAGGGATTTCCGTGCTCTGGAAACGTACCGCAGTTAGATTTTCTCCGTCGCGATGTTAGCGCACGGAGCAGTGCAGTTGCCTGCCCTCCGGATCACCGAAGCGGACGCCAGGGAACTCCCCTGAAAAAGGGATACAGTCTCACTCGACCAGGCTATATTCGGGTTAGTGAGTTTAAGCGATCACAGGCCTGATTCGACAAGGAATACGTATGACGCAATGACAGTTTGCATCATGAACGCTCATTTCTCTGCGTCTTAAGATGGATACTAAAGTACCAGTGAACTCTTAATTCTCCAGGGGCCATCGAAACCGGGAGTAGTTCATAGAGCTACGGACAACGTATTCGCAACAGCGTCGAGGGGGATAGCGAATTGTAAGCAGGGTTCGTGGTCCACCAAGAACGGGTGAGATACCTTTATGGGTTGCAGCGTCTCTTCCACTCGTCGCGCTAAGGCTGTAAAAAGTTGGCTCTCGGTGTCTCCACAATTTGCCTTATCTAGCGAAATCGGATCAGGGCAGGCTCAATTATCGTCTTTGCAGTAGGTCCGTGCCGCTCGGAATCAGCAATGGGTGCAACGGAGTAGGTGAGCACTGATACTAATTTAGTGTCAACCACACCGTCGTCTTATTTGCCTGGTGACTCAGGATCATGGAAACGTGGGCCTAACCTTTCACCACGTCGTGATGTCGTAAGTGGTCTGATCAGCTCGAACAGTAGACCATTAGGAAGAATTACCGTATAGGTGCCGTCTTTGTTGTAAACATTCTGCACCATTTCAAGCCAGTATCAGGTTAGATAGCGAACTCTAATCGTCGCACCGTGTTTTGGGCCGTGCGGCTATCTAAATGTGCGCTCATTATCCGCTAGGCCTATATCCAGTGGAGAGTGGTTTATTGCATGCAGAGCTGTGAACACTTGGCCACAGGGTCGCACCACATCGGGGGACCTTAAGGAAGTCATGTTACGAGAGTAGGACCGCGGTGGTACTAGGATCACATCGTTCTCTTCACGCTCGACTGAAACGCAACAGAGAGTTATATTTTGATCCTAGTGTTTGTGCCTGAACAAGCTCACCGTACAAATCTTAATCACATCGAGGCAACAAGACGCGGTCCACGCGGTGTGAAAACGACGACTGTGCAACAAGGGACCAGGTTCGTCCGCCGAGTTCTAAAGCAACGTAATACTCATGGTTACAATCACGCGCTGGTTGCTCGGTACGCCCAAACATAACGTGGGGAGGTCTTAGCGCTGCACATAGACCGGGTATGAACGAACAGATCCTCCCTACACTTGCGCAATCCGGAGTTCCGGGGTTAACCACATAGCCGATAAGTACACCCATGGCCTTCAGTAAAGATTACAGTTCACATATAGTTAGTCCCAGTTGCAATAGCTTCTGTCCCGCATTATTGGTTCACATCCGTGTCTGCGTGCTCCGGCATCACTAGTATTGTATATAGCTAATCCAATAACTTGCTCAATAGTTGTGTAAAAATTTTGGGCGCTTCCTTTCAAGTGATACTCACTCTTTCGCTACGTTGTTGCGAAGTGCTCTAATTCCGTCTTATCTGTCATTCGGGCTGACACCCAAACACAATGGTTACTCTCAGGGTACGTCTAACTACGAGACATCAGTCCTGAGAGAATCTAGCAGTGTGTGTCTACGCACATTATGTAATACCCCAGGACTTTTTAAAGCTGATTCTCTTGTATAAATCATTGGCACCGCTCTTGGGTGAGGATCGAACAAAAG
seq00017   AGACAAATTACCACCGGCCCCATCCGTTCCCTCGCCGGCCCAATGTGCATTCCTGTGTCTCTACAAATCTATTTCGTTCAGGCTCAGTAGCGCGGTCACAGGAAGATGGAACCTCCCACGTCCCCCTTAGGAGTCGGCGATCGCATACCGATGGCTGCATTGATCGACAACAGACTCCACAGTACATTTACGAGCGAGACTAAAATGGCGAGCGATGACGCGCGTCGACGATGCGTGTCGTGTAATATGATGTTTGCATTTTTTTCCTCCACCATGACCCAGGGTTATCGCCTGATGTCATCATTGTTATAATTCTCGTACTATGCAACGGTCCAAGTAATTCTAAGAAGATGTTTCCTCGTTCTGAGGACCTATGTCAAAGACGCTTACGACCCCCTCCTGCTTCCCTAGGCTACATTGCGAGGTTTCAGCCTTGCGGCCCCACTACGACTTTCATGGGTGACAAGGGTTCATCATCCACGCACACACACAACTTATAATATTAGGTTTCCCAGACAACGAGTGCCAGGGATTTCCGTGCTCTGGAAACGTACCGCAGTTAGATTTTCTCCGTCGCGATGTTAGCGCACGGAGCAGTGCAGTTGCCTGCCCTCCGGATCACCGAAGCGGACGCCAGGGAACTCCCCTGAAAAAGGGATACAGTCTCACTCGACCAGGCTATATTCGGGTTAGTGAGTTTAAGCGATCACAGGCCTGATTCGACAAGGAATACGTATGACGCAATGACAGTTTGCATCATGAACGCTCATTTCTCTGCGTCTTAAGATGGATACTAAAGTACCAGTGAACTCTTAATTCTCCAGGGGCCATCGAAACCGGGAGTAGTTCATAGAGCTACGGACAACGTATTCGCAACAGCGTCGAGGGGGATAGCGAATTGTAAGCAGGGTTCGTGGTCCACCAAGAACGGGTGAGATACCTTTATGGGTTGCAGCGTCTCTTCCACTCGTCGCGCTAAGGCTGTAAAAAGTTGGCTCTCGGTGTCTCCACAATTTGCCTTATCTAGCGAAATCGGATCAGGGCAGGCTCAATTATCGTCTTTGCAGTAGGTCCGTGCCGCTCGGAATCAGCAATGGGTGCAACGGAGTAGGTGAGCACTGATACTAATTTAGTGTCAACCACACCGTCGTCTTATTTGCCTGGTGACTCAGGATCATGGAAACGTGGGCCTAACCTTTCACCACGTCGTGATGTCGTAAGTGGTCTGATCAGCTCGAACAGTAGACCATTAGGAAGAATTACCGTATAGGTGCCGTCTTTGTTGTAAACATTCTGCACCATTTCAAGCCAGTATCAGGTTAGATAGCGAACTCTAATCGTCGCACCGTGTTTTGGGCCGTGCGGCTATCTAAATGTGCGCTCATTATCCGCTAGGCCTATATCCAGTGGAGAGTGGTTTATTGCATGCAGAGCTGTGAACACTTGGCCACAGGGTCGCACCACATCGGGGGACCTTAAGGAAGTCATGTTACGAGAGTAGGACCGCGGTGGTACTAGGATCACATCGTTCTCTTCACGCTCGACTGAAACGCAACAGAGAGTTATATTTTGATCCTAGTGTTTGTGCCTGAACAAGCTCACCGTACAAATCTTAATCACATCGAGGCAACAAGACGCGGTCCACGCGGTGTGAAAACGACGACTGTGCAACAAGGGACCAGGTTCGTCCGCCGAGTTCTAAAGCAACGTAATACTCATGGTTACAATCACGCGCTGGTTGCTCGGTACGCCCAAACATAACGTGGGGAGGTCTTAGCGCTGCACATAGACCGGGTATGAACGAACAGATCCTCCCTACACTTGCGCAATCCGGAGTTCCGGGGTTAACCACATAGCCGATAAGTACACCCATGGCCTTCAGTAAAGATTACAGTTCACATATAGTTAGTCCCAGTTGCAATAGCTTCTGTCCCGCATTATTGGTTCACATCCGTGTCTACGTGCTCCGGCATCACTAGTATTGTATATAGCTAATCCAATAACTTGCTCAGTAGTTGTGTAAAAATTTTGGGCGCTTCCTTTCAAGTGATACTCACTCTTTCGCTACGTTGTTGCGAAGTGCTCTAATTCCGTCTTATCTGTCATTCGGGCTGACACCCAAACACAATGGTTACTCTCAGGGTACGTCTAACTACGAGACATCAGTCCTGAGAGAATCTAGCAGTGTGTGTCTACGCACATTATGTAATACCCCAGGACTTTTTAAAGCTGATTCTCTTGTATAAATCATTGGCACCGCTCTTGGGTGAGGATCGAACAAAAG
seq00018   AGACAAATTACCACCGGCCCCATCCGTTCCCTCGCCGGCCCAATGTGCATTCCTGTGTCTCTACAAATCTATTTCGTTCAGGCTCAGTAGCGCGGTCACAGGAAGATGGAACCTCCCACGTCCCCCTTAGGAGTCGGCGATCGCATACGGATGGCTGCATTGATCGACAACAGACTCCACAGTACATTTACGAGCGAGACTAAAATGGCGAGCGATGACGCGCGTCGACGATGCGTGTCGTGTAATATGATGTTTGCAATTTTTTCCTCCACCATGACCCAGGGTTATCGCCTGATGTCATCATTGTTATAATTCTCGTACTATGCAACGGTCCAAGTAATTCTAAGAAGATGTTTCCTCGTTCTGAGGACCTATGTCAAAGACGCTTACGACCCCCTCCTGCTTCCCTAGGCTACATTGCGAGGTTTCAGCCTTGCGGCCCCACTACGACTTTCATGGGTGACAAGGGTTCATCATCCACGCACACACACAACTTATAATATTAGGTTTCCCAGACAACGAGTGCCAGGGATTTCCGTGCTCTGGAAACGTACCGCAGTTAGATTTTCTCCGTCGCGATGTTAGCGCACGGAGCAGTGGAGTTGCCTGCCCTCCGGATCACCGAAGCGGACGCCAGGGAACTCCCCTGAAAAAGGGATACAGTCTCACTCGACCAGGCTATATTCGGGTTAGTGAGTTTAAGCGATCACAGGCCTGATTCGACAAGGAATACGTATGACGCAATGACAGTTTGCATCATGAACGCTCATTTCTCTGCGTCTTAAGATGGATACTAAAGTACCAGTGAACTCTTAATTCTCCAGGGGCCATCGAAACCGGGAGTAGTTCATAGAGCTACGGACAACGTATTCGCAACAGCGTCGAGGGGGATAGCGAATTGTAAGCAGGGTTCGTGGTCCACCAAGAACGGGTGAGATACCTTTATGGGTTGCAGCGTCTCTTCCACTCGTCGCGCTAAGGCTGTAAAAAGTTGGCTCTCGGTGTCTCCACAATTTGCCTTATCTAGCGAAATCGGATCAGGGCAGGCTCAATTATCGTCTTTGCAGTAGGTCCGTGCCGCTCGGAATCAGCAATGGGTGCAACGGAGTAGGTGAGCACTGATACTAATTTAGTGTCAACCACACCGTCGTCTTATTTGCCTGGTGACTCAGGATCATGGAAACGTGGGCCTAACCTTTCACCACGTCGTGATGTCGTAAGTGGTCTGATCAGCTCGAACAGTAGACCATTAGGAAGAATTACCGTATAGGTGCCGTCTTTGTTGTAAACATTCTGCACCATTTCAAGCCAGTATCAGGTTAGATAGCGAACTCTAATCGTCGCACCGTGTTTTGGGCCGTGCGGCTATCTAAATGTGCGCTCATTATCCGCTAGGCCTATATCCAGTGGAGAGTGGTTTATTGCATGCAGAGCTGTGAACACTTGGCCACAGGGTCGCACCACATCGGGGGACCTTAAGGAAGTCATGTTACGAGAGTAGGACCGCGGTGGTACTAGGATCACATCGTTCTCTTCACGCTCGACTGAAACGCAACAGAGAGTTATATTTTGATCCTAGTGTTTGTGCCTGAACAAGCTCACCGTACAAATCTTAATCACATCGAGGCAACAAGACGCGGTCCACGCGGTGTGAAAACGACGACTGTGCAACAAGGGACCAGGTTCGTCCGCCGAGTTCTAAAGCAACGTAATACTCATGGTTACAATCACGCGCTGGTTGCTCGGTACGCCCAAACATAACGTGGGGAGGTCTTAGCGCTGCACATAGACCGGGTATGAACGAACAGATCCTCCCTACACTTGCGCAATCCGGAGTTCCGGGGTTAACCACATAGCCGATAAGTACACCCATGGCCTTCAGTAAAGATTACAGTTCACATATAGTTAGTCCCAGTTGCAATAGCTTCTGTCCCGCATTATTGGTTCACATCCGTGTCTGCGTGCTCCGGCATCACTAGTATTGTATATAGCTAATCCAATAACTTGCTCAATAGTTGTGTAAAAATTTTGGGCGCTTCCTTTCAAGTGATACTCACTCTTTCGCTACGTTGTTGCGAAGTGCTCTAATTCCGTCTTATCTGTCATTCGGGCTGACACCCAAACACAATGGTTACTCTCAGGGTACGTCTAACTACGAGACATCAGTCCTGAGAGAATCTAGCAGTGTGTGTCTACGCACATTATGTAATACCCCAGGACTTTTTAAAGCTGATTCTCTTGTATAAATCATTGGCACCGCTCTTGGGTGAGGATCGAACAAAAG
seq00019   AGACAAATTACCACCGGCCCCATCCGTTCCCTCGCCGGCCCAATGTGCATTCCTGTGTCTCTACAAATCTATTTCGTTCAGGCTCAGTAGCGCGGTCACAGGAAGATGGAACCTCCCACGTCCCCCTTAGGAGTCGGCGATCGCATACCGATGGCTGCATTGATCGACAACAGACTCCACAGTACATTTACGAGCGAGACTAAAATGGCGAGCGATGACGCGCGTCGACGATGCGTGTCGTGTAATATGATGTTTGCATTTTTTTCCTCCACCATGACCCAGGGTTATCGCCTGATGTCATCATTGTTATAATTCTCGTACTATGCAACGGTCCAAGTAATTCTAAGAAGATGTTTCCTCGTTCTGAGGACCTATGTCAAAGACGCTTACGACCCCCTCCTGCTTCCCTAGGCTACATTGCGAGGTTTCAGCCTTGCGGCCCCACTACGACTTTCATGGGTGACAAGGGTTCATCATCCACGCACACACACAACTTATAATATTAGGTTTCCCAGACAACGAGTGCCAGGGATTTCCGTGCTCTGGAAACGTACCGCAGTTAGATTTTCTCCGTCGCGATTTTAGCGCACGGAGCAGTGCAGTTGCCTGCCCTCCGGATCACCGAAGCGGACGCCAGGGAACTCCCCTGAAAAAGGGATACAGTCTCACTCGACCAGGCTATATTCGGGTTAGTGAGTTTAAGCGATCACAGGCCTGATTCGACAAGGAATACGTATGACGCAATGACAGTTTGCATCATGAACGCTCATTTCTCTGCGTCTTAAGATGGATACTAAAGTACCAGTGAACTCTTAATTCTCCAGGGGCCATCGAAACCGGGAGTAGTTCATAGAGCTACGGACAACGTATTCGCAACAGCGTCGAGGGGGATAGCGAATTGTAAGCAGGGTTCGTGGTCCACCAAGAACGGGTGAGATACCTTTATGGGTTGCAGCGTCTCTTCCACTCGTCGCGCTAAGGCTGTAAAAAGTTGGCTCTCGGTGTCTCCACAATTTGCCTTATCTAGCGAAATCGGATCAGGGCAGGCTCAATTATCGTCTTTGCAGTAGGTCCGTGCCGCTCGGAATCAGCAATGGGTGCAACGGAGTAGGTGAGCACTGATACTAATTTAGTGTCAACCACACCGTCGTCTTATTTGCCTGGTGACTCAGGATCATGGAAACGTGGGCCTAACCTTTCACCACGTCGTGATGTCGTAAGTGGTCTGATCAGCTCGAACAGTAGACCATTAGGAAGAATTACCGTATAGGTGCCGTCTTTGTTGTAAACATTCTGCACCATTTCAAGCCAGTATCAGGTTAGATAGCGAACTCTAATCGTCGCACCGTGTTTTGGGCCGTGCGGCTATCTAAATGTGCGCTCATTATCCGCTAGGCCTATATCCAGTGGAGAGTGGTTTATTGCATGCAGAGCTGTGAACACTTGGCCACAGGGTCGCACCACATCGGGGGACCTTAAGGAAGTCATGTTACGAGAGTAGGACCGCGGTGGTACTAGGATCACATCGTTCTCTTCACGCTCGACTGAAACGCAACAGAGAGTTATATTTTGATCCTAGTGTTTGTGCCTGAACAAGCTCACCGTACAAATCTTAATCACATCGAGGCAACAAGACGCGGTCCACGCGGTGTGAAAACGACGACTGTGCAACAAGGGACCAGGTTCGTCCGCCGAGTTCTAAAGCAACGTAATACTCATGGTTACAATCACGCGCTGGTTGCTCGGTACGCCCAAACATAACGTGGGGAGGTCTTAGCGCTGCACATAGACCGGGTATGAACGAACAGATCCTCCCTACACTTGCGCAATCCGGAGTTCCGGGGTTAACCACATAGCCGATAAGTACACCCATGGCCTTCAGTAAAGATTACAGTTCACATATAGTTAGTCCCAGTTGCAATAGCTTCTGTCCCGCATTATTGGTTCACATCCGTGTCTGCGTGCTCCGGCATCACTAGTATTGTATATAGCTAATCCAATAACTTGCTCAATAGTTGTGTAAAAATTTTGGGCGCTTCCTTTCAAGTGATACTCACTCTTTCGCTACGTTGTTGCGAAGTGCTCTAATTCCGTCTTATCTGTCATTCGGGCTGACACCCAAACACAATGGTTACTCTCAGGGTACGTCTAACTACGAGACATCAGTCCTGAGAGAATCTAGCAGTGTGTGTCTACGCACATTATGTAATACCCCAGGACTTTTTAAAGCTGATTCTCTTGTATAAATCATTGGCACCGCTCTTGGGTGAGGATCGAACAAAAG
seq00020   AGACAAATTACCACCGGCCCCATCCGTTCCCTCGCCGGCCCAATGTGCATTCCTGTGTCTCTACAAATCTATTTCGTTCAGGCTCAGTAGCGCGGTCACAGGAAGATGGAACCTCCCACGTCCCCCTTAGGAGTCGGCGATCGCATACCGATGGCTGCATTGATCGACAACAGACTCCACAGTACATTTACGAGCGAGACTAAAATGGCGAGCGATGACGCGCGTCGACGATGCGTGTCGTGTAATATGATGTTTGCATTTTTTTCCTCCACCATGACCCAGGGTTATCGCCTGATGTCATCATTGTTATAATTCTCGTACTATGCAACGGTCCAAGTAATTCTAAGAAGATGTTTCCTCGTTCTGAGGACCTATGTCAAAGACGCTTACGACCCCCTCCTGCTTCCCTAGGCTACATTGCGAGGTTTCAGCCTTGCGGCCCCACTACGACTTTCATGGGTGACAAGGGTTCATCATCCACGCACACACACAACTTATAATATTAGGTTTCCCAGACAACGAGTGCCAGGGATTTCCGTGCTCTGGAAACGTACCGCAGTTAGATTTTCTCCGTCGCGATGTTAGCGCACGGAGCAGTGCAGTTGCCTGCCCTCCGGATCACCGAAGCGGACGCCAGGGAACTCCCCTGAAAAAGGGATACAGTCTCACTCGACCAGGCTATATTCGGGTTAGTGAGTTTAAGCGATCACAGGCCTGATTCGACAAGGAATACGTATGACGCAATGACAGTTTGCATCATGAACGCTCATTTCTCTGCGTCTTAAGATGGATACTAAAGTACCAGTGAACTCTTAATTCTCCAGGGGCCATCGAAACCGGGAGTAGTTCATAGAGCTACGGACAACGTATTCGCAACAGCGTCGAGGGGGATAGCGAATTGTAAGCAGGGTTCGTGGTCCACCAAGAACGGGTGAGATACCTTTATGGGTTGCAGCGTCTCTTCCACTCGTCGCGCTAAGGCTGTAAAAAGTTGGCTCTCGGTGTCTCCACAATTTGCCTTATCTAGCGAAATCGGATCAGGGCAGGCTCAATTATCGTCTTTGCAGTAGGTCCGTGCCGCTCGGAATCAGCAATGGGTGCAACGGAGTAGGTGAGCACTGATACTAATTTAGTGTCAACCACACCGTCGTCTTATTTGCCTGGTGACTCAGGATCATGGAAACGTGGGCCTAACCTTTCACCACGTCGTGATGTCGTAAGTGGTCTGATCAGCTCGAACAGTAGACCATTAGGAAGAATTACCGTATAGGTGCCGTCTTTGTTGTAAACATTCTGCACCATTTCAAGCCAGTATCAGGTTAGATAGCGAACTCTAATCGTCGCACCGTGTTTTGGGCCGTGCGGCTATCTAAATGTGCGCTCATTATCCGCTAGGCCTATATCCAGTGGAGAGTGGTTTATTGCATGCAGAGCTGTGAACACTTGGCCACAGGGTCGCACCACATCGGGGGACCTTAAGGAAGTCATGTTACGAGAGTAGGACCGCGGTGGTACTAGGATCACATCGTTCTCTTCACGCTCGACTGAAACGCAACAGAGAGTTATATTTTGATCCTAGTGTTTGTGCCTGAACAAGCTCACCGTACAAATCTTAATCACATCGAGGCAACAAGACGCGGTCCACGCGGTGTGAAAACGACGACTGTGCAACAAGGGACCAGGTTCGTCCGCCGAGTTCTAAAGCAACGTACTACTCATGGTTACAATCACGCGCTGGTTGCTCGGTACGCCCAAACATAACGTGGGGAGGTCTTAGCGCTGCACATAGACCGGGTATGAACGAACAGATCCTCCCTACACTTGCGCAATCCGGAGTTCCGGGGTTAACCACATAGCCGATAAGTACACCCATGGCCTTCAGTAAAGATTACAGTTCACATATAGTTAGTCCCAGTTGCAATAGCTTCTGTCCCGCATTATTGGTTCACATCCGTGTCTGCGTGCTCCGGCATCACTAGTATTGTATATAGCTAATCCAATAACTTGCTCAGTAGTTGTGTAAAAATTTTGGGCGCTTCCTTTCAAGTGATACTCACTCTTTCGCTACGTTGTTGCGAAGTGCTCTAATTCCGTCTTATCTGTCATTCGGGCTGACACCCAAACACAATGGTTACTCTCAGGGTACGTCTAACTACGAGACATCAGTCCTGAGAGAATCTAGCAGTGTGTGTCTACGCACATTATGTAATACCCCAGGACTTTTTAAAGCTGATTCTCTTGTATAAATCATTGGCACCGCTCTTGGGTGAGGATCGAACAAAAG
seq00021   AGACAAATTACCACCGGCCCCATCCGTTCCCTCGCCGGCCCAATGTGCATTCCTGTGTCTCTACAAATCTATTTCGTTCAGGCTCAGTAGCGCGGTCACAGGAAGATGGAACCTCCCACGTCCCCCTTAGGAGTCGGCGATCGCATACCGATGGCTGCATTGATCGACAACAGACTCCACAGTACATTTACGAGCGAGACTAAAATGGCGAGCGATGACGCGCGTCGACGATGCGTGTCGTGTAATATGATGTTTGCATTTTTTTCCTCCACCATGACCCAGGGTTATCGCCTGATGTCATCATTGTTATAATTCTCGTACTATGCAACGGTCCAAGTAATTCTAAGAAGATGTTTCCTCGTTCTGAGGACCTATGTCAAAGACGCTTACGACCCCCTCCTGCTTCCCTAGGCTACATTGCGAGGTTTCAGCCTTGCGGCCCCACTACGACTTTCATGGGTGACAAGGGTTCATCATCCACGCACACACACAACTTATAATATTAGGTTTCCCAGACAACGAGTGCCAGGGATTTCCGTGCTCTGGAAACGTACCGCAGTTAGATTTTCTCCGTCGCGATGTTAGCGCACGGAGCAGTGCAGTTGCCTGCCCTCCGGATCACCGAAGCGGACGCCAGGGAACTCCCCTGAAAAAGGGATACAGTCTCACTCGACCAGGCTATATTCGGGTTAGTGAGTTTAAGCGATCACAGGCCTGATTCGACAAGGAATACGTATGACGCAATGACAGTTTGCATCATGAACGCTCATTTCTCTGCGTCTTAAGATGGATACTAAAGTACCAGTGAACTCTTAATTCTCCAGGGGCCATCGAAACCGGGAGTAGTTCATAGAGCTACGGACAACGTATTCGCAACAGCGTCGAGGGGGATAGCGAATTGTAAGCAGGGTTCGTGGTCCACCAAGAACGGGTGAGATACCTTTATGGGTTGCAGCGTCTGTTCCACTCGTCGCGCTAAGGCTGTAAAAAGTTGGCTCTCGGTGTCTCCACAATTTGCCTTATCTAGCGAAATCGGATCAGGGCAGGCTCAATTATCGTCTTTGCAGTAGGTCCGTGCCGCTCGGAATCAGCAATGGGTGCAACGGAGTAGGTGAGCACTGATACTAATTTAGTGTCAACCACACCGTCGTCTTATTTGCCTGGTGACTCAGGATCATGGAAACGTGGGCCTAACCTTTCACCACGTCGTGATGTCGTAAGTGGTCTGATCAGCTCGAACAGTAGACCATTAGGAAGAATTACCGTATAGGTGCCGTCTTTGTTGTAAACATTCTGCACCATTTCAAGCCAGTATCAGGTTAGATAGCGAACTCTAATCGTCGCACCGTGTTTTGGGCCGTGCGGCTATCTAAATGTGCGCTCATTATCCGCTAGGCCTATATCCAGTGGAGAGTGGTTTATTGCATGCAGAGCTGTGAACACTTGGCCACAGGGTCGCACCACATCGGGGGACCTTAAGGAAGTCATGTTACGAGAGTAGGACCGCGGTGGTACTAGGATCACATCGTTCTCTTCACGCTCGACTGAAACGCAACAGAGAGTTATATTTTGATCCTAGTGTTTGTGCCTGAACAAGCTCACCGTACAAATCTTAATCACATCGAGGCAACAAGACGCGGTCCACGCGGTGTGAAAACGACGACTGTGCAACAAGGGACCAGGTTCGTCCGCCGAGTTCTAAAGCAACGTAATACTCATGGTTACAATCACGCGCTGGTTGCTCGGTACGCCCAAACATAACGTGGGGAGGTCTTAGCGCTGCACATAGACCGGGTATGAACGAACAGATCCTCCCTACACTTGCGCAATCCGGAGTTCCGGGGTTAACCACATAGCCGATAAGTACACCCATGGCCTTCAGTAAAGATTACAGTTCACATATAGTTAGTCCCAGTTGCAATAGCTTCTGTCCCGCATTATTGGTTCACATCCGTGTCTGCGTGCTCCGGCATCACTAGTATTGTATATAGCTAATCCAATAACTTGCTCAATAGTTGTGTAAAAATTTTGGGCGCTTCCTTTCAAGTGATACTCACTCTTTCGCTACGTTGTTGCGAAGTGCTCTAATTCCGTCTTATCTGTCATTCGGGCTGACACCCAAACACAATGGTTACTCTCAGGGTACGTCTAACTACGAGACATCAGTCCTGAGAGAATCTAGCAGTGTGTGTCTACGCACATTATGTAATACCCCAGGACTTTTTAAAGCTGATTCTCTTGTATAAATCATTGGCACCGCTCTTGGGTGAGGATCGAACAAAAG
seq00022   AGACAAATTACCACCGGCCCCATCCGTTCCCTCGCCGGCCCAATGTGCATTCCTGTGTCTCTACAAATCTATTTCGTTCAGGCTCAGTAGCGCGGTCACAGGAAGATGGAACCTCCCACGTCCCCCTTAGGAGTCGGCGATCGCATACCGATGGCTGCATTGATCGACAACAGACTCCACAGTACATTTACGAGCGAGACTAAAATGGCGAGCGATGACGCGCGTCGACGATGCGTGTCGTGTAATATGATGTTTGCATTTTTTTCCTCCACCATGACCCAGGGTTATCGCCTGATGTCATCATTGTTATAATTCTCGTACTATGCAACGGTCCAAGTAATTCTAAGAAGATGTTTCCTCGTTCTGAGGACCTATGTCAAAGACGCTTACGACCCCCTCCTGCTTCCCTAGGCTACATTGCGAGGTTTCAGCCTTGCGGCCCCACTACGACTTTCATGGGTGACAAGGGTTCATCATCCACGCACACACACAACTTATAATATTAGGTTTCCCAGACAACGAGTGCCAGGGATTTCCGTGCTCTGGAAACGTACCGCAGTTAGATTTTCTCCGTCGCGATTTTAGCGCACGGAGCAGTGCAGTTGCCTGCCCTCCGGATCACCGAAGCGGACGCCAGGGAACTCCCCTGAAAAAGGGATACAGTCTCACTCGACCAGGCTATATTCGGGTTAGTGAGTTTAAGCGATCACAGGCCTGATTCGACAAGGAATACGTATGACGCAATGACAGTTTGCATCATGAACGCTCATTTCTCTGCGTCTTAAGATGGATACTAAAGTACCAGTGAACTCTTAATTCTCCAGGGGCCATCGAAACCGGGAGTAGTTCATAGAGCTACGGACAACGTATTCGCAACAGCGTCGAGGGGGATAGCGAATTGTAAGCAGGGTTCGTGGTCCACCAAGAACGGGTGAGATACCTTTATGGGTTGCAGCGTCTCTTCCACTCGTCGCGCTAAGGCTGTAAAAAGTTGGCTCTCGGTGTCTCCACAATTTGCCTTATCTAGCGAAATCGGATCAGGGCAGGCTCAATTATCGTCTTTGCAGTAGGTCCGTGCCGCTCGGAATCAGCAATGGGTGCAACGGAGTAGGTGAGCACTGATACTAATTTAGTGTCAACCACACCGTCGTCTTATTTGCCTGGTGACTCAGGATCATGGAAACGTGGGCCTAACCTTTCACCACGTCGTGATGTCGTAAGTGGTCTGATCAGCTCGAACAGTAGACCATTAGGAAGAATTACCGTATAGGTGCCGTCTTTGTTGTAAACATTCTGCACCATTTCAAGCCAGTATCAGGTTAGATAGCGAACTCTAATCGTCGCACCGTGTTTTGGGCCGTGCGGCTATCTAAATGTGCGCTCATTATCCGCTAGGCCTATATCCAGTGGAGAGTGGTTTATTGCATGCAGAGCTGTGAACACTTGGCCACAGGGTCGCACCACATCGGGGGACCTTAAGGAAGTCATGTTACGAGAGTAGGACCGCGGTGGTACTAGGATCACATCGTTCTCTTCACGCTCGACTGAAACGCAACAGAGAGTTATATTTTGATCCTAGTGTTTGTGCCTGAACAAGCTCACCGTACAAATCTTAATCACATCGAGGCAACAAGACGCGGTCCACGCGGTGTGAAAACGACGACTGTGCAACAAGGGACCAGGTTCGTCCGCCGAGTTCTAAAGCAACGTAATACTCATGGTTACAATCACGCGCTGGTTGCTCGGTACGCCCAAACATAACGTGGGGAGGTCTTAGCGCTGCACATAGACCGGGTATGAACGAACAGATCCTCCCTACACTTGCGCAATCCGGAGTTCCGGGGTTAACCACATAGCCGATAAGTACACCCATGGCCTTCAGTAAAGATTACAGTTCACATATAGTTAGTCCCAGTTGCAATAGCTTCTGTCCCGCATTATTGGTTCACATCCGTGTCTGCGTGCTCCGGCATCACTAGTATTGTATATAGCTAATCCAATAACTTGCTCAATAGTTGTGTAAAAATTTTGGGCGCTTCCTTTCAAGTGATACTCACTCTTTCGCTACGTTGTTGCGAAGTGCTCTAATTCCGTCTTATCTGTCATTCGGGCTGACACCCAAACACAATGGTTACTCTCAGGGTACGTCTAACTACGAGACATCAGTCCTGAGAGAATCTAGCAGTGTGTGTCTACGCACATTATGTAATACCCCAGGACTTTTTAAAGCTGATTCTCTTGTATAAATCATTGGCACCGCTCTTGGGTGAGGATCGAACAAAAG
seq00023   AGACAAATTACCACCGGCCCCATCCGTTCCCTCGCCGGCCCAATGTGCATTCCTGTGTCTCTACAAATCTATTTCGTTCAGGCTCAGTAGCGCGGTCACAGGAAGATGGAACCTCCCACGTCCCCCTTAGGAGTCGGCGATCGCATACCGATGGCTGCATTGATCGACAACAGACTCCACAGTACATTTACGAGCGAGACTAAAATGGCGAGCGATGACGCGCGTCGACGATGCGTGTCGTGTAATATGATGTTTGCATTTTTTTCCTCCACCATGACCCAGGGTTATCGCCTGATGTCATCATTGTTATAATTCTCGTACTATGCAACGGTCCAAGTAATTCTAAGAAGATGTTTCCTCGTTCTGAGGACCTATGTCAAAGACGCTTACGACCCCCTCCTGCTTCCCTAGGCTACATTGCGAGGTTTCAGCCTTGCGGCCCCACTACGACTTTCATGGGTGACAAGGGTTCATCATCCACGCACACACACAACTTATAATATTAGGTTTCCCAGACAACGAGTGCCAGGGATTTCCGTGCTCTGGAAACGTACCGCAGTTAGATTTTCTCCGTCGCGATTTTAGCGCACGGAGCAGTGCAGTTGCCTGCCCTCCGGATCACCGAAGCGGACGCCAGGGAACTCCCCTGAAAAAGGGATACAGTCTCACTCGACCAGGCTATATTCGGGTTAGTGAGTTTAAGCGATCACAGGCCTGATTCGACAAGGAATACGTATGACGCAATGACAGTTTGCATCATGAACGCTCATTTCTCTGCGTCTTAAGATGGATACTAAAGTACCAGTGAACTCTTAATTCTCCAGGGGCCATCGAAACCGGGAGTAGTTCATAGAGCTACGGACAACGTATTCGCAACAGCGTCGAGGGGGATAGCGAATTGTAAGCAGGGTTCGTGGTCCACCAAGAACGGGTGAGATACCTTTATGGGTTGCAGCGTCTCTTCCACTCGTCGCGCTAAGGCTGTAAAAAGTTGGCTCTCGGTGTCTCCACAATTTGCCTTATCTAGCGAAATCGGATCAGGGCAGGCTCAATTATCGTCTTTGCAGTAGGTCCGTGCCGCTCGGAATCAGCAATGGGTGCAACGGAGTAGGTGAGCACTGATACTAATTTAGTGTCAACCACACCGTCGTCTTATTTGCCTGGTGACTCAGGATCATGGAAACGTGGGCCTAACCTTTCACCACGTCGTGATGTCGTAAGTGGTCTGATCAGCTCGAACAGTAGACCATTAGGAAGAATTACCGTATAGGTGCCGTCTTTGTTGTAAACATTCTGCACCATTTCAAGCCAGTATCAGGTTAGATAGCGAACTCTAATCGTCGCACCGTGTTTTGGGCCGTGCGGCTATCTAAATGTGCGCTCATTATCCGCTAGGCCTATATCCAGTGGAGAGTGGTTTATTGCATGCAGAGCTGTGAACACTTGGCCACAGGGTCGCACCACATCGGGGGACCTTAAGGAAGTCATGTTACGAGAGTAGGACCGCGGTGGTACTAGGATCACATCGTTCTCTTCACGCTCGACTGAAACGCAACAGAGAGTTATATTTTGATCCTAGTGTTTGTGCCTGAACAAGCTCACCGTACAAATCTTAATCACATCGAGGCAACAAGACGCGGTCCACGCGGTGTGAAAACGACGACTGTGCAACAAGGGACCAGGTTCGTCCGCCGAGTTCTAAAGCAACGTAATACTCATGGTTACAATCACGCGCTGGTTGCTCGGTACGCCCAAACATAACGTGGGGAGGTCTTAGCGCTGCACATAGACCGGGTATGAACGAACAGATCCTCCCTACACTTGCGCAATCCGGAGTTCCGGGGTTAACCACATAGCCGATAAGTACACCCATGGCCTTCAGTAAAGATTACAGTTCACATATAGTTAGTCCCAGTTGCAATAGCTTCTGTCCCGCATTATTGGTTCACATCCGTGTCTGCGTGCTCCGGCATCACTAGTATTGTATATAGCTAATCCAATAACTTGCTCAATAGTTGTGTAAAAATTTTGGGCGCTTCCTTTCAAGTGATACTCACTCTTTCGCTACGTTGTTGCGAAGTGCTCTAATTCCGTCTTATCTGTCATTCGGGCTGACACCCAAACACAATGGTTACTCTCAGGGTACGTCTAACTACGAGACATCAGTCCTGAGAGAATCTAGCAGTGTGTGTCTACGCACATTATGTAATACCCCAGGACTTTTTAAAGCTGATTCTCTTGTATAAATCATTGGCACCGCTCTTGGGTGAGGATCGAACAAAAG
seq00024   AGACAAATTACCACCGGCCCCATCCGTTCCCTCGCCGGCCCAATGTGCATTCCTGTGTCTCTACAAATCTATTTCGTTCAGGCTCAGTAGCGCGGTCACAGGAAGATGGAACCTCCCACGTCCCCCTTAGGAGTCGGCGATCGCATACCGATGGCTGCATTGATCGACAACAGACTCCACAGTACATTTACGAGCGAGACTAAAATGGCGAGCGATGACGCGCGTCGACGATGCGTGTCGTGTAATATGATGTTTGCATTTTTTTCCTCCACCATGACCCAGGGTTATCGCCTGATGTCATCATTGTTATAATTCTCGTACTATGCAACGGTCCAAGTAATTCTAAGAAGATGTTTCCTCGTTCTGAGGACCTATGTCAAAGACGCTTACGACCCCCTCCTGCTTCCCTAGGCTACATTGCGAGGTTTCAGCCTTGCGGCCCCACTACGACTTTCATGGGTGACAAGGGTTCATCATCCACGCACACACACAACTTATAATATTAGGTTTCCCAGACAACGAGTGCCAGGGATTTCCGTGCTCTGGAAACGTACCGCAGTTAGATTTTCTCCGTCGCGATGTTAGCGCACGGAGCAGTGCAGTTGCCTGCCCTCCGGATCACCGAAGCGGACGCCAGGGAACTCCCCTGAAAAAGGGATACAGTCTCACTCGACCAGGCTATATTCGGGTTAGTGAGTTTAAGCGATCACAGGCCTGATTCGACAAGGAATACGTATGACGCAATGACAGTTTGCATCATGAACGCTCATTTCTCTGCGTCTTAAGATGGATACTAAAGTACCAGTGAACTCTTAATTCTCCAGGGGCCATCGAAACCGGGAGTAGTTCATAGAGCTACGGACAACGTATTCGCAACAGCGTCGAGGGGGATAGCGAATTGTAAGCAGGGTTCGTGGTCCACCAAGAACGGGTGAGATACCTTTATGGGTTGCAGCGTCTCTTCCACTCGTCGCGCTAAGGCTGTAAAAAGTTGGCTCTCGGTGTCTCCACAATTTGCCTTATCTAGCGAAATCGGATCAGGGCAGGCTCAATTATCGTCTTTGCAGTAGGTCCGTGCCGCTCGGAATCAGCAATGGGTGCAACGGAGTAGGTGAGCACTGATACTAATTTAGTGTCAACCACACCGTCGTCTTATTTGCCTGGTGACTCAGGATCATGGAAACGTGGGCCTAACCTTTCACCACGTCGTGATGTCGTAAGTGGTCTGATCAGCTCGAACAGTAGACCATTAGGAAGAATTACCGTATAGGTGCCGTCTTTGTTGTAAACATTCTGCACCATTTCAAGCCAGTATCAGGTTAGATAGCGAACTCTAATCGTCGCACCGTGTTTTGGGCCGTGCGGCTATCTAAATGTGCGCTCATTATCCGCTAGGCCTATATCCAGTGGAGAGTGGTTTATTGCATGCAGAGCTGTGAACACTTGGCCACAGGGTCGCACCACATCGGGGGACCTTAAGGAAGTCATGTTACGAGAGTAGGACCGCGGTGGTACTAGGATCACATCGTTCTCTTCACGCTCGACTGAAACGCAACAGAGAGTTATATTTTGATCCTAGTGTTTGTGCCTGAACAAGCTCACCGTACAAATCTTAATCACATCGAGGCAACAAGACGCGGTCCACGCGGTGTGAAAACGACGACTGTGCAACAAGGGACCAGGTTCGTCCGCCGAGTTCTAAAGCAACGTAATACTCATGGTTACAATCACGCGCTGGTTGCTCGGTACGCCCAAACATAACGTGGGGAGGTCTTAGCGCTGCACATAGACCGGGTATGAACGAACAGATCCTCCCTACACTTGCGCAATCCGGAGTTCCGGGGTTAACCACATAGCCGATAAGTACACCCATGGCCTTCAGTAAAGATTACAGTTCACATATAGTTAGTCCCAGTTGCAATAGCTTCTGTCCCGCATTATTGGTTCACATCCGTGTCTGCGTGCTCCGGCATCACTAGTATTGTATATAGCTAATCCAATAACTTGCTCAATAGTTGTGTAAAAATTTTGGGCGCTTCCTTTCAAGTGATACTCACTCTTTCGCTACGTTGTTGCGAAGTGCTCTAATTCCGTCTTATCTGTCATTCGGGCTGACACCCAAACACAATGGTTACTCTCAGGGTACGTCTAACTACGAGACATCAGTCCTGAGAGAATCTAGCAGTGTGTGTCTACGCACATTATGTAATACCCCAGGACTTTTTAAAGCTGATTCTCTTGTATAAATCATTGGCACCGCTCTTGGGTGAGGATCGAACAAAAG
seq00025   AGACAAATTACCACCGGCCCCATCCGTTCCCTCGCCGGCCCAATGTGCATTCCTGTGTCTCTACAAATCTATTTCGTTCAGGCTCAGTAGCGCGGTCACAGGAAGATGGAACCTCCCACGTCCCCCTTAGGAGTCGGCGATCGCATACCGATGGCTGCATTGATCGACAACAGACTCCACAGTACATTTACGAGCGAGACTAAAATGGCGAGCGATGACGCGCGTCGACGATGCGTGTCGTGTAATATGATGTTTGCATTTTTTTCCTCCACCATGACCCAGGGTTATCGCCTGATGTCATCATTGTTATAATTCTCGTACTATGCAACGGTCCAAGTAATTCTAAGAAGATGTTTCCTCGTTCTGAGGACCTATGTCAAAGACGCTTACGACCCCCTCCTGCTTCCCTAGGCTACATTGCGAGGTTTCAGCCTTGCGGCCCCACTACGACTTTCATGGGTGACAAGGGTTCATCATCCACGCACACACACAACTTATAATATTAGGTTTCCCAGACAACGAGTGCCAGGGATTTCCGTGCTCTGGAAACGTACCGCAGTTAGATTTTCTCCGTCGCGATGTTAGCGCACGGAGCAGTGCAGTTGCCTGCCCTCCGGATCACCGAAGCGGACGCCAGGGAACTCCCCTGAAAAAGGGATACAGTCTCACTCGACCAGGCTATATTCGGGTTAGTGAGTTTAAGCGATCACAGGCCTGATTCGACAAGGAATACGTATGACGCAATGACAGTTTGCATCATGAACGCTCATTTCTCTGCGTCTTAAGATGGATACTAAAGTACCAGTGAACTCTTAATTCTCCAGGGGCCATCGAAACCGGGAGTAGTTCATAGAGCTACGGACAACGTATTCGCAACAGCGTCGAGGGGGATAGCGAATTGTAAGCAGGGTTCGTGGTCCACCAAGAACGGGTGAGATACCTTTATGGGTTGCAGCGTCTCTTCCACTCGTCGCGCTAAGGCTGTAAAAAGTTGGCTCTCGGTGTCTCCACAATTTGCCTTATCTAGCGAAATCGGATCAGGGCAGGCTCAATTATCGTCTTTGCAGTAGGTCCGTGCCGCTCGGAATCAGCAATGGGTGCAACGGAGTAGGTGAGCACTGATACTAATTTAGTGTCAACCACACCGTCGTCTTATTTGCCTGGTGACTCAGGATCATGGAAACGTGGGCCTAACCTTTCACCACGTCGTGATGTCGTAAGTGGTCTGATCAGCTCGAACAGTAGACCATTAGGAAGAATTACCGTATAGGTGCCGTCTTTGTTGTAAACATTCTGCACCATTTCAAGCCAGTATCAGGTTAGATAGCGAACTCTAATCGTCGCACCGTGTTTTGGGCCGTGCGGCTATCTAAATGTGCGCTCATTATCCGCTAGGCCTATATCCAGTGGAGAGTGGTTTATTGCATGCAGAGCTGTGAACACTTGGCCACAGGGTCGCACCACATCGGGGGACCTTAAGGAAGTCATGTTACGAGAGTAGGACCGCGGTGGTACTAGGATCACATCGTTCTCTTCACGCTCGACTGAAACGCAACAGAGAGTTATATTTTGATCCTAGTGTTTGTGCCTGAACAAGCTCACCGTACAAATCTTAATCACATCGAGGCAACAAGACGCGGTCCACGCGGTGTGAAAACGACGACTGTGCAACAAGGGACCAGGTTCGTCCGCCGAGTTCTAAAGCAACGTAATACTCATGGTTACAATCACGCGCTGGTTGCTCGGTACGCCCAAACATAACGTGGGGAGGTCTTAGCGCTGCACATAGACCGGGTATGAACGAACAGATCCTCCCTACACTTGCGCAATCCGGAGTTCCGGGGTTAACCACATAGCCGATAAGTACACCCATGGCCTTCAGTAAAGATTACAGTTCACATATAGTTAGTCCCAGTTGCAATAGCTTCTGTCCCGCATTATTGGTTCACATCCGTGTCTGCGTGCTCCGGCATCACTAGTATTGTATATAGCTAATCCAATAACTTGCTCAATAGTTGTGTAAAAATTTTGGGCGCTTCCTTTCAAGTGATACTCACTCTTTCGCTACGTTGTTGCGAAGTGCTCTAATTCCGTCTTATCTGTCATTCGGGCTGACACCCAAACACAATGGTTACTCTCAGGGTACGTCTAACTACGAGACATCAGTCCTGAGAGAATCTAGCAGTGTGTGTCTACGCACATTATGTAATACCCCAGGACTTTTTAAAGCTGATTCTCTTGTATAAATCATTGGCACCGCTCTTGGGTGAGGATCGAACAAAAG
seq00026   AGACAAATTACCACCGGCCCCATCCGTTCCCTCGCCGGCCCAATGTGCATTCCTGTGTCTCTACAAATCTATTTCGTTCAGGCTCAGTAGCGCGGTCACAGGAAGATGGAACCTCCCACGTCCCCCTTAGGAGTCGGCGATCGCATACCGATGGCTGCATTGATCGACAACAGACTCCACAGTACATTTACGAGCGAGACTAAAATGGCGAGCGATGACGCGCGTCGACGATGCGTGTCGTGTAATATGATGTTTGCATTTTTTTCCTCCACCATGACCCAGGGTTATCGCCTGATGTCATCATTGTTATAATTCTCGTACTATGCAACGGTCCAAGTAATTCTAAGAAGATGTTTCCTCGTTCTGAGGACCTATGTCAAAGACGCTTACGACCCCCTCCTGCTTCCCTAGGCTACATTGCGAGGTTTCAGCCTTGCGGCCCCACTACGACTTTCATGGGTGACAAGGGTTCATCATCCACGCACACACACAACTTATAATATTAGGTTTCCCAGACAACGAGTGCCAGGGATTTCCGTGCTCTGGAAACGTACCGCAGTTAGATTTTCTCCGTCGCGATGTTAGCGCACGGAGCAGTGCAGTTGCCTGCCCTCCGGATCACCGAAGCGGACGCCAGGGAACTCCCCTGAAAAAGGGATACAGTCTCACTCGACCAGGCTATATTCGGGTTAGTGAGTTTAAGCGATCACAGGCCTGATTCGACAAGGAATACGTATGACGCAATGACAGTTTGCATCATGAACGCTCATTTCTCTGCGTCTTAAGATGGATACTAAAGTACCAGTGAACTCTTAATTCTCCAGGGGCCATCGAAACCGGGAGTAGTTCATAGAGCTACGGACAACGTATTCGCAACAGCGTCGAGGGGGATAGCGAATTGTAAGCAGGGTTCGTGGTCCACCAAGAACGGGTGAGATACCTTTATGGGTTGCAGCGTCTCTTCCACTCGTCGCGCTAAGGCTGTAAAAAGTTGGCTCTCGGTGTCTCCACAATTTGCCTTATCTAGCGAAATCGGATCAGGGCAGGCTCAATTATCGTCTTTGCAGTAGGTCCGTGCCGCTCGGAATCAGCAATGGGTGCAACGGAGTAGGTGAGCACTGATACTAATTTAGTGTCAACCACACCGTCGTCTTATTTGCCTGGTGACTCAGGATCATGGAAACGTGGGCCTAACCTTTCACCACGTCGTGATGTCGTAAGTGGTCTGATCAGCTCGAACAGTAGACCATTAGGAAGAATTACCGTATAGGTGCCGTCTTTGTTGTAAACATTCTGCACCATTTCAAGCCAGTATCAGGTTAGATAGCGAACTCTAATCGTCGCACCGTGTTTTGGGCCGTGCGGCTATCTAAATGTGCGCTCATTATCCGCTAGGCCTATATCCAGTGGAGAGTGGTTTATTGCATGCAGAGCTGTGAACACTTGGCCACAGGGTCGCACCACATCGGGGGACCTTAAGGAAGTCATGTTACGAGAGTAGGACCGCGGTGGTACTAGGATCACATCGTTCTCTTCACGCTCGACTGAAACGCAACAGAGAGTTATATTTTGATCCTAGTGTTTGTGCCTGAACAAGCTCACCGTACAAATCTTAATCACATCGAGGCAACAAGACGCGGTCCACGCGGTGTGAAAACGACGACTGTGCAACAAGGGACCAGGTTCGTCCGCCGAGTTCTAAAGCAACGTAATACTCATGGTTACAATCACGCGCTGGTTGCTCGGTACGCCCAAACATAACGTGGGGAGGTCTTAGCGCTGCACATAGACCGGGTATGAACGAACAGATCCTCCCTACACTTGCGCAATCCGGAGTTCCGGGGTTAACCACATAGCCGATAAGTACACCCATGGCCTTCAGTAAAGATTACAGTTCACATATAGTTAGTCCCAGTTGCAATAGCTTCTGTCCCGCATTATTGGTTCACATCCGTGTCTGCGTGCTCCGGCATCACTAGTATTGTATATAGCTAATCCAATAACTTGCTCAATAGTTGTGTAAAAATTTTGGGCGCTTCCTTTCAAGTGATACTCACTCTTTCGCTACGTTGTTGCGAAGTGCTCTAATTCCGTCTTATCTGTCATTCGGGCTGACACCCAAACACAATGGTTACTCTCAGGGTACGTCTAACTACGAGACATCAGTCCTGAGAGAATCTAGCAGTGTGTGTCTACGCACATTATGTAATACCCCAGGACTTTTTAAAGCTGATTCTCTTGTATAAATCATTGGCACCGCTCTTGGGTGAGGATCGAACAAAAG
seq00027   AGACAAATTACCACCGGCCCCATCCGTTCCCTCGCCGGCCCAATGTGCATTCCTGTGTCTCTACAAATCTATTTCGTTCAGGCTCAGTAGCGCGGTCACAGGAAGATGGAACCTCCCACGTCCCCCTTAGGAGTCGGCGATCGCATACCGATGGCTGCATTGATCGACAACAGACTCCACAGTACATTTACGAGCGAGACTAAAATGGCGAGCGATGACGCGCGTCGACGATGCGTGTCGTGTAATATGATGTTTGCATTTTTTTCCTCCACCATGACCCAGGGTTATCGCCTGATGTCATCATTGTTATAATTCTCGTACTATGCAACGGTCCAAGTAATTCTAAGAAGATGTTTCCTCGTTCTGAGGACCTATGTCAAAGACGCTTACGACCCCCTCCTGCTTCCCTAGGCTACATTGCGAGGTTTCAGCCTTGCGGCCCCACTACGACTTTCATGGGTGACAAGGGTTCATCATCCACGCACACACACAACTTATAATATTAGGTTTCCCAGACAACGAGTGCCAGGGATTTCCGTGCTCTGGAAACGTACCGCAGTTAGATTTTCTCCGTCGCGATGTTAGCGCACGGAGCAGTGCAGTTGCCTGCCCTCCGGATCACCGAAGCGGACGCCAGGGAACTCCCCTGAAAAAGGGATACAGTCTCACTCGACCAGGCTATATTCGGGTTAGTGAGTTTAAGCGATCACAGGCCTGATTCGACAAGGAATACGTATGACGCAATGACAGTTTGCATCATGAACGCTCATTTCTCTGCGTCTTAAGATGGATACTAAAGTACCAGTGAACTCTTAATTCTCCAGGGGCCATCGAAACCGGGAGTAGTTCATAGAGCTACGGACAACGTATTCGCAACAGCGTCGAGGGGGATAGCGAATTGTAAGCAGGGTTCGTGGTCCACCAAGAACGGGTGAGATACCTTTATGGGTTGCAGCGTCTCTTCCACTCGTCGCGCTAAGGCTGTAAAAAGTTGGCTCTCGGTGTCTCCACAATTTGCCTTATCTAGCGAAATCGGATCAGGGCAGGCTCAATTATCGTCTTTGCAGTAGGTCCGTGCCGCTCGGAATCAGCAATGGGTGCAACGGAGTAGGTGAGCACTGATACTAATTTAGTGTCAACCACACCGTCGTCTTATTTGCCTGGTGACTCAGGATCATGGAAACGTGGGCCTAACCTTTCACCACGTCGTGATGTCGTAAGTGGTCTGATCAGCTCGAACAGTAGACCATTAGGAAGAATTACCGTATAGGTGCCGTCTTTGTTGTAAACATTCTGCACCATTTCAAGCCAGTATCAGGTTAGATAGCGAACTCTAATCGTCGCACCGTGTTTTGGGCCGTGCGGCTATCTAAATGTGCGCTCATTATCCGCTAGGCCTATATCCAGTGGAGAGTGGTTTATTGCATGCAGAGCTGTGAACACTTGGCCACAGGGTCGCACCACATCGGGGGACCTTAAGGAAGTCATGTTACGAGAGTAGGACCGCGGTGGTACTAGGATCACATCGTTCTCTTCACGCTCGACTGAAACGCAACAGAGAGTTATATTTTGATCCTAGTGTTTGTGCCTGAACAAGCTCACCGTACAAATCTTAATCACATCGAGGCAACAAGACGCGGTCCACGCGGTGTGAAAACGACGACTGTGCAACAAGGGACCAGGTTCGTCCGCCGAGTTCTAAAGCAACGTAATACTCATGGTTACAATCACGCGCTGGTTGCTCGGTACGCCCAAACATAACGTGGGGAGGTCTTAGCGCTGCACATAGACCGGGTATGAACGAACAGATCCTCCCTACACTTGCGCAATCCGGAGTTCCGGGGTTAACCACATAGCCGATAAGTACACCCATGGCCTTCAGTAAAGATTACAGTTCACATATAGTTAGTCCCAGTTGCAATAGCTTCTGTCCCGCATTATTGGTTCACATCCGTGTCTGCGTGCTCCGGCATCACTAGTATTGTATATAGCTAATCCAATAACTTGCTCAATAGTTGTGTAAAAATTTTGGGCGCTTCCTTTCAAGTGATACTCACTCTTTCGCTACGTTGTTGCGAAGTGCTCTAATTCCGTCTTATCTGTCATTCGGGCTGACACCCAAACACAATGGTTACTCTCAGGGTACGTCTAACTACGAGACATCAGTCCTGAGAGAATCTAGCAGTGTGTGTCTACGCACATTATGTAATACCCCAGGACTTTTTAAAGCTGATTCTCTTGTATAAATCATTGGCACCGCTCTTGGGTGAGGATCGAACAAAAG
seq00028   AGACAAATTACCACCGGCCCCATCCGTTCCCTCGCCGGCCCAATGTGCATTCCTGTGTCTCTACAAATCTATTTCGTTCAGGCTCAGTAGCGCGGTCACAGGAAGATGGAACCTCCCACGTCCCCCTTAGGAGTCGGCGATCGCATACCGATGGCTGCATTGATCGACAACAGACTCCACAGTACATTTACGAGCGAGACTAAAATGGCGAGCGATGACGCGCGTCGACGATGCGTGTCGTGTAATATGATGTTTGCATTTTTTTCCTCCACCATGACCCAGGGTTATCGCCTGATGTCATCATTGTTATAATTCTCGTACTATGCAACGGTCCAAGTAATTCTAAGAAGATGTTTCCTCGTTCTGAGGACCTATGTCAAAGACGCTTACGACCCCCTCCTGCTTCCCTAGGCTACATTGCGAGGTTTCAGCCTTGCGGCCCCACTACGACTTTCATGGGTGACAAGGGTTCATCATCCACGCACACACACAACTTATAATATTAGGTTTCCCAGACAACGAGTGCCAGGGATTTCCGTGCTCTGGAAACGTACCGCAGTTAGATTTTCTCCGTCGCGATGTTAGCGCACGGAGCAGTGCAGTTGCCTGCCCTCCGGATCACCGAAGCGGACGCCAGGGAACTCCCCTGAAAAAGGGATACAGTCTCACTCGACCAGGCTATATTCGGGTTAGTGAGTTTAAGCGATCACAGGCCTGATTCGACAAGGAATACGTATGACGCAATGACAGTTTGCATCATGAACGCTCATTTCTCTGCGTCTTAAGATGGATACTAAAGTACCAGTGAACTCTTAATTCTCCAGGGGCCATCGAAACCGGGAGTAGTTCATAGAGCTACGGACAACGTATTCGCAACAGCGTCGAGGGGGATAGCGAATTGTAAGCAGGGTTCGTGGTCCACCAAGAACGGGTGAGATACCTTTATGGGTTGCAGCGTCTCTTCCACTCGTCGCGCTAAGGCTGTAAAAAGTTGGCTCTCGGTGTCTCCACAATTTGCCTTATCTAGCGAAATCGGATCAGGGCAGGCTCAATTATCGTCTTTGCAGTAGGTCCGTGCCGCTCGGAATCAGCAATGGGTGCAACGGAGTAGGTGAGCACTGATACTAATTTAGTGTCAACCACACCGTCGTCTTATTTGCCTGGTGACTCAGGATCATGGAAACGTGGGCCTAACCTTTCACCACGTCGTGATGTCGTAAGTGGTCTGATCAGCTCGAACAGTAGACCATTAGGAAGAATTACCGTATAGGTGCCGTCTTTGTTGTAAACATTCTGCACCATTTCAAGCCAGTATCAGGTTAGATAGCGAACTCTAATCGTCGCACCGTGTTTTGGGCCGTGCGGCTATCTAAATGTGCGCTCATTATCCGCTAGGCCTATATCCAGTGGAGAGTGGTTTATTGCATGCAGAGCTGTGAACACTTGGCCACAGGGTCGCACCACATCGGGGGACCTTAAGGAAGTCATGTTACGAGAGTAGGACCGCGGTGGTACTAGGATCACATCGTTCTCTTCACGCTCGACTGAAACGCAACAGAGAGTTATATTTTGATCCTAGTGTTTGTGCCTGAACAAGCTCACCGTACAAATCTTAATCACATCGAGGCAACAAGACGCGGTCCACGCGGTGTGAAAACGACGACTGTGCAACAAGGGACCAGGTTCGTCCGCCGAGTTCTAAAGCAACGTAATACTCATGGTTACAATCACGCGCTGGTTGCTCGGTACGCCCAAACATAACGTGGGGAGGTCTTAGCGCTGCACATAGACCGGGTATGAACGAACAGATCCTCCCTACACTTGCGCAATCCGGAGTTCCGGGGTTAACCACATAGCCGATAAGTACACCCATGGCCTTCAGTAAAGATTACAGTTCACATATAGTTAGTCCCAGTTGCAATAGCTTCTGTCCCGCATTATTGGTTCACATCCGTGTCTGCGTGCTCCGGCATCACTAGTATTGTATATAGCTAATCCAATAACTTGCTCAATAGTTGTGTAAAAATTTTGGGCGCTTCCTTTCAAGTGATACTCACTCTTTCGCTACGTTGTTGCGAAGTGCTCTAATTCCGTCTTATCTGTCATTCGGGCTGACACCCAAACACAATGGTTACTCTCAGGGTACGTCTAACTACGAGACATCAGTCCTGAGAGAATCTAGCAGTGTGTGTCTACGCACATTATGTAATACCCCAGGACTTTTTAAAGCTGATTCTCTTGTATAAATCATTGGCACCGCTCTTGGGTGAGGATCGAACAAAAG
seq00029   AGACAAATTACCACCGGCCCCATCCGTTCCCTCGCCGGCCCAATGTGCATTCCTGTGTCTCTACAAATCTATTTCGTTCAGGCTCAGTAGCGCGGTCACAGGAAGATGGAACCTCCCACGTCCCCCTTAGGAGTCGGCGATCGCATACCGATGGCTGCATTGATCGACAACAGACTCCACAGTACATTTACGAGCGAGACTAAAATGGCGAGCGATGACGCGCGTCGACGATGCGTGTCGTGTAATATGATGTTTGCATTTTTTTCCTCCACCATGACCCAGGGTTATCGCCTGATGTCATCATTGTTATAATTCTCGTACTATGCAACGGTCCAAGTAATTCTAAGAAGATGTTTCCTCGTTCTGAGGACCTATGTCAAAGACGCTTACGACCCCCTCCTGCTTCCCTAGGCTACATTGCGAGGTTTCAGCCTTGCGGCCCCACTACGACTTTCATGGGTGACAAGGGTTCATCATCCACGCACACACACAACTTATAATATTAGGTTTCCCAGACAACGAGTGCCAGGGATTTCCGTGCTCTGGAAACGTACCGCAGTTAGATTTTCTCCGTCGCGATGTTAGCGCACGGAGCAGTGCAGTTGCCTGCCCTCCGGATCACCGAAGCGGACGCCAGGGAACTCCCCTGAAAAAGGGATACAGTCTCACTCGACCAGGCTATATTCGGGTTAGTGAGTTTAAGCGATCACAGGCCTGATTCGACAAGGAATACGTATGACGCAATGACAGTTTGCATCATGAACGCTCATTTCTCTGCGTCTTAAGATGGATACTAAAGTACCAGTGAACTCTTAATTCTCCAGGGGCCATCGAAACCGGGAGTAGTTCATAGAGCTACGGACAACGTATTCGCAACAGCGTCGAGGGGGATAGCGAATTGTAAGCAGGGTTCGTGGTCCACCAAGAACGGGTGAGATACCTTTATGGGTTGCAGCGTCTCTTCCACTCGTCGCGCTAAGGCTGTAAAAAGTTGGCTCTCGGTGTCTCCACAATTTGCCTTATCTAGCGAAATCGGATCAGGGCAGGCTCAATTATCGTCTTTGCAGTAGGTCCGTGCCGCTCGGAATCAGCAATGGGTGCAACGGAGTAGGTGAGCACTGATACTAATTTAGTGTCAACCACACCGTCGTCTTATTTGCCTGGTGACTCAGGATCATGGAAACGTGGGCCTAACCTTTCACCACGTCGTGATGTCGTAAGTGGTCTGATCAGCTCGAACAGTAGACCATTAGGAAGAATTACCGTATAGGTGCCGTCTTTGTTGTAAACATTCTGCACCATTTCAAGCCAGTATCAGGTTAGATAGCGAACTCTAATCGTCGCACCGTGTTTTGGGCCGTGCGGCTATCTAAATGTGCGCTCATTATCCGCTAGGCCTATATCCAGTGGAGAGTGGTTTATTGCATGCAGAGCTGTGAACACTTGGCCACAGGGTCGCACCACATCGGGGGACCTTAAGGAAGTCATGTTACGAGAGTAGGACCGCGGTGGTACTAGGATCACATCGTTCTCTTCACGCTCGACTGAAACGCAACAGAGAGTTATATTTTGATCCTAGTGTTTGTGCCTGAACAAGCTCACCGTACAAATCTTAATCACATCGAGGCAACAAGACGCGGTCCACGCGGTGTGAAAACGACGACTGTGCAACAAGGGACCAGGTTCGTCCGCCGAGTTCTAAAGCAACGTACTACTCATGGTTACAATCACGCGCTGGTTGCTCGGTACGCCCAAACATAACGTGGGGAGGTCTTAGCGCTGCACATAGACCGGGTATGAACGAACAGATCCTCCCTACACTTGCGCAATCCGGAGTTCCGGGGTTAACCACATAGCCGATAAGTACACCCATGGCCTTCAGTAAAGATTACAGTTCACATATAGTTAGTCCCAGTTGCAATAGCTTCTGTCCCGCATTATTGGTTCACATCCGTGTCTGCGTGCTCCGGCATCACTAGTATTGTATATAGCTAATCCAATAACTTGCTCAGTAGTTGTGTAAAAATTTTGGGCGCTTCCTTTCAAGTGATACTCACTCTTTCGCTACGTTGTTGCGAAGTGCTCTAATTCCGTCTTATCTGTCATTCGGGCTGACACCCAAACACAATGGTTACTCTCAGGGTACGTCTAACTACGAGACATCAGTCCTGAGAGAATCTAGCAGTGTGTGTCTACGCACATTATGTAATACCCCAGGACTTTTTAAAGCTGATTCTCTTGTATAAATCATTGGCACCGCTCTTGGGTGAGGATCGAACAAAAG
seq00030   AGACAAATTACCACCGGCCCCATCCGTTCCCTCGCCGGCCCAATGTGCATTCCTGTGTCTCTACAAATCTATTTCGTTCAGGCTCAGTAGCGCGGTCACAGGAAGATGGAACCTCCCACGTCCCCCTTAGGAGTCGGCGATCGCATACCGATGGCTGCATTGATCGACAACAGACTCCACAGTACATTTACGAGCGAGACTAAAATGGCGAGCGATGACGCGCGTCGACGATGCGTGTCGTGTAATATGATGTTTGCATTTTTTTCCTCCACCATGACCCAGGGTTATCGCCTGATGTCATCATTGTTATAATTCTCGTACTATGCAACGGTCCAAGTAATTCTAAGAAGATGTTTCCTCGTTCTGAGGACCTATGTCAAAGACGCTTACGACCCCCTCCTGCTTCCCTAGGCTACATTGCGAGGTTTCAGCCTTGCGGCCCCACTACGACTTTCATGGGTGACAAGGGTTCATCATCCACGCACACACACAACTTATAATATTAGGTTTCCCAGACAACGAGTGCCAGGGATTTCCGTGCTCTGGAAACGTACCGCAGTTAGATTTTCTCCGTCGCGATGTTAGCGCACGGAGCAGTGCAGTTGCCTGCCCTCCGGATCACCGAAGCGGACGCCAGGGAACTCCCCTGAAAAAGGGATACAGTCTCACTCGACCAGGCTATATTCGGGTTAGTGAGTTTAAGCGATCACAGGCCTGATTCGACAAGGAATACGTATGACGCAATGACAGTTTGCATCATGAACGCTCATTTCTCTGCGTCTTAAGATGGATACTAAAGTACCAGTGAACTCTTAATTCTCCAGGGGCCATCGAAACCGGGAGTAGTTCATAGAGCTACGGACAACGTATTCGCAACAGCGTCGAGGGGGATAGCGAATTGTAAGCAGGGTTCGTGGTCCACCAAGAACGGGTGAGATACCTTTATGGGTTGCAGCGTCTCTTCCACTCGTCGCGCTAAGGCTGTAAAAAGTTGGCTCTCGGTGTCTCCACAATTTGCCTTATCTAGCGAAATCGGATCAGGGCAGGCTCAATTATCGTCTTTGCAGTAGGTCCGTGCCGCTCGGAATCAGCAATGGGTGCAACGGAGTAGGTGAGCACTGATACTAATTTAGTGTCAACCACACCGTCGTCTTATTTGCCTGGTGACTCAGGATCATGGAAACGTGGGCCTAACCTTTCACCACGTCGTGATGTCGTAAGTGGTCTGATCAGCTCGAACAGTAGACCATTAGGAAGAATTACCGTATAGGTGCCGTCTTTGTTGTAAACATTCTGCACCATTTCAAGCCAGTATCAGGTTAGATAGCGAACTCTAATCGTCGCACCGTGTTTTGGGCCGTGCGGCTATCTAAATGTGCGCTCATTATCCGCTAGGCCTATATCCAGTGGAGAGTGGTTTATTGCATGCAGAGCTGTGAACACTTGGCCACAGGGTCGCACCACATCGGGGGACCTTAAGGAAGTCATGTTACGAGAGTAGGACCGCGGTGGTACTAGGATCACATCGTTCTCTTCACGCTCGACTGAAACGCAACAGAGAGTTATATTTTGATCCTAGTGTTTGTGCCTGAACAAGCTCACCGTACAAATCTTAATCACATCGAGGCAACAAGACGCGGTCCACGCGGTGTGAAAACGACGACTGTGCAACAAGGGACCAGGTTCGTCCGCCGAGTTCTAAAGCAACGTAATACTCATGGTTACAATCACGCGCTGGTTGCTCGGTACGCCCAAACATAACGTGGGGAGGTCTTAGCGCTGCACATAGACCGGGTATGAACGAACAGATCCTCCCTACACTTGCGCAATCCGGAGTTCCGGGGTTAACCACATAGCCGATAAGTACACCCATGGCCTTCAGTAAAGATTACAGTTCACATATAGTTAGTCCCAGTTGCAATAGCTTCTGTCCCGCATTATTGGTTCACATCCGTGTCTGCGTGCTCCGGCATCACTAGTATTGTATATAGCTAATCCAATAACTTGCTCAATAGTTGTGTAAAAATTTTGGGCGCTTCCTATCAAGTGATACTCACTCTTTCGCTACGTTGTTGCGAAGTGCTCTAATTCCGTCTTATCTGTCATTCGGGCTGACACCCAAACACAATGGTTACTCTCAGGGTACGTCTAACTACGAGACATCAGTCCTGAGAGAATCTAGCAGTGTGTGTCTACGCACATTATGTAATACCCCAGGACTTTTTAAAGCTGATTCTCTTGTATAAATCATTGGCACCGCTCTTGGGTGAGGATCGAACAAAAG
seq00031   AGACAAATTACCACCGGCCCCATCCGTTCCCTCGCCGGCCCAATGTGCATTCCTGTGTCTCTACAAATCTATTTCGTTCAGGCTCAGTAGCGCGGTCACAGGAAGATGGAACCTCCCACGTCCCCCTTAGGAGTCGGCGATCGCATACGGATGGCTGCATTGATCGACAACAGACTCCACAGTACATTTACGAGCGAGACTAAAATGGCGAGCGATGACGCGCGTCGACGATGCGTGTCGTGTAATATGATGTTTGCAATTTTTTCCTCCACCATGACCCAGGGTTATCGCCTGATGTCATCATTGTTATAATTCTCGTACTATGCAACGGTCCAAGTAATTCTAAGAAGATGTTTCCTCGTTCTGAGGACCTATGTCAAAGACGCTTACGACCCCCTCCTGCTTCCCTAGGCTACATTGCGAGGTTTCAGCCTTGCGGCCCCACTACGACTTTCATGGGTGACAAGGGTTCATCATCCACGCACACACACAACTTATAATATTAGGTTTCCCAGACAACGAGTGCCAGGGATTTCCGTGCTCTGGAAACGTACCGCAGTTAGATTTTCTCCGTCGCGATGTTAGCGCACGGAGCAGTGGAGTTGCCTGCCCTCCGGATCACCGAAGCGGACGCCAGGGAACTCCCCTGAAAAAGGGATACAGTCTCACTCGACCAGGCTATATTCGGGTTAGTGAGTTTAAGCGATCACAGGCCTGATTCGACAAGGAATACGTATGACGCAATGACAGTTTGCATCATGAACGCTCATTTCTCTGCGTCTTAAGATGGATACTAAAGTACCAGTGAACTCTTAATTCTCCAGGGGCCATCGAAACCGGGAGTAGTTCATAGAGCTACGGACAACGTATTCGCAACAGCGTCGAGGGGGATAGCGAATTGTAAGCAGGGTTCGTGGTCCACCAAGAACGGGTGAGATACCTTTATGGGTTGCAGCGTCTCTTCCACTCGTCGCGCTAAGGCTGTAAAAAGTTGGCTCTCGGTGTCTCCACAATTTGCCTTATCTAGCGAAATCGGATCAGGGCAGGCTCAATTATCGTCTTTGCAGTAGGTCCGTGCCGCTCGGAATCAGCAATGGGTGCAACGGAGTAGGTGAGCACTGATACTAATTTAGTGTCAACCACACCGTCGTCTTATTTGCCTGGTGACTCAGGATCATGGAAACGTGGGCCTAACCTTTCACCACGTCGTGATGTCGTAAGTGGTCTGATCAGCTCGAACAGTAGACCATTAGGAAGAATTACCGTATAGGTGCCGTCTTTGTTGTAAACATTCTGCACCATTTCAAGCCAGTATCAGGTTAGATAGCGAACTCTAATCGTCGCACCGTGTTTTGGGCCGTGCGGCTATCTAAATGTGCGCTCATTATCCGCTAGGCCTATATCCAGTGGAGAGTGGTTTATTGCATGCAGAGCTGTGAACACTTGGCCACAGGGTCGCACCACATCGGGGGACCTTAAGGAAGTCATGTTACGAGAGTAGGACCGCGGTGGTACTAGGATCACATCGTTCTCTTCACGCTCGACTGAAACGCAACAGAGAGTTATATTTTGATCCTAGTGTTTGTGCCTGAACAAGCTCACCGTACAAATCTTAATCACATCGAGGCAACAAGACGCGGTCCACGCGGTGTGAAAACGACGACTGTGCAACAAGGGACCAGGTTCGTCCGCCGAGTTCTAAAGCAACGTAATACTCATGGTTACAATCACGCGCTGGTTGCTCGGTACGCCCAAACATAACGTGGGGAGGTCTTAGCGCTGCACATAGACCGGGTATGAACGAACAGATCCTCCCTACACTTGCGCAATCCGGAGTTCCGGGGTTAACCACATAGCCGATAAGTACACCCATGGCCTTCAGTAAAGATTACAGTTCACATATAGTTAGTCCCAGTTGCAATAGCTTCTGTCCCGCATTATTGGTTCACATCCGTGTCTGCGTGCTCCGGCATCACTAGTATTGTATATAGCTAATCCAATAACTTGCTCAATAGTTGTGTAAAAATTTTGGGCGCTTCCTTTCAAGTGATACTCACTCTTTCGCTACGTTGTTGCGAAGTGCTCTAATTCCGTCTTATCTGTCATTCGGGCTGACACCCAAACACAATGGTTACTCTCAGGGTACGTCTAACTACGAGACATCAGTCCTGAGAGAATCTAGCAGTGTGTGTCTACGCACATTATGTAATACCCCAGGACTTTTTAAAGCTGATTCTCTTGTATAAATCATTGGCACCGCTCTTGGGTGAGGATCGAACAAAAG
seq00032   AGACAAATTACCACCGGCCCCATCCGTTCCCTCGCCGGCCCAATGTGCATTCCTGTGTCTCTACAAATCTATTTCGTTCAGGCTCAGTAGCGCGGTCACAGGAAGATGGAACCTCCCACGTCCCCCTTAGGAGTCGGCGATCGCATACGGATGGCTGCATTGATCGACAACAGACTCCACAGTACATTTACGAGCGAGACTAAAATGGCGAGCGATGACGCGCGTCGACGATGCGTGTCGTGTAATATGATGTTTGCAATTTTTTCCTCCACCATGACCCAGGGTTATCGCCTGATGTCATCATTGTTATAATTCTCGTACTATGCAACGGTCCAAGTAATTCTAAGAAGATGTTTCCTCGTTCTGAGGACCTATGTCAAAGACGCTTACGACCCCCTCCTGCTTCCCTAGGCTACATTGCGAGGTTTCAGCCTTGCGGCCCCACTACGACTTTCATGGGTGACAAGGGTTCATCATCCACGCACACACACAACTTATAATATTAGGTTTCCCAGACAACGAGTGCCAGGGATTTCCGTGCTCTGGAAACGTACCGCAGTTAGATTTTCTCCGTCGCGATGTTAGCGCACGGAGCAGTGGAGTTGCCTGCCCTCCGGATCACCGAAGCGGACGCCAGGGAACTCCCCTGAAAAAGGGATACAGTCTCACTCGACCAGGCTATATTCGGGTTAGTGAGTTTAAGCGATCACAGGCCTGATTCGACAAGGAATACGTATGACGCAATGACAGTTTGCATCATGAACGCTCATTTCTCTGCGTCTTAAGATGGATACTAAAGTACCAGTGAACTCTTAATTCTCCAGGGGCCATCGAAACCGGGAGTAGTTCATAGAGCTACGGACAACGTATTCGCAACAGCGTCGAGGGGGATAGCGAATTGTAAGCAGGGTTCGTGGTCCACCAAGAACGGGTGAGATACCTTTATGGGTTGCAGCGTCTCTTCCACTCGTCGCGCTAAGGCTGTAAAAAGTTGGCTCTCGGTGTCTCCACAATTTGCCTTATCTAGCGAAATCGGATCAGGGCAGGCTCAATTATCGTCTTTGCAGTAGGTCCGTGCCGCTCGGAATCAGCAATGGGTGCAACGGAGTAGGTGAGCACTGATACTAATTTAGTGTCAACCACACCGTCGTCTTATTTGCCTGGTGACTCAGGATCATGGAAACGTGGGCCTAACCTTTCACCACGTCGTGATGTCGTAAGTGGTCTGATCAGCTCGAACAGTAGACCATTAGGAAGAATTACCGTATAGGTGCCGTCTTTGTTGTAAACATTCTGCACCATTTCAAGCCAGTATCAGGTTAGATAGCGAACTCTAATCGTCGCACCGTGTTTTGGGCCGTGCGGCTATCTAAATGTGCGCTCATTATCCGCTAGGCCTATATCCAGTGGAGAGTGGTTTATTGCATGCAGAGCTGTGAACACTTGGCCACAGGGTCGCACCACATCGGGGGACCTTAAGGAAGTCATGTTACGAGAGTAGGACCGCGGTGGTACTAGGATCACATCGTTCTCTTCACGCTCGACTGAAACGCAACAGAGAGTTATATTTTGATCCTAGTGTTTGTGCCTGAACAAGCTCACCGTACAAATCTTAATCACATCGAGGCAACAAGACGCGGTCCACGCGGTGTGAAAACGACGACTGTGCAACAAGGGACCAGGTTCGTCCGCCGAGTTCTAAAGCAACGTAATACTCATGGTTACAATCACGCGCTGGTTGCTCGGTACGCCCAAACATAACGTGGGGAGGTCTTAGCGCTGCACATAGACCGGGTATGAACGAACAGATCCTCCCTACACTTGCGCAATCCGGAGTTCCGGGGTTAACCACATAGCCGATAAGTACACCCATGGCCTTCAGTAAAGATTACAGTTCACATATAGTTAGTCCCAGTTGCAATAGCTTCTGTCCCGCATTATTGGTTCACATCCGTGTCTGCGTGCTCCGGCATCACTAGTATTGTATATAGCTAATCCAATAACTTGCTCAATAGTTGTGTAAAAATTTTGGGCGCTTCCTTTCAAGTGATACTCACTCTTTCGCTACGTTGTTGCGAAGTGCTCTAATTCCGTCTTATCTGTCATTCGGGCTGACACCCAAACACAATGGTTACTCTCAGGGTACGTCTAACTACGAGACATCAGTCCTGAGAGAATCTAGCAGTGTGTGTCTACGCACATTATGTAATACCCCAGGACTTTTTAAAGCTGATTCTCTTGTATAAATCATTGGCACCGCTCTTGGGTGAGGATCGAACAAAAG
seq00033   AGACAAATTACCACCGGCCCCATCCGTTCCCTCGCCGGCCCAATGTGCATTCCTGTGTCTCTACAAATCTATTTCGTTCAGGCTCAGTAGCGCGGTCACAGGAAGATGGAACCTCCCACGTCCCCCTTAGGAGTCGGCGATCGCATACCGATGGCTGCATTGATCGACAACAGACTCCACAGTACATTTACGAGCGAGACTAAAATGGCGAGCGATGACGCGCGTCGACGATGCGTGTCGTGTAATATGATGTTTGCATTTTTTTCCTCCACCATGACCCAGGGTTATCGCCTGATGTCATCATTGTTATAATTCTCGTACTATGCAACGGTCCAAGTAATTCTAAGAAGATGTTTCCTCGTTCTGAGGACCTATGTCAAAGACGCTTACGACCCCCTCCTGCTTCCCTAGGCTACATTGCGAGGTTTCAGCCTTGCGGCCCCACTACGACTTTCATGGGTGACAAGGGTTCATCATCCACGCACACACACAACTTATAATATTAGGTTTCCCAGACAACGAGTGCCAGGGATTTCCGTGCTCTGGAAACGTACCGCAGTTAGATTTTCTCCGTCGCGATGTTAGCGCACGGAGCAGTGCAGTTGCCTGCCCTCCGGATCACCGAAGCGGACGCCAGGGAACTCCCCTGAAAAAGGGATACAGTCTCACTCGACCAGGCTATATTCGGGTTAGTGAGTTTAAGCGATCACAGGCCTGATTCGACAAGGAATACGTATGACGCAATGACAGTTTGCATCATGAACGCTCATTTCTCTGCGTCTTAAGATGGATACTAAAGTACCAGTGAACTCTTAATTCTCCAGGGGCCATCGAAACCGGGAGTAGTTCATAGAGCTACGGACAACGTATTCGCAACAGCGTCGAGGGGGATAGCGAATTGTAAGCAGGGTTCGTGGTCCACCAAGAACGGGTGAGATACCTTTATGGGTTGCAGCGTCTCTTCCACTCGTCGCGCTAAGGCTGTAAAAAGTTGGCTCTCGGTGTCTCCACAATTTGCCTTATCTAGCGAAATCGGATCAGGGCAGGCTCAATTATCGTCTTTGCAGTAGGTCCGTGCCGCTCGGAATCAGCAATGGGTGCAACGGAGTAGGTGAGCACTGATACTAATTTAGTGTCAACCACACCGTCGTCTTATTTGCCTGGTGACTCAGGATCATGGAAACGTGGGCCTAACCTTTCACCACGTCGTGATGTCGTAAGTGGTCTGATCAGCTCGAACAGTAGACCATTAGGAAGAATTACCGTATAGGTGCCGTCTTTGTTGTAAACATTCTGCACCATTTCAAGCCAGTATCAGGTTAGATAGCGAACTCTAATCGTCGCACCGTGTTTTGGGCCGTGCGGCTATCTAAATGTGCGCTCATTATCCGCTAGGCCTATATCCAGTGGAGAGTGGTTTATTGCATGCAGAGCTGTGAACACTTGGCCACAGGGTCGCACCACATCGGGGGACCTTAAGGAAGTCATGTTACGAGAGTAGGACCGCGGTGGTACTAGGATCACATCGTTCTCTTCACGCTCGACTGAAACGCAACAGAGAGTTATATTTTGATCCTAGTGTTTGTGCCTGAACAAGCTCACCGTACAAATCTTAATCACATCGAGGCAACAAGACGCGGTCCACGCGGTGTGAAAACGACGACTGTGCAACAAGGGACCAGGTTCGTCCGCCGAGTTCTAAAGCAACGTAATACTCATGGTTACAATCACGCGCTGGTTGCTCGGTACGCCCAAACATAACGTGGGGAGGTCTTAGCGCTGCACATAGACCGGGTATGAACGAACAGATCCTCCCTACACTTGCGCAATCCGGAGTTCCGGGGTTAACCACATAGCCGATAAGTACACCCATGGCCTTCAGTAAAGATTACAGTTCACATATAGTTAGTCCCAGTTGCAATAGCTTCTGTCCCGCATTATTGGTTCACATCCGTGTCTGCGTGCTCCGGCATCACTAGTATTGTATATAGCTAATCCAATAACTTGCTCAATAGTTGTGTAAAAATTTTGGGCGCTTCCTTTCAAGTGATACTCACTCTTTCGCTACGTTGTTGCGAAGTGCTCTAATTCCGTCTTATCTGTCATTCGGGCTGACACCCAAACACAATGGTTACTCTCAGGGTACGTCTAACTACGAGACATCAGTCCTGAGAGAATCTAGCAGTGTGTGTCTACGCACATTATGTAATACCCCAGGACTTTTTAAAGCTGATTCTCTTGTATAAATCATTGGCACCGCTCTTGGGTGAGGATCGAACAAAAG
