# Supplementary material for: How Good Are Indirect Tests at Detecting Recombination in Human mtDNA?
Source: G3 (Bethesda). 2013 Jul 1;3(7):1095–104. doi: 10.1534/g3.113.006510 (PMC3704238; doi:10.1534/g3.113.006510)
Supplement: Supporting Information [file supp_g3.113.006510_FileS2.gz › SequenceData/mtDNA_ratehet&popgrowth/10/3rdbase/Infiles/10_33-new.txt]

33 2284
seq00001   TGGACAATAAGTTGGCTCATTTCCAGGGGGCCCAACTACGCGTGGCAATAACTTCAAGATCTTTATAGGAAGTATTAGGTATCTCCCAATCCGTTAACCTCGCACGCGGGGTGCGTAGAGTGAGTCTAGCGATCTGCAGTTGGACTGTCCGGTTGGATTGTGAGATGGAGGCCAGGGGTTAAACTGTAAAGTTTAAGTCCATCGGACGATGAGATTTCATGCACAACGGAGAAAGAATGGTACCGTCGGCCCGCCGTATGCTTGGTCTCGCGCTGCGCTGAAAAGGGACGCAGTTGTTCAGGGCAAGAGCGTTTCACCCCAATTGGACACTACATGAGATTGCCCCGGCGTGGTTCCCGGCAGATTAAAGATCTCAGCTGAGGCGCAAGTATAGTACAGGAAGATCACCGGTGATCCCCTAGAATCCGGCAGCGCCTGTTTCTTAGTCTGAAAGCTGCCCCAGCAGAAATACGCTCTGTCTCGGTTATGCCGTGTGGAGGTATGGGAGGCATAGGGTACCCCTTAGACGCGATTTACGGTTCTCAATCTGTAGGCCATAGTCAATGGTAACTTGCAGTGAAATGACGGAGCAAGGGCACATTTGTTATACTCGAGAGTCATCAGTGCTCCTGCGTCCGCTAGGGCTCTCCCGCTAGTTCCTGTACCCTGCGCTAGTTGGCTGTGAGTCGTAGTCAAAACCCGCTTGGCTTGTTATTGATCCGCGCTCGAGTTCTGCTCCCGTAGGGGTACGATTCGAGACCCTGAATATGGAGTCGTGCGGAGATAAAGTATACAGCAGAAAGCCTCACCAGTTGTGTTAAGGCAAGTATGCTATGGCAATCATCTAACTCCTCTGCGCCCATTGCATCCGAGTGTCGGGCTTGCGTAGAGTGACAGTTGGGGCGTAAGCCCGTTACGAGGGGCTATACTAGTAATCCTAACGGCTGCACTTGTAGTGTGAAAGGAACTCCTGAGAGTCTATAATAGATAGCTTCTTTGATGGCCCTGATAGGTAATAATCTGGTCAGATCAATGTTAAGGGGGCAGAACCCACCCTTGGATAGGGCACAGCATTTGAACCATGAGTAGGCCCCTCACACGACAGTGCACGTCACGAACCTCGTTTAGTCCACATAGGTTTCACTTCGACCGGCGACTCCACCCATTCCGGCAAGGGCTGGGCGAACTGCCGTATCGGAATAAATCAATTATGAAAGGAGATTTATATTATTTTGGTGCACGTGGTAAGTATAATCAGCGAAACTCCCGCTGTCAATAGAACCCTACCTTAGTGCAACTTATCGGGTATGCACCAGCCTTTTAATAATATGCGTAGGGACGCACGGGAGAATCCCAACACATACTCTATACCACTCCAGGGAAATAAAAATGCTGGATCTCCGTTGTCGGCCCGGGTACGCTACGGTGAGCGAGTTTGAACCAGTGCGATGAGGGGATGTCCGGGTGTAGCCGTTAAGCGACGACGTACGCCCTCCGCCTGTTCCTGGCAGATCGGCTAAAGTCGCTGGGTTAACAGCTAAGCAGCTAACCTATGACTTGATATAGCGCTACAAAGTCTAGATCTTCATATCGACAGTATATATCGACGGACGGCTACTACTGCACTTAGCCGTGTCTTGCCCACAACATAAAGGCATGCTTATATATATTCTCGGGAACGATACAGGATTCAAGCCACCATGCCCCAGTGAACCGAAAATGTGATGAGTGCGCATTGACATGGTGCTCGTGCGTCGAACCTAGTACCCTAAAAATCTTTCTAACTGCTCTAGAGACAACGGTAACCACAGGGCCGGACCTCATTGTTTTCGAAGGAGGTTTAATACGCTGACTTCACACCCGAATGACACGTGAAATTAGGAGGTTCGTATAATGAGTGCCTTGGACCGATCCCAGAACGTCATGACATGAAATTCTGACACTCCAACTCAAGACCCCCTATCTTTGTCTGGAAATGAAGGATGCCCTAATTAGTAGTAACACCCCAAGCGGACGCGGCTCATTTCACGATGATCGAAGTTTTGTATAGTTCCACTCTTGACCCGTCAGGTGTCCAAACGTGTATGTCGGTTGGAATGAATGTCAGAGCACATTATAACGGGATCCGCGGGCTTTTTCTCCGAGCAATGCGTTATACTGTTGGTCGCTAGTTACTCTATGATGGCCAGAATGTAGGAGGATTAGCCCCGGCGCGCCCGGAATACGAGAAATCCAAGAGAACCTGAACCTCAGTCACATGAGGGTTATTGAACTATATCGTCGT
seq00002   TGGACAATAAGTTGGCTCATTTCCAGGGGGCCCAACTACGCGTGGCAATAACTTCAAGATCTTTATAGGAAGTATTAGGTATCTCCCAATCCGTTAACCTCGCACGCGGGGTGCGTAGAGTGAGTCTAGCGATCTGCAGTTGGACTGTCCGGTTGGATTGTGAGATGGAGGCCAGGGGTTAAACTGTAAAGTTTAAGTCCATCGGACGATGAGATTTCATGCACAACGGAGAAAGAATGGTACCGTCGGCCCGCCGTATGCTTGGTCTCGCGCTGCGCTGAAAAGGGACGCAGTTGTTCAGGGCAAGAGCGTTTCACCCCAATTGGACACTACATGAGATTGCCCCGGCGTGGTTCCCGGCAGATTAAAGATCTCAGCTGAGGCGCAAGTATAGTACAGGAAGATCACCGGTGATCCCCTAGAATCCGGCAGCGCCTGTTTCTTAGTCTGAAAGCTGCCCCAGCAGAAATACGCTCTGTCTCGGTTATGCCGTGTGGAGGTATGGGAGGCATAGGGTACCCCTTAGACGCGATTTACGGTTCTCAATCTGTAGGCCATAGTCAATGGTAACTTGCAGTGAAATGACGGAGCAAGGGCACATTTGTTATACTCGAGAGTCATCAGTGCTCCTGCGTCCGCTAGGGCTCTCCCGCTAGTTCCTGTACCCTGCGCTAGTTGGCTGTGAGTCGTAGTCAAAACCCGCTTGGCTTGTTATTGATCCGCGCTCGAGTTCTGCTCCCGTAGGGGTACGATTCGAGACCCTGAATATGGAGTCGTGCGGAGATAAAGTATACAGCAGAAAGCCTCACCAGTTGTGTTAAGGCAAGTATGCTATGGCAATCATCTAACTCCTCTGCGCCCATTGCATCCGAGTGTCGGGCTTGCGTAGAGTGACAGTTGGGGCGTAAGCCCGTTACGAGGGGCTATACTAGTAATCCTAACGGCTGCACTTGTAGTGTGAAAGGAACTCCTGAGAGTCTATAATAGATAGCTTCTTTGATGGCCCTGATAGGTAATAATCTGGTCAGATCAATGTTAAGGGGGCAGAACCCACCCTTGGATAGGGCACAGCATTTGAACCATGAGTAGGCCCCTCACACGACAGTGCACGTCACGAACCTCGTTTAGTCCACATAGGTTTCACTTCGACCGGCGACTCCACCCATTCCGGCAAGGGCTGGGCGAACTGCCGTATCGGAATAAATCAATTATGAAAGGAGATTTATATTATTTTGGTGCACGTGGTAAGTATAATCAGCGAAACTCCCGCTGTCAATAGAACCCTACCTTAGTGCAACTTATCGGGTATGCACCAGCCTTTTAATAATATGCGTAGGGACGCACGGGAGAATCCCAACACATACTCTATACCACTCCAGGGAAATAAAAATGCTGGATCTCCGTTGTCGGCCCGGGTACGCTACGGTGAGCGAGTTTGAACCAGTGCGATGAGGGGATGTCCGGGTGTAGCCGTTAAGCGACGACGTACGCCCTCCGCCTGTTCCTGGCAGATCGGCTAAAGTCGCTGGGTTAACAGCTAAGCAGCTAACCTATGACTTGATATAGCGCTACAAAGTCTAGATCTTCATATCGACAGTATATATCGACGGACGGCTACTACTGCACTTAGCCGTGTCTTGCCCACAACATAAAGGCATGCTTATATATATTCTCGGGAACGATACAGGATTCAAGCCACCATGCCCCAGTGAACCGAAAATGTGATGAGTGCGCATTGACATGGTGCTCGTGCGTCGAACCTAGTACCCTAAAAATCTTTCTAACTGCTCTAGAGACAACGGTAACCACAGGGCCGGACCTCATTGTTTTCGAAGGAGGTTTAATACGCTGACTTCACACCCGAATGACACGTGAAATTAGGAGGTTCGTATAATGAGTGCCTTGGACCGATCCCAGAACGTCATGACATGAAATTCTGACACTCCAACTCAAGACCCCCTATCTTTGTCTGGAAATGAAGGATGCCCTAATTAGTAGTAACACCCCAAGCGGACGCGGCTCATTTCACGATGATCGAAGTTTTGTATAGTTCCACTCTTGACCCGTCAGGTGTCCAAACGTGTATGTCGGTTGGAATGAATGTCAGAGCACATTATAACGGGATCCGCGGGCTTTTTCTCCGAGCAATGCGTTATACTGTTGGTCGCTAGTTACTCTATGATGGCCAGAATGTAGGAGGATTAGCCCCGGCGCGCCCGGAATACGAGAAATCCAAGAGAACCTGAACCTCAGTCACATGAGGGTTATTGAACTATATCGTCGT
seq00003   TGGACAATAAGTTGGCTCATTTCCAGGGGGCCCAACTACGCGTGGCAATAACTTCAAGATCTTTATAGGAAGTATTAGGTATCTCCCAATCCGTTAACCTCGCACGCGGGGTGCGTAGAGTGAGTCTAGCGATCTGCAGTTGGACTGTCCGGTTGGATTGTGAGATGGAGGCCAGGGGTTAAACTGTAAAGTTTAAGTCCATCGGACGATGAGATTTCATGCACAACGGAGAAAGAATGGTACCGTCGGCCCGCCGTATGCTTGGTCTCGCGCTGCGCTGAAAAGGGACGCAGTTGTTCAGGGCAAGAGCGTTTCACCCCAATTGGACACTACATGAGATTGCCCCGGCGTGGTTCCCGGCAGATTAAAGATCTCAGCTGAGGCGCAAGTATAGTACAGGAAGATCACCGGTGATCCCCTAGAATCCGGCAGCGCCTGTTTCTTAGTCTGAAAGCTGCCCCAGCAGAAATACGCTCTGTCTCGGTTATGCCGTGTGGAGGTATGGGAGGCATAGGGTACCCCTTAGACGCGATTTACGGTTCTCAATCTGTAGGCCTTAGTCAATGGTAACTTGCAGTGAAATGACGGAGCAAGGGCACATTTGTTATACTCGAGAGTCATCAGTGCTCCTGCGTCCGCTAGGGCTCTCCCGCTAGTTCCTGTACCCTGCGCTAGTTGGCTGTGAGTCGTAGTCAAAACCCGCTTGGCTTGTTATTGATCCGCGCTCGAGTTCTGCTCCCGTAGGGGTACGATTCGAGACCCTGAATATGGAGTCGTGCGGAGATAAAGTATACAGCAGAAAGCCTCACCAGTTGTGTTAAGGCAAGTATGCTATGGCAATCATCTAACTCCTCTGCGCCCATTGCATCCGAGTGTCGGGCTTGCGTAGAGTGAAAGTTGGGGCGTAAGCCCGTTACGAGGGGCTATACTAGTAATCCTAACGGCTGCACTTGTAGTGTGAAAGGAACTCCTGAGAGTCTATAATAGATAGCTTCTTTGATGGCCCTGATAGGTAATAATCTGGTCAGATCAATGTTAAGGGGGCAGAACCCACCCTTGGATAGGGCACAGCATTTGAACCATGAGTAGGCCCCTCACACGACAGTGCACGTCACGAACCTCGTTTAGTCCACATAGGTTTCACTTCGACCGGCGACTCCACCCATTCCGGCAAGGGCTGGGCGAACTGCCGTATCGGAATATATCAATTATGAAAGGAGATTTATATTATTTTGGTGCACGTGGTAAGTATAATCAGCGAAACTCCCGCTGTCAATAGAACCCTACCTTAGTGCAACTTATCGGGTATGCACCAGCCTTTTAATAATATGCGTAGGGACGCACGGGAGAAACCCAACACATACTCTATACCACTCCAGGGAAATAAAAATGCTGGATCTCCGTTGTCGGCCCGGGTACGCTACGGTGAGCGAGTTTGAACCAGTGCGATGAGGGGATGTCCGGGTGTAGCCGTTAAGCGACGACGTACGCCCTCCGCCTGTTCCTGGCAGATCGGCTAAAGTCGCTGGGTTAACAGCTAAGCAGCTAACCTATGACTTGATATAGCGCTACAAAGTCTAGATCTTCATATCGACAGTATATATCGACGGACGGCTACTACTGCACTTAGCCGTGTCTTGCCCACAACATAAAGGCATGCTTATATATATTCTCGGGAACGATACAGGATTCAAGCCACCATGCCCCAGTGAACCGAAAATGTGATGAGTGCGCATTGACATGGTGCTCGTGCGTCGAACCTAGTACCCTAAAAATCTTTCTAACTGCTCTAGAGACAACGGTAACCACAGGGCCGGACCTCATTGTTTTCGAAGGAGGTTTAATACGCTGACTTCACACCCGAATGACACGTGAAATTAGGAGGTTCGTATAATGAGTGCCTTGGACCGATCCCAGAACGTCATGACATGAAATTCTGACACTCCAACTCAAGACCCCCTATCTTTGTCTGGAAATGAAGGATGCCCTAATTAGTAGTAACACCCCAAGCGGACGCGGCTCATTTCACGATGATCGAAGTTTTGTATAGTTCCACTCTTGACCCGTCAGGTGTCCAAACGTGTATGTCGGTTGGAATGAATGTCAGAGCACATTATAACGGGATCCGCGGGCTTTTTCTCCGAGCAATGCGTTATACTGTTGGTCGCTAGTTACTCTATGATGGCCAGAATGTAGGAGGATTAGCCCCGGCGCGCCCGGAATACGAGAAATCCAAGAGAACCTGAACCTCAGTCACATGAGGGTTATTGAACTATATCGTCGT
seq00004   TGGACAATAAGTTGGCTCATTTCCAGGGGGCCCAACTACGCGTGGCAATAACTTCAAGATCTTTATAGGAAGTATTAGGTATCTCCCAATCCGTTAACCTCGCACGCGGGGTGCGTAGAGTGAGTCTAGCGATCTGCAGTTGGACTGTCCGGTTGGATTGTGAGATGGAGGCCAGGGGTTAAACTGTAAAGTTTAAGTCCATCGGACGATGAGATTTCATGCACAACGGAGAAAGAATGGTACCGTCGGCCCGCCGTATGCTTGGTCTCGCGCTGCGCTGAAAAGGGACGCAGTTGTTCAGGGCAAGAGCGTTTCACCCCAATTGGACACTACATGAGATTGCCCCGGCGTGGTTCCCGGCAGATTAAAGATCTCAGCTGAGGCGCAAGTATAGTACAGGAAGATCACCGGTGATCCCCTAGAATCCGGCAGCGCCTGTTTCTTAGTCTGAAAGCTGCCCCAGCAGAAATACGCTCTGTCTCGGTTATGCCGTGTGGAGGTATGGGAGGCATAGGGTACCCCTTAGACGCGATTTACGGTTCTCAATCTGTAGGCCATAGTCAATGGTAACTTGCAGTGAAATGACGGAGCAAGGGCACATTTGTTATACTCGAGAGTCATCAGTGCTCCTGCGTCCGCTAGGGCTCTCCCGCTAGTTCCTGTACCCTGCGCTAGTTGGCTGTGAGTCGTAGTCAAAACCCGCTTGGCTTGTTATTGATCCGCGCTCGAGTTCTGCTCCCGTAGGGGTACGATTCGAGACCCTGAATATGGAGTCGTGCGGAGATAAAGTATACAGCAGAAAGCCTCACCAGTTGTGTTAAGGCAAGTATGCTATGGCAATCATCTAACTCCTCTGCGCCCATTGCATCCGAGTGTCGGGCTTGCGTAGAGTGACAGTTGGGGCGTAAGCCCGTTACGAGGGGCTATACTAGTAATCCTAACGGCTGCACTTGTAGTGTGAAAGGAACTCCTGAGAGTCTATAATAGATAGCTTCTTTGATGGCCCTGATAGGTAATAATCTGGTCAGATCAATGTTAAGGGGGCAGAACCCACCCTTGGATAGGGCACAGCATTTGAACCATGAGTAGGCCCCTCACACGACAGTGCACGTCACGAACCTCGTTTAGTCCACATAGGTTTCACTTCGACCGGCGACTCCACCCATTCCGGCAAGGGCTGGGCGAACTGCCGTATCGGAATAAATCAATTATGAAAGGAGATTTATATTATTTTGGTGCACGTGGTAAGTATAATCAGCGAAACTCCCGCTGTCAATAGAACCCTACCTTAGTGCAACTTATCGGGTATGCACCAGCCTTTTAATAATATGCGTAGGGACGCACGGGAGAATCCCAACACATACTCTATACCACTCCAGGGAAATAAAAATGCTGGATCTCCGTTGTCGGCCCGGGTACGCTACGGTGAGCGAGTTTGAACCAGTGCGATGAGGGGATGTCCGGGTGTAGCCGTTAAGCGACGACGTACGCCCTCCGCCTGTTCCTGGCAGATCGGCTAAAGTCGCTGGGTTAACAGCTAAGCAGCTAACCTATGACTTGATATAGCGCTACAAAGTCTAGATCTTCATATCGACAGTATATATCGACGGACGGCTACTACTGCACTTAGCCGTGTCTTGCCCACAACATAAAGGCATGCTTATATATATTCTCGGGAACGATACAGGATTCAAGCCACCATGCCCCAGTGAACCGAAAATGTGATGAGTGCGCATTGACATGGTGCTCGTGCGTCGAACCTAGTACCCTAAAAATCTTTCTAACTGCTCTAGAGACAACGGTAACCACAGGGCCGGACCTCATTGTTTTCGAAGGAGGTTTAATACGCTGACTTCACACCCGAATGACACGTGAAATTAGGAGGTTCGTATAATGAGTGCCTTGGACCGATCCCAGAACGTCATGACATGAAATTCTGACACTCCAACTCAAGACCCCCTATCTTTGTCTGGAAATGAAGGATGCCCTAATTAGTAGTAACACCCCAAGCGGACGCGGCTCATTTCACGATGATCGAAGTTTTGTATAGTTCCACTCTTGACCCGTCAGGTGTCCAAACGTGTATGTCGGTTGGAATGAATGTCAGAGCACATTATAACGGGATCCGCGGGCTTTTTCTCCGAGCAATGCGTTATACTGTTGGTCGCTAGTTACTCTATGATGGCCAGAATGTAGGAGGATTAGCCCCGGCGCGCCCGGAATACGAGAAATCCAAGAGAACCTGAACCTCAGTCACATGAGGGTTATTGAACTATATCGTCGT
seq00005   TGGACAATAAGTTGGCTCATTTCCAGGGGGCCCAACTACGCGTGGCAATAACTTCAAGATCTTTATAGGAAGTATTAGGTATCTCCCAATCCGTTAACCTCGCACGCGGGGTGCGTAGAGTGAGTCTAGCGATCTGCAGTTGGACTGTCCGGTTGGATTGTGAGATGGAGGCCAGGGGTTAAACTGTAAAGTTTAAGTCCATCGGACGATGAGATTTCATGCACAACGGAGAAAGAATGGTACCGTCGGCCCGCCGTATGCTTGGTCTCGCGCTGCGCTGAAAAGGGACGCAGTTGTTCAGGGCAAGAGCGTTTCACCCCAATTGGACACTACATGAGATTGCCCCGGCGTGGTTCCCGGCAGATTAAAGATCTCAGCTGAGGCGCAAGTATAGTACAGGAAGATCACCGGTGATCCCCTAGAATCCGGCAGCGCCTGTTTCTTAGTCTGAAAGCTGCCCCAGCAGAAATACGCTCTGTCTCGGTTATGCCGTGTGGAGGTATGGGAGGCATAGGGTACCCCTTAGACGCGATTTACTGTTCTCAATCTGTAGGCCATAGTCAATGGTAACTTGCAGTGAAATGACGGAGCAAGGGCACATTTGTTATACTCGAGAGTCATCAGTGCTCCTGCGTCCGCTAGGGCTCTCCCGCTAGTTCCTGTACCCTGCGCTAGTTGGCTGTGAGTCGTAGTCAAAACCCGCTTGGCTTGTTATTGATCCGCGCTCGAGTTCTGCTCCCGTAGGGGTACGATTCGAGACCCTGAATATGGAGTCGTGCGGAGATAAAGTATACAGCAGAAAGCCTCACCAGTTGTGTTAAGGCAAGTATGCTATGGCAATCATCTAACTCCTCTGCGCCCATTGCATCCGAGTGTCGGGCTTGCGTAGAGTGAAAGTTGGGGCGTAAGCCCGTTACGAGGGGCTATACTAGTAATCCTAACGGCTGCACTTGTAGTGTGAAAGGAACTCCTGAGAGTCTATAATAGATAGCTTCTTTGATGGCCCTGATAGGTAATAATCTGGTCAGATCAATGTTAAGGGGGCAGAACCCACCCTTGGATAGGGCACAGCATTTGAACCATGAGTAGGCCCCTCACACGACAGTGCACGTCACGAACCTCGTTTAGTCCACATAGGTTTCACTTCGACCGGCGACTCCACCCATTCCGGCAAGGGCTGGGCGAACTGCCGTATCGGAATAAATCAATTATGAAAGGAGATTTATATTATTTTGGTGCACGTGGTAAGTATAATCAGCGAAACTCCCGCTGTCAATAGAACCCTACCTTAGTGCAACTTATCGGGTATGCACCAGCCTTTTAATAATATGCGTAGGGACGCACGGGAGAAACCCAACACATACTCTATACCACTCCAGGGAAATAAAAATGCTGGATCTCCGTTGTCGGCCCGGGTACGCTACGGTGAGCGAGTTTGAACCAGTGCGATGAGGGGATGTCCGGGTGTAGCCGTTAAGCGACGACGTACGCCCTCCGCCTGTTCCTGGCAGATCGGCTAAAGTCGCTGGGTTAACACCTAAGCAGCTAACCTATGACTTGATATAGCGCTACAAAGTCTAGATCTTCATATCGACAGTATATATCGACGGACGGCTACTACTGCACTTAGCCGTGTCTTGCCCACAACATAAAGGCATGCTTATATATATTCTCGGGAACGATACAGGATTCAAGCCACCATGCCCCAGTGAACCGAAAATGTGATGAGTGCGCATTGACATGGTGCTCGTGCGTCGAACCTAGTACCCTAAAAATCTTTCTAACTGCTCTAGAGACAACGGTAACCACAGGGCCGGACCTCATTGTTTTCGAAGGAGGTTTAATACGCTGACTTCACACCCGAATGACACGTGAAATTAGGAGGTTCGTATAATGAGTGCCTTGGACCGATCCCAGAACGTCATGACATGAAATTCTGACACTCCAACTCAAGACCCCCTATCTTTGTCTGGAAATGAAGGATGCCCTAATTAGTAGTAACACCCCAAGCGGACGCGGCTCATTTCACGATGATCGAAGTTTTGTATAGTTCCACTCTTGACCCGTCAGGTGTCCAAACGTGTATGTCGGTTGGAATGAATGTCAGAGCACATTATAACGGGATCCGCGGGCTTTTTCTCCGAGCAATGCGTTATACTGTTGGTCGCTAGTTACTCTATGATGGCCAGAATGTAGGAGGATTAGCCCCGGCGCGCCCGGAATACGAGAAATCCAAGAGAACCTGAACCTCAGTCACATGAGGGTTATTGAACTATATCGTCGT
seq00006   TGGACAATAAGTTGGCTCATTTCCAGGGGGCCCAACTACGCGTGGCAATAACTTCAAGATCTTTATAGGAAGTATTAGGTATCTCCCAATCCGTTAACCTCGCACGCGGGGTGCGTAGAGTGAGTCTAGCGATCTGCAGTTGGACTGTCCGGTTGGATTGTGAGATGGAGGCCAGGGGTTAAACTGTAAAGTTTAAGTCCATCGGACGATGAGATTTCATGCACAACGGAGAAAGAATGGTACCGTCGGCCCGCCGTATGCTTGGTCTCGCGCTGCGCTGAAAAGGGACGCAGTTGTTCAGGGCAAGAGCGTTTCACCCCAATTGGACACTACATGAGATTGCCCCGGCGTGGTTCCCGGCAGATTAAAGATCTCAGCTGAGGCGCAAGTATAGTACAGGAAGATCACCGGTGATCCCCTAGAATCCGGCAGCGCCTGTTTCTTAGTCTGAAAGCTGCCCCAGCAGAAATACGCTCTGTCTCGGTTATGCCGTGTGGAGGTATGGGAGGCATAGGGTACCCCTTAGACGCGATTTACTGTTCTCAATCTGTAGGCCATAGTCAATGGTAACTTGCAGTGAAATGACGGAGCAAGGGCACATTTGTTATACTCGAGAGTCATCAGTGCTCCTGCGTCCGCTAGGGCTCTCCCGCTAGTTCCTGTACCCTGCGCTAGTTGGCTGTGAGTCGTAGTCAAAACCCGCTTGGCTTGTTATTGATCCGCGCTCGAGTTCTGCTCCCGTAGGGGTACGATTCGAGACCCTGAATATGGAGTCGTGCGGAGATAAAGTATACAGCAGAAAGCCTCACCAGTTGTGTTAAGGCAAGTATGCTATGGCAATCATCTAACTCCTCTGCGCCCATTGCATCCGAGTGTCGGGCTTGCGTAGAGTGAAAGTTGGGGCGTAAGCCCGTTACGAGGGGCTATACTAGTAATCCTAACGGCTGCACTTGTAGTGTGAAAGGAACTCCTGAGAGTCTATAATAGATAGCTTCTTTGATGGCCCTGATAGGTAATAATCTGGTCAGATCAATGTTAAGGGGGCAGAACCCACCCTTGGATAGGGCACAGCATTTGAACCATGAGTAGGCCCCTCACACGACAGTGCACGTCACGAACCTCGTTTAGTCCACATAGGTTTCACTTCGACCGGCGACTCCACCCATTCCGGCAAGGGCTGGGCGAAGTGCCGTATCGGAATAAATCAATTATGAAAGGAGATTTATATTATTTTGGTGCACGTGGTAAGTATAATCAGCGAAACTCCCGCTGTCAATAGAACCCTACCTTAGTGCAACTTATCGGGTATGCACCAGCCTTTTAATAATATGCGTAGGGACGCACGGGAGAATCCCAACACATACTCTATACCACTCCAGGGAAATAAAAATGCTGGATCTCCGTTGTCGGCCCGGGTACGCTACGGTGAGCGAGTTTGAACCAGTGCGATGAGGGGATGTCCGGGTGTAGCCGTTAAGCGACGACGTACGCCCTCCGCCTGTTCCTGGCAGATCGGCTAAAGTCGCTGGGTTAACAGCTAAGCAGCTAACCTATGACTTGATATAGCGCTACAAAGTCTAGATCTTCATATCGACAGTATATATCGACGGACGGCTACTACTGCACTTAGCCGTGTCTTGCCCACAACATAAAGGCATGCTTATATATATTCTCGGGAACGATACAGGATTCAAGCCACCATGCCCCAGTGAACCGAAAATGTGATGAGTGCGCATTGACATGGTGCTCGTGCGTCGAACCTAGTACCCTAAAAATCTTTCTAACTGCTCTAGAGACAACGGTAACCACAGGGCCGGACCTCATTGTTTTCGAAGGAGGTTTAATACGCTGACTTCACACCCGAATGACACGTGAAATTAGGAGGTTCGTATAATGAGTGCCTTGGACCGATCCCAGAACGTCATGACATGAAATTCTGACACTCCAACTCAAGACCCCCTATCTTTGTCTGGAAATGAAGGATGCCCTAATTAGTAGTAACACCCCAAGCGGACGCGGCTCATTTCACGATGATCGAAGTTTTGTATAGTTCCACTCTTGACCCGTCAGGTGTCCAAACGTGTATGTCGGTTGGAATGAATGTCAGAGCACATTATAACGGGATCCGCGGGCTTTTTCTCCGAGCAATGCGTTATACTGTTGGTCGCTAGTTACTCTATGATGGCCAGAATGTAGGAGGATTAGCCCCGGCGCGCCCGGAATACGAGAAATCCAAGAGAACCTGAACCTCAGTCACATGAGGGTTATTGAACTATATCGTCGT
seq00007   TGGACAATAAGTTGGCTCATTTCCAGGGGGCCCAACTACGCGTGGCAATAACTTCAAGATCTTTATAGGAAGTATTAGGTATCTCCCAATCCGTTAACCTCGCACGCGGGGTGCGTAGAGTGAGTCTAGCGATCTGCAGTTGGACTGTCCGGTTGGATTGTGAGATGGAGGCCAGGGGTTAAACTGTAAAGTTTAAGTCCATCGGACGATGAGATTTCATGCACAACGGAGAAAGAATGGTACCGTCGGCCCGCCGTATGCTTGGTCTCGCGCTGCGCTGAAAAGGGACGCAGTTGTTCAGGGCAAGAGCGTTTCACCCCAATTGGACACTACATGAGATTGCCCCGGCGTGGTTCCCGGCAGATTAAAGATCTCAGCTGAGGCGCAAGTATAGTACAGGAAGATCACCGGTGATCCCCTAGAATCCGGCAGCGCCTGTTTCTTAGTCTGAAAGCTGCCCCAGCAGAAATACGCTCTGTCTCGGTTATGCCGTGTGGAGGTATGGGAGGCATAGGGTACCCCTTAGACGCGATTTACGGTTCTCAATCTGTAGGCCTTAGTCAATGGTAACTTGCAGTGAAATGACGGAGCAAGGGCACATTTGTTATACTCGAGAGTCATCAGTGCTCCTGCGTCCGCTAGGGCTCTCCCGCTAGTTCCTGTACCCTGCGCTAGTTGGCTGTGAGTCGTAGTCAAAACCCGCTTGGCTTGTTATTGATCCGCGCTCGAGTTCTGCTCCCGTAGGGGTACGATTCGAGACCCTGAATATGGAGTCGTGCGGAGATAAAGTATACAGCAGAAAGCCTCACCAGTTGTGTTAAGGCAAGTATGCTATGGCAATCATCTAACTCCTCTGCGCCCATTGCATCCGAGTGTCGGGCTTGCGTAGAGTGACAGTTGGGGCGTAAGCCCGTTACGAGGGGCTATACTAGTAATCCTAACGGCTGCACTTGTAGTGTGAAAGGAACTCCTGAGAGTCTATAATAGATAGCTTCTTTGATGGCCCTGATAGGTAATAATCTGGTCAGATCAATGTTAAGGGGGCAGAACCCACCCTTGGATAGGGCACAGCATTTGAACCATGAGTAGGCCCCTCACACGACAGTGCACGTCACGAACCTCGTTTAGTCCACATAGGTTTCACTTCGACCGGCGACTCCACCCATTCCGGCAAGGGCTGGGCGAACTGCCGTATCGGAATAAATCAATTATGAAAGGAGATTTATATTATTTTGGTGCACGTGGTAAGTATAATCAGCGAAACTCCCGCTGTCAATAGAACCCTACCTTAGTGCAACTTATCGGGTATGCACCAGCCTTTTAATAATATGCGTAGGGACGCACGGGAGAAACCCAACACATACTCTATACCACTCCAGGGAAATAAAAATGCTGGATCTCCGTTGTCGGCCCGGGTACGCTACGGTGAGCGAGTTTGAACCAGTGCGATGAGGGGATGTCCGGGTGTAGCCGTTAAGCGACGACGTACGCCCTCCGCCTGTTCCTGGCAGATCGGCTAAAGTCGCTGGGTTAACACCTAAGCAGCTAACCTATGACTTGATATAGCGCTACAAAGTCTAGATCTTCATATCGACAGTATATATCGACGGACGGCTACTACTGCACTTAGCCGTGTCTTGCCCACAACATAAAGGCATGCTTATATATATTCTCGGGAACGATACAGGATTCAAGCCACCATGCCCCAGTGAACCGAAAATGTGATGAGTGCGCATTGACATGGTGCTCGTGCGTCGAACCTAGTACCCTAAAAATCTTTCTAACTGCTCTAGAGACAACGGTAACCACAGGGCCGGACCTCATTGTTTTCGAAGGAGGTTTAATACGCTGACTTCACACCCGAATGACACGTGAAATTAGGAGGTTCGTATAATGAGTGCCTTGGACCGATCCCAGAACGTCATGACATGAAATTCTGACACTCCAACTCAAGACCCCCTATCTTTGTCTGGAAATGAAGGATGCCCTAATTAGTAGTAACACCCCAAGCGGACGCGGCTCATTTCACGATGATCGAAGTTTTGTATAGTTCCACTCTTGACCCGTCAGGTGTCCAAACGTGTATGTCGGTTGGAATGAATGTCAGAGCACATTATAACGGGATCCGCGGGCTTTTTCTCCGAGCAATGCGTTATACTGTTGGTCGCTAGTTACTCTATGATGGCCAGAATGTAGGAGGATTAGCCCCGGCGCGCCCGGAATACGAGAAATCCAAGAGAACCTGAACCTCAGTCACATGAGGGTTATTGAACTATATCGTCGT
seq00008   TGGACAATAAGTTGGCTCATTTCCAGGGGGCCCAACTACGCGTGGCAATAACTTCAAGATCTTTATAGGAAGTATTAGGTATCTCCCAATCCGTTAACCTCGCACGCGGGGTGCGTAGAGTGAGTCTAGCGATCTGCAGTTGGACTGTCCGGTTGGATTGTGAGATGGAGGCCAGGGGTTAAACTGTAAAGTTTAAGTCCATCGGACGATGAGATTTCATGCACAACGGAGAAAGAATGGTACCGTCGGCCCGCCGTATGCTTGGTCTCGCGCTGCGCTGAAAAGGGACGCAGTTGTTCAGGGCAAGAGCGTTTCACCCCAATTGGACACTACATGAGATTGCCCCGGCGTGGTTCCCGGCAGATTAAAGATCTCAGCTGAGGCGCAAGTATAGTACAGGAAGATCACCGGTGATCCCCTAGAATCCGGCAGCGCCTGTTTCTTAGTCTGAAAGCTGCCCCAGCAGAAATACGCTCTGTCTCGGTTATGCCGTGTGGAGGTATGGGAGGCATAGGGTACCCCTTAGACGCGATTTACTGTTCTCAATCTGTAGGCCATAGTCAATGGTAACTTGCAGTGAAATGACGGAGCAAGGGCACATTTGTTATACTCGAGAGTCATCAGTGCTCCTGCGTCCGCTAGGGCTCTCCCGCTAGTTCCTGTACCCTGCGCTAGTTGGCTGTGAGTCGTAGTCAAAACCCGCTTGGCTTGTTATTGATCCGCGCTCGAGTTCTGCTCCCGTAGGGGTACGATTCGAGACCCTGAATATGGAGTCGTGCGGAGATAAAGTATACAGCAGAAAGCCTCACCAGTTGTGTTAAGGCAAGTATGCTATGGCAATCATCTAACTCCTCTGCGCCCATTGCATCCGAGTGTCGGGCTTGCGTAGAGTGAAAGTTGGGGCGTAAGCCCGTTACGAGGGGCTATACTAGTAATCCTAACGGCTGCACTTGTAGTGTGAAAGGAACTCCTGAGAGTCTATAATAGATAGCTTCTTTGATGGCCCTGATAGGTAATAATCTGGTCAGATCAATGTTAAGGGGGCAGAACCCACCCTTGGATAGGGCACAGCATTTGAACCATGAGTAGGCCCCTCACACGACAGTGCACGTCACGAACCTCGTTTAGTCCACATAGGTTTCACTTCGACCGGCGACTCCACCCATTCCGGCAAGGGCTGGGCGAACTGCCGTATCGGAATAAATCAATTATGAAAGGAGATTTATATTATTTTGGTGCACGTGGTAAGTATAATCAGCGAAACTCCCGCTGTCAATAGAACCCTACCTTAGTGCAACTTATCGGGTATGCACCAGCCTTTTAATAATATGCGTAGGGACGCACGGGAGAAACCCAACACATACTCTATACCACTCCAGGGAAATAAAAATGCTGGATCTCCGTTGTCGGCCCGGGTACGCTACGGTGAGCGAGTTTGAACCAGTGCGATGAGGGGATGTCCGGGTGTAGCCGTTAAGCGACGACGTACGCCCTCCGCCTGTTCCTGGCAGATCGGCTAAAGTCGCTGGGTTAACACCTAAGCAGCTAACCTATGACTTGATATAGCGCTACAAAGTCTAGATCTTCATATCGACAGTATATATCGACGGACGGCTACTACTGCACTTAGCCGTGTCTTGCCCACAACATAAAGGCATGCTTATATATATTCTCGGGAACGATACAGGATTCAAGCCACCATGCCCCAGTGAACCGAAAATGTGATGAGTGCGCATTGACATGGTGCTCGTGCGTCGAACCTAGTACCCTAAAAATCTTTCTAACTGCTCTAGAGACAACGGTAACCACAGGGCCGGACCTCATTGTTTTCGAAGGAGGTTTAATACGCTGACTTCACACCCGAATGACACGTGAAATTAGGAGGTTCGTATAATGAGTGCCTTGGACCGATCCCAGAACGTCATGACATGAAATTCTGACACTCCAACTCAAGACCCCCTATCTTTGTCTGGAAATGAAGGATGCCCTAATTAGTAGTAACACCCCAAGCGGACGCGGCTCATTTCACGATGATCGAAGTTTTGTATAGTTCCACTCTTCACCCGTCAGGTGTCCAAACGTGTATGTCGGTTGGAATGAATGTCAGAGCACATTATAACGGGATCCGCGGGCTTTTTCTCCGAGCAATGCGTTATACTGTTGGTCGCTAGTTACTCTATGATGGCCAGAATGTAGGAGGATTAGCCCCGGCGCGCCCGGAATACGAGAAATCCAAGAGAACCTGAACCTCAGTCACATGAGGGTTATTGAACTATATCGTCGT
seq00009   TGGACAATAAGTTGGCTCATTTCCAGGGGGCCCAACTACGCGTGGCAATAACTTCAAGATCTTTATAGGAAGTATTAGGTATCTCCCAATCCGTTAACCTCGCACGCGGGGTGCGTAGAGTGAGTCTAGCGATCTGCAGTTGGACTGTCCGGTTGGATTGTGAGATGGAGGCCAGGGGGTAAACTGTAAAGTTTAAGTCCATCGGACGATGAGATTTCATGCACAACGGAGAAAGAATGGTACCGTCGGCCCGCCGTATGCTTGGTCTCGCGCTGCGCTGAAAAGGGACGCAGTTGTTCAGGGCAAGAGCGTTTCACCCCAATTGGACACTACATGAGATTGCCCCGGCGTGGTTCCCGGCAGATTAAAGATCTCAGCTGAGGCGCAAGTATAGTACAGGAAGATCACCGGTGATCCCCTAGAATCCGGCAGCGCCTGTTTCTTAGTCTGAAAGCTGCCCCAGCAGAAATACGCTCTGTCTCGGTTATGCCGTGTGGAGGTATGGGAGGCATAGGGTACCCCTTAGACGCGATTTACGGTTCTCAATCTGTAGGCCATAGTCAATGGTAACTTGCAGTGAAATGACGGAGCAAGGGCACATTTGTTATACTCGAGAGTCATCAGTGCTCCTGCGTCCGCTAGGGCTCTCCCGCTAGTTCCTGTACCCTGCGCTAGTTGGCTGTGAGTCGTAGTCAAAACCCGCTTGGCTTGTTATTGATCCGCGCTCGAGTTCTGCTCCCGTAGGGGTACGATTCGAGACCCTGAATATGGAGTCGTGCGGAGATAAAGTATACAGCAGAAAGCCTCACCAGTTGTGTTAAGGCAAGTATGCTATGGCAATCATCTAACTCCTCTGCGCCCATTGCATCCGAGTGTCGGGCTTGCGTAGAGTGACAGTTGGGGCGTAAGCCCGTTACGAGGGGCTATACTAGTAATCCTAACGGCTGCACTTGTAGTGTGAAAGGAACTCCTGAGAGTCTATAATAGATAGCTTCTTTGATGGCCCTGATAGGTAATAATCTGGTCAGATCAATGTTAAGGGGGCAGAACCCACCCTTGGATAGGGCACAGCATTTGAACCATGAGTAGGCCCCTCACACGACAGTGCACGTCACGAACCTCGTTTAGTCTACATAGGTTTCACTTCGACCGGCGACTCCACCCATTCCGGCAAGGGCTGGGCGAACTGCCGTATCGGAATAAATCAATTATGAAAGGAGATTTGTATTATTTTGGTGCACGTGGTAAGTATAATCAGCGAAACTCCCGCTGTCAATAGAACCCTACCTTAGTGCAACTTATCGGGTATGCACCAGCCTTTTAATAATATGCGTAGGGACGCACGGGAGAAACCCAACACATACTCTATACCACTCCAGGGAAATAAAAATGCTGGATCTCCGTTGTCGGCCCGGGTACGCTACGGTGAGCGAGTTTGAACCAGTGCGATGAGGGGATGTCCGGGTGTAGCCGTTAAGCGACGACGTACGCCCTCCGCCTGTTCCTGGCAGATCGGCTAAAGTCGCTGGGTTAACACCTAAGCAGCTAACCTATGACTTGATATAGCGCTACAAAGTCTAGATCTTCATATCGACAGTATATATCGACGGACGGCTACTACTGCACTTAGCCGTGTCTTGCCCACAACATAAAGGCATGCTTATATATATTCTCGGGAACGATACAGGATTCAAGCCACCATGCCCCAGTGAACCGAAAATGTGATGAGTGCGCATTGACATGGTGCTCGTGCGTCGAACCTAGTACCCTAAAAATCTTTCTAACTGCTCTAGAGACAACGGTAACCACAGGGCCGGACCTCATTGTTTTCGAAGGACGTTTAATACGCTGACTTCACACCCGAATGACACGTGAAATTAGGAGGTTCGTATAATGAGTGCCTTGGACCGATCCCAGAACGTCATGACATGAAATTCTGACACTCCAACTCAAGACCCCCTATCTTTGTCTGGAAATGAAGGATGCCCTAATTAGTAGTAACACCCCAAGCGGACGCGGCTCATTTCACGATGATCGAAGTTTTGTATAGTTCCACTCTTGACCCGTCAGGTGTCCAAACGTGTATGTCGGTTGGAATGAATGTCAGAGCACATTATAACGGGATCCGCGGGCTTTTTCTCCGAGCAATGCGTTATACTGTTGGTCGCTAGTTACTCTATGATGGCCAGAATGTAGGAGGATTAGCCCCGGCGCGCCCGGAATACGAGAAATCCAAGAGAACCTGAACCTCAGTCACATGAGGGTTATTGAACTATATCGTCGT
seq00010   TGGACAATAAGTTGGCTCATTTCCAGGGGGCCCAACTACGCGTGGCAATAACTTCAAGATCTTTATAGGAAGTATTAGGTATCTCCCAATCCGTTAACCTCGCACGCGGGGTGCGTAGAGTGAGTCTAGCGATCTGCAGTTGGACTGTCCGGTTGGATTGTGAGATGGAGGCCAGGGGTTAAACTGTAAAGTTTAAGTCCATCGGACGATGAGATTTCATGCACAACGGAGAAAGAATGGTACCGTCGGCCCGCCGTATGCTTGGTCTCGCGCTGCGCTGAAAAGGGACGCAGTTGTTCAGGGCAAGAGCGTTTCACCCCAATTGGACACTACATGAGATTGCCCCGGCGTGGTTCCCGGCAGATTAAAGATCTCAGCTGAGGCGCAAGTATAGTACAGGAAGATCACCGGTGATCCCCTAGAATCCGGCAGCGCCTGTTTCTTAGTCTGAAAGCTGCCCCAGCAGAAATACGCTCTGTCTCGGTTATGCCGTGTGGAGGTATGGGAGGCATAGGGTACCCCTTAGACGCGATTTACGGTTCTCAATCTGTAGGCCATAGTCAATGGTAACTTGCAGTGAAATGACGGAGCAAGGGCACATTTGTTATACTCGAGAGTCATCAGTGCTCCTGCGTCCGCTAGGGCTCTCCCGCTAGTTCCTGTACCCTGCGCTAGTTGGCTGTGAGTCGTAGTCAAAACCCGCTTGGCTTGTTATTGATCCGCGCTCGAGTTCTGCTCCCGTAGGGGTACGATTCGAGACCCTGAATATGGAGTCGTGCGGAGATAAAGTATACAGCAGAAAGCCTCACCAGTTGTGTTAAGGCAAGTATGCTATGGCAATCATCTAACTCCTCTGCGCCCATTGCATCCGAGTGTCGGGCTTGCGTAGAGTGACAGTTGGGGCGTAAGCCCGTTACGAGGGGCTATACTAGTAATCCTAACGGCTGCACTTGTAGTGTGAAAGGAACTCCTGAGAGTCTATAATAGATAGCTTCTTTGATGGCCCTGATAGGTAATAATCTGGTCAGATCAATGTTAAGGGGGCAGAACCCACCCTTGGATAGGGCACAGCATTTGAACCATGAGTAGGCCCCTCACACGACAGTGCACGTCACGAACCTCGTTTAGTCCACATAGGTTTCACTTCGACCGGCGACTCCACCCATTCCGGCAAGGGCTGGGCGAACTGCCGTATCGGAATAAATCAATTATGAAAGGAGATTTATATTATTTTGGTGCACGTGGTAAGTATAATCAGCGAAACTCCCGCTGTCAATAGAACCCTACCTTAGTGCAACTTATCGGGTATGCACCAGCCTTTTAATAATATGCGTAGGGACGCACGGGAGAATCCCAACACATACTCTATACCACTCCAGGGAAATAAAAATGCTGGATCTCCGTTGTCGGCCCGGGTACGCTACGGTGAGCGAGTTTGAACCAGTGCGATGAGGGGATGTCCGGGTGTAGCCGTTAAGCGACGACGTACGCCCTCCGCCTGTTCCTGGCAGATCGGCTAAAGTCGCTGGGTTAACAGCTAAGCAGCTAACCTATGACTTGATATAGCGCTACAAAGTCTAGATCTTCATATCGACAGTATATATCGACGGACGGCTACTACTGCACTTAGCCGTGTCTTGCCCACAACATAAAGGCATGCTTATATATATTCTCGGGAACGATACAGGATTCAAGCCACCATGCCCCAGTGAACCGAAAATGTGATGAGTGCGCATTGACATGGTGCTCGTGCGTCGAACCTAGTACCCTAAAAATCTTTCTAACTGCTCTAGAGACAACGGTAACCACAGGGCCGGACCTCATTGTTTTCGAAGGAGGTTTAATACGCTGACTTCACACCCGAATGACACGTGAAATTAGGAGGTTCGTATAATGAGTGCCTTGGACCGATCCCAGAACGTCATGACATGAAATTCTGACACTCCAACTCAAGACCCCCTATCTTTGTCTGGAAATGAAGGATGCCCTAATTAGTAGTAACACCCCAAGCGGACGCGGCTCATTTCACGATGATCGAAGTTTTGTATAGTTCCACTCTTGACCCGTCAGGTGTCCAAACGTGTATGTCGGTTGGAATGAATGTCAGAGCACATTATAACGGGATCCGCGGGCTTTTTCTCCGAGCAATGCGTTATACTGTTGGTCGCTAGTTACTCTATGATGGCCAGAATGTAGGAGGATTAGCCCCGGCGCGCCCGGAATACGAGAAATCCAAGAGAACCTGAACCTCAGTCACATGAGGGTTATTGAACTATATCGTCGT
seq00011   TGGACAATAAGTTGGCTCATTTCCAGGGGGCCCAACTACGCGTGGCAATAACTTCAAGATCTTTATAGGAAGTATTAGGTATCTCCCAATCCGTTAACCTCGCACGCGGGGTGCGTAGAGTGAGTCTAGCGATCTGCAGTTGGACTGTCCGGTTGGATTGTGAGATGGAGGCCAGGGGTTAAACTGTAAAGTTTAAGTCCATCGGACGATGAGATTTCATGCACAACGGAGAAAGAATGGTACCGTCGGCCCGCCGTATGCTTGGTCTCGCGCTGCGCTGAAAAGGGACGCAGTTGTTCAGGGCAAGAGCGTTTCACCCCAATTGGACACTACATGAGATTGCCCCGGCGTGGTTCCCGGCAGATTAAAGATCTCAGCTGAGGCGCAAGTATAGTACAGGAAGATCACCGGTGATCCCCTAGAATCCGGCAGCGCCTGTTTCTTAGTCTGAAAGCTGCCCCAGCAGAAATACGCTCTGTCTCGGTTATGCCGTGTGGAGGTATGGGAGGCATAGGGTACCCCTTAGACGCGATTTACTGTTCTCAATCTGTAGGCCATAGTCAATGGTAACTTGCAGTGAAATGACGGAGCAAGGGCACATTTGTTATACTCGAGAGTCATCAGTGCTCCTGCGTCCGCTAGGGCTCTCCCGCTAGTTCCTGTACCCTGCGCTAGTTGGCTGTGAGTCGTAGTCAAAACCCGCTTGGCTTGTTATTGATCCGCGCTCGAGTTCTGCTCCCGTAGGGGTACGATTCGAGACCCTGAATATGGAGTCGTGCGGAGATAAAGTATACAGCAGAAAGCCTCACCAGTTGTGTTAAGGCAAGTATGCTATGGCAATCATCTAACTCCTCTGCGCCCATTGCATCCGAGTGTCGGGCTTGCGTAGAGTGACAGTTGGGGCGTAAGCCCGTTACGAGGGGCTATACTAGTAATCCTAACGGCTGCACTTGTAGTGTGAAAGGAACTCCTGAGAGTCTATAATAGATAGCTTCTTTGATGGCCCTGATAGGTAATAATCTGGTCAGATCAATGTTAAGGGGGCAGAACCCACCCTTGGATAGGGCACAGCATTTGAACCATGAGTAGGCCCCTCACACGACAGTGCACGTCACGAACCTCGTTTAGTCCACATAGGTTTCACTTCGACCGGCGACTCCACCCATTCCGGCAAGGGCTGGGCGAACTGCCGTATCGGAATAAATCAATTATGAAAGGAGATTTATATTATTTTGGTGCACGTGGTAAGTATAATCAGCGAAACTCCCGCTGTCAATAGAACCCTACCTTAGTGCAACTTATCGGGTATGCACCAGCCTTTTAATAATATGCGTAGGGACGCACGGGAGAATCCCAACACATACTCTATACCACTCCAGGGAAATAAAAATGCTGGATCTCCGTTGTCGGCCCGGGTACGCTACGGTGAGCGAGTTTGAACCAGTGCGATGAGGGGATGTCCGGGTGTAGCCGTTAAGCGACGACGTACGCCCTCCGCCTGTTCCTGGCAGATCGGCTAAAGTCGCTGGGTTAACAGCTAAGCAGCTAACCTATGACTTGATATAGCGCTACAAAGTCTAGATCTTCATATCGACAGTATATATCGACGGACGGCTACTACTGCACTTAGCCGTGTCTTGCCCACAACATAAAGGCATGCTTATATATATTCTCGGGAACGATACAGGATTCAAGCCACCATGCCCCAGTGAACCGAAAATGTGATGAGTGCGCATTGACATGGTGCTCGTGCGTCGAACCTAGTACCCTAAAAATCTTTCTAACTGCTCTAGAGACAACGGTAACCACAGGGCCGGACCTCATTGTTTTCGAAGGAGGTTTAATACGCTGACTTCACACCCGAATGACACGTGAAATTAGGAGGTTCGTATAATGAGTGCCTTGGACCGATCCCAGAACGTCATGACATGAAATTCTGACACTCCAACTCAAGACCCCCTATCTTTGTCTGGAAATGAAGGATGCCCTAATTAGTAGTAACACCCCAAGCGGACGCGGCTCATTTCACGATGATCGAAGTTTTGTATAGTTCCACTCTTGACCCGTCAGGTGTCCAAACGTGTATGTCGGTTGGAATGAATGTCAGAGCACATTATAACGGGATCCGCGGGCTTTTTCTCCGAGCAATGCGTTATACTGTTGGTCGCTAGTTACTCTATGATGGCCAGAATGTAGGAGGATTAGCCCCGGCGCGCCCGGAATACGAGAAATCCAAGAGAACCTGAACCTCAGTCACATGAGGGTTATTGAACTATATCGTCGT
seq00012   TGGACAATAAGTTGGCTCATTTCCAGGGGGCCCAACTACGCGTGGCAATAACTTCAAGATCTTTATAGGAAGTATTAGGTATCTCCCAATCCGTTAACCTCGCACGCGGGGTGCGTAGAGTGAGTCTAGCGATCTGCAGTTGGACTGTCCGGTTGGATTGTGAGATGGAGGCCAGGGGTTAAACTGTAAAGTTTAAGTCCATCGGACGATGAGATTTCATGCACAACGGAGAAAGAATGGTACCGTCGGCCCGCCGTATGCTTGGTCTCGCGCTGCGCTGAAAAGGGACGCAGTTGTTCAGGGCAAGAGCGTTTCACCCCAATTGGACACTACATGAGATTGCCCCGGCGTGGTTCCCGGCAGATTAAAGATCTCAGCTGAGGCGCAAGTATAGTACAGGAAGATCACCGGTGATCCCCTAGAATCCGGCAGCGCCTGTTTCTTAGTCTGAAAGCTGCCCCAGCAGAAATACGCTCTGTCTCGGTTATGCCGTGTGGAGGTATGGGAGGCATAGGGTACCCCTTAGACGCGATTTACGGTTCTCAATCTGTAGGCCATAGTCAATGGTAACTTGCAGTGAAATGACGGAGCAAGGGCACATTTGTTATACTCGAGAGTCATCAGTGCTCCTGCGTCCGCTAGGGCTCTCCCGCTAGTTCCTGTACCCTGCGCTAGTTGGCTGTGAGTCGTAGTCAAAACCCGCTTGGCTTGTTATTGATCCGCGCTCGAGTTCTGCTCCCGTAGGGGTACGATTCGAGACCCTGAATATGGAGTCGTGCGGAGATAAAGTATACAGCAGAAAGCCTCACCAGTTGTGTTAAGGCAAGTATGCTATGGCAATCATCTAACTCCTCTGCGCCCATTGCATCCGAGTGTCGGGCTTGCGTAGAGTGACAGTTGGGGCGTAAGCCCGTTACGAGGGGCTATACTAGTAATCCTAACGGCTGCACTTGTAGTGTGAAAGGAACTCCTGAGAGTCTATAATAGATAGCTTCTTTGATGGCCCTGATAGGTAATAATCTGGTCAGATCAATGTTAAGGGGGCAGAACCCACCCTTGGATAGGGCACAGCATTTGAACCATGAGTAGGCCCCTCACACGACAGTGCACGTCACGAACCTCGTTTAGTCCACATAGGTTTCACTTCGACCGGCGACTCCACCCATTCCGGCAAGGGCTGGGCGAACTGCCGTATCGGAATAAATCAATTATGAAAGGAGATTTATATTATTTTGGTGCACGTGGTAAGTATAATCAGCGAAACTCCCGCTGTCAATAGAACCCTACCTTAGTGCAACTTATCGGGTATGCACCAGCCTTTTAATAATATGCGTAGGGACGCACGGGAGAATCCCAACACATACTCTATACCACTCCAGGGAAATAAAAATGCTGGATCTCCGTTGTCGGCCCGGGTACGCTACGGTGAGCGAGTTTGAACCAGTGCGATGAGGGGATGTCCGGGTGTAGCCGTTAAGCGACGACGTACGCCCTCCGCCTGTTCCTGGCAGATCGGCTAAAGTCGCTGGGTTAACAGCTAAGCAGCTAACCTATGACTTGATATAGCGCTACAAAGTCTAGATCTTCATATCGACAGTATATATCGACGGACGGCTACTACTGCACTTAGCCGTGTCTTGCCCACAACATAAAGGCATGCTTATATATATTCTCGGGAACGATACAGGATTCAAGCCACCATGCCCCAGTGAACCGAAAATGTGATGAGTGCGCATTGACATGGTGCTCGTGCGTCGAACCTAGTACCCTAAAAATCTTTCTAACTGCTCTAGAGACAACGGTAACCACAGGGCCGGACCTCATTGTTTTCGAAGGAGGTTTAATACGCTGACTTCACACCCGAATGACACGTGAAATTAGGAGGTTCGTATAATGAGTGCCTTGGACCGATCCCAGAACGTCATGACATGAAATTCTGACACTCCAACTCAAGACCCCCTATCTTTGTCTGGAAATGAAGGATGCCCTAATTAGTAGTAACACCCCAAGCGGACGCGGCTCATTTCACGATGATCGAAGTTTTGTATAGTTCCACTCTTGACCCGTCAGGTGTCCAAACGTGTATGTCGGTTGGAATGAATGTCAGAGCACATTATAACGGGATCCGCGGGCTTTTTCTCCGAGCAATGCGTTATACTGTTGGTCGCTAGTTACTCTATGATGGCCAGAATGTAGGAGGATTAGCCCCGGCGCGCCCGGAATACGAGAAATCCAAGAGAACCTGAACCTCAGTCACATGAGGGTTATTGAACTATATCGTCGT
seq00013   TGGACAATAAGTTGGCTCATTTCCAGGGGGCCCAACTACGCGTGGCAATAACTTCAAGATCTTTATAGGAAGTATTAGGTATCTCCCAATCCGTTAACCTCGCACGCGGGGTGCGTAGAGTGAGTCTAGCGATCTGCAGTTGGACTGTCCGGTTGGATTGTGAGATGGAGGCCAGGGGTTAAACTGTAAAGTTTAAGTCCATCGGACGATGAGATTTCATGCACAACGGAGAAAGAATGGTACCGTCGGCCCGCCGTATGCTTGGTCTCGCGCTGCGCTGAAAAGGGACGCAGTTGTTCAGGGCAAGAGCGTTTCACCCCAATTGGACACTACATGAGATTGCCCCGGCGTGGTTCCCGGCAGATTAAAGATCTCAGCTGAGGCGCAAGTATAGTACAGGAAGATCACCGGTGATCCCCTAGAATCCGGCAGCGCCTGTTTCTTAGTCTGAAAGCTGCCCCAGCAGAAATACGCTCTGTCTCGGTTATGCCGTGTGGAGGTATGGGAGGCATAGGGTACCCCTTAGACGCGATTTACGGTTCTCAATCTGTAGGCCATAGTCAATGGTAACTTGCAGTGAAATGACGGAGCAAGGGCACATTTGTTATACTCGAGAGTCATCAGTGCTCCTGCGTCCGCTAGGGCTCTCCCGCTAGTTCCTGTACCCTGCGCTAGTTGGCTGTGAGTCGTAGTCAAAACCCGCTTGGCTTGTTATTGATCCGCGCTCGAGTTCTGCTCCCGTAGGGGTACGACTCGAGACCCTGAATATGGAGTCGTGCGGAGATAAAGTATACAGCAGAAAGCCTCACCAGTTGTGTTAAGGCAAGTATGCTATGGCAATCATCTAACTCCTCTGCGCCCATTGCATCCGAGTGTCGGGCTTGCGTAGAGTGACAGTTGGGGCGTAAGCCCGTTACGAGGGGCTATACTAGTAATCCTAACGGCTGCACTTGTAGTGTGAAAGGAACTCCTGAGAGTCTATAATAGATAGCTTCTTTGATGGCCCTGATAGGTAATAATCTGGTCAGATCAATGTTAAGGGGGCAGAACCCACCCTTGGATAGGGCACAGCATTTGAACCATGAGTAGGCCCCTCACACGACAGTGCACGTCACGAACCTCGTTTAGTCCACATAGGTTTCACTTCGACCGGCGACTCCACCCATTCCGGCAAGGGCTGGGCGAACTGCCGTATCGGAATAAATCAATTATGAAAGGAGATTTATATTATTTTGGTGCACGTGGTAAGTATAATCAGCGAAACTCCCGCTGTCAATAGAACCCTACCTTAGTGCAACTTATCGGGTATGCACCAGCCTTTTAATAATATGCGTAGGGACGCACGGGAGAATCCCAACACATACTCTATACCACTCCAGGGAAATAAAAATGCTGGATCTCCGTTGTCGGCCCGGGTACGCTACGGTGAGCGAGTTTGAACCAGTGCGATGAGGGGATGTCCGGGTGTAGCCGTTAAGCGACGACGTACGCCCTCCGCCTGTTCCTGGCAGATCGGCTAAAGTCGCTGGGTTAACAGCTAAGCAGCTAACCTATGACTTGATATAGCGCTACAAAGTCTAGATCTTCATATCGACAGTATATATCGACGGACGGCTACTACTGCACTTAGCCGTGTCTTGCCCACAACATAAAGGCATGCTTATATATATTCTCGGGAACGATACAGGATTCAAGCCACCATGCCCCAGTGAACCGAAAATGTGATGAGTGCGCATTGACATGGTGCTCGTGCGTCGAACCTAGTACCCTAAAAATCTTTCTAACTGCTCTAGAGACAACGGTAACCACAGGGCCGGACCTCATTGTTTTCGAAGGAGGTTTAATACGCTGACTTCACACCCGAATGACACGTGAAATTAGGAGGTTCGTATAATGAGTGCCTTGGACCGATCCCAGAACGTCATGACATGAAATTCTGACACTCCAACTCAAGACCCCCTATCTTTGTCTGGAAATGAAGGATGCCCTAATTAGTAGTAACACCCCAAGCGGACGCGGCTCATTTCACGATGATCGAAGTTTTGTATAGTTCCACTCTTGACCCGTCAGGTGTCCAAACGTGTATGTCGGTTGGAATGAATGTCAGAGCACATTATAACGGGATCCGCGGGCTTTTTCTCCGAGCAATGCGTTATACTGTTGGTCGCTAGTTACTCTATGATGGCCAGAATGTAGGAGGATTAGCCCCGGCGCGCCCGGAATACGAGAAATCCAAGAGAACCTGAACCTCAGTCACATGAGGGTTATTGAACTATATCGTCGT
seq00014   TGGACAATAAGTTGGCTCATTTCCAGGGGGCCCAACTACGCGTGGCAATAACTTCAAGATCTTTATAGGAAGTATTAGGTATCTCCCAATCCGTTAACCTCGCACGCGGGGTGCGTAGAGTGAGTCTAGCGATCTGCAGTTGGACTGTCCGGTTGGATTGTGAGATGGAGGCCAGGGGTTAAACTGTAAAGTTTAAGTCCATCGGACGATGAGATTTCATGCACAACGGAGAAAGAATGGTACCGTCGGCCCGCCGTATGCTTGGTCTCGCGCTGCGCTGAAAAGGGACGCAGTTGTTCAGGGCAAGAGCGTTTCACCCCAATTGGACACTACATGAGATTGCCCCGGCGTGGTTCCCGGCAGATTAAAGATCTCAGCTGAGGCGCAAGTATAGTACAGGAAGATCACCGGTGATCCCCTAGAATCCGGCAGCGCCTGTTTCTTAGTCTGAAAGCTGCCCCAGCAGAAATACGCTCTGTCTCGGTTATGCCGTGTGGAGGTATGGGAGGCATAGGGTACCCCTTAGACGCGATTTACGGTTCTCAATCTGTAGGCCTTAGTCAATGGTAACTTGCAGTGAAATGACGGAGCAAGGGCACATTTGTTATACTCGAGAGTCATCAGTGCTCCTGCGTCCGCTAGGGCTCTCCCGCTAGTTCCTGTACCCTGCGCTAGTTGGCTGTGAGTCGTAGTCAAAACCCGCTTGGCTTGTTATTGATCCGCGCTCGAGTTCTGCTCCCGTAGGGGTACGATTCGAGACCCTGAATATGGAGTCGTGCGGAGATAAAGTATACAGCAGAAAGCCTCACCAGTTGTGTTAAGGCAAGTATGCTATGGCAATCATCTAACTCCTCTGCGCCCATTGCATCCGAGTGTCGGGCTTGCGTAGAGTGAAAGTTGGGGCGTAAGCCCGTTACGAGGGGCTATACTAGTAATCCTAACGGCTGCACTTGTAGTGTGAAAGGAACTCCTGAGAGTCTATAATAGATAGCTTCTTTGATGGCCCTGATAGGTAATAATCTGGTCAGATCAATGTTAAGGGGGCAGAACCCACCCTTGGATAGGGCACAGCATTTGAACCATGAGTAGGCCCCTCACACGACAGTGCACGTCACGAACCTCGTTTAGTCCACATAGGTTTCACTTCGACCGGCGACTCCACCCATTCCGGCAAGGGCTGGGCGAACTGCCGTATCGGAATAAATCAATTATGAAAGGAGATTTATATTATTTTGGTGCACGTGGTAAGTATAATCAGCGAAACTCCCGCTGTCAATAGAACCCTACCTTAGTGCAACTTATCGGGTATGCACCAGCCTTTTAATAATATGCGTAGGGACGCACGGGAGAAACCCAACACATACTCTATACCACTCCAGGGAAATAAAAATGCTGGATCTCCGTTGTCGGCCCGGGTACGCTACGGTGAGCGAGTTTGAACCAGTGCGATGAGGGGATGTCCGGGTGTAGCCGTTAAGCGACGACGTACGCCCTCCGCCTGTTCCTGGCAGATCGGCTAAAGTCGCTGGGTTAACAGCTAAGCAGCTAACCTATGACTTGATATAGCGCTACAAAGTCTAGATCTTCATATCGACAGTATATATCGACGGACGGCTACTACTGCACTTAGCCGTGTCTTGCCCACAACATAAAGGCATGCTTATATATATTCTCGGGAACGATACAGGATTCAAGCCACCATGCCCCAGTGAACCGAAAATGTGATGAGTGCGCATTGACATGGTGCTCGTGCGTCGAACCTAGTACCCTAAAAATCTTTCTAACTGCTCTAGAGACAACGGTAACCACAGGGCCGGACCTCATTGTTTTCGAAGGACGTTTAATACGCTGACTTCACACCCGAATGACACGTGAAATTAGGAGGTTCGTATAATGAGTGCCTTGGACCGATCCCAGAACGTCATGACATGAAATTCTGACACTCCAACTCAAGACCCCCTATCTTTGTCTGGAAATGAAGGATGCCCTAATTAGTAGTAACACCCCAAGCGGACGCGGCTCATTTCACGATGATCGAAGTTTTGTATAGTTCCACTCTTGACCCGTCAGGTGTCCAAACGTGTATGTCGGTTGGAATGAATGTCAGAGCACATTATAACGGGATCCGCGGGCTTTTTCTCCGAGCAATGCGTTATACTGTTGGTCGCTAGTTACTCTATGATGGCCAGAATGTAGGAGGATTAGCCCCGGCGCGCCCGGAATACGAGAAATCCAAGAGAACCTGAACCTCAGTCACATGAGGGTTATTGAACTATATCGTCGT
seq00015   TGGACAATAAGTTGGCTCATTTCCAGGGGGCCCAACTACGCGTGGCAATAACTTCAAGATCTTTATAGGAAGTATTAGGTATCTCCCAATCCGTTAACCTCGCACGCGGGGTGCGTAGAGTGAGTCTAGCGATCTGCAGTTGGACTGTCCGGTTGGATTGTGAGATGGAGGCCAGGGGTTAAACTGTAAAGTTTAAGTCCATCGGACGATGAGATTTCATGCACAACGGAGAAAGAATGGTACCGTCGGCCCGCCGTATGCTTGGTCTCGCGCTGCGCTGAAAAGGGACGCAGTTGTTCAGGGCAAGAGCGTTTCACCCCAATTGGACACTACATGAGATTGCCCCGGCGTGGTTCCCGGCAGATTACAGATCTCAGCTGAGGCGCAAGTATAGTACAGGAAGATCACCGGTGATCCCCTAGAATCCGGCAGCGCCTGTTTCTTAGTCTGAAAGCTGCCCCAGCAGAAATACGCTCTGTCTCGGTTATGCCGTGTGGAGGTATGGGAGGCATAGGGTACCCCTTAGACGCGATTTACTGTTCTCAATCTGTAGGCCATAGTCAATGGTAACTTGCAGTGAAATGACGGAGCAAGGGCACATTTGTTATACTCGAGAGTCATCAGTGCTCCTGCGTCCGCTAGGGCTCTCCCGCTAGTTCCTGTACCCTGCGCTAGTTGGCTGTGAGTCGTAGTCAAAACCCGCTTGGCTTGTTATTGATCCGCGCTCGAGTTCTGCTCCCGTAGGGGTACGATTCGAGACCCTGAATATGGAGTCGTGCGGAGATAAAGTATACAGCAGAAAGCCTCACCAGTTGTGTTAAGGCAAGTATGCTATGGCAATCATCTAACTCCTCTGCGCCCATTGCATCCGAGTGTCGGGCTTGCGTAGAGTGAAAGTTGGGGCGTAAGCCCGTTACGAGGGGCTATACTAGTAATCCTAACGGCTGCACTTGTAGTGTGAAAGGAACTCCTGAGAGTCTATAATAGATAGCTTCTTTGATGGCCCTGATAGGTAATAATCTGGTCAGATCAATGTTAAGGGGGCAGAACCCACCCTTGGATAGGGCACAGCATTTGAACCATGAGTAGGCCCCTCACACGACAGTGCACGTCACGAACCTCGTTTAGTCCACATAGGTTTCACTTCGACCGGCGACTCCACCCATTCCGGCAAGGGCTGGGCGAAGTGCCGTATCGGAATAAATCAATTATGAAAGGAGATTTATATTATTTTGGTGCACGTGGTAAGTATAATCAGCGAAACTCCCGCTGTCAATAGAACCCTACCTTAGTGCAACTTATCGGGTATGCACCAGCCTTTTAATAATATGCGTAGGGACGCACGGGAGAAACCCAACACATACTCTATACCACTCCAGGGAAATAAAAATGCTGGATCTCCGTTGTCGGCCCGGGTACGCTACGGTGAGCGAGTTTGAACCAGTGCGATGAGGGGATGTCCGGGTGTAGCCGTTAAGCGACGACGTACGCCCTCCGCCTGTTCCTGGCAGATCGGCTAAAGTCGCTGGGTTAACACCTAAGCAGCTAACCTATGACTTGATATAGCGCTACAAAGTCTAGATCTTCATATCGACAGTATATATCGACGGACGGCTACTACTGCACTTAGCCGTGTCTTGCCCACAACATAAAGGCATGCTTATATATATTCTCGGGAACGATACAGGATTCAAGCCACCATGCCCCAGTGAACCGAAAATGTGATGAGTGCGCATTGACATGGTGCTCGTGCGTCGAACCTAGTACCCTAAAAATCTTTCTAACTGCTCTAGAGACAACGGTAACCACAGGGCCGGACCTCATTGTTTTCGAAGGAGGTTTAATACGCTGACTTCACACCCGAATGACACGTGAAATTAGGAGGTTCGTATAATGAGTGCCTTGGACCGATCCCAGAACGTCATGACATGAAATTCTGACACTCCAACTCAAGACCCCCTATCTTTGTCTGGAAATGAAGGATGCCCTAATTAGTAGTAACACCCCAAGCGGACGCGGCTCATTTCACGATGATCGAAGTTTTGTATAGTTCCACTCTTGACCCGTCAGGTGTCCAAACGTGTATGTCGGTTGGAATGAATGTCAGAGCACATTATAACGGGATCCGCGGGCTTTTTCTCCGAGCAATGCGTTATACTGTTGGTCGCTAGTTACTCTATGATGGCCAGAATGTAGGAGGATTAGCCCCGGCGCGCCCGGAATACGAGAAATCCAAGAGAACCTGAACCTCAGTCACATGAGGGTTATTGAACTATATCGTCGT
seq00016   TGGACAATAAGTTGGCTCATTTCCAGGGGGCCCAACTACGCGTGGCAATAACTTCAAGATCTTTATAGGAAGTATTAGGTATCTCCCAATCCGTTAACCTCGCACGCGGGGTGCGTAGAGTGAGTCTAGCGATCTGCAGTTGGACTGTCCGGTTGGATTGTGAGATGGAGGCCAGGGGTTAAACTGTAAAGTTTAAGTCCATCGGACGATGAGATTTCATGCACAACGGAGAAAGAATGGTACCGTCGGCCCGCCGTATGCTTGGTCTCGCGCTGCGCTGAAAAGGGACGCAGTTGTTCAGGGCAAGAGCGTTTCACCCCAATTGGACACTACATGAGATTGCCCCGGCGTGGTTCCCGGCAGATTACAGATCTCAGCTGAGGCGCAAGTATAGTACAGGAAGATCACCGGTGATCCCCTAGAATCCGGCAGCGCCTGTTTCTTAGTCTGAAAGCTGCCCCAGCAGAAATACGCTCTGTCTCGGTTATGCCGTGTGGAGGTATGGGAGGCATAGGGTACCCCTTAGACGCGATTTACTGTTCTCAATCTGTAGGCCATAGTCAATGGTAACTTGCAGTGAAATGACGGAGCAAGGGCACATTTGTTATACTCGAGAGTCATCAGTGCTCCTGCGTCCGCTAGGGCTCTCCCGCTAGTTCCTGTACCCTGCGCTAGTTGGCTGTGAGTCGTAGTCAAAACCCGCTTGGCTTGTTATTGATCCGCGCTCGAGTTCTGCTCCCGTAGGGGTACGATTCGAGACCCTGAATATGGAGTCGTGCGGAGATAAAGTATACAGCAGAAAGCCTCACCAGTTGTGTTAAGGCAAGTATGCTATGGCAATCATCTAACTCCTCTGCGCCCATTGCATCCGAGTGTCGGGCTTGCGTAGAGTGAAAGTTGGGGCGTAAGCCCGTTACGAGGGGCTATACTAGTAATCCTAACGGCTGCACTTGTAGTGTGAAAGGAACTCCTGAGAGTCTATAATAGATAGCTTCTTTGATGGCCCTGATAGGTAATAATCTGGTCAGATCAATGTTAAGGGGGCAGAACCCACCCTTGGATAGGGCACAGCATTTGAACCATGAGTAGGCCCCTCACACGACAGTGCACGTCACGAACCTCGTTTAGTCCACATAGGTTTCACTTCGACCGGCGACTCCACCCATTCCGGCAAGGGCTGGGCGAAGTGCCGTATCGGAATAAATCAATTATGAAAGGAGATTTATATTATTTTGGTGCACGTGGTAAGTATAATCAGCGAAACTCCCGCTGTCAATAGAACCCTACCTTAGTGCAACTTATCGGGTATGCACCAGCCTTTTAATAATATGCGTAGGGACGCACGGGAGAAACCCAACACATACTCTATACCACTCCAGGGAAATAAAAATGCTGGATCTCCGTTGTCGGCCCGGGTACGCTACGGTGAGCGAGTTTGAACCAGTGCGATGAGGGGATGTCCGGGTGTAGCCGTTAAGCGACGACGTACGCCCTCCGCCTGTTCCTGGCAGATCGGCTAAAGTCGCTGGGTTAACACCTAAGCAGCTAACCTATGACTTGATATAGCGCTACAAAGTCTAGATCTTCATATCGACAGTATATATCGACGGACGGCTACTACTGCACTTAGCCGTGTCTTGCCCACAACATAAAGGCATGCTTATATATATTCTCGGGAACGATACAGGATTCAAGCCACCATGCCCCAGTGAACCGAAAATGTGATGAGTGCGCATTGACATGGTGCTCGTGCGTCGAACCTAGTACCCTAAAAATCTTTCTAACTGCTCTAGAGACAACGGTAACCACAGGGCCGGACCTCATTGTTTTCGAAGGAGGTTTAATACGCTGACTTCACACCCGAATGACACGTGAAATTAGGAGGTTCGTATAATGAGTGCCTTGGACCGATCCCAGAACGTCATGACATGAAATACTGACACTCCAACTCAAGACCCCCTATCTTTGTCTGGAAATGAAGGATGCCCTAATTAGTAGTAACACCCCAAGCGGACGCGGCTCATTTCACGATGATCGAAGTTTTGTATAGTTCCACTCTTGACCCGTCAGGTGTCCAAACGTGTATGTCGGTTGGAATGAATGTCAGAGCACATTATAACGGGATCCGCGGGCTTTTTCTCCGAGCAATGCGTTATACTGTTGGTCGCTAGTTACTCTATGATGGCCAGAATGTAGGAGGATTAGCCCCGGCGCGCCCGGAATACGAGAAATCCAAGAGAACCTGAACCTCAGTCACATGAGGGTTATTGAACTATATCGTCGT
seq00017   TGGACAATAAGTTGGCTCATTTCCAGGGGGCCCAACTACGCGTGGCAATAACTTCAAGATCTTTATAGGAAGTATTAGGTATCTCCCAATCCGTTAACCTCGCACGCGGGGTGCGTAGAGTGAGTCTAGCGATCTGCAGTTGGACTGTCCGGTTGGATTGTGAGATGGAGGCCAGGGGGTAAACTGTAAAGTTTAAGTCCATCGGACGATGAGATTTCATGCACAACGGAGAAAGAATGGTACCGTCGGCCCGCCGTATGCTTGGTCTCGCGCTGCGCTGAAAAGGGACGCAGTTGTTCAGGGCAAGAGCGTTTCACCCCAATTGGACACTACATGAGATTGCCCCGGCGTGGTTCCCGGCAGATTAAAGATCTCAGCTGAGGCGCAAGTATAGTACAGGAAGATCACCGGTGATCCCCTAGAATCCGGCAGCGCCTGTTTCTTAGTCTGAAAGCTGCCCCAGCAGAAATACGCTCTGTCTCGGTTATGCCGTGTGGAGGTATGGGAGGCATAGGGTACCCCTTAGACGCGATTTACGGTTCTCAATCTGTAGGCCATAGTCAATGGTAACTTGCAGTGAAATGACGGAGCAAGGGCACATTTGTTATACTCGAGAGTCATCAGTGCTCCTGCGTCCGCTAGGGCTCTCCCGCTAGTTCCTGTACCCTGCGCTAGTTGGCTGTGAGTCGTAGTCAAAACCCGCTTGGCTTGTTATTGATCCGCGCTCGAGTTCTGCTCCCGTAGGGGTACGATTCGAGACCCTGAATATGGAGTCGTGCGGAGATAAAGTATACAGCAGAAAGCCTCACCAGTTGTGTTAAGGCAAGTATGCTATGGCAATCATCTAACTCCTCTGCGCCCATTGCATCCGAGTGTCGGGCTTGCGTAGAGTGACAGTTGGGGCGTAAGCCCGTTACGAGGGGCTATACTAGTAATCCTAACGGCTGCACTTGTAGTGTGAAAGGAACTCCTGAGAGTCTATAATAGATAGCTTCTTTGATGGCCCTGATAGGTAATAATCTGGTCAGATCAATGTTAAGGGGGCAGAACCCACCCTTGGATAGGGCACAGCATTTGAACCATGAGTAGGCCCCTCACACGACAGTGCACGTCACGAACCTCGTTTAGTCTACATAGGTTTCACTTCGACCGGCGACTCCACCCATTCCGGCAAGGGCTGGGCGAACTGCCGTATCGGAATAAATCAATTATGAAAGGAGATTTGTATTATTTTGGTGCACGTGGTAAGTATAATCAGCGAAACTCCCGCTGTCAATAGAACCCTACCTTAGTGCAACTTATCGGGTATGCACCAGCCTTTTAATAATATGCGTAGGGACGCACGGGAGAAACCCAACACATACTCTATACCACTCCAGGGAAATAAAAATGCTGGATCTCCGTTGTCGGCCCGGGTACGCTACGGTGAGCGAGTTTGAACCAGTGCGATGAGGGGATGTCCGGGTGTAGCCGTTAAGCGACGACGTACGCCCTCCGCCTGTTCCTGGCAGATCGGCTAAAGTCGCTGGGTTAACACCTAAGCAGCTAACCTATGACTTGATATAGCGCTACAAAGTCTAGATCTTCATATCGACAGTATATATCGACGGACGGCTACTACTGCACTTAGCCGTGTCTTGCCCACAACATAAAGGCATGCTTATATATATTCTCGGGAACGATACAGGATTCAAGCCACCATGCCCCAGTGAACCGAAAATGTGATGAGTGCGCATTGACATGGTGCTCGTGCGTCGAACCTAGTACCCTAAAAATCTTTCTAACTGCTCTAGAGACAACGGTAACCACAGGGCCGGACCTCATTGTTTTCGAAGGACGTTTAATACGCTGACTTCACACCCGAATGACACGTGAAATTAGGAGGTTCGTATAATGAGTGCCTTGGACCGATCCCAGAACGTCATGACATGAAATTCTGACACTCCAACTCAAGACCCCCTATCTTTGTCTGGAAATGAAGGATGCCCTAATTAGTAGTAACACCCCAAGCGGACGCGGCTCATTTCACGATGATCGAAGTTTTGTATAGTTCCACTCTTGACCCGTCAGGTGTCCAAACGTGTATGTCGGTTGGAATGAATGTCAGAGCACATTATAACGGGATCCGCGGGCTTTTTCTCCGAGCAATGCGTTATACTGTTGGTCGCTAGTTACTCTATGATGGCCAGAATGTAGGAGGATTAGCCCCGGCGCGCCCGGAATACGAGAAATCCAAGAGAACCTGAACCTCAGTCACATGAGGGTTATTGAACTATATCGTCGT
seq00018   TGGACAATAAGTTGGCTCATTTCCAGGGGGCCCAACTACGCGTGGCAATAACTTCAAGATCTTTATAGGAAGTATTAGGTATCTCCCAATCCGTTAACCTCGCACGCGGGGTGCGTAGAGTGAGTCTAGCGATCTGCAGTTGGACTGTCCGGTTGGATTGTGAGATGGAGGCCAGGGGTTAAACTGTAAAGTTTAAGTCCATCGGACGATGAGATTTCATGCACAACGGAGAAAGAATGGTACCGTCGGCCCGCCGTATGCTTGGTCTCGCGCTGCGCTGAAAAGGGACGCAGTTGTTCAGGGCAAGAGCGTTTCACCCCAATTGGACACTACATGAGATTGCCCCGGCGTGGTTCCCGGCAGATTAAAGATCTCAGCTGAGGCGCAAGTATAGTACAGGAAGATCACCGGTGATCCCCTAGAATCCGGCAGCGCCTGTTTCTTAGTCTGAAAGCTGCCCCAGCAGAAATACGCTCTGTCTCGGTTATGCCGTGTGGAGGTATGGGAGGCATAGGGTACCCCTTAGACGCGATTTACGGTTCTCAATCTGTAGGCCATAGTCAATGGTAACTTGCAGTGAAATGACGGAGCAAGGGCACATTTGTTATACTCGAGAGTCATCAGTGCTCCTGCGTCCGCTAGGGCTCTCCCGCTAGTTCCTGTACCCTGCGCTAGTTGGCTGTGAGTCGTAGTCAAAACCCGCTTGGCTTGTTATTGATCCGCGCTCGAGTTCTGCTCCCGTAGGGGTACGATTCGAGACCCTGAATATGGAGTCGTGCGGAGATAAAGTATACAGCAGAAAGCCTCACCAGTTGTGTTAAGGCAAGTATGCTATGGCAATCATCTAACTCCTCTGCGCCCATTGCATCCGAGTGTCGGGCTTGCGTAGAGTGACAGTTGGGGCGTAAGCCCGTTACGAGGGGCTATACTAGTAATCCTAACGGCTGCACTTGTAGTGTGAAAGGAACTCCTGAGAGTCTATAATAGATAGCTTCTTTGATGGCCCTGATAGGTAATAATCTGGTCAGATCAATGTTAAGGGGGCAGAACCCACCCTTGGATAGGGCACAGCATTTGAACCATGAGTAGGCCCCTCACACGACAGTGCACGTCACGAACCTCGTTTAGTCCACATAGGTTTCACTTCGACCGGCGACTCCACCCATTCCGGCAAGGGCTGGGCGAACTGCCGTATCGGAATAAATCAATTATGAAAGGAGATTTATATTATTTTGGTGCACGTGGTAAGTATAATCAGCGAAACTCCCGCTGTCAATAGAACCCTACCTTAGTGCAACTTATCGGGTATGCACCAGCCTTTTAATAATATGCGTAGGGACGCACGGGAGAATCCCAACACATACTCTATACCACTCCAGGGAAATAAAAATGCTGGATCTCCGTTGTCGGCCCGGGTACGCTACGGTGAGCGAGTTTGAACCAGTGCGATGAGGGGATGTCCGGGTGTAGCCGTTAAGCGACGACGTACGCCCTCCGCCTGTTCCTGGCAGATCGGCTAAAGTCGCTGGGTTAACAGCTAAGCAGCTAACCTATGACTTGATATAGCGCTACAAAGTCTAGATCTTCATATCGACAGTATATATCGACGGACGGCTACTACTGCACTTAGCCGTGTCTTGCCCACAACATAAAGGCATGCTTATATATATTCTCGGGAACGATACAGGATTCAAGCCACCATGCCCCAGTGAACCGAAAATGTGATGAGTGCGCATTGACATGGTGCTCGTGCGTCGAACCTAGTACCCTAAAAATCTTTCTAACTGCTCTAGAGACAACGGTAACCACAGGGCCGGACCTCATTGTTTTCGAAGGAGGTTTAATACGCTGACTTCACACCCGAATGACACGTGAAATTAGGAGGTTCGTATAATGAGTGCCTTGGACCGATCCCAGAACGTCATGACATGAAATTCTGACACTCCAACTCAAGACCCCCTATCTTTGTCTGGAAATGAAGGATGCCCTAATTAGTAGTAACACCCCAAGCGGACGCGGCTCATTTCACGATGATCGAAGTTTTGTATAGTTCCACTCTTGACCCGTCAGGTGTCCAAACGTGTATGTCGGTTGGAATGAATGTCAGAGCACATTATAACGGGATCCGCGGGCTTTTTCTCCGAGCAATGCGTTATACTGTTGGTCGCTAGTTACTCTATGATGGCCAGAATGTAGGAGGATTAGCCCCGGCGCGCCCGGAATACGAGAAATCCAAGAGAACCTGAACCTCAGTCACATGAGGGTTATTGAACTATATCGTCGT
seq00019   TGGACAATAAGTTGGCTCATTTCCAGGGGGCCCAACTACGCGTGGCAATAACTTCAAGATCTTTATAGGAAGTATTAGGTATCTCCCAATCCGTTAACCTCGCACGCGGGGTGCGTAGAGTGAGTCTAGCGATCTGCAGTTGGACTGTCCGGTTGGATTGTGAGATGGAGGCCAGGGGTTAAACTGTAAAGTTTAAGTCCATCGGACGATGAGATTTCATGCACAACGGAGAAAGAATGGTACCGTCGGCCCGCCGTATGCTTGGTCTCGCGCTGCGCTGAAAAGGGACGCAGTTGTTCAGGGCAAGAGCGTTTCACCCCAATTGGACACTACATGAGATTGCCCCGGCGTGGTTCCCGGCAGATTAAAGATCTCAGCTGAGGCGCAAGTATAGTACAGGAAGATCACCGGTGATCCCCTAGAATCCGGCAGCGCCTGTTTCTTAGTCTGAAAGCTGCCCCAGCAGAAATACGCTCTGTCTCGGTTATGCCGTGTGGAGGTATGGGAGGCATAGGGTACCCCTTAGACGCGATTTACGGTTCTCAATCTGTAGGCCTTAGTCAATGGTAACTTGCAGTGAAATGACGGAGCAAGGGCACATTTGTTATACTCGAGAGTCATCAGTGCTCCTGCGTCCGCTAGGGCTCTCCCGCTAGTTCCTGTACCCTGCGCTAGTTGGCTGTGAGTCGTAGTCAAAACCCGCTTGGCTTGTTATTGATCCGCGCTCGAGTTCTGCTCCCGTAGGGGTACGATTCGAGACCCTGAATATGGAGTCGTGCGGAGATAAAGTATACAGCAGAAAGCCTCACCAGTTGTGTTAAGGCAAGTATGCTATGGCAATCATCTAACTCCTCTGCGCCCATTGCATCCGAGTGTCGGGCTTGCGTAGAGTGAAAGTTGGGGCGTAAGCCCGTTACGAGGGGCTATACTAGTAATCCTAACGGCTGCACTTGTAGTGTGAAAGGAACTCCTGAGAGTCTATAATAGATAGCTTCTTTGATGGCCCTGATAGGTAATAATCTGGTCAGATCAATGTTAAGGGGGCAGAACCCACCCTTGGATAGGGCACAGCATTTGAACCATGAGTAGGCCCCTCACACGACAGTGCACGTCACGAACCTCGTTTAGTCCACATAGGTTTCACTTCGACCGGCGACTCCACCCATTCCGGCAAGGGCTGGGCGAACTGCCGTATCGGAATAAATCAATTATGAAAGGAGATTTATATTATTTTGGTGCACGTGGTAAGTATAATCAGCGAAACTCCCGCTGTCAATAGAACCCTACCTTAGTGCAACTTATCGGGTATGCACCAGCCTTTTAATAATATGCGTAGGGACGCACGGGAGAAACCCAACACATACTCTATACCACTCCAGGGAAATAAAAATGCTGGATCTCCGTTGTCGGCCCGGGTACGCTACGGTGAGCGAGTTTGAACCAGTGCGATGAGGGGATGTCCGGGTGTAGCCGTTAAGCGACGACGTACGCCCTCCGCCTGTTCCTGGCAGATCGGCTAAAGTCGCTGGGTTAACAGCTAAGCAGCTAACCTATGACTTGATATAGCGCTACAAAGTCTAGATCTTCATATCGACAGTATATATCGACGGACGGCTACTACTGCACTTAGCCGTGTCTTGCCCACAACATAAAGGCATGCTTATATATATTCTCGGGAACGATACAGGATTCAAGCCACCATGCCCCAGTGAACCGAAAATGTGATGAGTGCGCATTGACATGGTGCTCGTGCGTCGAACCTAGTACCCTAAAAATCTTTCTAACTGCTCTAGAGACAACGGTAACCACAGGGCCGGACCTCATTGTTTTCGAAGGACGTTTAATACGCTGACTTCACACCCGAATGACACGTGAAATTAGGAGGTTCGTATAATGAGTGCCTTGGACCGATCCCAGAACGTCATGACATGAAATTCTGACACTCCAACTCAAGACCCCCTATCTTTGTCTGGAAATGAAGGATGCCCTAATTAGTAGTAACACCCCAAGCGGACGCGGCTCATTTCACGATGATCGAAGTTTTGTATAGTTCCACTCTTGACCCGTCAGGTGTCCAAACGTGTATGTCGGTTGGAATGAATGTCAGAGCACATTATAACGGGATCCGCGGGCTTTTTCTCCGAGCAATGCGTTATACTGTTGGTCGCTAGTTACTCTATGATGGCCAGAATGTAGGAGGATTAGCCCCGGCGCGCCCGGAATACGAGAAATCCAAGAGAACCTGAACCTCAGTCACATGAGGGTTATTGAACTATATCGTCGT
seq00020   TGGACAATAAGTTGGCTCATTTCCAGGGGGCCCAACTACGCGTGGCAATAACTTCAAGATCTTTATAGGAAGTATTAGGTATCTCCCAATCCGTTAACCTCGCACGCGGGGTGCGTAGAGTGAGTCTAGCGATCTGCAGTTGGACTGTCCGGTTGGATTGTGAGATGGAGGCCAGGGGTTAAACTGTAAAGTTTAAGTCCATCGGACGATGAGATTTCATGCACAACGGAGAAAGAATGGTACCGTCGGCCCGCCGTATGCTTGGTCTCGCGCTGCGCTGAAAAGGGACGCAGTTGTTCAGGGCAAGAGCGTTTCACCCCAATTGGACACTACATGAGATTGCCCCGGCGTGGTTCCCGGCAGATTAAAGATCTCAGCTGAGGCGCAAGTATAGTACAGGAAGATCACCGGTGATCCCCTAGAATCCGGCAGCGCCTGTTTCTTAGTCTGAAAGCTGCCCCAGCAGAAATACGCTCTGTCTCGGTTATGCCGTGTGGAGGTATGGGAGGCATAGGGTACCCCTTAGACGCGATTTACGGTTCTCAATCTGTAGGCCTTAGTCAATGGTAACTTGCAGTGAAATGACGGAGCAAGGGCACATTTGTTATACTCGAGAGTCATCAGTGCTCCTGCGTCCGCTAGGGCTCTCCCGCTAGTTCCTGTACCCTGCGCTAGTTGGCTGTGAGTCGTAGTCAAAACCCGCTTGGCTTGTTATTGATCCGCGCTCGAGTTCTGCTCCCGTAGGGGTACGATTCGAGACCCTGAATATGGAGTCGTGCGGAGATAAAGTATACAGCAGAAAGCCTCACCAGTTGTGTTAAGGCAAGTATGCTATGGCAATCATCTAACTCCTCTGCGCCCATTGCATCCGAGTGTCGGGCTTGCGTAGAGTGAAAGTTGGGGCGTAAGCCCGTTACGAGGGGCTATACTAGTAATCCTAACGGCTGCACTTGTAGTGTGAAAGGAACTCCTGAGAGTCTATAATAGATAGCTTCTTTGATGGCCCTGATAGGTAATAATCTGGTCAGATCAATGTTAAGGGGGCAGAACCCACCCTTGGATAGGGCACAGCATTTGAACCATGAGTAGGCCCCTCACACGACAGTGCACGTCACGAACCTCGTTTAGTCCACATAGGTTTCACTTCGACCGGCGACTCCACCCATTCCGGCAAGGGCTGGGCGAACTGCCGTATCGGAATAAATCAATTATGAAAGGAGATTTATATTATTTTGGTGCACGTGGTAAGTATAATCAGCGAAACTCCCGCTGTCAATAGAACCCTACCTTAGTGCAACTTATCGGGTATGCACCAGCCTTTTAATAATATGCGTAGGGACGCACGGGAGAAACCCAACACATACTCTATACCACTCCAGGGAAATAAAAATGCTGGATCTCCGTTGTCGGCCCGGGTACGCTACGGTGAGCGAGTTTGAACCAGTGCGATGAGGGGATGTCCGGGTGTAGCCGTTAAGCGACGACGTACGCCCTCCGCCTGTTCCTGGCAGATCGGCTAAAGTCGCTGGGTTAACAGCTAAGCAGCTAACCTATGACTTGATATAGCGCTACAAAGTCTAGATCTTCATATCGACAGTATATATCGACGGACGGCTACTACTGCACTTAGCCGTGTCTTGCCCACAACATAAAGGCATGCTTATATATATTCTCGGGAACGATACAGGATTCAAGCCACCATGCCCCAGTGAACCGAAAATGTGATGAGTGCGCATTGACATGGTGCTCGTGCGTCGAACCTAGTACCCTAAAAATCTTTCTAACTGCTCTAGAGACAACGGTAACCACAGGGCCGGACCTCATTGTTTTCGAAGGACGTTTAATACGCTGACTTCACACCCGAATGACACGTGAAATTAGGAGGTTCGTATAATGAGTGCCTTGGACCGATCCCAGAACGTCATGACATGAAATTCTGACACTCCAACTCAAGACCCCCTATCTTTGTCTGGAAATGAAGGATGCCCTAATTAGTAGTAACACCCCAAGCGGACGCGGCTCATTTCACGATGATCGAAGTTTTGTATAGTTCCACTCTTGACCCGTCAGGTGTCCAAACGTGTATGTCGGTTGGAATGAATGTCAGAGCACATTATAACGGGATCCGCGGGCTTTTTCTCCGAGCAATGCGTTATACTGTTGGTCGCTAGTTACTCTATGATGGCCAGAATGTAGGAGGATTAGCCCCGGCGCGCCCGGAATACGAGAAATCCAAGAGAACCTGAACCTCAGTCACATGAGGGTTATTGAACTATATCGTCGT
seq00021   TGGACAATAAGTTGGCTCATTTCCAGGGGGCCCAACTACGCGTGGCAATAACTTCAAGATCTTTATAGGAAGTATTAGGTATCTCCCAATCCGTTAACCTCGCACGCGGGGTGCGTAGAGTGAGTCTAGCGATCTGCAGTTGGACTGTCCGGTTGGATTGTGAGATGGAGGCCAGGGGTTAAACTGTAAAGTTTAAGTCCATCGGACGATGAGATTTCATGCACAACGGAGAAAGAATGGTACCGTCGGCCCGCCGTATGCTTGGTCTCGCGCTGCGCTGAAAAGGGACGCAGTTGTTCAGGGCAAGAGCGTTTCACCCCAATTGGACACTACATGAGATTGCCCCGGCGTGGTTCCCGGCAGATTAAAGATCTCAGCTGAGGCGCAAGTATAGTACAGGAAGATCACCGGTGATCCCCTAGAATCCGGCAGCGCCTGTTTCTTAGTCTGAAAGCTGCCCCAGCAGAAATACGCTCTGTCTCGGTTATGCCGTGTGGAGGTATGGGAGGCATAGGGTACCCCTTAGACGCGATTTACGGTTCTCAATCTGTAGGCCATAGTCAATGGTAACTTGCAGTGAAATGACGGAGCAAGGGCACATTTGTTATACTCGAGAGTCATCAGTGCTCCTGCGTCCGCTAGGGCTCTCCCGCTAGTTCCTGTACCCTGCGCTAGTTGGCTGTGAGTCGTAGTCAAAACCCGCTTGGCTTGTTATTGATCCGCGCTCGAGTTCTGCTCCCGTAGGGGTACGACTCGAGACCCTGAATATGGAGTCGTGCGGAGATAAAGTATACAGCAGAAAGCCTCACCAGTTGTGTTAAGGCAAGTATGCTATGGCAATCATCTAACTCCTCTGCGCCCATTGCATCCGAGTGTCGGGCTTGCGTAGAGTGACAGTTGGGGCGTAAGCCCGTTACGAGGGGCTATACTAGTAATCCTAACGGCTGCACTTGTAGTGTGAAAGGAACTCCTGAGAGTCTATAATAGATAGCTTCTTTGATGGCCCTGATAGGTAATAATCTGGTCAGATCAATGTTAAGGGGGCAGAACCCACCCTTGGATAGGGCACAGCATTTGAACCATGAGTAGGCCCCTCACACGACAGTGCACGTCACGAACCTCGTTTAGTCCACATAGGTTTCACTTCGACCGGCGACTCCACCCATTCCGGCAAGGGCTGGGCGAACTGCCGTATCGGAATAAATCAATTATGAAAGGAGATTTATATTATTTTGGTGCACGTGGTAAGTATAATCAGCGAAACTCCCGCTGTCAATAGAACCCTACCTTAGTGCAACTTATCGGGTATGCACCAGCCTTTTAATAATATGCGTAGGGACGCACGGGAGAATCCCAACACATACTCTATACCACTCCAGGGAAATAAAAATGCTGGATCTCCGTTGTCGGCCCGGGTACGCTACGGTGAGCGAGTTTGAACCAGTGCGATGAGGGGATGTCCGGGTGTAGCCGTTAAGCGACGACGTACGCCCTCCGCCTGTTCCTGGCAGATCGGCTAAAGTCGCTGGGTTAACAGCTAAGCAGCTAACCTATGACTTGATATAGCGCTACAAAGTCTAGATCTTCATATCGACAGTATATATCGACGGACGGCTACTACTGCACTTAGCCGTGTCTTGCCCACAACATAAAGGCATGCTTATATATATTCTCGGGAACGATACAGGATTCAAGCCACCATGCCCCAGTGAACCGAAAATGTGATGAGTGCGCATTGACATGGTGCTCGTGCGTCGAACCTAGTACCCTAAAAATCTTTCTAACTGCTCTAGAGACAACGGTAACCACAGGGCCGGACCTCATTGTTTTCGAAGGAGGTTTAATACGCTGACTTCACACCCGAATGACACGTGAAATTAGGAGGTTCGTATAATGAGTGCCTTGGACCGATCCCAGAACGTCATGACATGAAATTCTGACACTCCAACTCAAGACCCCCTATCTTTGTCTGGAAATGAAGGATGCCCTAATTAGTAGTAACACCCCAAGCGGACGCGGCTCATTTCACGATGATCGAAGTTTTGTATAGTTCCACTCTTGACCCGTCAGGTGTCCAAACGTGTATGTCGGTTGGAATGAATGTCAGAGCACATTATAACGGGATCCGCGGGCTTTTTCTCCGAGCAATGCGTTATACTGTTGGTCGCTAGTTACTCTATGATGGCCAGAATGTAGGAGGATTAGCCCCGGCGCGCCCGGAATACGAGAAATCCAAGAGAACCTGAACCTCAGTCACATGAGGGTTATTGAACTATATCGTCGT
seq00022   TGGACAATAAGTTGGCTCATTTCCAGGGGGCCCAACTACGCGTGGCAATAACTTCAAGATCTTTATAGGAAGTATTAGGTATCTCCCAATCCGTTAACCTCGCACGCGGGGTGCGTAGAGTGAGTCTAGCGATCTGCAGTTGGACTGTCCGGTTGGATTGTGAGATGGAGGCCAGGGGTTAAACTGTAAAGTTTAAGTCCATCGGACGATGAGATTTCATGCACAACGGAGAAAGAATGGTACCGTCGGCCCGCCGTATGCTTGGTCTCGCGCTGCGCTGAAAAGGGACGCAGTTGTTCAGGGCAAGAGCGTTTCACCCCAATTGGACACTACATGAGATTGCCCCGGCGTGGTTCCCGGCAGATTAAAGATCTCAGCTGAGGCGCAAGTATAGTACAGGAAGATCACCGGTGATCCCCTAGAATCCGGCAGCGCCTGTTTCTTAGTCTGAAAGCTGCCCCAGCAGAAATACGCTCTGTCTCGGTTATGCCGTGTGGAGGTATGGGAGGCATAGGGTACCCCTTAGACGCGATTTACGGTTCTCAATCTGTAGGCCTTAGTCAATGGTAACTTGCAGTGAAATGACGGAGCAAGGGCACATTTGTTATACTCGAGAGTCATCAGTGCTCCTGCGTCCGCTAGGGCTCTCCCGCTAGTTCCTGTACCCTGCGCTAGTTGGCTGTGAGTCGTAGTCAAAACCCGCTTGGCTTGTTATTGATCCGCGCTCGAGTTCTGCTCCCGTAGGGGTACGATTCGAGACCCTGAATATGGAGTCGTGCGGAGATAAAGTATACAGCAGAAAGCCTCACCAGTTGTGTTAAGGCAAGTATGCTATGGCAATCATCTAACTCCTCTGCGCCCATTGCATCCGAGTGTCGGGCTTGCGTAGAGTGAAAGTTGGGGCGTAAGCCCGTTACGAGGGGCTATACTAGTAATCCTAACGGCTGCACTTGTAGTGTGAAAGGAACTCCTGAGAGTCTATAATAGATAGCTTCTTTGATGGCCCTGATAGGTAATAATCTGGTCAGATCAATGTTAAGGGGGCAGAACCCACCCTTGGATAGGGCACAGCATTTGAACCATGAGTAGGCCCCTCACACGACAGTGCACGTCACGAACCTCGTTTAGTCCACATAGGTTTCACTTCGACCGGCGACTCCACCCATTCCGGCAAGGGCTGGGCGAACTGCCGTATCGGAATAAATCAATTATGAAAGGAGATTTATATTATTTTGGTGCACGTGGTAAGTATAATCAGCGAAACTCCCGCTGTCAATAGAACCCTACCTTAGTGCAACTTATCGGGTATGCACCAGCCTTTTAATAATATGCGTAGGGACGCACGGGAGAAACCCAACACATACTCTATACCACTCCAGGGAAATAAAAATGCTGGATCTCCGTTGTCGGCCCGGGTACGCTACGGTGAGCGAGTTTGAACCAGTGCGATGAGGGGATGTCCGGGTGTAGCCGTTAAGCGACGACGTACGCCCTCCGCCTGTTCCTGGCAGATCGGCTAAAGTCGCTGGGTTAACAGCTAAGCAGCTAACCTATGACTTGATATAGCGCTACAAAGTCTAGATCTTCATATCGACAGTATATATCGACGGACGGCTACTACTGCACTTAGCCGTGTCTTGCCCACAACATAAAGGCATGCTTATATATATTCTCGGGAACGATACAGGATTCAAGCCACCATGCCCCAGTGAACCGAAAATGTGATGAGTGCGCATTGACATGGTGCTCGTGCGTCGAACCTAGTACCCTAAAAATCTTTCTAACTGCTCTAGAGACAACGGTAACCACAGGGCCGGACCTCATTGTTTTCGAAGGACGTTTAATACGCTGACTTCACACCCGAATGACACGTGAAATTAGGAGGTTCGTATAATGAGTGCCTTGGACCGATCCCAGAACGTCATGACATGAAATTCTGACACTCCAACTCAAGACCCCCTATCTTTGTCTGGAAATGAAGGATGCCCTAATTAGTAGTAACACCCCAAGCGGACGCGGCTCATTTCACGATGATCGAAGTTTTGTATAGTTCCACTCTTGACCCGTCAGGTGTCCAAACGTGTATGTCGGTTGGAATGAATGTCAGAGCACATTATAACGGGATCCGCGGGCTTTTTCTCCGAGCAATGCGTTATACTGTTGGTCGCTAGTTACTCTATGATGGCCAGAATGTAGGAGGATTAGCCCCGGCGCGCCCGGAATACGAGAAATCCAAGAGAACCTGAACCTCAGTCACATGAGGGTTATTGAACTATATCGTCGT
seq00023   TGGACAATAAGTTGGCTCATTTCCAGGGGGCCCAACTACGCGTGGCAATAACTTCAAGATCTTTATAGGAAGTATTAGGTATCTCCCAATCCGTTAACCTCGCACGCGGGGTGCGTAGAGTGAGTCTAGCGATCTGCAGTTGGACTGTCCGGTTGGATTGTGAGATGGAGGCCAGGGGTTAAACTGTAAAGTTTAAGTCCATCGGACGATGAGATTTCATGCACAACGGAGAAAGAATGGTACCGTCGGCCCGCCGTATGCTTGGTCTCGCGCTGCGCTGAAAAGGGACGCAGTTGTTCAGGGCAAGAGCGTTTCACCCCAATTGGACACTACATGAGATTGCCCCGGCGTGGTTCCCGGCAGATTAAAGATCTCAGCTGAGGCGCAAGTATAGTACAGGAAGATCACCGGTGATCCCCTAGAATCCGGCAGCGCCTGTTTCTTAGTCTGAAAGCTGCCCCAGCAGAAATACGCTCTGTCTCGGTTATGCCGTGTGGAGGTATGGGAGGCATAGGGTACCCCTTAGACGCGATTTACGGTTCTCAATCTGTAGGCCTTAGTCAATGGTAACTTGCAGTGAAATGACGGAGCAAGGGCACATTTGTTATACTCGAGAGTCATCAGTGCTCCTGCGTCCGCTAGGGCTCTCCCGCTAGTTCCTGTACCCTGCGCTAGTTGGCTGTGAGTCGTAGTCAAAACCCGCTTGGCTTGTTATTGATCCGCGCTCGAGTTCTGCTCCCGTAGGGGTACGATTCGAGACCCTGAATATGGAGTCGTGCGGAGATAAAGTATACAGCAGAAAGCCTCACCAGTTGTGTTAAGGCAAGTATGCTATGGCAATCATCTAACTCCTCTGCGCCCATTGCATCCGAGTGTCGGGCTTGCGTAGAGTGACAGTTGGGGCGTAAGCCCGTTACGAGGGGCTATACTAGTAATCCTAACGGCTGCACTTGTAGTGTGAAAGGAACTCCTGAGAGTCTATAATAGATAGCTTCTTTGATGGCCCTGATAGGTAATAATCTGGTCAGATCAATGTTAAGGGGGCAGAACCCACCCTTGGATAGGGCACAGCATTTGAACCATGAGTAGGCCCCTCACACGACAGTGCACGTCACGAACCTCGTTTAGTCCACATAGGTTTCACTTCGACCGGCGACTCCACCCATTCCGGCAAGGGCTGGGCGAACTGCCGTATCGGAATAAATCAATTATGAAAGGAGATTTATATTATTTTGGTGCACGTGGTAAGTATAATCAGCGAAACTCCCGCTGTCAATAGAACCCTACCTTAGTGCAACTTATCGGGTATGCACCAGCCTTTTAATAATATGCGTAGGGACGCACGGGAGAATCCCAACACATACTCTATACCACTCCAGGGAAATAAAAATGCTGGATCTCCGTTGTCGGCCCGGGTACGCTACGGTGAGCGAGTTTGAACCAGTGCGATGAGGGGATGTCCGGGTGTAGCCGTTAAGCGACGACGTACGCCCTCCGCCTGTTCCTGGCAGATCGGCTAAAGTCGCTGGGTTAACAGCTAAGCAGCTAACCTATGACTTGATATAGCGCTACAAAGTCTAGATCTTCATATCGACAGTATATATCGACGGACGGCTACTACTGCACTTAGCCGTGTCTTGCCCACAACATAAAGGCATGCTTATATATATTCTCGGGAACGATACAGGATTCAAGCCACCATGCCCCAGTGAACCGAAAATGTGATGAGTGCGCATTGACATGGTGCTCGTGCGTCGAACCTAGTACCCTAAAAATCTTTCTAACTGCTCTAGAGACAACGGTAACCACAGGGCCGGACCTCATTGTTTTCGAAGGAGGTTTAATACGCTGACTTCACACCCGAATGACACGTGAAATTAGGAGGTTCGTATAATGAGTGCCTTGGACCGATCCCAGAACGTCATGACATGAAATTCTGACACTCCAACTCAAGACCCCCTATCTTTGTCTGGAAATGAAGGATGCCCTAATTAGTAGTAACACCCCAAGCGGACGCGGCTCATTTCACGATGATCGAAGTTTTGTATAGTTCCACTCTTGACCCGTCAGGTGTCCAAACGTGTATGTCGGTTGGAATGAATGTCAGAGCACATTATAACGGGATCCGCGGGCTTTTTCTCCGAGCAATGCGTTATACTGTTGGTCGCTAGTTACTCTATGATGGCCAGAATGTAGGAGGATTAGCCCCGGCGCGCCCGGAATACGAGAAATCCAAGAGAACCTGAACCTCAGTCACATGAGGGTTATTGAACTATATCGTCGT
seq00024   TGGACAATAAGTTGGCTCATTTCCAGGGGGCCCAACTACGCGTGGCAATAACTTCAAGATCTTTATAGGAAGTATTAGGTATCTCCCAATCCGTTAACCTCGCACGCGGGGTGCGTAGAGTGAGTCTAGCGATCTGCAGTTGGACTGTCCGGTTGGATTGTGAGATGGAGGCCAGGGGTTAAACTGTAAAGTTTAAGTCCATCGGACGATGAGATTTCATGCACAACGGAGAAAGAATGGTACCGTCGGCCCGCCGTATGCTTGGTCTCGCGCTGCGCTGAAAAGGGACGCAGTTGTTCAGGGCAAGAGCGTTTCACCCCAATTGGACACTACATGAGATTGCCCCGGCGTGGTTCCCGGCAGATTAAAGATCTCAGCTGAGGCGCAAGTATAGTACAGGAAGATCACCGGTGATCCCCTAGAATCCGGCAGCGCCTGTTTCTTAGTCTGAAAGCTGCCCCAGCAGAAATACGCTCTGTCTCGGTTATGCCGTGTGGAGGTATGGGAGGCATAGGGTACCCCTTAGACGCGATTTACGGTTCTCAATCTGTAGGCCATAGTCAATGGTAACTTGCAGTGAAATGACGGAGCAAGGGCACATTTGTTATACTCGAGAGTCATCAGTGCTCCTGCGTCCGCTAGGGCTCTCCCGCTAGTTCCTGTACCCTGCGCTAGTTGGCTGTGAGTCGTAGTCAAAACCCGCTTGGCTTGTTATTGATCCGCGCTCGAGTTCTGCTCCCGTAGGGGTACGATTCGAGACCCTGAATATGGAGTCGTGCGGAGATAAAGTATACAGCAGAAAGCCTCACCAGTTGTGTTAAGGCAAGTATGCTATGGCAATCATCTAACTCCTCTGCGCCCATTGCATCCGAGTGTCGGGCTTGCGTAGAGTGACAGTTGGGGCGTAAGCCCGTTACGAGGGGCTATACTAGTAATCCTAACGGCTGCACTTGTAGTGTGAAAGGAACTCCTGAGAGTCTATAATAGATAGCTTCTTTGATGGCCCTGATAGGTAATAATCTGGTCAGATCAATGTTAAGGGGGCAGAACCCACCCTTGGATAGGGCACAGCATTTGAACCATGAGTAGGCCCCTCACACGACAGTGCACGTCACGAACCTCGTTTAGTCCACATAGGTTTCACTTCGACCGGCGACTCCACCCATTCCGGCAAGGGCTGGGCGAACTGCCGTATCGGAATAAATCAATTATGAAAGGAGATTTATATTATTTTGGTGCACGTGGTAAGTATAATCAGCGAAACTCCCGCTGTCAATAGAACCCTACCTTAGTGCAACTTATCGGGTATGCACCAGCCTTTTAATAATATGCGTAGGGACGCACGGGAGAATCCCAACACATACTCTATACCACTCCAGGGAAATAAAAATGCTGGATCTCCGTTGTCGGCCCGGGTACGCTACGGTGAGCGAGTTTGAACCAGTGCGATGAGGGGATGTCCGGGTGTAGCCGTTAAGCGACGACGTACGCCCTCCGCCTGTTCCTGGCAGATCGGCTAAAGTCGCTGGGTTAACAGCTAAGCAGCTAACCTATGACTTGATATAGCGCTACAAAGTCTAGATCTTCATATCGACAGTATATATCGACGGACGGCTACTACTGCACTTAGCCGTGTCTTGCCCACAACATAAAGGCATGCTTATATATATTCTCGGGAACGATACAGGATTCAAGCCACCATGCCCCAGTGAACCGAAAATGTGATGAGTGCGCATTGACATGGTGCTCGTGCGTCGAACCTAGTACCCTAAAAATCTTTCTAACTGCTCTAGAGACAACGGTAACCACAGGGCCGGACCTCATTGTTTTCGAAGGAGGTTTAATACGCTGACTTCACACCCGAATGACACGTGAAATTAGGAGGTTCGTATAATGAGTGCCTTGGACCGATCCCAGAACGTCATGACATGAAATTCTGACACTCCAACTCAAGACCCCCTATCTTTGTCTGGAAATGAAGGATGCCCTAATTAGTAGTAACACCCCAAGCGGACGCGGCTCATTTCACGATGATCGAAGTTTTGTATAGTTCCACTCTTGACCCGTCAGGTGTCCAAACGTGTATGTCGGTTGGAATGAATGTCAGAGCACATTATAACGGGATCCGCGGGCTTTTTCTCCGAGCAATGCGTTATACTGTTGGTCGCTAGTTACTCTATGATGGCCAGAATGTAGGAGGATTAGCCCCGGCGCGCCCGGAATACGAGAAATCCAAGAGAACCTGAACCTCAGTCACATGAGGGTTATTGAACTATATCGTCGT
seq00025   TGGACAATAAGTTGGCTCATTTCCAGGGGGCCCAACTACGCGTGGCAATAACTTCAAGATCTTTATAGGAAGTATTAGGTATCTCCCAATCCGTTAACCTCGCACGCGGGGTGCGTAGAGTGAGTCTAGCGATCTGCAGTTGGACTGTCCGGTTGGATTGTGAGATGGAGGCCAGGGGTTAAACTGTAAAGTTTAAGTCCATCGGACGATGAGATTTCATGCACAACGGAGAAAGAATGGTACCGTCGGCCCGCCGTATGCTTGGTCTCGCGCTGCGCTGAAAAGGGACGCAGTTGTTCAGGGCAAGAGCGTTTCACCCCAATTGGACACTACATGAGATTGCCCCGGCGTGGTTCCCGGCAGATTAAAGATCTCAGCTGAGGCGCAAGTATAGTACAGGAAGATCACCGGTGATCCCCTAGAATCCGGCAGCGCCTGTTTCTTAGTCTGAAAGCTGCCCCAGCAGAAATACGCTCTGTCTCGGTTATGCCGTGTGGAGGTATGGGAGGCATAGGGTACCCCTTAGACGCGATTTACGGTTCTCAATCTGTAGGCCTTAGTCAATGGTAACTTGCAGTGAAATGACGGAGCAAGGGCACATTTGTTATACTCGAGAGTCATCAGTGCTCCTGCGTCCGCTAGGGCTCTCCCGCTAGTTCCTGTACCCTGCGCTAGTTGGCTGTGAGTCGTAGTCAAAACCCGCTTGGCTTGTTATTGATCCGCGCTCGAGTTCTGCTCCCGTAGGGGTACGATTCGAGACCCTGAATATGGAGTCGTGCGGAGATAAAGTATACAGCAGAAAGCCTCACCAGTTGTGTTAAGGCAAGTATGCTATGGCAATCATCTAACTCCTCTGCGCCCATTGCATCCGAGTGTCGGGCTTGCGTAGAGTGACAGTTGGGGCGTAAGCCCGTTACGAGGGGCTATACTAGTAATCCTAACGGCTGCACTTGTAGTGTGAAAGGAACTCCTGAGAGTCTATAATAGATAGCTTCTTTGATGGCCCTGATAGGTAATAATCTGGTCAGATCAATGTTAAGGGGGCAGAACCCACCCTTGGATAGGGCACAGCATTTGAACCATGAGTAGGCCCCTCACACGACAGTGCACGTCACGAACCTCGTTTAGTCCACATAGGTTTCACTTCGACCGGCGACTCCACCCATTCCGGCAAGGGCTGGGCGAACTGCCGTATCGGAATAAATCAATTATGAAAGGAGATTTATATTATTTTGGTGCACGTGGTAAGTATAATCAGCGAAACTCCCGCTGTCAATAGAACCCTACCTTAGTGCAACTTATCGGGTATGCACCAGCCTTTTAATAATATGCGTAGGGACGCACGGGAGAATCCCAACACATACTCTATACCACTCCAGGGAAATAAAAATGCTGGATCTCCGTTGTCGGCCCGGGTACGCTACGGTGAGCGAGTTTGAACCAGTGCGATGAGGGGATGTCCGGGTGTAGCCGTTAAGCGACGACGTACGCCCTCCGCCTGTTCCTGGCAGATCGGCTAAAGTCGCTGGGTTAACAGCTAAGCAGCTAACCTATGACTTGATATAGCGCTACAAAGTCTAGATCTTCATATCGACAGTATATATCGACGGACGGCTACTACTGCACTTAGCCGTGTCTTGCCCACAACATAAAGGCATGCTTATATATATTCTCGGGAACGATACAGGATTCAAGCCACCATGCCCCAGTGAACCGAAAATGTGATGAGTGCGCATTGACATGGTGCTCGTGCGTCGAACCTAGTACCCTAAAAATCTTTCTAACTGCTCTAGAGACAACGGTAACCACAGGGCCGGACCTCATTGTTTTCGAAGGAGGTTTAATACGCTGACTTCACACCCGAATGACACGTGAAATTAGGAGGTTCGTATAATGAGTGCCTTGGACCGATCCCAGAACGTCATGACATGAAATTCTGACACTCCAACTCAAGACCCCCTATCTTTGTCTGGAAATGAAGGATGCCCTAATTAGTAGTAACACCCCAAGCGGACGCGGCTCATTTCACGATGATCGAAGTTTTGTATAGTTCCACTCTTGACCCGTCAGGTGTCCAAACGTGTATGTCGGTTGGAATGAATGTCAGAGCACATTATAACGGGATCCGCGGGCTTTTTCTCCGAGCAATGCGTTATACTGTTGGTCGCTAGTTACTCTATGATGGCCAGAATGTAGGAGGATTAGCCCCGGCGCGCCCGGAATACGAGAAATCCAAGAGAACCTGAACCTCAGTCACATGAGGGTTATTGAACTATATCGTCGT
seq00026   TGGACAATAAGTTGGCTCATTTCCAGGGGGCCCAACTACGCGTGGCAATAACTTCAAGATCTTTATAGGAAGTATTAGGTATCTCCCAATCCGTTAACCTCGCACGCGGGGTGCGTAGAGTGAGTCTAGCGATCTGCAGTTGGACTGTCCGGTTGGATTGTGAGATGGAGGCCAGGGGTTAAACTGTAAAGTTTAAGTCCATCGGACGATGAGATTTCATGCACAACGGAGAAAGAATGGTACCGTCGGCCCGCCGTATGCTTGGTCTCGCGCTGCGCTGAAAAGGGACGCAGTTGTTCAGGGCAAGAGCGTTTCACCCCAATTGGACACTACATGAGATTGCCCCGGCGTGGTTCCCGGCAGATTAAAGATCTCAGCTGAGGCGCAAGTATAGTACAGGAAGATCACCGGTGATCCCCTAGAATCCGGCAGCGCCTGTTTCTTAGTCTGAAAGCTGCCCCAGCAGAAATACGCTCTGTCTCGGTTATGCCGTGTGGAGGTATGGGAGGCATAGGGTACCCCTTAGACGCGATTTACTGTTCTCAATCTGTAGGCCATAGTCAATGGTAACTTGCAGTGAAATGACGGAGCAAGGGCACATTTGTTATACTCGAGAGTCATCAGTGCTCCTGCGTCCGCTAGGGCTCTCCCGCTAGTTCCTGTACCCTGCGCTAGTTGGCTGTGAGTCGTAGTCAAAACCCGCTTGGCTTGTTATTGATCCGCGCTCGAGTTCTGCTCCCGTAGGGGTACGATTCGAGACCCTGAATATGGAGTCGTGCGGAGATAAAGTATACAGCAGAAAGCCTCACCAGTTGTGTTAAGGCAAGTATGCTATGGCAATCATCTAACTCCTCTGCGCCCATTGCATCCGAGTGTCGGGCTTGCGTAGAGTGAAAGTTGGGGCGTAAGCCCGTTACGAGGGGCTATACTAGTAATCCTAACGGCTGCACTTGTAGTGTGAAAGGAACTCCTGAGAGTCTATAATAGATAGCTTCTTTGATGGCCCTGATAGGTAATAATCTGGTCAGATCAATGTTAAGGGGGCAGAACCCACCCTTGGATAGGGCACAGCATTTGAACCATGAGTAGGCCCCTCACACGACAGTGCACGTCACGAACCTCGTTTAGTCCACATAGGTTTCACTTCGACCGGCGACTCCACCCATTCCGGCAAGGGCTGGGCGAAGTGCCGTATCGGAATAAATCAATTATGAAAGGAGATTTATATTATTTTGGTGCACGTGGTAAGTATAATCAGCGAAACTCCCGCTGTCAATAGAACCCTACCTTAGTGCAACTTATCGGGTATGCACCAGCCTTTTAATAATATGCGTAGGGACGCACGGGAGAATCCCAACACATACTCTATACCACTCCAGGGAAATAAAAATGCTGGATCTCCGTTGTCGGCCCGGGTACGCTACGGTGAGCGAGTTTGAACCAGTGCGATGAGGGGATGTCCGGGTGTAGCCGTTAAGCGACGACGTACGCCCTCCGCCTGTTCCTGGCAGATCGGCTAAAGTCGCTGGGTTAACAGCTAAGCAGCTAACCTATGACTTGATATAGCGCTACAAAGTCTAGATCTTCATATCGACAGTATATATCGACGGACGGCTACTACTGCACTTAGCCGTGTCTTGCCCACAACATAAAGGCATGCTTATATATATTCTCGGGAACGATACAGGATTCAAGCCACCATGCCCCAGTGAACCGAAAATGTGATGAGTGCGCATTGACATGGTGCTCGTGCGTCGAACCTAGTACCCTAAAAATCTTTCTAACTGCTCTAGAGACAACGGTAACCACAGGGCCGGACCTCATTGTTTTCGAAGGAGGTTTAATACGCTGACTTCACACCCGAATGACACGTGAAATTAGGAGGTTCGTATAATGAGTGCCTTGGACCGATCCCAGAACGTCATGACATGAAATTCTGACACTCCAACTCAAGACCCCCTATCTTTGTCTGGAAATGAAGGATGCCCTAATTAGTAGTAACACCCCAAGCGGACGCGGCTCATTTCACGATGATCGAAGTTTTGTATAGTTCCACTCTTGACCCGTCAGGTGTCCAAACGTGTATGTCGGTTGGAATGAATGTCAGAGCACATTATAACGGGATCCGCGGGCTTTTTCTCCGAGCAATGCGTTATACTGTTGGTCGCTAGTTACTCTATGATGGCCAGAATGTAGGAGGATTAGCCCCGGCGCGCCCGGAATACGAGAAATCCAAGAGAACCTGAACCTCAGTCACATGAGGGTTATTGAACTATATCGTCGT
seq00027   TGGACAATAAGTTGGCTCATTTCCAGGGGGCCCAACTACGCGTGGCAATAACTTCAAGATCTTTATAGGAAGTATTAGGTATCTCCCAATCCGTTAACCTCGCACGCGGGGTGCGTAGAGTGAGTCTAGCGATCTGCAGTTGGACTGTCCGGTTGGATTGTGAGATGGAGGCCAGGGGTTAAACTGTAAAGTTTAAGTCCATCGGACGATGAGATTTCATGCACAACGGAGAAAGAATGGTACCGTCGGCCCGCCGTATGCTTGGTCTCGCGCTGCGCTGAAAAGGGACGCAGTTGTTCAGGGCAAGAGCGTTTCACCCCAATTGGACACTACATGAGATTGCCCCGGCGTGGTTCCCGGCAGATTAAAGATCTCAGCTGAGGCGCAAGTATAGTACAGGAAGATCACCGGTGATCCCCTAGAATCCGGCAGCGCCTGTTTCTTAGTCTGAAAGCTGCCCCAGCAGAAATACGCTCTGTCTCGGTTATGCCGTGTGGAGGTATGGGAGGCATAGGGTACCCCTTAGACGCGATTTACTGTTCTCAATCTGTAGGCCATAGTCAATGGTAACTTGCAGTGAAATGACGGAGCAAGGGCACATTTGTTATACTCGAGAGTCATCAGTGCTCCTGCGTCCGCTAGGGCTCTCCCGCTAGTTCCTGTACCCTGCGCTAGTTGGCTGTGAGTCGTAGTCAAAACCCGCTTGGCTTGTTATTGATCCGCGCTCGAGTTCTGCTCCCGTAGGGGTACGATTCGAGACCCTGAATATGGAGTCGTGCGGAGATAAAGTATACAGCAGAAAGCCTCACCAGTTGTGTTAAGGCAAGTATGCTATGGCAATCATCTAACTCCTCTGCGCCCATTGCATCCGAGTGTCGGGCTTGCGTAGAGTGAAAGTTGGGGCGTAAGCCCGTTACGAGGGGCTATACTAGTAATCCTAACGGCTGCACTTGTAGTGTGAAAGGAACTCCTGAGAGTCTATAATAGATAGCTTCTTTGATGGCCCTGATAGGTAATAATCTGGTCAGATCAATGTTAAGGGGGCAGAACCCACCCTTGGATAGGGCACAGCATTTGAACCATGAGTAGGCCCCTCACACGACAGTGCACGTCACGAACCTCGTTTAGTCCACATAGGTTTCACTTCGACCGGCGACTCCACCCATTCCGGCAAGGGCTGGGCGAAGTGCCGTATCGGAATAAATCAATTATGAAAGGAGATTTATATTATTTTGGTGCACGTGGTAAGTATAATCAGCGAAACTCCCGCTGTCAATAGAACCCTACCTTAGTGCAACTTATCGGGTATGCACCAGCCTTTTAATAATATGCGTAGGGACGCACGGGAGAATCCCAACACATACTCTATACCACTCCAGGGAAATAAAAATGCTGGATCTCCGTTGTCGGCCCGGGTACGCTACGGTGAGCGAGTTTGAACCAGTGCGATGAGGGGATGTCCGGGTGTAGCCGTTAAGCGACGACGTACGCCCTCCGCCTGTTCCTGGCAGATCGGCTAAAGTCGCTGGGTTAACAGCTAAGCAGCTAACCTATGACTTGATATAGCGCTACAAAGTCTAGATCTTCATATCGACAGTATATATCGACGGACGGCTACTACTGCACTTAGCCGTGTCTTGCCCACAACATAAAGGCATGCTTATATATATTCTCGGGAACGATACAGGATTCAAGCCACCATGCCCCAGTGAACCGAAAATGTGATGAGTGCGCATTGACATGGTGCTCGTGCGTCGAACCTAGTACCCTAAAAATCTTTCTAACTGCTCTAGAGACAACGGTAACCACAGGGCCGGACCTCATTGTTTTCGAAGGAGGTTTAATACGCTGACTTCACACCCGAATGACACGTGAAATTAGGAGGTTCGTATAATGAGTGCCTTGGACCGATCCCAGAACGTCATGACATGAAATTCTGACACTCCAACTCAAGACCCCCTATCTTTGTCTGGAAATGAAGGATGCCCTAATTAGTAGTAACACCCCAAGCGGACGCGGCTCATTTCACGATGATCGAAGTTTTGTATAGTTCCACTCTTGACCCGTCAGGTGTCCAAACGTGTATGTCGGTTGGAATGAATGTCAGAGCACATTATAACGGGATCCGCGGGCTTTTTCTCCGAGCAATGCGTTATACTGTTGGTCGCTAGTTACTCTATGATGGCCAGAATGTAGGAGGATTAGCCCCGGCGCGCCCGGAATACGAGAAATCCAAGAGAACCTGAACCTCAGTCACATGAGGGTTATTGAACTATATCGTCGT
seq00028   TGGACAATAAGTTGGCTCATTTCCAGGGGGCCCAACTACGCGTGGCAATAACTTCAAGATCTTTATAGGAAGTATTAGGTATCTCCCAATCCGTTAACCTCGCACGCGGGGTGCGTAGAGTGAGTCTAGCGATCTGCAGTTGGACTGTCCGGTTGGATTGTGAGATGGAGGCCAGGGGTTAAACTGTAAAGTTTAAGTCCATCGGACGATGAGATTTCATGCACAACGGAGAAAGAATGGTACCGTCGGCCCGCCGTATGCTTGGTCTCGCGCTGCGCTGAAAAGGGACGCAGTTGTTCAGGGCAAGAGCGTTTCACCCCAATTGGACACTACATGAGATTGCCCCGGCGTGGTTCCCGGCAGATTAAAGATCTCAGCTGAGGCGCAAGTATAGTACAGGAAGATCACCGGTGATCCCCTAGAATCCGGCAGCGCCTGTTTCTTAGTCTGAAAGCTGCCCCAGCAGAAATACGCTCTGTCTCGGTTATGCCGTGTGGAGGTATGGGAGGCATAGGGTACCCCTTAGACGCGATTTACGGTTCTCAATCTGTAGGCCTTAGTCAATGGTAACTTGCAGTGAAATGACGGAGCAAGGGCACATTTGTTATACTCGAGAGTCATCAGTGCTCCTGCGTCCGCTAGGGCTCTCCCGCTAGTTCCTGTACCCTGCGCTAGTTGGCTGTGAGTCGTAGTCAAAACCCGCTTGGCTTGTTATTGATCCGCGCTCGAGTTCTGCTCCCGTAGGGGTACGATTCGAGACCCTGAATATGGAGTCGTGCGGAGATAAAGTATACAGCAGAAAGCCTCACCAGTTGTGTTAAGGCAAGTATGCTATGGCAATCATCTAACTCCTCTGCGCCCATTGCATCCGAGTGTCGGGCTTGCGTAGAGTGACAGTTGGGGCGTAAGCCCGTTACGAGGGGCTATACTAGTAATCCTAACGGCTGCACTTGTAGTGTGAAAGGAACTCCTGAGAGTCTATAATAGATAGCTTCTTTGATGGCCCTGATAGGTAATAATCTGGTCAGATCAATGTTAAGGGGGCAGAACCCACCCTTGGATAGGGCACAGCATTTGAACCATGAGTAGGCCCCTCACACGACAGTGCACGTCACGAACCTCGTTTAGTCCACATAGGTTTCACTTCGACCGGCGACTCCACCCATTCCGGCAAGGGCTGGGCGAACTGCCGTATCGGAATAAATCAATTATGAAAGGAGATTTATATTATTTTGGTGCACGTGGTAAGTATAATCAGCGAAACTCCCGCTGTCAATAGAACCCTACCTTAGTGCAACTTATCGGGTATGCACCAGCCTTTTAATAATATGCGTAGGGACGCACGGGAGAATCCCAACACATACTCTATACCACTCCAGGGAAATAAAAATGCTGGATCTCCGTTGTCGGCCCGGGTACGCTACGGTGAGCGAGTTTGAACCAGTGCGATGAGGGGATGTCCGGGTGTAGCCGTTAAGCGACGACGTACGCCCTCCGCCTGTTCCTGGCAGATCGGCTAAAGTCGCTGGGTTAACAGCTAAGCAGCTAACCTATGACTTGATATAGCGCTACAAAGTCTAGATCTTCATATCGACAGTATATATCGACGGACGGCTACTACTGCACTTAGCCGTGTCTTGCCCACAACATAAAGGCATGCTTATATATATTCTCGGGAACGATACAGGATTCAAGCCACCATGCCCCAGTGAACCGAAAATGTGATGAGTGCGCATTGACATGGTGCTCGTGCGTCGAACCTAGTACCCTAAAAATCTTTCTAACTGCTCTAGAGACAACGGTAACCACAGGGCCGGACCTCATTGTTTTCGAAGGAGGTTTAATACGCTGACTTCACACCCGAATGACACGTGAAATTAGGAGGTTCGTATAATGAGTGCCTTGGACCGATCCCAGAACGTCATGACATGAAATTCTGACACTCCAACTCAAGACCCCCTATCTTTGTCTGGAAATGAAGGATGCCCTAATTAGTAGTAACACCCCAAGCGGACGCGGCTCATTTCACGATGATCGAAGTTTTGTATAGTTCCACTCTTGACCCGTCAGGTGTCCAAACGTGTATGTCGGTTGGAATGAATGTCAGAGCACATTATAACGGGATCCGCGGGCTTTTTCTCCGAGCAATGCGTTATACTGTTGGTCGCTAGTTACTCTATGATGGCCAGAATGTAGGAGGATTAGCCCCGGCGCGCCCGGAATACGAGAAATCCAAGAGAACCTGAACCTCAGTCACATGAGGGTTATTGAACTATATCGTCGT
seq00029   TGGACAATAAGTTGGCTCATTTCCAGGGGGCCCAACTACGCGTGGCAATAACTTCAAGATCTTTATAGGAAGTATTAGGTATCTCCCAATCCGTTAACCTCGCACGCGGGGTGCGTAGAGTGAGTCTAGCGATCTGCAGTTGGACTGTCCGGTTGGATTGTGAGATGGAGGCCAGGGGTTAAACTGTAAAGTTTAAGTCCATCGGACGATGAGATTTCATGCACAACGGAGAAAGAATGGTACCGTCGGCCCGCCGTATGCTTGGTCTCGCGCTGCGCTGAAAAGGGACGCAGTTGTTCAGGGCAAGAGCGTTTCACCCCAATTGGACACTACATGAGATTGCCCCGGCGTGGTTCCCGGCAGATTAAAGATCTCAGCTGAGGCGCAAGTATAGTACAGGAAGATCACCGGTGATCCCCTAGAATCCGGCAGCGCCTGTTTCTTAGTCTGAAAGCTGCCCCAGCAGAAATACGCTCTGTCTCGGTTATGCCGTGTGGAGGTATGGGAGGCATAGGGTACCCCTTAGACGCGATTTACGGTTCTCAATCTGTAGGCCTTAGTCAATGGTAACTTGCAGTGAAATGACGGAGCAAGGGCACATTTGTTATACTCGAGAGTCATCAGTGCTCCTGCGTCCGCTAGGGCTCTCCCGCTAGTTCCTGTACCCTGCGCTAGTTGGCTGTGAGTCGTAGTCAAAACCCGCTTGGCTTGTTATTGATCCGCGCTCGAGTTCTGCTCCCGTAGGGGTACGATTCGAGACCCTGAATATGGAGTCGTGCGGAGATAAAGTATACAGCAGAAAGCCTCACCAGTTGTGTTAAGGCAAGTATGCTATGGCAATCATCTAACTCCTCTGCGCCCATTGCATCCGAGTGTCGGGCTTGCGTAGAGTGAAAGTTGGGGCGTAAGCCCGTTACGAGGGGCTATACTAGTAATCCTAACGGCTGCACTTGTAGTGTGAAAGGAACTCCTGAGAGTCTATAATAGATAGCTTCTTTGATGGCCCTGATAGGTAATAATCTGGTCAGATCAATGTTAAGGGGGCAGAACCCACCCTTGGATAGGGCACAGCATTTGAACCATGAGTAGGCCCCTCACACGACAGTGCACGTCACGAACCTCGTTTAGTCCACATAGGTTTCACTTCGACCGGCGACTCCACCCATTCCGGCAAGGGCTGGGCGAACTGCCGTATCGGAATAAATCAATTATGAAAGGAGATTTATATTATTTTGGTGCACGTGGTAAGTATAATCAGCGAAACTCCCGCTGTCAATAGAACCCTACCTTAGTGCAACTTATCGGGTATGCACCAGCCTTTTAATAATATGCGTAGGGACGCACGGGAGAAACCCAACACATACTCTATACCACTCCAGGGAAATAAAAATGCTGGATCTCCGTTGTCGGCCCGGGTACGCTACGGTGAGCGAGTTTGAACCAGTGCGATGAGGGGATGTCCGGGTGTAGCCGTTAAGCGACGACGTACGCCCTCCGCCTGTTCCTGGCAGATCGGCTAAAGTCGCTGGGTTAACAGCTAAGCAGCTAACCTATGACTTGATATAGCGCTACAAAGTCTAGATCTTCATATCGACAGTATATATCGACGGACGGCTACTACTGCACTTAGCCGTGTCTTGCCCACAACATAAAGGCATGCTTATATATATTCTCGGGAACGATACAGGATTCAAGCCACCATGCCCCAGTGAACCGAAAATGTGATGAGTGCGCATTGACATGGTGCTCGTGCGTCGAACCTAGTACCCTAAAAATCTTTCTAACTGCTCTAGAGACAACGGTAACCACAGGGCCGGACCTCATTGTTTTCGAAGGAGGTTTAATACGCTGACTTCACACCCGAATGACACGTGAAATTAGGAGGTTCGTATAATGAGTGCCTTGGACCGATCCCAGAACGTCATGACATGAAATTCTGACACTCCAACTCAAGACCCCCTATCTTTGTCTGGAAATGAAGGATGCCCTAATTAGTAGTAACACCCCAAGCGGACGCGGCTCATTTCACGATGATCGAAGTTTTGTATAGTTCCACTCTTGACCCGTCAGGTGTCCAAACGTGTATGTCGGTTGGAATGAATGTCAGAGCACATTATAACGGGATCCGCGGGCTTTTTCTCCGAGCAATGCGTTATACTGTTGGTCGCTAGTTACTCTATGATGGCCAGAATGTAGGAGGATTAGCCCCGGCGCGCCCGGAATACGAGAAATCCAAGAGAACCTGAACCTCAGTCACATGAGGGTTATTGAACTATATCGTCGT
seq00030   TGGACAATAAGTTGGCTCATTTCCAGGGGGCCCAACTACGCGTGGCAATAACTTCAAGATCTTTATAGGAAGTATTAGGTATCTCCCAATCCGTTAACCTCGCACGCGGGGTGCGTAGAGTGAGTCTAGCGATCTGCAGTTGGACTGTCCGGTTGGATTGTGAGATGGAGGCCAGGGGTTAAACTGTAAAGTTTAAGTCCATCGGACGATGAGATTTCATGCACAACGGAGAAAGAATGGTACCGTCGGCCCGCCGTATGCTTGGTCTCGCGCTGCGCTGAAAAGGGACGCAGTTGTTCAGGGCAAGAGCGTTTCACCCCAATTGGACACTACATGAGATTGCCCCGGCGTGGTTCCCGGCAGATTAAAGATCTCAGCTGAGGCGCAAGTATAGTACAGGAAGATCACCGGTGATCCCCTAGAATCCGGCAGCGCCTGTTTCTTAGTCTGAAAGCTGCCCCAGCAGAAATACGCTCTGTCTCGGTTATGCCGTGTGGAGGTATGGGAGGCATAGGGTACCCCTTAGACGCGATTTACGGTTCTCAATCTGTAGGCCTTAGTCAATGGTAACTTGCAGTGAAATGACGGAGCAAGGGCACATTTGTTATACTCGAGAGTCATCAGTGCTCCTGCGTCCGCTAGGGCTCTCCCGCTAGTTCCTGTACCCTGCGCTAGTTGGCTGTGAGTCGTAGTCAAAACCCGCTTGGCTTGTTATTGATCCGCGCTCGAGTTCTGCTCCCGTAGGGGTACGATTCGAGACCCTGAATATGGAGTCGTGCGGAGATAAAGTATACAGCAGAAAGCCTCACCAGTTGTGTTAAGGCAAGTATGCTATGGCAATCATCTAACTCCTCTGCGCCCATTGCATCCGAGTGTCGGGCTTGCGTAGAGTGACAGTTGGGGCGTAAGCCCGTTACGAGGGGCTATACTAGTAATCCTAACGGCTGCACTTGTAGTGTGAAAGGAACTCCTGAGAGTCTATAATAGATAGCTTCTTTGATGGCCCTGATAGGTAATAATCTGGTCAGATCAATGTTAAGGGGGCAGAACCCACCCTTGGATAGGGCACAGCATTTGAACCATGAGTAGGCCCCTCACACGACAGTGCACGTCACGAACCTCGTTTAGTCCACATAGGTTTCACTTCGACCGGCGACTCCACCCATTCCGGCAAGGGCTGGGCGAACTGCCGTATCGGAATAAATCAATTATGAAAGGAGATTTATATTATTTTGGTGCACGTGGTAAGTATAATCAGCGAAACTCCCGCTGTCAATAGAACCCTACCTTAGTGCAACTTATCGGGTATGCACCAGCCTTTTAATAATATGCGTAGGGACGCACGGGAGAAACCCAACACATACTCTATACCACTCCAGGGAAATAAAAATGCTGGATCTCCGTTGTCGGCCCGGGTACGCTACGGTGAGCGAGTTTGAACCAGTGCGATGAGGGGATGTCCGGGTGTAGCCGTTAAGCGACGACGTACGCCCTCCGCCTGTTCCTGGCAGATCGGCTAAAGTCGCTGGGTTAACACCTAAGCAGCTAACCTATGACTTGATATAGCGCTACAAAGTCTAGATCTTCATATCGACAGTATATATCGACGGACGGCTACTACTGCACTTAGCCGTGTCTTGCCCACAACATAAAGGCATGCTTATATATATTCTCGGGAACGATACAGGATTCAAGCCACCATGCCCCAGTGAACCGAAAATGTGATGAGTGCGCATTGACATGGTGCTCGTGCGTCGAACCTAGTACCCTAAAAATCTTTCTAACTGCTCTAGAGACAACGGTAACCACAGGGCCGGACCTCATTGTTTTCGAAGGAGGTTTAATACGCTGACTTCACACCCGAATGACACGTGAAATTAGGAGGTTCGTATAATGAGTGCCTTGGACCGATCCCAGAACGTCATGACATGAAATTCTGACACTCCAACTCAAGACCCCCTATCTTTGTCTGGAAATGAAGGATGCCCTAATTAGTAGTAACACCCCAAGCGGACGCGGCTCATTTCACGATGATCGAAGTTTTGTATAGTTCCACTCTTGACCCGTCAGGTGTCCAAACGTGTATGTCGGTTGGAATGAATGTCAGAGCACATTATAACGGGATCCGCGGGCTTTTTCTCCGAGCAATGCGTTATACTGTTGGTCGCTAGTTACTCTATGATGGCCAGAATGTAGGAGGATTAGCCCCGGCGCGCCCGGAATACGAGAAATCCAAGAGAACCTGAACCTCAGTCACATGAGGGTTATTGAACTATATCGTCGT
seq00031   TGGACAATAAGTTGGCTCATTTCCAGGGGGCCCAACTACGCGTGGCAATAACTTCAAGATCTTTATAGGAAGTATTAGGTATCTCCCAATCCGTTAACCTCGCACGCGGGGTGCGTAGAGTGAGTCTAGCGATCTGCAGTTGGACTGTCCGGTTGGATTGTGAGATGGAGGCCAGGGGTTAAACTGTAAAGTTTAAGTCCATCGGACGATGAGATTTCATGCACAACGGAGAAAGAATGGTACCGTCGGCCCGCCGTATGCTTGGTCTCGCGCTGCGCTGAAAAGGGACGCAGTTGTTCAGGGCAAGAGCGTTTCACCCCAATTGGACACTACATGAGATTGCCCCGGCGTGGTTCCCGGCAGATTAAAGATCTCAGCTGAGGCGCAAGTATAGTACAGGAAGATCACCGGTGATCCCCTAGAATCCGGCAGCGCCTGTTTCTTAGTCTGAAAGCTGCCCCAGCAGAAATACGCTCTGTCTCGGTTATGCCGTGTGGAGGTATGGGAGGCATAGGGTACCCCTTAGACGCGATTTACGGTTCTCAATCTGTAGGCCATAGTCAATGGTAACTTGCAGTGAAATGACGGAGCAAGGGCACATTTGTTATACTCGAGAGTCATCAGTGCTCCTGCGTCCGCTAGGGCTCTCCCGCTAGTTCCTGTACCCTGCGCTAGTTGGCTGTGAGTCGTAGTCAAAACCCGCTTGGCTTGTTATTGATCCGCGCTCGAGTTCTGCTCCCGTAGGGGTACGATTCGAGACCCTGAATATGGAGTCGTGCGGAGATAAAGTATACAGCAGAAAGCCTCACCAGTTGTGTTAAGGCAAGTATGCTATGGCAATCATCTAACTCCTCTGCGCCCATTGCATCCGAGTGTCGGGCTTGCGTAGAGTGACAGTTGGGGCGTAAGCCCGTTACGAGGGGCTATACTAGTAATCCTAACGGCTGCACTTGTAGTGTGAAAGGAACTCCTGAGAGTCTATAATAGATAGCTTCTTTGATGGCCCTGATAGGTAATAATCTGGTCAGATCAATGTTAAGGGGGCAGAACCCACCCTTGGATAGGGCACAGCATTTGAACCATGAGTAGGCCCCTCACACGACAGTGCACGTCACGAACCTCGTTTAGTCCACATAGGTTTCACTTCGACCGGCGACTCCACCCATTCCGGCAAGGGCTGGGCGAACTGCCGTATCGGAATAAATCAATTATGAAAGGAGATTTATATTATTTTGGTGCACGTGGTAAGTATAATCAGCGAAACTCCCGCTGTCAATAGAACCCTACCTTAGTGCAACTTATCGGGTATGCACCAGCCTTTTAATAATATGCGTAGGGACGCACGGGAGAATCCCAACACATACTCTATACCACTCCAGGGAAATAAAAATGCTGGATCTCCGTTGTCGGCCCGGGTACGCTACGGTGAGCGAGTTTGAACCAGTGCGATGAGGGGATGTCCGGGTGTAGCCGTTAAGCGACGACGTACGCCCTCCGCCTGTTCCTGGCAGATCGGCTAAAGTCGCTGGGTTAACAGCTAAGCAGCTAACCTATGACTTGATATAGCGCTACAAAGTCTAGATCTTCATATCGACAGTATATATCGACGGACGGCTACTACTGCACTTAGCCGTGTCTTGCCCACAACATAAAGGCATGCTTATATATATTCTCGGGAACGATACAGGATTCAAGCCACCATGCCCCAGTGAACCGAAAATGTGATGAGTGCGCATTGACATGGTGCTCGTGCGTCGAACCTAGTACCCTAAAAATCTTTCTAACTGCTCTAGAGACAACGGTAACCACAGGGCCGGACCTCATTGTTTTCGAAGGAGGTTTAATACGCTGACTTCACACCCGAATGACACGTGAAATTAGGAGGTTCGTATAATGAGTGCCTTGGACCGATCCCAGAACGTCATGACATGAAATTCTGACACTCCAACTCAAGACCCCCTATCTTTGTCTGGAAATGAAGGATGCCCTAATTAGTAGTAACACCCCAAGCGGACGCGGCTCATTTCACGATGATCGAAGTTTTGTATAGTTCCACTCTTGACCCGTCAGGTGTCCAAACGTGTATGTCGGTTGGAATGAATGTCAGAGCACATTATAACGGGATCCGCGGGCTTTTTCTCCGAGCAATGCGTTATACTGTTGGTCGCTAGTTACTCTATGATGGCCAGAATGTAGGAGGATTAGCCCCGGCGCGCCCGGAATACGAGAAATCCAAGAGAACCTGAACCTCAGTCACATGAGGGTTATTGAACTATATCGTCGT
seq00032   TGGACAATAAGTTGGCTCATTTCCAGGGGGCCCAACTACGCGTGGCAATAACTTCAAGATCTTTATAGGAAGTATTAGGTATCTCCCAATCCGTTAACCTCGCACGCGGGGTGCGTAGAGTGAGTCTAGCGATCTGCAGTTGGACTGTCCGGTTGGATTGTGAGATGGAGGCCAGGGGTTAAACTGTAAAGTTTAAGTCCATCGGACGATGAGATTTCATGCACAACGGAGAAAGAATGGTACCGTCGGCCCGCCGTATGCTTGGTCTCGCGCTGCGCTGAAAAGGGACGCAGTTGTTCAGGGCAAGAGCGTTTCACCCCAATTGGACACTACATGAGATTGCCCCGGCGTGGTTCCCGGCAGATTAAAGATCTCAGCTGAGGCGCAAGTATAGTACAGGAAGATCACCGGTGATCCCCTAGAATCCGGCAGCGCCTGTTTCTTAGTCTGAAAGCTGCCCCAGCAGAAATACGCTCTGTCTCGGTTATGCCGTGTGGAGGTATGGGAGGCATAGGGTACCCCTTAGACGCGATTTACGGTTCTCAATCTGTAGGCCATAGTCAATGGTAACTTGCAGTGAAATGACGGAGCAAGGGCACATTTGTTATACTCGAGAGTCATCAGTGCTCCTGCGTCCGCTAGGGCTCTCCCGCTAGTTCCTGTACCCTGCGCTAGTTGGCTGTGAGTCGTAGTCAAAACCCGCTTGGCTTGTTATTGATCCGCGCTCGAGTTCTGCTCCCGTAGGGGTACGATTCGAGACCCTGAATATGGAGTCGTGCGGAGATAAAGTATACAGCAGAAAGCCTCACCAGTTGTGTTAAGGCAAGTATGCTATGGCAATCATCTAACTCCTCTGCGCCCATTGCATCCGAGTGTCGGGCTTGCGTAGAGTGACAGTTGGGGCGTAAGCCCGTTACGAGGGGCTATACTAGTAATCCTAACGGCTGCACTTGTAGTGTGAAAGGAACTCCTGAGAGTCTATAATAGATAGCTTCTTTGATGGCCCTGATAGGTAATAATCTGGTCAGATCAATGTTAAGGGGGCAGAACCCACCCTTGGATAGGGCACAGCATTTGAACCATGAGTAGGCCCCTCACACGACAGTGCACGTCACGAACCTCGTTTAGTCCACATAGGTTTCACTTCGACCGGCGACTCCACCCATTCCGGCAAGGGCTGGGCGAACTGCCGTATCGGAATAAATCAATTATGAAAGGAGATTTATATTATTTTGGTGCACGTGGTAAGTATAATCAGCGAAACTCCCGCTGTCAATAGAACCCTACCTTAGTGCAACTTATCGGGTATGCACCAGCCTTTTAATAATATGCGTAGGGACGCACGGGAGAATCCCAACACATACTCTATACCACTCCAGGGAAATAAAAATGCTGGATCTCCGTTGTCGGCCCGGGTACGCTACGGTGAGCGAGTTTGAACCAGTGCGATGAGGGGATGTCCGGGTGTAGCCGTTAAGCGACGACGTACGCCCTCCGCCTGTTCCTGGCAGATCGGCTAAAGTCGCTGGGTTAACAGCTAAGCAGCTAACCTATGACTTGATATAGCGCTACAAAGTCTAGATCTTCATATCGACAGTATATATCGACGGACGGCTACTACTGCACTTAGCCGTGTCTTGCCCACAACATAAAGGCATGCTTATATATATTCTCGGGAACGATACAGGATTCAAGCCACCATGCCCCAGTGAACCGAAAATGTGATGAGTGCGCATTGACATGGTGCTCGTGCGTCGAACCTAGTACCCTAAAAATCTTTCTAACTGCTCTAGAGACAACGGTAACCACAGGGCCGGACCTCATTGTTTTCGAAGGAGGTTTAATACGCTGACTTCACACCCGAATGACACGTGAAATTAGGAGGTTCGTATAATGAGTGCCTTGGACCGATCCCAGAACGTCATGACATGAAATTCTGACACTCCAACTCAAGACCCCCTATCTTTGTCTGGAAATGAAGGATGCCCTAATTAGTAGTAACACCCCAAGCGGACGCGGCTCATTTCACGATGATCGAAGTTTTGTATAGTTCCACTCTTGACCCGTCAGGTGTCCAAACGTGTATGTCGGTTGGAATGAATGTCAGAGCACATTATAACGGGATCCGCGGGCTTTTTCTCCGAGCAATGCGTTATACTGTTGGTCGCTAGTTACTCTATGATGGCCAGAATGTAGGAGGATTAGCCCCGGCGCGCCCGGAATACGAGAAATCCAAGAGAACCTGAACCTCAGTCACATGAGGGTTATTGAACTATATCGTCGT
seq00033   TGGACAATAAGTTGGCTCATTTCCAGGGGGCCCAACTACGCGTGGCAATAACTTCAAGATCTTTATAGGAAGTATTAGGTATCTCCCAATCCGTTAACCTCGCACGCGGGGTGCGTAGAGTGAGTCTAGCGATCTGCAGTTGGACTGTCCGGTTGGATTGTGAGATGGAGGCCAGGGGTTAAACTGTAAAGTTTAAGTCCATCGGACGATGAGATTTCATGCACAACGGAGAAAGAATGGTACCGTCGGCCCGCCGTATGCTTGGTCTCGCGCTGCGCTGAAAAGGGACGCAGTTGTTCAGGGCAAGAGCGTTTCACCCCAATTGGACACTACATGAGATTGCCCCGGCGTGGTTCCCGGCAGATTAAAGATCTCAGCTGAGGCGCAAGTATAGTACAGGAAGATCACCGGTGATCCCCTAGAATCCGGCAGCGCCTGTTTCTTAGTCTGAAAGCTGCCCCAGCAGAAATACGCTCTGTCTCGGTTATGCCGTGTGGAGGTATGGGAGGCATAGGGTACCCCTTAGACGCGATTTACGGTTCTCAATCTGTAGGCCTTAGTCAATGGTAACTTGCAGTGAAATGACGGAGCAAGGGCACATTTGTTATACTCGAGAGTCATCAGTGCTCCTGCGTCCGCTAGGGCTCTCCCGCTAGTTCCTGTACCCTGCGCTAGTTGGCTGTGAGTCGTAGTCAAAACCCGCTTGGCTTGTTATTGATCCGCGCTCGAGTTCTGCTCCCGTAGGGGTACGATTCGAGACCCTGAATATGGAGTCGTGCGGAGATAAAGTATACAGCAGAAAGCCTCACCAGTTGTGTTAAGGCAAGTATGCTATGGCAATCATCTAACTCCTCTGCGCCCATTGCATCCGAGTGTCGGGCTTGCGTAGAGTGACAGTTGGGGCGTAAGCCCGTTACGAGGGGCTATACTAGTAATCCTAACGGCTGCACTTGTAGTGTGAAAGGAACTCCTGAGAGTCTATAATAGATAGCTTCTTTGATGGCCCTGATAGGTAATAATCTGGTCAGATCAATGTTAAGGGGGCAGAACCCACCCTTGGATAGGGCACAGCATTTGAACCATGAGTAGGCCCCTCACACGACAGTGCACGTCACGAACCTCGTTTAGTCCACATAGGTTTCACTTCGACCGGCGACTCCACCCATTCCGGCAAGGGCTGGGCGAACTGCCGTATCGGAATAAATCAATTATGAAAGGAGATTTATATTATTTTGGTGCACGTGGTAAGTATAATCAGCGAAACTCCCGCTGTCAATAGAACCCTACCTTAGTGCAACTTATCGGGTATGCACCAGCCTTTTAATAATATGCGTAGGGACGCACGGGAGAAACCCAACACATACTCTATACCACTCCAGGGAAATAAAAATGCTGGATCTCCGTTGTCGGCCCGGGTACGCTACGGTGAGCGAGTTTGAACCAGTGCGATGAGGGGATGTCCGGGTGTAGCCGTTAAGCGACGACGTACGCCCTCCGCCTGTTCCTGGCAGATCGGCTAAAGTCGCTGGGTTAACACCTAAGCAGCTAACCTATGACTTGATATAGCGCTACAAAGTCTAGATCTTCATATCGACAGTATATATCGACGGACGGCTACTACTGCACTTAGCCGTGTCTTGCCCACAACATAAAGGCATGCTTATATATATTCTCGGGAACGATACAGGATTCAAGCCACCATGCCCCAGTGAACCGAAAATGTGATGAGTGCGCATTGACATGGTGCTCGTGCGTCGAACCTAGTACCCTAAAAATCTTTCTAACTGCTCTAGAGACAACGGTAACCACAGGGCCGGACCTCATTGTTTTCGAAGGAGGTTTAATACGCTGACTTCACACCCGAATGACACGTGAAATTAGGAGGTTCGTATAATGAGTGCCTTGGACCGATCCCAGAACGTCATGACATGAAATTCTGACACTCCAACTCAAGACCCCCTATCTTTGTCTGGAAATGAAGGATGCCCTAATTAGTAGTAACACCCCAAGCGGACGCGGCTCATTTCACGATGATCGAAGTTTTGTATAGTTCCACTCTTGACCCGTCAGGTGTCCAAACGTGTATGTCGGTTGGAATGAATGTCAGAGCACATTATAACGGGATCCGCGGGCTTTTTCTCCGAGCAATGCGTTATACTGTTGGTCGCTAGTTACTCTATGATGGCCAGAATGTAGGAGGATTAGCCCCGGCGCGCCCGGAATACGAGAAATCCAAGAGAACCTGAACCTCAGTCACATGAGGGTTATTGAACTATATCGTCGT
