# Supplementary material for: How Good Are Indirect Tests at Detecting Recombination in Human mtDNA?
Source: G3 (Bethesda). 2013 Jul 1;3(7):1095–104. doi: 10.1534/g3.113.006510 (PMC3704238; doi:10.1534/g3.113.006510)
Supplement: Supporting Information [file supp_g3.113.006510_FileS2.gz › SequenceData/mtDNA_ratehet&popgrowth/10/3rdbase/Infiles/10_34-new.txt]

33 2284
seq00001   CCAATTTTGGGACCAGCAACAACTACTGGCTTCTCACCACAACTCTTATGCCAGCATCTTTAGCACTAGACAACCACCAGATGACGCAGGATTCTCACCTGGTAGAATCTTACGTTTGGTTGCACGCTGTTAGTTAACGCGAAGGAGGTTGACCGGTAGTCCGCTAGCCAGTTTCTTCCCATCTGACTAGTGCTCCCTATACACCGGGGTCACCCTGGCTTTGCTCTGTTCTGCTCATGAGAGCTAGACTCCTCTTGCTACGTGATGCGGTTCCCATTTGAATCAGTGATGAGCAAACTTAATAGTATAAATCTGCCCCGTTTATCTCTGAGAGACTGGCAAGCGCGATGTGGGGACCCATAGATAAAGTTCACCCCGGGCATGTATGATAGAGAGCTCAGGTCCTCCGCTGGACTTATCCGCTGAAAAATACGGAGTAGCTGGTCGGTCAACGATCAGATCCAGCCACTCTCCATTTGCGAGGGGCTCATTATCGCAGGAGACCAAGTTAAGGTCACGGAGAAAATTTCAGTGGGGGGGATAACGATCCTGGACGAATTAACGCTGATCTAATGATCACTATATTTTGTGAATGCCGAAACAGTGCGCTCTTCCCGGAAAAAGACTCCTCCACCTGGGCAGCGACGCCTGTAGCCACGGCTACTTTGTTCGTCACCTTGTGAAAGGAGCCTAGGAGCACCATACATTAGTCAGTCGACTTCCTAATTGGTGCGGCCTATAGAATAGGGTTTTCACGGTCCTGAATCCGGAATGACGTTCTTGAGGCCAACGTGTTCGGAGCTGCTTGGTTTATGTGTGGTCGCGAACCCTGGGGAAGTGTCTTTACTCTCCATGGACCAAGGATTTAATAAGCTGGAGGTACTCTTGAAGACCAATTACTCATAGTGGATTATGGATAGGCGCGAAATACAAAGACTGACGAGTAAAACGGTTAAAGGTAATTAGATTCGGCAAAGAGCCTTACGGAGCTATCTGTGCGCAGCTAGTATGTTTTGAACTGCTGGTTCGGTATATGCACGTCAGCCAGTGTCCCCCAATGTGGGGCATTGAGCTTACATGCACAATTACATACTCAGTGCGTAACGCGACGTGAGATCATAACACACGCGGATTGCGCACAACTGGTCGCAAATGACTTTTAGATGCTAGCGAGGATGCCTCGTATTATTTTTACTTTCGTTTTTATTGGCGGGCCAGCCCACACTTAGCAGCCGCCTTAATGACTATGGACAGGAATCTAAAACAGATAAGAATTCTTTCTTAGCGACAGCATATAAACTGGACGCTTCAGCAAAGCGAGTCTGTATGGTAACCGGCCGGTCTTGCTTGAAGTCCTCCCCCGAGTTGCGTTAAGAGCGGCCACTCAACAGTCCCTATTTTAGTGGCCTCCGGCTGGGCGTAACTTAATATTATAACGTTCCGGAGCAATGCGACGAGGGACATAGTCCAGGCAAAACAAGCTAACCAATGTTAATGGCTGAAGATAACCTCCCTGGAAAGGCTGGGGTCGTTTTTCGCAGGTTAGGGAACGGCACTTGTGGCAACTAGTCCCCACTCGACATACGTCTGGGAGACGCATACTGTGCCCGCTACCACAGCCCACGTAGAGGCATAATGTCGGAACAGGGAATATAAAGATAAGTTGGACCGGGATGAACCATTCTGGACTCGTAACCTCCTAGAAGAGCAGCCCCATAGTCATTTTAGAAGATACTTATAATCCGGTACCAGTCCCAATATCTCATACGCGTGTCATGCAAACGTGTAAGTCATAGGCCGGCCGGCGATATGACTGTGATAGCTGCGCACACACACCTACTACCTAAATCTACCGGTCGGAGGATTAAATTGATGTCACTACCTCGAACCCTGTTGCCTAGCATTGTACAGTACGAGTAATTATTAATGCTATGCTGTCGCTCGTGCTCGATACTTGCGGTATTATAGGAGAGTAGAGGATAAAATCCTTCCCCGCCTAAACGTGAAAGACACGTCGCACTCCCAGGCACTCTCAATATTAATGGCTCATTGGATGGAAAGCTCAACGGAACTATCCAATTCTCTAGCAAATGACCTTTGAACCCATTGTCCAAGATGCTTATGCCAGCCACCAGATTTTGGCGCAGTTGTGCCAGGTTCACGGACCCAGCTTATTAACTATATACGTGGCGAGGCAAACCAATTCGGCCTAGTTTTCTCAAAAAATGCACGACGCATGAGCAATGGCACGACGGTATCACTACCCTGGCAACACGCATCGAAG
seq00002   CCAATTTTGGGACCAGCAACAACTACTGGCTTCTCACCACAACTCTTATGCCAGCATCTTTAGCACTAGACAACCACCAGATGACGCAGGATTCTCACCTGGTAGAATCTTACGTTTGGTTGCACGCTGTTAGTTAACGCGAAGGAGGTTGACCGGTAGTCCGCTAGCCAGTTTCTTCCCATCTGACTAGTGCTCCCTATACACCGGGGTCACCCTGGCTTTGCTCTGTTCTGCTCATGAGAGCTAGACTCCTCTTGCTACGTGATGCGGTTCCCATTTGAATCAGTGATGAGCAAACTTAATAGTATAAATCTGCCCCGTTTATCTCTGAGAGACTGGCAAGCGCGATGTGGGGACCCATAGATAAAGTTCACCCCGGGCATGTATGATAGAGAGCTCAGGTCCTCCGCTGGACTTATCCGCTGAAAAATACGGAGTAGCTGGTCGGTCAACGATCAGATCCAGCCACTCTCCATTTGCGAGGGGCTCATTATCGCAGGAGACCAAGTTAAGGTCACGGAGAAAATTTCAGTGGGGGGGATAACGATCCTGGACGAATTAACGCTGATCTAATGATCACTATATTTTGTGAATGCCGAAACAGTGCGCTCTTCCCGGAAAAAGACTCCTCCACCTGGGCAGCGACGCCTGTAGCCACGGCTACTTTGTTCGTCACCTTGTGAAAGGAGCCTAGGAGCACCATACATTAGTCAGTCGACTTCCTAATTGGTGCGGCCTATAGAATAGGGTTTTCACGGTCCTGAATCCGGAATGACGTTCTTGAGGCCAACGTGTTCGGAGCTGCTTGGTTTATGTGTGGTCGCGAACCCTGGGGAAGTGTCTTTACTCTCCATGGACCAAGGATTTAATAAGCTGGAGGTACTCTTGAAGACCAATTACTCATAGTGGATTATGGATAGGCGCGAAATACAAAGACTGACGAGTAAAACGGTTAAAGGTAATTAGATTCGGCAAAGAGCCTTACGGAGCTATCTGTGCGCAGCTAGTATGTTTTGAACTGCTGGTTCGGTATATGCACGTCAGCCAGTGTCCCCCAATGTGGGGCATTGAGCTTACATGCACAATTACATACTCAGTGCGTAACGCGACGTGAGATCATAACACACGCGGATTGCGCACAACTGGTCGCAAATGACTTTTAGATGCTAGCGAGGATGCCTCGTATTATTTTTACTTTCGTTTTTATTGGCGGGCCAGCCCACACTTAGCAGCCGCCTTAATGACTATGGACAGGAATCTAAAACAGATAAGAATTCTTTCTTAGCGACAGCATATAAACTGGACGCTTCAGCAAAGCGAGTCTGTATGGTAACCGGCCGGTCTTGCTTGAAGTCCTCCCCCGAGTTGCGTTAAGAGCGGCCACTCAACAGTCCCTATTTTAGTGGCCTCCGGCTGGGCGTAACTTAATATTATAACGTTCCGGAGCAATGCGACGAGGGACATAGTCCAGGCAAAACAAGCTAACCAATGTTAATGGCTGAAGATAACCTCCCTGGAAAGGCTGGGGTCGTTTTTCGCAGGTTAGGGAACGGCACTTGTGGCAACTAGTCCCCACTCGACATACGTCTGGGAGACGCATACTGTGCCCGCTACCACAGCCCACGTAGAGGCATAATGTCGGAACAGGGAATATAAAGATAAGTTGGACCGGGATGAACCATTCTGGACTCGTAACCTCCTAGAAGAGCAGCCCCATAGTCATTTTAGAAGATACTTATAATCCGGTACCAGTCCCAATATCTCATACGCGTGTCATGCAAACGTGTAAGTCATAGGCCGGCCGGCGATATGACTGTGATAGCTGCGCACACACACCTACTACCTAAATCTACCGGTCGGAGGATTAAATTGATGTCACTACCTCGAACCCTGTTGCCTAGCATTGTACAGTACGAGTAATTATTAATGCTATGCTGTCGCTCGTGCTCGATACTTGCGGTATTATAGGAGAGTAGAGGATAAAATCCTTCCCCGCCTAAACGTGAAAGACACGTCGCACTCCCAGGCACTCTCAATATTAATGGCTCATTGGATGGAAAGCTCAACGGAACTATCCAATTCTCTAGCAAATGACCTTTGAACCCATTGTCCAAGATGCTTACGCCAGCCACCAGATTTTGGCGCAGTTGTGCCAGGTTCACGGACCCAGCTTATTAACTATATACGTGGCGAGGCAAACCAATTCGGCCTAGTTTTCTCAAAAAATGCACGACGCATGAGCAATGGCACGACGGTATCACTACCCTGGCAACACGCATCGAAG
seq00003   CCAATTTTGGGACCAGCAACAACTACTGGCTTCTCACCACAACTCTTATGCCAGCATCTTTAGCACTAGACAACCACCAGATGACGCAGGATTCTCACCTGGTAGAATCTTACGTTTGGTTGCACGCTGTTAGTTAACGCGAAGGAGGTTGACCGGTAGTCCGCTAGCCAGTTTCTTCCCATCTGACTAGTGCTCCCTATACACCGGGGTCACCCTGGCTTTGCTCTGTTCTGCTCATGAGAGCTAGACTCCTCTTGCTACGTGATGCGGTTCCCATTTGAATCAGTGATGAGCAAACTTAATAGTATAAATCTGCCCCGTTTATCTCTGAGAGACTGGCAAGCGCGATGTGGGGACCCATAGATAAAGTTCACCCCGGGCATGTATGATAGAGAGCTCAGGTCCTCCGCTGGACTTATCCGCTGAAAAATACGGAGTAGCTGGTCGGTCAACGATCAGATCCAGCCACTCTCCATTTGCGAGGGGCTCATTATCGCAGGAGACCAAGTTAAGGTCACGGAGAAAATTTCAGTGGGGGGGATAACGATCCTGGACGAATTAACGCTGATCTAATGATCACTATATTTTGTGAATGCCGAAACAGTGCGCTCTTCCCGGAAAAAGACTCCTCCACCTGGGCAGCGACGCCTGTAGCCACGGCTACTTTGTTCGTCACCTTGTGAAAGGAGCCTAGGAGCACCATACATTAGTCAGTCGACTTCCTAATTGGTGCGGCCTATAGAATAGGGTTTTCACGGTCCTGAATCCGGAATGACGTTCTTGAGGCCAACGTGTTCGGAGCTGCTTGGTTTATGTGTGGTCGCGAACCCTGGGGAAGTGTCTTTACTCTCCATGGACCAAGGATTTAATAAGCTGGAGGTACTCTTGAAGACCAATTACTCATAGTGGATTATGGATAGGCGCGAAATACAAAGACTGACGAGTAAAACGGTTAAAGGTAATTAGATTCGGCAAAGAGCCTTACGGAGCTATCTGTGCGCAGCTAGTATGTTTTGAACTGCTGGTTCGGTATATGCACGTCAGCCAGTGTCCCCCAATGTGGGGCATTGAGCTTACATGCACAATTACATACTCAGTGCGTAACGCGACGTGAGATCATAACACACGCGGATTGCGCACAACTGGTCGCAAATGACTTTTAGATGCTAGCGAGGATGCCTCGTATTATTTTTACTTTCGTTTTTATTGGCGGGCCAGCCCACACTTAGCAGCCGCCTTAATGACTATGGACAGGAATCTAAAACAGATAAGAATTCTTTCTTAGCGACAGCATATAAACTGGACGCTTCAGCAAAGCGAGTCTGTATGGTAACCGGCCGGTCTTGCTTGAAGTCCTCCCCCGAGTTGCGTTAAGAGCGGCCACTCAACAGTCCCTATTTTAGTGGCCTCCGGCTGGGCGTAACTTAATATTATAACGTTCCGGAGCAATGCGACGAGGGACATAGTCCAGGCAAAACAAGCTAACCAATGTTAATGGCTGAAGATAACCTCCCTGGAAAGGCTGGGGTCGTTTTTCGCAGGTTAGGGAACGGCACTTGTGGCAACTAGTCCCCACTCGACATACGTCTGGGAGACGCATACTGTGCCCGCTACCACAGCCCACGTAGAGGCATAATGTCGGAACAGGGAATATAAAGATAAGTTGGACCGGGATGAACCATTCTGGACTCGTAACCTCCTAGAAGAGCAGCCCCATAGTCATTTTAGAAGATACTTATAATCCGGTACCAGTCCCAATATCTCATACGCGTGTCATGCAAACGTGTAAGTCATAGGCCGGCCGGCGATATGACTGTGATAGCTGCGCACACACACCTACTACCTAAATCTACCGGTCGGAGGATTAAATTGATGTCACTACCTCGAACCCTGTTGCCTAGCATTGTACAGTACGAGTAATTATTAATGCTATGCTGTCGCTCGTGCTCGATACTTGCGGTATTATAGGAGAGTAGAGGATAAAATCCTTCCCCGCCTAAACGTGAAAGACACGTCGCACTCCCAGGCACTCTCAATATTAATGGCTCATTGGATGGAAAGCTCAACGGAACTATCCAATTCTCTAGCAAATGACCTTTGAACCCATTGTCCAAGATGCTTACGCCAGCCACCAGATTTTGGCGCAGTTGTGCCAGGTTCACGGACCCAGCTTATTAACTATATACGTGGCGAGGCAAACCAATTCGGCCTAGTTTTCTCAAAAAATGCACGACGCATGAGCAATGGCACGACGGTATCACTACCCTGGCAACACGCATCGAAG
seq00004   CCAATTTTGGGACCAGCAACAACTACTGGCTTCTCACCACAACTCTTATGCCAGCATCTTTAGCACTAGACAACCACCAGATGACGCAGGATTCTCACCTGGTAGAATCTTACGTTTGGTTGCACGCTGTTAGTTAACGCGAAGGAGGTTGACCGGTAGTCCGCTAGCCAGTTTCTTCCCATCTGACTAGTGCTCCCTATACACCGGGGTCACCCTGGCTTTGCTCTGTTCTGCTCATGAGAGCTAGACTCCTCTTGCTACGTGATGCGGTTCCCATTTGAATCAGTGATGAGCAAACTTAATAGTATAAATCTGCCCCGTTTATCTCTGAGAGACTGGCAAGCGCGATGTGGGGACCCATAGATAAAGTTCACCCCGGGCATGTATGATAGAGAGCTCAGGTCCTCCGCTGGACTTATCCGCTGAAAAATACGGAGTAGCTGGTCGGTCAACGATCAGATCCAGCCACTCTCCATTTGCGAGGGGCTCATTATCGCAGGAGACCAAGTTAAGGTCACGGAGAAAATTTCAGTGGGGGGGATAACGATCCTGGACGAATTAACGCTGATCTAATGATCACTATATTTTGTGAATGCCGAAACAGTGCGCTCTTCCCGGAAAAAGACTCCTCCACCTGGGCAGCGACGCCTGTAGCCACGGCTACTTTGTTCGTGACCTTGTGAAAGGAGCCTAGGAGCACCATACATTAGTCAGTCGACTTCCTAATTGGTGCGGCCTATAGAATAGGGTTTTCACGGTCCTGAATCCGGAATGACGTTCTTGAGGCCAACGTGTTCGGAGCTGCTTGGTTTATGTGTGGTCGCGAACCCTGGGGAAGTGTCTTTACTCTCCATGGACCAAGGATTTAATAAGCTGGAGGTACTCTTGAAGACCAATTACTCATAGTGGATTATGGATAGGCGCGAAATACAAAGACTGACGAGTAAAACGGTTAAAGGTAATTAGATTCGGCAAAGAGCCTTACGGAGCTATCTGTGCGCAGCTAGTATGTTTTGAACTGCTGGTTCGGTATATGCACGTCAGCCAGTGTCCCCCAATGTGGGGCATTGAGCTTACATGCACAATTACATACTCAGTGCGTAACGCGACGTGAGATCATAACACACGCGGATTGCGCACAACTGGTCGCGAATGACTTTTAGATGCTAGCGAGGATGCCTCGTATTATTTTTACTTTCGTTTTTATTGGCGGGCCAGCCCACACTTAGCAGCCGCCTTAATGACTATGGACAGGAATCTAAAACAGATAAGAATTCTTTCTTAGCGACAGCATATAAACTGGACGCTTCAGCAAAGCGAGTCTGTATGGTAACCGGCCGGTCTTGCTTGAAGTCCTCCCCCGAGTTGCGTTAAGAGCGGCCACTCAACAGTCCCTATTTTAGTGGCCTCCGGCTGGGCGTAACTTAATATTATAACGTTCCGGAGCAATGCGACGAGGGACATAGTCCAGGCAAAACAAGCTAACCAATGTTAATGGCTGAAGATAACCTCCCTGGAAAGGCTGGGGTCGTTTTTCGCAGGTTAGGGAACGGCACTTGTGGCAACTAGTCCCCACTCGACATACGTCTGGGAGACGCATACTGTGCCCGCTACCACAGCCCACGTAGAGGCATAATGTCGGAACAGGGAATATAAAGATAAGTTGGACCGGGATGAACCATTCTGGACTCGTAACCTCCTAGAAGAGCAGCCCCATAGTCATTTTAGAAGATACTTATAATCCGGTACCAGTCCCAATATCTCATACGCGTGTCATGCAAACGTGTAAGTCATAGGCCGGCCGGCGATATGACTGTGATAGCTGCGCACACACACCTACTACCTAAATCTACCGGTCGGAGGATTAAATTGATGTCACTACCTCGAACCCTGTTGCCTAGCATTGTACAGTACGAGTAATTATTAATGCTATGCTGTCGCTCGTGCTCGATACTTGCGGTATTATAGGAGAGTAGAGGATAAAATCCTTCCCCGCCTAAACGTGAAAGACACGTCGCACTCCCAGGCACTCTCAATATTAATGGCTCATTGGATGGAAAGCTCAACGGAACTATCCAATTCTCTAGCAAATGACCTTTGAACCCATTGTCCAAGATGCTTACGCCAGCCACCAGATTTTGGCGCAGTTGTGCCAGGTTCACGGACCCAGCTTATTAACTATATACGTGGCGAGGCAAACCAATTCGGCCTAGTTTTCTCAAAAAATGCACGACGCATGAGCAATGGCACGACGGTATCACTACCCTGGCAACACGCATCGAAG
seq00005   CCAATTTTGGGACCAGCAACAACTACTGGCTTCTCACCACAACTCTTATGCCAGCATCTTTAGCACTAGACAACCACCAGATGACGCAGGATTCTCACCTGGTAGAATCTTACGTTTGGTTGCACGCTGTTAGTTAACGCGAAGGAGGTTGACCGGTAGTCCGCTAGCCAGTTTCTTCCCATCTGACTAGTGCTCCCTATACACCGGGGTCACCCTGGCTTTGCTCTGTTCTGCTCATGAGAGCTAGACTCCTCTTGCTACGTGATGCGGTTCCCATTTGAATCAGTGATGAGCAAACTTAATAGTATAAATCTGCCCCGTTTATCTCTGAGAGACTGGCAAGCGCGATGTGGGGACCCATAGATAAAGTTCACCCCGGGCATGTATGATAGAGAGCTCAGGTCCTCCGCTGGACTTATCCGCTGAAAAATACGGAGTAGCTGGTCGGTCAACGATCAGATCCAGCCACTCTCCATTTGCGAGGGGCTCATTATCGCAGGAGACCAAGTTAAGGTCACGGAGAAAATTTCAGTGGGGGGGATAACGATCCTGGACGAATTAACGCTGATCTAATGATCACTATATTTTGTGAATGCCGAAACAGTGCGCTCTTCCCGGAAAAAGACTCCTCCACCTGGGCAGCGACGCCTGTAGCCACGGCTACTTTGTTCGTCACCTTGTGAAAGGAGCCTAGGAGCACCATACATTAGTCAGTCGACTTCCTAATTGGTGCGGCCTATAGAATAGGGTTTTCACGGTCCTGAATCCGGAATGACGTTCTTGAGGCCAACGTGTTCGGAGCTGCTTGGTTTATGTGTGGTCGCGAACCCTGGGGAAGTGTCTTTACTCTCCATGGACCAAGGATTTAATAAGCTGGAGGTACTCTTGAAGACCAATTACTCATAGTGGATTATGGATAGGCGCGAAATACAAAGACTGACGAGTAAAACGGTTAAAGGTAATTAGATTCGGCAAAGAGCCTTACGGAGCTATCTGTGCGCAGCTAGTATGTTTTGAACTGCTGGTTCGGTATATGCACGTCAGCCAGTGTCCCCCAATGTGGGGCATTGAGCTTACATGCACAATTACATACTCAGTGCGTAACGCGACGTGAGATCATAACACACGCGGATTGCGCACAACTGGTCGCAAATGACTTTTAGATGCTAGCGAGGATGCCTCGTATTATTTTTACTTTCGTTTTTATTGGCGGGCCAGCCCACACTTAGCAGCCGCCTTAATGACTATGGACAGGAATCTAAAACAGATAAGAATTCTTTCTTAGCGACAGCATATAAACTGGACGCTTCAGCAAAGCGAGTCTGTATGGTAACCGGCCGGTCTTGCTTGAAGTCCTCCCCCGAGTTGCGTTAAGAGCGGCCACTCAACAGTCCCTATTTTAGTGGCCTCCGGCTGGGCGTAACTTAATATTATAACGTTCCGGAGCAATGCGACGAGGGACATAGTCCAGGCAAAACAAGCTAACCAATGTTAATGGCTGAAGATAACCTCCCTGGAAAGGCTGGGGTCGTTTTTCGCAGGTTAGGGAACGGCACTTGTGGCAACTAGTCCCCACTCGACATACGTCTGGGAGACGCATACTGTGCCCGCTACCACAGCCCACGTAGAGGCATAATGTCGGAACAGGGAATATAAAGATAAGTTGGACCGGGATGAACCATTCTGGACTCGTAACCTCCTAGAAGAGCAGCCCCATAGTCATTTTAGAAGATACTTATAATCCGGTACCAGTCCCAATATCTCATACGCGTGTCATGCAAACGTGTAAGTCATAGGCCGGCCGGCGATATGACTGTGATAGCTGCGCACACACACCTACTACCTAAATCTACCGGTCGGAGGATTAAATTGATGTCACTACCTCGAACCCTGTTGCCTAGCATTGTACAGTACGAGTAATTATTAATGCTATGCTGTCGCTCGTGCTCGATACTTGCGGTATTATAGGAGAGTAGAGGATAAAATCCTTCCCCGCCTAAACGTGAAAGACACGTCGCACTCCCAGGCACTCTCAATATTAATGGCTCATTGGATGGAAAGCTCAACGGAACTATCCAATTCTCTAGCAAATGACCTTTGAACCCATTGTCCAAGATGCTTATGCCAGCCACCAGATTTTGGCGCAGTTGTGCCAGGTTCACGGACCCAGCTTATTAACTATATACGTGGCGAGGCAAACCAATTCGGCCTAGTTTTCTCAAAAAATGCACGACGCATGAGCAATGGCACGACGGTATCACTACCCTGGCAACACGCATCGAAG
seq00006   CCAATTTTGGGACCAGCAACAACTACTGGCTTCTCACCACAACTCTTATGCCAGCATCTTTAGCACTAGACAACCACCAGATGACGCAGGATTCTCACCTGGTAGAATCTTACGTTTGGTTGCACGCTGTTAGTTAACGCGAAGGAGGTTGACCGGTAGTCCGCTAGCCAGTTTCTTCCCATCTGACTAGTGCTCCCTATACACCGGGGTCACCCTGGCTTTGCTCTGTTCTGCTCATGAGAGCTAGACTCCTCTTGCTACGTGATGCGGTTCCCATTTGAATCAGTGATGAGCAAACTTAATAGTATAAATCTGCCCCGTTTATCTCTGAGAGACTGGCAAGCGCGATGTGGGGACCCATAGATAAAGTTCACCCCGGGCATGTATGATAGAGAGCTCAGGTCCTCCGCTGGACTTATCCGCTGAAAAATACGGAGTAGCTGGTCGGTCAACGATCAGATCCAGCCACTCTCCATTTGCGAGGGGCTCATTATCGCAGGAGACCAAGTTAAGGTCACGGAGAAAATTTCAGTGGGGGGGATAACGATCCTGGACGAATTAACGCTGATCTAATGATCACTATATTTTGTGAATGCCGAAACAGTGCGCTCTTCCCGGAAAAAGACTCCTCCACCTGGGCAGCGACGCCTGTAGCCACGGCTACTTTGTTCGTGACCTTGTGAAAGGAGCCTAGGAGCACCATACATTAGTCAGTCGACTTCCTAATTGGTGCGGCCTATAGAATAGGGTTTTCACGGTCCTGAATCCGGAATGACGTTCTTGAGGCCAACGTGTTCGGAGCTGCTTGGTTTATGTGTGGTCGCGAACCCTGGGGAAGTGTCTTTACTCTCCATGGACCAAGGATTTAATAAGCTGGAGGTACTCTTGAAGACCAATTACTCATAGTGGATTATGGATAGGCGCGAAATACAAAGACTGACGAGTAAAACGGTTAAAGGTAATTAGATTCGGCAAAGAGCCTTACGGAGCTATCTGTGCGCAGCTAGTATGTTTTGAACTGCTGGTTCGGTATATGCACGTCAGCCAGTGTCCCCCAATGTGGGGCATTGAGCTTACATGCACAATTACATACTCAGTGCGTAACGCGACGTGAGATCATAACACACGCGGATTGCGCACAACTGGTCGCGAATGACTTTTAGATGCTAGCGAGGATGCCTCGTATTATTTTTACTTTCGTTTTTATTGGCGGGCCAGCCCACACTTAGCAGCCGCCTTAATGACTATGGACAGGAATCTAAAACAGATAAGAATTCTTTCTTAGCGACAGCATATAAACTGGACGCTTCAGCAAAGCGAGTCTGTATGGTAACCGGCCGGTCTTGCTTGAAGTCCTCCCCCGAGTTGCGTTAAGAGCGGCCACTCAACAGTCCCTATTTTAGTGGCCTCCGGCTGGGCGTAACTTAATATTATAACGTTCCGGAGCAATGCGACGAGGGACATAGTCCAGGCAAAACAAGCTAACCAATGTTAATGGCTGAAGATAACCTCCCTGGAAAGGCTGGGGTCGTTTTTCGCAGGTTAGGGAACGGCACTTGTGGCAACTAGTCCCCACTCGACATACGTCTGGGAGACGCATACTGTGCCCGCTACCACAGCCCACGTAGAGGCATAATGTCGGAACAGGGAATATAAAGATAAGTTGGACCGGGATGAACCATTCTGGACTCGTAACCTCCTAGAAGAGCAGCCCCATAGTCATTTTAGAAGATACTTATAATCCGGTACCAGTCCCAATATCTCATACGCGTGTCATGCAAACGTGTAAGTCATAGGCCGGCCGGCGATATGACTGTGATAGCTGCGCACACACACCTACTACCTAAATCTACCGGTCGGAGGATTAAATTGATGTCACTACCTCGAACCCTGTTGCCTAGCATTGTACAGTACGAGTAATTATTAATGCTATGCTGTCGCTCGTGCTCGATACTTGCGGTATTATAGGAGAGTAGAGGATAAAATCCTTCCCCGCCTAAACGTGAAAGACACGTCGCACTCCCAGGCACTCTCAATATTAATGGCTCATTGGATGGAAAGCTCAACGGAACTATCCAATTCTCTAGCAAATGACCTTTGAACCCATTGTCCAAGATGCTTATGCCAGCCACCAGATTTTGGCGCAGTTGTGCCAGGTTCACGGACCCAGCTTATTAACTATATACGTGGCGAGGCAAACCAATTCGGCCTAGTTTTCTCAAAAAATGCACGACGCATGAGCAATGGCACGACGGTATCACTACCCTGGCAACACGCATCGAAG
seq00007   CCAATTTTGGGACCAGCAACAACTACTGGCTTCTCACCACAACTCTTATGCCAGCATCTTTAGCACTAGACAACCACCAGATGACGCAGGATTCTCACCTGGTAGAATCTTACGTTTGGTTGCACGCTGTTAGTTAACGCGAAGGAGGTTGACCGGTAGTCCGCTAGCCAGTTTCTTCCCATCTGACTAGTGCTCCCTATACACCGGGGTCACCCTGGCTTTGCTCTGTTCTGCTCATGAGAGCTAGACTCCTCTTGCTACGTGATGCGGTTCCCATTTGAATCAGTGATGAGCAAACTTAATAGTATAAATCTGCCCCGTTTATCTCTGAGAGACTGGCAAGCGCGATGTGGGGACCCATAGATAAAGTTCACCCCGGGCATGTATGATAGAGAGCTCAGGTCCTCCGCTGGACTTATCCGCTGAAAAATACGGAGTAGCTGGTCGGTCAACGATCAGATCCAGCCACTCTCCATTTGCGAGGGGCTCATTATCGCAGGAGACCAAGTTAAGGTCACGGAGAAAATTTCAGTGGGGGGGATAACGATCCTGGACGAATTAACGCTGATCTAATGATCACTATATTTTGTGAATGCCGAAACAGTGCGCTCTTCCCGGAAAAAGACTCCTCCACCTGGGCAGCGACGCCTGTAGCCACGGCTACTTTGTTCGTCACCTTGTGAAAGGAGCCTAGGAGCACCATACATTAGTCAGTCGACTTCCTAATTGGTGCGGCCTATAGAATAGGGTTTTCACGGTCCTGAATCCGGAATGACGTTCTTGAGGCCAACGTGTTCGGAGCTGCTTGGTTTATGTGTGGTCGCGAACCCTGGGGAAGTGTCTTTACTCTCCATGGACCAAGGATTTAATAAGCTGGAGGTACTCTTGAAGACCAATTACTCATAGTGGATTATGGATAGGCGCGAAATACAAAGACTGACGAGTAAAACGGTTAAAGGTAATTAGATTCGGCAAAGAGCCTTACGGAGCTATCTGTGCGCAGCTAGTATGTTTTGAACTGCTGGTTCGGTATATGCACGTCAGCCAGTGTCCCCCAATGTGGGGCATTGAGCTTACATGCACAATTACATACTCAGTGCGTAACGCTACGTGAGATCATAACACACGCGGATTGCGCACAACTGGTCGCAAATGACTTTTAGATGCTAGCGAGGATGCCTCGTATTATTTTTACTTTCGTTTTTATTGGCGGGCCAGCCCACACTTAGCAGCCGCCTTAATGACTATGGACAGGAATCTAAAACAGATAAGAATTCTTTCTTAGCGACAGCATATAAACTGGACGCTTCAGCAAAGCGAGTCTGTATGGTAACCGGCCGGTCTTGCTTGAAGTCCTCCCCCGAGTTGCGTTAAGAGCGGCCACTCAACAGTCCCTATTTTAGTGGCCTCCGGCTGGGCGTAACTTAATATTATAACGTTCCGGAGCAATGCGACGAGGAACATAGTCCAGGCAAAACAAGCTAACCAATGTTAATGGCTGAAGATAACCTCCCTGGAAAGGCTGGGGTCGTTTTTCGCAGGTTAGGGAACGGCACTTGTGGCAACTAGTCCCCACTCGACATACGTCTGGGAGACGCATACTGTGCCCGCTACCACAGCCCACGTAGAGGCATAATGTCGGAACAGGGAATATAAAGATAAGTTGGACCGGGATGAACCATTCTGGACTCGTAACCTCCTAGAAGAGCAGCCCCATAGTCATTTTAGAAGATACTTATAATCCGGTACCAGTCCCAATATCTCATACGCGTGTCATGCAAACGTGTAAGTCATAGGCCGGCCGGCGATATGACTGTGATAGCTGCGCACACACACCTACTACCTAAATCTACCGGTCGGAGGATTAAATTGATGTCACTACCTCGAACCCTGTTGCCTAGCATTGTACAGTACGAGTAATTATTAATGCTATGCTGTCGCTCGTGCTCGATACTTGCGGTATTATAGGAGAGTAGAGGATAAAATCCTTCCCCGCCTAAACGTGAAAGACACGTCGCACTCCCAGGCACTCTCAATATTAATGGCTCATTGGATGGAAAGCTCAACGGAACTATCCAATTCTCTAGCAAATGACCTTTGAACCCATTGTCCAAGATGCTTACGCCAGCCACCAGATTTTGGCGCAGTTGTGCCAGGTTCACGGACCCAGCTTATTAACTATATACGTGGCGAGGCAAACCAATTCGGCCTAGTTTTCTCAAAAAATGCACGACGCATGAGCAATGGCACGACGGTATCACTACCCTGGCAACACGCATCGAAG
seq00008   CCAATTTTGGGACCAGCAACAACTACTGGCTTCTCACCACAACTCTTATGCCAGCATCTTTAGCACTAGACAACCACCAGATGACGCAGGATTCTCACCTGGTAGAATCTTACGTTTGGTTGCACGCTGTTAGTTAACGCGAAGGAGGTTGACCGGTAGTCCGCTAGCCAGTTTCTTCCCATCTGACTAGTGCTCCCTATACACCGGGGTCACCCTGGCTTTGCTCTGTTCTGCTCATGAGAGCTAGACTCCTCTTGCTACGTGATGCGGTTCCCATTTGAATCAGTGATGAGCAAACTTAATAGTATAAATCTGCCCCGTTTATCTCTGAGAGACTGGCAAGCGCGATGTGGGGACCCATAGATAAAGTTCACCCCGGGCATGTATGATAGAGAGCTCAGGTCCTCCGCTGGACTTATCCGCTGAAAAATACGGAGTAGCTGGTCGGTCAACGATCAGATCCAGCCACTCTCCATTTGCGAGGGGCTCATTATCGCAGGAGACCGAGTTAAGGTCACGGAGAAAATTTCAGTGGGGGGGATAACGATCCTGGACGAATTAACGCTGATCTAATGATCACTATATTTTGTGAATGCCGAAACAGTGCGCTCTTCCCGGAAAAAGACTCCTCCACCTGGGCAGCGACGCCTGTAGCCACGGCTACTTTGTTCGTCACCTTGTGAAAGGAGCCTAGGAGCACCATACATTAGTCAGTCGACTTCCTAATTGGTGCGGCCTATAGAATAGGGTTTTCACGGTCCTGAATCCGGAATGACGTTCTTGAGGCCAACGTGTTCGGAGCTGCTTGGTTTATGTGTGGTCGCGAACCCTGGGGAAGTGTCTTTACTCTCCATGGACCAAGGATTTAATAAGCTGGAGGTACTCTTGAAGACCAATTACTCATAGTGGATTATGGATAGGCGCGAAATACAAAGACTGACGAGTAAAACGGTTAAAGGTAATTAGATTCGGCAAAGAGCCTTACGGAGCTATCTGTGCGCAGCTAGTATGTTTTGAACTGCTGGTTCGGTATATGCACGTCAGCCAGTGTCCCCCAATGTGGGGCATTGAGCTTACATGCACAATTACATACTCAGTGCGTAACGCGACGTGAGATCATAACACACGCGGATTGCGCACAACTGGTCGCAAATGACTTTTAGATGCTAGCGAGGATGCCTCGTATTATTTTTACTTTCGTTTTTATTGGCGGGCCAGCCCACACTTAGCAGCCGCCTTAATGACTATGGACAGGAATCTAAAACAGATAAGAATTCTTTCTTAGCGACAGCATATAAACTGGACGCTTCAGCAAAGCGAGTCTGTATGGTAACCGGCCGGTCTTGCTTGAAGTCCTCCCCCGAGTTGCGTTAAGAGCGGCCACTCAACAGTCCCTATTTTAGTGGCCTCCGGCTGGGCGTAACTTAATATTATAACGTTCCGGAGCAATGCGACGAGGGACATAGTCCAGGCAAAACAAGCTAACCAATGTTAATGGCTGAAGATAACCTCCCTGGAAAGGCTGGGGTCGTTTTTCGCAGGTTAGGGAACGGCACTTGTGGCAACTAGTCCCCACTCGACATACGTCTGGGAGACGCATACTGTGCCCGCTACCACAGCCCACGTAGAGGCATAATGTCGGAACAGGGAATATAAAGATAAGTTGGACCGGGATGAACCATTCTGGACTCGTAACCTCCTAGAAGAGCAGCCCCATAGTCATTTTAGAAGATACTTATAATCCGGTACCAGTCCCAATATCTCATACGCGTGTCATGCAAACGTGTAAGTCATAGGCCGGCCGGCGATATGACTGTGATAGCTGCGCACACACACCTACTACCTAAATCTACCGGTCGGAGGATTAAATTGATGTCACTACCTCGAACCCTGTTGCCTAGCATTGTACAGTACGAGTAATTATTAATGCTATGCTGTCGCTCGTGCTCGATACTTGCGGTATTATAGGAGAGTAGAGGATAAAATCCTTCCCCGCCTAAACGTGAAAGACACGTCGCACTCCCAGGCACTCTCAATATTAATGGCTCATTGGATGGAAAGCTCAACGGAACTATCCAATTCTCTAGCAAATGACCTTTGAACCCATTGTCCAAGATGCTTACGCCAGCCACCAGATTTTGGCGCAGTTGTGCCAGGTTCACGGACCCAGCTTATTAACTATATACGTGGCGAGGCAAACCAATTCGGCCTAGTTTTCTCAAAAAATGCACGACGCATGAGCAATGGCACGACGGTATCACTACCCTGGCAACACGCATCGAAG
seq00009   CCAATTTTGGGACCAGCAACAACTACTGGCTTCTCACCACAACTCTTATGCCAGCATCTTTAGCACTAGACAACCACCAGATGACGCAGGATTCTCACCTGGTAGAATCTTACGTTTGGTTGCACGCTGTTAGTTAACGCGAAGGAGGTTGACCGGTAGTCCGCTAGCCAGTTTCTTCCCATCTGACTAGTGCTCCCTATACACCGGGGTCACCCTGGCTTTGCTCTGTTCTGCTCATGAGAGCTAGACTCCTCTTGCTACGTGATGCGGTTCCCATTTGAATCAGTGATGAGCAAACTTAATAGTATAAATCTGCCCCGTTTATCTCTGAGAGACTGGCAAGCGCGATGTGGGGACCCATAGATAAAGTTCACCCCGGGCATGTATGATAGAGAGCTCAGGTCCTCCGCTGGACTTATCCGCTGAAAAATACGGAGTAGCTGGTCGGTCAACGATCAGATCCAGCCACTCTCCATTTGCGAGGGGCTCATTATCGCAGGAGACCAAGTTAAGGTCACGGAGAAAATTTCAGTGGGGGGGATAACGATCCTGGACGAATTAACGCTGATCTAATGATCACTATATTTTGTGAATGCCGAAACAGTGCGCTCTTCCCGGAAAAAGACTCCTCCACCTGGGCAGCGACGCCTGTAGCCACGGCTACTTTGTTCGTGACCTTGTGAAAGGAGCCTAGGAGCACCATACATTAGTCAGTCGACTTCCTAATTGGTGCGGCCTATAGAATAGGGTTTTCACGGTCCTGAATCCGGAATGACGTTCTTGAGGCCAACGTGTTCGGAGCTGCTTGGTTTATGTGTGGTCGCGAACCCTGGGGAAGTGTCTTTACTCTCCATGGACCAAGGATTTAATAAGCTGGAGGTACTCTTGAAGACCAATTACTCATAGTGGATTATGGATAGGCGCGAAATACAAAGACTGACGAGTAAAACGGTTAAAGGTAATTAGATTCGGCAAAGAGCCTTACGGAGCTATCTGTGCGCAGCTAGTATGTTTTGAACTGCTGGTTCGGTATATGCACGTCAGCCAGTGTCCCCCAATGTGGGGCATTGAGCTTACATGCACAATTACATACTCAGTGCGTAACGCGACGTGAGATCATAACACACGCGGATTGCGCACAACTGGTCGCGAATGACTTTTAGATGCTAGCGAGGATGCCTCGTATTATTTTTACTTTCGTTTTTATTGGCGGGCCAGCCCACACTTAGCAGCCGCCTTAATGACTATGGACAGGAATCTAAAACAGATAAGAATTCTTTCTTAGCGACAGCATATAAACTGGACGCTTCAGCAAAGCGAGTCTGTATGGTAACCGGCCGGTCTTGCTTGAAGTCCTCCCCCGAGTTGCGTTAAGAGCGGCCACTCAACAGTCCCTATTTTAGTGGCCTCCGGCTGGGCGTAACTTAATATTATAACGTTCCGGAGCAATGCGACGAGGGACATAGTCCAGGCAAAACAAGCTAACCAATGTTAATGGCTGAAGATAACCTCCCTGGAAAGGCTGGGGTCGTTTTTCGCAGGTTAGGGAACGGCACTTGTGGCAACTAGTCCCCACTCGACATACGTCTGGGAGACGCATACTGTGCCCGCTACCACAGCCCACGTAGAGGCATAATGTCGGAACAGGGAATATAAAGATAAGTTGGACCGGGATGAACCATTCTGGACTCGTAACCTCCTAGAAGAGCAGCCCCATAGTCATTTTAGAAGATACTTATAATCCGGTACCAGTCCCAATATCTCATACGCGTGTCATGCAAACGTGTAAGTCATAGGCCGGCCGGCGATATGACTGTGATAGCTGCGCACACACACCTACTACCTAAATCTACCGGTCGGAGGATTAAATTGATGTCACTACCTCGAACCCTGTTGCCTAGCATTGTACAGTACGAGTAATTATTAATGCTATGCTGTCGCTCGTGCTCGATACTTGCGGTATTATAGGAGAGTAGAGGATAAAATCCTTCCCCGCCTAAACGTGAAAGACACGTCGCACTCCCAGGCACTCTCAATATTAATGGCTCATTGGATGGAAAGCTCAACGGAACTATCCAATTCTCTAGCAAATGACCTTTGAACCCATTGTCCAAGATGCTTATGCCAGCCACCAGATTTTGGCGCAGTTGTGCCAGGTTCACGGACCCAGCTTATTAACTATATACGTGGCGAGGCAAACCAATTCGGCCTAGTTTTCTCAAAAAATGCACGACGCATGAGCAATGGCACGACGGTATCACTACCCTGGCAACACGCATCGAAG
seq00010   CCAATTTTGGGACCAGCAACAACTACTGGCTTCTCACCACAACTCTTATGCCAGCATCTTTAGCACTAGACAACCACCAGATGACGCAGGATTCTCACCTGGTAGAATCTTACGTTTGGTTGCACGCTGTTAGTTAACGCGAAGGAGGTTGACCGGTAGTCCGCTAGCCAGTTTCTTCCCATCTGACTAGTGCTCCCTATACACCGGGGTCACCCTGGCTTTGCTCTGTTCTGCTCATGAGAGCTAGACTCCTCTTGCTACGTGATGCGGTTCCCATTTGAATCAGTGATGAGCAAACTTAATAGTATAAATCTGCCCCGTTTATCTCTGAGAGACTGGCAAGCGCGATGTGGGGACCCATAGATAAAGTTCACCCCGGGCATGTATGATAGAGAGCTCAGGTCCTCCGCTGGACTTATCCGCTGAAAAATACGGAGTAGCTGGTCGGTCAACGATCAGATCCAGCCACTCTCCATTTGCGAGGGGCTCATTATCGCAGGAGACCAAGTTAAGGTCACGGAGAAAATTTCAGTGGGGGGGATAACGATCCTGGACGAATTAACGCTGATCTAATGATCACTATATTTTGTGAATGCCGAAACAGTGCGCTCTTCCCGGAAAAAGACTCCTCCACCTGGGCAGCGACGCCTGTAGCCACGGCTACTTTGTTCGTGACCTTGTGAAAGGAGCCTAGGAGCACCATACATTAGTCAGTCGACTTCCTAATTGGTGCGGCCTATAGAATAGGGTTTTCACGGTCCTGAATCCGGAATGACGTTCTTGAGGCCAACGTGTTCGGAGCTGCTTGGTTTATGTGTGGTCGCGAACCCTGGGGAAGTGTCTTTACTCTCCATGGACCAAGGATTTAATAAGCTGGAGGTACTCTTGAAGACCAATTACTCATAGTGGATTATGGATAGGCGCGAAATACAAAGACTGACGAGTAAAACGGTTAAAGGTAATTAGATTCGGCAAAGAGCCTTACGGAGCTATCTGTGCGCAGCTAGTATGTTTTGAACTGCTGGTTCGGTATATGCACGTCAGCCAGTGTCCCCCAATGTGGGGCATTGAGCTTACATGCACAATTACATACTCAGTGCGTAACGCGACGTGAGATCATAACACACGCGGATTGCGCACAACTGGTCGCGAATGACTTTTAGATGCTAGCGAGGATGCCTCGTATTATTTTTACTTTCGTTTTTATTGGCGGGCCAGCCCACACTTAGCAGCCGCCTTAATGACTATGGACAGGAATCTAAAACAGATAAGAATTCTTTCTTAGCGACAGCATATAAACTGGACGCTTCAGCAAAGCGAGTCTGTATGGTAACCGGCCGGTCTTGCTTGAAGTCCTCCCCCGAGTTGCGTTAAGAGCGGCCACTCAACAGTCCCTATTTTAGTGGCCTCCGGCTGGGCGTAACTTAATATTATAACGTTCCGGAGCAATGCGACGAGGGACATAGTCCAGGCAAAACAAGCTAACCAATGTTAATGGCTGAAGATAACCTCCCTGGAAAGGCTGGGGTCGTTTTTCGCAGGTTAGGGAACGGCACTTGTGGCAACTAGTCCCCACTCGACATACGTCTGGGAGACGCATACTGTGCCCGCTACCACAGCCCACGTAGAGGCATAATGTCGGAACAGGGAATATAAAGATAAGTTGGACCGGGATGAACCATTCTGGACTCGTAACCTCCTAGAAGAGCAGCCCCATAGTCATTTTAGAAGATACTTATAATCCGGTACCAGTCCCAATATCTCATACGCGTGTCATGCAAACGTGTAAGTCATAGGCCGGCCGGCGATATGACTGTGATAGCTGCGCACACACACCTACTACCTAAATCTACCGGTCGGAGGATTAAATTGATGTCACTACCTCGAACCCTGTTGCCTAGCATTGTACAGTACGAGTAATTATTAATGCTATGCTGTCGCTCGTGCTCGATACTTGCGGTATTATAGGAGAGTAGAGGATAAAATCCTTCCCCGCCTAAACGTGAAAGACACGTCGCACTCCCAGGCACTCTCAATATTAATGGCTCATTGGATGGAAAGCTCAACGGAACTATCCAATTCTCTAGCAAATGACCTTTGAACCCATTGTCCAAGATGCTTATGCCAGCCACCAGATTTTGGCGCAGTTGTGCCAGGTTCACGGACCCAGCTTATTAACTATATACGTGGCGAGGCAAACCAATTCGGCCTAGTTTTCTCAAAAAATGCACGACGCATGAGCAATGGCACGACGGTATCACTACCCTGGCAACACGCATCGAAG
seq00011   CCAATTTTGGGACCAGCAACAACTACTGGCTTCTCACCACAACTCTTATGCCAGCATCTTTAGCACTAGACAACCACCAGATGACGCAGGATTCTCACCTGGTAGAATCTTACGTTTGGTTGCACGCTGTTAGTTAACGCGAAGGAGGTTGACCGGTAGTCCGCTAGCCAGTTTCTTCCCATCTGACTAGTGCTCCCTATACACCGGGGTCACCCTGGCTTTGCTCTGTTCTGCTCATGAGAGCTAGACTCCTCTTGCTACGTGATGCGGTTCCCATTTGAATCAGTGATGAGCAAACTTAATAGTATAAATCTGCCCCGTTTATCTCTGAGAGACTGGCAAGCGCGATGTGGGGACCCATAGATAAAGTTCACCCCGGGCATGTATGATAGAGAGCTCAGGTCCTCCGCTGGACTTATCCGCTGAAAAATACGGAGTAGCTGGTCGGTCAACGATCAGATCCAGCCACTCTCCATTTGCGAGGGGCTCATTATCGCAGGAGACCAAGTTAAGGTCACGGAGAAAATTTCAGTGGGGGGGATAACGATCCTGGACGAATTAACGCTGATCTAATGATCACTATATTTTGTGAATGCCGAAACAGTGCGCTCTTCCCGGAAAAAGACTCCTCCACCTGGGCAGCGACGCCTGTAGCCACGGCTACTTTGTTCGTCACCTTGTGAAAGGAGCCTAGGAGCACCATACATTAGTCAGTCGACTTCCTAATTGGTGCGGCCTATAGAATAGGGTTTTCACGGTCCTGAATCCGGAATGACGTTCTTGAGGCCAACGTGTTCGGAGCTGCTTGGTTTATGTGTGGTCGCGAACCCTGGGGAAGTGTCTTTACTCTCCATGGACCAAGGATTTAATAAGCTGGAGGTACTCTTGAAGACCAATTACTCATAGTGGATTATGGATAGGCGCGAAATACAAAGACTGACGAGTAAAACGGTTAAAGGTAATTAGATTCGGCAAAGAGCCTTACGGAGCTATCTGTGCGCAGCTAGTATGTTTTGAACTGCTGGTTCGGTATATGCACGTCAGCCAGTGTCCCCCAATGTGGGGCATTGAGCTTACATGCACAATTACATACTCAGTGCGTAACGCGACGTGAGATCATAACACACGCGGATTGCGCACAACTGGTCGCAAATGACTTTTAGATGCTAGCGAGGATGCCTCGTATTATTTTTACTTTCGTTTTTATTGGCGGGCCAGCCCACACTTAGCAGCCGCCTTAATGACTATGGACAGGAATCTAAAACAGATAAGAATTCTTTCTTAGCGACAGCATATAAACTGGACGCTTCAGCAAAGCGAGTCTGTATGGTAACCGGCCGGTCTTGCTTGAAGTCCTCCCCCGAGTTGCGTTAAGAGCGGCCACTCAACAGTCCCTATTTTAGTGGCCTCCGGCTGGGCGTAACTTAATATTATAACGTTCCGGAGCAATGCGACGAGGGACATAGTCCAGGCAAAACAAGCTAACCAATGTTAATGGCTGAAGATAACCTCCCTGGAAAGGCTGGGGTCGTTTTTCGCAGGTTAGGGAACGGCACTTGTGGCAACTAGTCCCCACTCGACATACGTCTGGGAGACGCATACTGTGCCCGCTACCACAGCCCACGTAGAGGCATAATGTCGGAACAGGGAATATAAAGATAAGTTGGACCGGGATGAACCATTCTGGACTCGTAACCTCCTAGAAGAGCAGCCCCATAGTCATTTTAGAAGATACTTATAATCCGGTACCAGTCCCAATATCTCATACGCGTGTCATGCAAACGTGTAAGTCATAGGCCGGCCGGCGATATGACTGTGATAGCTGCGCACACACACCTACTACCTAAATCTACCGGTCGGAGGATTAAATTGATGTCACTACCTCGAACCCTGTTGCCTAGCATTGTACAGTACGAGTAATTATTAATGCTATGCTGTCGCTCGTGCTCGATACTTGCGGTATTATAGGAGAGTAGAGGATAAAATCCTTCCCCGCCTAAACGTGAAAGACACGTCGCACTCCCAGGCACTCTCAATATTAATGGCTCATTGGATGGAAAGCTCAACGGAACTATCCAATTCTCTAGCAAATGACCTTTGAACCCATTGTCCAAGATGCTTACGCCAGCCACCAGATTTTGGCGCAGTTGTGCCAGGTTCACGGACCCAGCTTATTAACTATATACGTGGCGAGGCAAACCAATTCGGCCTAGTTTTCTCAAAAAATGCACGACGCATGAGCAATGGCACGACGGTATCACTACCCTGGCAACACGCATCGAAG
seq00012   CCAATTTTGGGACCAGCAACAACTACTGGCTTCTCACCACAACTCTTATGCCAGCATCTTTAGCACTAGACAACCACCAGATGACGCAGGATTCTCACCTGGTAGAATCTTACGTTTGGTTGCACGCTGTTAGTTAACGCGAAGGAGGTTGACCGGTAGTCCGCTAGCCAGTTTCTTCCCATCTGACTAGTGCTCCCTATACACCGGGGTCACCCTGGCTTTGCTCTGTTCTGCTCATGAGAGCTAGACTCCTCTTGCTACGTGATGCGGTTCCCATTTGAATCAGTGATGAGCAAACTTAATAGTATAAATCTGCCCCGTTTATCTCTGAGAGACTGGCAAGCGCGATGTGGGGACCCATAGATAAAGTTCACCCCGGGCATGTATGATAGAGAGCTCAGGTCCTCCGCTGGACTTATCCGCTGAAAAATACGGAGTAGCTGGTCGGTCAACGATCAGATCCAGCCACTCTCCATTTGCGAGGGGCTCATTATCGCAGGAGACCAAGTTAAGGTCACGGAGAAAATTTCAGTGGGGGGGATAACGATCCTGGACGAATTAACGCTGATCTAATGATCACTATATTTTGTGAATGCCGAAACAGTGCGCTCTTCCCGGAAAAAGACTCCTCCACCTGGGCAGCGACGCCTGTAGCCACGGCTACTTTGTTCGTCACCTTGTGAAAGGAGCCTAGGAGCACCATACATTAGTCAGTCGACTTCCTAATTGGTGCGGCCTATAGAATAGGGTTTTCACGGTCCTGAATCCGGAATGACGTTCTTGAGGCCAACGTGTTCGGAGCTGCTTGGTTTATGTGTGGTCGCGAACCCTGGGGAAGTGTCTTTACTCTCCATGGACCAAGGATTTAATAAGCTGGAGGTACTCTTGAAGACCAATTACTCATAGTGGATTATGGATAGGCGCGAAATACAAAGACTGACGAGTAAAACGGTTAAAGGTAATTAGATTCGGCAAAGAGCCTTACGGAGCTATCTGTGCGCAGCTAGTATGTTTTGAACTGCTGGTTCGGTATATGCACGTCAGCCAGTGTCCCCCAATGTGGGGCATTGAGCTTACATGCACAATTACATACTCAGTGCGTAACGCGACGTGAGATCATAACACACGCGGATTGCGCACAACTGGTCGCAAATGACTTTTAGATGCTAGCGAGGATGCCTCGTATTATTTTTACTTTCGTTTTTATTGGCGGGCCAGCCCACACTTAGCAGCCGCCTTAATGACTATGGACAGGAATCTAAAACAGATAAGAATTCTTTCTTAGCGACAGCATATAAACTGGACGCTTCAGCAAAGCGAGTCTGTATGGTAACCGGCCGGTCTTGCTTGAAGTCCTCCCCCGAGTTGCGTTAAGAGCGGCCACTCAACAGTCCCTATTTTAGTGGCCTCCGGCTGGGCGTAACTTAATATTATAACGTTCCGGAGCAATGCGACGAGGGACATAGTCCAGGCAAAACAAGCTAACCAATGTTAATGGCTGAAGATAACCTCCCTGGAAAGGCTGGGGTCGTTTTTCGCAGGTTAGGGAACGGCACTTGTGGCAACTAGTCCCCACTCGACATACGTCTGGGAGACGCATACTGTGCCCGCTACCACAGCCCACGTAGAGGCATAATGTCGGAACAGGGAATATAAAGATAAGTTGGACCGGGATGAACCATTCTGGACTCGTAACCTCCTAGAAGAGCAGCCCCATAGTCATTTTAGAAGATACTTATAATCCGGTACCAGTCCCAATATCTCATACGCGTGTCATGCAAACGTGTAAGTCATAGGCCGGCCGGCGATATGACTGTGATAGCTGCGCACACACACCTACTACCTAAATCTACCGGTCGGAGGATTAAATTGATGTCACTACCTCGAACCCTGTTGCCTAGCATTGTACAGTACGAGTAATTATTAATGCTATGCTGTCGCTCGTGCTCGATACTTGCGGTATTATAGGAGAGTAGAGGATAAAATCCTTCCCCGCCTAAACGTGAAAGACACGTCGCACTCCCAGGCACTCTCAATATTAATGGCTCATTGGATGGAAAGCTCAACGGAACTATCCAATTCTCTAGCAAATGACCTTTGAACCCATTGTCCAAGATGCTTATGCCAGCCACCAGATTTTGGCGCAGTTGTGCCAGGTTCACGGACCCAGCTTATTAACTATATACGTGGCGAGGCAAACCAATTCGGCCTAGTTTTCTCAAAAAATGCACGACGCATGAGCAATGGCACGACGGTATCACTACCCTGGCAACACGCATCGAAG
seq00013   CCAATTTTGGGACCAGCAACAACTACTGGCTTCTCACCACAACTCTTATGCCAGCATCTTTAGCACTAGACAACCACCAGATGACGCAGGATTCTCACCTGGTAGAATCTTACGTTTGGTTGCACGCTGTTAGTTAACGCGAAGGAGGTTGACCGGTAGTCCGCTAGCCAGTTTCTTCCCATCTGACTAGTGCTCCCTATACACCGGGGTCACCCTGGCTTTGCTCTGTTCTGCTCATGAGAGCTAGACTCCTCTTGCTACGTGATGCGGTTCCCATTTGAATCAGTGATGAGCAAACTTAATAGTATAAATCTGCCCCGTTTATCTCTGAGAGACTGGCAAGCGCGATGTGGGGACCCATAGATAAAGTTCACCCCGGGCATGTATGATAGAGAGCTCAGGTCCTCCGCTGGACTTATCCGCTGAAAAATACGGAGTAGCTGGTCGGTCAACGATCAGATCCAGCCACTCTCCATTTGCGAGGGGCTCATTATCGCAGGAGACCAAGTTAAGGTCACGGAGAAAATTTCAGTGGGGGGGATAACGATCCTGGACGAATTAACGCTGATCTAATGATCACTATATTTTGTGAATGCCGAAACAGTGCGCTCTTCCCGGAAAAAGACTCCTCCACCTGGGCAGCGACGCCTGTAGCCACGGCTACTTTGTTCGTCACCTTGTGAAAGGAGCCTAGGAGCACCATACATTAGTCAGTCGACTTCCTAATTGGTGCGGCCTATAGAATAGGGTTTTCACGGTCCTGAATCCGGAATGACGTTCTTGAGGCCAACGTGTTCGGAGCTGCTTGGTTTATGTGTGGTCGCGAACCCTGGGGAAGTGTCTTTACTCTCCATGGACCAAGGATTTAATAAGCTGGAGGTACTCTTGAAGACCAATTACTCATAGTGGATTATGGATAGGCGCGAAATACAAAGACTGACGAGTAAAACGGTTAAAGGTAATTAGATTCGGCAAAGAGCCTTACGGAGCTATCTGTGCGCAGCTAGTATGTTTTGAACTGCTGGTTCGGTATATGCACGTCAGCCAGTGTCCCCCAATGTGGGGCATTGAGCTTACATGCACAATTACATACTCAGTGCGTAACGCGACGTGAGATCATAACACACGCGGATTGCGCACAACTGGTCGCAAATGACTTTTAGATGCTAGCGAGGATGCCTCGTATTATTTTTACTTTCGTTTTTATTGGCGGGCCAGCCCACACTTAGCAGCCGCCTTAATGACTATGGACAGGAATCTAAAACAGATAAGAATTCTTTCTTAGCGACAGCATATAAACTGGACGCTTCAGCAAAGCGAGTCTGTATGGTAACCGGCCGGTCTTGCTTGAAGTCCTCCCCCGAGTTGCGTTAAGAGCGGCCACTCAACAGTCCCTATTTTAGTGGCCTCCGGCTGGGCGTAACTTAATATTATAACGTTCCGGAGCAATGCGACGAGGGACATAGTCCAGGCAAAACAAGCTAACCAATGTTAATGGCTGAAGATAACCTCCCTGGAAAGGCTGGGGTCGTTTTTCGCAGGTTAGGGAACGGCACTTGTGGCAACTAGTCCCCACTCGACATACGTCTGGGAGACGCATACTGTGCCCGCTACCACAGCCCACGTAGAGGCATAATGTCGGAACAGGGAATATAAAGATAAGTTGGACCGGGATGAACCATTCTGGACTCGTAACCTCCTAGAAGAGCAGCCCCATAGTCATTTTAGAAGATACTTATAATCCGGTACCAGTCCCAATATCTCATACGCGTGTCATGCAAACGTGTAAGTCATAGGCCGGCCGGCGATATGACTGTGATAGCTGCGCACACACACCTACTACCTAAATCTACCGGTCGGAGGATTAAATTGATGTCACTACCTCGAACCCTGTTGCCTAGCATTGTACAGTACGAGTAATTATTAATGCTATGCTGTCGCTCGTGCTCGATACTTGCGGTATTATAGGAGAGTAGAGGATAAAATCCTTCCCCGCCTAAACGTGAAAGACACGTCGCACTCCCAGGCACTCTCAATATTAATGGCTCATTGGATGGAAAGCTCAACGGAACTATCCAATTCTCTAGCAAATGACCTTTGAACCCATTGTCCAAGATGCTTATGCCAGCCACCAGATTTTGGCGCAGTTGTGCCAGGTTCACGGACCCAGCTTATTAACTATATACGTGGCGAGGCAAACCAATTCGGCCTAGTTTTCTCAAAAAATGCACGACGCATGAGCAATGGCACGACGGTATCACTACCCTGGCAACACGCATCGAAG
seq00014   CCAATTTTGGGACCAGCAACAACTACTGGCTTCTCACCACAACTCTTATGCCAGCATCTTTAGCACTAGACAACCACCAGATGACGCAGGATTCTCACCTGGTAGAATCTTACGTTTGGTTGCACGCTGTTAGTTAACGCGAAGGAGGTTGACCGGTAGTCCGCTAGCCAGTTTCTTCCCATCTGACTAGTGCTCCCTATACACCGGGGTCACCCTGGCTTTGCTCTGTTCTGCTCATGAGAGCTAGACTCCTCTTGCTACGTGATGCGGTTCCCATTTGAATCAGTGATGAGCAAACTTAATAGTATAAATCTGCCCCGTTTATCTCTGAGAGACTGGCAAGCGCGATGTGGGGACCCATAGATAAAGTTCACCCCGGGCATGTATGATAGAGAGCTCAGGTCCTCCGCTGGACTTATCCGCTGAAAAATACGGAGTAGCTGGTCGGTCAACGATCAGATCCAGCCACTCTCCATTTGCGAGGGGCTCATTATCGCAGGAGACCAAGTTAAGGTCACGGAGAAAATTTCAGTGGGGGGGATAACGATCCTGGACGAATTAACGCTGATCTAATGATCACTATATTTTGTGAATGCCGAAACAGTGCGCTCTTCCCGGAAAAAGACTCCTCCACCTGGGCAGCGACGCCTGTAGCCACGGCTACTTTGTTCGTCACCTTGTGAAAGGAGCCTAGGAGCACCATACATTAGTCAGTCGACTTCCTAATTGGTGCGGCCTATAGAATAGGGTTTTCACGGTCCTGAATCCGGAATGACGTTCTTGAGGCCAACGTGTTCGGAGCTGCTTGGTTTATGTGTGGTCGCGAACCCTGGGGAAGTGTCTTTACTCTCCATGGACCAAGGATTTAATAAGCTGGAGGTACTCTTGAAGACCAATTACTCATAGTGGATTATGGATAGGCGCGAAATACAAAGACTGACGAGTAAAACGGTTAAAGGTAATTAGATTCGGCAAAGAGCCTTACGGAGCTATCTGTGCGCAGCTAGTATGTTTTGAACTGCTGGTTCGGTATATGCACGTCAGCCAGTGTCCCCCAATGTGGGGCATTGAGCTTACATGCACAATTACATACTCAGTGCGTAACGCGACGTGAGATCATAACACACGCGGATTGCGCACAACTGGTCGCAAATGACTTTTAGATGCTAGCGAGGATGCCTCGTATTATTTTTACTTTCGTTTTTATTGGCGGGCCAGCCCACACTTAGCAGCCGCCTTAATGACTATGGACAGGAATCTAAAACAGATAAGAATTCTTTCTTAGCGACAGCATATAAACTGGACGCTTCAGCAAAGCGAGTCTGTATGGTAACCGGCCGGTCTTGCTTGAAGTCCTCCCCCGAGTTGCGTTAAGAGCGGCCACTCAACAGTCCCTATTTTAGTGGCCTCCGGCTGGGCGTAACTTAATATTATAACGTTCCGGAGCAATGCGACGAGGGACATAGTCCAGGCAAAACAAGCTAACCAATGTTAATGGCTGAAGATAACCTCCCTGGAAAGGCTGGGGTCGTTTTTCGCAGGTTAGGGAACGGCACTTGTGGCAACTAGTCCCCACTCGACATACGTCTGGGAGACGCATACTGTGCCCGCTACCACAGCCCACGTAGAGGCATAATGTCGGAACAGGGAATATAAAGATAAGTTGGACCGGGATGAACCATTCTGGACTCGTAACCTCCTAGAAGAGCAGCCCCATAGTCATTTTAGAAGATACTTATAATCCGGTACCAGTCCCAATATCTCATACGCGTGTCATGCAAACGTGTAAGTCATAGGCCGGCCGGCGATATGACTGTGATAGCTGCGCACACACACCTACTACCTAAATCTACCGGTCGGAGGATTAAATTGATGTCACTACCTCGAACCCTGTTGCCTAGCATTGTACAGTACGAGTAATTATTAATGCTATGCTGTCGCTCGTGCTCGATACTTGCGGTATTATAGGAGAGTAGAGGATAAAATCCTTCCCCGCCTAAACGTGAAAGACACGTCGCACTCCCAGGCACTCTCAATATTAATGGCTCATTGGATGGAAAGCTCAACGGAACTATCCAATTCTCTAGCAAATGACCTTTGAACCCATTGTCCAAGATGCTTACGCCAGCCACCAGATTTTGGCGCAGTTGTGCCAGGTTCACGGACCCAGCTTATTAACTATATACGTGGCGAGGCAAACCAATTCGGCCTAGTTTTCTCAAAAAATGCACGACGCATGAGCAATGGCACGACGGTATCACTACCCTGGCAACACGCATCGAAG
seq00015   CCAATTTTGGGACCAGCAACAACTACTGGCTTCTCACCACAACTCTTATGCCAGCATCTTTAGCACTAGACAACCACCAGATGACGCAGGATTCTCACCTGGTAGAATCTTACGTTTGGTTGCACGCTGTTAGTTAACGCGAAGGAGGTTGACCGGTAGTCCGCTAGCCAGTTTCTTCCCATCTGACTAGTGCTCCCTATACACCGGGGTCACCCTGGCTTTGCTCTGTTCTGCTCATGAGAGCTAGACTCCTCTTGCTACGTGATGCGGTTCCCATTTGAATCAGTGATGAGCAAACTTAATAGTATAAATCTGCCCCGTTTATCTCTGAGAGACTGGCAAGCGCGATGTGGGGACCCATAGATAAAGTTCACCCCGGGCATGTATGATAGAGAGCTCAGGTCCTCCGCTGGACTTATCCGCTGAAAAATACGGAGTAGCTGGTCGGTCAACGATCAGATCCAGCCACTCTCCATTTGCGAGGGGCTCATTATCGCAGGAGACCAAGTTAAGGTCACGGAGAAAATTTCAGTGGGGGGGATAACGATCCTGGACGAATTAACGCTGATCTAATGATCACTATATTTTGTGAATGCCGAAACAGTGCGCTCTTCCCGGAAAAAGACTCCTCCACCTGGGCAGCGACGCCTGTAGCCACGGCTACTTTGTTCGTCACCTTGTGAAAGGAGCCTAGGAGCACCATACATTAGTCAGTCGACTTCCTAATTGGTGCGGCCTATAGAATAGGGTTTTCACGGTCCTGAATCCGGAATGACGTTCTTGAGGCCAACGTGTTCGGAGCTGCTTGGTTTATGTGTGGTCGCGAACCCTGGGGAAGTGTCTTTACTCTCCATGGACCAAGGATTTAATAAGCTGGAGGTACTCTTGAAGACCAATTACTCATAGTGGATTATGGATAGGCGCGAAATACAAAGACTGACGAGTAAAACGGTTAAAGGTAATTAGATTCGGCAAAGAGCCTTACGGAGCTATCTGTGCGCAGCTAGTATGTTTTGAACTGCTGGTTCGGTATATGCACGTCAGCCAGTGTCCCCCAATGTGGGGCATTGAGCTTACATGCACAATTACATACTCAGTGCGTAACGCGACGTGAGATCATAACACACGCGGATTGCGCACAACTGGTCGCAAATGACTTTTAGATGCTAGCGAGGATGCCTCGTATTATTTTTACTTTCGTTTTTATTGGCGGGCCAGCCCACACTTAGCAGCCGCCTTAATGACTATGGACAGGAATCTAAAACAGATAAGAATTCTTTCTTAGCGACAGCATATAAACTGGACGCTTCAGCAAAGCGAGTCTGTATGGTAACCGGCCGGTCTTGCTTGAAGTCCTCCCCCGAGTTGCGTTAAGAGCGGCCACTCAACAGTCCCTATTTTAGTGGCCTCCGGCTGGGCGTAACTTAATATTATAACGTTCCGGAGCAATGCGACGAGGGACATAGTCCAGGCAAAACAAGCTAACCAATGTTAATGGCTGAAGATAACCTCCCTGGAAAGGCTGGGGTCGTTTTTCGCAGGTTAGGGAACGGCACTTGTGGCAACTAGTCCCCACTCGACATACGTCTGGGAGACGCATACTGTGCCCGCTACCACAGCCCACGTAGAGGCATAATGTCGGAACAGGGAATATAAAGATAAGTTGGACCGGGATGAACCATTCTGGACTCGTAACCTCCTAGAAGAGCAGCCCCATAGTCATTTTAGAAGATACTTATAATCCGGTACCAGTCCCAATATCTCATACGCGTGTCATGCAAACGTGTAAGTCATAGGCCGGCCGGCGATATGACTGTGATAGCTGCGCACACACACCTACTACCTAAATCTACCGGTCGGAGGATTAAATTGATGTCACTACCTCGAACCCTGTTGCCTAGCATTGTACAGTACGAGTAATTATTAATGCTATGCTGTCGCTCGTGCTCGATACTTGCGGTATTATAGGAGAGTAGAGGATAAAATCCTTCCCCGCCTAAACGTGAAAGACACGTCGCACTCCCAGGCACTCTCAATATTAATGGCTCATTGGATGGAAAGCTCAACGGAACTATCCAATTCTCTAGCAAATGACCTTTGAACCCATTGTCCAAGATGCTTACGCCAGCCACCAGATTTTGGCGCAGTTGTGCCAGGTTCACGGACCCAGCTTATTAACTATATACGTGGCGAGGCAAACCAATTCGGCCTAGTTTTCTCAAAAAATGCACGACGCATGAGCAATGGCACGACGGTATCACTACCCTGGCAACACGCATCGAAG
seq00016   CCAATTTTGGGACCAGCAACAACTACTGGCTTCTCACCACAACTCTTATGCCAGCATCTTTAGCACTAGACAACCACCAGATGACGCAGGATTCTCACCTGGTAGAATCTTACGTTTGGTTGCACGCTGTTAGTTAACGCGAAGGAGGTTGACCGGTAGTCCGCTAGCCAGTTTCTTCCCATCTGACTAGTGCTCCCTATACACCGGGGTCACCCTGGCTTTGCTCTGTTCTGCTCATGAGAGCTAGACTCCTCTTGCTACGTGATGCGGTTCCCATTTGAATCAGTGATGAGCAAACTTAATAGTATAAATCTGCCCCGTTTATCTCTGAGAGACTGGCAAGCGCGATGTGGGGACCCATAGATAAAGTTCACCCCGGGCATGTATGATAGAGAGCTCAGGTCCTCCGCTGGACTTATCCGCTGAAAAATACGGAGTAGCTGGTCGGTCAACGATCAGATCCAGCCACTCTCCATTTGCGAGGGGCTCATTATCGCAGGAGACCAAGTTAAGGTCACGGAGAAAATTTCAGTGGGGGGGATAACGATCCTGGACGAATTAACGCTGATCTAATGATCACTATATTTTGTGAATGCCGAAACAGTGCGCTCTTCCCGGAAAAAGACTCCTCCACCTGGGCAGCGACGCCTGTAGCCACGGCTACTTTGTTCGTGACCTTGTGAAAGGAGCCTAGGAGCACCATACATTAGTCAGTCGACTTCCTAATTGGTGCGGCCTTTAGAATAGGGTTTTCACGGTCCTGAATCCGGAATGACGTTCTTGAGGCCAACGTGTTCGGAGCTGCTTGGTTTATGTGTGGTCGCGAACCCTGGGGAAGTGTCTTTACTCTCCATGGACCAAGGATTTAATAAGCTGGAGGTACTCTTGAAGACCAATTACTCATAGTGGATTATGGATAGGCGCGAAATACAAAGACTGACGAGTAAAACGGTTAAAGGTAATTAGATTCGGCAAAGAGCCTTACGGAGCTATCTGTGCGCAGCTAGTATGTTTTGAACTGCTGGTTCGGTATATGCACGTCAGCCAGTGTCCCCCAATGTGGGGCATTGAGCTTACATGCACAATTACATACTCAGTGCGTAACGCGACGTGAGATCATAACACACGCGGATTGCGCACAACTGGTCGCGAATGACTTTTAGATGCTAGCGAGGATGCCTCGTATTATTTTTACTTTCGTTTTTATTGGCGGGCCAGCCCACACTTAGCAGCCGCCTTAATGACTATGGACAGGAATCTAAAACAGATAAGAATTCTTTCTTAGCGACAGCATATAAACTGGACGCTTCAGCAAAGCGAGTCTGTATGGTAACCGGCCGGTCTTGCTTGAAGTCCTCCCCCGAGTTGCGTTAAGAGCGGCCACTCAACAGTCCCTATTTTAGTGGCCTCCGGCTGGGCGTAACTTAATATTATAACGTTCCGGAGCAATGCGACGAGGGACATAGTCCAGGCAAAACAAGCTAACCAATGTTAATGGCTGAAGATAACCTCCCTGGAAAGGCTGGGGTCGTTTTTCGCAGGTTAGGGAACGGCACTTGTGGCAACTAGTCCCCACTCGACATACGTCTGGGAGACGCATACTGTGCCCGCTACCACAGCCCACGTAGAGGCATAATGTCGGAACAGGGAATATAAAGATAAGTTGGACCGGGATGAACCATTCTGGACTCGTAACCTCCTAGAAGAGCAGCCCCATAGTCATTTTAGAAGATACTTATAATCCGGTACCAGTCCCAATATCTCATACGCGTGTCATGCAAACGTGTAAGTCATAGGCCGGCCGGCGATATGACTGTGATAGCTGCGCACACACACCTACTACCTAAATCTACCGGTCGGAGGATTAAATTGATGTCACTACCTCGAACCCTGTTGCCTAGCATTGTACAGTACGAGTAATTATTAATGCTATGCTGTCGCTCGTGCTCGATACTTGCGGTATTATAGGAGAGTAGAGGATAAAATCCTTCCCCGCCTAAACGTGAAAGACACGTCGCACTCCCAGGCACTCTCAATATTAATGGCTCATTGGATGGAAAGCTCAACGGAACTATCCAATTCTCTAGCAAATGACCTTTGAACCCATTGTCCAAGATGCTTACGCCAGCCACCAGATTTTGGCGCAGTTGTGCCAGGTTCACGGACCCAGCTTATTAACTATATACGTGGCGAGGCAAACCAATTCGGCCTAGTTTTCTCAAAAAATGCACGACGCATGAGCAATGGCACGACGGTATCACTACCCTGGCAACACGCATCGAAG
seq00017   CCAATTTTGGGACCAGCAACAACTACTGGCTTCTCACCACAACTCTTATGCCAGCATCTTTAGCACTAGACAACCACCAGATGACGCAGGATTCTCACCTGGTAGAATCTTACGTTTGGTTGCACGCTGTTAGTTAACGCGAAGGAGGTTGACCGGTAGTCCGCTAGCCAGTTTCTTCCCATCTGACTAGTGCTCCCTATACACCGGGGTCACCCTGGCTTTGCTCTGTTCTGCTCATGAGAGCTAGACTCCTCTTGCTACGTGATGCGGTTCCCATTTGAATCAGTGATGAGCAAACTTAATAGTATAAATCTGCCCCGTTTATCTCTGAGAGACTGGCAAGCGCGATGTGGGGACCCATAGATAAAGTTCACCCCGGGCATGTATGATAGAGAGCTCAGGTCCTCCGCTGGACTTATCCGCTGAAAAATACGGAGTAGCTGGTCGGTCAACGATCAGATCCAGCCACTCTCCATTTGCGAGGGGCTCATTATCGCAGGAGACCAAGTTAAGGTCACGGAGAAAATTTCAGTGGGGGGGATAACGATCCTGGACGAATTAACGCTGATCTAATGATCACTATATTTTGTGAATGCCGAAACAGTGCGCTCTTCCCGGAAAAAGACTCCTCCACCTGGGCAGCGACGCCTGTAGCCACGGCTACTTTGTTCGTCACCTTGTGAAAGGAGCCTAGGAGCACCATACATTAGTCAGTCGACTTCCTAATTGGTGCGGCCTATAGAATAGGGTTTTCACGGTCCTGAATCCGGAATGACGTTCTTGAGGCCAACGTGTTCGGAGCTGCTTGGTTTATGTGTGGTCGCGAACCCTGGGGAAGTGTCTTTACTCTCCATGGACCAAGGATTTAATAAGCTGGAGGTACTCTTGAAGACCAATTACTCATAGTGGATTATGGATAGGCGCGAAATACAAAGACTGACGAGTAAAACGGTTAAAGGTAATTAGATTCGGCAAAGAGCCTTACGGAGCTATCTGTGCGCAGCTAGTATGTTTTGAACTGCTGGTTCGGTATATGCACGTCAGCCAGTGTCCCCCAATGTGGGGCATTGAGCTTACATGCACAATTACATACTCAGTGCGTAACGCGACGTGAGATCATAACACACGCGGATTGCGCACAACTGGTCGCAAATGACTTTTAGATGCTAGCGAGGATGCCTCGTATTATTTTTACTTTCGTTTTTATTGGCGGGCCAGCCCACACTTAGCAGCCGCCTTAATGACTATGGACAGGAATCTAAAACAGATAAGAATTCTTTCTTAGCGACAGCATATAAACTGGACGCTTCAGCAAAGCGAGTCTGTATGGTAACCGGCCGGTCTTGCTTGAAGTCCTCCCCCGAGTTGCGTTAAGAGCGGCCACTCAACAGTCCCTATTTTAGTGGCCTCCGGCTGGGCGTAACTTAATATTATAACGTTCCGGAGCAATGCGACGAGGGACATAGTCCAGGCAAAACAAGCTAACCAATGTTAATGGCTGAAGATAACCTCCCTGGAAAGGCTGGGGTCGTTTTTCGCAGGTTAGGGAACGGCACTTGTGGCAACTAGTCCCCACTCGACATACGTCTGGGAGACGCATACTGTGCCCGCTACCACAGCCCACGTAGAGGCATAATGTCGGAACAGGGAATATAAAGATAAGTTGGACCGGGATGAACCATTCTGGACTCGTAACCTCCTAGAAGAGCAGCCCCATAGTCATTTTAGAAGATACTTATAATCCGGTACCAGTCCCAATATCTCATACGCGTGTCATGCAAACGTGTAAGTCATAGGCCGGCCGGCGATATGACTGTGATAGCTGCGCACACACACCTACTACCTAAATCTACCGGTCGGAGGATTAAATTGATGTCACTACCTCGAACCCTGTTGCCTAGCATTGTACAGTACGAGTAATTATTAATGCTATGCTGTCGCTCGTGCTCGATACTTGCGGTATTATAGGAGAGTAGAGGATAAAATCCTTCCCCGCCTAAACGTGAAAGACACGTCGCACTCCCAGGCACTCTCAATATTAATGGCTCATTGGATGGAAAGCTCAACGGAACTATCCAATTCTCTAGCAAATGACCTTTGAACCCATTGTCCAAGATGCTTATGCCAGCCACCAGATTTTGGCGCAGTTGTGCCAGGTTCACGGACCCAGCTTATTAACTATATACGTGGCGAGGCAAACCAATTCGGCCTAGTTTTCTCAAAAAATGCACGACGCATGAGCAATGGCACGACGGTATCACTACCCTGGCAACACGCATCGAAG
seq00018   CCAATTTTGGGACCAGCAACAACTACTGGCTTCTCACCACAACTCTTATGCCAGCATCTTTAGCACTAGACAACCACCAGATGACGCAGGATTCTCACCTGGTAGAATCTTACGTTTGGTTGCACGCTGTTAGTTAACGCGAAGGAGGTTGACCGGTAGTCCGCTAGCCAGTTTCTTCCCATCTGACTAGTGCTCCCTATACACCGGGGTCACCCTGGCTTTGCTCTGTTCTGCTCATGAGAGCTAGACTCCTCTTGCTACGTGATGCGGTTCCCATTTGAATCAGTGATGAGCAAACTTAATAGTATAAATCTGCCCCGTTTATCTCTGAGAGACTGGCAAGCGCGATGTGGGGACCCATAGATAAAGTTCACCCCGGGCATGTATGATAGAGAGCTCAGGTCCTCCGCTGGACTTATCCGCTGAAAAATACGGAGTAGCTGGTCGGTCAACGATCAGATCCAGCCACTCTCCATTTGCGAGGGGCTCATTATCGCAGGAGACCAAGTTAAGGTCACGGAGAAAATTTCAGTGGGGGGGATAACGATCCTGGACGAATTAACGCTGATCTAATGATCACTATATTTTGTGAATGCCGAAACAGTGCGCTCTTCCCGGAAAAAGACTCCTCCACCTGGGCAGCGACGCCTGTAGCCACGGCTACTTTGTTCGTCACCTTGTGAAAGGAGCCTAGGAGCACCATACATTAGTCAGTCGACTTCCTAATTGGTGCGGCCTATAGAATAGGGTTTTCACGGTCCTGAATCCGGAATGACGTTCTTGAGGCCAACGTGTTCGGAGCTGCTTGGTTTATGTGTGGTCGCGAACCCTGGGGAAGTGTCTTTACTCTCCATGGACCAAGGATTTAATAAGCTGGAGGTACTCTTGAAGACCAATTACTCATAGTGGATTATGGATAGGCGCGAAATACAAAGACTGACGAGTAAAACGGTTAAAGGTAATTAGATTCGGCAAAGAGCCTTACGGAGCTATCTGTGCGCAGCTAGTATGTTTTGAACTGCTGGTTCGGTATATGCACGTCAGCCAGTGTCCCCCAATGTGGGGCATTGAGCTTACATGCACAATTACATACTAAGTGCGTAACGCGACGTGAGATCATAACACACGCGGATTGCGCACAACTGGTCGCAAATGACTTTTAGATGCTAGCGAGGATGCCTCGTATTATTTTTACTTTCGTTTTTATTGGCGGGCCAGCCCACACTTAGCAGCCGCCTTAATGACTATGGACAGGAATCTAAAACAGATAAGAATTCTTTCTTAGCGACAGCATATAAACTGGACGCTTCAGCAAAGCGAGTCTGTATGGTAACCGGCCGGTCTTGCTTGAAGTCCTCCCCCGAGTTGCGTTAAGAGCGGCCACTCAACAGTCCCTATTTTAGTGGCCTCCGGCTGGGCGTAACTTAATATTATAACGTTCCGGAGCAATGCGACGAGGGACATAGTCCAGGCAAAACAAGCTAACCAATGTTAATGGCTGAAGATAACCTCCCTGGAAAGGCTGGGGTCGTTTTTCGCAGGTTAGGGAACGGCACTTGTGGCAACTAGTCCCCACTCGACATACGTCTGGGAGACGCATACTGTGCCCGCTACCACAGCCCACGTAGAGGCATAATGTCGGAACAGGGAATATAAAGATAAGTTGGACCGGGATGAACCATTCTGGACTCGTAACCTCCTAGAAGAGCAGCCCCATAGTCATTTTAGAAGATACTTATAATCCGGTACCAGTCCCAATATCTCATACGCGTGTCATGCAAACGTGTAAGTCATAGGCCGGCCGGCGATATGACTGTGATAGCTGCGCACACACACCTACTACCTAAATCTACCGGTCGGAGGATTAAATTGATGTCACTACCTCGAACCCTGTTGCCTAGCATTGTACAGTACGAGTAATTATTAATGCTATGCTGTCGCTCGTGCTCGATACTTGCGGTATTATAGGAGAGTAGAGGATAAAATCCTTCCCCGCCTAAACGTGAAAGACACGTCGCACTCCCAGGCACTCTCAATATTAATGGCTCATTGGATGGAAAGCTCAACGGAACTATCCAATTCTCTAGCAAATGACCTTTGAACCCATTGTCCAAGATGCTTACGCCAGCCACCAGATTTTGGCGCAGTTGTGCCAGGTTCACGGACCCAGCTTATTAACTATATACGTGGCGAGGCAAACCAATTCGGCCTAGTTTTCTCAAAAAATGCACGACGCATGAGCAATGGCACGACGGTATCACTACCCTGGCAACACGCATCGAAG
seq00019   CCAATTTTGGGACCAGCAACAACTACTGGCTTCTCACCACAACTCTTATGCCAGCATCTTTAGCACTAGACAACCACCAGATGACGCAGGATTCTCACCTGGTAGAATCTTACGTTTGGTTGCACGCTGTTAGTTAACGCGAAGGAGGTTGACCGGTAGTCCGCTAGCCAGTTTCTTCCCATCTGACTAGTGCTCCCTATACACCGGGGTCACCCTGGCTTTGCTCTGTTCTGCTCATGAGAGCTAGACTCCTCTTGCTACGTGATGCGGTTCCCATTTGAATCAGTGATGAGCAAACTTAATAGTATAAATCTGCCCCGTTTATCTCTGAGAGACTGGCAAGCGCGATGTGGGGACCCATAGATAAAGTTCACCCCGGGCATGTATGATAGAGAGCTCAGGTCCTCCGCTGGACTTATCCGCTGAAAAATACGGAGTAGCTGGTCGGTCAACGATCAGATCCAGCCACTCTCCATTTGCGAGGGGCTCATTATCGCAGGAGACCAAGTTAAGGTCACGGAGAAAATTTCAGTGGGGGGGATAACGATCCTGGACGAATTAACGCTGATCTAATGATCACTATATTTTGTGAATGCCGAAACAGTGCGCTCTTCCCGGAAAAAGACTCCTCCACCTGGGCAGCGACGCCTGTAGCCACGGCTACTTTGTTCGTCACCTTGTGAAAGGAGCCTAGGAGCACCATACATTAGTCAGTCGACTTCCTAATTGGTGCGGCCTATAGAATAGGGTTTTCACGGTCCTGAATCCGGAATGACGTTCTTGAGGCCAACGTGTTCGGAGCTGCTTGGTTTATGTGTGGTCGCGAACCCTGGGGAAGTGTCTTTACTCTCCATGGACCAAGGATTTAATAAGCTGGAGGTACTCTTGAAGACCAATTACTCATAGTGGATTATGGATAGGCGCGAAATACAAAGACTGACGAGTAAAACGGTTAAAGGTAATTAGATTCGGCAAAGAGCCTTACGGAGCTATCTGTGCGCAGCTAGTATGTTTTGAACTGCTGGTTCGGTATATGCACGTCAGCCAGTGTCCCCCAATGTGGGGCATTGAGCTTACATGCACAATTACATACTCAGTGCGTAACGCGACGTGAGATCATAACACACGCGGATTGCGCACAACTGGTCGCAAATGACTTTTAGATGCTAGCGAGGATGCCTCGTATTATTTTTACTTTCGTTTTTATTGGCGGGCCAGCCCACACTTAGCAGCCGCCTTAATGACTATGGACAGGAATCTAAAACAGATAAGAATTCTTTCTTAGCGACAGCATATAAACTGGACGCTTCAGCAAAGCGAGTCTGTATGGTAACCGGCCGGTCTTGCTTGAAGTCCTCCCCCGAGTTGCGTTAAGAGCGGCCACTCAACAGTCCCTATTTTAGTGGCCTCCGGCTGGGCGTAACTTAATATTATAACGTTCCGGAGCAATGCGACGAGGGACATAGTCCAGGCAAAACAAGCTAACCAATGTTAATGGCTGAAGATAACCTCCCTGGAAAGGCTGGGGTCGTTTTTCGCAGGTTAGGGAACGGCACTTGTGGCAACTAGTCCCCACTCGACATACGTCTGGGAGACGCATACTGTGCCCGCTACCACAGCCCACGTAGAGGCATAATGTCGGAACAGGGAATATAAAGATAAGTTGGACCGGGATGAACCATTCTGGACTCGTAACCTCCTAGAAGAGCAGCCCCATAGTCATTTTAGAAGATACTTATAATCCGGTACCAGTCCCAATATCTCATACGCGTGTCATGCAAACGTGTAAGTCATAGGCCGGCCGGCGATATGACTGTGATAGCTGCGCACACACACCTACTACCTAAATCTACCGGTCGGAGGATTAAATTGATGTCACTACCTCGAACCCTGTTGCCTAGCATTGTACAGTACGAGTAATTATTAATGCTATGCTGTCGCTCGTGCTCGATACTTGCGGTATTATAGGAGAGTAGAGGATAAAATCCTTCCCCGCCTAAACGTGAAAGACACGTCGCACTCCCAGGCACTCTCAATATTAATGGCTCATTGGATGGAAAGCTCAACGGAACTATCCAATTCTCTAGCAAATGACCTTTGAACCCATTGTCCAAGATGCTTACGCCAGCCACCAGATTTTGGCGCAGTTGTGCCAGGTTCACGGACCCAGCTTATTAACTATATACGTGGCGAGGCAAACCAATTCGGCCTAGTTTTCTCAAAAAATGCACGACGCATGAGCAATGGCACGACGGTATCACTACCCTGGCAACACGCATCGAAG
seq00020   CCAATTTTGGGACCAGCAACAACTACTGGCTTCTCACCACAACTCTTATGCCAGCATCTTTAGCACTAGACAACCACCAGATGACGCAGGATTCTCACCTGGTAGAATCTTACGTTTGGTTGCACGCTGTTAGTTAACGCGAAGGAGGTTGACCGGTAGTCCGCTAGCCAGTTTCTTCCCATCTGACTAGTGCTCCCTATACACCGGGGTCACCCTGGCTTTGCTCTGTTCTGCTCATGAGAGCTAGACTCCTCTTGCTACGTGATGCGGTTCCCATTTGAATCAGTGATGAGCAAACTTAATAGTATAAATCTGCCCCGTTTATCTCTGAGAGACTGGCAAGCGCGATGTGGGGACCCATAGATAAAGTTCACCCCGGGCATGTATGATAGAGAGCTCAGGTCCTCCGCTGGACTTATCCGCTGAAAAATACGGAGTAGCTGGTCGGTCAACGATCAGATCCAGCCACTCTCCATTTGCGAGGGGCTCATTATCGCAGGAGACCAAGTTAAGGTCACGGAGAAAATTTCAGTGGGGGGGATAACGATCCTGGACGAATTAACGCTGATCTAATGATCACTATATTTTGTGAATGCCGAAACAGTGCGCTCTTCCCGGAAAAAGACTCCTCCACCTGGGCAGCGACGCCTGTAGCCACGGCTACTTTGTTCGTCACCTTGTGAAAGGAGCCTAGGAGCACCATACATTAGTCAGTCGACTTCCTAATTGGTGCGGCCTATAGAATAGGGTTTTCACGGTCCTGAATCCGGAATGACGTTCTTGAGGCCAACGTGTTCGGAGCTGCTTGGTTTATGTGTGGTCGCGAACCCTGGGGAAGTGTCTTTACTCTCCATGGACCAAGGATTTAATAAGCTGGAGGTACTCTTGAAGACCAATTACTCATAGTGGATTATGGATAGGCGCGAAATACAAAGACTGACGAGTAAAACGGTTAAAGGTAATTAGATTCGGCAAAGAGCCTTACGGAGCTATCTGTGCGCAGCTAGTATGTTTTGAACTGCTGGTTCGGTATATGCACGTCAGCCAGTGTCCCCCAATGTGGGGCATTGAGCTTACATGCACAATTACATACTCAGTGCGTAACGCTACGTGAGATCATAACACACGCGGATTGCGCACAACTGGTCGCAAATGACTTTTAGATGCTAGCGAGGATGCCTCGTATTATTTTTACTTTCGTTTTTATTGGCGGGCCAGCCCACACTTAGCAGCCGCCTTAATGACTATGGACAGGAATCTAAAACAGATAAGAATTCTTTCTTAGCGACAGCATATAAACTGGACGCTTCAGCAAAGCGAGTCTGTATGGTAACCGGCCGGTCTTGCTTGAAGTCCTCCCCCGAGTTGCGTTAAGAGCGGCCACTCAACAGTCCCTATTTTAGTGGCCTCCGGCTGGGCGTAACTTAATATTATAACGTTCCGGAGCAATGCGACGAGGGACATAGTCCAGGCAAAACAAGCTAACCAATGTTAATGGCTGAAGATAACCTCCCTGGAAAGGCTGGGGTCGTTTTTCGCAGGTTAGGGAACGGCACTTGTGGCAACTAGTCCCCACTCGACATACGTCTGGGAGACGCATACTGTGCCCGCTACCACAGCCCACGTAGAGGCATAATGTCGGAACAGGGAATATAAAGATAAGTTGGACCGGGATGAACCATTCTGGACTCGTAACCTCCTAGAAGAGCAGCCCCATAGTCATTTTAGAAGATACTTATAATCCGGTACCAGTCCCAATATCTCATACGCGTGTCATGCAAACGTGTAAGTCATAGGCCGGCCGGCGATATGACTGTGATAGCTGCGCACACACACCTACTACCTAAATCTACCGGTCGGAGGATTAAATTGATGTCACTACCTCGAACCCTGTTGCCTAGCATTGTACAGTACGAGTAATTATTAATGCTATGCTGTCGCTCGTGCTCGATACTTGCGGTATTATAGGAGAGTAGAGGATAAAATCCTTCCCCGCCTAAACGTGAAAGACACGTCGCACTCCCAGGCACTCTCAATATTAATGGCTCATTGGATGGAAAGCTCAACGGAACTATCCAATTCTCTAGCAAATGACCTTTGAACCCATTGTCCAAGATGCTTACGCCAGCCACCAGATTTTGGCGCAGTTGTGCCAGGTTCACGGACCCAGCTTATTAACTATATACGTGGCGAGGCAAACCAATTCGGCCTAGTTTTCTCAAAAAATGCACGACGCATGAGCAATGGCACGACGGTATCACTACCCTGGCAACACGCATCGAAG
seq00021   CCAATTTTGGGACCAGCAACAACTACTGGCTTCTCACCACAACTCTTATGCCAGCATCTTTAGCACTAGACAACCACCAGATGACGCAGGATTCTCACCTGGTAGAATCTTACGTTTGGTTGCACGCTGTTAGTTAACGCGAAGGAGGTTGACCGGTAGTCCGCTAGCCAGTTTCTTCCCATCTGACTAGTGCTCCCTATACACCGGGGTCACCCTGGCTTTGCTCTGTTCTGCTCATGAGAGCTAGACTCCTCTTGCTACGTGATGCGGTTCCCATTTGAATCAGTGATGAGCAAACTTAATAGTATAAATCTGCCCCGTTTATCTCTGAGAGACTGGCAAGCGCGATGTGGGGACCCATAGATAAAGTTCACCCCGGGCATGTATGATAGAGAGCTCAGGTCCTCCGCTGGACTTATCCGCTGAAAAATACGGAGTAGCTGGTCGGTCAACGATCAGATCCAGCCACTCTCCATTTGCGAGGGGCTCATTATCGCAGGAGACCAAGTTAAGGTCACGGAGAAAATTTCAGTGGGGGGGATAACGATCCTGGACGAATTAACGCTGATCTAATGATCACTATATTTTGTGAATGCCGAAACAGTGCGCTCTTCCCGGAAAAAGACTCCTCCACCTGGGCAGCGACGCCTGTAGCCACGGCTACTTTGTTCGTCACCTTGTGAAAGGAGCCTAGGAGCACCATACATTAGTCAGTCGACTTCCTAATTGGTGCGGCCTATAGAATAGGGTTTTCACGGTCCTGAATCCGGAATGACGTTCTTGAGGCCAACGTGTTCGGAGCTGCTTGGTTTATGTGTGGTCGCGAACCCTGGGGAAGTGTCTTTACTCTCCATGGACCAAGGATTTAATAAGCTGGAGGTACTCTTGAAGACCAATTACTCATAGTGGATTATGGATAGGCGCGAAATACAAAGACTGACGAGTAAAACGGTTAAAGGTAATTAGATTCGGCAAAGAGCCTTACGGAGCTATCTGTGCGCAGCTAGTATGTTTTGAACTGCTGGTTCGGTATATGCACGTCAGCCAGTGTCCCCCAATGTGGGGCATTGAGCTTACATGCACAATTACATACTCAGTGCGTAACGCGACGTGAGATCATAACACACGCGGATTGCGCACAACTGGTCGCAAATGACTTTTAGATGCTAGCGAGGATGCCTCGTATTATTTTTACTTTCGTTTTTATTGGCGGGCCAGCCCACACTTAGCAGCCGCCTTAATGACTATGGACAGGAATCTAAAACAGATAAGAATTCTTTCTTAGCGACAGCATATAAACTGGACGCTTCAGCAAAGCGAGTCTGTATGGTAACCGGCCGGTCTTGCTTGAAGTCCTCCCCCGAGTTGCGTTAAGAGCGGCCACTCAACAGTCCCTATTTTAGTGGCCTCCGGCTGGGCGTAACTTAATATTATAACGTTCCGGAGCAATGCGACGAGGGACATAGTCCAGGCAAAACAAGCTAACCAATGTTAATGGCTGAAGATAACCTCCCTGGAAAGGCTGGGGTCGTTTTTCGCAGGTTAGGGAACGGCACTTGTGGCAACTAGTCCCCACTCGACATACGTCTGGGAGACGCATACTGTGCCCGCTACCACAGCCCACGTAGAGGCATAATGTCGGAACAGGGAATATAAAGATAAGTTGGACCGGGATGAACCATTCTGGACTCGTAACCTCCTAGAAGAGCAGCCCCATAGTCATTTTAGAAGATACTTATAATCCGGTACCAGTCCCAATATCTCATACGCGTGTCATGCAAACGTGTAAGTCATAGGCCGGCCGGCGATATGACTGTGATAGCTGCGCACACACACCTACTACCTAAATCTACCGGTCGGAGGATTAAATTGATGTCACTACCTCGAACCCTGTTGCCTAGCATTGTACAGTACGAGTAATTATTAATGCTATGCTGTCGCTCGTGCTCGATACTTGCGGTATTATAGGAGAGTAGAGGATAAAATCCTTCCCCGCCTAAACGTGAAAGACACGTCGCACTCCCAGGCACTCTCAATATTAATGGCTCATTGGATGGAAAGCTCAACGGAACTATCCAATTCTCTAGCAAATGACCTTTGAACCCATTGTCCAAGATGCTTACGCCAGCCACCAGATTTTGGCGCAGTTGTGCCAGGTTCACGGACCCAGCTTATTAACTATATACGTGGCGAGGCAAACCAATTCGGCCTAGTTTTCTCAAAAAATGCACGACGCATGAGCAATGGCACGACGGTATCACTACCCTGGCAACACGCATCGAAG
seq00022   CCAATTTTGGGACCAGCAACAACTACTGGCTTCTCACCACAACTCTTATGCCAGCATCTTTAGCACTAGACAACCACCAGATGACGCAGGATTCTCACCTGGTAGAATCTTACGTTTGGTTGCACGCTGTTAGTTAACGCGAAGGAGGTTGACCGGTAGTCCGCTAGCCAGTTTCTTCCCATCTGACTAGTGCTCCCTATACACCGGGGTCACCCTGGCTTTGCTCTGTTCTGCTCATGAGAGCTAGACTCCTCTTGCTACGTGATGCGGTTCCCATTTGAATCAGTGATGAGCAAACTTAATAGTATAAATCTGCCCCGTTTATCTCTGAGAGACTGGCAAGCGCGATGTGGGGACCCATAGATAAAGTTCACCCCGGGCATGTATGATAGAGAGCTCAGGTCCTCCGCTGGACTTATCCGCTGAAAAATACGGAGTAGCTGGTCGGTCAACGATCAGATCCAGCCACTCTCCATTTGCGAGGGGCTCATTATCGCAGGAGACCAAGTTAAGGTCACGGAGAAAATTTCAGTGGGGGGGATAACGATCCTGGACGAATTAACGCTGATCTAATGATCACTATATTTTGTGAATGCCGAAACAGTGCGCTCTTCCCGGAAAAAGACTCCTCCACCTGGGCAGCGACGCCTGTAGCCACGGCTACTTTGTTCGTCACCTTGTGAAAGGAGCCTAGGAGCACCATACATTAGTCAGTCGACTTCCTAATTGGTGCGGCCTATAGAATAGGGTTTTCACGGTCCTGAATCCGGAATGACGTTCTTGAGGCCAACGTGTTCGGAGCTGCTTGGTTTATGTGTGGTCGCGAACCCTGGGGAAGTGTCTTTACTCTCCATGGACCAAGGATTTAATAAGCTGGAGGTACTCTTGAAGACCAATTACTCATAGTGGATTATGGATAGGCGCGAAATACAAAGACTGACGAGTAAAACGGTTAAAGGTAATTAGATTCGGCAAAGAGCCTTACGGAGCTATCTGTGCGCAGCTAGTATGTTTTGAACTGCTGGTTCGGTATATGCACGTCAGCCAGTGTCCCCCAATGTGGGGCATTGAGCTTACATGCACAATTACATACTCAGTGCGTAACGCGACGTGAGATCATAACACACGCGGATTGCGCACAACTGGTCGCAAATGACTTTTAGATGCTAGCGAGGATGCCTCGTATTATTTTTACTTTCGTTTTTATTGGCGGGCCAGCCCACACTTAGCAGCCGCCTTAATGACTATGGACAGGAATCTAAAACAGATAAGAATTCTTTCTTAGCGACAGCATATAAACTGGACGCTTCAGCAAAGCGAGTCTGTATGGTAACCGGCCGGTCTTGCTTGAAGTCCTCCCCCGAGTTGCGTTAAGAGCGGCCACTCAACAGTCCCTATTTTAGTGGCCTCCGGCTGGGCGTAACTTAATATTATAACGTTCCGGAGCAATGCGACGAGGGACATAGTCCAGGCAAAACAAGCTAACCAATGTTAATGGCTGAAGATAACCTCCCTGGAAAGGCTGGGGTCGTTTTTCGCAGGTTAGGGAACGGCACTTGTGGCAACTAGTCCCCACTCGACATACGTCTGGGAGACGCATACTGTGCCCGCTACCACAGCCCACGTAGAGGCATAATGTCGGAACAGGGAATATAAAGATAAGTTGGACCGGGATGAACCATTCTGGACTCGTAACCTCCTAGAAGAGCAGCCCCATAGTCATTTTAGAAGATACTTATAATCCGGTACCAGTCCCAATATCTCATACGCGTGTCATGCAAACGTGTAAGTCATAGGCCGGCCGGCGATATGACTGTGATAGCTGCGCACACACACCTACTACCTAAATCTACCGGTCGGAGGATTAAATTGATGTCACTACCTCGAACCCTGTTGCCTAGCATTGTACAGTACGAGTAATTATTAATGCTATGCTGTCGCTCGTGCTCGATACTTGCGGTATTATAGGAGAGTAGAGGATAAAATCCTTCCCCGCCTAAACGTGAAAGACACGTCGCACTCCCAGGCACTCTCAATATTAATGGCTCATTGGATGGAAAGCTCAACGGAACTATCCAATTCTCTAGCAAATGACCTTTGAACCCATTGTCCAAGATGCTTACGCCAGCCACCAGATTTTGGCGCAGTTGTGCCAGGTTCACGGACCCAGCTTATTAACTATATACGTGGCGAGGCAAACCAATTCGGCCTAGTTTTCTCAAAAAATGCACGACGCATGAGCAATGGCACGACGGTATCACTACCCTGGCAACACGCATCGAAG
seq00023   CCAATTTTGGGACCAGCAACAACTACTGGCTTCTCACCACAACTCTTATGCCAGCATCTTTAGCACTAGACAACCACCAGATGACGCAGGATTCTCACCTGGTAGAATCTTACGTTTGGTTGCACGCTGTTAGTTAACGCGAAGGAGGTTGACCGGTAGTCCGCTAGCCAGTTTCTTCCCATCTGACTAGTGCTCCCTATACACCGGGGTCACCCTGGCTTTGCTCTGTTCTGCTCATGAGAGCTAGACTCCTCTTGCTACGTGATGCGGTTCCCATTTGAATCAGTGATGAGCAAACTTAATAGTATAAATCTGCCCCGTTTATCTCTGAGAGACTGGCAAGCGCGATGTGGGGACCCATAGATAAAGTTCACCCCGGGCATGTATGATAGAGAGCTCAGGTCCTCCGCTGGACTTATCCGCTGAAAAATACGGAGTAGCTGGTCGGTCAACGATCAGATCCAGCCACTCTCCATTTGCGAGGGGCTCATTATCGCAGGAGACCAAGTTAAGGTCACGGAGAAAATTTCAGTGGGGGGGATAACGATCCTGGACGAATTAACGCTGATCTAATGATCACTATATTTTGTGAATGCCGAAACAGTGCGCTCTTCCCGGAAAAAGACTCCTCCACCTGGGCAGCGACGCCTGTAGCCACGGCTACTTTGTTCGTGACCTTGTGAAAGGAGCCTAGGAGCACCATACATTAGTCAGTCGACTTCCTAATTGGTGCGGCCTTTAGAATAGGGTTTTCACGGTCCTGAATCCGGAATGACGTTCTTGAGGCCAACGTGTTCGGAGCTGCTTGGTTTATGTGTGGTCGCGAACCCTGGGGAAGTGTCTTTACTCTCCATGGACCAAGGATTTAATAAGCTGGAGGTACTCTTGAAGACCAATTACTCATAGTGGATTATGGATAGGCGCGAAATACAAAGACTGACGAGTAAAACGGTTAAAGGTAATTAGATTCGGCAAAGAGCCTTACGGAGCTATCTGTGCGCAGCTAGTATGTTTTGAACTGCTGGTTCGGTATATGCACGTCAGCCAGTGTCCCCCAATGTGGGGCATTGAGCTTACATGCACAATTACATACTCAGTGCGTAACGCGACGTGAGATCATAACACACGCGGATTGCGCACAACTGGTCGCGAATGACTTTTAGATGCTAGCGAGGATGCCTCGTATTATTTTTACTTTCGTTTTTATTGGCGGGCCAGCCCACACTTAGCAGCCGCCTTAATGACTATGGACAGGAATCTAAAACAGATAAGAATTCTTTCTTAGCGACAGCATATAAACTGGACGCTTCAGCAAAGCGAGTCTGTATGGTAACCGGCCGGTCTTGCTTGAAGTCCTCCCCCGAGTTGCGTTAAGAGCGGCCACTCAACAGTCCCTATTTTAGTGGCCTCCGGCTGGGCGTAACTTAATATTATAACGTTCCGGAGCAATGCGACGAGGGACATAGTCCAGGCAAAACAAGCTAACCAATGTTAATGGCTGAAGATAACCTCCCTGGAAAGGCTGGGGTCGTTTTTCGCAGGTTAGGGAACGGCACTTGTGGCAACTAGTCCCCACTCGACATACGTCTGGGAGACGCATACTGTGCCCGCTACCACAGCCCACGTAGAGGCATAATGTCGGAACAGGGAATATAAAGATAAGTTGGACCGGGATGAACCATTCTGGACTCGTAACCTCCTAGAAGAGCAGCCCCATAGTCATTTTAGAAGATACTTATAATCCGGTACCAGTCCCAATATCTCATACGCGTGTCATGCAAACGTGTAAGTCATAGGCCGGCCGGCGATATGACTGTGATAGCTGCGCACACACACCTACTACCTAAATCTACCGGTCGGAGGATTAAATTGATGTCACTACCTCGAACCCTGTTGCCTAGCATTGTACAGTACGAGTAATTATTAATGCTATGCTGTCGCTCGTGCTCGATACTTGCGGTATTATAGGAGAGTAGAGGATAAAATCCTTCCCCGCCTAAACGTGAAAGACACGTCGCACTCCCAGGCACTCTCAATATTAATGGCTCATTGGATGGAAAGCTCAACGGAACTATCCAATTCTCTAGCAAATGACCTTTGAACCCATTGTCCAAGATGCTTACGCCAGCCACCAGATTTTGGCGCAGTTGTGCCAGGTTCACGGACCCAGCTTATTAACTATATACGTGGCGAGGCAAACCAATTCGGCCTAGTTTTCTCAAAAAATGCACGACGCATGAGCAATGGCACGACGGTATCACTACCCTGGCAACACGCATCGAAG
seq00024   CCAATTTTGGGACCAGCAACAACTACTGGCTTCTCACCACAACTCTTATGCCAGCATCTTTAGCACTAGACAACCACCAGATGACGCAGGATTCTCACCTGGTAGAATCTTACGTTTGGTTGCACGCTGTTAGTTAACGCGAAGGAGGTTGACCGGTAGTCCGCTAGCCAGTTTCTTCCCATCTGACTAGTGCTCCCTATACACCGGGGTCACCCTGGCTTTGCTCTGTTCTGCTCATGAGAGCTAGACTCCTCTTGCTACGTGATGCGGTTCCCATTTGAATCAGTGATGAGCAAACTTAATAGTATAAATCTGCCCCGTTTATCGCTGAGAGACTGGCAAGCGCGATGTGGGGACCCATAGATAAAGTTCACCCCGGGCATGTATGATAGAGAGCTCAGGTCCTCCGCTGGACTTATCCGCTGAAAAATACGGAGTAGCTGGTCGGTCAACGATCAGATCCAGCCACTCTCCATTTGCGAGGGGCTCATTATCGCAGGAGACCAAGTTAAGGTCACGGAGAAAATTTCAGTGGGGGGGATAACGATCCTGGACGAATTAACGCTGATCTAATGATCACTATATTTTGTGAATGCCGAAACAGTGCGCTCTTCCCGGAAAAAGACTCCTCCACCTGGGCAGCGACGCCTGTAGCCACGGCTACTTTGTTCGTGACCTTGTGAAAGGAGCCTAGGAGCACCATACATTAGTCAGTCGACTTCCTAATTGGTGCGGCCTTTAGAATAGGGTTTTCACGGTCCTGAATCCGGAATGACGTTCTTGAGGCCAACGTGTTCGGAGCTGCTTGGTTTATGTGTGGTCGCGAACCCTGGGGAAGTGTCTTTACTCTCCATGGACCAAGGATTTAATAAGCTGGAGGTACTCTTGAAGACCAATTACTCATAGTGGATTATGGATAGGCGCGAAATACAAAGACTGACGAGTAAAACGGTTAAAGGTAATTAGATTCGGCAAAGAGCCTTACGGAGCTATCTGTGCGCAGCTAGTATGTTTTGAACTGCTGGTTCGGTATATGCACGTCAGCCAGTGTCCCCCAATGTGGGGCATTGAGCTTACATGCACAATTACATACTCAGTGCGTAACGCGACGTGAGATCATAACACACGCGGATTGCGCACAACTGGTCGCGAATGACTTTTAGATGCTAGCGAGGATGCCTCGTATTATTTTTACTTTCGTTTTTATTGGCGGGCCAGCCCACACTTAGCAGCCGCCTTAATGACTATGGACAGGAATCTAAAACAGATAAGAATTCTTTCTTAGCGACAGCATATAAACTGGACGCTTCAGCAAAGCGAGTCTGTATGGTAACCGGCCGGTCTTGCTTGAAGTCCTCCCCCGAGTTGCGTTAAGAGCGGCCACTCAACAGTCCCTATTTTAGTGGCCTCCGGCTGGGCGTAACTTAATATTATAACGTTCCGGAGCAATGCGACGAGGGACATAGTCCAGGCAAAACAAGCTAACCAATGTTAATGGCTGAAGATAACCTCCCTGGAAAGGCTGGGGTCGTTTTTCGCAGGTTAGGGAACGGCACTTGTGGCAACTAGTCCCCACTCGACATACGTCTGGGAGACGCATACTGTGCCCGCTACCACAGCCCACGTAGAGGCATAATGTCGGAACAGGGAATATAAAGATAAGTTGGACCGGGATGAACCATTCTGGACTCGTAACCTCCTAGAAGAGCAGCCCCATAGTCATTTTAGAAGATACTTATAATCCGGTACCAGTCCCAATATCTCATACGCGTGTCATGCAAACGTGTAAGTCATAGGCCGGCCGGCGATATGACTGTGATAGCTGCGCACACACACCTACTACCTAAATCTACCGGTCGGAGGATTAAATTGATGTCACTACCTCGAACCCTGTTGCCTAGCATTGTACAGTACGAGTAATTATTAATGCTATGCTGTCGCTCGTGCTCGATACTTGCGGTATTATAGGAGAGTAGAGGATAAAATCCTTCCCCGCCTAAACGTGAAAGACACGTCGCACTCCCAGGCACTCTCAATATTAATGGCTCATTGGATGGAAAGCTCAACGGAACTATCCAATTCTCTAGCAAATGACCTTTGAACCCATTGTCCAAGATGCTTACGCCAGCCACCAGATTTTGGCGCAGTTGTGCCAGGTTCACGGACCCAGCTTATTAACTATATACGTGGCGAGGCAAACCAATTCGGCCTAGTTTTCTCAAAAAATGCACGACGCATGAGCAATGGCACGACGGTATCACTACCCTGGCAACACGCATCGAAG
seq00025   CCAATTTTGGGACCAGCAACAACTACTGGCTTCTCACCACAACTCTTATGCCAGCATCTTTAGCACTAGACAACCACCAGATGACGCAGGATTCTCACCTGGTAGAATCTTACGTTTGGTTGCACGCTGTTAGTTAACGCGAAGGAGGTTGACCGGTAGTCCGCTAGCCAGTTTCTTCCCATCTGACTAGTGCTCCCTATACACCGGGGTCACCCTGGCTTTGCTCTGTTCTGCTCATGAGAGCTAGACTCCTCTTGCTACGTGATGCGGTTCCCATTTGAATCAGTGATGAGCAAACTTAATAGTATAAATCTGCCCCGTTTATCTCTGAGAGACTGGCAAGCGCGATGTGGGGACCCATAGATAAAGTTCACCCCGGGCATGTATGATAGAGAGCTCAGGTCCTCCGCTGGACTTATCCGCTGAAAAATACGGAGTAGCTGGTCGGTCAACGATCAGATCCAGCCACTCTCCATTTGCGAGGGGCTCATTATCGCAGGAGACCAAGTTAAGGTCACGGAGAAAATTTCAGTGGGGGGGATAACGATCCTGGACGAATTAACGCTGATCTAATGATCACTATATTTTGTGAATGCCGAAACAGTGCGCTCTTCCCGGAAAAAGACTCCTCCACCTGGGCAGCGACGCCTGTAGCCACGGCTACTTTGTTCGTCACCTTGTGAAAGGAGCCTAGGAGCACCATACATTAGTCAGTCGACTTCCTAATTGGTGCGGCCTATAGAATAGGGTTTTCACGGTCCTGAATCCGGAATGACGTTCTTGAGGCCAACGTGTTCGGAGCTGCTTGGTTTATGTGTGGTCGCGAACCCTGGGGAAGTGTCTTTACTCTCCATGGACCAAGGATTTAATAAGCTGGAGGTACTCTTGAAGACCAATTACTCATAGTGGATTATGGATAGGCGCGAAATACAAAGACTGACGAGTAAAACGGTTAAAGGTAATTAGATTCGGCAAAGAGCCTTACGGAGCTATCTGTGCGCAGCTAGTATGTTTTGAACTGCTGGTTCGGTATATGCACGTCAGCCAGTGTCCCCCAATGTGGGGCATTGAGCTTACATGCACAATTACATACTCAGTGCGTAACGCGACGTGAGATCATAACACACGCGGATTGCGCACAACTGGTCGCAAATGACTTTTAGATGCTAGCGAGGATGCCTCGTATTATTTTTACTTTCGTTTTTATTGGCGGGCCAGCCCACACTTAGCAGCCGCCTTAATGACTATGGACAGGAATCTAAAACAGATAAGAATTCTTTCTTAGCGACAGCATATAAACTGGACGCTTCAGCAAAGCGAGTCTGTATGGTAACCGGCCGGTCTTGCTTGAAGTCCTCCCCCGAGTTGCGTTAAGAGCGGCCACTCAACAGTCCCTATTTTAGTGGCCTCCGGCTGGGCGTAACTTAATATTATAACGTTCCGGAGCAATGCGACGAGGGACATAGTCCAGGCAAAACAAGCTAACCAATGTTAATGGCTGAAGATAACCTCCCTGGAAAGGCTGGGGTCGTTTTTCGCAGGTTAGGGAACGGCACTTGTGGCAACTAGTCCCCACTCGACATACGTCTGGGAGACGCATACTGTGCCCGCTACCACAGCCCACGTAGAGGCATAATGTCGGAACAGGGAATATAAAGATAAGTTGGACCGGGATGAACCATTCTGGACTCGTAACCTCCTAGAAGAGCAGCCCCATAGTCATTTTAGAAGATACTTATAATCCGGTACCAGTCCCAATATCTCATACGCGTGTCATGCAAACGTGTAAGTCATAGGCCGGCCGGCGATATGACTGTGATAGCTGCGCACACACACCTACTACCTAAATCTACCGGTCGGAGGATTAAATTGATGTCACTACCTCGAACCCTGTTGCCTAGCATTGTACAGTACGAGTAATTATTAATGCTATGCTGTCGCTCGTGCTCGATACTTGCGGTATTATAGGAGAGTAGAGGATAAAATCCTTCCCCGCCTAAACGTGAAAGACACGTCGCACTCCCAGGCACTCTCAATATTAATGGCTCATTGGATGGAAAGCTCAACGGAACTATCCAATTCTCTAGCAAATGACCTTTGAACCCATTGTCCAAGATGCTTACGCCAGCCACCAGATTTTGGCGCAGTTGTGCCAGGTTCACGGACCCAGCTTATTAACTATATACGTGGCGAGGCAAACCAATTCGGCCTAGTTTTCTCAAAAAATGCACGACGCATGAGCAATGGCACGACGGTATCACTACCCTGGCAACACGCATCGAAG
seq00026   CCAATTTTGGGACCAGCAACAACTACTGGCTTCTCACCACAACTCTTATGCCAGCATCTTTAGCACTAGACAACCACCAGATGACGCAGGATTCTCACCTGGTAGAATCTTACGTTTGGTTGCACGCTGTTAGTTAACGCGAAGGAGGTTGACCGGTAGTCCGCTAGCCAGTTTCTTCCCATCTGACTAGTGCTCCCTATACACCGGGGTCACCCTGGCTTTGCTCTGTTCTGCTCATGAGAGCTAGACTCCTCTTGCTACGTGATGCGGTTCCCATTTGAATCAGTGATGAGCAAACTTAATAGTATAAATCTGCCCCGTTTATCTCTGAGAGACTGGCAAGCGCGATGTGGGGACCCATAGATAAAGTTCACCCCGGGCATGTATGATAGAGAGCTCAGGTCCTCCGCTGGACTTATCCGCTGAAAAATACGGAGTAGCTGGTCGGTCAACGATCAGATCCAGCCACTCTCCATTTGCGAGGGGCTCATTATCGCAGGAGACCAAGTTAAGGTCACGGAGAAAATTTCAGTGGGGGGGATAACGATCCTGGACGAATTAACGCTGATCTAATGATCACTATATTTTGTGAATGCCGAAACAGTGCGCTCTTCCCGGAAAAAGACTCCTCCACCTGGGCAGCGACGCCTGTAGCCACGGCTACTTTGTTCGTCACCTTGTGAAAGGAGCCTAGGAGCACCATACATTAGTCAGTCGACTTCCTAATTGGTGCGGCCTATAGAATAGGGTTTTCACGGTCCTGAATCCGGAATGACGTTCTTGAGGCCAACGTGTTCGGAGCTGCTTGGTTTATGTGTGGTCGCGAACCCTGGGGAAGTGTCTTTACTCTCCATGGACCAAGGATTTAATAAGCTGGAGGTACTCTTGAAGACCAATTACTCATAGTGGATTATGGATAGGCGCGAAATACAAAGACTGACGAGTAAAACGGTTAAAGGTAATTAGATTCGGCAAAGAGCCTTACGGAGCTATCTGTGCGCAGCTAGTATGTTTTGAACTGCTGGTTCGGTATATGCACGTCAGCCAGTGTCCCCCAATGTGGGGCATTGAGCTTACATGCACAATTACATACTCAGTGCGTAACGCGACGTGAGATCATAACACACGCGGATTGCGCACAACTGGTCGCAAATGACTTTTAGATGCTAGCGAGGATGCCTCGTATTATTTTTACTTTCGTTTTTATTGGCGGGCCAGCCCACACTTAGCAGCCGCCTTAATGACTATGGACAGGAATCTAAAACAGATAAGAATTCTTTCTTAGCGACAGCATATAAACTGGACGCTTCAGCAAAGCGAGTCTGTATGGTAACCGGCCGGTCTTGCTTGAAGTCCTCCCCCGAGTTGCGTTAAGAGCGGCCACTCAACAGTCCCTATTTTAGTGGCCTCCGGCTGGGCGTAACTTAATATTATAACGTTCCGGAGCAATGCGACGAGGGACATAGTCCAGGCAAAACAAGCTAACCAATGTTAATGGCTGAAGATAACCTCCCTGGAAAGGCTGGGGTCGTTTTTCGCAGGTTAGGGAACGGCACTTGTGGCAACTAGTCCCCACTCGACATACGTCTGGGAGACGCATACTGTGCCCGCTACCACAGCCCACGTAGAGGCATAATGTCGGAACAGGGAATATAAAGATAAGTTGGACCGGGATGAACCATTCTGGACTCGTAACCTCCTAGAAGAGCAGCCCCATAGTCATTTTAGAAGATACTTATAATCCGGTACCAGTCCCAATATCTCATACGCGTGTCATGCAAACGTGTAAGTCATAGGCCGGCCGGCGATATGACTGTGATAGCTGCGCACACACACCTACTACCTAAATCTACCGGTCGGAGGATTAAATTGATGTCACTACCTCGAACCCTGTTGCCTAGCATTGTACAGTACGAGTAATTATTAATGCTATGCTGTCGCTCGTGCTCGATACTTGCGGTATTATAGGAGAGTAGAGGATAAAATCCTTCCCCGCCTAAACGTGAAAGACACGTCGCACTCCCAGGCACTCTCAATATTAATGGCTCATTGGATGGAAAGCTCAACGGAACTATCCAATTCTCTAGCAAATGACCTTTGAACCCATTGTCCAAGATGCTTATGCCAGCCACCAGATTTTGGCGCAGTTGTGCCAGGTTCACGGACCCAGCTTATTAACTATATACGTGGCGAGGCAAACCAATTCGGCCTAGTTTTCTCAAAAAATGCACGACGCATGAGCAATGGCACGACGGTATCACTACCCTGGCAACACGCATCGAAG
seq00027   CCAATTTTGGGACCAGCAACAACTACTGGCTTCTCACCACAACTCTTATGCCAGCATCTTTAGCACTAGACAACCACCAGATGACGCAGGATTCTCACCTGGTAGAATCTTACGTTTGGTTGCACGCTGTTAGTTAACGCGAAGGAGGTTGACCGGTAGTCCGCTAGCCAGTTTCTTCCCATCTGACTAGTGCTCCCTATACACCGGGGTCACCCTGGCTTTGCTCTGTTCTGCTCATGAGAGCTAGACTCCTCTTGCTACGTGATGCGGTTCCCATTTGAATCAGTGATGAGCAAACTTAATAGTATAAATCTGCCCCGTTTATCTCTGAGAGACTGGCAAGCGCGATGTGGGGACCCATAGATAAAGTTCACCCCGGGCATGTATGATAGAGAGCTCAGGTCCTCCGCTGGACTTATCCGCTGAAAAATACGGAGTAGCTGGTCGGTCAACGATCAGATCCAGCCACTCTCCATTTGCGAGGGGCTCATTATCGCAGGAGACCAAGTTAAGGTCACGGAGAAAATTTCAGTGGGGGGGATAACGATCCTGGACGAATTAACGCTGATCTAATGATCACTATATTTTGTGAATGCCGAAACAGTGCGCTCTTCCCGGAAAAAGACTCCTCCACCTGGGCAGCGACGCCTGTAGCCACGGCTACTTTGTTCGTCACCTTGTGAAAGGAGCCTAGGAGCACCATACATTAGTCAGTCGACTTCCTAATTGGTGCGGCCTATAGAATAGGGTTTTCACGGTCCTGAATCCGGAATGACGTTCTTGAGGCCAACGTGTTCGGAGCTGCTTGGTTTATGTGTGGTCGCGAACCCTGGGGAAGTGTCTTTACTCTCCATGGACCAAGGATTTAATAAGCTGGAGGTACTCTTGAAGACCAATTACTCATAGTGGATTATGGATAGGCGCGAAATACAAAGACTGACGAGTAAAACGGTTAAAGGTAATTAGATTCGGCAAAGAGCCTTACGGAGCTATCTGTGCGCAGCTAGTATGTTTTGAACTGCTGGTTCGGTATATGCACGTCAGCCAGTGTCCCCCAATGTGGGGCATTGAGCTTACATGCACAATTACATACTCAGTGCGTAACGCGACGTGAGATCATAACACACGCGGATTGCGCACAACTGGTCGCAAATGACTTTTAGATGCTAGCGAGGATGCCTCGTATTATTTTTACTTTCGTTTTTATTGGCGGGCCAGCCCACACTTAGCAGCCGCCTTAATGACTATGGACAGGAATCTAAAACAGATAAGAATTCTTTCTTAGCGACAGCATATAAACTGGACGCTTCAGCAAAGCGAGTCTGTATGGTAACCGGCCGGTCTTGCTTGAAGTCCTCCCCCGAGTTGCGTTAAGAGCGGCCACTCAACAGTCCCTATTTTAGTGGCCTCCGGCTGGGCGTAACTTAATATTATAACGTTCCGGAGCAATGCGACGAGGGACATAGTCCAGGCAAAACAAGCTAACCAATGTTAATGGCTGAAGATAACCTCCCTGGAAAGGCTGGGGTCGTTTTTCGCAGGTTAGGGAACGGCACTTGTGGCAACTAGTCCCCACTCGACATACGTCTGGGAGACGCATACTGTGCCCGCTACCACAGCCCACGTAGAGGCATAATGTCGGAACAGGGAATATAAAGATAAGTTGGACCGGGATGAACCATTCTGGACTCGTAACCTCCTAGAAGAGCAGCCCCATAGTCATTTTAGAAGATACTTATAATCCGGTACCAGTCCCAATATCTCATACGCGTGTCATGCAAACGTGTAAGTCATAGGCCGGCCGGCGATATGACTGTGATAGCTGCGCACACACACCTACTACCTAAATCTACCGGTCGGAGGATTAAATTGATGTCACTACCTCGAACCCTGTTGCCTAGCATTGTACAGTACGAGTAATTATTAATGCTATGCTGTCGCTCGTGCTCGATACTTGCGGTATTATAGGAGAGTAGAGGATAAAATCCTTCCCCGCCTAAACGTGAAAGACACGTCGCACTCCCAGGCACTCTCAATATTAATGGCTCATTGGATGGAAAGCTCAACGGAACTATCCAATTCTCTAGCAAATGACCTTTGAACCCATTGTCCAAGATGCTTATGCCAGCCACCAGATTTTGGCGCAGTTGTGCCAGGTTCACGGACCCAGCTTATTAACTATATACGTGGCGAGGCAAACCAATTCGGCCTAGTTTTCTCAAAAAATGCACGACGCATGAGCAATGGCACGACGGTATCACTACCCTGGCAACACGCATCGAAG
seq00028   CCAATTTTGGGACCAGCAACAACTACTGGCTTCTCACCACAACTCTTATGCCAGCATCTTTAGCACTAGACAACCACCAGATGACGCAGGATTCTCACCTGGTAGAATCTTACGTTTGGTTGCACGCTGTTAGTTAACGCGAAGGAGGTTGACCGGTAGTCCGCTAGCCAGTTTCTTCCCATCTGACTAGTGCTCCCTATACACCGGGGTCACCCTGGCTTTGCTCTGTTCTGCTCATGAGAGCTAGACTCCTCTTGCTACGTGATGCGGTTCCCATTTGAATCAGTGATGAGCAAACTTAATAGTATAAATCTGCCCCGTTTATCTCTGAGAGACTGGCAAGCGCGATGTGGGGACCCATAGATAAAGTTCACCCCGGGCATGTATGATAGAGAGCTCAGGTCCTCCGCTGGACTTATCCGCTGAAAAATACGGAGTAGCTGGTCGGTCAACGATCAGATCCAGCCACTCTCCATTTGCGAGGGGCTCATTATCGCAGGAGACCAAGTTAAGGTCACGGAGAAAATTTCAGTGGGGGGGATAACGATCCTGGACGAATTAACGCTGATCTAATGATCACTATATTTTGTGAATGCCGAAACAGTGCGCTCTTCCCGGAAAAAGACTCCTCCACCTGGGCAGCGACGCCTGTAGCCACGGCTACTTTGTTCGTCACCTTGTGAAAGGAGCCTAGGAGCACCATACATTAGTCAGTCGACTTCCTAATTGGTGCGGCCTATAGAATAGGGTTTTCACGGTCCTGAATCCGGAATGACGTTCTTGAGGCCAACGTGTTCGGAGCTGCTTGGTTTATGTGTGGTCGCGAACCCTGGGGAAGTGTCTTTACTCTCCATGGACCAAGGATTTAATAAGCTGGAGGTACTCTTGAAGACCAATTACTCATAGTGGATTATGGATAGGCGCGAAATACAAAGACTGACGAGTAAAACGGTTAAAGGTAATTAGATTCGGCAAAGAGCCTTACGGAGCTATCTGTGCGCAGCTAGTATGTTTTGAACTGCTGGTTCGGTATATGCACGTCAGCCAGTGTCCCCCAATGTGGGGCATTGAGCTTACATGCACAATTACATACTCAGTGCGTAACGCGACGTGAGATCATAACACACGCGGATTGCGCACAACTGGTCGCAAATGACTTTTAGATGCTAGCGAGGATGCCTCGTATTATTTTTACTTTCGTTTTTATTGGCGGGCCAGCCCACACTTAGCAGCCGCCTTAATGACTATGGACAGGAATCTAAAACAGATAAGAATTCTTTCTTAGCGACAGCATATAAACTGGACGCTTCAGCAAAGCGAGTCTGTATGGTAACCGGCCGGTCTTGCTTGAAGTCCTCCCCCGAGTTGCGTTAAGAGCGGCCACTCAACAGTCCCTATTTTAGTGGCCTCCGGCTGGGCGTAACTTAATATTATAACGTTCCGGAGCAATGCGACGAGGGACATAGTCCAGGCAAAACAAGCTAACCAATGTTAATGGCTGAAGATAACCTCCCTGGAAAGGCTGGGGTCGTTTTTCGCAGGTTAGGGAACGGCACTTGTGGCAACTAGTCCCCACTCGACATACGTCTGGGAGACGCATACTGTGCCCGCTACCACAGCCCACGTAGAGGCATAATGTCGGAACAGGGAATATAAAGATAAGTTGGACCGGGATGAACCATTCTGGACTCGTAACCTCCTAGAAGAGCAGCCCCATAGTCATTTTAGAAGATACTTATAATCCGGTACCAGTCCCAATATCTCATACGCGTGTCATGCAAACGTGTAAGTCATAGGCCGGCCGGCGATATGACTGTGATAGCTGCGCACACACACCTACTACCTAAATCTACCGGTCGGAGGATTAAATTGATGTCACTACCTCGAACCCTGTTGCCTAGCATTGTACAGTACGAGTAATTATTAATGCTATGCTGTCGCTCGTGCTCGATACTTGCGGTATTATAGGAGAGTAGAGGATAAAATCCTTCCCCGCCTAAACGTGAAAGACACGTCGCACTCCCAGGCACTCTCAATATTAATGGCTCATTGGATGGAAAGCTCAACGGAACTATCCAATTCTCTAGCAAATGACCTTTGAACCCATTGTCCAAGATGCTTATGCCAGCCACCAGATTTTGGCGCAGTTGTGCCAGGTTCACGGACCCAGCTTATTAACTATATACGTGGCGAGGCAAACCAATTCGGCCTAGTTTTCTCAAAAAATGCACGACGCATGAGCAATGGCACGACGGTATCACTACCCTGGCAACACGCATCGAAG
seq00029   CCAATTTTGGGACCAGCAACAACTACTGGCTTCTCACCACAACTCTTATGCCAGCATCTTTAGCACTAGACAACCACCAGATGACGCAGGATTCTCACCTGGTAGAATCTTACGTTTGGTTGCACGCTGTTAGTTAACGCGAAGGAGGTTGACCGGTAGTCCGCTAGCCAGTTTCTTCCCATCTGACTAGTGCTCCCTATACACCGGGGTCACCCTGGCTTTGCTCTGTTCTGCTCATGAGAGCTAGACTCCTCTTGCTACGTGATGCGGTTCCCATTTGAATCAGTGATGAGCAAACTTAATAGTATAAATCTGCCCCGTTTATCTCTGAGAGACTGGCAAGCGCGATGTGGGGACCCATAGATAAAGTTCACCCCGGGCATGTATGATAGAGAGCTCAGGTCCTCCGCTGGACTTATCCGCTGAAAAATACGGAGTAGCTGGTCGGTCAACGATCAGATCCAGCCACTCTCCATTTGCGAGGGGCTCATTATCGCAGGAGACCAAGTTAAGGTCACGGAGAAAATTTCAGTGGGGGGGATAACGATCCTGGACGAATTAACGCTGATCTAATGATCACTATATTTTGTGAATGCCGAAACAGTGCGCTCTTCCCGGAAAAAGACTCCTCCACCTGGGCAGCGACGCCTGTAGCCACGGCTACTTTGTTCGTCACCTTGTGAAAGGAGCCTAGGAGCACCATACATTAGTCAGTCGACTTCCTAATTGGTGCGGCCTATAGAATAGGGTTTTCACGGTCCTGAATCCGGAATGACGTTCTTGAGGCCAACGTGTTCGGAGCTGCTTGGTTTATGTGTGGTCGCGAACCCTGGGGAAGTGTCTTTACTCTCCATGGACCAAGGATTTAATAAGCTGGAGGTACTCTTGAAGACCAATTACTCATAGTGGATTATGGATAGGCGCGAAATACAAAGACTGACGAGTAAAACGGTTAAAGGTAATTAGATTCGGCAAAGAGCCTTACGGAGCTATCTGTGCGCAGCTAGTATGTTTTGAACTGCTGGTTCGGTATATGCACGTCAGCCAGTGTCCCCCAATGTGGGGCATTGAGCTTACATGCACAATTACATACTCAGTGCGTAACGCGACGTGAGATCATAACACACGCGGATTGCGCACAACTGGTCGCAAATGACTTTTAGATGCTAGCGAGGATGCCTCGTATTATTTTTACTTTCGTTTTTATTGGCGGGCCAGCCCACACTTAGCAGCCGCCTTAATGACTATGGACAGGAATCTAAAACAGATAAGAATTCTTTCTTAGCGACAGCATATAAACTGGACGCTTCAGCAAAGCGAGTCTGTATGGTAACCGGCCGGTCTTGCTTGAAGTCCTCCCCCGAGTTGCGTTAAGAGCGGCCACTCAACAGTCCCTATTTTAGTGGCCTCCGGCTGGGCGTAACTTAATATTATAACGTTCCGGAGCAATGCGACGAGGGACATAGTCCAGGCAAAACAAGCTAACCAATGTTAATGGCTGAAGATAACCTCCCTGGAAAGGCTGGGGTCGTTTTTCGCAGGTTAGGGAACGGCACTTGTGGCAACTAGTCCCCACTCGACATACGTCTGGGAGACGCATACTGTGCCCGCTACCACAGCCCACGTAGAGGCATAATGTCGGAACAGGGAATATAAAGATAAGTTGGACCGGGATGAACCATTCTGGACTCGTAACCTCCTAGAAGAGCAGCCCCATAGTCATTTTAGAAGATACTTATAATCCGGTACCAGTCCCAATATCTCATACGCGTGTCATGCAAACGTGTAAGTCATAGGCCGGCCGGCGATATGACTGTGATAGCTGCGCACACACACCTACTACCTAAATCTACCGGTCGGAGGATTAAATTGATGTCACTACCTCGAACCCTGTTGCCTAGCATTGTACAGTACGAGTAATTATTAATGCTATGCTGTCGCTCGTGCTCGATACTTGCGGTATTATAGGAGAGTAGAGGATAAAATCCTTCCCCGCCTAAACGTGAAAGACACGTCGCACTCCCAGGCACTCTCAATATTAATGGCTCATTGGATGGAAAGCTCAACGGAACTATCCAATTCTCTAGCAAATGACCTTTGAACCCATTGTCCAAGATGCTTATGCCAGCCACCAGATTTTGGCGCAGTTGTGCCAGGTTCACGGACCCAGCTTATTAACTATATACGTGGCGAGGCAAACCAATTCGGCCTAGTTTTCTCAAAAAATGCACGACGCATGAGCAATGGCACGACGGTATCACTACCCTGGCAACACGCATCGAAG
seq00030   CCAATTTTGGGACCAGCAACAACTACTGGCTTCTCACCACAACTCTTATGCCAGCATCTTTAGCACTAGACAACCACCAGATGACGCAGGATTCTCACCTGGTAGAATCTTACGTTTGGTTGCACGCTGTTAGTTAACGCGAAGGAGGTTGACCGGTAGTCCGCTAGCCAGTTTCTTCCCATCTGACTAGTGCTCCCTATACACCGGGGTCACCCTGGCTTTGCTCTGTTCTGCTCATGAGAGCTAGACTCCTCTTGCTACGTGATGCGGTTCCCATTTGAATCAGTGATGAGCAAACTTAATAGTATAAATCTGCCCCGTTTATCTCTGAGAGACTGGCAAGCGCGATGTGGGGACCCATAGATAAAGTTCACCCCGGGCATGTATGATAGAGAGCTCAGGTCCTCCGCTGGACTTATCCGCTGAAAAATACGGAGTAGCTGGTCGGTCAACGATCAGATCCAGCCACTCTCCATTTGCGAGGGGCTCATTATCGCAGGAGACCAAGTTAAGGTCACGGAGAAAATTTCAGTGGGGGGGATAACGATCCTGGACGAATTAACGCTGATCTAATGATCACTATATTTTGTGAATGCCGAAACAGTGCGCTCTTCCCGGAAAAAGACTCCTCCACCTGGGCAGCGACGCCTGTAGCCACGGCTACTTTGTTCGTGACCTTGTGAAAGGAGCCTAGGAGCACCATACATTAGTCAGTCGACTTCCTAATTGGTGCGGCCTTTAGAATAGGGTTTTCACGGTCCTGAATCCGGAATGACGTTCTTGAGGCCAACGTGTTCGGAGCTGCTTGGTTTATGTGTGGTCGCGAACCCTGGGGAAGTGTCTTTACTCTCCATGGACCAAGGATTTAATAAGCTGGAGGTACTCTTGAAGACCAATTACTCATAGTGGATTATGGATAGGCGCGAAATACAAAGACTGACGAGTAAAACGGTTAAAGGTAATTAGATTCGGCAAAGAGCCTTACGGAGCTATCTGTGCGCAGCTAGTATGTTTTGAACTGCTGGTTCGGTATATGCACGTCAGCCAGTGTCCCCCAATGTGGGGCATTGAGCTTACATGCACAATTACATACTCAGTGCGTAACGCGACGTGAGATCATAACACACGCGGATTGCGCACAACTGGTCGCAAATGACTTTTAGATGCTAGCGAGGATGCCTCGTATTATTTTTACTTTCGTTTTTATTGGCGGGCCAGCCCACACTTAGCAGCCGCCTTAATGACTATGGACAGGAATCTAAAACAGATAAGAATTCTTTCTTAGCGACAGCATATAAACTGGACGCTTCAGCAAAGCGAGTCTGTATGGTAACCGGCCGGTCTTGCTTGAAGTCCTCCCCCGAGTTGCGTTAAGAGCGGCCACTCAACAGTCCCTATTTTAGTGGCCTCCGGCTGGGCGTAACTTAATATTATAACGTTCCGGAGCAATGCGACGAGGGACATAGTCCAGGCAAAACAAGCTAACCAATGTTAATGGCTGAAGATAACCTCCCTGGAAAGGCTGGGGTCGTTTTTCGCAGGTTAGGGAACGGCACTTGTGGCAACTAGTCCCCACTCGACATACGTCTGGGAGACGCATACTGTGCCCGCTACCACAGCCCACGTAGAGGCATAATGTCGGAACAGGGAATATAAAGATAAGTTGGACCGGGATGAACCATTCTGGACTCGTAACCTCCTAGAAGAGCAGCCCCATAGTCATTTTAGAAGATACTTATAATCCGGTACCAGTCCCAATATCTCATACGCGTGTCATGCAAACGTGTAAGTCATAGGCCGGCCGGCGATATGACTGTGATAGCTGCGCACACACACCTACTACCTAAATCTACCGGTCGGAGGATTAAATTGATGTCACTACCTCGAACCCTGTTGCCTAGCATTGTACAGTACGAGTAATTATTAATGCTATGCTGTCGCTCGTGCTCGATACTTGCGGTATTATAGGAGAGTAGAGGATAAAATCCTTCCCCGCCTAAACGTGAAAGACACGTCGCACTCCCAGGCACTCTCAATATTAATGGCTCATTGGATGGAAAGCTCAACGGAACTATCCAATTCTCTAGCAAATGACCTTTGAACCCATTGTCCAAGATGCTTACGCCAGCCACCAGATTTTGGCGCAGTTGTGCCAGGTTCACGGACCCAGCTTATTAACTATATACGTGGCGAGGCAAACCAATTCGGCCTAGTTTTCTCAAAAAATGCACGACGCATGAGCAATGGCACGACGGTATCACTACCCTGGCAACACGCATCGAAG
seq00031   CCAATTTTGGGACCAGCAACAACTACTGGCTTCTCACCACAACTCTTATGCCAGCATCTTTAGCACTAGACAACCACCAGATGACGCAGGATTCTCACCTGGTAGAATCTTACGTTTGGTTGCACGCTGTTAGTTAACGCGAAGGAGGTTGACCGGTAGTCCGCTAGCCAGTTTCTTCCCATCTGACTAGTGCTCCCTATACACCGGGGTCACCCTGGCTTTGCTCTGTTCTGCTCATGAGAGCTAGACTCCTCTTGCTACGTGATGCGGTTCCCATTTGAATCAGTGATGAGCAAACTTAATAGTATAAATCTGCCCCGTTTATCTCTGAGAGACTGGCAAGCGCGATGTGGGGACCCATAGATAAAGTTCACCCCGGGCATGTATGATAGAGAGCTCAGGTCCTCCGCTGGACTTATCCGCTGAAAAATACGGAGTAGCTGGTCGGTCAACGATCAGATCCAGCCACTCTCCATTTGCGAGGGGCTCATTATCGCAGGAGACCAAGTTAAGGTCACGGAGAAAATTTCAGTGGGGGGGATAACGATCCTGGACGAATTAACGCTGATCTAATGATCACTATATTTTGTGAATGCCGAAACAGTGCGCTCTTCCCGGAAAAAGACTCCTCCACCTGGGCAGCGACGCCTGTAGCCACGGCTACTTTGTTCGTCACCTTGTGAAAGGAGCCTAGGAGCACCATACATTAGTCAGTCGACTTCCTAATTGGTGCGGCCTATAGAATAGGGTTTTCACGGTCCTGAATCCGGAATGACGTTCTTGAGGCCAACGTGTTCGGAGCTGCTTGGTTTATGTGTGGTCGCGAACCCTGGGGAAGTGTCTTTACTCTCCATGGACCAAGGATTTAATAAGCTGGAGGTACTCTTGAAGACCAATTACTCATAGTGGATTATGGATAGGCGCGAAATACAAAGACTGACGAGTAAAACGGTTAAAGGTAATTAGATTCGGCAAAGAGCCTTACGGAGCTATCTGTGCGCAGCTAGTATGTTTTGAACTGCTGGTTCGGTATATGCACGTCAGCCAGTGTCCCCCAATGTGGGGCATTGAGCTTACATGCACAATTACATACTCAGTGCGTAACGCGACGTGAGATCATAACACACGCGGATTGCGCACAACTGGTCGCAAATGACTTTTAGATGCTAGCGAGGATGCCTCGTATTATTTTTACTTTCGTTTTTATTGGCGGGCCAGCCCACACTTAGCAGCCGCCTTAATGACTATGGACAGGAATCTAAAACAGATAAGAATTCTTTCTTAGCGACAGCATATAAACTGGACGCTTCAGCAAAGCGAGTCTGTATGGTAACCGGCCGGTCTTGCTTGAAGTCCTCCCCCGAGTTGCGTTAAGAGCGGCCACTCAACAGTCCCTATTTTAGTGGCCTCCGGCTGGGCGTAACTTAATATTATAACGTTCCGGAGCAATGCGACGAGGGACATAGTCCAGGCAAAACAAGCTAACCAATGTTAATGGCTGAAGATAACCTCCCTGGAAAGGCTGGGGTCGTTTTTCGCAGGTTAGGGAACGGCACTTGTGGCAACTAGTCCCCACTCGACATACGTCTGGGAGACGCATACTGTGCCCGCTACCACAGCCCACGTAGAGGCATAATGTCGGAACAGGGAATATAAAGATAAGTTGGACCGGGATGAACCATTCTGGACTCGTAACCTCCTAGAAGAGCAGCCCCATAGTCATTTTAGAAGATACTTATAATCCGGTACCAGTCCCAATATCTCATACGCGTGTCATGCAAACGTGTAAGTCATAGGCCGGCCGGCGATATGACTGTGATAGCTGCGCACACACACCTACTACCTAAATCTACCGGTCGGAGGATTAAATTGATGTCACTACCTCGAACCCTGTTGCCTAGCATTGTACAGTACGAGTAATTATTAATGCTATGCTGTCGCTCGTGCTCGATACTTGCGGTATTATAGGAGAGTAGAGGATAAAATCCTTCCCCGCCTAAACGTGAAAGACACGTCGCACTCCCAGGCACTCTCAATATTAATGGCTCATTGGATGGAAAGCTCAACGGAACTATCCAATTCTCTAGCAAATGACCTTTGAACCCATTGTCCAAGATGCTTATGCCAGCCACCAGATTTTGGCGCAGTTGTGCCAGGTTCACGGACCCAGCTTATTAACTATATACGTGGCGAGGCAAACCAATTCGGCCTAGTTTTCTCAAAAAATGCACGACGCATGAGCAATGGCACGACGGTATCACTACCCTGGCAACACGCATCGAAG
seq00032   CCAATTTTGGGACCAGCAACAACTACTGGCTTCTCACCACAACTCTTATGCCAGCATCTTTAGCACTAGACAACCACCAGATGACGCAGGATTCTCACCTGGTAGAATCTTACGTTTGGTTGCACGCTGTTAGTTAACGCGAAGGAGGTTGACCGGTAGTCCGCTAGCCAGTTTCTTCCCATCTGACTAGTGCTCCCTATACACCGGGGTCACCCTGGCTTTGCTCTGTTCTGCTCATGAGAGCTAGACTCCTCTTGCTACGTGATGCGGTTCCCATTTGAATCAGTGATGAGCAAACTTAATAGTATAAATCTGCCCCGTTTATCTCTGAGAGACTGGCAAGCGCGATGTGGGGACCCATAGATAAAGTTCACCCCGGGCATGTATGATAGAGAGCTCAGGTCCTCCGCTGGACTTATCCGCTGAAAAATACGGAGTAGCTGGTCGGTCAACGATCAGATCCAGCCACTCTCCATTTGCGAGGGGCTCATTATCGCAGGAGACCAAGTTAAGGTCACGGAGAAAATTTCAGTGGGGGGGATAACGATCCTGGACGAATTAACGCTGATCTAATGATCACTATATTTTGTGAATGCCGAAACAGTGCGCTCTTCCCGGAAAAAGACTCCTCCACCTGGGCAGCGACGCCTGTAGCCACGGCTACTTTGTTCGTCACCTTGTGAAAGGAGCCTAGGAGCACCATACATTAGTCAGTCGACTTCCTAATTGGTGCGGCCTATAGAATAGGGTTTTCACGGTCCTGAATCCGGAATGACGTTCTTGAGGCCAACGTGTTCGGAGCTGCTTGGTTTATGTGTGGTCGCGAACCCTGGGGAAGTGTCTTTACTCTCCATGGACCAAGGATTTAATAAGCTGGAGGTACTCTTGAAGACCAATTACTCATAGTGGATTATGGATAGGCGCGAAATACAAAGACTGACGAGTAAAACGGTTAAAGGTAATTAGATTCGGCAAAGAGCCTTACGGAGCTATCTGTGCGCAGCTAGTATGTTTTGAACTGCTGGTTCGGTATATGCACGTCAGCCAGTGTCCCCCAATGTGGGGCATTGAGCTTACATGCACAATTACATACTCAGTGCGTAACGCGACGTGAGATCATAACACACGCGGATTGCGCACAACTGGTCGCAAATGACTTTTAGATGCTAGCGAGGATGCCTCGTATTATTTTTACTTTCGTTTTTATTGGCGGGCCAGCCCACACTTAGCAGCCGCCTTAATGACTATGGACAGGAATCTAAAACAGATAAGAATTCTTTCTTAGCGACAGCATATAAACTGGACGCTTCAGCAAAGCGAGTCTGTATGGTAACCGGCCGGTCTTGCTTGAAGTCCTCCCCCGAGTTGCGTTAAGAGCGGCCACTCAACAGTCCCTATTTTAGTGGCCTCCGGCTGGGCGTAACTTAATATTATAACGTTCCGGAGCAATGCGACGAGGGACATAGTCCAGGCAAAACAAGCTAACCAATGTTAATGGCTGAAGATAACCTCCCTGGAAAGGCTGGGGTCGTTTTTCGCAGGTTAGGGAACGGCACTTGTGGCAACTAGTCCCCACTCGACATACGTCTGGGAGACGCATACTGTGCCCGCTACCACAGCCCACGTAGAGGCATAATGTCGGAACAGGGAATATAAAGATAAGTTGGACCGGGATGAACCATTCTGGACTCGTAACCTCCTAGAAGAGCAGCCCCATAGTCATTTTAGAAGATACTTATAATCCGGTACCAGTCCCAATATCTCATACGCGTGTCATGCAAACGTGTAAGTCATAGGCCGGCCGGCGATATGACTGTGATAGCTGCGCACACACACCTACTACCTAAATCTACCGGTCGGAGGATTAAATTGATGTCACTACCTCGAACCCTGTTGCCTAGCATTGTACAGTACGAGTAATTATTAATGCTATGCTGTCGCTCGTGCTCGATACTTGCGGTATTATAGGAGAGTAGAGGATAAAATCCTTCCCCGCCTAAACGTGAAAGACACGTCGCACTCCCAGGCACTCTCAATATTAATGGCTCATTGGATGGAAAGCTCAACGGAACTATCCAATTCTCTAGCAAATGACCTTTGAACCCATTGTCCAAGATGCTTACGCCAGCCACCAGATTTTGGCGCAGTTGTGCCAGGTTCACGGACCCAGCTTATTAACTATATACGTGGCGAGGCAAACCAATTCGGCCTAGTTTTCTCAAAAAATGCACGACGCATGAGCAATGGCACGACGGTATCACTACCCTGGCAACACGCATCGAAG
seq00033   CCAATTTTGGGACCAGCAACAACTACTGGCTTCTCACCACAACTCTTATGCCAGCATCTTTAGCACTAGACAACCACCAGATGACGCAGGATTCTCACCTGGTAGAATCTTACGTTTGGTTGCACGCTGTTAGTTAACGCGAAGGAGGTTGACCGGTAGTCCGCTAGCCAGTTTCTTCCCATCTGACTAGTGCTCCCTATACACCGGGGTCACCCTGGCTTTGCTCTGTTCTGCTCATGAGAGCTAGACTCCTCTTGCTACGTGATGCGGTTCCCATTTGAATCAGTGATGAGCAAACTTAATAGTATAAATCTGCCCCGTTTATCTCTGAGAGACTGGCAAGCGCGATGTGGGGACCCATAGATAAAGTTCACCCCGGGCATGTATGATAGAGAGCTCAGGTCCTCCGCTGGACTTATCCGCTGAAAAATACGGAGTAGCTGGTCGGTCAACGATCAGATCCAGCCACTCTCCATTTGCGAGGGGCTCATTATCGCAGGAGACCAAGTTAAGGTCACGGAGAAAATTTCAGTGGGGGGGATAACGATCCTGGACGAATTAACGCTGATCTAATGATCACTATATTTTGTGAATGCCGAAACAGTGCGCTCTTCCCGGAAAAAGACTCCTCCACCTGGGCAGCGACGCCTGTAGCCACGGCTACTTTGTTCGTCACCTTGTGAAAGGAGCCTAGGAGCACCATACATTAGTCAGTCGACTTCCTAATTGGTGCGGCCTATAGAATAGGGTTTTCACGGTCCTGAATCCGGAATGACGTTCTTGAGGCCAACGTGTTCGGAGCTGCTTGGTTTATGTGTGGTCGCGAACCCTGGGGAAGTGTCTTTACTCTCCATGGACCAAGGATTTAATAAGCTGGAGGTACTCTTGAAGACCAATTACTCATAGTGGATTATGGATAGGCGCGAAATACAAAGACTGACGAGTAAAACGGTTAAAGGTAATTAGATTCGGCAAAGAGCCTTACGGAGCTATCTGTGCGCAGCTAGTATGTTTTGAACTGCTGGTTCGGTATATGCACGTCAGCCAGTGTCCCCCAATGTGGGGCATTGAGCTTACATGCACAATTACATACTCAGTGCGTAACGCGACGTGAGATCATAACACACGCGGATTGCGCACAACTGGTCGCAAATGACTTTTAGATGCTAGCGAGGATGCCTCGTATTATTTTTACTTTCGTTTTTATTGGCGGGCCAGCCCACACTTAGCAGCCGCCTTAATGACTATGGACAGGAATCTAAAACAGATAAGAATTCTTTCTTAGCGACAGCATATAAACTGGACGCTTCAGCAAAGCGAGTCTGTATGGTAACCGGCCGGTCTTGCTTGAAGTCCTCCCCCGAGTTGCGTTAAGAGCGGCCACTCAACAGTCCCTATTTTAGTGGCCTCCGGCTGGGCGTAACTTAATATTATAACGTTCCGGAGCAATGCGACGAGGGACATAGTCCAGGCAAAACAAGCTAACCAATGTTAATGGCTGAAGATAACCTCCCTGGAAAGGCTGGGGTCGTTTTTCGCAGGTTAGGGAACGGCACTTGTGGCAACTAGTCCCCACTCGACATACGTCTGGGAGACGCATACTGTGCCCGCTACCACAGCCCACGTAGAGGCATAATGTCGGAACAGGGAATATAAAGATAAGTTGGACCGGGATGAACCATTCTGGACTCGTAACCTCCTAGAAGAGCAGCCCCATAGTCATTTTAGAAGATACTTATAATCCGGTACCAGTCCCAATATCTCATACGCGTGTCATGCAAACGTGTAAGTCATAGGCCGGCCGGCGATATGACTGTGATAGCTGCGCACACACACCTACTACCTAAATCTACCGGTCGGAGGATTAAATTGATGTCACTACCTCGAACCCTGTTGCCTAGCATTGTACAGTACGAGTAATTATTAATGCTATGCTGTCGCTCGTGCTCGATACTTGCGGTATTATAGGAGAGTAGAGGATAAAATCCTTCCCCGCCTAAACGTGAAAGACACGTCGCACTCCCAGGCACTCTCAATATTAATGGCTCATTGGATGGAAAGCTCAACGGAACTATCCAATTCTCTAGCAAATGACCTTTGAACCCATTGTCCAAGATGCTTACGCCAGCCACCAGATTTTGGCGCAGTTGTGCCAGGTTCACGGACCCAGCTTATTAACTATATACGTGGCGAGGCAAACCAATTCGGCCTAGTTTTCTCAAAAAATGCACGACGCATGAGCAATGGCACGACGGTATCACTACCCTGGCAACACGCATCGAAG
