# Supplementary material for: How Good Are Indirect Tests at Detecting Recombination in Human mtDNA?
Source: G3 (Bethesda). 2013 Jul 1;3(7):1095–104. doi: 10.1534/g3.113.006510 (PMC3704238; doi:10.1534/g3.113.006510)
Supplement: Supporting Information [file supp_g3.113.006510_FileS2.gz › SequenceData/mtDNA_ratehet&popgrowth/10/3rdbase/Infiles/10_35-new.txt]

33 2284
seq00001   AGCTATATTTTGGTCACTGGGGGTATGGTCTAGGAAGAGAGTTCGCGGGAAGTTTCTCTACTTTGCCCAGCTCGAGTTTTCTATCAAAATATCTGGATGATACGAGGTTGTGTTCACACGCGGACGTTGTTTATTCGCTCCGCAGCGCGATATGCTCGTACGACGTGTACTGAAGCTTTACTAGTCTTAGGAGCTTGCGCGAGGCTGTTTAATGGGATGGCCCCATCTCGGGAGCCTACTCCGAGGTAGCACTGCGCGTTTGTGGATTCAGCGTAAACCAAGCAAACGGGCCTATCCCAGGAAAGGTCCCCCACAATTGGAACGAGCACAGGGAGCTCACCGGCCTTGAAGCCGGGTCGCGCCCGTAGTACCGTAGCTCCGAAACCGTAAACTACACAACTAATCTCAGATTTTCTCGTCGAAGGCAAGGGTAGCTTGTGGTTGGTTCACCAAACGACGATACAACGAGATCACGGACCGCCTTCCTTTGCATAAGATGTCTGTTGGAATTTGGGGTCGTTCTCCCAGTCCAGCCAACGGCGCCCCGTGCTTAGAAAAGCGATCCCGATGACAGCCTAGTCTGTGTGAGTTTCGCCAGCCTTTTAACCTGTCCTAACGGACACCCGTAATAAGTGGCGACGGTATACCGGCTGGATCCCGCAAAGTTGAACGTGTACTGAATTCGTCGTTTCGGCAGCCCAGTTATCTTATGTTCAGATCACGGTACATGAATTGCCACACCGAACGCGGGGACTCTAATAATAGGCAGCAATAATTTCTGCTCTAGCTAAACTCCGATCAGCTGATAAAGACTTGCGAGAGACGTCAGGTGTCTGAGGTTCCGGCTTCTCCTTCCAGCATATGACACCGGCGGTGGAAAAGAAGCTGAAGAATAGGGGGTTATTTCTTCCAAAACGCCCAATGGAGTAGGCGACTTTTGGAGTCCTTGCCAGAAGTTAGGCGTCCCGCCATTAGATGCCGGCACATCATATTCTCATACATCACGTACAACCCCTGTAGCCGACTCTGCCTTTAGCATTAGTCAGAGAACAGTTACTCCCAATCATGAGTGTGACGGACTTTAATATCGGCAAGCGCGCGCGGAATGGAACGGGGATGACGTTCACCCCGCAAACCAACATGGGACCGTGATAGGGGAATTTCCCCGAGTAGTCTGATTATCCTATAGTAATCGCGGGGCTATGGTCATCACGGAATCCCTTCTTGTGTCTGACATCCAGTCGTATATGTAACGTGCATAAGTGGAGACTTGGGATGGTGGCCGCCATATTTATGGCAGGCACGACAGTTCCCGCGGGGAATAGAAGCCGTCGGAGCCCGTCCTTGTACTCCGACGCGGGGCACCATGGGCCGGCCTTTCCACCCTACTCGTAAATCGTGTCCTCAAGTGCAAGTGTTGGGCTCACGGCAGTCTGGCTTTCTTTAGTCTCTGGTTAAATTGCCGATAGAAGGAACTCTGATCGGGCTGGCCACTAAATGGTACAGAAGTCGCGTCCTGCTATTCCAAAGTCCACCTAGGCAGGATACTAATCATGTAAACGTTACACTGCTTGCAGAGGAGGATCGACCCACTTCTTACGCGCATCATGACAGACCACCGGTGCCAAGAGAGTTCAACAATTATGTGTAGAGCGCGACCGTTGTAAGTCCTTATTTAACGTGGCGCGTGTTCGCACATGTACAAGTTAGAGTACTATTCTACGTCACCGCAGCGCTAGCTTACACTGAGATTGTACGGGACGACCAGTAACAACGACCTGGCAATACCGCTAAGTGTTATTGGAACCTATTTCTTGGTGGGCTATGAGTTAGTGAGGGTTATTCCACAATCCCTTGTGGCATCTCTTCACGAACAAACCAGCCTGCCTTGTTAGGCATCGGTCCCAGCGGCTTAGGAGTACGTCTTAGCATTCGTCGGTATAGTGCGATTGTGCACAGCCCCGTTCATCTTCACCGATGCGCACTGCCCGGTACTCCACGGAGGGATCCCCGCCGCACGGACGCTTCACCCGCCTTCACCAGACGCTAGCTGGCCTAGGGTAGGCGAGTCTTAGGGTAGTAAGATATGGATTAGATCGTGCAACGCACTAAATGAACTTCTCTGTCAACTATACCAACACCCCCTATAGGGTGTGTGGTCAGATATGCTGTTCTAATCTGTGCCGATGTCCCTGAAACGCTCGACCTATGATGAGCGTTGACTTAATTCTGATAGCAGTCATGGCCTCTCAACCTTTGCGCCGGCCGCTAGATGCCTGCGATT
seq00002   AGCTATATTTTGGTCACTGGGGGTATGGTCTAGGAAGAGAGTTCGCGGGAAGTTTCTCTACTTTGCCCAGCTCGAGTTTTCTATCAAAATATCTGGATGATACGAGGTTGTGTTCACACGCGGACGTTGTTTATTCGCTCCGCAGCGCGATATGCTCGTACGACGTGTACTGAAGCTTTACTAGTCTTAGGAGCTTGCGCGAGGCTGTTTAATGGGATGGCCCCATCTCGGGAGCCTACTCCGAGGTAGCACTGCGCGTTTGTGGATTCAGCGTAAACCAAGCAAACGGGCCTATCCCAGGAAAGGTCCCCCACAATTGGAACGAGCACAGGGAGCTCACCGGCCTTGAAGCCGGGTCGCGCCCGTAGTACCGTAGCTCCGAAACCGTAAACTACACAACTAATCTCAGATTTTCTCGTCGAAGGCAAGGGTAGCTTGTGGTTGGTTCACCAAACGACGATACAACGAGATCACGGACCGCCTTCCTTTGCATAAGATGTCTGTTGGAATTTGGGGTCGTTCTCCCAGTCCAGCCAACGGCGCCCCGTGCTTAGAAAAGCGATCCCGATGACAGCCTAGTCTGTGTGAGTTTCGCCAGCCTTTTAACCTGTCCTAACGGACACCCGTAATAAGTGGCGACGGTATACCGGCTGGATCCCGCAAAGTTGAACGTGTACTGAATTCGTCGTTTCGGCAGCCCAGTTATCTTATGTTCAGATCACGGTACATGAATTGCCACACCGAACGCGGGGACTCTAATAATAGGCAGCAATAATTTCTGCTCTAGCTAAACTCCGATCAGCTGATAAAGACTTGCGAGAGACGTCAGGTGTCTGAGGTTCCGGCTTCTCCTTCCAGCATATGACACCGGCGGTGGAAAAGAAGCTGAAGAATAGGGGGTTATTTCTTCCAAAACGCCCAATGGAGTAGGCGACTTTTGGAGTCCTTGCCAGAAGTTAGGCGTCCCGCCATTAGATGCCGGCACATCATATTCTCATACATCACGTACAACCCCTGTAGCCGACTCTGCCTTTAGCATTAGTCAGAGAACAGTTACTCCCAATCATGAGTGTGACGGACTTTAATATCGGCAAGCGCGCGCGGAATGGAACGGGGATGACGTTCACCCCGCAAACCAACATGGGACCGTGATAGGGGAATTTCCCCGAGTAGTCTGATTATCCTATAGTAATCGCGGGGCTATGGTCATCACGGAATCCCTTCTTGTGTCTGACATCCAGTCGTATATGTAACGTGCATAAGTGGAGACTTGGGATGGTGGCCGCCATATTTATGGCAGGCACGACAGTTCCCGCGGGGAATAGAAGCCGTCGGAGCCCGTCCTTGTACTCCGACGCGGGGCACCATGGGCCGGCCTTTCCACCCTACTCGTAAATCGTGTCCTCAAGTGCAAGTGTTGGGCTCACGGCAGTCTGGCTTTCTTTAGTCTCTGGTTAAATTGCCGATAGAAGGAACTCTGATCGGGCTGGCCACTAAATGGTACAGAAGTCGCGTCCTGCTATTCCAAAGTCCACCTAGGCAGGATACTAATCATGTAAACGTTACACTGCTTGCAGAGGAGGATCGACCCACTTCTTACGCGCATCATGACAGACCACCGGTGCCAAGAGAGTTCAACAATTATGTGTAGAGCGCGACCGTTGTAAGTCCTTATTTAACGTGGCGCGTGTTCGCACATGTACAAGTTAGAGTACTATTCTACGTCACCGCAGCGCTAGCTTACACTGAGATTGTACGGGACGACCAGTAACAACGACCTGGCAATACCGCTAAGTGTTATTGGAACCTATTTCTTGGTGGGCTATGAGTTAGTGAGGGTTATTCCACAATCCCTTGTGGCATCTCTTCACGAACAAACCAGCCTGCCTTGTTAGGCATCGGTCCCAGCGGCTTAGGAGTACGTCTTAGCATTCGTCGGTATAGTGCGATTGTGCACAGCCCCGTTCATCTTCACCGATGCGCACTGCCCGGTACTCCACGGAGGGATCCCCGCCGCACGGACGCTTCACCCGCCTTCACCAGACGCTAGCTGGCCTAGGGTAGGCGAGTCTTAGGGTAGTAAGATATGGATTAGATCGTGCAACGCACTAAATGAACTTCTCTGTCAACTATACCAACACCCCCTATAGGGTGTGTGGTCAGATATGCTGTTCTAATCTGTGCCGATGTCCCTGAAACGCTCGACCTATGATGAGCGTTGACTTAATTCTGATAGCAGTCATGGCCTCTCAACCTTTGCGCCGGCCGCTAGATGCCTGCGATT
seq00003   AGCTATATTTTGGTCACTGGGGGTATGGTCTAGGAAGAGAGTTCGCGGGAAGTTTCTCTACTTTGCCCAGCTCGAGTTTTCTATCAAAATATCTGGATGATACGAGGTTGTGTTCACACGCGGACGTTGTTTATTCGCTCCGCAGCGCGATATGCTCGTACGACGTGTACTGAAGCTTTACTAGTCTTAGGAGCTTGCGCGAGGCTGTTTAATGGGATGGCCCCATCTCGGGAGCCTACTCCGAGGTAGCACTGCGCGTTTGTGGATTCAGCGTAAACCAAGCAAACGGGCCTATCCCAGGAAAGGTCCCCCACAATTGGAACGAGCACAGGGAGCTCACCGGCCTTGAAGCCGGGTCGCGCCCGTAGTACCGTAGCTCCGAAACCGTAAACTACACAACTAATCTCAGATTTTCTCGTCGAAGGCAAGGGTAGCTTGTGGTTGGTTCACCAAACGACGATACAACGAGATCACGGACCGCCTTCCTTTGCATAAGATGTCTGTTGGAATTTGGGGTCGTTCTCCCAGTCCAGCCAACGGCGCCCCGTGCTTAGAAAAGCGATCCCGATGACAGCCTAGTCTGTGTGAGTTTCGCCAGCCTTTTAACCTGTCCTAACGGACACCCGTAATAAGTGGCGACGGTATACCGGCTGGATCCCGCAAAGTTGAACGTGTACTGAATTCGTCGTTTCGGCAGCCCAGTTATCTTATGTTCAGATCACGGTACATGAATTGCCACACCGAACGCGGGGACTCTAATAATAGGCAGCAATAATTTCTGCTCTAGCTAAACTCCGATCAGCTGATAAAGACTTGCGAGAGACGTCAGGTGTCTGAGGTTCCGGCTTCTCCTTCCAGCATATGACACCGGCGGTGGAAAAGAAGCTGAAGAATAGGGGGTTATTTCTTCCAAAACGCCCAATGGAGTAGGCGACTTTTGGAGTCCTTGCCAGAAGTTAGGCGTCCCGCCATTAGATGCCGGCACATCATATTCTCATACATCACGTACAACCCCTGTAGCCGACTCTGTCTTTAGCATTAGTCAGAGAACAGTTACTCCCAATCATGAGTGTGACGGACTTTAATATCGGCAAGCGCGCGCGGAATGGAACGGGGATGACGTTCACCCCGCAAACCAACATGGGACCGTGATAGGGGAATTTCCCCGAGTAGTCTGATTATCCTATAGTAATCGCGGGGCTATGGTCATCACGGAATCCCTTCTTGTGTCTGACATCCAGTCGTATATGTAACGTGCATAAGTGGAGACTTGGGATGGTGGCCGCCATATTTATGGCAGGCACGACAGTTCCCGCGGGGAATAGAAGCCGTCGGAGCCCGTCCTTGTACTCCGACGCGGGGCACCATGGGCCGGCCTTTCCACCCTACTCGTAAATCGTGTCCTCAAGTGCAAGTGTTGGGCTCACGGCAGTCTGGCTTTCTTTAGTCTCTGGTTAAATTGCCGATAGAAGGAACTCTGATCGGGCTGGCCACTAAATGGTACAGAAGTCGCGTCCTGCTATTCCAAAGTCCACCTAGGCAGGATACTAATCATGTAAACGTTACACTGCTTGCAGAGGAGGATCGACCCACTTCTTACGCGCATCATGACAGACCACCGGTGCCAAGAGAGTTCAACAATTATGTGTAGAGCGCGACCGTTGTAAGTCCTTATTTAACGTGGCGCGTGTTCGCACATGTACAAGTTAGAGTACTATTCTACGTCACCGCAGCGCTAGCTTACACTGAGATTGTACGGCACGACCAGTAACAACGACCTGGCAATACCGCTAAGTGTTATTGGAACCTATTTCTTGGTGGGCTATGAGTTAGTGAGGGTTATTCCACAATCCCTTGTGGCATCTCTTCACGAACAAACCAGCCTGCCTTGTTAGGCATCGGTCCCAGCGGCTTAGGAGTACGTCTTAGCATTCGTCGGTATAGTGCGATTGTGCACAGCCCCGTTCATCTTCACCGATGCGCACTGCCCGGTACTCCACGGAGGGATCCCCGCCGCACGGACGCTTCACCCGCCTTCACCAGACGCTAGCTGGCCTAGGGTAGGCGAGTCTTAGGGTAGTAAGATATGGATTAGATCGTGCAACGCACTAAATGAACTTCTCTGTCAACTATACCAACACCCCCTATAGGGTGTGTGGTCAGATATGCTGTTCTAATCTGTGCCGATGTCCCTGAAACGCTCGACCTATGATGAGCGTTGACTTAATTCTGATAGCAGTCATGGCCTCTCAACCTTTGCGCCGGCCGCTAGATGCCTGCGATT
seq00004   AGCTATATTTTGGTCACTGGGGGTATGGTCTAGGAAGAGAGTTCGCGGGAAGTTTCTCTACTTTGCCCAGCTCGAGTTTTCTATCAAAATATCTGGATGATACGAGGTTGTGTTCACACGCGGACGTTGTTTATTCGCTCCGCAGCGCGATATGCTCGTACGACGTGTACTGAAGCTTTACTAGTCTTAGGAGCTTGCGCGAGGCTGTTTAATGGGATGGCCCCATCTCGGGAGCCTACTCCGAGGTAGCACTGCGCGTTTGTGGATTCAGCGTAAACCAAGCAAACGGGCCTATCCCAGGAAAGGTCCCCCACAATTGGAACGAGCACAGGGAGCTCACCGGCCTTGAAGCCGGGTCGCGCCCGTAGTACCGTAGCTCCGAAACCGTAAACTACACAACTAATCTCAGATTTTCTCGTCGAAGGCAAGGGTAGCTTGTGGTTGGTTCACCAAACGACGATACAACGAGATCACGGACCGCCTTCCTTTGCATAAGATGTCTGTTGGAATTTGGGGTCGTTCTCCCAGTCCAGCCAACGGCGCCCCGTGCTTAGAAAAGCGATCCCGATGACAGCCTAGTCTGTGTGAGTTTCGCCAGCCTTTTAACCTGTCCTAACGGACACCCGTAATAAGTGGCGACGGTATACCGGCTGGATCCCGCTAAGTTGAACGTGTACTGAATTCGTCGTTTCGGCAGCCCAGTTATCTTATGTTCAGATCACGGTACATGAATTGCCACACCGAACGCGGGGACTCTAATAATAGGCAGCAATAATTTCTGCTCTAGCTAAACTCCGATCAGCTGATAAAGACTTGCGAGAGACGTCAGGTGTCTGAGGTTCCGGCTTCTCCTTCCAGCATATGACACCGGCGGTGGAAAAGAAGCTGAAGAATAGGGGGTTATTTCTTCCAAAACGCCCAATGGAGTAGGCGACTTTTGGAGTCCTTGCCAGAAGTTAGGCGTCCCGCCATTAGATGCCGGCACATCATATTCTCATACATCACGTACAACCCCTGTAGCCGACTCTGTCTTTAGCATTAGTCAGAGAACAGTTACTCCCAATCATGAGTGTGACGGACTTTAATATCGGCAAGCGCGCGCGGAATGGAACGGGGATGACGTTCACCCCGCAAACCAACATGGGACCGTGATAGGGGAATTTCCCCGAGTAGTCTGATTATCCTATAGTAATCGCGGGGCTATGGTCATCACGGAATCCCTTCTTGTGTCTGACATCCAGTCGTATATGTAACGTGCATAAGTGGAGACTTGGGATGGTGGCCGCCATATTTATGGCAGGCACGACAGTTCCCGCGGGGAATAGAAGCCGTCGGAGCCCGTCCTTGTACTCCGACGCGGGGCACCATGGGCCGGCCTTTCCACCCTACTCGTAAATCGTGTCCTCAAGTGCAAGTGTTGGGCTCACGGCAGTCTGGCTTTCTTTAGTCTCTGGTTAAATTGCCGATAGAAGGAACTCTGATCGGGCTGGCCACTAAATGGTACAGAAGTCGCGTCCTGCTATTCCAAAGTCCACCTAGGCAGGATACTAATCATGTAAACGTTACACTGCTTGCAGAGGAGGATCGACCCACTTCTTACGCGCATCATGACAGACCACCGGTGCCAAGAGAGTTCAACAATTATGTGTAGAGCGCGACCGTTGTAAGTCCTTATTTAACGTGGCGCGTGTTCGCACATGTACAAGTTAGAGTACTATTCTACGTCACCGCAGCGCTAGCTTACACTGAGATTGTACGGGACGACCAGTAACAACGACCTGGCAATACCGCTAAGTGTTATTGGAACCTATTTCTTGGTGGGCTATGAGTTAGTGAGGGTTATTCCACAATCCCTTGTGGCATCTCTTCACGAACAAACCAGCCTGCCTTGTTAGGCATCGGTCCCAGCGGCTTAGGAGTACGTCTTAGCATTCGTCGGTATAGTGCGATTGTGCACAGCCCCGTTCATCTTCACCGATGCGCACTGCCCGGTACTCCACGGAGGGATCCCCGCCGCACGGACGCTTCACCCGCCTTCACCAGACGCTAGCTGGCCTAGGGTAGGCGAGTCTTAGGGTAGTAAGATATGGATTAGATCGTGCAACGCACTAAATGAACTTCTCAGTCAACTATACCAACACCCCCTATAGGGTGTGTGGTCAGATATGCTGTTCTAATCTGTGCCGATGTCCCTGAAACGCTCGACCTATGATGAGCGTTGACTTAATTCTGATAGCAGTCATGGCCTCTCAACCTTTGCGCCGGCCGCTAGATGCCTGCGATT
seq00005   AGCTATATTTTGGTCACTGGGGGTATGGTCTAGGAAGAGAGTTCGCGGGAAGTTTCTCTACTTTGCCCAGCTCGAGTTTTCTATCAAAATATCTGGATGATACGAGGTTGTGTTCACACGCGGACGTTGTTTATTCGCTCCGCAGCGCGATATGCTCGTACGACGTGTACTGAAGCTTTACTAGTCTTAGGAGCTTGCGCGAGGCTGTTTAATGGGATGGCCCCATCTCGGGAGCCTACTCCGAGGTAGCACTGCGCGTTTGTGGATTCAGCGTAAACCAAGCAAACGGGCCTATCCCAGGAAACGTCCCCCACAATTGGAACGAGCACAGGGAGCTCACCGGCCTTGAAGCCGGGTCGCGCCCGTAGTACCGTAGCTCCGAAACCGTAAACTACACAACTAATCTCAGATTTTCTCGTCGAAGGCAAGGGTAGCTTGTGGTTGGTTCACCAAACGACGATACAACGAGATCACGGACCGCCTTCCTTTGCATAAGATGTCTGTTGGAATTTGGGGTCGTTCTCCCAGTCCAGACAACGGCGCCCCGTGCTTAGAAAAGCGATCCCGATGACAGCCTAGTCTGTGTGAGTTTCGCCAGCCTTTTAACCTGTCCTAACGGACACCCGTAATAAGTGGCGACGGTATACCGGCTGGATCCCGCAAAGTTGAACGTGTACTGAATTCGTCGTTTCGGCAGCCCAGTTATCTTATGTTCAGATCACGGTACATGAATTGCCACACCGAACGCGGGGACTCTAATAATAGGCAGCAATAATTTCTGCTCTAGCTAAACTCCGATCAGCTGATAAAGACTTGCGAGAGACGTCAGGTGTCTGAGGTTCCGGCTTCTCCTTCCAGCATATGACACCGGCGGTGGAAAAGAAGCTGAAGAATAGGGGGTTATTTCTTCCAAAACGCCCAATGGAGTAGGCGACTTTTGGAGTCCTTGCCAGAAGTTAGGCGTCCCGCCATTAGATGCCGGCACATCATATTCTCATACATCACGTACAACCCCTGTAGCCGACTCTGTCTTTAGCATTAGTCAGAGAACAGTTACTCCCAATCATGAGTGTGACGGACTTTAATATCGGCAAGCGCGCGCGGAATGGAACGGGGATGACGTTCACCCCGCAAACCAACATGGGACCGTGATAGGGGAATTTCCCCGAGTAGTCTGATTATCCTATAGTAATCGCGGGGCTATGGTCATCACGGAATCCCTTCTTGTGTCTGACATCCAGTCGTATATGTAACGTGCATAAGTGGAGACTTGGGATGGTGGCCGCCATATTTATGGCAGGCACGACAGTTCCCGCGGGGAATAGAAGCCGTCGGAGCCCGTCCTTGTACTCCGACGCGGGGCACCATGGGCCGGCCTTTCCACCCTACTCGTAAATCGTGTCCTCAAGTGCAAGTGTTGGGCTCACGGCAGTCTGGCTTTCTTTAGTCTCTGGTTAAATTGCCGATAGAAGGAACTCTGATCGGGCTGGCCACTAAATGGTACAGAAGTCGCGTCCTGCTATTCCAAAGTCCACCTAGGCAGGATACTAATCATGTAAACGTTACACTGCTTGCAGAGGAGGATCGACCCACTTCTTACGCGCATCATGACAGACCACCGGTGCCAAGAGAGTTCAACAATTATGTGTAGAGCGCGACCGTTGTAAGTCCTTATTTAACGTGGCGCGTGTTCGCACATGTACAAGTTAGAGTACTATTCTACGTCACCGCAGCGCTAGCTTACACTGAGATTGTACGGGACGACCAGTAACAACGACCTGGCAATACCGCTAAGTGTTATTGGAACCTATTTCTTGGTGGGCTATGAGTTAGTGAGGGTTATTCCACAATCCCTTGTGGCATCTCTTCACGAACAAACCAGCCTGCCTTGTTAGGCATCGGTCCCAGCGGCTTAGGAGTACGTCTTAGCATTCGTCGGTATAGTGCGATTGTGCACAGCCCCGTTCATCTTCACCGATGCGCACTGCCCGGTACTCCACGGAGGGATCCCCGCCGCACGGACGCTTCACCCGCCTTCACCAGACGCTAGCTGGCCTAGGGTAGGCGAGTCTTAGGGTAGTAAGATATGGATTAGATCGTGCAACGCACTAAATGAACTTCTCAGTCAACTATACCAACACCCCCTATAGGGTGTGTGGTCAGATATGCTGTTCTAATCTGTGCCGATGTCCCTGAAACGCTCGACCTATGATGAGCGTTGACTTAATTCTGATAGCAGTCATGGCCTCTCAACCTTTGCGCCGGCCGCTAGATGCCTGCGATT
seq00006   AGCTATATTTTGGTCACTGGGGGTATGGTCTAGGAAGAGAGTTCGCGGGAAGTTTCTCTACTTTGCCCAGCTCGAGTTTTCTATCAAAATATCTGGATGATACGAGGTTGTGTTCACACGCGGACGTTGTTTATTCGCTCCGCAGCGCGATATGCTCGTACGACGTGTACTGAAGCTTTACTAGTCTTAGGAGCTTGCGCGAGGCTGTTTAATGGGATGGCCCCATCTCGGGAGCCTACTCCGAGGTAGCACTGCGCGTTTGTGGATTCAGCGTAAACCAAGCAAACGGGCCTATCCCAGGAAAGGTCCCCCACAATTGGAACGAGCACAGGGAGCTCACCGGCCTTGAAGCCGGGTCGCGCCCGTAGTACCGTAGCTCCGAAACCGTAAACTACACAACTAATCTCAGATTTTCTCGTCGAAGGCAAGGGTAGCTTGTGGTTGGTTCACCAAACGACGATACAACGAGATCACGGACCGCCTTCCTTTGCATAAGATGTCTGTTGGAATTTGGGGTCGTTCTCCCAGTCCAGCCAACGGCGCCCCGTGCTTAGAAAAGCGATCCCGATGACAGCCTAGTCTGTGTGAGTTTCGCCAGCCTTTTAACCTGTCCTAACGGACACCCGTAATAAGTGGCGACGGTATACCGGCTGGATCCCGCAAAGTTGAACGTGTACTGAATTCGTCGTTTCGGCAGCCCAGTTATCTTATGTTCAGATCACGGTACATGAATTGCCACACCGAACGCGGGGACTCTAATAATAGGCAGCAATAATTTCTGCTCTAGCTAAACTCCGATCAGCTGATAAAGACTTGCGAGAGACGTCAGGTGTCTCAGGTTCCGGCTTCTCCTTCCAGCATTTGACACCGGCGGTGGAAAAGAAGCTGAAGAATAGGGGGTTATTTCTTCCAAAACGCCCAATGGAGTAGGCGACTTTTGGAGTCCTTGCCAGAAGTTAGGCGTCCCGCCATTAGATGCCGGCACATCATATTCTCATACATCACGTACAACCCCTGTAGGCGACTCTGTCTTTAGCATTAGTCAGAGAACAGTTACTCCCAATCATGAGTGTGACGGACTTTAATATCGGCAAGCGCGCGCGGAATGGAACGGGGATGACGTTCACCCCGCAAACCAACATGGGACCGTGATAGGGGAATTTCCCCGAGTAGTCTGATTATCCTATAGTAATCGCGGGGCTATGGTCATCACGGAATCCCTTCTTGTGTCTGACATCCAGTCGTATATGTAACGTGCATAAGTGGAGACTTGGGATGGTGGCCGCCATATTTATGGCAGGCACGACAGTTCCCGCGGGGAATAGAAGCCGTCGGAGCCCGTCCTTGTACTCCGACGCGGGGCACCATGGGCCGGCCTTTCCACCCTACTCGTAAATCGTGTCCTCAAGTGCAAGTGTTGGGCTCACGGCAGTCTGGCTTTCTTTAGTCTCTGGTTAAATTGCCGATAGAAGGAACTCTGATCGGGCTGGCCACTAAATGGTACAGAAGTCGCGTCCTGCTATTCCAAAGTCCACCTAGGCAGGATACTAATCATGTAAACGTTACACTGCTTGCAGAGGAGGATCGACCCACTTCTTACGCGCATCATGACAGACCACCGGTGCCAAGAGAGTTCAACAATTATGTGTAGAGCGCGACCGTTGTAAGTCCTTATTTAACGTGGCGCGTGTTCGCACATGTACAAGTTAGAGTACTATTCTACGTCACCGCAGCGCTAGCTTACACTGAGATTGTACGGGACGACCAGTAACAACGACCTGGCAATACCGCTAAGTGTTATTGGAACCTATTTCTTGGTGGGCTATGAGTTAGTGAGGGTTATTCCACAATCCCTTGTGGCATCACTTCACGAACAAACCAGCCTGCCTTGTTAGGCATCGGTCCCAGCGGCTTAGGAGTACGTCTTAGCATTCGTCGGTATAGTGCGATTGTGCACAGCCCCGTTCATCTTCACCGATGCGCACTGCCCGGTACTCCACGGAGGGATCCCCGCCGCACGGACGCTTCACCCGCCTTCACCAGACGCTAGCTGGCCTAGGGTAGGCGAGTCTTAGGGTAGTAAGATATGGATTAGATCGTGCAACGCACTAAATGAACTTCTCTGTCAACTATACCAACACCCCCTATAGGGTGTGTGGTCAGATATGCTGTTCTAATCTGTGCCGATGTCCCTGAAACGCTCGACCTATGATGAGCGTTGACTTAATTCTGATAGCAGTCATGGCCTCTCAACCTTTGCGCCGGCCGCTAGATGCCTGCGATT
seq00007   AGCTATATTTTGGTCACTGGGGGTATGGTCTAGGAAGAGAGTTCGCGGGAAGTTTCTCTACTTTGCCCAGCTCGAGTTTTCTATCAAAATATCTGGATGATACGAGGTTGTGTTCACACGCGGACGTTGTTTATTCGCTCCGCAGCGCGATATGCTCGTACGACGTGTACTGAAGCTTTACTAGTCTTAGGAGCTTGCGCGAGGCTGTTTAATGGGATGGCCCCATCTCGGGAGCCTACTCCGAGGTAGCACTGCGCGTTTGTGGATTCAGCGTAAACCAAGCAAACGGGCCTATCCCAGGAAAGGTCCCCCACAATTGGAACGAGCACAGGGAGCTCACCGGCCTTGAAGCCGGGTCGCGCCCGTAGTACCGTAGCTCCGAAACCGTAAACTACACAACTAATCTCAGATTTTCTCGTCGAAGGCAAGGGTAGCTTGTGGTTGGTTCACCAAACGACGATACAACGAGATCACGGACCGCCTTCCTTTGCATAAGATGTCTGTTGGAATTTGGGGTCGTTCTCCCAGTCCAGCCAACGGCGCCCCGTGCTTAGAAAAGCGATCCCGATGACAGCCTAGTCTGTGTGAGTTTCGCCAGCCTTTTAACCTGTCCTAACGGACACCCGTAATAAGTGGCGACGGTATACCGGCTGGATCCCGCAAAGTTGAACGTGTACTGAATTCGTCGTTTCGGCAGCCCAGTTATCTTATGTTCAGATCACGGTACATGAATTGCCACACCGAACGCGGGGACTCTAATAATAGGCAGCAATAATTTCTGCTCTAGCTAAACTCCGATCAGCTGATAAAGACTTGCGAGAGACGTCAGGTGTCTGAGGTTCCGGCTTCTCCTTCCAGCATATGACACCGGCGGTGGAAAAGAAGCTGAAGAATAGGGGGTTATTTCTTCCAAAACGCCCAATGGAGTAGGCGACTTTTGGAGTCCTTGCCAGAAGTTAGGCGCCCCGCCATTAGATGCCGGCACATCATATTCTCATACATCACGTACAACCCCTGTAGCCGACTCTGCCTTTAGCATTAGTCAGAGAACAGTTACTCCCAATCATGAGTGTGACGGACTTTAATATCGGCAAGCGCGCGCGGAATGGAACGGGGATGACGTTCACCCCGCAAACCAACATGGGACCGTGATAGGGGAATTTCCCCGAGTAGTCTGATTATCCTATAGTAATCGCGGGGCTATGGTCATCACGGAATCCCTTCTTGTGTCTGACATCCAGTCGTATATGTAACGTGCATAAGTGGAGACTTGGGATGGTGGCCGCCATATTTATGGCAGGCACGACAGTTCCCGCGGGGAATAGAAGCCGTCGGAGCCCGTCCTTGTACTCCGACGCGGGGCACCATGGGCCGGCCTTTCCACCCTACTCGTAAATCGTGTCCTCAAGTGCAAGTGTTGGGCTCACGGCAGTCTGGCTTTCTTTAGTCTCTGGTTAAATTGCCGATAGAAGGAACTCTGATCGGGCTGGCCACTAAATGGTACAGAAGTCGCGTCCTGCTATTCCAAAGTCCACCTAGGCAGGATACTAATCATGTAAACGTTACACTGCTTGCAGAGGAGGATCGACCCACTTCTTACGCGCATCATGACAGACCACCGGTGCCAAGAGAGTTCAACAATTATGTGTAGAGCGCGACCGTTGTAAGTCCTTATTTAACGTGGCGCGTGTTCGCACATGTACAAGTTAGAGTACTATTCTACGTCACCGCAGCGCTAGCTTACACTGAGATTGTACGGGACGACCAGTAACAACGACCTGGCAATACCGCTAAGTGTTATTGGAACCTATTTCTTGGTGGGCTATGAGTTAGTGAGGGTTATTCCACAATCCCTTGTGGCATCTCTTCACGAACAAACCAGCCTGCCTTGTTAGGCATCGGTCCCAGCGGCTTAGGAGTACGTCTTAGCATTCGTCGGTATAGTGCGATTGTGCACAGCCCCGTTCATCTTCACCGATGCGCACTGCCCGGTACTCCACGGAGGGATCCCCGCCGCACGGACGCTTCACCCGCCTTCACCAGACGCTAGCTGGCCTAGGGTAGGCGAGTCTTAGGGTAGTAAGATATGGATTAGATCGTGCAACGCACTAAATGAACTTCTCTGTCAACTATACCAACACCCCCTATAGGGTGTGTGGTCAGATATGCTGTTCTAATCTGTGCCGATGTCCCTGAAACGCTCGACCTATGATGAGCGTTGACTTAATTCTGATAGCAGTCATGGCCTCTCAACCTTTGCGCCGGCCGCTAGATGCCTGCGATT
seq00008   AGCTATATTTTGGTCACTGGGGGTATGGTCTAGGAAGAGAGTTCGCGGGAAGTTTCTCTACTTTGCCCAGCTCGAGTTTTCTATCAAAATATCTGGATGATACGAGGTTGTGTTCACACGCGGACGTTGTTTATTCGCTCCGCAGCGCGATATGCTCGTACGACGTGTACTGAAGCTTTACTAGTCTTAGGAGCTTGCGCGAGGCTGTTTAATGGGATGGCCCCATCTCGGGAGCCTACTCCGAGGTAGCACTGCGCGTTTGTGGATTCAGCGTAAACCAAGCAAACGGGCCTATCCCAGGAAAGGTCCCCCACAATTGGAACGAGCACAGGGAGCTCACCGGCCTTGAAGCCGGGTCGCGCCCGTAGTACCGTAGCTCCGAAACCGTAAACTACACAACTAATCTCAGATTTTCTCGTCGAAGGCAAGGGTAGCTTGTGGTTGGTTCACCAAACGACGATACAACGAGATCACGGACCGCCTTCCTTTGCATAAGATGTCTGTTGGAATTTGGGGTCGTTCTCCCAGTCCAGCCAACGGCGCCCCGTGCTTAGAAAAGCGATCCCGATGACAGCCTAGTCTGTGTGAGTTTCGCCAGCCTTTTAACCTGTCCTAACGGACACCCGTAATAAGTGGCGACGGTATACCGGCTGGATCCCGCAAAGTTGAACGTGTACTGAATTCGTCGTTTCGGCAGCCCAGTTATCTTATGTTCAGATCACGGTACATGAATTGCCACACCGAACGCGGGGACTCTAATAATAGGCAGCAATAATTTCTGCTCTAGCTAAACTCCGATCAGCTGATAAAGACTTGCGAGAGACGTCAGGTGTCTCAGGTTCCGGCTTCTCCTTCCAGCATATGACACCGGCGGTGGAAAAGAAGCTGAAGAATAGGGGGTTATTTCTTCCAAAACGCCCAATGGAGTAGGCGACTTTTGGAGTCCTTGCCAGAAGTTAGGCGTCCCGCCATTAGATGCCGGCACATCATATTCTCATACATCACGTACAACCCCTGTAGGCGACTCTGTCTTTAGCATTAGTCAGAGAACAGTTACTCCCAATCATGAGTGTGACGGACTTTAATATCGGCAAGCGCGCGCGGAATGGAACGGGGATGACGTTCACCCCGCAAACCAACATGGGACCGTGATAGGGGAATTTCCCCGAGTAGTCTGATTATCCTATAGTAATCGCGGGGCTATGGTCATCACGGAATCCCTTCTTGTGTCTGACATCCAGTCGTATATGTAACGTGCATAAGTGGAGACTTGGGATGGTGGCCGCCATATTTATGGCAGGCACGACAGTTCCCGCGGGGAATAGAAGCCGTCGGAGCCCGTCCTTGTACTCCGACGCGGGGCACCATGGGCCGGCCTTTCCACCCTACTCGTAAATCGTGTCCTCAAGTGCAAGTGTTGGGCTCACGGCAGTCTGGCTTTCTTTAGTCTCTGGTTAAATTGCCGATAGAAGGAACTCTGATCGGGCTGGCCACTAAATGGTACAGAAGTCGCGTCCTGCTATTCCAAAGTCCACCTAGGCAGGATACTAATCATGTAAACGTTACACTGCTTGCAGAGGAGGATCGACCCACTTCTTACGCGCATCATGACAGACCACCGGTGCCAAGAGAGTTCAACAATTATGTGTAGAGCGCGACCGTTGTAAGTCCTTATTTAACGTGGCGCGTGTTCGCACATGTACAAGTTAGAGTACTATTCTACGTCACCGCAGCGCTAGCTTACACTGAGATTGTACGGGACGACCAGTAACAACGACCTGGCAATACCGCTAAGTGTTATTGGAACCTATTTCTTGGTGGGCTATGAGTTAGTGAGGGTTATTCCACAATCCCTTGTGGCATCACTTCACGAACAAACCAGCCTGCCTTGTTAGGCATCGGTCCCAGCGGCTTAGGAGTACGTCTTAGCATTCGTCGGTATAGTGCGATTGTGCACAGCCCCGTTCATCTTCACCGATGCGCACTGCCCGGTACTCCACGGAGGGATCCCCGCCGCACGGACGCTTCACCCGCCTTCACCAGACGCTAGCTGGCCTAGGGTAGGCGAGTCTTAGGGTAGTAAGATATGGATTAGATCGTGCAACGCACTAAATGAACTTCTCTGTCAACTATACCAACACCCCCTATAGGGTGTGTGGTCAGATATGCTGTTCTAATCTGTGCCGATGTCCCTGAAACGCTCGACCTATGATGAGCGTTGACTTAATTCTGATAGCAGTCATGGCCTCTCAACCTTTGCGCCGGCCGCTAGATGCCTGCGATT
seq00009   AGCTATATTTTGGTCACTGGGGGTATGGTCTAGGAAGAGAGTTCGCGGGAAGTTTCTCTACTTTGCCCAGCTCGAGTTTTCTATCAAAATATCTGGATGATACGAGGTTGTGTTCACACGCGGACGTTGTTTATTCGCTCCGCAGCGCGATATGCTCGTACGACGTGTACTGAAGCTTTACTAGTCTTAGGAGCTTGCGCGAGGCTGTTTAATGGGATGGCCCCATCTCGGGAGCCTACTCCGAGGTAGCACTGCGCGTTTGTGGATTCAGCGTAAACCAAGCAAACGGGCCTATCCCAGGAAAGGTCCCCCACAATTGGAACGAGCACAGGGAGCTCACCGGCCTTGAAGCCGGGTCGCGCCCGTAGTACCGTAGCTCCGAAACCGTAAACTACACAACTAATCTCAGATTTTCTCGTCGAAGGCAAGGGTAGCTTGTGGTTGGTTCACCAAACGACGATACAACGAGATCACGGACCGCCTTCCTTTGCATAAGATGTCTGTTGGAATTTGGGGTCGTTCTCCCAGTCCAGCCAACGGCGCCCCGTGCTTAGAAAAGCGATCCCGATGACAGCCTAGTCTGTGTGAGTTTCGCCAGCCTTTTAACCTGTCCTAACGGACACCCGTAATAAGTGGCGACGGTATACCGGCTGGATCCCGCAAAGTTGAACGTGTACTGAATTCGTCGTTTCGGCAGCCCAGTTATCTTATGTTCAGATCACGGTACATGAATTGCCACACCGAACGCGGGGACTCTAATAATAGGCAGCAATAATTTCTGCTCTAGCTAAACTCCGATCAGCTGATAAAGACTTGCGAGAGACGTCAGGTGTCTGAGGTTCCGGCTTCTCCTTCCAGCATATGACACCGGCGGTGGAAAAGAAGCTGAAGAATAGGGGGTTATTTCTTCCAAAACGCCCAATGGAGTAGGCGACTTTTGGAGTCCTTGCCAGAAGTTAGGCGTCCCGCCATTAGATGCCGGCACATCATATTCTCATACATCACGTACAACCCCTGTAGCCGACTCTGTCTTTAGCATTAGTCAGAGAACAGTTACTCCCAATCATGAGTGTGACGGACTTTAATATCGGCAAGCGCGCGCGGAATGGAACGGGGATGACGTTCACCCCGCAAACCAACATGGGACCGTGATAGGGGAATTTCCCCGAGTAGTCTGATTATCCTATAGTAATCGCGGGGCTATGGTCATCACGGAATCCCTTCTTGTGTCTGACATCCAGTCGTATATGTAACGTGCATAAGTGGAGACTTGGGATGGTGGCCGCCATATTTATGGCAGGCACGACAGTTCCCGCGGGGAATAGAAGCCGTCGGAGCCCGTCCTTGTACTCCGACGCGGGGCACCATGGGCCGGCCTTTCCACCCTACTCGTAAATCGTGTCCTCAAGTGCAAGTGTTGGGCTCACGGCAGTCTGGCTTTCTTTAGTCTCTGGTTAAATTGCCGATAGAAGGAACTCTGATCGGGCTGGCCACTAAATGGTACAGAAGTCGCGTCCTGCTATTCCAAAGTCCACCTAGGCAGGATACTAATCATGTAAACGTTACACTGCTTGCAGAGGAGGATCGACCCACTTCTTACGCGCATCATGACAGACCACCGGTGCCAAGAGAGTTCAACAATTATGTGTAGAGCGCGACCGTTGTAAGTCCTTATTTAACGTGGCGCGTGTTCGCACATGTACAAGTTAGAGTACTATTCTACGTCACCGCAGCGCTAGCTTACACTGAGATTGTACGGCACGACCAGTAACAACGACCTGGCAATACCGCTAAGTGTTATTGGAACCTATTTCTTGGTGGGCTATGAGTTAGTGAGGGTTATTCCACAATCCCTTGTGGCATCTCTTCACGAACAAACCAGCCTGCCTTGTTAGGCATCGGTCCCAGCGGCTTAGGAGTACGTCTTAGCATTCGTCGGTATAGTGCGATTGTGCACAGCCCCGTTCATCTTCACCGATGCGCACTGCCCGGTACTCCACGGAGGGATCCCCGCCGCACGGACGCTTCACCCGCCTTCACCAGACGCTAGCTGGCCTAGGGTAGGCGAGTCTTAGGGTAGTAAGATATGGATTAGATCGTGCAACGCACTAAATGAACTTCTCTGTCAACTATACCAACACCCCCTATAGGGTGTGTGGTCAGATATGCTGTTCTAATCTGTGCCGATGTCCCTGAAACGCTCGACCTATGATGAGCGTTGACTTAATTCTGATAGCAGTCATGGCCTCTCAACCTTTGCGCCGGCCGCTAGATGCCTGCGATT
seq00010   AGCTATATTTTGGTCACTGGGGGTATGGTCTAGGAAGAGAGTTCGCGGGAAGTTTCTCTACTTTGCCCAGCTCGAGTTTTCTATCAAAATATCTGGATGATACGAGGTTGTGTTCACACGCGGACGTTGTTTATTCGCTCCGCAGCGCGATATGCTCGTACGACGTGTACTGAAGCTTTACTAGTCTTAGGAGCTTGCGCGAGGCTGTTTAATGGGATGGCCCCATCTCGGGAGCCTACTCCGAGGTAGCACTGCGCGTTTGTGGATTCAGCGTAAACCAAGCAAACGGGCCTATCCCAGGAAAGGTCCCCCACAATTGGAACGAGCACAGGGAGCTCACCGGCCTTGAAGCCGGGTCGCGCCCGTAGTACCGTAGCTCCGAAACCGTAAACTACACAACTAATCTCAGATTTTCTCGTCGAAGGCAAGGGTAGCTTGTGGTTGGTTCACCAAACGACGATACAACGAGATCACGGACCGCCTTCCTTTGCATAAGATGTCTGTTGGAATTTGGGGTCGTTCTCCCAGTCCAGCCAACGGCGCCCCGTGCTTAGAAAAGCGATCCCGATGACAGCCTAGTCTGTGTGAGTTTCGCCAGCCTTTTAACCTGTCCTAACGGACACCCGTAATAAGTGGCGACGGTATACCGGCTGGATCCCGCAAAGTTGAACGTGTACTGAATTCGTCGTTTCGGCAGCCCAGTTATCTTATGTTCAGATCACGGTACATGAATTGCCACACCGAACGCGGGGACTCTAATAATAGGCAGCAATAATTTCTGCTCTAGCTAAACTCCGATCAGCTGATAAAGACTTGCGAGAGACGTCAGGTGTCTGAGGTTCCGGCTTCTCCTTCCAGCATATGACACCGGCGGTGGAAAAGAAGCTGAAGAATAGGGGGTTATTTCTTCCAAAACGCCCAATGGAGTAGGCGACTTTTGGAGTCCTTGCCAGAAGTTAGGCGTCCCGCCATTAGATGCCGGCACATCATATTCTCATACATCACGTACAACCCCTGTAGCCGACTCTGTCTTTAGCATTAGTCAGAGAACAGTTACTCCCAATCATGAGTGTGACGGACTTTAATATCGGCAAGCGCGCGCGGAATGGAACGGGGATGACGTTCACCCCGCAAACCAACATGGGACCGTGATAGGGGAATTTCCCCGAGTAGTCTGATTATCCTATAGTAATCGCGGGGCTATGGTCATCACGGAATCCCTTCTTGTGTCTGACATCCAGTCGTATATGTAACGTGCATAAGTGGAGACTTGGGATGGTGGCCGCCATATTTATGGCAGGCACGACAGTTCCCGCGGGGAATAGAAGCCGTCGGAGCCCGTCCTTGTACTCCGACGCGGGGCACCATGGGCCGGCCTTTCCACCCTACTCGTAAATCGTGTCCTCAAGTGCAAGTGTTGGGCTCACGGCAGTCTGGCTTTCTTTAGTCTCTGGTTAAATTGCCGATAGAAGGAACTCTGATCGGGCTGGCCACTAAATGGTACAGAAGTCGCGTCCTGCTATTCCAAAGTCCACCTAGGCAGGATACTAATCATGTAAACGTTACACTGCTTGCAGAGGAGGATCGACCCACTTCTTACGCGCATCATGACAGACCACCGGTGCCAAGAGAGTTCAACAATTATGTGTAGAGCGCGACCGTTGTAAGTCCTTATTTAACGTGGCGCGTGTTCGCACATGTACAAGTTAGAGTACTATTCTACGTCACCGCAGCGCTAGCTTACACTGAGATTGTACGGCACGACCAGTAACAACGACCTGGCAATACCGCTAAGTGTTATTGGAACCTATTTCTTGGTGGGCTATGAGTTAGTGAGGGTTATTCCACAATCCCTTGTGGCATCTCTTCACGAACAAACCAGCCTGCCTTGTTAGGCATCGGTCCCAGCGGCTTAGGAGTACGTCTTAGCATTCGTCGGTATAGTGCGATTGTGCACAGCCCCGTTCATCTTCACCGATGCGCACTGCCCGGTACTCCACGGAGGGATCCCCGCCGCACGGACGCTTCACCCGCCTTCACCAGACGCTAGCTGGCCTAGGGTAGGCGAGTCTTAGGGTAGTAAGATATGGATTAGATCGTGCAACGCACTAAATGAACTTCTCTGTCAACTATACCAACACCCCCTATAGGGTGTGTGGTCAGATATGCTGTTCTAATCTGTGCCGATGTCCCTGAAACGCTCGACCTATGATGAGCGTTGACTTAATTCTGATAGCAGTCATGGCCTCTCAACCTTTGCGCCGGCCGCTAGATGCCTGCGATT
seq00011   AGCTATATTTTGGTCACTGGGGGTATGGTCTAGGAAGAGAGTTCGCGGGAAGTTTCTCTACTTTGCCCAGCTCGAGTTTTCTATCAAAATATCTGGATGATACGAGGTTGTGTTCACACGCGGACGTTGTTTATTCGCTCCGCAGCGCGATATGCTCGTACGACGTGTACTGAAGCTTTACTAGTCTTAGGAGCTTGCGCGAGGCTGTTTAATGGGATGGCCCCATCTCGGGAGCCTACTCCGAGGTAGCACTGCGCGTTTGTGGATTCAGCGTAAACCAAGCAAACGGGCCTATCCCAGGAAAGGTCCCCCACAATTGGAACGAGCACAGGGAGCTCACCGGCCTTGAAGCCGGGTCGCGCCCGTAGTACCGTAGCTCCGAAACCGTAAACTACACAACTAATCTCAGATTTTCTCGTCGAAGGCAAGGGTAGCTTGTGGTTGGTTCACCAAACGACGATACAACGAGATCACGGACCGCCTTCCTTTGCATAAGATGTCTGTTGGAATTTGGGGTCGTTCTCCCAGTCCAGCCAACGGCGCCCCGTGCTTAGAAAAGCGATCCCGATGACAGCCTAGTCTGTGTGAGTTTCGCCAGCCTTTTAACCTGTCCTAACGGACACCCGTAATAAGTGGCGACGGTATACCGGCTGGATCCCGCAAAGTTGAACGTGTACTGAATTCGTCGTTTCGGCAGCCCAGTTATCTTATGTTCAGATCACGGTACATGAATTGCCACACCGAACGCGGGGACTCTAATAATAGGCAGCAATAATTTCTGCTCTAGCTAAACTCCGATCAGCTGATAAAGACTTGCGAGAGACGTCAGGTGTCTCAGGTTCCGGCTTCTCCTTCCAGCATATGACACCGGCGGTGGAAAAGAAGCTGAAGAATAGGGGGTTATTTCTTCCAAAACGCCCAATGGAGTAGGCGACTTTTGGAGTCCTTGCCAGAAGTTAGGCGTCCCGCCATTAGATGCCGGCACATCATATTCTCATACATCACGTACAACCCCTGTAGGCGACTCTGTCTTTAGCATTAGTCAGAGAACAGTTACTCCCAATCATGAGTGTGACGGACTTTAATATCGGCAAGCGCGCGCGGAATGGAACGGGGATGACGTTCACCCCGCAAACCAACATGGGACCGTGATAGGGGAATTTCCCCGAGTAGTCTGATTATCCTATAGTAATCGCGGGGCTATGGTCATCACGGAATCCCTTCTTGTGTCTGACATCCAGTCGTATATGTAACGTGCATAAGTGGAGACTTGGGATGGTGGCCGCCATATTTATGGCAGGCACGACAGTTCCCGCGGGGAATAGAAGCCGTCGGAGCCCGTCCTTGTACTCCGACGCGGGGCACCATGGGCCGGCCTTTCCACCCTACTCGTAAATCGTGTCCTCAAGTGCAAGTGTTGGGCTCACGGCAGTCTGGCTTTCTTTAGTCTCTGGTTAAATTGCCGATAGAAGGAACTCTGATCGGGCTGGCCACTAAATGGTACAGAAGTCGCGTCCTGCTATTCCAAAGTCCACCTAGGCAGGATACTAATCATGTAAACGTTACACTGCTTGCAGAGGAGGATCGACCCACTTCTTACGCGCATCATGACAGACCACCGGTGCCAAGAGAGTTCAACAATTATGTGTAGAGCGCGACCGTTGTAAGTCCTTATTTAACGTGGCGCGTGTTCGCACATGTACAAGTTAGAGTACTATTCTACGTCACCGCAGCGCTAGCTTACACTGAGATTGTACGGGACGACCAGTAACAACGACCTGGCAATACCGCTAAGTGTTATTGGAACCTATTTCTTGGTGGGCTATGAGTTAGTGAGGGTTATTCCACAATCCCTTGTGGCATCACTTCACGAACAAACCAGCCTGCCTTGTTAGGCATCGGTCCCAGCGGCTTAGGAGTACGTCTTAGCATTCGTCGGTATAGTGCGATTGTGCACAGCCCCGTTCATCTTCACCGATGCGCACTGCCCGGTACTCCACGGAGGGATCCCCGCCGCACGGACGCTTCACCCGCCTTCACCAGACGCTAGCTGGCCTAGGGTAGGCGAGTCTTAGGGTAGTAAGATATGGATTAGATCGTGCAACGCACTAAATGAACTTCTCTGTCAACTATACCAACACCCCCTATAGGGTGTGTGGTCAGATATGCTGTTCTAATCTGTGCCGATGTCCCTGAAACGCTCGACCTATGATGAGCGTTGACTTAATTCTGATAGCAGTCATGGCCTCTCAACCTTTGCGCCGGCCGCTAGATGCCTGCGATT
seq00012   AGCTATATTTTGGTCACTGGGGGTATGGTCTAGGAAGAGAGTTCGCGGGAAGTTTCTCTACTTTGCCCAGCTCGAGTTTTCTATCAAAATATCTGGATGATACGAGGTTGTGTTCACACGCGGACGTTGTTTATTCGCTCCGCAGCGCGATATGCTCGTACGACGTGTACTGAAGCTTTACTAGTCTTAGGAGCTTGCGCGAGGCTGTTTAATGGGATGGCCCCATCTCGGGAGCCTACTCCGAGGTAGCACTGCGCGTTTGTGGATTCAGCGTAAACCAAGCAAACGGGCCTATCCCAGGAAACGTCCCCCACAATTGGAACGAGCACAGGGAGCTCACCGGCCTTGAAGCCGGGTCGCGCCCGTAGTACCGTAGCTCCGAAACCGTAAACTACACAACTAATCTCAGATTTTCTCGTCGAAGGCAAGGGTAGCTTGTGGTTGGTTCACCAAACGACGATACAACGAGATCACGGACCGCCTTCCTTTGCATAAGATGTCTGTTGGAATTTGGGGTCGTTCTCCCAGTCCAGACAACGGCGCCCCGTGCTTAGAAAAGCGATCCCGATGACAGCCTAGTCTGTGTGAGTTTCGCCAGCCTTTTAACCTGTCCTAACGGACACCCGTAATAAGTGGCGACGGTATACCGGCTGGATCCCGCAAAGTTGAACGTGTACTGAATTCGTCGTTTCGGCAGCCCAGTTATCTTATGTTCAGATCACGGTACATGAATTGCCACACCGAACGCGGGGACTCTAATAATAGGCAGCAATAATTTCTGCTCTAGCTAAACTCCGATCAGCTGATAAAGACTTGCGAGAGACGTCAGGTGTCTGAGGTTCCGGCTTCTCCTTCCAGCATATGACACCGGCGGTGGAAAAGAAGCTGAAGAATAGGGGGTTATTTCTTCCAAAACGCCCAATGGAGTAGGCGACTTTTGGAGTCCTTGCCAGAAGTTAGGCGTCCCGCCATTAGATGCCGGCACATCATATTCTCATACATCACGTACAACCCCTGTAGCCGACTCTGTCTTTAGCATTAGTCAGAGAACAGTTACTCCCAATCATGAGTGTGACGGACTTTAATATCGGCAAGCGCGCGCGGAATGGAACGGGGATGACGTTCACCCCGCAAACCAACATGGGACCGTGATAGGGGAATTTCCCCGAGTAGTCTGATTATCCTATAGTAATCGCGGGGCTATGGTCATCACGGAATCCCTTCTTGTGTCTGACATCCAGTCGTATATGTAACGTGCATAAGTGGAGACTTGGGATGGTGGCCGCCATATTTATGGCAGGCACGACAGTTCCCGCGGGGAATAGAAGCCGTCGGAGCCCGTCCTTGTACTCCGACGCGGGGCACCATGGGCCGGCCTTTCCACCCTACTCGTAAATCGTGTCCTCAAGTGCAAGTGTTGGGCTCACGGCAGTCTGGCTTTCTTTAGTCTCTGGTTAAATTGCCGATAGAAGGAACTCTGATCGGGCTGGCCACTAAATGGTACAGAAGTCGCGTCCTGCTATTCCAAAGTCCACCTAGGCAGGATACTAATCATGTAAACGTTACACTGCTTGCAGAGGAGGATCGACCCACTTCTTACGCGCATCATGACAGACCACCGGTGCCAAGAGAGTTCAACAATTATGTGTAGAGCGCGACCGTTGTAAGTCCTTATTTAACGTGGCGCGTGTTCGCACATGTACAAGTTAGAGTACTATTCTACGTCACCGCAGCGCTAGCTTACACTGAGATTGTACGGGACGACCAGTAACAACGACCTGGCAATACCGCTAAGTGTTATTGGAACCTATTTCTTGGTGGGCTATGAGTTAGTGAGGGTTATTCCACAATCCCTTGTGGCATCTCTTCACGAACAAACCAGCCTGCCTTGTTAGGCATCGGTCCCAGCGGCTTAGGAGTACGTCTTAGCATTCGTCGGTATAGTGCGATTGTGCACAGCCCCGTTCATCTTCACCGATGCGCACTGCCCGGTACTCCACGGAGGGATCCCCGCCGCACGGACGCTTCACCCGCCTTCACCAGACGCTAGCTGGCCTAGGGTAGGCGAGTCTTAGGGTAGTAAGATATGGATTAGATCGTGCAACGCACTAAATGAACTTCTCAGTCAACTATACCAACACCCCCTATAGGGTGTGTGGTCAGATATGCTGTTCTAATCTGTGCCGATGTCCCTGAAACGCTCGACCTATGATGAGCGTTGACTTAATTCTGATAGCAGTCATGGCCTCTCAACCTTTGCGCCGGCCGCTAGATGCCTGCGATT
seq00013   AGCTATATTTTGGTCACTGGGGGTATGGTCTAGGAAGAGAGTTCGCGGGAAGTTTCTCTACTTTGCCCAGCTCGAGTTTTCTATCAAAATATCTGGATGATACGAGGTTGTGTTCACACGCGGACGTTGTTTATTCGCTCCGCAGCGCGATATGCTCGTACGACGTGTACTGAAGCTTTACTAGTCTTAGGAGCTTGCGCGAGGCTGTTTAATGGGATGGCCCCATCTCGGGAGCCTACTCCGAGGTAGCACTGCGCGTTTGTGGATTCAGCGTAAACCAAGCAAACGGGCCTATCCCAGGAAAGGTCCCCCACAATTGGAACGAGCACAGGGAGCTCACCGGCCTTGAAGCCGGGTCGCGCCCGTAGTACCGTAGCTCCGAAACCGTAAACTACACAACTAATCTCAGATTTTCTCGTCGAAGGCAAGGGTAGCTTGTGGTTGGTTCACCAAACGACGATACAACGAGATCACGGACCGCCTTCCTTTGCATAAGATGTCTGTTGGAATTTGGGGTCGTTCTCCCAGTCCAGCCAACGGCGCCCCGTGCTTAGAAAAGCGATCCCGATGACAGCCTAGTCTGTGTGAGTTTCGCCAGCCTTTTAACCTGTCCTAACGGACACCCGTAATAAGTGGCGACGGTATACCGGCTGGATCCCGCAAAGTTGAACGTGTACTGAATTCGTCGTTTCGGCAGCCCAGTTATCTTATGTTCAGATCACGGTACATGAATTGCCACACCGAACGCGGGGACTCTAATAATAGGCAGCAATAATTTCTGCTCTAGCTAAACTCCGATCAGCTGATAAAGACTTGCGAGAGACGTCAGGTGTCTGAGGTTCCGGCTTCTCCTTCCAGCATATGACACCGGCGGTGGAAAAGAAGCTGAAGAATAGGGGGTTATTTCTTCCAAAACGCCCAATGGAGTAGGCGACTTTTGGAGTCCTTGCCAGAAGTTAGGCGCCCCGCCATTAGATGCCGGCACATCATATTCTCATACATCACGTACAACCCCTGTAGCCGACTCTGCCTTTAGCATTAGTCAGAGAACAGTTACTCCCAATCATGAGTGTGACGGACTTTAATATCGGCAAGCGCGCGCGGAATGGAACGGGGATGACGTTCACCCCGCAAACCAACATGGGACCGTGATAGGGGAATTTCCCCGAGTAGTCTGATTATCCTATAGTAATCGCGGGGCTATGGTCATCACGGAATCCCTTCTTGTGTCTGACATCCAGTCGTATATGTAACGTGCATAAGTGGAGACTTGGGATGGTGGCCGCCATATTTATGGCAGGCACGACAGTTCCCGCGGGGAATAGAAGCCGTCGGAGCCCGTCCTTGTACTCCGACGCGGGGCACCATGGGCCGGCCTTTCCACCCTACTCGTAAATCGTGTCCTCAAGTGCAAGTGTTGGGCTCACGGCAGTCTGGCTTTCTTTAGTCTCTGGTTAAATTGCCGATAGAAGGAACTCTGATCGGGCTGGCCACTAAATGGTACAGAAGTCGCGTCCTGCTATTCCAAAGTCCACCTAGGCAGGATACTAATCATGTAAACGTTACACTGCTTGCAGAGGAGGATCGACCCACTTCTTACGCGCATCATGACAGACCACCGGTGCCAAGAGAGTTCAACAATTATGTGTAGAGCGCGACCGTTGTAAGTCCTTATTTAACGTGGCGCGTGTTCGCACATGTACAAGTTAGAGTACTATTCTACGTCACCGCAGCGCTAGCTTACACTGAGATTGTACGGGACGACCAGTAACAACGACCTGGCAATACCGCTAAGTGTTATTGGAACCTATTTCTTGGTGGGCTATGAGTTAGTGAGGGTTATTCCACAATCCCTTGTGGCATCTCTTCACGAACAAACCAGCCTGCCTTGTTAGGCATCGGTCCCAGCGGCTTAGGAGTACGTCTTAGCATTCGTCGGTATAGTGCGATTGTGCACAGCCCCGTTCATCTTCACCGATGCGCACTGCCCGGTACTCCACGGAGGGATCCCCGCCGCACGGACGCTTCACCCGCCTTCACCAGACGCTAGCTGGCCTAGGGTAGGCGAGTCTTAGGGTAGTAAGATATGGATTAGATCGTGCAACGCACTAAATGAACTTCTCAGTCAACTATACCAACACCCCCTATAGGGTGTGTGGTCAGATATGCTGTTCTAATCTGTGCCGATGTCCCTGAAACGCTCGACCTATGATGAGCGTTGACTTAATTCTGATAGCAGTCATGGCCTCTCAACCTTTGCGCCGGCCGCTAGATGCCTGCGATT
seq00014   AGCTATATTTTGGTCACTGGGGGTATGGTCTAGGAAGAGAGTTCGCGGGAAGTTTCTCTACTTTGCCCAGCTCGAGTTTTCTATCAAAATATCTGGATGATACGAGGTTGTGTTCACACGCGGACGTTGTTTATTCGCTCCGCAGCGCGATATGCTCGTACGACGTGTACTGAAGCTTTACTAGTCTTAGGAGCTTGCGCGAGGCTGTTTAATGGGATGGCCCCATCTCGGGAGCCTACTCCGAGGTAGCACTGCGCGTTTGTGGATTCAGCGTAAACCAAGCAAACGGGCCTATCCCAGGAAAGGTCCCCCACAATTGGAACGAGCACAGGGAGCTCACCGGCCTTGAAGCCGGGTCGCGCCCGTAGTACCGTAGCTCCGAAACCGTAAACTACACAACTAATCTCAGATTTTCTCGTCGAAGGCAAGGGTAGCTTGTGGTTGGTTCACCAAACGACGATACAACGAGATCACGGACCGCCTTCCTTTGCATAAGATGTCTGTTGGAATTTGGGGTCGTTCTCCCAGTCCAGCCAACGGCGCCCCGTGCTTAGAAAAGCGATCCCGATGACAGCCTAGTCTGTGTGAGTTTCGCCAGCCTTTTAACCTGTCCTAACGGACACCCGTAATAAGTGGCGACGGTATACCGGCTGGATCCCGCAAAGTTGAACGTGTACTGAATTCGTCGTTTCGGCAGCCCAGTTATCTTATGTTCAGATCACGGTACATGAATTGCCACACCGAACGCGGGGACTCTAATAATAGGCAGCAATAATTTCTGCTCTAGCTAAACTCCGATCAGCTGATAAAGACTTGCGAGAGACGTCAGGTGTCTGAGGTTCCGGCTTCTCCTTCCAGCATATGACACCGGCGGTGGAAAAGAAGCTGAAGAATAGGGGGTTATTTCTTCCAAAACGCCCAATGGAGTAGGCGACTTTTGGAGTCCTTGCCAGAAGTTAGGCGTCCCGCCATTAGATGCCGGCACATCATATTCTCATACATCACGTACAACCCCTGTAGCCGACTCTGCCTTTAGCATTAGTCAGAGAACAGTTACTCCCAATCATGAGTGTGACGGACTTTAATATCGGCAAGCGCGCGCGGAATGGAACGGGGATGACGTTCACCCCGCAAACCAACATGGGACCGTGATAGGGGAATTTCCCCGAGTAGTCTGATTATCCTATAGTAATCGCGGGGCTATGGTCATCACGGAATCCCTTCTTGTGTCTGACATCCAGTCGTATATGTAACGTGCATAAGTGGAGACTTGGGATGGTGGCCGCCATATTTATGGCAGGCACGACAGTTCCCGCGGGGAATAGAAGCCGTCGGAGCCCGTCCTTGTACTCCGACGCGGGGCACCATGGGCCGGCCTTTCCACCCTACTCGTAAATCGTGTCCTCAAGTGCAAGTGTTGGGCTCACGGCAGTCTGGCTTTCTTTAGTCTCTGGTTAAATTGCCGATAGAAGGAACTCTGATCGGGCTGGCCACTAAATGGTACAGAAGTCGCGTCCTGCTATTCCAAAGTCCACCTAGGCAGGATACTAATCATGTAAACGTTACACTGCTTGCAGAGGAGGATCGACCCACTTCTTACGCGCATCATGACAGACCACCGGTGCCAAGAGAGTTCAACAATTATGTGTAGAGCGCGACCGTTGTAAGTCCTTATTTAACGTGGCGCGTGTTCGCACATGTACAAGTTAGAGTACTATTCTACGTCACCGCAGCGCTAGCTTACACTGAGATTGTACGGGACGACCAGTAACAACGACCTGGCAATACCGCTAAGTGTTATTGGAACCTATTTCTTGGTGGGCTATGAGTTAGTGAGGGTTATTCCACAATCCCTTGTGGCATCTCTTCACGAACAAACCAGCCTGCCTTGTTAGGCATCGGTCCCAGCGGCTTAGGAGTACGTCTTAGCATTCGTCGGTATAGTGCGATTGTGCACAGCCCCGTTCATCTTCACCGATGCGCACTGCCCGGTACTCCACGGAGGGATCCCCGCCGCACGGACGCTTCACCCGCCTTCACCAGACGCTAGCTGGCCTAGGGTAGGCGAGTCTTAGGGTAGTAAGATATGGATTAGATCGTGCAACGCACTAAATGAACTTCTCAGTCAACTATACCAACACCCCCTATAGGGTGTGTGGTCAGATATGCTGTTCTAATCTGTGCCGATGTCCCTGAAACGCTCGACCTATGATGAGCGTTGACTTAATTCTGATAGCAGTCATGGCCTCTCAACCTTTGCGCCGGCCGCTAGATGCCTGCGATT
seq00015   AGCTATATTTTGGTCACTGGGGGTATGGTCTAGGAAGAGAGTTCGCGGGAAGTTTCTCTACTTTGCCCAGCTCGAGTTTTCTATCAAAATATCTGGATGATACGAGGTTGTGTTCACACGCGGACGTTGTTTATTCGCTCCGCAGCGCGATATGCTCGTACGACGTGTACTGAAGCTTTACTAGTCTTAGGAGCTTGCGCGAGGCTGTTTAATGGGATGGCCCCATCTCGGGAGCCTACTCCGAGGTAGCACTGCGCGTTTGTGGATTCAGCGTAAACCAAGCAAACGGGCCTATCCCAGGAAAGGTCCCCCACAATTGGAACGAGCACAGGGAGCTCACCGGCCTTGAAGCCGGGTCGCGCCCGTAGTACCGTAGCTCCGAAACCGTAAACTACACAACTAATCTCAGATTTTCTCGTCGAAGGCAAGGGTAGCTTGTGGTTGGTTCACCAAACGACGATACAACGAGATCACGGACCGCCTTCCTTTGCATAAGATGTCTGTTGGAATTTGGGGTCGTTCTCCCAGTCCAGCCAACGGCGCCCCGTGCTTAGAAAAGCGATCCCGATGACAGCCTAGTCTGTGTGAGTTTCGCCAGCCTTTTAACCTGTCCTAACGGACACCCGTAATAAGTGGCGACGGTATACCGGCTGGATCCCGCAAAGTTGAACGTGTACTGAATTCGTCGTTTCGGCAGCCCAGTTATCTTATGTTCAGATCACGGTACATGAATTGCCACACCGAACGCGGGGACTCTAATAATAGGCAGCAATAATTTCTGCTCTAGCTAAACTCCGATCAGCTGATAAAGACTTGCGAGAGACGTCAGGTGTCTGAGGTTCCGGCTTCTCCTTCCAGCATATGACACCGGCGGTGGAAAAGAAGCTGAAGAATAGGGGGTTATTTCTTCCAAAACGCCCAATGGAGTAGGCGACTTTTGGAGTCCTTGCCAGAAGTTAGGCGTCCCGCCATTAGATGCCGGCACATCATATTCTCATACATCACGTACAACCCCTGTAGCCGACTCTGCCTTTAGCATTAGTCAGAGAACAGTTACTCCCAATCATGAGTGTGACGGACTTTAATATCGGCAAGCGCGCGCGGAATGGAACGGGGATGACGTTCACCCCGCAAACCAACATGGGACCGTGATAGGGGAATTTCCCCGAGTAGTCTGATTATCCTATAGTAATCGCGGGGCTATGGTCATCACGGAATCCCTTCTTGTGTCTGACATCCAGTCGTATATGTAACGTGCATAAGTGGAGACTTGGGATGGTGGCCGCCATATTTATGGCAGGCACGACAGTTCCCGCGGGGAATAGAAGCCGTCGGAGCCCGTCCTTGTACTCCGACGCGGGGCACCATGGGCCGGCCTTTCCACCCTACTCGTAAATCGTGTCCTCAAGTGCAAGTGTTGGGCTCACGGCAGTCTGGCTTTCTTTAGTCTCTGGTTAAATTGCCGATAGAAGGAACTCTGATCGGGCTGGCCACTAAATGGTACAGAAGTCGCGTCCTGCTATTCCAAAGTCCACCTAGGCAGGATACTAATCATGTAAACGTTACACTGCTTGCAGAGGAGGATCGACCCACTTCTTACGCGCATCATGACAGACCACCGGTGCCAAGAGAGTTCAACAATTATGTGTAGAGCGCGACCGTTGTAAGTCCTTATTTAACGTGGCGCGTGTTCGCACATGTACAAGTTAGAGTACTATTCTACGTCACCGCAGCGCTAGCTTACACTGAGATTGTACGGGACGACCAGTAACAACGACCTGGCAATACCGCTAAGTGTTATTGGAACCTATTTCTTGGTGGGCTATGAGTTAGTGAGGGTTATTCCACAATCCCTTGTGGCATCTCTTCACGAACAAACCAGCCTGCCTTGTTAGGCATCGGTCCCAGCGGCTTAGGAGTACGTCTTAGCATTCGTCGGTATAGTGCGATTGTGCACAGCCCCGTTCATCTTCACCGATGCGCACTGCCCGGTACTCCACGGAGGGATCCCCGCCGCACGGACGCTTCACCCGCCTTCACCAGACGCTAGCTGGCCTAGGGTAGGCGAGTCTTAGGGTAGTAAGATATGGATTAGATCGTGCAACGCACTAAATGAACTTCTCTGTCAACTATACCAACACCCCCTATAGGGTGTGTGGTCAGATATGCTGTTCTAATCTGTGCCGATGTCCCTGAAACGCTCGACCTATGATGAGCGTTGACTTAATTCTGATAGCAGTCATGGCCTCTCAACCTTTGCGCCGGCCGCTAGATGCCTGCGATT
seq00016   AGCTATATTTTGGTCACTGGGGGTATGGTCTAGGAAGAGAGTTCGCGGGAAGTTTCTCTACTTTGCCCAGCTCGAGTTTTCTATCAAAATATCTGGATGATACGAGGTTGTGTTCACACGCGGACGTTGTTTATTCGCTCCGCAGCGCGATATGCTCGTACGACGTGTACTGAAGCTTTACTAGTCTTAGGAGCTTGCGCGAGGCTGTTTAATGGGATGGCCCCATCTCGGGAGCCTACTCCGAGGTAGCACTGCGCGTTTGTGGATTCAGCGTAAACCAAGCAAACGGGCCTATCCCAGGAAAGGTCCCCCACAATTGGAACGAGCACAGGGAGCTCACCGGCCTTGAAGCCGGGTCGCGCCCGTAGTACCGTAGCTCCGAAACCGTAAACTACACAACTAATCTCAGATTTTCTCGTCGAAGGCAAGGGTAGCTTGTGGTTGGTTCACCAAACGACGATACAACGAGATCACGGACCGCCTTCCTTTGCATAAGATGTCTGTTGGAATTTGGGGTCGTTCTCCCAGTCCAGCCAACGGCGCCCCGTGCTTAGAAAAGCGATCCCGATGACAGCCTAGTCTGTGTGAGTTTCGCCAGCCTTTTAACCTGTCCTAACGGACACCCGTAATAAGTGGCGACGGTATACCGGCTGGATCCCGCAAAGTTGAACGTGTACTGAATTCGTCGTTTCGGCAGCCCAGTTATCTTATGTTCAGATCACGGTACATGAATTGCCACACCGAACGCGGGGACTCTAATAATAGGCAGCAATAATTTCTGCTCTAGCTAAACTCCGATCAGCTGATAAAGACTTGCGAGAGACGTCAGGTGTCTGAGGTTCCGGCTTCTCCTTCCAGCATATGACACCGGCGGTGGAAAAGAAGCTGAAGAATAGGGGGTTATTTCTTCCAAAACGCCCAATGGAGTAGGCGACTTTTGGAGTCCTTGCCAGAAGTTAGGCGTCCCGCCATTAGATGCCGGCACATCATATTCTCATACATCACGTACAACCCCTGTAGCCGACTCTGCCTTTAGCATTAGTCAGAGAACAGTTACTCCCAATCATGAGTGTGACGGACTTTAATATCGGCAAGCGCGCGCGGAATGGAACGGGGATGACGTTCACCCCGCAAACCAACATGGGACCGTGATAGGGGAATTTCCCCGAGTAGTCTGATTATCCTATAGTAATCGCGGGGCTATGGTCATCACGGAATCCCTTCTTGTGTCTGACATCCAGTCGTATATGTAACGTGCATAAGTGGAGACTTGGGATGGTGGCCGCCATATTTATGGCAGGCACGACAGTTCCCGCGGGGAATAGAAGCCGTCGGAGCCCGTCCTTGTACTCCGACGCGGGGCACCATGGGCCGGCCTTTCCACCCTACTCGTAAATCGTGTCCTCAAGTGCAAGTGTTGGGCTCACGGCAGTCTGGCTTTCTTTAGTCTCTGGTTAAATTGCCGATAGAAGGAACTCTGATCGGGCTGGCCACTAAATGGTACAGAAGTCGCGTCCTGCTATTCCAAAGTCCACCTAGGCAGGATACTAATCATGTAAACGTTACACTGCTTGCAGAGGAGGATCGACCCACTTCTTACGCGCATCATGACAGACCACCGGTGCCAAGAGAGTTCAACAATTATGTGTAGAGCGCGACCGTTGTAAGTCCTTATTTAACGTGGCGCGTGTTCGCACATGTACAAGTTAGAGTACTATTCTACGTCACCGCAGCGCTAGCTTACACTGAGATTGTACGGGACGACCAGTAACAACGACCTGGCAATACCGCTAAGTGTTATTGGAACCTATTTCTTGGTGGGCTATGAGTTAGTGAGGGTTATTCCACAATCCCTTGTGGCATCTCTTCACGAACAAACCAGCCTGCCTTGTTAGGCATCGGTCCCAGCGGCTTAGGAGTACGTCTTAGCATTCGTCGGTATAGTGCGATTGTGCACAGCCCCGTTCATCTTCACCGATGCGCACTGCCCGGTACTCCACGGAGGGATCCCCGCCGCACGGACGCTTCACCCGCCTTCACCAGACGCTAGCTGGCCTAGGGTAGGCGAGTCTTAGGGTAGTAAGATATGGATTAGATCGTGCAACGCACTAAATGAACTTCTCTGTCAACTTTACCAACACCCCCTATAGGGTGTGTGGTCAGATATGCTGTTCTAATCTGTGCCGATGTCCCTGAAACGCTCGACCTATGATGAGCGTTGACTTAATTCTGATAGCAGTCATGGCCTCTCAACCTTTGCGCCGGCCGCTAGATGCCTGCGATT
seq00017   AGCTATATTTTGGTCACTGGGGGTATGGTCTAGGAAGAGAGTTCGCGGGAAGTTTCTCTACTTTGCCCAGCTCGAGTTTTCTATCAAAATATCTGGATGATACGAGGTTGTGTTCACACGCGGACGTTGTTTATTCGCTCCGCAGCGCGATATGCTCGTACGACGTGTACTGAAGCTTTACTAGTCTTAGGAGCTTGCGCGAGGCTGTTTAATGGGATGGCCCCATCTCGGGAGCCTACTCCGAGGTAGCACTGCGCGTTTGTGGATTCAGCGTAAACCAAGCAAACGGGCCTATCCCAGGAAAGGTCCCCCACAATTGGAACGAGCACAGGGAGCTCACCGGCCTTGAAGCCGGGTCGCGCCCGTAGTACCGTAGCTCCGAAACCGTAAACTACACAACTAATCTCAGATTTTCTCGTCGAAGGCAAGGGTAGCTTGTGGTTGGTTCACCAAACGACGATACAACGAGATCACGGACCGCCTTCCTTTGCATAAGATGTCTGTTGGAATTTGGGGTCGTTCTCCCAGTCCAGCCAACGGCGCCCCGTGCTTAGAAAAGCGATCCCGATGACAGCCTAGTCTGTGTGAGTTTCGCCAGCCTTTTAACCTGTCCTAACGGACACCCGTAATAAGTGGCGACGGTATACCGGCTGGATCCCGCAAAGTTGAACGTGTACTGAATTCGTCGTTTCGGCAGCCCAGTTATCTTATGTTCAGATCACGGTACATGAATTGCCACACCGAACGCGGGGACTCTAATAATAGGCAGCAATAATTTCTGCTCTAGCTAAACTCCGATCAGCTGATAAAGACTTGCGAGAGACGTCAGGTGTCTGAGGTTCCGGCTTCTCCTTCCAGCATATGACACCGGCGGTGGAAAAGAAGCTGAAGAATAGGGGGTTATTTCTTCCAAAACGCCCAATGGAGTAGGCGACTTTTGGAGTCCTTGCCAGAAGTTAGGCGCCCCGCCATTAGATGCCGGCACATCATATTCTCATACATCACGTACAACCCCTGTAGCCGACTCTGCCTTTAGCATTAGTCAGAGAACAGTTACTCCCAATCATGAGTGTGACGGACTTTAATATCGGCAAGCGCGCGCGGAATGGAACGGGGATGACGTTCACCCCGCAAACCAACATGGGACCGTGATAGGGGAATTTCCCCGAGTAGTCTGATTATCCTATAGTAATCGCGGGGCTATGGTCATCACGGAATCCCTTCTTGTGTCTGACATCCAGTCGTATATGTAACGTGCATAAGTGGAGACTTGGGATGGTGGCCGCCATATTTATGGCAGGCACGACAGTTCCCGCGGGGAATAGAAGCCGTCGGAGCCCGTCCTTGTACTCCGACGCGGGGCACCATGGGCCGGCCTTTCCACCCTACTCGTAAATCGTGTCCTCAAGTGCAAGTGTTGGGCTCACGGCAGTCTGGCTTTCTTTAGTCTCTGGTTAAATTGCCGATAGAAGGAACTCTGATCGGGCTGGCCACTAAATGGTACAGAAGTCGCGTCCTGCTATTCCAAAGTCCACCTAGGCAGGATACTAATCATGTAAACGTTACACTGCTTGCAGAGGAGGATCGACCCACTTCTTACGCGCATCATGACAGACCACCGGTGCCAAGAGAGTTCAACAATTATGTGTAGAGCGCGACCGTTGTAAGTCCTTATTTAACGTGGCGCGTGTTCGCACATGTACAAGTTAGAGTACTATTCTACGTCACCGCAGCGCTAGCTTACACTGAGATTGTACGGGACGACCAGTAACAACGACCTGGCAATACCGCTAAGTGTTATTGGAACCTATTTCTTGGTGGGCTATGAGTTAGTGAGGGTTATTCCACAATCCCTTGTGGCATCTCTTCACGAACAAACCAGCCTGCCTTGTTAGGCATCGGTCCCAGCGGCTTAGGAGTACGTCTTAGCATTCGTCGGTATAGTGCGATTGTGCACAGCCCCGTTCATCTTCACCGATGCGCACTGCCCGGTACTCCACGGAGGGATCCCCGCCGCACGGACGCTTCACCCGCCTTCACCAGACGCTAGCTGGCCTAGGGTAGGCGAGTCTTAGGGTAGTAAGATATGGATTAGATCGTGCAACGCACTAAATGAACTTCTCAGTCAACTATACCAACACCCCCTATAGGGTGTGTGGTCAGATATGCTGTTCTAATCTGTGCCGATGTCCCTGAAACGCTCGACCTATGATGAGCGTTGACTTAATTCTGATAGCAGTCATGGCCTCTCAACCTTTGCGCCGGCCGCTAGATGCCTGCGATT
seq00018   AGCTATATTTTGGTCACTGGGGGTATGGTCTAGGAAGAGAGTTCGCGGGAAGTTTCTCTACTTTGCCCAGCTCGAGTTTTCTATCAAAATATCTGGATGATACGAGGTTGTGTTCACACGCGGACGTTGTTTATTCGCTCCGCAGCGCGATATGCTCGTACGACGTGTACTGAAGCTTTACTAGTCTTAGGAGCTTGCGCGAGGCTGTTTAATGGGATGGCCCCATCTCGGGAGCCTACTCCGAGGTAGCACTGCGCGTTTGTGGATTCAGCGTAAACCAAGCAAACGGGCCTATCCCAGGAAAGGTCCCCCACAATTGGAACGAGCACAGGGAGCTCACCGGCCTTGAAGCCGGGTCGCGCCCGTAGTACCGTAGCTCCGAAACCGTAAACTACACAACTAATCTCAGATTTTCTCGTCGAAGGCAAGGGTAGCTTGTGGTTGGTTCACCAAACGACGATACAACGAGATCACGGACCGCCTTCCTTTGCATAAGATGTCTGTTGGAATTTGGGGTCGTTCTCCCAGTCCAGCCAACGGCGCCCCGTGCTTAGAAAAGCGATCCCGATGACAGCCTAGTCTGTGTGAGTTTCGCCAGCCTTTTAACCTGTCCTAACGGACACCCGTAATAAGTGGCGACGGTATACCGGCTGGATCCCGCAAAGTTGAACGTGTACTGAATTCGTCGTTTCGGCAGCCCAGTTATCTTATGTTCAGATCACGGTACATGAATTGCCACACCGAACGCGGGGACTCTAATAATAGGCAGCAATAATTTCTGCTCTAGCTAAACTCCGATCAGCTGATAAAGACTTGCGAGAGACGTCAGGTGTCTGAGGTTCCGGCTTCTCCTTCCAGCATATGACACCGGCGGTGGAAAAGAAGCTGAAGAATAGGGGGTTATTTCTTCCAAAACGCCCAATGGAGTAGGCGACTTTTGGAGTCCTTGCCAGAAGTTAGGCGTCCCGCCATTAGATGCCGGCACATCATATTCTCATACATCACGTACAACCCCTGTAGCCGACTCTGTCTTTAGCATTAGTCAGAGAACAGTTACTCCCAATCATGAGTGTGACGGACTTTAATATCGGCAAGCGCGCGCGGAATGGAACGGGGATGACGTTCACCCCGCAAACCAACATGGGACCGTGATAGGGGAATTTCCCCGAGTAGTCTGATTATCCTATAGTAATCGCGGGGCTATGGTCATCACGGAATCCCTTCTTGTGTCTGACATCCAGTCGTATATGTAACGTGCATAAGTGGAGACTTGGGATGGTGGCCGCCATATTTATGGCAGGCACGACAGTTCCCGCGGGGAATAGAAGCCGTCGGAGCCCGTCCTTGTACTCCGACGCGGGGCACCATGGGCCGGCCTTTCCACCCTACTCGTAAATCGTGTCCTCAAGTGCAAGTGTTGGGCTCACGGCAGTCTGGCTTTCTTTAGTCTCTGGTTAAATTGCCGATAGAAGGAACTCTGATCGGGCTGGCCACTAAATGGTACAGAAGTCGCGTCCTGCTATTCCAAAGTCCACCTAGGCAGGATACTAATCATGTAAACGTTACACTGCTTGCAGAGGAGGATCGACCCACTTCTTACGCGCATCATGACAGACCACCGGTGCCAAGAGAGTTCAACAATTATGTGTAGAGCGCGACCGTTGTAAGTCCTTATTTAACGTGGCGCGTGTTCGCACATGTACAAGTTAGAGTACTATTCTACGTCACCGCAGCGCTAGCTTACACTGAGATTGTACGGCACGACCAGTAACAACGACCTGGCAATACCGCTAAGTGTTATTGGAACCTATTTCTTGGTGGGCTATGAGTTAGTGAGGGTTATTCCACAATCCCTTGTGGCATCTCTTCACGAACAAACCAGCCTGCCTTGTTAGGCATCGGTCCCAGCGGCTTAGGAGTACGTCTTAGCATTCGTCGGTATAGTGCGATTGTGCACAGCCCCGTTCATCTTCACCGATGCGCACTGCCCGGTACTCCACGGAGGGATCCCCGCCGCACGGACGCTTCACCCGCCTTCACCAGACGCTAGCTGGCCTAGGGTAGGCGAGTCTTAGGGTAGTAAGATATGGATTAGATCGTGCAACGCACTAAATGAACTTCTCTGTCAACTATACCAACACCCCCTATAGGGTGTGTGGTCAGATATGCTGTTCTAATCTGTGCCGATGTCCCTGAAACGCTCGACCTATGATGAGCGTTGACTTAATTCTGATAGCAGTCATGGCCTCTCAACCTTTGCGCCGGCCGCTAGATGCCTGCGATT
seq00019   AGCTATATTTTGGTCACTGGGGGTATGGTCTAGGAAGAGAGTTCGCGGGAAGTTTCTCTACTTTGCCCAGCTCGAGTTTTCTATCAAAATATCTGGATGATACGAGGTTGTGTTCACACGCGGACGTTGTTTATTCGCTCCGCAGCGCGATATGCTCGTACGACGTGTACTGAAGCTTTACTAGTCTTAGGAGCTTGCGCGAGGCTGTTTAATGGGATGGCCCCATCTCGGGAGCCTACTCCGAGGTAGCACTGCGCGTTTGTGGATTCAGCGTAAACCAAGCAAACGGGCCTATCCCAGGAAAGGTCCCCCACAATTGGAACGAGCACAGGGAGCTCACCGGCCTTGAAGCCGGGTCGCGCCCGTAGTACCGTAGCTCCGAAACCGTAAACTACACAACTAATCTCAGATTTTCTCGTCGAAGGCAAGGGTAGCTTGTGGTTGGTTCACCAAACGACGATACAACGAGATCACGGACCGCCTTCCTTTGCATAAGATGTCTGTTGGAATTTGGGGTCGTTCTCCCAGTCCAGCCAACGGCGCCCCGTGCTTAGAAAAGCGATCCCGATGACAGCCTAGTCTGTGTGAGTTTCGCCAGCCTTTTAACCTGTCCTAACGGACACCCGTAATAAGTGGCGACGGTATACCGGCTGGATCCCGCAAAGTTGAACGTGTACTGAATTCGTCGTTTCGGCAGCCCAGTTATCTTATGTTCAGATCACGGTACATGAATTGCCACACCGAACGCGGGGACTCTAATAATAGGCAGCAATAATTTCTGCTCTAGCTAAACTCCGATCAGCTGATAAAGACTTGCGAGAGACGTCAGGTGTCTGAGGTTCCGGCTTCTCCTTCCAGCATATGACACCGGCGGTGGAAAAGAAGCTGAAGAATAGGGGGTTATTTCTTCCAAAACGCCCAATGGAGTAGGCGACTTTTGGAGTCCTTGCCAGAAGTTAGGCGTCCCGCCATTAGATGCCGGCACATCATATTCTCATACATCACGTACAACCCCTGTAGCCGACTCTGTCTTTAGCATTAGTCAGAGAACAGTTACTCCCAATCATGAGTGTGACGGACTTTAATATCGGCAAGCGCGCGCGGAATGGAACGGGGATGACGTTCACCCCGCAAACCAACATGGGACCGTGATAGGGGAATTTCCCCGAGTAGTCTGATTATCCTATAGTAATCGCGGGGCTATGGTCATCACGGAATCCCTTCTTGTGTCTGACATCCAGTCGTATATGTAACGTGCATAAGTGGAGACTTGGGATGGTGGCCGCCATATTTATGGCAGGCACGACAGTTCCCGCGGGGAATAGAAGCCGTCGGAGCCCGTCCTTGTACTCCGACGCGGGGCACCATGGGCCGGCCTTTCCACCCTACTCGTAAATCGTGTCCTCAAGTGCAAGTGTTGGGCTCACGGCAGTCTGGCTTTCTTTAGTCTCTGGTTAAATTGCCGATAGAAGGAACTCTGATCGGGCTGGCCACTAAATGGTACAGAAGTCGCGTCCTGCTATTCCAAAGTCCACCTAGGCAGGATACTAATCATGTAAACGTTACACTGCTTGCAGAGGAGGATCGACCCACTTCTTACGCGCATCATGACAGACCACCGGTGCCAAGAGAGTTCAACAATTATGTGTAGAGCGCGACCGTTGTAAGTCCTTATTTAACGTGGCGCGTGTTCGCACATGTACAAGTTAGAGTACTATTCTACGTCACCGCAGCGCTAGCTTACACTGAGATTGTACGGCACGACCAGTAACAACGACCTGGCAATACCGCTAAGTGTTATTGGAACCTATTTCTTGGTGGGCTATGAGTTAGTGAGGGTTATTCCACAATCCCTTGTGGCATCTCTTCACGAACAAACCAGCCTGCCTTGTTAGGCATCGGTCCCAGCGGCTTAGGAGTACGTCTTAGCATTCGTCGGTATAGTGCGATTGTGCACAGCCCCGTTCATCTTCACCGATGCGCACTGCCCGGTACTCCACGGAGGGATCCCCGCCGCACGGACGCTTCACCCGCCTTCACCAGACGCTAGCTGGCCTAGGGTAGGCGAGTCTTAGGGTAGTAAGATATGGATTAGATCGTGCAACGCACTAAATGAACTTCTCTGTCAACTATACCAACACCCCCTATAGGGTGTGTGGTCAGATATGCTGTTCTAATCTGTGCCGATGTCCCTGAAACGCTCGACCTATGATGAGCGTTGACTTAATTCTGATAGCAGTCATGGCCTCTCAACCTTTGCGCCGGCCGCTAGATGCCTGCGATT
seq00020   AGCTATATTTTGGTCACTGGGGGTATGGTCTAGGAAGAGAGTTCGCGGGAAGTTTCTCTACTTTGCCCAGCTCGAGTTTTCTATCAAAATATCTGGATGATACGAGGTTGTGTTCACACGCGGACGTTGTTTATTCGCTCCGCAGCGCGATATGCTCGTACGACGTGTACTGAAGCTTTACTAGTCTTAGGAGCTTGCGCGAGGCTGTTTAATGGGATGGCCCCATCTCGGGAGCCTACTCCGAGGTAGCACTGCGCGTTTGTGGATTCAGCGTAAACCAAGCAAACGGGCCTATCCCAGGAAAGGTCCCCCACAATTGGAACGAGCACAGGGAGCTCACCGGCCTTGAAGCCGGGTCGCGCCCGTAGTACCGTAGCTCCGAAACCGTAAACTACACAACTAATCTCAGATTTTCTCGTCGAAGGCAAGGGTAGCTTGTGGTTGGTTCACCAAACGACGATACAACGAGATCACGGACCGCCTTCCTTTGCATAAGATGTCTGTTGGAATTTGGGGTCGTTCTCCCAGTCCAGCCAACGGCGCCCCGTGCTTAGAAAAGCGATCCCGATGACAGCCTAGTCTGTGTGAGTTTCGCCAGCCTTTTAACCTGTCCTAACGGACACCCGTAATAAGTGGCGACGGTATACCGGCTGGATCCCGCAAAGTTGAACGTGTACTGAATTCGTCGTTTCGGCAGCCCAGTTATCTTATGTTCAGATCACGGTACATGAATTGCCACACCGAACGCGGGGACTCTAATAATAGGCAGCAATAATTTCTGCTCTAGCTAAACTCCGATCAGCTGATAAAGACTTGCGAGAGACGTCAGGTGTCTCAGGTTCCGGCTTCTCCTTCCAGCATATGACACCGGCGGTGGAAAAGAAGCTGAAGAATAGGGGGTTATTTCTTCCAAAACGCCCAATGGAGTAGGCGACTTTTGGAGTCCTTGCCAGAAGTTAGGCGTCCCGCCATTAGATGCCGGCACATCATATTCTCATACATCACGTACAACCCCTGTAGGCGACTCTGTCTTTAGCATTAGTCAGAGAACAGTTACTCCCAATCATGAGTGTGACGGACTTTAATATCGGCAAGCGCGCGCGGAATGGAACGGGGATGACGTTCACCCCGCAAACCAACATGGGACCGTGATAGGGGAATTTCCCCGAGTAGTCTGATTATCCTATAGTAATCGCGGGGCTATGGTCATCACGGAATCCCTTCTTGTGTCTGACATCCAGTCGTATATGTAACGTGCATAAGTGGAGACTTGGGATGGTGGCCGCCATATTTATGGCAGGCACGACAGTTCCCGCGGGGAATAGAAGCCGTCGGAGCCCGTCCTTGTACTCCGACGCGGGGCACCATGGGCCGGCCTTTCCACCCTACTCGTAAATCGTGTCCTCAAGTGCAAGTGTTGGGCTCACGGCAGTCTGGCTTTCTTTAGTCTCTGGTTAAATTGCCGATAGAAGGAACTCTGATCGGGCTGGCCACTAAATGGTACAGAAGTCGCGTCCTGCTATTCCAAAGTCCACCTAGGCAGGATACTAATCATGTAAACGTTACACTGCTTGCAGAGGAGGATCGACCCACTTCTTACGCGCATCATGACAGACCACCGGTGCCAAGAGAGTTCAACAATTATGTGTAGAGCGCGACCGTTGTAAGTCCTTATTTAACGTGGCGCGTGTTCGCACATGTACAAGTTAGAGTACTATTCTACGTCACCGCAGCGCTAGCTTACACTGAGATTGTACGGGACGACCAGTAACAACGACCTGGCAATACCGCTAAGTGTTATTGGAACCTATTTCTTGGTGGGCTATGAGTTAGTGAGGGTTATTCCACAATCCCTTGTGGCATCACTTCACGAACAAACCAGCCTGCCTTGTTAGGCATCGGTCCCAGCGGCTTAGGAGTACGTCTTAGCATTCGTCGGTATAGTGCGATTGTGCACAGCCCCGTTCATCTTCACCGATGCGCACTGCCCGGTACTCCACGGAGGGATCCCCGCCGCACGGACGCTTCACCCGCCTTCACCAGACGCTAGCTGGCCTAGGGTAGGCGAGTCTTAGGGTAGTAAGATATGGATTAGATCGTGCAACGCACTAAATGAACTTCTCTGTCAACTATACCAACACCCCCTATAGGGTGTGTGGTCAGATATGCTGTTCTAATCTGTGCCGATGTCCCTGAAACGCTCGACCTATGATGAGCGTTGACTTAATTCTGATAGCAGTCATGGCCTCTCAACCTTTGCGCCGGCCGCTAGATGCCTGCGATT
seq00021   AGCTATATTTTGGTCACTGGGGGTATGGTCTAGGAAGAGAGTTCGCGGGAAGTTTCTCTACTTTGCCCAGCTCGAGTTTTCTATCAAAATATCTGGATGATACGAGGTTGTGTTCACACGCGGACGTTGTTTATTCGCTCCGCAGCGCGATATGCTCGTACGACGTGTACTGAAGCTTTACTAGTCTTAGGAGCTTGCGCGAGGCTGTTTAATGGGATGGCCCCATCTCGGGAGCCTACTCCGAGGTAGCACTGCGCGTTTGTGGATTCAGCGTAAACCAAGCAAACGGGCCTATCCCAGGAAAGGTCCCCCACAATTGGAACGAGCACAGGGAGCTCACCGGCCTTGAAGCCGGGTCGCGCCCGTAGTACCGTAGCTCCGAAACCGTAAACTACACAACTAATCTCAGATTTTCTCGTCGAAGGCAAGGGTAGCTTGTGGTTGGTTCACCAAACGACGATACAACGAGATCACGGACCGCCTTCCTTTGCATAAGATGTCTGTTGGAATTTGGGGTCGTTCTCCCAGTCCAGCCAACGGCGCCCCGTGCTTAGAAAAGCGATCCCGATGACAGCCTAGTCTGTGTGAGTTTCGCCAGCCTTTTAACCTGTCCTAACGGACACCCGTAATAAGTGGCGACGGTATACCGGCTGGATCCCGCAAAGTTGAACGTGTACTGAATTCGTCGTTTCGGCAGCCCAGTTATCTTATGTTCAGATCACGGTACATGAATTGCCACACCGAACGCGGGGACTCTAATAATAGGCAGCAATAATTTCTGCTCTAGCTAAACTCCGATCAGCTGATAAAGACTTGCGAGAGACGTCAGGTGTCTGAGGTTCCGGCTTCTCCTTCCAGCATATGACACCGGCGGTGGAAAAGAAGCTGAAGAATAGGGGGTTATTTCTTCCAAAACGCCCAATGGAGTAGGCGACTTTTGGAGTCCTTGCCAGAAGTTAGGCGTCCCGCCATTAGATGCCGGCACATCATATTCTCATACATCACGTACAACCCCTGTAGCCGACTCTGCCTTTAGCATTAGTCAGAGAACAGTTACTCCCAATCATGAGTGTGACGGACTTTAATATCGGCAAGCGCGCGCGGAATGGAACGGGGATGACGTTCACCCCGCAAACCAACATGGGACCGTGATAGGGGAATTTCCCCGAGTAGTCTGATTATCCTATAGTAATCGCGGGGCTATGGTCATCACGGAATCCCTTCTTGTGTCTGACATCCAGTCGTATATGTAACGTGCATAAGTGGAGACTTGGGATGGTGGCCGCCATATTTATGGCAGGCACGACAGTTCCCGCGGGGAATAGAAGCCGTCGGAGCCCGTCCTTGTACTCCGACGCGGGGCACCATGGGCCGGCCTTTCCACCCTACTCGTAAATCGTGTCCTCAAGTGCAAGTGTTGGGCTCACGGCAGTCTGGCTTTCTTTAGTCTCTGGTTAAATTGCCGATAGAAGGAACTCTGATCGGGCTGGCCACTAAATGGTACAGAAGTCGCGTCCTGCTATTCCAAAGTCCACCTAGGCAGGATACTAATCATGTAAACGTTACACTGCTTGCAGAGGAGGATCGACCCACTTCTTACGCGCATCATGACAGACCACCGGTGCCAAGAGAGTTCAACAATTATGTGTAGAGCGCGACCGTTGTAAGTCCTTATTTAACGTGGCGCGTGTTCGCACATGTACAAGTTAGAGTACTATTCTACGTCACCGCAGCGCTAGCTTACACTGAGATTGTACGGGACGACCAGTAACAACGACCTGGCAATACCGCTAAGTGTTATTGGAACCTATTTCTTGGTGGGCTATGAGTTAGTGAGGGTTATTCCACAATCCCTTGTGGCATCTCTTCACGAACAAACCAGCCTGCCTTGTTAGGCATCGGTCCCAGCGGCTTAGGAGTACGTCTTAGCATTCGTCGGTATAGTGCGATTGTGCACAGCCCCGTTCATCTTCACCGATGCGCACTGCCCGGTACTCCACGGAGGGATCCCCGCCGCACGGACGCTTCACCCGCCTTCACCAGACGCTAGCTGGCCTAGGGTAGGCGAGTCTTAGGGTAGTAAGATATGGATTAGATCGTGCAACGCACTAAATGAACTTCTCTGTCAACTATACCAACACCCCCTATAGGGTGTGTGGTCAGATATGCTGTTCTAATCTGTGCCGATGTCCCTGAAACGCTCGACCTATGATGAGCGTTGACTTAATTCTGATAGCAGTCATGGCCTCTCAACCTTTGCGCCGGCCGCTAGATGCCTGCGATT
seq00022   AGCTATATTTTGGTCACTGGGGGTATGGTCTAGGAAGAGAGTTCGCGGGAAGTTTCTCTACTTTGCCCAGCTCGAGTTTTCTATCAAAATATCTGGATGATACGAGGTTGTGTTCACACGCGGACGTTGTTTATTCGCTCCGCAGCGCGATATGCTCGTACGACGTGTACTGAAGCTTTACTAGTCTTAGGAGCTTGCGCGAGGCTGTTTAATGGGATGGCCCCATCTCGGGAGCCTACTCCGAGGTAGCACTGCGCGTTTGTGGATTCAGCGTAAACCAAGCAAACGGGCCTATCCCAGGAAAGGTCCCCCACAATTGGAACGAGCACAGGGAGCTCACCGGCCTTGAAGCCGGGTCGCGCCCGTAGTACCGTAGCTCCGAAACCGTAAACTACACAACTAATCTCAGATTTTCTCGTCGAAGGCAAGGGTAGCTTGTGGTTGGTTCACCAAACGACGATACAACGAGATCACGGACCGCCTTCCTTTGCATAAGATGTCTGTTGGAATTTGGGGTCGTTCTCCCAGTCCAGCCAACGGCGCCCCGTGCTTAGAAAAGCGATCCCGATGACAGCCTAGTCTGTGTGAGTTTCGCCAGCCTTTTAACCTGTCCTAACGGACACCCGTAATAAGTGGCGACGGTATACCGGCTGGATCCCGCAAAGTTGAACGTGTACTGAATTCGTCGTTTCGGCAGCCCAGTTATCTTATGTTCAGATCACGGTACATGAATTGCCACACCGAACGCGGGGACTCTAATAATAGGCAGCAATAATTTCTGCTCTAGCTAAACTCCGATCAGCTGATAAAGACTTGCGAGAGACGTCAGGTGTCTGAGGTTCCGGCTTCTCCTTCCAGCATATGACACCGGCGGTGGAAAAGAAGCTGAAGAATAGGGGGTTATTTCTTCCAAAACGCCCAATGGAGTAGGCGACTTTTGGAGTCCTTGCCAGAAGTTAGGCGTCCCGCCATTAGATGCCGGCACATCATATTCTCATACATCACGTACAACCCCTGTAGCCGACTCTGCCTTTAGCATTAGTCAGAGAACAGTTACTCCCAATCATGAGTGTGACGGACTTTAATATCGGCAAGCGCGCGCGGAATGGAACGGGGATGACGTTCACCCCGCAAACCAACATGGGACCGTGATAGGGGAATTTCCCCGAGTAGTCTGATTATCCTATAGTAATCGCGGGGCTATGGTCATCACGGAATCCCTTCTTGTGTCTGACATCCAGTCGTATATGTAACGTGCATAAGTGGAGACTTGGGATGGTGGCCGCCATATTTATGGCAGGCACGACAGTTCCCGCGGGGAATAGAAGCCGTCGGAGCCCGTCCTTGTACTCCGACGCGGGGCACCATGGGCCGGCCTTTCCACCCTACTCGTAAATCGTGTCCTCAAGTGCAAGTGTTGGGCTCACGGCAGTCTGGCTTTCTTTAGTCTCTGGTTAAATTGCCGATAGAAGGAACTCTGATCGGGCTGGCCACTAAATGGTACAGAAGTCGCGTCCTGCTATTCCAAAGTCCACCTAGGCAGGATACTAATCATGTAAACGTTACACTGCTTGCAGAGGAGGATCGACCCACTTCTTACGCGCATCATGACAGACCACCGGTGCCAAGAGAGTTCAACAATTATGTGTAGAGCGCGACCGTTGTAAGTCCTTATTTAACGTGGCGCGTGTTCGCACATGTACAAGTTAGAGTACTATTCTACGTCACCGCAGCGCTAGCTTACACTGAGATTGTACGGGACGACCAGTAACAACGACCTGGCAATACCGCTAAGTGTTATTGGAACCTATTTCTTGGTGGGCTATGAGTTAGTGAGGGTTATTCCACAATCCCTTGTGGCATCTCTTCACGAACAAACCAGCCTGCCTTGTTAGGCATCGGTCCCAGCGGCTTAGGAGTACGTCTTAGCATTCGTCGGTATAGTGCGATTGTGCACAGCCCCGTTCATCTTCACCGATGCGCACTGCCCGGTACTCCACGGAGGGATCCCCGCCGCACGGACGCTTCACCCGCCTTCACCAGACGCTAGCTGGCCTAGGGTAGGCGAGTCTTAGGGTAGTAAGATATGGATTAGATCGTGCAACGCACTAAATGAACTTCTCTGTCAACTATACCAACACCCCCTATAGGGTGTGTGGTCAGATATGCTGTTCTAATCTGTGCCGATGTCCCTGAAACGCTCGACCTATGATGAGCGTTGACTTAATTCTGATAGCAGTCATGGCCTCTCAACCTTTGCGCCGGCCGCTAGATGCCTGCGATT
seq00023   AGCTATATTTTGGTCACTGGGGGTATGGTCTAGGAAGAGAGTTCGCGGGAAGTTTCTCTACTTTGCCCAGCTCGAGTTTTCTATCAAAATATCTGGATGATACGAGGTTGTGTTCACACGCGGACGTTGTTTATTCGCTCCGCAGCGCGATATGCTCGTACGACGTGTACTGAAGCTTTACTAGTCTTAGGAGCTTGCGCGAGGCTGTTTAATGGGATGGCCCCATCTCGGGAGCCTACTCCGAGGTAGCACTGCGCGTTTGTGGATTCAGCGTAAACCAAGCAAACGGGCCTATCCCAGGAAAGGTCCCCCACAATTGGAACGAGCACAGGGAGCTCACCGGCCTTGAAGCCGGGTCGCGCCCGTAGTACCGTAGCTCCGAAACCGTAAACTACACAACTAATCTCAGATTTTCTCGTCGAAGGCAAGGGTAGCTTGTGGTTGGTTCACCAAACGACGATACAACGAGATCACGGACCGCCTTCCTTTGCATAAGATGTCTGTTGGAATTTGGGGTCGTTCTCCCAGTCCAGCCAACGGCGCCCCGTGCTTAGAAAAGCGATCCCGATGACAGCCTAGTCTGTGTGAGTTTCGCCAGCCTTTTAACCTGTCCTAACGGACACCCGTAATAAGTGGCGACGGTATACCGGCTGGATCCCGCAAAGTTGAACGTGTACTGAATTCGTCGTTTCGGCAGCCCAGTTATCTTATGTTCAGATCACGGTACATGAATTGCCACACCGAACGCGGGGACTCTAATAATAGGCAGCAATAATTTCTGCTCTAGCTAAACTCCGATCAGCTGATAAAGACTTGCGAGAGACGTCAGGTGTCTGAGGTTCCGGCTTCTCCTTCCAGCATATGACACCGGCGGTGGAAAAGAAGCTGAAGAATAGGGGGTTATTTCTTCCAAAACGCCCAATGGAGTAGGCGACTTTTGGAGTCCTTGCCAGAAGTTAGGCGCCCCGCCATTAGATGCCGGCACATCATATTCTCATACATCACGTACAACCCCTGTAGCCGACTCTGCCTTTAGCATTAGTCAGAGAACAGTTACTCCCAATCATGAGTGTGACGGACTTTAATATCGGCAAGCGCGCGCGGAATGGAACGGGGATGACGTTCACCCCGCAAACCAACATGGGACCGTGATAGGGGAATTTCCCCGAGTAGTCTGATTATCCTATAGTAATCGCGGGGCTATGGTCATCACGGAATCCCTTCTTGTGTCTGACATCCAGTCGTATATGTAACGTGCATAAGTGGAGACTTGGGATGGTGGCCGCCATATTTATGGCAGGCACGACAGTTCCCGCGGGGAATAGAAGCCGTCGGAGCCCGTCCTTGTACTCCGACGCGGGGCACCATGGGCCGGCCTTTCCACCCTACTCGTAAATCGTGTCCTCAAGTGCAAGTGTTGGGCTCACGGCAGTCTGGCTTTCTTTAGTCTCTGGTTAAATTGCCGATAGAAGGAACTCTGATCGGGCTGGCCACTAAATGGTACAGAAGTCGCGTCCTGCTATTCCAAAGTCCACCTAGGCAGGATACTAATCATGTAAACGTTACACTGCTTGCAGAGGAGGATCGACCCACTTCTTACGCGCATCATGACAGACCACCGGTGCCAAGAGAGTTCAACAATTATGTGTAGAGCGCGACCGTTGTAAGTCCTTATTTAACGTGGCGCGTGTTCGCACATGTACAAGTTAGAGTACTATTCTACGTCACCGCAGCGCTAGCTTACACTGAGATTGTACGGGACGACCAGTAACAACGACCTGGCAATACCGCTAAGTGTTATTGGAACCTATTTCTTGGTGGGCTATGAGTTAGTGAGGGTTATTCCACAATCCCTTGTGGCATCTCTTCACGAACAAACCAGCCTGCCTTGTTAGGCATCGGTCCCAGCGGCTTAGGAGTACGTCTTAGCATTCGTCGGTATAGTGCGATTGTGCACAGCCCCGTTCATCTTCACCGATGCGCACTGCCCGGTACTCCACGGAGGGATCCCCGCCGCACGGACGCTTCACCCGCCTTCACCAGACGCTAGCTGGCCTAGGGTAGGCGAGTCTTAGGGTAGTAAGATATGGATTAGATCGTGCAACGCACTAAATGAACTTCTCAGTCAACTATACCAACACCCCCTATAGGGTGTGTGGTCAGATATGCTGTTCTAATCTGTGCCGATGTCCCTGAAACGCTCGACCTATGATGAGCGTTGACTTAATTCTGATAGCAGTCATGGCCTCTCAACCTTTGCGCCGGCCGCTAGATGCCTGCGATT
seq00024   AGCTATATTTTGGTCACTGGGGGTATGGTCTAGGAAGAGAGTTCGCGGGAAGTTTCTCTACTTTGCCCAGCTCGAGTTTTCTATCAAAATATCTGGATGATACGAGGTTGTGTTCACACGCGGACGTTGTTTATTCGCTCCGCAGCGCGATATGCTCGTACGACGTGTACTGAAGCTTTACTAGTCTTAGGAGCTTGCGCGAGGCTGTTTAATGGGATGGCCCCATCTCGGGAGCCTACTCCGAGGTAGCACTGCGCGTTTGTGGATTCAGCGTAAACCAAGCAAACGGGCCTATCCCAGGAAAGGTCCCCCACAATTGGAACGAGCACAGGGAGCTCACCGGCCTTGAAGCCGGGTCGCGCCCGTAGTACCGTAGCTCCGAAACCGTAAACTACACAACTAATCTCAGATTTTCTCGTCGAAGGCAAGGGTAGCTTGTGGTTGGTTCACCAAACGACGATACAACGAGATCACGGACCGCCTTCCTTTGCATAAGATGTCTGTTGGAATTTGGGGTCGTTCTCCCAGTCCAGCCAACGGCGCCCCGTGCTTAGAAAAGCGATCCCGATGACAGCCTAGTCTGTGTGAGTTTCGCCAGCCTTTTAACCTGTCCTAACGGACACCCGTAATAAGTGGCGACGGTATACCGGCTGGATCCCGCTAAGTTGAACGTGTACTGAATTCGTCGTTTCGGCAGCCCAGTTATCTTATGTTCAGATCACGGTACATGAATTGCCACACCGAACGCGGGGACTCTAATAATAGGCAGCAATAATTTCTGCTCTAGCTAAACTCCGATCAGCTGATAAAGACTTGCGAGAGACGTCAGGTGTCTGAGGTTCCGGCTTCTCCTTCCAGCATATGACACCGGCGGTGGAAAAGAAGCTGAAGAATAGGGGGTTATTTCTTCCAAAACGCCCAATGGAGTAGGCGACTTTTGGAGTCCTTGCCAGAAGTTAGGCGTCCCGCCATTAGATGCCGGCACATCATATTCTCATACATCACGTACAACCCCTGTAGCCGACTCTGTCTTTAGCATTAGTCAGAGAACAGTTACTCCCAATCATGAGTGTGACGGACTTTAATATCGGCAAGCGCGCGCGGAATGGAACGGGGATGACGTTCACCCCGCAAACCAACATGGGACCGTGATAGGGGAATTTCCCCGAGTAGTCTGATTATCCTATAGTAATCGCGGGGCTATGGTCATCACGGAATCCCTTCTTGTGTCTGACATCCAGTCGTATATGTAACGTGCATAAGTGGAGACTTGGGATGGTGGCCGCCATATTTATGGCAGGCACGACAGTTCCCGCGGGGAATAGAAGCCGTCGGAGCCCGTCCTTGTACTCCGACGCGGGGCACCATGGGCCGGCCTTTCCACCCTACTCGTAAATCGTGTCCTCAAGTGCAAGTGTTGGGCTCACGGCAGTCTGGCTTTCTTTAGTCTCTGGTTAAATTGCCGATAGAAGGAACTCTGATCGGGCTGGCCACTAAATGGTACAGAAGTCGCGTCCTGCTATTCCAAAGTCCACCTAGGCAGGATACTAATCATGTAAACGTTACACTGCTTGCAGAGGAGGATCGACCCACTTCTTACGCGCATCATGACAGACCACCGGTGCCAAGAGAGTTCAACAATTATGTGTAGAGCGCGACCGTTGTAAGTCCTTATTTAACGTGGCGCGTGTTCGCACATGTACAAGTTAGAGTACTATTCTACGTCACCGCAGCGCTAGCTTACACTGAGATTGTACGGGACGACCAGTAACAACGACCTGGCAATACCGCTAAGTGTTATTGGAACCTATTTCTTGGTGGGCTATGAGTTAGTGAGGGTTATTCCACAATCCCTTGTGGCATCTCTTCACGAACAAACCAGCCTGCCTTGTTAGGCATCGGTCCCAGCGGCTTAGGAGTACGTCTTAGCATTCGTCGGTATAGTGCGATTGTGCACAGCCCCGTTCATCTTCACCGATGCGCACTGCCCGGTACTCCACGGAGGGATCCCCGCCGCACGGACGCTTCACCCGCCTTCACCAGACGCTAGCTGGCCTAGGGTAGGCGAGTCTTAGGGTAGTAAGATATGGATTAGATCGTGCAACGCACTAAATGAACTTCTCAGTCAACTATACCAACACCCCCTATAGGGTGTGTGGTCAGATATGCTGTTCTAATCTGTGCCGATGTCCCTGAAACGCTCGACCTATGATGAGCGTTGACTTAATTCTGATAGCAGTCATGGCCTCTCAACCTTTGCGCCGGCCGCTAGATGCCTGCGATT
seq00025   AGCTATATTTTGGTCACTGGGGGTATGGTCTAGGAAGAGAGTTCGCGGGAAGTTTCTCTACTTTGCCCAGCTCGAGTTTTCTATCAAAATATCTGGATGATACGAGGTTGTGTTCACACGCGGACGTTGTTTATTCGCTCCGCAGCGCGATATGCTCGTACGACGTGTACTGAAGCTTTACTAGTCTTAGGAGCTTGCGCGAGGCTGTTTAATGGGATGGCCCCATCTCGGGAGCCTACTCCGAGGTAGCACTGCGCGTTTGTGGATTCAGCGTAAACCAAGCAAACGGGCCTATCCCAGGAAAGGTCCCCCACAATTGGAACGAGCACAGGGAGCTCACCGGCCTTGAAGCCGGGTCGCGCCCGTAGTACCGTAGCTCCGAAACCGTAAACTACACAACTAATCTCAGATTTTCTCGTCGAAGGCAAGGGTAGCTTGTGGTTGGTTCACCAAACGACGATACAACGAGATCACGGACCGCCTTCCTTTGCATAAGATGTCTGTTGGAATTTGGGGTCGTTCTCCCAGTCCAGCCAACGGCGCCCCGTGCTTAGAAAAGCGATCCCGATGACAGCCTAGTCTGTGTGAGTTTCGCCAGCCTTTTAACCTGTCCTAACGGACACCCGTAATAAGTGGCGACGGTATACCGGCTGGATCCCGCAAAGTTGAACGTGTACTGAATTCGTCGTTTCGGCAGCCCAGTTATCTTATGTTCAGATCACGGTACATGAATTGCCACACCGAACGCGGGGACTCTAATAATAGGCAGCAATAATTTCTGCTCTAGCTAAACTCCGATCAGCTGATAAAGACTTGCGAGAGACGTCAGGTGTCTCAGGTTCCGGCTTCTCCTTCCAGCATATGACACCGGCGGTGGAAAAGAAGCTGAAGAATAGGGGGTTATTTCTTCCAAAACGCCCAATGGAGTAGGCGACTTTTGGAGTCCTTGCCAGAAGTTAGGCGTCCCGCCATTAGATGCCGGCACATCATATTCTCATACATCACGTACAACCCCTGTAGGCGACTCTGTCTTTAGCATTAGTCAGAGAACAGTTACTCCCAATCATGAGTGTGACGGACTTTAATATCGGCAAGCGCGCGCGGAATGGAACGGGGATGACGTTCACCCCGCAAACCAACATGGGACCGTGATAGGGGAATTTCCCCGAGTAGTCTGATTATCCTATAGTAATCGCGGGGCTATGGTCATCACGGAATCCCTTCTTGTGTCTGACATCCAGTCGTATATGTAACGTGCATAAGTGGAGACTTGGGATGGTGGCCGCCATATTTATGGCAGGCACGACAGTTCCCGCGGGGAATAGAAGCCGTCGGAGCCCGTCCTTGTACTCCGACGCGGGGCACCATGGGCCGGCCTTTCCACCCTACTCGTAAATCGTGTCCTCAAGTGCAAGTGTTGGGCTCACGGCAGTCTGGCTTTCTTTAGTCTCTGGTTAAATTGCCGATAGAAGGAACTCTGATCGGGCTGGCCACTAAATGGTACAGAAGTCGCGTCCTGCTATTCCAAAGTCCACCTAGGCAGGATACTAATCATGTAAACGTTACACTGCTTGCAGAGGAGGATCGACCCACTTCTTACGCGCATCATGACAGACCACCGGTGCCAAGAGAGTTCAACAATTATGTGTAGAGCGCGACCGTTGTAAGTCCTTATTTAACGTGGCGCGTGTTCGCACATGTACAAGTTAGAGTACTATTCTACGTCACCGCAGCGCTAGCTTACACTGAGATTGTACGGGACGACCAGTAACAACGACCTGGCAATACCGCTAAGTGTTATTGGAACCTATTTCTTGGTGGGCTATGAGTTAGTGAGGGTTATTCCACAATCCCTTGTGGCATCACTTCACGAACAAACCAGCCTGCCTTGTTAGGCATCGGTCCCAGCGGCTTAGGAGTACGTCTTAGCATTCGTCGGTATAGTGCGATTGTGCACAGCCCCGTTCATCTTCACCGATGCGCACTGCCCGGTACTCCACGGAGGGATCCCCGCCGCACGGACGCTTCACCCGCCTTCACCAGACGCTAGCTGGCCTAGGGTAGGCGAGTCTTAGGGTAGTAAGATATGGATTAGATCGTGCAACGCACTAAATGAACTTCTCTGTCAACTATACCAACACCCCCTATAGGGTGTGTGGTCAGATATGCTGTTCTAATCTGTGCCGATGTCCCTGAAACGCTCGACCTATGATGAGCGTTGACTTAATTCTGATAGCAGTCATGGCCTCTCAACCTTTGCGCCGGCCGCTAGATGCCTGCGATT
seq00026   AGCTATATTTTGGTCACTGGGGGTATGGTCTAGGAAGAGAGTTCGCGGGAAGTTTCTCTACTTTGCCCAGCTCGAGTTTTCTATCAAAATATCTGGATGATACGAGGTTGTGTTCACACGCGGACGTTGTTTATTCGCTCCGCAGCGCGATATGCTCGTACGACGTGTACTGAAGCTTTACTAGTCTTAGGAGCTTGCGCGAGGCTGTTTAATGGGATGGCCCCATCTCGGGAGCCTACTCCGAGGTAGCACTGCGCGTTTGTGGATTCAGCGTAAACCAAGCAAACGGGCCTATCCCAGGAAAGGTCCCCCACAATTGGAACGAGCACAGGGAGCTCACCGGCCTTGAAGCCGGGTCGCGCCCGTAGTACCGTAGCTCCGAAACCGTAAACTACACAACTAATCTCAGATTTTCTCGTCGAAGGCAAGGGTAGCTTGTGGTTGGTTCACCAAACGACGATACAACGAGATCACGGACCGCCTTCCTTTGCATAAGATGTCTGTTGGAATTTGGGGTCGTTCTCCCAGTCCAGCCAACGGCGCCCCGTGCTTAGAAAAGCGATCCCGATGACAGCCTAGTCTGTGTGAGTTTCGCCAGCCTTTTAACCTGTCCTAACGGACACCCGTAATAAGTGGCGACGGTATACCGGCTGGATCCCGCAAAGTTGAACGTGTACTGAATTCGTCGTTTCGGCAGCCCAGTTATCTTATGTTCAGATCACGGTACATGAATTGCCACACCGAACGCGGGGACTCTAATAATAGGCAGCAATAATTTCTGCTCTAGCTAAACTCCGATCAGCTGATAAAGACTTGCGAGAGACGTCAGGTGTCTGAGGTTCCGGCTTCTCCTTCCAGCATATGACACCGGCGGTGGAAAAGAAGCTGAAGAATAGGGGGTTATTTCTTCCAAAACGCCCAATGGAGTAGGCGACTTTTGGAGTCCTTGCCAGAAGTTAGGCGCCCCGCCATTAGATGCCGGCACATCATATTCTCATACATCACGTACAACCCCTGTAGCCGACTCTGCCTTTAGCATTAGTCAGAGAACAGTTACTCCCAATCATGAGTGTGACGGACTTTAATATCGGCAAGCGCGCGCGGAATGGAACGGGGATGACGTTCACCCCGCAAACCAACATGGGACCGTGATAGGGGAATTTCCCCGAGTAGTCTGATTATCCTATAGTAATCGCGGGGCTATGGTCATCACGGAATCCCTTCTTGTGTCTGACATCCAGTCGTATATGTAACGTGCATAAGTGGAGACTTGGGATGGTGGCCGCCATATTTATGGCAGGCACGACAGTTCCCGCGGGGAATAGAAGCCGTCGGAGCCCGTCCTTGTACTCCGACGCGGGGCACCATGGGCCGGCCTTTCCACCCTACTCGTAAATCGTGTCCTCAAGTGCAAGTGTTGGGCTCACGGCAGTCTGGCTTTCTTTAGTCTCTGGTTAAATTGCCGATAGAAGGAACTCTGATCGGGCTGGCCACTAAATGGTACAGAAGTCGCGTCCTGCTATTCCAAAGTCCACCTAGGCAGGATACTAATCATGTAAACGTTACACTGCTTGCAGAGGAGGATCGACCCACTTCTTACGCGCATCATGACAGACCACCGGTGCCAAGAGAGTTCAACAATTATGTGTAGAGCGCGACCGTTGTAAGTCCTTATTTAACGTGGCGCGTGTTCGCACATGTACAAGTTAGAGTACTATTCTACGTCACCGCAGCGCTAGCTTACACTGAGATTGTACGGGACGACCAGTAACAACGACCTGGCAATACCGCTAAGTGTTATTGGAACCTATTTCTTGGTGGGCTATGAGTTAGTGAGGGTTATTCCACAATCCCTTGTGGCATCTCTTCACGAACAAACCAGCCTGCCTTGTTAGGCATCGGTCCCAGCGGCTTAGGAGTACGTCTTAGCATTCGTCGGTATAGTGCGATTGTGCACAGCCCCGTTCATCTTCACCGATGCGCACTGCCCGGTACTCCACGGAGGGATCCCCGCCGCACGGACGCTTCACCCGCCTTCACCAGACGCTAGCTGGCCTAGGGTAGGCGAGTCTTAGGGTAGTAAGATATGGATTAGATCGTGCAACGCACTAAATGAACTTCTCAGTCAACTATACCAACACCCCCTATAGGGTGTGTGGTCAGATATGCTGTTCTAATCTGTGCCGATGTCCCTGAAACGCTCGACCTATGATGAGCGTTGACTTAATTCTGATAGCAGTCATGGCCTCTCAACCTTTGCGCCGGCCGCTAGATGCCTGCGATT
seq00027   AGCTATATTTTGGTCACTGGGGGTATGGTCTAGGAAGAGAGTTCGCGGGAAGTTTCTCTACTTTGCCCAGCTCGAGTTTTCTATCAAAATATCTGGATGATACGAGGTTGTGTTCACACGCGGACGTTGTTTATTCGCTCCGCAGCGCGATATGCTCGTACGACGTGTACTGAAGCTTTACTAGTCTTAGGAGCTTGCGCGAGGCTGTTTAATGGGATGGCCCCATCTCGGGAGCCTACTCCGAGGTAGCACTGCGCGTTTGTGGATTCAGCGTAAACCAAGCAAACGGGCCTATCCCAGGAAAGGTCCCCCACAATTGGAACGAGCACAGGGAGCTCACCGGCCTTGAAGCCGGGTCGCGCCCGTAGTACCGTAGCTCCGAAACCGTAAACTACACAACTAATCTCAGATTTTCTCGTCGAAGGCAAGGGTAGCTTGTGGTTGGTTCACCAAACGACGATACAACGAGATCACGGACCGCCTTCCTTTGCATAAGATGTCTGTTGGAATTTGGGGTCGTTCTCCCAGTCCAGCCAACGGCGCCCCGTGCTTAGAAAAGCGATCCCGATGACAGCCTAGTCTGTGTGAGTTTCGCCAGCCTTTTAACCTGTCCTAACGGACACCCGTAATAAGTGGCGACGGTATACCGGCTGGATCCCGCAAAGTTGAACGTGTACTGAATTCGTCGTTTCGGCAGCCCAGTTATCTTATGTTCAGATCACGGTACATGAATTGCCACACCGAACGCGGGGACTCTAATAATAGGCAGCAATAATTTCTGCTCTAGCTAAACTCCGATCAGCTGATAAAGACTTGCGAGAGACGTCAGGTGTCTGAGGTTCCGGCTTCTCCTTCCAGCATATGACACCGGCGGTGGAAAAGAAGCTGAAGAATAGGGGGTTATTTCTTCCAAAACGCCCAATGGAGTAGGCGACTTTTGGAGTCCTTGCCAGAAGTTAGGCGCCCCGCCATTAGATGCCGGCACATCATATTCTCATACATCACGTACAACCCCTGTAGCCGACTCTGCCTTTAGCATTAGTCAGAGAACAGTTACTCCCAATCATGAGTGTGACGGACTTTAATATCGGCAAGCGCGCGCGGAATGGAACGGGGATGACGTTCACCCCGCAAACCAACATGGGACCGTGATAGGGGAATTTCCCCGAGTAGTCTGATTATCCTATAGTAATCGCGGGGCTATGGTCATCACGGAATCCCTTCTTGTGTCTGACATCCAGTCGTATATGTAACGTGCATAAGTGGAGACTTGGGATGGTGGCCGCCATATTTATGGCAGGCACGACAGTTCCCGCGGGGAATAGAAGCCGTCGGAGCCCGTCCTTGTACTCCGACGCGGGGCACCATGGGCCGGCCTTTCCACCCTACTCGTAAATCGTGTCCTCAAGTGCAAGTGTTGGGCTCACGGCAGTCTGGCTTTCTTTAGTCTCTGGTTAAATTGCCGATAGAAGGAACTCTGATCGGGCTGGCCACTAAATGGTACAGAAGTCGCGTCCTGCTATTCCAAAGTCCACCTAGGCAGGATACTAATCATGTAAACGTTACACTGCTTGCAGAGGAGGATCGACCCACTTCTTACGCGCATCATGACAGACCACCGGTGCCAAGAGAGTTCAACAATTATGTGTAGAGCGCGACCGTTGTAAGTCCTTATTTAACGTGGCGCGTGTTCGCACATGTACAAGTTAGAGTACTATTCTACGTCACCGCAGCGCTAGCTTACACTGAGATTGTACGGGACGACCAGTAACAACGACCTGGCAATACCGCTAAGTGTTATTGGAACCTATTTCTTGGTGGGCTATGAGTTAGTGAGGGTTATTCCACAATCCCTTGTGGCATCTCTTCACGAACAAACCAGCCTGCCTTGTTAGGCATCGGTCCCAGCGGCTTAGGAGTACGTCTTAGCATTCGTCGGTATAGTGCGATTGTGCACAGCCCCGTTCATCTTCACCGATGCGCACTGCCCGGTACTCCACGGAGGGATCCCCGCCGCACGGACGCTTCACCCGCCTTCACCAGACGCTAGCTGGCCTAGGGTAGGCGAGTCTTAGGGTAGTAAGATATGGATTAGATCGTGCAACGCACTAAATGAACTTCTCAGTCAACTATACCAACACCCCCTATAGGGTGTGTGGTCAGATATGCTGTTCTAATCTGTGCCGATGTCCCTGAAACGCTCGACCTATGATGAGCGTTGACTTAATTCTGATAGCAGTCATGGCCTCTCAACCTTTGCGCCGGCCGCTAGATGCCTGCGATT
seq00028   AGCTATATTTTGGTCACTGGGGGTATGGTCTAGGAAGAGAGTTCGCGGGAAGTTTCTCTACTTTGCCCAGCTCGAGTTTTCTATCAAAATATCTGGATGATACGAGGTTGTGTTCACACGCGGACGTTGTTTATTCGCTCCGCAGCGCGATATGCTCGTACGACGTGTACTGAAGCTTTACTAGTCTTAGGAGCTTGCGCGAGGCTGTTTAATGGGATGGCCCCATCTCGGGAGCCTACTCCGAGGTAGCACTGCGCGTTTGTGGATTCAGCGTAAACCAAGCAAACGGGCCTATCCCAGGAAAGGTCCCCCACAATTGGAACGAGCACAGGGAGCTCACCGGCCTTGAAGCCGGGTCGCGCCCGTAGTACCGTAGCTCCGAAACCGTAAACTACACAACTAATCTCAGATTTTCTCGTCGAAGGCAAGGGTAGCTTGTGGTTGGTTCACCAAACGACGATACAACGAGATCACGGACCGCCTTCCTTTGCATAAGATGTCTGTTGGAATTTGGGGTCGTTCTCCCAGTCCAGCCAACGGCGCCCCGTGCTTAGAAAAGCGATCCCGATGACAGCCTAGTCTGTGTGAGTTTCGCCAGCCTTTTAACCTGTCCTAACGGACACCCGTAATAAGTGGCGACGGTATACCGGCTGGATCCCGCAAAGTTGAACGTGTACTGAATTCGTCGTTTCGGCAGCCCAGTTATCTTATGTTCAGATCACGGTACATGAATTGCCACACCGAACGCGGGGACTCTAATAATAGGCAGCAATAATTTCTGCTCTAGCTAAACTCCGATCAGCTGATAAAGACTTGCGAGAGACGTCAGGTGTCTCAGGTTCCGGCTTCTCCTTCCAGCATTTGACACCGGCGGTGGAAAAGAAGCTGAAGAATAGGGGGTTATTTCTTCCAAAACGCCCAATGGAGTAGGCGACTTTTGGAGTCCTTGCCAGAAGTTAGGCGTCCCGCCATTAGATGCCGGCACATCATATTCTCATACATCACGTACAACCCCTGTAGGCGACTCTGTCTTTAGCATTAGTCAGAGAACAGTTACTCCCAATCATGAGTGTGACGGACTTTAATATCGGCAAGCGCGCGCGGAATGGAACGGGGATGACGTTCACCCCGCAAACCAACATGGGACCGTGATAGGGGAATTTCCCCGAGTAGTCTGATTATCCTATAGTAATCGCGGGGCTATGGTCATCACGGAATCCCTTCTTGTGTCTGACATCCAGTCGTATATGTAACGTGCATAAGTGGAGACTTGGGATGGTGGCCGCCATATTTATGGCAGGCACGACAGTTCCCGCGGGGAATAGAAGCCGTCGGAGCCCGTCCTTGTACTCCGACGCGGGGCACCATGGGCCGGCCTTTCCACCCTACTCGTAAATCGTGTCCTCAAGTGCAAGTGTTGGGCTCACGGCAGTCTGGCTTTCTTTAGTCTCTGGTTAAATTGCCGATAGAAGGAACTCTGATCGGGCTGGCCACTAAATGGTACAGAAGTCGCGTCCTGCTATTCCAAAGTCCACCTAGGCAGGATACTAATCATGTAAACGTTACACTGCTTGCAGAGGAGGATCGACCCACTTCTTACGCGCATCATGACAGACCACCGGTGCCAAGAGAGTTCAACAATTATGTGTAGAGCGCGACCGTTGTAAGTCCTTATTTAACGTGGCGCGTGTTCGCACATGTACAAGTTAGAGTACTATTCTACGTCACCGCAGCGCTAGCTTACACTGAGATTGTACGGGACGACCAGTAACAACGACCTGGCAATACCGCTAAGTGTTATTGGAACCTATTTCTTGGTGGGCTATGAGTTAGTGAGGGTTATTCCACAATCCCTTGTGGCATCACTTCACGAACAAACCAGCCTGCCTTGTTAGGCATCGGTCCCAGCGGCTTAGGAGTACGTCTTAGCATTCGTCGGTATAGTGCGATTGTGCACAGCCCCGTTCATCTTCACCGATGCGCACTGCCCGGTACTCCACGGAGGGATCCCCGCCGCACGGACGCTTCACCCGCCTTCACCAGACGCTAGCTGGCCTAGGGTAGGCGAGTCTTAGGGTAGTAAGATATGGATTAGATCGTGCAACGCACTAAATGAACTTCTCTGTCAACTATACCAACACCCCCTATAGGGTGTGTGGTCAGATATGCTGTTCTAATCTGTGCCGATGTCCCTGAAACGCTCGACCTATGATGAGCGTTGACTTAATTCTGATAGCAGTCATGGCCTCTCAACCTTTGCGCCGGCCGCTAGATGCCTGCGATT
seq00029   AGCTATATTTTGGTCACTGGGGGTATGGTCTAGGAAGAGAGTTCGCGGGAAGTTTCTCTACTTTGCCCAGCTCGAGTTTTCTATCAAAATATCTGGATGATACGAGGTTGTGTTCACACGCGGACGTTGTTTATTCGCTCCGCAGCGCGATATGCTCGTACGACGTGTACTGAAGCTTTACTAGTCTTAGGAGCTTGCGCGAGGCTGTTTAATGGGATGGCCCCATCTCGGGAGCCTACTCCGAGGTAGCACTGCGCGTTTGTGGATTCAGCGTAAACCAAGCAAACGGGCCTATCCCAGGAAAGGTCCCCCACAATTGGAACGAGCACAGGGAGCTCACCGGCCTTGAAGCCGGGTCGCGCCCGTAGTACCGTAGCTCCGAAACCGTAAACTACACAACTAATCTCAGATTTTCTCGTCGAAGGCAAGGGTAGCTTGTGGTTGGTTCACCAAACGACGATACAACGAGATCACGGACCGCCTTCCTTTGCATAAGATGTCTGTTGGAATTTGGGGTCGTTCTCCCAGTCCAGCCAACGGCGCCCCGTGCTTAGAAAAGCGATCCCGATGACAGCCTAGTCTGTGTGAGTTTCGCCAGCCTTTTAACCTGTCCTAACGGACACCCGTAATAAGTGGCGACGGTATACCGGCTGGATCCCGCAAAGTTGAACGTGTACTGAATTCGTCGTTTCGGCAGCCCAGTTATCTTATGTTCAGATCACGGTACATGAATTGCCACACCGAACGCGGGGACTCTAATAATAGGCAGCAATAATTTCTGCTCTAGCTAAACTCCGATCAGCTGATAAAGACTTGCGAGAGACGTCAGGTGTCTGAGGTTCCGGCTTCTCCTTCCAGCATATGACACCGGCGGTGGAAAAGAAGCTGAAGAATAGGGGGTTATTTCTTCCAAAACGCCCAATGGAGTAGGCGACTTTTGGAGTCCTTGCCAGAAGTTAGGCGCCCCGCCATTAGATGCCGGCACATCATATTCTCATACATCACGTACAACCCCTGTAGCCGACTCTGCCTTTAGCATTAGTCAGAGAACAGTTACTCCCAATCATGAGTGTGACGGACTTTAATATCGGCAAGCGCGCGCGGAATGGAACGGGGATGACGTTCACCCCGCAAACCAACATGGGACCGTGATAGGGGAATTTCCCCGAGTAGTCTGATTATCCTATAGTAATCGCGGGGCTATGGTCATCACGGAATCCCTTCTTGTGTCTGACATCCAGTCGTATATGTAACGTGCATAAGTGGAGACTTGGGATGGTGGCCGCCATATTTATGGCAGGCACGACAGTTCCCGCGGGGAATAGAAGCCGTCGGAGCCCGTCCTTGTACTCCGACGCGGGGCACCATGGGCCGGCCTTTCCACCCTACTCGTAAATCGTGTCCTCAAGTGCAAGTGTTGGGCTCACGGCAGTCTGGCTTTCTTTAGTCTCTGGTTAAATTGCCGATAGAAGGAACTCTGATCGGGCTGGCCACTAAATGGTACAGAAGTCGCGTCCTGCTATTCCAAAGTCCACCTAGGCAGGATACTAATCATGTAAACGTTACACTGCTTGCAGAGGAGGATCGACCCACTTCTTACGCGCATCATGACAGACCACCGGTGCCAAGAGAGTTCAACAATTATGTGTAGAGCGCGACCGTTGTAAGTCCTTATTTAACGTGGCGCGTGTTCGCACATGTACAAGTTAGAGTACTATTCTACGTCACCGCAGCGCTAGCTTACACTGAGATTGTACGGGACGACCAGTAACAACGACCTGGCAATACCGCTAAGTGTTATTGGAACCTATTTCTTGGTGGGCTATGAGTTAGTGAGGGTAATTCCACAATCCCTTGTGGCATCTCTTCACGAACAAACCAGCCTGCCTTGTTAGGCATCGGTCCCAGCGGCTTAGGAGTACGTCTTAGCATTCGTCGGTATAGTGCGATTGTGCACAGCCCCGTTCATCTTCACCGATGCGCACTGCCCGGTACTCCACGGAGGGATCCCCGCCGCACGGACGCTTCACCCGCCTTCACCAGACGCTAGCTGGCCTAGGGTAGGCGAGTCTTAGGGTAGTAAGATATGGATTAGATCGTGCAACGCACTAAATGAACTTCTCAGTCAACTATACCAACACCCCCTATAGGGTGTGTGGTCAGATATGCTGTTCTAATCTGTGCCGATGTCCCTGAAACGCTCGACCTATGATGAGCGTTGACTTAATTCTGATAGCAGTCATGGCCTCTCAACCTTTGCGCCGGCCGCTAGATGCCTGCGATT
seq00030   AGCTATATTTTGGTCACTGGGGGTATGGTCTAGGAAGAGAGTTCGCGGGAAGTTTCTCTACTTTGCCCAGCTCGAGTTTTCTATCAAAATATCTGGATGATACGAGGTTGTGTTCACACGCGGACGTTGTTTATTCGCTCCGCAGCGCGATATGCTCGTACGACGTGTACTGAAGCTTTACTAGTCTTAGGAGCTTGCGCGAGGCTGTTTAATGGGATGGCCCCATCTCGGGAGCCTACTCCGAGGTAGCACTGCGCGTTTGTGGATTCAGCGTAAACCAAGCAAACGGGCCTATCCCAGGAAAGGTCCCCCACAATTGGAACGAGCACAGGGAGCTCACCGGCCTTGAAGCCGGGTCGCGCCCGTAGTACCGTAGCTCCGAAACCGTAAACTACACAACTAATCTCAGATTTTCTCGTCGAAGGCAAGGGTAGCTTGTGGTTGGTTCACCAAACGACGATACAACGAGATCACGGACCGCCTTCCTTTGCATAAGATGTCTGTTGGAATTTGGGGTCGTTCTCCCAGTCCAGCCAACGGCGCCCCGTGCTTAGAAAAGCGATCCCGATGACAGCCTAGTCTGTGTGAGTTTCGCCAGCCTTTTAACCTGTCCTAACGGACACCCGTAATAAGTGGCGACGGTATACCGGCTGGATCCCGCAAAGTTGAACGTGTACTGAATTCGTCGTTTCGGCAGCCCAGTTATCTTATGTTCAGATCACGGTACATGAATTGCCACACCGAACGCGGGGACTCTAATAATAGGCAGCAATAATTTCTGCTCTAGCTAAACTCCGATCAGCTGATAAAGACTTGCGAGAGACGTCAGGTGTCTCAGGTTCCGGCTTCTCCTTCCAGCATATGACACCGGCGGTGGAAAAGAAGCTGAAGAATAGGGGGTTATTTCTTCCAAAACGCCCAATGGAGTAGGCGACTTTTGGAGTCCTTGCCAGAAGTTAGGCGTCCCGCCATTAGATGCCGGCACATCATATTCTCATACATCACGTACAACCCCTGTAGGCGACTCTGTCTTTAGCATTAGTCAGAGAACAGTTACTCCCAATCATGAGTGTGACGGACTTTAATATCGGCAAGCGCGCGCGGAATGGAACGGGGATGACGTTCACCCCGCAAACCAACATGGGACCGTGATAGGGGAATTTCCCCGAGTAGTCTGATTATCCTATAGTAATCGCGGGGCTATGGTCATCACGGAATCCCTTCTTGTGTCTGACATCCAGTCGTATATGTAACGTGCATAAGTGGAGACTTGGGATGGTGGCCGCCATATTTATGGCAGGCACGACAGTTCCCGCGGGGAATAGAAGCCGTCGGAGCCCGTCCTTGTACTCCGACGCGGGGCACCATGGGCCGGCCTTTCCACCCTACTCGTAAATCGTGTCCTCAAGTGCAAGTGTTGGGCTCACGGCAGTCTGGCTTTCTTTAGTCTCTGGTTAAATTGCCGATAGAAGGAACTCTGATCGGGCTGGCCACTAAATGGTACAGAAGTCGCGTCCTGCTATTCCAAAGTCCACCTAGGCAGGATACTAATCATGTAAACGTTACACTGCTTGCAGAGGAGGATCGACCCACTTCTTACGCGCATCATGACAGACCACCGGTGCCAAGAGAGTTCAACAATTATGTGTAGAGCGCGACCGTTGTAAGTCCTTATTTAACGTGGCGCGTGTTCGCACATGTACAAGTTAGAGTACTATTCTACGTCACCGCAGCGCTAGCTTACACTGAGATTGTACGGGACGACCAGTAACAACGACCTGGCAATACCGCTAAGTGTTATTGGAACCTATTTCTTGGTGGGCTATGAGTTAGTGAGGGTTATTCCACAATCCCTTGTGGCATCACTTCACGAACAAACCAGCCTGCCTTGTTAGGCATCGGTCCCAGCGGCTTAGGAGTACGTCTTAGCATTCGTCGGTATAGTGCGATTGTGCACAGCCCCGTTCATCTTCACCGATGCGCACTGCCCGGTACTCCACGGAGGGATCCCCGCCGCACGGACGCTTCACCCGCCTTCACCAGACGCTAGCTGGCCTAGGGTAGGCGAGTCTTAGGGTAGTAAGATATGGATTAGATCGTGCAACGCACTAAATGAACTTCTCTGTCAACTATACCAACACCCCCTATAGGGTGTGTGGTCAGATATGCTGTTCTAATCTGTGCCGATGTCCCTGAAACGCTCGACCTATGATGAGCGTTGACTTAATTCTGATAGCAGTCATGGCCTCTCAACCTTTGCGCCGGCCGCTAGATGCCTGCGATT
seq00031   AGCTATATTTTGGTCACTGGGGGTATGGTCTAGGAAGAGAGTTCGCGGGAAGTTTCTCTACTTTGCCCAGCTCGAGTTTTCTATCAAAATATCTGGATGATACGAGGTTGTGTTCACACGCGGACGTTGTTTATTCGCTCCGCAGCGCGATATGCTCGTACGACGTGTACTGAAGCTTTACTAGTCTTAGGAGCTTGCGCGAGGCTGTTTAATGGGATGGCCCCATCTCGGGAGCCTACTCCGAGGTAGCACTGCGCGTTTGTGGATTCAGCGTAAACCAAGCAAACGGGCCTATCCCAGGAAACGTCCCCCACAATTGGAACGAGCACAGGGAGCTCACCGGCCTTGAAGCCGGGTCGCGCCCGTAGTACCGTAGCTCCGAAACCGTAAACTACACAACTAATCTCAGATTTTCTCGTCGAAGGCAAGGGTAGCTTGTGGTTGGTTCACCAAACGACGATACAACGAGATCACGGACCGCCTTCCTTTGCATAAGATGTCTGTTGGAATTTGGGGTCGTTCTCCCAGTCCAGACAACGGCGCCCCGTGCTTAGAAAAGCGATCCCGATGACAGCCTAGTCTGTGTGAGTTTCGCCAGCCTTTTAACCTGTCCTAACGGACACCCGTAATAAGTGGCGACGGTATACCGGCTGGATCCCGCAAAGTTGAACGTGTACTGAATTCGTCGTTTCGGCAGCCCAGTTATCTTATGTTCAGATCACGGTACATGAATTGCCACACCGAACGCGGGGACTCTAATAATAGGCAGCAATAATTTCTGCTCTAGCTAAACTCCGATCAGCTGATAAAGACTTGCGAGAGACGTCAGGTGTCTGAGGTTCCGGCTTCTCCTTCCAGCATATGACACCGGCGGTGGAAAAGAAGCTGAAGAATAGGGGGTTATTTCTTCCAAAACGCCCAATGGAGTAGGCGACTTTTGGAGTCCTTGCCAGAAGTTAGGCGTCCCGCCATTAGATGCCGGCACATCATATTCTCATACATCACGTACAACCCCTGTAGCCGACTCTGTCTTTAGCATTAGTCAGAGAACAGTTACTCCCAATCATGAGTGTGACGGACTTTAATATCGGCAAGCGCGCGCGGAATGGAACGGGGATGACGTTCACCCCGCAAACCAACATGGGACCGTGATAGGGGAATTTCCCCGAGTAGTCTGATTATCCTATAGTAATCGCGGGGCTATGGTCATCACGGAATCCCTTCTTGTGTCTGACATCCAGTCGTATATGTAACGTGCATAAGTGGAGACTTGGGATGGTGGCCGCCATATTTATGGCAGGCACGACAGTTCCCGCGGGGAATAGAAGCCGTCGGAGCCCGTCCTTGTACTCCGACGCGGGGCACCATGGGCCGGCCTTTCCACCCTACTCGTAAATCGTGTCCTCAAGTGCAAGTGTTGGGCTCACGGCAGTCTGGCTTTCTTTAGTCTCTGGTTAAATTGCCGATAGAAGGAACTCTGATCGGGCTGGCCACTAAATGGTACAGAAGTCGCGTCCTGCTATTCCAAAGTCCACCTAGGCAGGATACTAATCATGTAAACGTTACACTGCTTGCAGAGGAGGATCGACCCACTTCTTACGCGCATCATGACAGACCACCGGTGCCAAGAGAGTTCAACAATTATGTGTAGAGCGCGACCGTTGTAAGTCCTTATTTAACGTGGCGCGTGTTCGCACATGTACAAGTTAGAGTACTATTCTACGTCACCGCAGCGCTAGCTTACACTGAGATTGTACGGGACGACCAGTAACAACGACCTGGCAATACCGCTAAGTGTTATTGGAACCTATTTCTTGGTGGGCTATGAGTTAGTGAGGGTTATTCCACAATCCCTTGTGGCATCTCTTCACGAACAAACCAGCCTGCCTTGTTAGGCATCGGTCCCAGCGGCTTAGGAGTACGTCTTAGCATTCGTCGGTATAGTGCGATTGTGCACAGCCCCGTTCATCTTCACCGATGCGCACTGCCCGGTACTCCACGGAGGGATCCCCGCCGCACGGACGCTTCACCCGCCTTCACCAGACGCTAGCTGGCCTAGGGTAGGCGAGTCTTAGGGTAGTAAGATATGGATTAGATCGTGCAACGCACTAAATGAACTTCTCAGTCAACTATACCAACACCCCCTATAGGGTGTGTGGTCAGATATGCTGTTCTAATCTGTGCCGATGTCCCTGAAACGCTCGACCTATGATGAGCGTTGACTTAATTCTGATAGCAGTCATGGCCTCTCAACCTTTGCGCCGGCCGCTAGATGCCTGCGATT
seq00032   AGCTATATTTTGGTCACTGGGGGTATGGTCTAGGAAGAGAGTTCGCGGGAAGTTTCTCTACTTTGCCCAGCTCGAGTTTTCTATCAAAATATCTGGATGATACGAGGTTGTGTTCACACGCGGACGTTGTTTATTCGCTCCGCAGCGCGATATGCTCGTACGACGTGTACTGAAGCTTTACTAGTCTTAGGAGCTTGCGCGAGGCTGTTTAATGGGATGGCCCCATCTCGGGAGCCTACTCCGAGGTAGCACTGCGCGTTTGTGGATTCAGCGTAAACCAAGCAAACGGGCCTATCCCAGGAAAGGTCCCCCACAATTGGAACGAGCACAGGGAGCTCACCGGCCTTGAAGCCGGGTCGCGCCCGTAGTACCGTAGCTCCGAAACCGTAAACTACACAACTAATCTCAGATTTTCTCGTCGAAGGCAAGGGTAGCTTGTGGTTGGTTCACCAAACGACGATACAACGAGATCACGGACCGCCTTCCTTTGCATAAGATGTCTGTTGGAATTTGGGGTCGTTCTCCCAGTCCAGCCAACGGCGCCCCGTGCTTAGAAAAGCGATCCCGATGACAGCCTAGTCTGTGTGAGTTTCGCCAGCCTTTTAACCTGTCCTAACGGACACCCGTAATAAGTGGCGACGGTATACCGGCTGGATCCCGCAAAGTTGAACGTGTACTGAATTCGTCGTTTCGGCAGCCCAGTTATCTTATGTTCAGATCACGGTACATGAATTGCCACACCGAACGCGGGGACTCTAATAATAGGCAGCAATAATTTCTGCTCTAGCTAAACTCCGATCAGCTGATAAAGACTTGCGAGAGACGTCAGGTGTCTCAGGTTCCGGCTTCTCCTTCCAGCATATGACACCGGCGGTGGAAAAGAAGCTGAAGAATAGGGGGTTATTTCTTCCAAAACGCCCAATGGAGTAGGCGACTTTTGGAGTCCTTGCCAGAAGTTAGGCGTCCCGCCATTAGATGCCGGCACATCATATTCTCATACATCACGTACAACCCCTGTAGGCGACTCTGTCTTTAGCATTAGTCAGAGAACAGTTACTCCCAATCATGAGTGTGACGGACTTTAATATCGGCAAGCGCGCGCGGAATGGAACGGGGATGACGTTCACCCCGCAAACCAACATGGGACCGTGATAGGGGAATTTCCCCGAGTAGTCTGATTATCCTATAGTAATCGCGGGGCTATGGTCATCACGGAATCCCTTCTTGTGTCTGACATCCAGTCGTATATGTAACGTGCATAAGTGGAGACTTGGGATGGTGGCCGCCATATTTATGGCAGGCACGACAGTTCCCGCGGGGAATAGAAGCCGTCGGAGCCCGTCCTTGTACTCCGACGCGGGGCACCATGGGCCGGCCTTTCCACCCTACTCGTAAATCGTGTCCTCAAGTGCAAGTGTTGGGCTCACGGCAGTCTGGCTTTCTTTAGTCTCTGGTTAAATTGCCGATAGAAGGAACTCTGATCGGGCTGGCCACTAAATGGTACAGAAGTCGCGTCCTGCTATTCCAAAGTCCACCTAGGCAGGATACTAATCATGTAAACGTTACACTGCTTGCAGAGGAGGATCGACCCACTTCTTACGCGCATCATGACAGACCACCGGTGCCAAGAGAGTTCAACAATTATGTGTAGAGCGCGACCGTTGTAAGTCCTTATTTAACGTGGCGCGTGTTCGCACATGTACAAGTTAGAGTACTATTCTACGTCACCGCAGCGCTAGCTTACACTGAGATTGTACGGGACGACCAGTAACAACGACCTGGCAATACCGCTAAGTGTTATTGGAACCTATTTCTTGGTGGGCTATGAGTTAGTGAGGGTTATTCCACAATCCCTTGTGGCATCACTTCACGAACAAACCAGCCTGCCTTGTTAGGCATCGGTCCCAGCGGCTTAGGAGTACGTCTTAGCATTCGTCGGTATAGTGCGATTGTGCACAGCCCCGTTCATCTTCACCGATGCGCACTGCCCGGTACTCCACGGAGGGATCCCCGCCGCACGGACGCTTCACCCGCCTTCACCAGACGCTAGCTGGCCTAGGGTAGGCGAGTCTTAGGGTAGTAAGATATGGATTAGATCGTGCAACGCACTAAATGAACTTCTCTGTCAACTATACCAACACCCCCTATAGGGTGTGTGGTCAGATATGCTGTTCTAATCTGTGCCGATGTCCCTGAAACGCTCGACCTATGATGAGCGTTGACTTAATTCTGATAGCAGTCATGGCCTCTCAACCTTTGCGCCGGCCGCTAGATGCCTGCGATT
seq00033   AGCTATATTTTGGTCACTGGGGGTATGGTCTAGGAAGAGAGTTCGCGGGAAGTTTCTCTACTTTGCCCAGCTCGAGTTTTCTATCAAAATATCTGGATGATACGAGGTTGTGTTCACACGCGGACGTTGTTTATTCGCTCCGCAGCGCGATATGCTCGTACGACGTGTACTGAAGCTTTACTAGTCTTAGGAGCTTGCGCGAGGCTGTTTAATGGGATGGCCCCATCTCGGGAGCCTACTCCGAGGTAGCACTGCGCGTTTGTGGATTCAGCGTAAACCAAGCAAACGGGCCTATCCCAGGAAAGGTCCCCCACAATTGGAACGAGCACAGGGAGCTCACCGGCCTTGAAGCCGGGTCGCGCCCGTAGTACCGTAGCTCCGAAACCGTAAACTACACAACTAATCTCAGATTTTCTCGTCGAAGGCAAGGGTAGCTTGTGGTTGGTTCACCAAACGACGATACAACGAGATCACGGACCGCCTTCCTTTGCATAAGATGTCTGTTGGAATTTGGGGTCGTTCTCCCAGTCCAGCCAACGGCGCCCCGTGCTTAGAAAAGCGATCCCGATGACAGCCTAGTCTGTGTGAGTTTCGCCAGCCTTTTAACCTGTCCTAACGGACACCCGTAATAAGTGGCGACGGTATACCGGCTGGATCCCGCAAAGTTGAACGTGTACTGAATTCGTCGTTTCGGCAGCCCAGTTATCTTATGTTCAGATCACGGTACATGAATTGCCACACCGAACGCGGGGACTCTAATAATAGGCAGCAATAATTTCTGCTCTAGCTAAACTCCGATCAGCTGATAAAGACTTGCGAGAGACGTCAGGTGTCTGAGGTTCCGGCTTCTCCTTCCAGCATATGACACCGGCGGTGGAAAAGAAGCTGAAGAATAGGGGGTTATTTCTTCCAAAACGCCCAATGGAGTAGGCGACTTTTGGAGTCCTTGCCAGAAGTTAGGCGTCCCGCCATTAGATGCCGGCACATCATATTCTCATACATCACGTACAACCCCTGTAGCCGACTCTGCCTTTAGCATTAGTCAGAGAACAGTTACTCCCAATCATGAGTGTGACGGACTTTAATATCGGCAAGCGCGCGCGGAATGGAACGGGGATGACGTTCACCCCGCAAACCAACATGGGACCGTGATAGGGGAATTTCCCCGAGTAGTCTGATTATCCTATAGTAATCGCGGGGCTATGGTCATCACGGAATCCCTTCTTGTGTCTGACATCCAGTCGTATATGTAACGTGCATAAGTGGAGACTTGGGATGGTGGCCGCCATATTTATGGCAGGCACGACAGTTCCCGCGGGGAATAGAAGCCGTCGGAGCCCGTCCTTGTACTCCGACGCGGGGCACCATGGGCCGGCCTTTCCACCCTACTCGTAAATCGTGTCCTCAAGTGCAAGTGTTGGGCTCACGGCAGTCTGGCTTTCTTTAGTCTCTGGTTAAATTGCCGATAGAAGGAACTCTGATCGGGCTGGCCACTAAATGGTACAGAAGTCGCGTCCTGCTATTCCAAAGTCCACCTAGGCAGGATACTAATCATGTAAACGTTACACTGCTTGCAGAGGAGGATCGACCCACTTCTTACGCGCATCATGACAGACCACCGGTGCCAAGAGAGTTCAACAATTATGTGTAGAGCGCGACCGTTGTAAGTCCTTATTTAACGTGGCGCGTGTTCGCACATGTACAAGTTAGAGTACTATTCTACGTCACCGCAGCGCTAGCTTACACTGAGATTGTACGGGACGACCAGTAACAACGACCTGGCAATACCGCTAAGTGTTATTGGAACCTATTTCTTGGTGGGCTATGAGTTAGTGAGGGTTATTCCACAATCCCTTGTGGCATCTCTTCACGAACAAACCAGCCTGCCTTGTTAGGCATCGGTCCCAGCGGCTTAGGAGTACGTCTTAGCATTCGTCGGTATAGTGCGATTGTGCACAGCCCCGTTCATCTTCACCGATGCGCACTGCCCGGTACTCCACGGAGGGATCCCCGCCGCACGGACGCTTCACCCGCCTTCACCAGACGCTAGCTGGCCTAGGGTAGGCGAGTCTTAGGGTAGTAAGATATGGATTAGATCGTGCAACGCACTAAATGAACTTCTCTGTCAACTATACCAACACCCCCTATAGGGTGTGTGGTCAGATATGCTGTTCTAATCTGTGCCGATGTCCCTGAAACGCTCGACCTATGATGAGCGTTGACTTAATTCTGATAGCAGTCATGGCCTCTCAACCTTTGCGCCGGCCGCTAGATGCCTGCGATT
