# Supplementary material for: How Good Are Indirect Tests at Detecting Recombination in Human mtDNA?
Source: G3 (Bethesda). 2013 Jul 1;3(7):1095–104. doi: 10.1534/g3.113.006510 (PMC3704238; doi:10.1534/g3.113.006510)
Supplement: Supporting Information [file supp_g3.113.006510_FileS2.gz › SequenceData/mtDNA_ratehet&popgrowth/10/3rdbase/Infiles/10_36-new.txt]

33 2284
seq00001   CCGGCGACGACTTTGGAAACTCGAGCTCGTATGACTTCTGTGTTTCTACACCATCGTCTTTAGAACAGCTGAAAGTGTATTCGGAGTATAAAGTGTCTGTAAACATTTCAAGGACGGCTTGCTATATCCAGATCTGAGGATAACTCAGGAGTCGAGCAGAGCCCTGGTACGGGCTGTCAATTGGTCCAAAAGAGCATACCGCGGGGCACACGAGCCAACTCTGAACTCTAATGGGTGTCAACGCGCGAGGCGTCACAAACTTTGTAATGGGGAACATACGGATTGACGAAGGAAGACGTTTATACACTTGAACTCGGTCGTTCGGATCGGGAAGTGCTACAGATGACTCGTGCTAGGGTATTATAGATTAAGATAGACAACTCACCCAACCTCTGTACTAGCAGCTGGCGCTCAAGAGCAAAGCCGTAGAGCGATCATAATATAAGAAGTGAAGAACAACTACCCTCTCTCTAATGCAACAAACATTGGAGGAGTCGCCAGGGGGGGTTTTATCTCGATTTACCGGCGGGGAAAACTCTGTCATACACTCGGTTACCCACCAAAAAGGGATACAAGAGTCGGCCCGCAACCAGCGTTGTTGCATATACTTTCGGGTCTGCGCCGAGCGTCAGATAGCGATGGACTGACGTATAGCAGAGCTCGCCAACGACCTCCGTCACTGGCACCCGTAATTGGGAGGCTGTAGCGAACAGATTGTCCTGCCAAATGTTCTTACCTGCTAGGACATTACTATGATCACGGTGGACACTGCTAGCTGCCTAGCTGCGGAGTGTCGGTCGTCGTTGACCGCGCTGGGCTATCTACTGACTCGCCTCCATTAGACTATGTTTTTGGAGGACATATCTAAAATGTATGGCCGGCCTTTGCGCGCTGCCATGAAATTTCTTCTTTTTTTATAGTCCTAGGAAGCGTCAGCAATAAGCGCAACTAGCCTACCCTCATTAAAAAGGAACTGAAACGATGCGAGATGCCGGTGGAAGTCAGACCGGGCAGGACGTCGTGTTTGCCTCCACTCCCGTGCCTCTCCCATCAAAAAGACAAGATTAAGATTCCCCAAGAGCCGTGGATGGGTGCTGGGGAGCAATTCCAGCGCCATAAACTACAATTCCCTTTTGGTAGCGAACCAAATTTAAAATCCGCCGATATGTCAAGATACTTCCGCAAATGGAGGTCTTCAGTGGTGTGTAGGGATTCACCGAGTCAAGGAGCAGCCTTCTCTCTGGCCACGTGTTCCACTTGATATTCCATAGTGCTGAGGGAGAGGTTGATTTGGCAGTCAAGTGGGGTATAGGAAAATCACCCCCATTTGCCAGGATGCCCAATTGTAATTGCCTCGGATGAAGCACTGTTCGCGACAACCTCGAGGAAAGAGTTCCAACGTCCATTGCGGCTTAACCATCCTCAAACCATTGTATCCTTGGGGTCGTCTTGACATTGCAGATTAACCACCCATCATAGTCGTCTAACTCCGACATGCCGCGCTAGCTGATGTAGTCTCGCGTCGGGCAGAGGGTGATTGGATGGGTGCGTCAAGAGGTGGTCGGGGCATAGACGACTCGTGCACGGCATGTTCGAGGGGGGAGCCGCGTTCTTTTCAAGCAATATAGTATCGTCTCTCCACCGGACAGTTAAAGTGCATATATTTGCTGCCAGGAACCAACCGTAACACCAGCGTGTCCTTCGCCGTTCCTACTGAGCAGACAAGATGTCGTTAAACTGTGTCACAGAACCGGGTAGCGCGGCGACCTTGCAAGTGGGCTTAACCAGGGGAAATGGCTTGGAAGGTGTTCACTGGTGTATCTTGTATAACACAGACGTGAGGTGGTTAGTGGCTTTTGTGCAGGTTGTCTGTATTCCTTGCGTTGGAAGGAGCTCTGGATAGGCGAGCACCTTTGAAGTCCGGGAGCGGGCATTAAATAAGCCTACAGAATGAACCTAATTTTTGTCGACGCCGCTGAGGATCTTCCGAAGAGTGCCTAACCGTCATGCCAGTGTAGGCCTCGGTGTGAGACCAACCATGAAATTACTTTCAATAACAGACTTATATCGCTAGCGAGGACCACATGATTGCAATGTCACCTATATAGGGTGACAGCTGAAGAACTTGATTGTCCCGGCTAAAGGGAAAGGAAGAAATCTAAGTATACTCTAAAATAAGAAGGATCACCTTAATCTCGAATAAGAACAGATAGGATTTCAAGTCGGCAGTGGATGGCTACCCACTTCAAATTGATGTCAATGCATCTTACCAAATCTGTCGGGC
seq00002   CCGGCGACGACTTTGGAAACTCGAGCTCGTATGACTTCTGTGTTTCTACACCATCGTCTTTAGAACAGCTGAAAGTGTATTCGGAGTATAAAGTGTCTGTAAACATTTCAAGGACGGCTTGCTATATCCAGATCTGAGGATAACTCAGGAGTCGAGCAGAGCCCTGGTACGGGCTGTCAATTGGTCCAAAAGAGCATACCGCGGGGCACACGAGCCAACTCTGAACTCTAATGGGTGTCAACGCGCGAGGCGTCACAAACTTTGTAATGGGGAACATACGGATTGACGAAGGAAGACGTTTATACACTTGAACTCGGTCGTTCGGATCGGGAAGTGCTACAGATGACTCGTGCTAGGGTATTATAGATTAAGATAGACAACTCACCCAACCTCTGTACTAGCAGCTGGCGCTCAAGAGCAAAGCCGTAGAGCGATCATAATATAAGAAGTGAAGAACAACTACCCTCTCTCTAATGCAACAAACATTGGAGGAGTCGCCAGGGGGGGTTTTATCTCGATTTACCGGCGGGGAAAACTCTGTCATACACTCGGTTACCCACCAAAAAGGGATACAAGAGTCGGCCCGCAACCAGCGTTGTTGCATATACTTTCGGGTCTGCGCCGAGCGTCAGATAGCGATGGACTGACGTATAGCAGAGCTCGCCAACGACCTCCGTCACTGGCACCCGTAATTGGGAGGCTGTAGCGAACAGATTGTCCTGCCAAATGTTCTTACCTGCTAGGACATTACTATGATCACGGTGGACACTGCTAGCTGCCTAGCTGCGGAGTGTCGGTCGTCGTTGACCGCGCTGGGCTATCTACTGACTCGCCTCCATTAGACTATGTTTTTGGAGGACATATCTAAAATGTATGGCCGGCCTTTGCGCGCTGCCATGAAATTTCTTCTTTTTTTATAGTCCTAGGAAGCGTCAGCAATAAGCGCAACTAGCCTACCCTCATTAAAAAGGAACTGAAACGATGCGAGATGCCGGTGGAAGTCAGACCGGGCAGGACGTCGTGTTTGCCTCCACTCCCGTGCCTCTCCCATCAAAAAGACAAGATTAAGATTCCCCAAGAGCCGTGGATGGGTGCTGGGGAGCAATTCCTGCGCCATAAACTACAATTCCCTTTTGGTAGCGAACCAAATTTAAAATCCGCCGATATGTCAAGATACTTCCGCAAATGGAGGTCTTCAGTGGTGTGTAGGGATTCACCGAGTCAAGGAGCAGCCTTCTCTCTGGCCACGTGTTCCACTTGATATTCCATAGTGCTGAGGGAGAGGTTGATTTGGCAATCAAGTGGGGTATAGGAAAATCACCCCCATTTGCCAGGATGCCCAATTGTAATTGCCTCGGATGAAGCACTGTTCGCGACAACCTCGAGGAAAGAGTTCCAACGTCCATTGCGGCTTAACCATCCTCAAACCATTGTATCCTTGGGGTCGTCTTGACATTGCAGATTAACCACCCATCATAGTCGTCTAACTCCGACATGCCGCGCTAGCTGATGTAGTCTCGCGTCGGGCAGAGGGTGATTGGATGGGTGCGTCAAGAGGTGGTCGGGGCATAGACGACTCGTGCACGGCATGTTCGAGGGGGGAGCCGCGTTCTTTTCAAGCAATATAGTATCGTCTCTCCACCGGACAGTTAAAGTGCATATATTTGCTGCCAGGAACCAACCGTAACACCAGCGTGTCCTTCGCCGTTCCTACTGAGCAGACAAGATGTCGTTAAACTGTGTCACAGAACCGGGTAGCGCGGCGACCTTGCAAGTGGGCTTAACCAGGGGAAATGGCTTGGAAGGTGTTCACTGGTGTATCTTGTATAACACAGACGTGAGGTGGTTAGTGGCTTTTGTGCAGGTTGTCTGTATTCCTTGCGTTGGAAGGAGCTCTGGATAGGCGAGCACCTTTGAAGTCCGGGAGCGGGCATTAAATAAGCCTACAGAATGAACCTAATTTTTGTCGACGCCGCTGAGGATCTTCCGAAGAGTGCCTAACCGTCATGCCAGTGTAGGCCTCGGTGTGAGACCAACCATGAAATTACTTTCAATAACAGACTTATATCTCTAGCGAGGACCACATGATTGCAATGTCACCTATATAGGGTGACAGCTGAAGAACTTGATTGTCCCGGCTAAAGGGAAAGGAAGAAATCTAAGTATACTCTAAAATAAGAAGGATCACCTTAATCTCGAATAAGAACAGATAGGATTTCAAGTCGGCAGTGGATGGCTACCCACTTCAAATTGATGTCAATGCATCTTACCAAATCTGTCGGGC
seq00003   CCGGCGACGACTTTGGAAACTCGAGCTCGTATGACTTCTGTGTTTCTACACCATCGTCTTTAGAACAGCTGAAAGTGTATTCGGAGTATAAAGTGTCTGTAAACATTTCAAGGACGGCTTGCTATATCCAGATCTGAGGATAACTCAGGAGTCGAGCAGAGCCCTGGTACGGGCTGTCAATTGGTCCAAAAGAGCATACCGCGGGGCACACGAGCCAACTCTGAACTCTAATGGGTGTCAACGCGCGAGGCGTCACAAACTTTGTAATGGGGAACATACGGATTGACGAAGGAAGACGTTTATACACTTGAACTCGGTCGTTCGGATCGGGAAGTGCTACAGATGACTCGTGCTAGGGTATTATAGATTAAGATAGACAACTCACCCAACCTCTGTACTAGCAGCTGGCGCTCAAGAGCAAAGCCGTAGAGCGATCATAATATAAGAAGTGAAGAACAACTACCCTCTCTCTAATGCAACAAACATTGGAGGAGTCGCCAGGGGGGGTTTTATCTCGATTTACCGGCGGGGAAAACTCTGTCATACACTCTGTTACCCACCAAAAAGGGATACAAGAGTCGGCCCGCAACCAGCGTTGTTGCATATACTTTCGGGTCTGCGCCGAGCGTCAGATAGCGATGGACTGACGTATAGCAGAGCTCGCCAACGACCTCCGTCACTGGCACCCGTAATTGGGAGGCTGTAGCGAACAGATTGTCCTGCCAAATGTTCTTACCTGCTAGGACATTACTATGATCACGGTGGACACTGCTAGCTGCCTAGCTGCGGAGTGTCGGTCGTCGTTGACCGCGCTGGGCTATCTACTGACTCGCCTCCATTAGACTATGTTTTTGGAGGACATATCTAAAATGTATGGCCGGCCTTTGCGCGCTGCCATGAAATTTCTTCTTTTTTTATAGTCCTAGGAAGCGTCAGCAATAAGCGCAACTAGCCTACCCTCATTAAAAAGGAACTGAAACGATGCGAGATGCCGGTGGAAGTCAGACCGGGCAGGACGTCGTGTTTGCCTCCACTCCCGTGCCTCTCCCATCAAAAAGACAAGATTAAGATTCCCCAAGAGCCGTGGATGGGTGCTGGGGAGCAATTCCAGCGCCATAAACTACAATTCCCTTTTGGTAGCGAACCAAATTTAAAATCCGCCGATATGTCAAGATACTTCCGCAAATGGAGGTCTTCAGTGGTGTGTAGGGATTCACCGAGTCAAGGAGCAGCCTTCTCTCTGGCCACGTGTTCCACTTGATATTCCATAGTGCTGAGGGAGAGGTTGATTTGGCAATCAAGTGGGGTATAGGAAAATCACCCCCATTTGCCAGGATGCCCAATTGTAATTGCCTCGGATGAAGCACTGTTCGCGACAACCTCGAGGAAAGAGTTCCAACGTCCATTGCGGCTTAACCATCCTCAAACCATTGTATCCTTGGGGTCGTCTTGACATTGCAGATTAACCACCCATCATAGTCGTCTAACTCCGACATGCCGCGCTAGCTGATGTAGTCTCGCGTCGGGCAGAGGGTGATTGGATGGGTGCGTCAAGAGGTGGTCGGGGCATAGACGACTCGTGCACGGCATGTTCGAGGGGGGAGCCGTGTTCTTTTCAAGCAATATAGTATCGTCTCTCCACCGGACAGTTAAAGTGCATATATTTGCTGCCAGGAACCAACCGTAACACCAGCGTGTCCTTCGCCGTTCCTACTGAGCAGACAAGATGTCGTGAAACTGTGTCACAGAACCGGGTAGCGCGGCGACCTTGCAAGTGGGCTTAACCAGGGGAAATGGCTTGGAAGGTGTTCACTGGTGTATCTTGTATAACACAGACGTGAGGTGGTTAGTGGCTTTTGTGCAGGTTGTCTGTATTCCTTGCGTTGGAAGGAGCTCTGGATAGGCGAGCACCTTTGAAGTCCGGGAGCGGGCATTAAATAAGCCTACAGAATGAACCTAATTTTTGTCGACGCCGCTGAGGATCTTCCGAAGAGTGCCTAACCGTCATGCCAGTGTAGGCCTCGGTGTGAGACCAACCATGAAATTACTTTCAATAACAGACTTATATCGCTAGCGAGGACCACATGATTGCAATGTCACCTATATAGGGTGACAGCTGAAGAACTTGATTGTCCCGGCTAAAGGGAAAGGAAGAAATCTAAGTATACTCTAAAATAAGAAGGATCACCTTAATCTCGAATAAGAACAGATAGGATTTCAAGTCGGCAGTGGATGGCTACCCACTTCAAATTGATGTCAATGCATCTTACCAAATCTGTCGGGC
seq00004   CCGGCGACGACTTTGGAAACTCGAGCTCGTATGACTTCTGTGTTTCTACACCATCGTCTTTAGAACAGCTGAAAGTGTATTCGGAGTATAAAGTGTCTGTAAACATTTCAAGGACGGCTTGCTATATCCAGATCTGAGGATAACTCAGGAGTCGAGCAGAGCCCTGGTACGGGCTGTCAATTGGTCCAAAAGAGCATACCGCGGGGCACACGAGCCAACTCTGAACTCTAATGGGTGTCAACGCGCGAGGCGTCACAAACTTTGTAATGGGGAACATACGGATTGACGAAGGAAGACGTTTATACACTTGAACTCGGTCGTTCGGATCGGGAAGTGCTACAGATGACTCGTGCTAGGGTATTATAGATTAAGATAGACAACTCACCCAACCTCTGTACTAGCAGCTGGCGCTCAAGAGCAAAGCCGTAGAGCGATCATAATATAAGAAGTGAAGAACAACTACCCTCTCTCTAATGCAACAAACATTGGAGGAGTCGCCAGGGGGGGTTTTATCTCGATTTACCGGCGGGGAAAACTCTGTCATACACTCGGTTACCCACCAAAAAGGGATACAAGAGTCGGCCCGCAACCAGCGTTGTTGCATATACTTTCGGGTCTGCGCCGAGCGTCAGATAGCGATGGACTGACGTATAGCAGAGCTCGCCAACGACCTCCGTCACTGGCACCCGTAATTGGGAGGCTGTAGCGAACAGATTGTCCTGCCAAATGTTCTTACCTGCTAGGACATTACTATGATCACGGTGGACACTGCTAGCTGCCTAGCTGCGGAGTGTCGGTCGTCGTTGACCGCGCTGGGCTATCTACTGACTCGCCTCCATTAGACTATGTTTTTGGAGGACATATCTAAAATGTATGGCCGGCCTTTGCGCGCTGCCATGAAATTTCTTCTTTTTTTATAGTCCTAGGAAGCGTCAGCAATAAGCGCAACTAGCCTACCCTCATTAAAAAGGAACTGAAACGATGCGAGATGCCGGTGGAAGTCAGACCGGGCAGGACGTCGTGTTTGCCTCCACTCCCGTGCCTCTCCCATCAAAAAGACAAGATTAAGATTCCCCAAGAGCCGTGGATGGGTGCTGGGGAGCAATTCCAGCGCCATAAACTACAATTCCCTTTTGGTAGCGAACCAAATTTAAAATCCGCCGATATGTCAAGATACTTCCGCAAATGGAGGTCTTCAGTGGTGTGTAGGGATTCACCGAGTCAAGGAGCAGCCTTCTCTCTGGCCACGTGTTCCACTTGATATTCCATAGTGCTGAGGGAGAGGTTGATTTGGCAATCAAGTGGGGTATAGGAAAATCACCCCCATTTGCCAGGATGCCCAATTGTAATTGCCTCGGATGAAGCACTGTTCGCGACAACCTCGAGGAAAGAGTTCCAACGTCCATTGCGGCTTAACCATCCTCAAACCATTGTATCCTTGGGGTCGTCTTGACATTGCAGATTAACCACCCATCATAGTCGTCTAACTCCGACATGCCGCGCTAGCTGATGTAGTCTCGCGTCGGGCAGAGGGTGATTGGATGGGTGCGTCAAGAGGTGGTCGGGGCATAGACGACTCGTGCACGGCATGTTCGAGGGGGGAGCCGTGTTCTTTTCAAGCAATATAGTATCGTCTCTCCACCGGACAGTTAAAGTGCATATATTTGCTGCCAGGAACCAACCGTAACACCAGCGTGTCCTTCGCCGTTCCTACTGAGCAGACAAGATGTCGTTAAACTGTGTCACAGAACCGGGTAGCGCGGCGACCTTGCAAGTGGGCTTAACCAGGGGAAATGGCTTGGAAGGTGTTCACTGGTGTATCTTGTATAACACAGACGTGAGGTGGTTAGTGGCTTTTGTGCAGGTTGTCTGTATTCCTTGCGTTGGAAGGAGCTCTGGATAGGCGAGCACCTTTGAAGTCCGGGAGCGGGCATTAAATAAGCCTACAGAATGAACCTAATTTTTGTCGACGCCGCTGAGGATCTTCCGAAGAGTGCCTAACCGTCATGCCAGTGTAGGCCTCGGTGTGAGACCAACCATGAAATTACTTTCAATAACAGACTTATATCGCTAGCGAGGACCACATGATTGCAATGTCACCTATATAGGGTGACAGCTGAAGAACTTGATTGTCCCGGCTAAAGGGAAAGGAAGAAATCTAAGTATACTCTAAAATAAGAAGGATCACCTTAATCTCGAATAAGAACAGATAGGATTTCAAGTCGGCAGTGGATGGCTACCCACTTCAAATTGATGTCAATGCATCTTACCAAATCTGTCGGGC
seq00005   CCGGCGACGACTTTGGAAACTCGAGCTCGTATGACTTCTGTGTTTCTACACCATCGTCTTTAGAACAGCTGAAAGTGTATTCGGAGTATAAAGTGTCTGTAAACATTTCAAGGACGGCTTGCTATATCCAGATCTGAGGATAACTCAGGAGTCGAGCAGAGCCCTGGTACGGGCTGTCAATTGGTCCAAAAGAGCATACCGCGGGGCACACGAGCCAACTCTGAACTCTAATGGGTGTCAACGCGCGAGGCGTCACAAACTTTGTAATGGGGAACATACGGATTGACGAAGGAAGACGTTTATACACTTGAACTCGGTCGTTCGGATCGGGAAGTGCTACAGATGACTCGTGCTAGGGTATTATAGATTAAGATAGACAACTCACCCAACCTCTGTACTAGCAGCTGGCGCTCAAGAGCAAAGCCGTAGAGCGATCATAATATAAGAAGTGAAGAACAACTACCCTCTCTCTAATGCAACAAACATTGGAGGAGTCGCCAGGGGGGGTTTTATCTCGATTTACCGGCGGGGAAAACTCTGTCATACACTCGGTTACCCACCAAAAAGGGATACAAGAGTCGGCCCGCAACCAGCGTTGTTGCATATACTTTCGGGTCTGCGCCGAGCGTCAGATAGCGATGGACTGACGTATAGCAGAGCTCGCCAACGACCTCCGTCACTGGCACCCGTAATTGGGAGGCTGTAGCGAACAGATTGTCCTGCCAAATGTTCTTACCTGCTAGGACATTACTATGATCACGGTGGACACTGCTAGCTGCCTAGCTGCGGAGTGTCGGTCGTCGTTGACCGCGCTGGGCTATCTACTGACTCGCCTCCATTAGACTATGTTTTTGGAGGACATATCTAAAATGTATGGCCGGCCTTTGCGCGCTGCCATGAAATTTCTTCTTTTTTTATAGTCCTAGGAAGCGTCAGCAATAAGCGCAACTAGCCTACCCTCATTAAAAAGGAACTGAAACGATGCGAGATGCCGGTGGAAGTCAGACCGGGCAGGACGTCGTGTTTGCCTCCACTCCCGTGCCTCTCCCATCAAAAAGACAAGATTAAGATTCCCCAAGAGCCGTGGATGGGTGCTGGGGAGCAATTCCAGCGCCATAAACTACAATTCCCTTTTGGTAGCGAACCAAATTTAAAATCCGCCGATATGTCAAGATACTTCCGCAAATGGAGGTCTTCAGTGGTGTGTAGGGATTCACCGAGTCAAGGAGCAGCCTTCTCTCTGGCCACGTGTTCCACTTGATATTCCATAGTGCTGAGGGAGAGGTTGATTTGGCAGTCAAGTGGGGTATAGGAAAATCACCCCCATTTGCCAGGATGCCCAATTGTAATTGCCTCGGATGAAGCACTGTTCGCGACAACCTCGAGGAAAGAGTTCCAACGTCCATTGCGGCTTAACCATCCTCAAACCATTGTATCCTTGGGGTCGTCTTGACATTGCAGATTAACCACCCATCATAGTCGTCTAACTCCGACATGCCGCGCTAGCTGATGTAGTCTCGCGTCGGGCAGAGGGTGATTGGATGGGTGCGTCAAGAGGTGGTCGGGGCATAGACGACTCGTGCACGGCATGTTCGAGGGGGGAGCCGCGTTCTTTTCAAGCAATATAGTATCGTCTCTCCACCGGACAGTTAAAGTGCATATATTTGCTGCCAGGAACCAACCGTAACACCAGCGTGTCCTTCGCCGTTCCTACTGAGCAGACAAGATGTCGTTAAACTGTGTCACAGAACCGGGTAGCGCGGCGACCTTGCAAGTGGGCTTAACCAGGGGAAATGGCTTGGAAGGTGTTCACTGGTGTATCTTGTATAACACAGACGTGAGGTGGTTAGTGGCTTTTGTGCAGGTTGTCTGTATTCCTTGCGTTGGAAGGAGCTCTGGATAGGCGAGCACCTTTGAAGTCCGGGAGCGGGCATTAAATAAGCCTACAGAATGAACCTAATTTTTGTCGACGCCGCTGAGGATCTTCCGAAGAGTGCCTAACCGTCATGCCAGTGTAGGCCTCGGTGTGAGACCAACCATGAAATTACTTTCAATAACAGACTTATATCGCTAGCGAGGACCACATGATTGCAATGTCACCTATATAGGGTGACAGCTGAAGAACTTGATTGTCCCGGCTAAAGGGAAAGGAAGAAATCTAAGTATACTCTAAAATAAGAAGGATCACCTTAATCTCGAATAAGAACAGATAGGATTTCAAGTCGGCAGTGGATGGCTACCCACTTCAAATTGATGTCAATGCATCTTACCAAATCTGTCGGGC
seq00006   CCGGCGACGACTTTGGAAACTCGAGCTCGTATGACTTCTGTGTTTCTACACCATCGTCTTTAGAACAGCTGAAAGTGTATTCGGAGTATAAAGTGTCTGTAAACATTTCAAGGACGGCTTGCTATATCCAGATCTGAGGATAACTCAGGAGTCGAGCAGAGCCCTGGTACGGGCTGTCAATTGGTCCAAAAGAGCATACCGCGGGGCACACGAGCCAACTCTGAACTCTAATGGGTGTCAACGCGCGAGGCGTCACAAACTTTGTAATGGGGAACATACGGATTGACGAAGGAAGACGTTTATACACTTGAACTCGGTCGTTCGGATCGGGAAGTGCTACAGATGACTCGTGCTAGGGTATTATAGATTAAGATAGACAACTCACCCAACCTCTGTACTAGCAGCTGGCGCTCAAGAGCAAAGCCGTAGAGCGATCATAATATAAGAAGTGAAGAACAACTACCCTCTCTCTAATGCAACAAACATTGGAGGAGTCGCCAGGGGGGGTTTTATCTCGATTTACCGGCGGGGAAAACTCTGTCATACACTCGGTTACCCACCAAAAAGGGATACAAGAGTCGGCCCGCAACCAGCGTTGTTGCATATACTTTCGGGTCTGCGCCGAGCGTCAGATAGCGATGGACTGACGTATAGCAGAGCTCGCCAACGACCTCCGTCACTGGCACCCGTAATTGGGAGGCTGTAGCGAACAGATTGTCCTGCCAAATGTTCTTACCTGCTAGGACATTACTATGATCACGGTGGACACTGCTAGCTGCCTAGCTGCGGAGTGTCGGTCGTCGTTGACCGCGCTGGGCTATCTACTGACTCGCCTCCATTAGACTATGTTTTTGGAGGACATATCTAAAATGTATGGCCGGCCTTTGCGCGCTGCCATGAAATTTCTTCTTTTTTTATAGTCCTAGGAAGCGTCAGCAATAAGCGCAACTAGCCTACCCTCATTAAAAAGGAACTGAAACGATGCGAGATGCCGGTGGAAGTCAGACCGGGCAGGACGTCGTGTTTGCCTCCACTCCCGTGCCTCTCCCATCAAAAAGACAAGATTAAGATTCCCCAAGAGCCGTGGATGGGTGCTGGGGAGCAATTCCAGCGCCATAAACTACAATTCCCTTTTGGTAGCGAACCAAATTTAAAATCCGCCGATATGTCAAGATACTTTCGCAAATGGAGGTCTTCAGTGGTGTGTAGGGATTCACCGAGTCAAGGAGCAGCCTTCTCTCTGGCCACGTGTTCCACTTGATATTCCATAGTGCTGAGGGAGAGGTTGATTTGGCAGTCAAGTGGGGTATAGGAAAATCACCCCCATTTGCCAGGATGCCCAATTGTAATTGCCTCGGATGAAGCACTGTTCGCGACAACCTCGAGGAAAGAGTTCCAACGTCCATTGCGGCTTAACCATCCTCAAACCATTGTATCCTTGGGGTCGTCTTGACATTGCAGATTAACCACCCATCATAGTCGTCTAACTCCGACATGCCGCGCTAGCTGATGTAGTCTCGCGTCGGGCAGAGGGTGATTGGATGGGTGCGTCAAGAGGTGGTCGGGGCATAGACGACTCGTGCACGGCATGTTCGAGGGGGGAGCCGTGTTCTTTTCAAGCAATATAGTATCGTCTCTCCACCGGACAGTTAAAGTGCATATATTTGCTGCCAGGAACCAACCGTAACACCAGCGTGTCCTTCGCCGTTCCTACTGAGCAGACAAGATGTCGTTAAACTGTGTCACAGAACCGGGTAGCGCGGCGACCTTGCAAGTGGGCTTAACCAGGGGAAATGGCTTGGAAGGTGTTCACTGGTGTATCTTGTATAACACAGACGTGAGGTGGTTAGTGGCTTTTGTGCAGGTTGTCTGTATTCCTTGCGTTGGAAGGAGCTCTGGATAGGCGAGCACCTTTGAAGTCCGGGAGCGGGCATTAAATAAGCCTACAGAATGAACCTAATTTTTGTCGACGCCGCTGAGGATCTTCCGAAGAGTGCCTAACCGTCATGCCAGTGTAGGCCTCGGTGTGAGACCAACCATGAAATTACTTTCAATAACAGACTTATATCGCTAGCGAGGACCACATGATTGCAATGTCACCTATATAGGGTGACAGCTGAAGAACTTGATTGTCCCGGCTAAAGGGAAAGGAAGAAATCTAAGTATACTCTAAAATAAGAAGGATCACCTTAATCTCGAATAAGAACAGATAGGATTTCAAGTCGGCAGTGGATGGCTACCCACTTCAAATTGATGTCAATGCATCTTACCAAATCTGTCGGGC
seq00007   CCGGCGACGACTTTGGAAACTCGAGCTCGTATGACTTCTGTGTTTCTACACCATCGTCTTTAGAACAGCTGAAAGTGTATTCGGAGTATAAAGTGTCTGTAAACATTTCAAGGACGGCTTGCTATATCCAGATCTGAGGATAACTCAGGAGTCGAGCAGAGCCCTGGTACGGGCTGTCAATTGGTCCAAAAGAGCATACCGCGGGGCACACGAGCCAACTCTGAACTCTAATGGGTGTCAACGCGCGAGGCGTCACAAACTTTGTAATGGGGAACATACGGATTGACGAAGGAAGACGTTTATACACTTGAACTCGGTCGTTCGGATCGGGAAGTGCTACAGATGACTCGTGCTAGGGTATTATAGATTAAGATAGACAACTCACCCAACCTCTGTACTAGCAGCTGGCGCTCAAGAGCAAAGCCGTAGAGCGATCATAATATAAGAAGTGAAGAACAACTACCCTCTCTCTAATGCAACAAACATTGGAGGAGTCGCCAGGGGGGGTTTTATCTCGATTTACCGGCGGGGAAAACTCTGTCATACACTCGGTTACCCACCAAAAAGGGATACAAGAGTCGGCCCGCAACCAGCGTTGTTGCATATACTTTCGGGTCTGCGCCGAGCGTCAGATAGCGATGGACTGACGTATAGCAGAGCTCGCCAACGACCTCCGTCACTGGCACCCGTAATTGGGAGGCTGTAGCGAACAGATTGTCCTGCCAAATGTTCTTACCTGCTAGGACATTACTATGATCACGGTGGACACTGCTAGCTGCCTAGCTGCGGAGTGTCGGTCGTCGTTGACCGCGCTGGGCTATCTACTGACTCGCCTCCATTAGACTATGTTTTTGGAGGACATATCTAAAATGTATGGCCGGCCTTTGCGCGCTGCCATGAAATTTCTTCTTTTTTTATAGTCCTAGGAAGCGTCAGCAATAAGCGCAACTAGCCTACCCTCATTAAAAAGGAACTGAAACGATGCGAGATGCCGGTGGAAGTCAGACCGGGCAGGACGTCGTGTTTGCCTCCACTCCCGTGCCTCTCCCATCAAAAAGACAAGATTAAGATTCCCCAAGAGCCGTGGATGGGTGCTGGGGAGCAATTCCAGCGCCATAAACTACAATTCCCTTTTGGTAGCGAACCAAATTTAAAATCCGCCGATATGTCAAGATACTTCCGCAAATGGAGGTCTTCAGTGGTGTGTAGGGATTCACCGAGTCAAGGAGCAGCCTTCTCTCTGGCCACGTGTTCCACTTGATATTCCATAGTGCTGAGGGAGAGGTTGATTTGGCAGTCAAGTGGGGTATAGGAAAATCACCCCCATTTGCCAGGATGCCCAATTGTAATTGCCTCGGATGAAGCACTGTTCGCGACAACCTCGAGGAAAGAGTTCCAACGTCCATTGCGGCTTAACCATCCTCAAACCATTGTATCCTTGGGGTCGTCTTGACATTGCAGATTAACCACCCATCATAGTCGTCTAACTCCGACATGCCGCGCTAGCTGATGTAGTCTCGCGTCGGGCAGAGGGTGATTGGATGGGTGCGTCAAGAGGTGGTCGGGGCATAGACGACTCGTGCACGGCATGTTCGAGGGGGGAGCCGCGTTCTTTTCAAGCAATATAGTATCGTCTCTCCACCGGACAGTTAAAGTGCATATATTTGCTGCCAGGAACCAACCGTAACACCAGCGTGTCCTTCGCCGTTCCTACTGAGCAGACAAGATGTCGTTAAACTGTGTCACAGAACCGGGTAGCGCGGCGACCTTGCAAGTGGGCTTAACCAGGGGAAATGGCTTGGAAGGTGTTCACTGGTGTATCTTGTATAACACAGACGTGAGGTGGTTAGTGGCTTTTGTGCAGGTTGTCTGTATTCCTTGCGTTGGAAGGAGCTCTGGATAGGCGAGCACCTTTGAAGTCCGGGAGCGGGCATTAAATAAGCCTACAGAATGAACCTAATTTTTGTCGACGCCGCTGAGGATCTTCCGAAGAGTGCCTAACCGTCATGCCAGTGTAGGCCTCGGTGTGAGACCAACCATGAAATTACTTTCAATAACAGACTTATATCGCTAGCGAGGACCACATGATTGCAATGTCACCTATATAGGGTGACAGCTGAAGAACTTGATTGTCCCGGCTAAAGGGAAAGGAAGAAATCTAAGTATACTCTAAAATAAGAAGGATCACCTTAATCTCGAATAAGAACAGATAGGATTTCAAGTCGGCAGTGGATGGCTACCCACTTCAAATTGATGTCAATGCATCTTACCAAATCTGTCGGGC
seq00008   CCGGCGACGACTTTGGAAACTCGAGCTCGTATGACTTCTGTGTTTCTACACCATCGTCTTTAGAACAGCTGAAAGTGTATTCGGAGTATAAAGTGTCTGTAAACATTTCAAGGACGGCTTGCTATATCCAGATCTGAGGATAACTCAGGAGTCGAGCAGAGCCCTGGTACGGGCTGTCAATTGGTCCAAAAGAGCATACCGCGGGGCACACGAGCCAACTCTGAACTCTAATGGGTGTCAACGCGCGAGGCGTCACAAACTTTGTAATGGGGAACATACGGATTGACGAAGGAAGACGTTTATACACTTGAACTCGGTCGTTCGGATCGGGAAGTGCTACAGATGACTCGTGCTAGGGTATTATAGATTAAGATAGACAACTCACCCAACCTCTGTACTAGCAGCTGGCGCTCAAGAGCAAAGCCGTAGAGCGATCATAATATAAGAAGTGAAGAACAACTACCCTCTCTCTAATGCAACAAACATTGGAGGAGTCGCCAGGGGGGGTTTTATCTCGATTTACCGGCGGGGAAAACTCTGTCATACACTCGGTTACCCACCAAAAAGGGATACAAGAGTCGGCCCGCAACCAGCGTTGTTGCATATACTTTCGGGTCTGCGCCGAGCGTCAGATAGCGATGGACTGACGTATAGCAGAGCTCGCCAACGACCTCCGTCACTGGCACCCGTAATTGGGAGGCTGTAGCGAACAGATTGTCCTGCCAAATGTTCTTACCTGCTAGGACATTACTATGATCACGGTGGACACTGCTAGCTGCCTAGCTGCGGAGTGTCGGTCGTCGTTGACCGCGCTGGGCTATCTACTGACTCGCCTCCATTAGACTATGTTTTTGGAGGACATATCTAAAATGTATGGCCGGCCTTTGCGCGCTGCCATGAAATTTCTTCTTTTTTTATAGTCCTAGGAAGCGTCAGCAATAAGCGCAACTAGCCTACCCTCATTAAAAAGGAACTGAAACGATGCGAGATGCCGGTGGAAGTCAGACCGGGCAGGACGTCGTGTTTGCCTCCACTCCCGTGCCTCTCCCATCAAAAAGACAAGATTAAGATTCCCCAAGAGCCGTGGATGGGTGCTGGGGAGCAATTCCAGCGCCATAAACTACAATTCCCTTTTGGTAGCGAACCAAATTTAAAATCCGCCGATATGTCAAGATACTTCCGCAAATGGAGGTCTTCAGTGGTGTGTAGGGATTCACCGAGTCAAGGAGCAGCCTTCTCTCTGGCCACGTGTTCCACTTGATATTCCATAGTGCTGAGGGAGAGGTTGATTTGGCAGTCAAGTGGGGTATAGGAAAATCACCCCCATTTGCCAGGATGCCCAATTGTAATTGCCTCGGATGAAGCACTGTTCGCGACAACCTCGAGGAAAGAGTTCCAACGTCCATTGCGGCTTAACCATCCTCAAACCATTGTATCCTTGGGGTCGTCTTGACATTGCAGATTAACCACCCATCATAGTCGTCTAACTCCGACATGCCGCGCTAGCTGATGTAGTCTCGCGTCGGGCAGAGGGTGATTGGATGGGTGCGTCAAGAGGTGGTCGGGGCATAGACGACTCGTGCACGGCATGTTCGAGGGGGGAGCCGCGTTCTTTTCAAGCAATATAGTATCGTCTCTCCACCGGACAGTTAAAGTGCATATATTTGCTGCCAGGAACCAACCGTAACACCAGCGTGTCCTTCGCCGTTCCTACTGAGCAGACAAGATGTCGTTAAACTGTGTCACAGAACCGGGTAGCGCGGCGACCTTGCAAGTGGGCTTAACCAGGGGAAATGGCTTGGAAGGTGTTCACTGGTGTATCTTGTATAACACAGACGTGAGGTGGTTAGTGGCTTTTGTGCAGGTTGTCTGTATTCCTTGCGTTGGAAGGAGCTCTGGATAGGCGAGCACCTTTGAAGTCCGGGAGCGGGCATTAAATAAGCCTACAGAATGAACCTAATTTTTGTCGACGCCGCTGAGGATCTTCCGAAGAGTGCCTAACCGTCATGCCAGTGTAGGCCTCGGTGTGAGACCAACCATGAAATTACTTTCAATAACAGACTTATATCGCTAGCGAGGACCACATGATTGCAATGTCACCTATATAGGGTGACAGCTGAAGAACTTGATTGTCCCGGCTAAAGGGAAAGGAAGAAATCTAAGTATACTCTAAAATAAGAAGGATCACCTTAATCTCGAATAAGAACAGATAGGATTTCAAGTCGGCAGTGGATGGCTACCCACTTCAAATTGATGTCAATGCATCTTACCAAATCTGTCGGGC
seq00009   CCGGCGACGACTTTGGAAACTCGAGCTCGTATGACTTCTGTGTTTCTACACCATCGTCTTTAGAACAGCTGAAAGTGTATTCGGAGTATAAAGTGTCTGTAAACATTTCAAGGACGGCTTGCTATATCCAGATCTGAGGATAACTCAGGAGTCGAGCAGAGCCCTGGTACGGGCTGTCAATTGGTCCAAAAGAGCATACCGCGGGGCACACGAGCCAACTCTGAACTCTAATGGGTGTCAACGCGCGAGGCGTCACAAACTTTGTAATGGGGAACATACGGATTGACGAAGGAAGACGTTTATACACTTGAACTCGGTCGTTCGGATCGGGAAGTGCTACAGATGACTCGTGCTAGGGTATTATAGATTAAGATAGACAACTCACCCAACCTCTGTACTAGCAGCTGGCGCTCAAGAGCAAAGCCGTAGAGCGATCATAATATAAGAAGTGAAGAACAACTACCCTCTCTCTAATGCAACAAACATTGGAGGAGTCGCCAGGGGGGGTTTTATCTCGATTTACCGGCGGGGAAAACTCTGTCATACACTCGGTTACCCACCAAAAAGGGATACAAGAGTCGGCCCGCAACCAGCGTTGTTGCATATACTTTCGGGTCTGCGCCGAGCGTCAGATAGCGATGGACTGACGTATAGCAGAGCTCGCCAACGACCTCCGTCACTGGCACCCGTAATTGGGAGGCTGTAGCGAACAGATTGTCCTGCCAAATGTTCTTACCTGCTAGGACATTACTATGATCACGGTGGACACTGCTAGCTGCCTAGCTGCGGAGTGTCGGTCGTCGTTGACCGCGCTGGGCTATCTACTGACTCGCCTCCATTAGACTATGTTTTTGGAGGACATATCTAAAATGTATGGCCGGCCTTTGCGCGCTGCCATGAAATTTCTTCTTTTTTTATAGTCCTAGGAAGCGTCAGCAATAAGCGCAACTAGCCTACCCTCATTAAAAAGGAACTGAAACGATGCGAGATGCCGGTGGAAGTCAGACCGGGCAGGACGTCGTGTTTGCCTCCACTCCCGTGCCTCTCCCATCAAAAAGACAAGATTAAGATTCCCCAAGAGCCGTGGATGGGTGCTGGGGAGCAATTCCAGCGCCATAAACTACAATTCCCTTTTGGTAGCGAACCAAATTTAAAATCCGCCGATATGTCAAGATACTTCCGCAAATGGAGGTCTTCAGTGGTGTGTAGGGATTCACCGAGTCAAGGAGCAGCCTTCTCTCTGGCCACGTGTTCCACTTGATATTCCATAGTGCTGAGGGAGAGGTTGATTTGGCAATCAAGTGGGGTATAGGAAAATCACCCCCATTTGCCAGGATGCCCAATTGTAATTGCCTCGGATGAAGCACTGTTCGCGACAACCTCGAGGAAAGAGTTCCAACGTCCATTGCGGCTTAACCATCCTCAAACCATTGTATCCTTGGGGTCGTCTTGACATTGCAGATTAACCACCCATCATAGTCGTCTAACTCCGACATGCCGCGCTAGCTGATGTAGTCTCGCGTCGGGCAGAGGGTGATTGGATGGGTGCGTCAAGAGGTGGTCGGGGCATAGACGACTCGTGCACGGCATGTTCGAGGGGGGAGCCGTGTTCTTTTCAAGCAATATAGTATCGTCTCTCCACCGGACAGTTAAAGTGCATATATTTGCTGCCAGGAACCAACCGTAACACCAGCGTGTCCTTCGCCGTTCCTACTGAGCAGACAAGATGTCGTTAAACTGTGTCACAGAACCGGGTAGCGCGGCGACCTTGCAAGTGGGCTTAACCAGGGGAAATGGCTTGGAAGGTGTTCACTGGTGTATCTTGTATAACACAGACGTGAGGTGGTTAGTGGCTTTTGTGCAGGTTGTCTGTATTCCTTGCGTTGGAAGGAGCTCTGGATAGGCGAGCACCTTTGAAGTCCGGGAGCGGGCATTAAATAAGCCTACAGAATGAACCTAATTTTTGTCGACGCCGCTGAGGATCTTCCGAAGAGTGCCTAACCGTCATGCCAGTGTAGGCCTCGGTGTGAGACCAACCATGAAATTACTTTCAATAACAGACTTATATCGCTAGCGAGGACCACATGATTGCAATGTCACCTATATAGGGTGACAGCTGAAGAACTTGATTGTCCCGGCTAAAGGGAAAGGAAGAAATCTAAGTATACTCTAAAATAAGAAGGATCACCTTAATCTCGAATAAGAACAGATAGGATTTCAAGTCGGCAGTGGATGGCTACCCACTTCAAATTGATGTCAATGCATCTTACCAAATCTGTCGGGC
seq00010   CCGGCGACGACTTTGGAAACTCGAGCTCGTATGACTTCTGTGTTTCTACACCATCGTCTTTAGAACAGCTGAAAGTGTATTCGGAGTATAAAGTGTCTGTAAACATTTCAAGGACGGCTTGCTATATCCAGATCTGAGGATAACTCAGGAGTCGAGCAGAGCCCTGGTACGGGCTGTCAATTGGTCCAAAAGAGCATACCGCGGGGCACACGAGCCAACTCTGAACTCTAATGGGTGTCAACGCGCGAGGCGTCACAAACTTTGTAATGGGGAACATACGGATTGACGAAGGAAGACGTTTATACACTTGAACTCGGTCGTTCGGATCGGGAAGTGCTACAGATGACTCGTGCTAGGGTATTATAGATTAAGATAGACAACTCACCCAACCTCTGTACTAGCAGCTGGCGCTCAAGAGCAAAGCCGTAGAGCGATCATAATATAAGAAGTGAAGAACAACTACCCTCTCTCTAATGCAACAAACATTGGAGGAGTCGCCAGGGGGGGTTTTATCTCGATTTACCGGCGGGGAAAACTCTGTCATACACTCGGTTACCCACCAAAAAGGGATACAAGAGTCGGCCCGCAACCAGCGTTGTTGCATATACTTTCGGGTCTGCGCCGAGCGTCAGATAGCGATGGACTGACGTATAGCAGAGCTCGCCAACGACCTCCGTCACTGGCACCCGTAATTGGGAGGCTGTAGCGAACAGATTGTCCTGCCAAATGTTCTTACCTGCTAGGACATTACTATGATCACGGTGGACACTGCTAGCTGCCTAGCTGCGGAGTGTCGGTCGTCGTTGACCGCGCTGGGCTATCTACTGACTCGCCTCCATTAGACTATGTTTTTGGAGGACATATCTAAAATGTATGGCCGGCCTTTGCGCGCTGCCATGAAATTTCTTCTTTTTTTATAGTCCTAGGAAGCGTCAGCAATAAGCGCAACTAGCCTACCCTCATTAAAAAGGAACTGAAACGATGCGAGATGCCGGTGGAAGTCAGACCGGGCAGGACGTCGTGTTTGCCTCCACTCCCGTGCCTCTCCCATCAAAAAGACAAGATTAAGATTCCCCAAGAGCCGTGGATGGGTGCTGGGGAGCAATTCCAGCGCCATAAACTACAATTCCCTTTTGGTAGCGAACCAAATTTAAAATCCGCCGATATGTCAAGATACTTCCGCAAATGGAGGTCTTCAGTGGTGTGTAGGGATTCACCGAGTCAAGGAGCAGCCTTCTCTCTGGCCACGTGTTCCACTTGATATTCCATAGTGCTGAGGGAGAGGTTGATTTGGCAGTCAAGTGGGGTATAGGAAAATCACCCCCATTTGCCAGGATGCCCAATTGTAATTGCCTCGGATGAAGCACTGTTCGCGACAACCTCGAGGAAAGAGTTCCAACGTCCATTGCGGCTTAACCATCCTCAAACCATTGTATCCTTGGGGTCGTCTTGACATTGCAGATTAACCACCCATCATAGTCGTCTAACTCCGACATGCCGCGCTAGCTGATGTAGTCTCGCGTCGGGCAGAGGGTGATTGGATGGGTGCGTCAAGAGGTGGTCGGGGCATAGACGACTCGTGCACGGCATGTTCGAGGGGGGAGCCGCGTTCTTTTCAAGCAATATAGTATCGTCTCTCCACCGGACAGTTAAAGTGCATATATTTGCTGCCAGGAACCAACCGTAACACCAGCGTGTCCTTCGCCGTTCCTACTGAGCAGACAAGATGTCGTTAAACTGTGTCACAGAACCGGGTAGCGCGGCGACCTTGCAAGTGGGCTTAACCAGGGGAAATGGCTTGGAAGGTGTTCACTGGTGTATCTTGTATAACACAGACGTGAGGTGGTTAGTGGCTTTTGTGCAGGTTGTCTGTATTCCTTGCGTTGGAAGGAGCTCTGGATAGGCGAGCACCTTTGAAGTCCGGGAGCGGGCATTAAATAAGCCTACAGAATGAACCTAATTTTTGTCGACGCCGCTGAGGATCTTCCGAAGAGTGCCTAACCGTCATGCCAGTGTAGGCCTCGGTGTGAGACCAACCATGAAATTACTTTCAATAACAGACTTATATCGCTAGCGAGGACCACATGATTGCAATGTCACCTATATAGGGTGACAGCTGAAGAACTTGATTGTCCCGGCTAAAGGGAAAGGAAGAAATCTAAGTATACTCTAAAATAAGAAGGATCACCTTAATCTCGAATAAGAACAGATAGGATTTCAAGTCGGCAGTGGATGGCTACCCACTTCAAATTGATGTCAATGCATCTTACCAAATCTGTCGGGC
seq00011   CCGGCGACGACTTTGGAAACTCGAGCTCGTATGACTTCTGTGTTTCTACACCATCGTCTTTAGAACAGCTGAAAGTGTATTCGGAGTATAAAGTGTCTGTAAACATTTCAAGGACGGCTTGCTATATCCAGATCTGAGGATAACTCAGGAGTCGAGCAGAGCCCTGGTACGGGCTGTCAATTGGTCCAAAAGAGCATACCGCGGGGCACACGAGCCAACTCTGAACTCTAATGGGTGTCAACGCGCGAGGCGTCACAAACTTTGTAATGGGGAACATACGGATTGACGAAGGAAGACGTTTATACACTTGAACTCGGTCGTTCGGATCGGGAAGTGCTACAGATGACTCGTGCTAGGGTATTATAGATTAAGATAGACAACTCACCCAACCTCTGTACTAGCAGCTGGCGCTCAAGAGCAAAGCCGTAGAGCGATCATAATATAAGAAGTGAAGAACAACTACCCTCTCTCTAATGCAACAAACATTGGAGGAGTCGCCAGGGGGGGTTTTATCTCGATTTACCGGCGGGGAAAACTCTGTCATACACTCGGTTACCCACCAAAAAGGGATACAAGAGTCGGCCCGCAACCAGCGTTGTTGCATATACTTTCGGGTCTGCGCCGAGCGTCAGATAGCGATGGACTGACGTATAGCAGAGCTCGCCAACGACCTCCGTCACTGGCACCCGTAATTGGGAGGCTGTAGCGAACAGATTGTCCTGCCAAATGTTCTTACCTGCTAGGACATTACTATGATCACGGTGGACACTGCTAGCTGCCTAGCTGCGGAGTGTCGGTCGTCGTTGACCGCGCTGGGCTATCTACTGACTCGCCTCCATTAGACTATGTTTTTGGAGGACATATCTAAAATGTATGGCCGGCCTTTGCGCGCTGCCATGAAATTTCTTCTTTTTTTATAGTCCTAGGAAGCGTCAGCAATAAGCGCAACTAGCCTACCCTCATTAAAAAGGAACTGAAACGATGCGAGATGCCGGTGGAAGTCAGACCGGGCAGGACGTCGTGTTTGCCTCCACTCCCGTGCCTCTCCCATCAAAAAGACAAGATTAAGATTCCCCAAGAGCCGTGGATGGGTGCTGGGGAGCAATTCCAGCGCCATAAACTACAATTCCCTTTTGGTAGCGAACCAAATTTAAAATCCGCCGATATGTCAAGATACTTCCGCAAATGGAGGTCTTCAGTGGTGTGTAGGGATTCACCGAGTCAAGGAGCAGCCTTCTCTCTGGCCACGTGTTCCACTTGATATTCCATAGTGCTGAGGGAGAGGTTGATTTGGCAATCAAGTGGGGTATAGGAAAATCACCCCCATTTGCCAGGATGCCCAATTGTAATTGCCTCGGATGAAGCACTGTTCGCGACAACCTCGAGGAAAGAGTTCCAACGTCCATTGCGGCTTAACCATCCTCAAACCATTGTATCCTTGGGGTCGTCTTGACATTGCAGATTAACCACCCATCATAGTCGTCTAACTCCGACATGCCGCGCTAGCTGATGTAGTCTCGCGTCGGGCAGAGGGTGATTGGATGGGTGCGTCAAGAGGTGGTCGGGGCATAGACGACTCGTGCACGGCATGTTCGAGGGGGGAGCCGTGTTCTTTTCAAGCAATATAGTATCGTCTCTCCACCGGACAGTTAAAGTGCATATATTTGCTGCCAGGAACCAACCGTAACACCAGCGTGTCCTTCGCCGTTCCTACTGAGCAGACAAGATGTCGTTAAACTGTGTCACAGAACCGGGTAGCGCGGCGACCTTGCAAGTGGGCTTAACCAGGGGAAATGGCTTGGAAGGTGTTCACTGGTGTATCTTGTATAACACAGACGTGAGGTGGTTAGTGGCTTTTGTGCAGGTTGTCTGTATTCCTTGCGTTGGAAGGAGCTCTGGATAGGCGAGCACCTTTGAAGTCCGGGAGCGGGCATTAAATAAGCCTACAGAATGAACCTAATTTTTGTCGACGCCGCTGAGGATCTTCCGAAGAGTGCCTAACCGTCATGCCAGTGTAGGCCTCGGTGTGAGACCAACCATGAAATTACTTTCAATAACAGACTTATATCGCTAGCGAGGACCACATGATTGCAATGTCACCTATATAGGGTGACAGCTGAAGAACTTGATTGTCCCGGCTAAAGGGAAAGGAAGAAATCTAAGTATACTCTAAAATAAGAAGGATCACCTTAATCTCGAATAAGAACAGATAGGATTTCAAGTCGGCAGTGGATGGCTACCCACTTCAAATTGATGTCAATGCATCTTACCAAATCTGTCGGGC
seq00012   CCGGCGACGACTTTGGAAACTCGAGCTCGTATGACTTCTGTGTTTCTACACCATCGTCTTTAGAACAGCTGAAAGTGTATTCGGAGTATAAAGTGTCTGTAAACATTTCAAGGACGGCTTGCTATATCCAGATCTGAGGATAACTCAGGAGTCGAGCAGAGCCCTGGTACGGGCTGTCAATTGGTCCAAAAGAGCATACCGCGGGGCACACGAGCCAACTCTGAACTCTAATGGGTGTCAACGCGCGAGGCGTCACAAACTTTGTAATGGGGAACATACGGATTGACGAAGGAAGACGTTTATACACTTGAACTCGGTCGTTCGGATCGGGAAGTGCTACAGATGACTCGTGCTAGGGTATTATAGATTAAGATAGACAACTCACCCAACCTCTGTACTAGCAGCTGGCGCTCAAGAGCAAAGCCGTAGAGCGATCATAATATAAGAAGTGAAGAACAACTACCCTCTCTCTAATGCAACAAACATTGGAGGAGTCGCCAGGGGGGGTTTTATCTCGATTTACCGGCGGGGAAAACTCTGTCATACACTCGGTTACCCACCAAAAAGGGATACAAGAGTCGGCCCGCAACCAGCGTTGTTGCATATACTTTCGGGTCTGCGCCGAGCGTCAGATAGCGATGGACTGACGTATAGCAGAGCTCGCCAACGACCTCCGTCACTGGCACCCGTAATTGGGAGGCTGTAGCGAACAGATTGTCCTGCCAAATGTTCTTACCTGCTAGGACATTACTATGATCACGGTGGACACTGCTAGCTGCCTAGCTGCGGAGTGTCGGTCGTCGTTGACCGCGCTGGGCTATCTACTGACTCGCCTCCATTAGACTATGTTTTTGGAGGACATATCTAAAATGTATGGCCGGCCTTTGCGCGCTGCCATGAAATTTCTTCTTTTTTTATAGTCCTAGGAAGCGTCAGCAATAAGCGCAACTAGCCTACCCTCATTAAAAAGGAACTGAAACGATGCGAGATGCCGGTGGAAGTCAGACCGGGCAGGACGTCGTGTTTGCCTCCACTCCCGTGCCTCTCCCATCAAAAAGACAAGATTAAGATTCCCCAAGAGCCGTGGATGGGTGCTGGGGAGCAATTCCAGCGCCATAAACTACAATTCCCTTTTGGTAGCGAACCAAATTTAAAATCCGCCGATATGTCAAGATACTTCCGCAAATGGAGGTCTTCAGTGGTGTGTAGGGATTCACCGAGTCAAGGAGCAGCCTTCTCTCTGGCCACGTGTTCCACTTGATATTCCATAGTGCTGAGGGAGAGGTTGATTTGGCAGTCAAGTGGGGTATAGGAAAATCACCCCCATTTGCCAGGATGCCCAATTGTAATTGCCTCGGATGAAGCACTGTTCGCGACAACCTCGAGGAAAGAGTTCCAACGTCCATTGCGGCTTAACCATCCTCAAACCATTGTATCCTTGGGGTCGTCTTGACATTGCAGATTAACCACCCATCATAGTCGTCTAACTCCGACATGCCGCGCTAGCTGATGTAGTCTCGCGTCGGGCAGAGGGTGATTGGATGGGTGCGTCAAGAGGTGGTCGGGGCATAGACGACTCGTGCACGGCATGTTCGAGGGGGGAGCCGCGTTCTTTTCAAGCAATATAGTATCGTCTCTCCACCGGACAGTTAAAGTGCATATATTTGCTGCCAGGAACCAACCGTAACACCAGCGTGTCCTTCGCCGTTCCTACTGAGCAGACAAGATGTCGTTAAACTGTGTCACAGAACCGGGTAGCGCGGCGACCTTGCAAGTGGGCTTAACCAGGGGAAATGGCTTGGAAGGTGTTCACTGGTGTATCTTGTATAACACAGACGTGAGGTGGTTAGTGGCTTTTGTGCAGGTTGTCTGTATTCCTTGCGTTGGAAGGAGCTCTGGATAGGCGAGCACCTTTGAAGTCCGGGAGCGGGCATTAAATAAGCCTACAGAATGAACCTAATTTTTGTCGACGCCGCTGAGGATCTTCCGAAGAGTGCCTAACCGTCATGCCAGTGTAGGCCTCGGTGTGAGACCAACCATGAAATTACTTTCAATAACAGACTTATATCGCTAGCGAGGACCACATGATTGCAATGTCACCTATATAGGGTGACAGCTGAAGAACTTGATTGTCCCGGCTAAAGGGAAAGGAAGAAATCTAAGTATACTCTAAAATAAGAAGGATCACCTTAATCTCGAATAAGAACAGATAGGATTTCAAGTCGGCAGTGGATGGCTACCCACTTCAAATTGATGTCAATGCATCTTACCAAATCTGTCGGGC
seq00013   CCGGCGACGACTTTGGAAACTCGAGCTCGTATGACTTCTGTGTTTCTACACCATCGTCTTTAGAACAGCTGAAAGTGTATTCGGAGTATAAAGTGTCTGTAAACATTTCAAGGACGGCTTGCTATATCCAGATCTGAGGATAACTCAGGAGTCGAGCAGAGCCCTGGTACGGGCTGTCAATTGGTCCAAAAGAGCATACCGCGGGGCACACGAGCCAACTCTGAACTCTAATGGGTGTCAACGCGCGAGGCGTCACAAACTTTGTAATGGGGAACATACGGATTGACGAAGGAAGACGTTTATACACTTGAACTCGGTCGTTCGGATCGGGAAGTGCTACAGATGACTCGTGCTAGGGTATTATAGATTAAGATAGACAACTCACCCAACCTCTGTACTAGCAGCTGGCGCTCAAGAGCAAAGCCGTAGAGCGATCATAATATAAGAAGTGAAGAACAACTACCCTCTCTCTAATGCAACAAACATTGGAGGAGTCGCCAGGGGGGGTTTTATCTCGATTTACCGGCGGGGAAAACTCTGTCATACACTCGGTTACCCACCAAAAAGGGATACAAGAGTCGGCCCGCAACCAGCGTTGTTGCATATACTTTCGGGTCTGCGCCGAGCGTCAGATAGCGATGGACTGACGTATAGCAGAGCTCGCCAACGACCTCCGTCACTGGCACCCGTAATTGGGAGGCTGTAGCGAACAGATTGTCCTGCCAAATGTTCTTACCTGCTAGGACATTACTATGATCACGGTGGACACTGCTAGCTGCCTAGCTGCGGAGTGTCGGTCGTCGTTGACCGCGCTGGGCTATCTACTGACTCGCCTCCATTAGACTATGTTTTTGGAGGACATATCTAAAATGTATGGCCGGCCTTTGCGCGCTGCCATGAAATTTCTTCTTTTTTTATAGTCCTAGGAAGCGTCAGCAATAAGCGCAACTAGCCTACCCTCATTAAAAAGGAACTGAAACGATGCGAGATGCCGGTGGAAGTCAGACCGGGCAGGACGTCGTGTTTGCCTCCACTCCCGTGCCTCTCCCATCAAAAAGACAAGATTAAGATTCCCCAAGAGCCGTGGATGGGTGCTGGGGAGCAATTCCAGCGCCATAAACTACAATTCCCTTTTGGTAGCGAACCAAATTTAAAATCCGCCGATATGTCAAGATACTTCCGCAAATGGAGGTCTTCAGTGGTGTGTAGGGATTCACCGAGTCAAGGAGCAGCCTTCTCTCTGGCCACGTGTTCCACTTGATATTCCATAGTGCTGAGGGAGAGGTTGATTTGGCAATCAAGTGGGGTATAGGAAAATCACCCCCATTTGCCAGGATGCCCAATTGTAATTGCCTCGGATGAAGCACTGTTCGCGACAACCTCGAGGAAAGAGTTCCAACGTCCATTGCGGCTTAACCATCCTCAAACCATTGTATCCTTGGGGTCGTCTTGACATTGCAGATTAACCACCCATCATAGTCGTCTAACTCCGACATGCCGCGCTAGCTGATGTAGTCTCGCGTCGGGCAGAGGGTGATTGGATGGGTGCGTCAAGAGGTGGTCGGGGCATAGACGACTCGTGCACGGCATGTTCGAGGGGGGAGCCGCGTTCTTTTCAAGCAATATAGTATCGTCTCTCCACCGGACAGTTAAAGTGCATATATTTGCTGCCAGGAACCAACCGTAACACCAGCGTGTCCTTCGCCGTTCCTACTGAGCAGACAAGATGTCGTTAAACTGTGTCACAGAACCGGGTAGCGCGGCGACCTTGCAAGTGGGCTTAACCAGGGGAAATGGCTTGGAAGGTGTTCACTGGTGTATCTTGTATAACACAGACGTGAGGTGGTTAGTGGCTTTTGTGCAGGTTGTCTGTATTCCTTGCGTTGGAAGGAGCTCTGGATAGGCGAGCACCTTTGAAGTCCGGGAGCGGGCATTAAATAAGCCTACAGAATGAACCTAATTTTTGTCGACGCCGCTGAGGATCTTCCGAAGAGTGCCTAACCGTCATGCCAGTGTAGGCCTCGGTGTGAGACCAACCATGAAATTACTTTCAATAACAGACTTATATCGCTAGCGAGGACCACATGATTGCAATGTCACCTATATAGGGTGACAGCTGAAGAACTTGATTGTCCCGGCTAAAGGGAAAGGAAGAAATCTAAGTATACTCTAAAATAAGAAGGATCACCTTAATCTCGAATAAGAACAGATAGGATTTCAAGTCGGCAGTGGATGGCTACCCACTTCAAATTGATGTCAATGCATCTTACCAAATCTGTCGGGC
seq00014   CCGGCGACGACTTTGGAAACTCGAGCTCGTATGACTTCTGTGTTTCTACACCATCGTCTTTAGAACAGCTGAAAGTGTATTCGGAGTATAAAGTGTCTGTAAACATTTCAAGGACGGCTTGCTATATCCAGATCTGAGGATAACTCAGGAGTCGAGCAGAGCCCTGGTACGGGCTGTCAATTGGTCCAAAAGAGCATACCGCGGGGCACACGAGCCAACTCTGAACTCTAATGGGTGTCAACGCGCGAGGCGTCACAAACTTTGTAATGGGGAACATACGGATTGACGAAGGAAGACGTTTATACACTTGAACTCGGTCGTTCGGATCGGGAAGTGCTACAGATGACTCGTGCTAGGGTATTATAGATTAAGATAGACAACTCACCCAACCTCTGTACTAGCAGCTGGCGCTCAAGAGCAAAGCCGTAGAGCGATCATAATATAAGAAGTGAAGAACAACTACCCTCTCTCTAATGCAACAAACATTGGAGGAGTCGCCAGGGGGGGTTTTATCTCGATTTACCGGCGGGGAAAACTCTGTCATACACTCGGTTACCCACCAAAAAGGGATACAAGAGTCGGCCCGCAACCAGCGTTGTTGCATATACTTTCGGGTCTGCGCCGAGCGTCAGATAGCGATGGACTGACGTATAGCAGAGCTCGCCAACGACCTCCGTCACTGGCACCCGTAATTGGGAGGCTGTAGCGAACAGATTGTCCTGCCAAATGTTCTTACCTGCTAGGACATTACTATGATCACGGTGGACACTGCTAGCTGCCTAGCTGCGGAGTGTCGGTCGTCGTTGACCGCGCTGGGCTATCTACTGACTCGCCTCCATTAGACTATGTTTTTGGAGGACATATCTAAAATGTATGGCCGGCCTTTGCGCGCTGCCATGAAATTTCTTCTTTTTTTATAGTCCTAGGAAGCGTCAGCAATAAGCGCAACTAGCCTACCCTCATTAAAAAGGAACTGAAACGATGCGAGATGCCGGTGGAAGTCAGACCGGGCAGGACGTCGTGTTTGCCTCCACTCCCGTGCCTCTCCCATCAAAAAGACAAGATTAAGATTCCCCAAGAGCCGTGGATGGGTGCTGGGGAGCAATTCCAGCGCCATAAACTACAATTCCCTTTTGGTAGCGAACCAAATTTAAAATCCGCCGATATGTCAAGATACTTCCGCAAATGGAGGTCTTCAGTGGTGTGTAGGGATTCACCGAGTCAAGGAGCAGCCTTCTCTCTGGCCACGTGTTCCACTTGATATTCCATAGTGCTGAGGGAGAGGTTGATTTGGCAGTCAAGTGGGGTATAGGAAAATCACCCCCATTTGCCAGGATGCCCAATTGTAATTGCCTCGGATGAAGCACTGTTCGCGACAACCTCGAGGAAAGAGTTCCAACGTCCATTGCGGCTTAACCATCCTCAAACCATTGTATCCTTGGGGTCGTCTTGACATTGCAGATTAACCACCCATCATAGTCGTCTAACTCCGACATGCCGCGCTAGCTGATGTAGTCTCGCGTCGGGCAGAGGGTGATTGGATGGGTGCGTCAAGAGGTGGTCGGGGCATAGACGACTCGTGCACGGCATGTTCGAGGGGGGAGCCGCGTTCTTTTCAAGCAATATAGTATCGTCTCTCCACCGGACAGTTAAAGTGCATATATTTGCTGCCAGGAACCAACCGTAACACCAGCGTGTCCTTCGCCGTTCCTACTGAGCAGACAAGATGTCGTTAAACTGTGTCACAGAACCGGGTAGCGCGGCGACCTTGCAAGTGGGCTTAACCAGGGGAAATGGCTTGGAAGGTGTTCACTGGTGTATCTTGTATAACACAGACGTGAGGTGGTTAGTGGCTTTTGTGCAGGTTGTCTGTATTCCTTGCGTTGGAAGGAGCTCTGGATAGGCGAGCACCTTTGAAGTCCGGGAGCGGGCATTAAATAAGCCTACAGAATGAACCTAATTTTTGTCGACGCCGCTGAGGATCTTCCGAAGAGTGCCTAACCGTCATGCCAGTGTAGGCCTCGGTGTGAGACCAACCATGAAATTACTTTCAATAACAGACTTATATCGCTAGCGAGGACCACATGATTGCAATGTCACCTATATAGGGTGACAGCTGAAGAACTTGATTGTCCCGGCTAAAGGGAAAGGAAGAAATCTAAGTATACTCTAAAATAAGAAGGATCACCTTAATCTCGAATAAGAACAGATAGGATTTCAAGTCGGCAGTGGATGGCTACCCACTTCAAATTGATGTCAATGCATCTTACCAAATCTGTCGGGC
seq00015   CCGGCGACGACTTTGGAAACTCGAGCTCGTATGACTTCTGTGTTTCTACACCATCGTCTTTAGAACAGCTGAAAGTGTATTCGGAGTATAAAGTGTCTGTAAACATTTCAAGGACGGCTTGCTATATCCAGATCTGAGGATAACTCAGGAGTCGAGCAGAGCCCTGGTACGGGCTGTCAATTGGTCCAAAAGAGCATACCGCGGGGCACACGAGCCAACTCTGAACTCTAATGGGTGTCAACGCGCGAGGCGTCACAAACTTTGTAATGGGGAACATACGGATTGACGAAGGAAGACGTTTATACACTTGAACTCGGTCGTTCGGATCGGGAAGTGCTACAGATGACTCGTGCTAGGGTATTATAGATTAAGATAGACAACTCACCCAACCTCTGTACTAGCAGCTGGCGCTCAAGAGCAAAGCCGTAGAGCGATCATAATATAAGAAGTGAAGAACAACTACCCTCTCTCTAATGCAACAAACATTGGAGGAGTCGCCAGGGGGGGTTTTATCTCGATTTACCGGCGGGGAAAACTCTGTCATACACTCGGTTACCCACCAAAAAGGGATACAAGAGTCGGCCCGCAACCAGCGTTGTTGCATATACTTTCGGGTCTGCGCCGAGCGTCAGATAGCGATGGACTGACGTATAGCAGAGCTCGCCAACGACCTCCGTCACTGGCACCCGTAATTGGGAGGCTGTAGCGAACAGATTGTCCTGCCAAATGTTCTTACCTGCTAGGACATTACTATGATCACGGTGGACACTGCTAGCTGCCTAGCTGCGGAGTGTCGGTCGTCGTTGACCGCGCTGGGCTATCTACTGACTCGCCTCCATTAGACTATGTTTTTGGAGGACATATCTAAAATGTATGGCCGGCCTTTGCGCGCTGCCATGAAATTTCTTCTTTTTTTATAGTCCTAGGAAGCGTCAGCAATAAGCGCAACTAGCCTACCCTCATTAAAAAGGAACTGAAACGATGCGAGATGCCGGTGGAAGTCAGACCGGGCAGGACGTCGTGTTTGCCTCCACTCCCGTGCCTCTCCCATCAAAAAGACAAGATTAAGATTCCCCAAGAGCCGTGGATGGGTGCTGGGGAGCAATTCCTGCGCCATAAACTACAATTCCCTTTTGGTAGCGAACCAAATTTAAAATCCGCCGATATGTCAAGATACTTCCGCAAATGGAGGTCTTCAGTGGTGTGTAGGGATTCACCGAGTCAAGGAGCAGCCTTCTCTCTGGCCACGTGTTCCACTTGATATTCCATAGTGCTGAGGGAGAGGTTGATTTGGCAATCAAGTGGGGTATAGGAAAATCACCCCCATTTGCCAGGATGCCCAATTGTAATTGCCTCGGATGAAGCACTGTTCGCGACAACCTCGAGGAAAGAGTTCCAACGTCCATTGCGGCTTAACCATCCTCAAACCATTGTATCCTTGGGGTCGTCTTGACATTGCAGATTAACCACCCATCATAGTCGTCTAACTCCGACATGCCGCGCTAGCTGATGTAGTCTCGCGTCGGGCAGAGGGTGATTGGATGGGTGCGTCAAGAGGTGGTCGGGGCATAGACGACTCGTGCACGGCATGTTCGAGGGGGGAGCCGCGTTCTTTTCAAGCAATATAGTATCGTCTCTCCACCGGACAGTTAAAGTGCATATATTTGCTGCCAGGAACCAACCGTAACACCAGCGTGTCCTTCGCCGTTCCTACTGAGCAGACAAGATGTCGTTAAACTGTGTCACAGAACCGGGTAGCGCGGCGACCTTGCAAGTGGGCTTAACCAGGGGAAATGGCTTGGAAGGTGTTCACTGGTGTATCTTGTATAACACAGACGTGAGGTGGTTAGTGGCTTTTGTGCAGGTTGTCTGTATTCCTTGCGTTGGAAGGAGCTCTGGATAGGCGAGCACCTTTGAAGTCCGGGAGCGGGCATTAAATAAGCCTACAGAATGAACCTAATTTTTGTCGACGCCGCTGAGGATCTTCCGAAGAGTGCCTAACCGTCATGCCAGTGTAGGCCTCGGTGTGAGACCAACCATGAAATTACTTTCAATAACAGACTTATATCTCTAGCGAGGACCACATGATTGCAATGTCACCTATATAGGGTGACAGCTGAAGAACTTGATTGTCCCGGCTAAAGGGAAAGGAAGAAATCTAAGTATACTCTAAAATAAGAAGGATCACCTTAATCTCGAATAAGAACAGATAGGATTTCAAGTCGGCAGTGGATGGCTACCCACTTCAAATTGATGTCAATGCATCTTACCAAATCTGTCGGGC
seq00016   CCGGCGACGACTTTGGAAACTCGAGCTCGTATGACTTCTGTGTTTCTACACCATCGTCTTTAGAACAGCTGAAAGTGTATTCGGAGTATAAAGTGTCTGTAAACATTTCAAGGACGGCTTGCTATATCCAGATCTGAGGATAACTCAGGAGTCGAGCAGAGCCCTGGTACGGGCTGTCAATTGGTCCAAAAGAGCATACCGCGGGGCACACGAGCCAACTCTGAACTCTAATGGGTGTCAACGCGCGAGGCGTCACAAACTTTGTAATGGGGAACATACGGATTGACGAAGGAAGACGTTTATACACTTGAACTCGGTCGTTCGGATCGGGAAGTGCTACAGATGACTCGTGCTAGGGTATTATAGATTAAGATAGACAACTCACCCAACCTCTGTACTAGCAGCTGGCGCTCAAGAGCAAAGCCGTAGAGCGATCATAATATAAGAAGTGAAGAACAACTACCCTCTCTCTAATGCAACAAACATTGGAGGAGTCGCCAGGGGGGGTTTTATCTCGATTTACCGGCGGGGAAAACTCTGTCATACACTCGGTTACCCACCAAAAAGGGATACAAGAGTCGGCCCGCAACCAGCGTTGTTGCATATACTTTCGGGTCTGCGCCGAGCGTCAGATAGCGATGGACTGACGTATAGCAGAGCTCGCCAACGACCTCCGTCACTGGCACCCGTAATTGGGAGGCTGTAGCGAACAGATTGTCCTGCCAAATGTTCTTACCTGCTAGGACATTACTATGATCACGGTGGACACTGCTAGCTGCCTAGCTGCGGAGTGTCGGTCGTCGTTGACCGCGCTGGGCTATCTACTGACTCGCCTCCATTAGACTATGTTTTTGGAGGACATATCTAAAATGTATGGCCGGCCTTTGCGCGCTGCCATGAAATTTCTTCTTTTTTTATAGTCCTAGGAAGCGTCAGCAATAAGCGCAACTAGCCTACCCTCATTAAAAAGGAACTGAAACGATGCGAGATGCCGGTGGAAGTCAGACCGGGCAGGACGTCGTGTTTGCCTCCACTCCCGTGCCTCTCCCATCAAAAAGACAAGATTAAGATTCCCCAAGAGCCGTGGATGGGTGCTGGGGAGCAATTCCAGCGCCATAAACTACAATTCCCTTTTGGTAGCGAACCAAATTTAAAATCCGCCGATATGTCAAGATACTTCCGCAAATGGAGGTCTTCAGTGGTGTGTAGGGATTCACCGAGTCAAGGAGCAGCCTTCTCTCTGGCCACGTGTTCCACTTGATATTCCATAGTGCTGAGGGAGAGGTTGATTTGGCAGTCAAGTGGGGTATAGGAAAATCACCCCCATTTGCCAGGATGCCCAATTGTAATTGCCTCGGATGAAGCACTGTTCGCGACAACCTCGAGGAAAGAGTTCCAACGTCCATTGCGGCTTAACCATCCTCAAACCATTGTATCCTTGGGGTCGTCTTGACATTGCAGATTAACCACCCATCATAGTCGTCTAACTCCGACATGCCGCGCTAGCTGATGTAGTCTCGCGTCGGGCAGAGGGTGATTGGATGGGTGCGTCAAGAGGTGGTCGGGGCATAGACGACTCGTGCACGGCATGTTCGAGGGGGGAGCCGCGTTCTTTTCAAGCAATATAGTATCGTCTCTCCACCGGACAGTTAAAGTGCATATATTTGCTGCCAGGAACCAACCGTAACACCAGCGTGTCCTTCGCCGTTCCTACTGAGCAGACAAGATGTCGTTAAACTGTGTCACAGAACCGGGTAGCGCGGCGACCTTGCAAGTGGGCTTAACCAGGGGAAATGGCTTGGAAGGTGTTCACTGGTGTATCTTGTATAACACAGACGTGAGGTGGTTAGTGGCTTTTGTGCAGGTTGTCTGTATTCCTTGCGTTGGAAGGAGCTCTGGATAGGCGAGCACCTTTGAAGTCCGGGAGCGGGCATTAAATAAGCCTACAGAATGAACCTAATTTTTGTCGACGCCGCTGAGGATCTTCCGAAGAGTGCCTAACCGTCATGCCAGTGTAGGCCTCGGTGTGAGACCAACCATGAAATTACTTTCAATAACAGACTTATATCGCTAGCGAGGACCACATGATTGCAATGTCACCTATATAGGGTGACAGCTGAAGAACTTGATTGTCCCGGCTAAAGGGAAAGGAAGAAATCTAAGTATACTCTAAAATAAGAAGGATCACCTTAATCTCGAATAAGAACAGATAGGATTTCAAGTCGGCAGTGGATGGCTACCCACTTCAAATTGATGTCAATGCATCTTACCAAATCTGTCGGGC
seq00017   CCGGCGACGACTTTGGAAACTCGAGCTCGTATGACTTCTGTGTTTCTACACCATCGTCTTTAGAACAGCTGAAAGTGTATTCGGAGTATAAAGTGTCTGTAAACATTTCAAGGACGGCTTGCTATATCCAGATCTGAGGATAACTCAGGAGTCGAGCAGAGCCCTGGTACGGGCTGTCAATTGGTCCAAAAGAGCATACCGCGGGGCACACGAGCCAACTCTGAACTCTAATGGGTGTCAACGCGCGAGGCGTCACAAACTTTGTAATGGGGAACATACGGATTGACGAAGGAAGACGTTTATACACTTGAACTCGGTCGTTCGGATCGGGAAGTGCTACAGATGACTCGTGCTAGGGTATTATAGATTAAGATAGACAACTCACCCAACCTCTGTACTAGCAGCTGGCGCTCAAGAGCAAAGCCGTAGAGCGATCATAATATAAGAAGTGAAGAACAACTACCCTCTCTCTAATGCAACAAACATTGGAGGAGTCGCCAGGGGGGGTTTTATCTCGATTTACCGGCGGGGAAAACTCTGTCATACACTCGGTTACCCACCAAAAAGGGATACAAGAGTCGGCCCGCAACCAGCGTTGTTGCATATACTTTCGGGTCTGCGCCGAGCGTCAGATAGCGATGGACTGACGTATAGCAGAGCTCGCCAACGACCTCCGTCACTGGCACCCGTAATTGGGAGGCTGTAGCGAACAGATTGTCCTGCCAAATGTTCTTACCTGCTAGGACATTACTATGATCACGGTGGACACTGCTAGCTGCCTAGCTGCGGAGTGTCGGTCGTCGTTGACCGCGCTGGGCTATCTACTGACTCGCCTCCATTAGACTATGTTTTTGGAGGACATATCTAAAATGTATGGCCGGCCTTTGCGCGCTGCCATGAAATTTCTTCTTTTTTTATAGTCCTAGGAAGCGTCAGCAATAAGCGCAACTAGCCTACCCTCATTAAAAAGGAACTGAAACGATGCGAGATGCCGGTGGAAGTCAGACCGGGCAGGACGTCGTGTTTGCCTCCACTCCCGTGCCTCTCCCATCAAAAAGACAAGATTAAGATTCCCCAAGAGCCGTGGATGGGTGCTGGGGAGCAATTCCAGCGCCATAAACTACAATTCCCTTTTGGTAGCGAACCAAATTTAAAATCCGCCGATATGTCAAGATACTTCCGCAAATGGAGGTCTTCAGTGGTGTGTAGGGATTCACCGAGTCAAGGAGCAGCCTTCTCTCTGGCCACGTGTTCCACTTGATATTCCATAGTGCTGAGGGAGAGGTTGATTTGGCAATCAAGTGGGGTATAGGAAAATCACCCCCATTTGCCAGGATGCCCAATTGTAATTGCCTCGGATGAAGCACTGTTCGCGACAACCTCGAGGAAAGAGTTCCAACGTCCATTGCGGCTTAACCATCCTCAAACCATTGTATCCTTGGGGTCGTCTTGACATTGCAGATTAACCACCCATCATAGTCGTCTAACTCCGACATGCCGCGCTAGCTGATGTAGTCTCGCGTCGGGCAGAGGGTGATTGGATGGGTGCGTCAAGAGGTGGTCGGGGCATAGACGACTCGTGCACGGCATGTTCGAGGGGGGAGCCGTGTTCTTTTCAAGCAATATAGTATCGTCTCTCCACCGGACAGTTAAAGTGCATATATTTGCTGCCAGGAACCAACCGTAACACCAGCGTGTCCTTCGCCGTTCCTACTGAGCAGACAAGATGTCGTTAAACTGTGTCACAGAACCGGGTAGCGCGGCGACCTTGCAAGTGGGCTTAACCAGGGGAAATGGCTTGGAAGGTGTTCACTGGTGTATCTTGTATAACACAGACGTGAGGTGGTTAGTGGCTTTTGTGCAGGTTGTCTGTATTCCTTGCGTTGGAAGGAGCTCTGGATAGGCGAGCACCTTTGAAGTCCGGGAGCGGGCATTAAATAAGCCTACAGAATGAACCTAATTTTTGTCGACGCCGCTGAGGATCTTCCGAAGAGTGCCTAACCGTCATGCCAGTGTAGGCCTCGGTGTGAGACCAACCATGAAATTACTTTCAATAACAGACTTATATCGCTAGCGAGGACCACATGATTGCAATGTCACCTATATAGGGTGACAGCTGAAGAACTTGATTGTCCCGGCTAAAGGGAAAGGAAGAAATCTAAGTATACTCTAAAATAAGAAGGATCACCTTAATCTCGAATAAGAACAGATAGGATTTCAAGTCGGCAGTGGATGGCTACCCACTTCAAATTGATGTCAATGCATCTTACCAAATCTGTCGGGC
seq00018   CCGGCGACGACTTTGGAAACTCGAGCTCGTATGACTTCTGTGTTTCTACACCATCGTCTTTAGAACAGCTGAAAGTGTATTCGGAGTATAAAGTGTCTGTAAACATTTCAAGGACGGCTTGCTATATCCAGATCTGAGGATAACTCAGGAGTCGAGCAGAGCCCTGGTACGGGCTGTCAATTGGTCCAAAAGAGCATACCGCGGGGCACACGAGCCAACTCTGAACTCTAATGGGTGTCAACGCGCGAGGCGTCACAAACTTTGTAATGGGGAACATACGGATTGACGAAGGAAGACGTTTATACACTTGAACTCGGTCGTTCGGATCGGGAAGTGCTACAGATGACTCGTGCTAGGGTATTATAGATTAAGATAGACAACTCACCCAACCTCTGTACTAGCAGCTGGCGCTCAAGAGCAAAGCCGTAGAGCGATCATAATATAAGAAGTGAAGAACAACTACCCTCTCTCTAATGCAACAAACATTGGAGGAGTCGCCAGGGGGGGTTTTATCTCGATTTACCGGCGGGGAAAACTCTGTCATACACTCGGTTACCCACCAAAAAGGGATACAAGAGTCGGCCCGCAACCAGCGTTGTTGCATATACTCTCGGGTCTGCGCCGAGCGTCAGATAGCGATGGACTGACGTATAGCAGAGCTCGCCAACGACCTCCGTCACTGGCACCCGTAATTGGGAGGCTGTAGCGAACAGATTGTCCTGCCAAATGTTCTTACCTGCTAGGACATTACTATGATCACGGTGGACACTGCTAGCTGCCTAGCTGCGGAGTGTCGGTCGTCGTTGACCGCGCTGGGCTATCTACTGACTCGCCTCCATTAGACTATGTTTTTGGAGGACATATCTAAAATGTATGGCCGGCCTTTGCGCGCTGCCATGAAATTTCTTCTTTTTTTATAGTCCTAGGAAGCGTCAGCAATAAGCGCAACTAGCCTACCCTCATTAAAAAGGAACTGAAACGATGCGAGATGCCGGTGGAAGTCAGACCGGGCAGGACGTCGTGTTTGCCTCCACTCCCGTGCCTCTCCCATCAAAAAGACAAGATTAAGATTCCCCAAGAGCCGTGGATGGGTGCTGGGGAGCAATTCCAGCGCCATAAACTACAATTCCCTTTTGGTAGCGAACCAAATTTAAAATCCGCCGATATGTCAAGATACTTCCGCAAATGGAGGTCTTCAGTGGTGTGTAGGGATTCACCGAGTCAAGGAGCAGCCTTCTCTCTGGCCACGTGTTCCACTTGATATTCCATAGTGCTGAGGGAGAGGTTGATTTGGCAGTCAAGTGGGGTATAGGAAAATCACCCCCATTTGCCAGGATGCCCAATTGTAATTGCCTCGGATGAAGCACTGTTCGCGACAACCTCGAGGAAAGAGTTCCAACGTCCATTGCGGCTTAACCATCCTCAAACCATTGTATCCTTGGGGTCGTCTTGACATTGCAGATTAACCACCCATCATAGTCGTCTAACTCCGACATGCCGCGCTAGCTGATGTAGTCTCGCGTCGGGCAGAGGGTGATTGGATGGGTGCGTCAAGAGGTGGTCGGGGCATAGACGACTCGTGCACGGCATGTTCGAGGGGGGAGCCGCGTTCTTTTCAAGCAATATAGTATCGTCTCTCCACCGGACAGTTAAAGTGCATATATTTGCTGCCAGGAACCAACCGTAACACCAGCGTGTCCTTCGCCGTTCCTACTGAGCAGACAAGATGTCGTTAAACTGTGTCACAGAACCGGGTAGCGCGGCGACCTTGCAAGTGGGCTTAACCAGGGGAAATGGCTTGGAAGGTGTTCACTGGTGTATCTTGTATAACACAGACGTGAGGTGGTTAGTGGCTTTTGTGCAGGTTGTCTGTATTCCTTGCGTTGGAAGGAGCTCTGGATAGGCGAGCACCTTTGAAGTCCGGGAGCGGGCATTAAATAAGCCTACAGAATGAACCTAATTTTTGTCGACGCCGCTGAGGATCTTCCGAAGAGTGCCTAACCGTCATGCCAGTGTAGGCCTCGGTGTGAGACCAACCATGAAATTACTTTCAATAACAGACTTATATCGCTAGCGAGGACCACATGATTGCAATGTCACCTATATAGGGTGACAGCTGAAGAACTTGATTGTCCCGGCTAAAGGGAAAGGAAGAAATCTAAGTATACTCTAAAATAAGAAGGATCACCTTAATCTCGAATAAGAACAGATAGGATTTCAAGTCGGCAGTGGATGGCTACCCACTTCAAATTGATGTCAATGCATCTTACCAAATCTGTCGGGC
seq00019   CCGGCGACGACTTTGGAAACTCGAGCTCGTATGACTTCTGTGTTTCTACACCATCGTCTTTAGAACAGCTGAAAGTGTATTCGGAGTATAAAGTGTCTGTAAACATTTCAAGGACGGCTTGCTATATCCAGATCTGAGGATAACTCAGGAGTCGAGCAGAGCCCTGGTACGGGCTGTCAATTGGTCCAAAAGAGCATACCGCGGGGCACACGAGCCAACTCTGAACTCTAATGGGTGTCAACGCGCGAGGCGTCACAAACTTTGTAATGGGGAACATACGGATTGACGAAGGAAGACGTTTATACACTTGAACTCGGTCGTTCGGATCGGGAAGTGCTACAGATGACTCGTGCTAGGGTATTATAGATTAAGATAGACAACTCACCCAACCTCTGTACTAGCAGCTGGCGCTCAAGAGCAAAGCCGTAGAGCGATCATAATATAAGAAGTGAAGAACAACTACCCTCTCTCTAATGCAACAAACATTGGAGGAGTCGCCAGGGGGGGTTTTATCTCGATTTACCGGCGGGGAAAACTCTGTCATACACTCTGTTACCCACCAAAAAGGGATACAAGAGTCGGCCCGCAACCAGCGTTGTTGCATATACTTTCGGGTCTGCGCCGAGCGTCAGATAGCGATGGACTGACGTATAGCAGAGCTCGCCAACGACCTCCGTCACTGGCACCCGTAATTGGGAGGCTGTAGCGAACAGATTGTCCTGCCAAATGTTCTTACCTGCTAGGACATTACTATGATCACGGTGGACACTGCTAGCTGCCTAGCTGCGGAGTGTCGGTCGTCGTTGACCGCGCTGGGCTATCTACTGACTCGCCTCCATTAGACTATGTTTTTGGAGGACATATCTAAAATGTATGGCCGGCCTTTGCGCGCTGCCATGAAATTTCTTCTTTTTTTATAGTCCTAGGAAGCGTCAGCAATAAGCGCAACTAGCCTACCCTCATTAAAAAGGAACTGAAACGATGCGAGATGCCGGTGGAAGTCAGACCGGGCAGGACGTCGTGTTTGCCTCCACTCCCGTGCCTCTCCCATCAAAAAGACAAGATTAAGATTCCCCAAGAGCCGTGGATGGGTGCTGGGGAGCAATTCCAGCGCCATAAACTACAATTCCCTTTTGGTAGCGAACCAAATTTAAAATCCGCCGATATGTCAAGATACTTCCGCAAATGGAGGTCTTCAGTGGTGTGTAGGGATTCACCGAGTCAAGGAGCAGCCTTCTCTCTGGCCACGTGTTCCACTTGATATTCCATAGTGCTGAGGGAGAGGTTGATTTGGCAATCAAGTGGGGTATAGGAAAATCACCCCCATTTGCCAGGATGCCCAATTGTAATTGCCTCGGATGAAGCACTGTTCGCGACAACCTCGAGGAAAGAGTTCCAACGTCCATTGCGGCTTAACCATCCTCAAACCATTGTATCCTTGGGGTCGTCTTGACATTGCAGATTAACCACCCATCATAGTCGTCTAACTCCGACATGCCGCGCTAGCTGATGTAGTCTCGCGTCGGGCAGAGGGTGATTGGATGGGTGCGTCAAGAGGTGGTCGGGGCATAGACGACTCGTGCACGGCATGTTCGAGGGGGGAGCCGTGTTCTTTTCAAGCAATATAGTATCGTCTCTCCACCGGACAGTTAAAGTGCATATATTTGCTGCCAGGAACCAACCGTAACACCAGCGTGTCCTTCGCCGTTCCTACTGAGCAGACAAGATGTCGTGAAACTGTGTCACAGAACCGGGTAGCGCGGCGACCTTGCAAGTGGGCTTAACCAGGGGAAATGGCTTGGAAGGTGTTCACTGGTGTATCTTGTATAACACAGACGTGAGGTGGTTAGTGGCTTTTGTGCAGGTTGTCTGTATTCCTTGCGTTGGAAGGAGCTCTGGATAGGCGAGCACCTTTGAAGTCCGGGAGCGGGCATTAAATAAGCCTACAGAATGAACCTAATTTTTGTCGACGCCGCTGAGGATCTTCCGAAGAGTGCCTAACCGTCATGCCAGTGTAGGCCTCGGTGTGAGACCAACCATGAAATTACTTTCAATAACAGACTTATATCGCTAGCGAGGACCACATGATTGCAATGTCACCTATATAGGGTGACAGCTGAAGAACTTGATTGTCCCGGCTAAAGGGAAAGGAAGAAATCTAAGTATACTCTAAAATAAGAAGGATCACCTTAATCTCGAATAAGAACAGATAGGATTTCAAGTCGGCAGTGGATGGCTACCCACTTCAAATTGATGTCAATGCATCTTACCAAATCTGTCGGGC
seq00020   CCGGCGACGACTTTGGAAACTCGAGCTCGTATGACTTCTGTGTTTCTACACCATCGTCTTTAGAACAGCTGAAAGTGTATTCGGAGTATAAAGTGTCTGTAAACATTTCAAGGACGGCTTGCTATATCCAGATCTGAGGATAACTCAGGAGTCGAGCAGAGCCCTGGTACGGGCTGTCAATTGGTCCAAAAGAGCATACCGCGGGGCACACGAGCCAACTCTGAACTCTAATGGGTGTCAACGCGCGAGGCGTCACAAACTTTGTAATGGGGAACATACGGATTGACGAAGGAAGACGTTTATACACTTGAACTCGGTCGTTCGGATCGGGAAGTGCTACAGATGACTCGTGCTAGGGTATTATAGATTAAGATAGACAACTCACCCAACCTCTGTACTAGCAGCTGGCGCTCAAGAGCAAAGCCGTAGAGCGATCATAATATAAGAAGTGAAGAACAACTACCCTCTCTCTAATGCAACAAACATTGGAGGAGTCGCCAGGGGGGGTTTTATCTCGATTTACCGGCGGGGAAAACTCTGTCATACACTCGGTTACCCACCAAAAAGGGATACAAGAGTCGGCCCGCAACCAGCGTTGTTGCATATACTTTCGGGTCTGCGCCGAGCGTCAGATAGCGATGGACTGACGTATAGCAGAGCTCGCCAACGACCTCCGTCACTGGCACCCGTAATTGGGAGGCTGTAGCGAACAGATTGTCCTGCCAAATGTTCTTACCTGCTAGGACATTACTATGATCACGGTGGACACTGCTAGCTGCCTAGCTGCGGAGTGTCGGTCGTCGTTGACCGCGCTGGGCTATCTACTGACTCGCCTCCATTAGACTATGTTTTTGGAGGACATATCTAAAATGTATGGCCGGCCTTTGCGCGCTGCCATGAAATTTCTTCTTTTTTTATAGTCCTAGGAAGCGTCAGCAATAAGCGCAACTAGCCTACCCTCATTAAAAAGGAACTGAAACGATGCGAGATGCCGGTGGAAGTCAGACCGGGCAGGACGTCGTGTTTGCCTCCACTCCCGTGCCTCTCCCATCAAAAAGACAAGATTAAGATTCCCCAAGAGCCGTGGATGGGTGCTGGGGAGCAATTCCAGCGCCATAAACTACAATTCCCTTTTGGTAGCGAACCAAATTTAAAATCCGCCGATATGTCAAGATACTTCCGCAAATGGAGGTCTTCAGTGGTGTGTAGGGATTCACCGAGTCAAGGAGCAGCCTTCTCTCTGGCCACGTGTTCCACTTGATATTCCATAGTGCTGAGGGAGAGGTTGATTTGGCAGTCAAGTGGGGTATAGGAAAATCACCCCCATTTGCCAGGATGCCCAATTGTAATTGCCTCGGATGAAGCACTGTTCGCGACAACCTCGAGGAAAGAGTTCCAACGTCCATTGCGGCTTAACCATCCTCAAACCATTGTATCCTTGGGGTCGTCTTGACATTGCAGATTAACCACCCATCATAGTCGTCTAACTCCGACATGCCGCGCTAGCTGATGTAGTCTCGCGTCGGGCAGAGGGTGATTGGATGGGTGCGTCAAGAGGTGGTCGGGGCATAGACGACTCGTGCACGGCATGTTCGAGGGGGGAGCCGCGTTCTTTTCAAGCAATATAGTATCGTCTCTCCACCGGACAGTTAAAGTGCATATATTTGCTGCCAGGAACCAACCGTAACACCAGCGTGTCCTTCGCCGTTCCTACTGAGCAGACAAGATGTCGTTAAACTGTGTCACAGAACCGGGTAGCGCGGCGACCTTGCAAGTGGGCTTAACCAGGGGAAATGGCTTGGAAGGTGTTCACTGGTGTATCTTGTATAACACAGACGTGAGGTGGTTAGTGGCTTTTGTGCAGGTTGTCTGTATTCCTTGCGTTGGAAGGAGCTCTGGATAGGCGAGCACCTTTGAAGTCCGGGAGCGGGCATTAAATAAGCCTACAGAATGAACCTAATTTTTGTCGACGCCGCTGAGGATCTTCCGAAGAGTGCCTAACCGTCATGCCAGTGTAGGCCTCGGTGTGAGACCAACCATGAAATTACTTTCAATAACAGACTTATATCGCTAGCGAGGACCACATGATTGCAATGTCACCTATATAGGGTGACAGCTGAAGAACTTGATTGTCCCGGCTAAAGGGAAAGGAAGAAATCTAAGTATACTCTAAAATAAGAAGGATCACCTTAATCTCGAATAAGAACAGATAGGATTTCAAGTCGGCAGTGGATGGCTACCCACTTCAAATTGATGTCAATGCATCTTACCAAATCTGTCGGGC
seq00021   CCGGCGACGACTTTGGAAACTCGAGCTCGTATGACTTCTGTGTTTCTACACCATCGTCTTTAGAACAGCTGAAAGTGTATTCGGAGTATAAAGTGTCTGTAAACATTTCAAGGACGGCTTGCTATATCCAGATCTGAGGATAACTCAGGAGTCGAGCAGAGCCCTGGTACGGGCTGTCAATTGGTCCAAAAGAGCATACCGCGGGGCACACGAGCCAACTCTGAACTCTAATGGGTGTCAACGCGCGAGGCGTCACAAACTTTGTAATGGGGAACATACGGATTGACGAAGGAAGACGTTTATACACTTGAACTCGGTCGTTCGGATCGGGAAGTGCTACAGATGACTCGTGCTAGGGTATTATAGATTAAGATAGACAACTCACCCAACCTCTGTACTAGCAGCTGGCGCTCAAGAGCAAAGCCGTAGAGCGATCATAATATAAGAAGTGAAGAACAACTACCCTCTCTCTAATGCAACAAACATTGGAGGAGTCGCCAGGGGGGGTTTTATCTCGATTTACCGGCGGGGAAAACTCTGTCATACACTCGGTTACCCACCAAAAAGGGATACAAGAGTCGGCCCGCAACCAGCGTTGTTGCATATACTTTCGGGTCTGCGCCGAGCGTCAGATAGCGATGGACTGACGTATAGCAGAGCTCGCCAACGACCTCCGTCACTGGCACCCGTAATTGGGAGGCTGTAGCGAACAGATTGTCCTGCCAAATGTTCTTACCTGCTAGGACATTACTATGATCACGGTGGACACTGCTAGCTGCCTAGCTGCGGAGTGTCGGTCGTCGTTGACCGCGCTGGGCTATCTACTGACTCGCCTCCATTAGACTATGTTTTTGGAGGACATATCTAAAATGTATGGCCGGCCTTTGCGCGCTGCCATGAAATTTCTTCTTTTTTTATAGTCCTAGGAAGCGTCAGCAATAAGCGCAACTAGCCTACCCTCATTAAAAAGGAACTGAAACGATGCGAGATGCCGGTGGAAGTCAGACCGGGCAGGACGTCGTGTTTGCCTCCACTCCCGTGCCTCTCCCATCAAAAAGACAAGATTAAGATTCCCCAAGAGCCGTGGATGGGTGCTGGGGAGCAATTCCAGCGCCATAAACTACAATTCCCTTTTGGTAGCGAACCAAATTTAAAATCCGCCGATATGTCAAGATACTTCCGCAAATGGAGGTCTTCAGTGGTGTGTAGGGATTCACCGAGTCAAGGAGCAGCCTTCTCTCTGGCCACGTGTTCCACTTGATATTCCATAGTGCTGAGGGAGAGGTTGATTTGGCAGTCAAGTGGGGTATAGGAAAATCACCCCCATTTGCCAGGATGCCCAATTGTAATTGCCTCGGATGAAGCACTGTTCGCGACAACCTCGAGGAAAGAGTTCCAACGTCCATTGCGGCTTAACCATCCTCAAACCATTGTATCCTTGGGGTCGTCTTGACATTGCAGATTAACCACCCATCATAGTCGTCTAACTCCGACATGCCGCGCTAGCTGATGTAGTCTCGCGTCGGGCAGAGGGTGATTGGATGGGTGCGTCAAGAGGTGGTCGGGGCATAGACGACTCGTGCACGGCATGTTCGAGGGGGGAGCCGCGTTCTTTTCAAGCAATATAGTATCGTCTCTCCACCGGACAGTTAAAGTGCATATATTTGCTGCCAGGAACCAACCGTAACACCAGCGTGTCCTTCGCCGTTCCTACTGAGCAGACAAGATGTCGTTAAACTGTGTCACAGAACCGGGTAGCGCGGCGACCTTGCAAGTGGGCTTAACCAGGGGAAATGGCTTGGAAGGTGTTCACTGGTGTATCTTGTATAACACAGACGTGAGGTGGTTAGTGGCTTTTGTGCAGGTTGTCTGTATTCCTTGCGTTGGAAGGAGCTCTGGATAGGCGAGCACCTTTGAAGTCCGGGAGCGGGCATTAAATAAGCCTACAGAATGAACCTAATTTTTGTCGACGCCGCTGAGGATCTTCCGAAGAGTGCCTAACCGTCATGCCAGTGTAGGCCTCGGTGTGAGACCAACCATGAAATTACTTTCAATAACAGACTTATATCGCTAGCGAGGACCACATGATTGCAATGTCACCTATATAGGGTGACAGCTGAAGAACTTGATTGTCCCGGCTAAAGGGAAAGGAAGAAATCTAAGTATACTCTAAAATAAGAAGGATCACCTTAATCTCGAATAAGAACAGATAGGATTTCAAGTCGGCAGTGGATGGCTACCCACTTCAAATTGATGTCAATGCATCTTACCAAATCTGTCGGGC
seq00022   CCGGCGACGACTTTGGAAACTCGAGCTCGTATGACTTCTGTGTTTCTACACCATCGTCTTTAGAACAGCTGAAAGTGTATTCGGAGTATAAAGTGTCTGTAAACATTTCAAGGACGGCTTGCTATATCCAGATCTGAGGATAACTCAGGAGTCGAGCAGAGCCCTGGTACGGGCTGTCAATTGGTCCAAAAGAGCATACCGCGGGGCACACGAGCCAACTCTGAACTCTAATGGGTGTCAACGCGCGAGGCGTCACAAACTTTGTAATGGGGAACATACGGATTGACGAAGGAAGACGTTTATACACTTGAACTCGGTCGTTCGGATCGGGAAGTGCTACAGATGACTCGTGCTAGGGTATTATAGATTAAGATAGACAACTCACCCAACCTCTGTACTAGCAGCTGGCGCTCAAGAGCAAAGCCGTAGAGCGATCATAATATAAGAAGTGAAGAACAACTACCCTCTCTCTAATGCAACAAACATTGGAGGAGTCGCCAGGGGGGGTTTTATCTCGATTTACCGGCGGGGAAAACTCTGTCATACACTCTGTTACCCACCAAAAAGGGATACAAGAGTCGGCCCGCAACCAGCGTTGTTGCATATACTTTCGGGTCTGCGCCGAGCGTCAGATAGCGATGGACTGACGTATAGCAGAGCTCGCCAACGACCTCCGTCACTGGCACCCGTAATTGGGAGGCTGTAGCGAACAGATTGTCCTGCCAAATGTTCTTACCTGCTAGGACATTACTATGATCACGGTGGACACTGCTAGCTGCCTAGCTGCGGAGTGTCGGTCGTCGTTGACCGCGCTGGGCTATCTACTGACTCGCCTCCATTAGACTATGTTTTTGGAGGACATATCTAAAATGTATGGCCGGCCTTTGCGCGCTGCCATGAAATTTCTTCTTTTTTTATAGTCCTAGGAAGCGTCAGCAATAAGCGCAACTAGCCTACCCTCATTAAAAAGGAACTGAAACGATGCGAGATGCCGGTGGAAGTCAGACCGGGCAGGACGTCGTGTTTGCCTCCACTCCCGTGCCTCTCCCATCAAAAAGACAAGATTAAGATTCCCCAAGAGCCGTGGATGGGTGCTGGGGAGCAATTCCAGCGCCATAAACTACAATTCCCTTTTGGTAGCGAACCAAATTTAAAATCCGCCGATATGTCAAGATACTTCCGCAAATGGAGGTCTTCAGTGGTGTGTAGGGATTCACCGAGTCAAGGAGCAGCCTTCTCTCTGGCCACGTGTTCCACTTGATATTCCATAGTGCTGAGGGAGAGGTTGATTTGGCAATCAAGTGGGGTATAGGAAAATCACCCCCATTTGCCAGGATGCCCAATTGTAATTGCCTCGGATGAAGCACTGTTCGCGACAACCTCGAGGAAAGAGTTCCAACGTCCATTGCGGCTTAACCATCCTCAAACCATTGTATCCTTGGGGTCGTCTTGACATTGCAGATTAACCACCCATCATAGTCGTCTAACTCCGACATGCCGCGCTAGCTGATGTAGTCTCGCGTCGGGCAGAGGGTGATTGGATGGGTGCGTCAAGAGGTGGTCGGGGCATAGACGACTCGTGCACGGCATGTTCGAGGGGGGAGCCGTGTTCTTTTCAAGCAATATAGTATCGTCTCTCCACCGGACAGTTAAAGTGCATATATTTGCTGCCAGGAACCAACCGTAACACCAGCGTGTCCTTCGCCGTTCCTACTGAGCAGACAAGATGTCGTTAAACTGTGTCACAGAACCGGGTAGCGCGGCGACCTTGCAAGTGGGCTTAACCAGGGGAAATGGCTTGGAAGGTGTTCACTGGTGTATCTTGTATAACACAGACGTGAGGTGGTTAGTGGCTTTTGTGCAGGTTGTCTGTATTCCTTGCGTTGGAAGGAGCTCTGGATAGGCGAGCACCTTTGAAGTCCGGGAGCGGGCATTAAATAAGCCTACAGAATGAACCTAATTTTTGTCGACGCCGCTGAGGATCTTCCGAAGAGTGCCTAACCGTCATGCCAGTGTAGGCCTCGGTGTGAGACCAACCATGAAATTACTTTCAATAACAGACTTATATCGCTAGCGAGGACCACATGATTGCAATGTCACCTATATAGGGTGACAGCTGAAGAACTTGATTGTCCCGGCTAAAGGGAAAGGAAGAAATCTAAGTATACTCTAAAATAAGAAGGATCACCTTAATCTCGAATAAGAACAGATAGGATTTCAAGTCGGCAGTGGATGGCTACCCACTTCAAATTGATGTCAATGCATCTTACCAAATCTGTCGGGC
seq00023   CCGGCGACGACTTTGGAAACTCGAGCTCGTATGACTTCTGTGTTTCTACACCATCGTCTTTAGAACAGCTGAAAGTGTATTCGGAGTATAAAGTGTCTGTAAACATTTCAAGGACGGCTTGCTATATCCAGATCTGAGGATAACTCAGGAGTCGAGCAGAGCCCTGGTACGGGCTGTCAATTGGTCCAAAAGAGCATACCGCGGGGCACACGAGCCAACTCTGAACTCTAATGGGTGTCAACGCGCGAGGCGTCACAAACTTTGTAATGGGGAACATACGGATTGACGAAGGAAGACGTTTATACACTTGAACTCGGTCGTTCGGATCGGGAAGTGCTACAGATGACTCGTGCTAGGGTATTATAGATTAAGATAGACAACTCACCCAACCTCTGTACTAGCAGCTGGCGCTCAAGAGCAAAGCCGTAGAGCGATCATAATATAAGAAGTGAAGAACAACTACCCTCTCTCTAATGCAACAAACATTGGAGGAGTCGCCAGGGGGGGTTTTATCTCGATTTACCGGCGGGGAAAACTCTGTCATACACTCGGTTACCCACCAAAAAGGGATACAAGAGTCGGCCCGCAACCAGCGTTGTTGCATATACTTTCGGGTCTGCGCCGAGCGTCAGATAGCGATGGACTGACGTATAGCAGAGCTCGCCAACGACCTCCGTCACTGGCACCCGTAATTGGGAGGCTGTAGCGAACAGATTGTCCTGCCAAATGTTCTTACCTGCTAGGACATTACTATGATCACGGTGGACACTGCTAGCTGCCTAGCTGCGGAGTGTCGGTCGTCGTTGACCGCGCTGGGCTATCTACTGACTCGCCTCCATTAGACTATGTTTTTGGAGGACATATCTAAAATGTATGGCCGGCCTTTGCGCGCTGCCATGAAATTTCTTCTTTTTTTATAGTCCTAGGAAGCGTCAGCAATAAGCGCAACTAGCCTACCCTCATTAAAAAGGAACTGAAACGATGCGAGATGCCGGTGGAAGTCAGACCGGGCAGGACGTCGTGTTTGCCTCCACTCCCGTGCCTCTCCCATCAAAAAGACAAGATTAAGATTCCCCAAGAGCCGTGGATGGGTGCTGGGGAGCAATTCCAGCGCCATAAACTACAATTCCCTTTTGGTAGCGAACCAAATTTAAAATCCGCCGATATGTCAAGATACTTCCGCAAATGGAGGTCTTCAGTGGTGTGTAGGGATTCACCGAGTCAAGGAGCAGCCTTCTCTCTGGCCACGTGTTCCACTTGATATTCCATAGTGCTGAGGGAGAGGTTGATTTGGCAGTCAAGTGGGGTATAGGAAAATCACCCCCATTTGCCAGGATGCCCAATTGTAATTGCCTCGGATGAAGCACTGTTCGCGACAACCTCGAGGAAAGAGTTCCAACGTCCATTGCGGCTTAACCATCCTCAAACCATTGTATCCTTGGGGTCGTCTTGACATTGCAGATTAACCACCCATCATAGTCGTCTAACTCCGACATGCCGCGCTAGCTGATGTAGTCTCGCGTCGGGCAGAGGGTGATTGGATGGGTGCGTCAAGAGGTGGTCGGGGCATAGACGACTCGTGCACGGCATGTTCGAGGGGGGAGCCGCGTTCTTTTCAAGCAATATAGTATCGTCTCTCCACCGGACAGTTAAAGTGCATATATTTGCTGCCAGGAACCAACCGTAACACCAGCGTGTCCTTCGCCGTTCCTACTGAGCAGACAAGATGTCGTTAAACTGTGTCACAGAACCGGGTAGCGCGGCGACCTTGCAAGTGGGCTTAACCAGGGGAAATGGCTTGGAAGGTGTTCACTGGTGTATCTTGTATAACACAGACGTGAGGTGGTTAGTGGCTTTTGTGCAGGTTGTCTGTATTCCTTGCGTTGGAAGGAGCTCTGGATAGGCGAGCACCTTTGAAGTCCGGGAGCGGGCATTAAATAAGCCTACAGAATGAACCTAATTTTTGTCGACGCCGCTGAGGATCTTCCGAAGAGTGCCTAACCGTCATGCCAGTGTAGGCCTCGGTGTGAGACCAACCATGAAATTACTTTCAATAACAGACTTATATCGCTAGCGAGGACCACATGATTGCAATGTCACCTATATAGGGTGACAGCTGAAGAACTTGATTGTCCCGGCTAAAGGGAAAGGAAGAAATCTAAGTATACTCTAAAATAAGAAGGATCACCTTAATCTCGAATAAGAACAGATAGGATTTCAAGTCGGCAGTGGATGGCTACCCACTTCAAATTGATGTCAATGCATCTTACCAAATCTGTCGGGC
seq00024   CCGGCGACGACTTTGGAAACTCGAGCTCGTATGACTTCTGTGTTTCTACACCATCGTCTTTAGAACAGCTGAAAGTGTATTCGGAGTATAAAGTGTCTGTAAACATTTCAAGGACGGCTTGCTATATCCAGATCTGAGGATAACTCAGGAGTCGAGCAGAGCCCTGGTACGGGCTGTCAATTGGTCCAAAAGAGCATACCGCGGGGCACACGAGCCAACTCTGAACTCTAATGGGTGTCAACGCGCGAGGCGTCACAAACTTTGTAATGGGGAACATACGGATTGACGAAGGAAGACGTTTATACACTTGAACTCGGTCGTTCGGATCGGGAAGTGCTACAGATGACTCGTGCTAGGGTATTATAGATTAAGATAGACAACTCACCCAACCTCTGTACTAGCAGCTGGCGCTCAAGAGCAAAGCCGTAGAGCGATCATAATATAAGAAGTGAAGAACAACTACCCTCTCTCTAATGCAACAAACATTGGAGGAGTCGCCAGGGGGGGTTTTATCTCGATTTACCGGCGGGGAAAACTCTGTCATACACTCGGTTACCCACCAAAAAGGGATACAAGAGTCGGCCCGCAACCAGCGTTGTTGCATATACTTTCGGGTCTGCGCCGAGCGTCAGATAGCGATGGACTGACGTATAGCAGAGCTCGCCAACGACCTCCGTCACTGGCACCCGTAATTGGGAGGCTGTAGCGAACAGATTGTCCTGCCAAATGTTCTTACCTGCTAGGACATTACTATGATCACGGTGGACACTGCTAGCTGCCTAGCTGCGGAGTGTCGGTCGTCGTTGACCGCGCTGGGCTATCTACTGACTCGCCTCCATTAGACTATGTTTTTGGAGGACATATCTAAAATGTATGGCCGGCCTTTGCGCGCTGCCATGAAATTTCTTCTTTTTTTATAGTCCTAGGAAGCGTCAGCAATAAGCGCAACTAGCCTACCCTCATTAAAAAGGAACTGAAACGATGCGAGATGCCGGTGGAAGTCAGACCGGGCAGGACGTCGTGTTTGCCTCCACTCCCGTGCCTCTCCCATCAAAAAGACAAGATTAAGATTCCCCAAGAGCCGTGGATGGGTGCTGGGGAGCAATTCCAGCGCCATAAACTACAATTCCCTTTTGGTAGCGAACCAAATTTAAAATCCGCCGATATGTCAAGATACTTCCGCAAATGGAGGTCTTCAGTGGTGTGTAGGGATTCACCGAGTCAAGGAGCAGCCTTCTCTCTGGCCACGTGTTCCACTTGATATTCCATAGTGCTGAGGGAGAGGTTGATTTGGCAATCAAGTGGGGTATAGGAAAATCACCCCCATTTGCCAGGATGCCCAATTGTAATTGCCTCGGATGAAGCACTGTTCGCGACAACCTCGAGGAAAGAGTTCCAACGTCCATTGCGGCTTAACCATCCTCAAACCATTGTATCCTTGGGGTCGTCTTGACATTGCAGATTAACCACCCATCATAGTCGTCTAACTCCGACATGCCGCGCTAGCTGATGTAGTCTCGCGTCGGGCAGAGGGTGATTGGATGGGTGCGTCAAGAGGTGGTCGGGGCATAGACGACTCGTGCACGGCATGTTCGAGGGGGGAGCCGTGTTCTTTTCAAGCAATATAGTATCGTCTCTCCACCGGACAGTTAAAGTGCATATATTTGCTGCCAGGAACCAACCGTAACACCAGCGTGTCCTTCGCCGTTCCTACTGAGCAGACAAGATGTCGTTAAACTGTGTCACAGAACCGGGTAGCGCGGCGACCTTGCAAGTGGGCTTAACCAGGGGAAATGGCTTGGAAGGTGTTCACTGGTGTATCTTGTATAACACAGACGTGAGGTGGTTAGTGGCTTTTGTGCAGGTTGTCTGTATTCCTTGCGTTGGAAGGAGCTCTGGATAGGCGAGCACCTTTGAAGTCCGGGAGCGGGCATTAAATAAGCCTACAGAATGAACCTAATTTTTGTCGACGCCGCTGAGGATCTTCCGAAGAGTGCCTAACCGTCATGCCAGTGTAGGCCTCGGTGTGAGACCAACCATGAAATTACTTTCAATAACAGACTTATATCGCTAGCGAGGACCACATGATTGCAATGTCACCTATATAGGGTGACAGCTGAAGAACTTGATTGTCCCGGCTAAAGGGAAAGGAAGAAATCTAAGTATACTCTAAAATAAGAAGGATCACCTTAATCTCGAATAAGAACAGATAGGATTTCAAGTCGGCAGTGGATGGCTACCCACTTCAAATTGATGTCAATGCATCTTACCAAATCTGTCGGGC
seq00025   CCGGCGACGACTTTGGAAACTCGAGCTCGTATGACTTCTGTGTTTCTACACCATCGTCTTTAGAACAGCTGAAAGTGTATTCGGAGTATAAAGTGTCTGTAAACATTTCAAGGACGGCTTGCTATATCCAGATCTGAGGATAACTCAGGAGTCGAGCAGAGCCCTGGTACGGGCTGTCAATTGGTCCAAAAGAGCATACCGCGGGGCACACGAGCCAACTCTGAACTCTAATGGGTGTCAACGCGCGAGGCGTCACAAACTTTGTAATGGGGAACATACGGATTGACGAAGGAAGACGTTTATACACTTGAACTCGGTCGTTCGGATCGGGAAGTGCTACAGATGACTCGTGCTAGGGTATTATAGATTAAGATAGACAACTCACCCAACCTCTGTACTAGCAGCTGGCGCTCAAGAGCAAAGCCGTAGAGCGATCATAATATAAGAAGTGAAGAACAACTACCCTCTCTCTAATGCAACAAACATTGGAGGAGTCGCCAGGGGGGGTTTTATCTCGATTTACCGGCGGGGAAAACTCTGTCATACACTCTGTTACCCACCAAAAAGGGATACAAGAGTCGGCCCGCAACCAGCGTTGTTGCATATACTTTCGGGTCTGCGCCGAGCGTCAGATAGCGATGGACTGACGTATAGCAGAGCTCGCCAACGACCTCCGTCACTGGCACCCGTAATTGGGAGGCTGTAGCGAACAGATTGTCCTGCCAAATGTTCTTACCTGCTAGGACATTACTATGATCACGGTGGACACTGCTAGCTGCCTAGCTGCGGAGTGTCGGTCGTCGTTGACCGCGCTGGGCTATCTACTGACTCGCCTCCATTAGACTATGTTTTTGGAGGACATATCTAAAATGTATGGCCGGCCTTTGCGCGCTGCCATGAAATTTCTTCTTTTTTTATAGTCCTAGGAAGCGTCAGCAATAAGCGCAACTAGCCTACCCTCATTAAAAAGGAACTGAAACGATGCGAGATGCCGGTGGAAGTCAGACCGGGCAGGACGTCGTGTTTGCCTCCACTCCCGTGCCTCTCCCATCAAAAAGACAAGATTAAGATTCCCCAAGAGCCGTGGATGGGTGCTGGGGAGCAATTCCAGCGCCATAAACTACAATTCCCTTTTGGTAGCGAACCAAATTTAAAATCCGCCGATATGTCAAGATACTTCCGCAAATGGAGGTCTTCAGTGGTGTGTAGGGATTCACCGAGTCAAGGAGCAGCCTTCTCTCTGGCCACGTGTTCCACTTGATATTCCATAGTGCTGAGGGAGAGGTTGATTTGGCAATCAAGTGGGGTATAGGAAAATCACCCCCATTTGCCAGGATGCCCAATTGTAATTGCCTCGGATGAAGCACTGTTCGCGACAACCTCGAGGAAAGAGTTCCAACGTCCATTGCGGCTTAACCATCCTCAAACCATTGTATCCTTGGGGTCGTCTTGACATTGCAGATTAACCACCCATCATAGTCGTCTAACTCCGACATGCCGCGCTAGCTGATGTAGTCTCGCGTCGGGCAGAGGGTGATTGGATGGGTGCGTCAAGAGGTGGTCGGGGCATAGACGACTCGTGCACGGCATGTTCGAGGGGGGAGCCGTGTTCTTTTCAAGCAATATAGTATCGTCTCTCCACCGGACAGTTAAAGTGCATATATTTGCTGCCAGGAACCAACCGTAACACCAGCGTGTCCTTCGCCGTTCCTACTGAGCAGACAAGATGTCGTGAAACTGTGTCACAGAACCGGGTAGCGCGGCGACCTTGCAAGTGGGCTTAACCAGGGGAAATGGCTTGGAAGGTGTTCACTGGTGTATCTTGTATAACACAGACGTGAGGTGGTTAGTGGCTTTTGTGCAGGTTGTCTGTATTCCTTGCGTTGGAAGGAGCTCTGGATAGGCGAGCACCTTTGAAGTCCGGGAGCGGGCATTAAATAAGCCTACAGAATGAACCTAATTTTTGTCGACGCCGCTGAGGATCTTCCGAAGAGTGCCTAACCGTCATGCCAGTGTAGGCCTCGGTGTGAGACCAACCATGAAATTACTTTCAATAACAGACTTATATCGCTAGCGAGGACCACATGATTGCAATGTCACCTATATAGGGTGACAGCTGAAGAACTTGATTGTCCCGGCTAAAGGGAAAGGAAGAAATCTAAGTATACTCTAAAATAAGAAGGATCACCTTAATCTCGAATAAGAACAGATAGGATTTCAAGTCGGCAGTGGATGGCTACCCACTTCAAATTGATGTCAATGCATCTTACCAAATCTGTCGGGC
seq00026   CCGGCGACGACTTTGGAAACTCGAGCTCGTATGACTTCTGTGTTTCTACACCATCGTCTTTAGAACAGCTGAAAGTGTATTCGGAGTATAAAGTGTCTGTAAACATTTCAAGGACGGCTTGCTATATCCAGATCTGAGGATAACTCAGGAGTCGAGCAGAGCCCTGGTACGGGCTGTCAATTGGTCCAAAAGAGCATACCGCGGGGCACACGAGCCAACTCTGAACTCTAATGGGTGTCAACGCGCGAGGCGTCACAAACTTTGTAATGGGGAACATACGGATTGACGAAGGAAGACGTTTATACACTTGAACTCGGTCGTTCGGATCGGGAAGTGCTACAGATGACTCGTGCTAGGGTATTATAGATTAAGATAGACAACTCACCCAACCTCTGTACTAGCAGCTGGCGCTCAAGAGCAAAGCCGTAGAGCGATCATAATATAAGAAGTGAAGAACAACTACCCTCTCTCTAATGCAACAAACATTGGAGGAGTCGCCAGGGGGGGTTTTATCTCGATTTACCGGCGGGGAAAACTCTGTCATACACTCGGTTACCCACCAAAAAGGGATACAAGAGTCGGCCCGCAACCAGCGTTGTTGCATATACTTTCGGGTCTGCGCCGAGCGTCAGATAGCGATGGACTGACGTATAGCAGAGCTCGCCAACGACCTCCGTCACTGGCACCCGTAATTGGGAGGCTGTAGCGAACAGATTGTCCTGCCAAATGTTCTTACCTGCTAGGACATTACTATGATCACGGTGGACACTGCTAGCTGCCTAGCTGCGGAGTGTCGGTCGTCGTTGACCGCGCTGGGCTATCTACTGACTCGCCTCCATTAGACTATGTTTTTGGAGGACATATCTAAAATGTATGGCCGGCCTTTGCGCGCTGCCATGAAATTTCTTCTTTTTTTATAGTCCTAGGAAGCGTCAGCAATAAGCGCAACTAGCCTACCCTCATTAAAAAGGAACTGAAACGATGCGAGATGCCGGTGGAAGTCAGACCGGGCAGGACGTCGTGTTTGCCTCCACTCCCGTGCCTCTCCCATCAAAAAGACAAGATTAAGATTCCCCAAGAGCCGTGGATGGGTGCTGGGGAGCAATTCCAGCGCCATAAACTACAATTCCCTTTTGGTAGCGAACCAAATTTAAAATCCGCCGATATGTCAAGATACTTCCGCAAATGGAGGTCTTCAGTGGTGTGTAGGGATTCACCGAGTCAAGGAGCAGCCTTCTCTCTGGCCACGTGTTCCACTTGATATTCCATAGTGCTGAGGGAGAGGTTGATTTGGCAGTCAAGTGGGGTATAGGAAAATCACCCCCATTTGCCAGGATGCCCAATTGTAATTGCCTCGGATGAAGCACTGTTCGCGACAACCTCGAGGAAAGAGTTCCAACGTCCATTGCGGCTTAACCATCCTCAAACCATTGTATCCTTGGGGTCGTCTTGACATTGCAGATTAACCACCCATCATAGTCGTCTAACTCCGACATGCCGCGCTAGCTGATGTAGTCTCGCGTCGGGCAGAGGGTGATTGGATGGGTGCGTCAAGAGGTGGTCGGGGCATAGACGACTCGTGCACGGCATGTTCGAGGGGGGAGCCGCGTTCTTTTCAAGCAATATAGTATCGTCTCTCCACCGGACAGTTAAAGTGCATATATTTGCTGCCAGGAACCAACCGTAACACCAGCGTGTCCTTCGCCGTTCCTACTGAGCAGACAAGATGTCGTTAAACTGTGTCACAGAACCGGGTAGCGCGGCGACCTTGCAAGTGGGCTTAACCAGGGGAAATGGCTTGGAAGGTGTTCACTGGTGTATCTTGTATAACACAGACGTGAGGTGGTTAGTGGCTTTTGTGCAGGTTGTCTGTATTCCTTGCGTTGGAAGGAGCTCTGGATAGGCGAGCACCTTTGAAGTCCGGGAGCGGGCATTAAATAAGCCTACAGAATGAACCTAATTTTTGTCGACGCCGCTGAGGATCTTCCGAAGAGTGCCTAACCGTCATGCCAGTGTAGGCCTCGGTGTGAGACCAACCATGAAATTACTTTCAATAACAGACTTATATCGCTAGCGAGGACCACATGATTGCAATGTCACCTATATAGGGTGACAGCTGAAGAACTTGATTGTCCCGGCTAAAGGGAAAGGAAGAAATCTAAGTATACTCTAAAATAAGAAGGATCACCTTAATCTCGAATAAGAACAGATAGGATTTCAAGTCGGCAGTGGATGGCTACCCACTTCAAATTGATGTCAATGCATCTTACCAAATCTGTCGGGC
seq00027   CCGGCGACGACTTTGGAAACTCGAGCTCGTATGACTTCTGTGTTTCTACACCATCGTCTTTAGAACAGCTGAAAGTGTATTCGGAGTATAAAGTGTCTGTAAACATTTCAAGGACGGCTTGCTATATCCAGATCTGAGGATAACTCAGGAGTCGAGCAGAGCCCTGGTACGGGCTGTCAATTGGTCCAAAAGAGCATACCGCGGGGCACACGAGCCAACTCTGAACTCTAATGGGTGTCAACGCGCGAGGCGTCACAAACTTTGTAATGGGGAACATACGGATTGACGAAGGAAGACGTTTATACACTTGAACTCGGTCGTTCGGATCGGGAAGTGCTACAGATGACTCGTGCTAGGGTATTATAGATTAAGATAGACAACTCACCCAACCTCTGTACTAGCAGCTGGCGCTCAAGAGCAAAGCCGTAGAGCGATCATAATATAAGAAGTGAAGAACAACTACCCTCTCTCTAATGCAACAAACATTGGAGGAGTCGCCAGGGGGGGTTTTATCTCGATTTACCGGCGGGGAAAACTCTGTCATACACTCGGTTACCCACCAAAAAGGGATACAAGAGTCGGCCCGCAACCAGCGTTGTTGCATATACTTTCGGGTCTGCGCCGAGCGTCAGATAGCGATGGACTGACGTATAGCAGAGCTCGCCAACGACCTCCGTCACTGGCACCCGTAATTGGGAGGCTGTAGCGAACAGATTGTCCTGCCAAATGTTCTTACCTGCTAGGACATTACTATGATCACGGTGGACACTGCTAGCTGCCTAGCTGCGGAGTGTCGGTCGTCGTTGACCGCGCTGGGCTATCTACTGACTCGCCTCCATTAGACTATGTTTTTGGAGGACATATCTAAAATGTATGGCCGGCCTTTGCGCGCTGCCATGAAATTTCTTCTTTTTTTATAGTCCTAGGAAGCGTCAGCAATAAGCGCAACTAGCCTACCCTCATTAAAAAGGAACTGAAACGATGCGAGATGCCGGTGGAAGTCAGACCGGGCAGGACGTCGTGTTTGCCTCCACTCCCGTGCCTCTCCCATCAAAAAGACAAGATTAAGATTCCCCAAGAGCCGTGGATGGGTGCTGGGGAGCAATTCCAGCGCCATAAACTACAATTCCCTTTTGGTAGCGAACCAAATTTAAAATCCGCCGATATGTCAAGATACTTCCGCAAATGGAGGTCTTCAGTGGTGTGTAGGGATTCACCGAGTCAAGGAGCAGCCTTCTCTCTGGCCACGTGTTCCACTTGATATTCCATAGTGCTGAGGGAGAGGTTGATTTGGCAATCAAGTGGGGTATAGGAAAATCACCCCCATTTGCCAGGATGCCCAATTGTAATTGCCTCGGATGAAGCACTGTTCGCGACAACCTCGAGGAAAGAGTTCCAACGTCCATTGCGGCTTAACCATCCTCAAACCATTGTATCCTTGGGGTCGTCTTGACATTGCAGATTAACCACCCATCATAGTCGTCTAACTCCGACATGCCGCGCTAGCTGATGTAGTCTCGCGTCGGGCAGAGGGTGATTGGATGGGTGCGTCAAGAGGTGGTCGGGGCATAGACGACTCGTGCACGGCATGTTCGAGGGGGGAGCCGTGTTCTTTTCAAGCAATATAGTATCGTCTCTCCACCGGACAGTTAAAGTGCATATATTTGCTGCCAGGAACCAACCGTAACACCAGCGTGTCCTTCGCCGTTCCTACTGAGCAGACAAGATGTCGTTAAACTGTGTCACAGAACCGGGTAGCGCGGCGACCTTGCAAGTGGGCTTAACCAGGGGAAATGGCTTGGAAGGTGTTCACTGGTGTATCTTGTATAACACAGACGTGAGGTGGTTAGTGGCTTTTGTGCAGGTTGTCTGTATTCCTTGCGTTGGAAGGAGCTCTGGATAGGCGAGCACCTTTGAAGTCCGGGAGCGGGCATTAAATAAGCCTACAGAATGAACCTAATTTTTGTCGACGCCGCTGAGGATCTTCCGAAGAGTGCCTAACCGTCATGCCAGTGTAGGCCTCGGTGTGAGACCAACCATGAAATTACTTTCAATAACAGACTTATATCGCTAGCGAGGACCACATGATTGCAATGTCACCTATATAGGGTGACAGCTGAAGAACTTGATTGTCCCGGCTAAAGGGAAAGGAAGAAATCTAAGTATACTCTAAAATAAGAAGGATCACCTTAATCTCGAATAAGAACAGATAGGATTTCAAGTCGGCAGTGGATGGCTACCCACTTCAAATTGATGTCAATGCATCTTACCAAATCTGTCGGGC
seq00028   CCGGCGACGACTTTGGAAACTCGAGCTCGTATGACTTCTGTGTTTCTACACCATCGTCTTTAGAACAGCTGAAAGTGTATTCGGAGTATAAAGTGTCTGTAAACATTTCAAGGACGGCTTGCTATATCCAGATCTGAGGATAACTCAGGAGTCGAGCAGAGCCCTGGTACGGGCTGTCAATTGGTCCAAAAGAGCATACCGCGGGGCACACGAGCCAACTCTGAACTCTAATGGGTGTCAACGCGCGAGGCGTCACAAACTTTGTAATGGGGAACATACGGATTGACGAAGGAAGACGTTTATACACTTGAACTCGGTCGTTCGGATCGGGAAGTGCTACAGATGACTCGTGCTAGGGTATTATAGATTAAGATAGACAACTCACCCAACCTCTGTACTAGCAGCTGGCGCTCAAGAGCAAAGCCGTAGAGCGATCATAATATAAGAAGTGAAGAACAACTACCCTCTCTCTAATGCAACAAACATTGGAGGAGTCGCCAGGGGGGGTTTTATCTCGATTTACCGGCGGGGAAAACTCTGTCATACACTCTGTTACCCACCAAAAAGGGATACAAGAGTCGGCCCGCAACCAGCGTTGTTGCATATACTTTCGGGTCTGCGCCGAGCGTCAGATAGCGATGGACTGACGTATAGCAGAGCTCGCCAACGACCTCCGTCACTGGCACCCGTAATTGGGAGGCTGTAGCGAACAGATTGTCCTGCCAAATGTTCTTACCTGCTAGGACATTACTATGATCACGGTGGACACTGCTAGCTGCCTAGCTGCGGAGTGTCGGTCGTCGTTGACCGCGCTGGGCTATCTACTGACTCGCCTCCATTAGACTATGTTTTTGGAGGACATATCTAAAATGTATGGCCGGCCTTTGCGCGCTGCCATGAAATTTCTTCTTTTTTTATAGTCCTAGGAAGCGTCAGCAATAAGCGCAACTAGCCTACCCTCATTAAAAAGGAACTGAAACGATGCGAGATGCCGGTGGAAGTCAGACCGGGCAGGACGTCGTGTTTGCCTCCACTCCCGTGCCTCTCCCATCAAAAAGACAAGATTAAGATTCCCCAAGAGCCGTGGATGGGTGCTGGGGAGCAATTCCAGCGCCATAAACTACAATTCCCTTTTGGTAGCGAACCAAATTTAAAATCCGCCGATATGTCAAGATACTTCCGCAAATGGAGGTCTTCAGTGGTGTGTAGGGATTCACCGAGTCAAGGAGCAGCCTTCTCTCTGGCCACGTGTTCCACTTGATATTCCATAGTGCTGAGGGAGAGGTTGATTTGGCAATCAAGTGGGGTATAGGAAAATCACCCCCATTTGCCAGGATGCCCAATTGTAATTGCCTCGGATGAAGCACTGTTCGCGACAACCTCGAGGAAAGAGTTCCAACGTCCATTGCGGCTTAACCATCCTCAAACCATTGTATCCTTGGGGTCGTCTTGACATTGCAGATTAACCACCCATCATAGTCGTCTAACTCCGACATGCCGCGCTAGCTGATGTAGTCTCGCGTCGGGCAGAGGGTGATTGGATGGGTGCGTCAAGAGGTGGTCGGGGCATAGACGACTCGTGCACGGCATGTTCGAGGGGGGAGCCGTGTTCTTTTCAAGCAATATAGTATCGTCTCTCCACCGGACAGTTAAAGTGCATATATTTGCTGCCAGGAACCAACCGTAACACCAGCGTGTCCTTCGCCGTTCCTACTGAGCAGACAAGATGTCGTGAAACTGTGTCACAGAACCGGGTAGCGCGGCGACCTTGCAAGTGGGCTTAACCAGGGGAAATGGCTTGGAAGGTGTTCACTGGTGTATCTTGTATAACACAGACGTGAGGTGGTTAGTGGCTTTTGTGCAGGTTGTCTGTATTCCTTGCGTTGGAAGGAGCTCTGGATAGGCGAGCACCTTTGAAGTCCGGGAGCGGGCATTAAATAAGCCTACAGAATGAACCTAATTTTTGTCGACGCCGCTGAGGATCTTCCGAAGAGTGCCTAACCGTCATGCCAGTGTAGGCCTCGGTGTGAGACCAACCATGAAATTACTTTCAATAACAGACTTATATCGCTAGCGAGGACCACATGATTGCAATGTCACCTATATAGGGTGACAGCTGAAGAACTTGATTGTCCCGGCTAAAGGGAAAGGAAGAAATCTAAGTATACTCTAAAATAAGAAGGATCACCTTAATCTCGAATAAGAACAGATAGGATTTCAAGTCGGCAGTGGATGGCTACCCACTTCAAATTGATGTCAATGCATCTTACCAAATCTGTCGGGC
seq00029   CCGGCGACGACTTTGGAAACTCGAGCTCGTATGACTTCTGTGTTTCTACACCATCGTCTTTAGAACAGCTGAAAGTGTATTCGGAGTATAAAGTGTCTGTAAACATTTCAAGGACGGCTTGCTATATCCAGATCTGAGGATAACTCAGGAGTCGAGCAGAGCCCTGGTACGGGCTGTCAATTGGTCCAAAAGAGCATACCGCGGGGCACACGAGCCAACTCTGAACTCTAATGGGTGTCAACGCGCGAGGCGTCACAAACTTTGTAATGGGGAACATACGGATTGACGAAGGAAGACGTTTATACACTTGAACTCGGTCGTTCGGATCGGGAAGTGCTACAGATGACTCGTGCTAGGGTATTATAGATTAAGATAGACAACTCACCCAACCTCTGTACTAGCAGCTGGCGCTCAAGAGCAAAGCCGTAGAGCGATCATAATATAAGAAGTGAAGAACAACTACCCTCTCTCTAATGCAACAAACATTGGAGGAGTCGCCAGGGGGGGTTTTATCTCGATTTACCGGCGGGGAAAACTCTGTCATACACTCGGTTACCCACCAAAAAGGGATACAAGAGTCGGCCCGCAACCAGCGTTGTTGCATATACTTTCGGGTCTGCGCCGAGCGTCAGATAGCGATGGACTGACGTATAGCAGAGCTCGCCAACGACCTCCGTCACTGGCACCCGTAATTGGGAGGCTGTAGCGAACAGATTGTCCTGCCAAATGTTCTTACCTGCTAGGACATTACTATGATCACGGTGGACACTGCTAGCTGCCTAGCTGCGGAGTGTCGGTCGTCGTTGACCGCGCTGGGCTATCTACTGACTCGCCTCCATTAGACTATGTTTTTGGAGGACATATCTAAAATGTATGGCCGGCCTTTGCGCGCTGCCATGAAATTTCTTCTTTTTTTATAGTCCTAGGAAGCGTCAGCAATAAGCGCAACTAGCCTACCCTCATTAAAAAGGAACTGAAACGATGCGAGATGCCGGTGGAAGTCAGACCGGGCAGGACGTCGTGTTTGCCTCCACTCCCGTGCCTCTCCCATCAAAAAGACAAGATTAAGATTCCCCAAGAGCCGTGGATGGGTGCTGGGGAGCAATTCCAGCGCCATAAACTACAATTCCCTTTTGGTAGCGAACCAAATTTAAAATCCGCCGATATGTCAAGATACTTCCGCAAATGGAGGTCTTCAGTGGTGTGTAGGGATTCACCGAGTCAAGGAGCAGCCTTCTCTCTGGCCACGTGTTCCACTTGATATTCCATAGTGCTGAGGGAGAGGTTGATTTGGCAATCAAGTGGGGTATAGGAAAATCACCCCCATTTGCCAGGATGCCCAATTGTAATTGCCTCGGATGAAGCACTGTTCGCGACAACCTCGAGGAAAGAGTTCCAACGTCCATTGCGGCTTAACCATCCTCAAACCATTGTATCCTTGGGGTCGTCTTGACATTGCAGATTAACCACCCATCATAGTCGTCTAACTCCGACATGCCGCGCTAGCTGATGTAGTCTCGCGTCGGGCAGAGGGTGATTGGATGGGTGCGTCAAGAGGTGGTCGGGGCATAGACGACTCGTGCACGGCATGTTCGAGGGGGGAGCCGTGTTCTTTTCAAGCAATATAGTATCGTCTCTCCACCGGACAGTTAAAGTGCATATATTTGCTGCCAGGAACCAACCGTAACACCAGCGTGTCCTTCGCCGTTCCTACTGAGCAGACAAGATGTCGTTAAACTGTGTCACAGAACCGGGTAGCGCGGCGACCTTGCAAGTGGGCTTAACCAGGGGAAATGGCTTGGAAGGTGTTCACTGGTGTATCTTGTATAACACAGACGTGAGGTGGTTAGTGGCTTTTGTGCAGGTTGTCTGTATTCCTTGCGTTGGAAGGAGCTCTGGATAGGCGAGCACCTTTGAAGTCCGGGAGCGGGCATTAAATAAGCCTACAGAATGAACCTAATTTTTGTCGACGCCGCTGAGGATCTTCCGAAGAGTGCCTAACCGTCATGCCAGTGTAGGCCTCGGTGTGAGACCAACCATGAAATTACTTTCAATAACAGACTTATATCGCTAGCGAGGACCACATGATTGCAATGTCACCTATATAGGGTGACAGCTGAAGAACTTGATTGTCCCGGCTAAAGGGAAAGGAAGAAATCTAAGTATACTCTAAAATAAGAAGGATCACCTTAATCTCGAATAAGAACAGATAGGATTTCAAGTCGGCAGTGGATGGCTACCCACTTCAAATTGATGTCAATGCATCTTACCAAATCTGTCGGGC
seq00030   CCGGCGACGACTTTGGAAACTCGAGCTCGTATGACTTCTGTGTTTCTACACCATCGTCTTTAGAACAGCTGAAAGTGTATTCGGAGTATAAAGTGTCTGTAAACATTTCAAGGACGGCTTGCTATATCCAGATCTGAGGATAACTCAGGAGTCGAGCAGAGCCCTGGTACGGGCTGTCAATTGGTCCAAAAGAGCATACCGCGGGGCACACGAGCCAACTCTGAACTCTAATGGGTGTCAACGCGCGAGGCGTCACAAACTTTGTAATGGGGAACATACGGATTGACGAAGGAAGACGTTTATACACTTGAACTCGGTCGTTCGGATCGGGAAGTGCTACAGATGACTCGTGCTAGGGTATTATAGATTAAGATAGACAACTCACCCAACCTCTGTACTAGCAGCTGGCGCTCAAGAGCAAAGCCGTAGAGCGATCATAATATAAGAAGTGAAGAACAACTACCCTCTCTCTAATGCAACAAACATTGGAGGAGTCGCCAGGGGGGGTTTTATCTCGATTTACCGGCGGGGAAAACTCTGTCATACACTCGGTTACCCACCAAAAAGGGATACAAGAGTCGGCCCGCAACCAGCGTTGTTGCATATACTTTCGGGTCTGCGCCGAGCGTCAGATAGCGATGGACTGACGTATAGCAGAGCTCGCCAACGACCTCCGTCACTGGCACCCGTAATTGGGAGGCTGTAGCGAACAGATTGTCCTGCCAAATGTTCTTACCTGCTAGGACATTACTATGATCACGGTGGACACTGCTAGCTGCCTAGCTGCGGAGTGTCGGTCGTCGTTGACCGCGCTGGGCTATCTACTGACTCGCCTCCATTAGACTATGTTTTTGGAGGACATATCTAAAATGTATGGCCGGCCTTTGCGCGCTGCCATGAAATTTCTTCTTTTTTTATAGTCCTAGGAAGCGTCAGCAATAAGCGCAACTAGCCTACCCTCATTAAAAAGGAACTGAAACGATGCGAGATGCCGGTGGAAGTCAGACCGGGCAGGACGTCGTGTTTGCCTCCACTCCCGTGCCTCTCCCATCAAAAAGACAAGATTAAGATTCCCCAAGAGCCGTGGATGGGTGCTGGGGAGCAATTCCAGCGCCATAAACTACAATTCCCTTTTGGTAGCGAACCAAATTTAAAATCCGCCGATATGTCAAGATACTTCCGCAAATGGAGGTCTTCAGTGGTGTGTAGGGATTCACCGAGTCAAGGAGCAGCCTTCTCTCTGGCCACGTGTTCCACTTGATATTCCATAGTGCTGAGGGAGAGGTTGATTTGGCAGTCAAGTGGGGTATAGGAAAATCACCCCCATTTGCCAGGATGCCCAATTGTAATTGCCTCGGATGAAGCACTGTTCGCGACAACCTCGAGGAAAGAGTTCCAACGTCCATTGCGGCTTAACCATCCTCAAACCATTGTATCCTTGGGGTCGTCTTGACATTGCAGATTAACCACCCATCATAGTCGTCTAACTCCGACATGCCGCGCTAGCTGATGTAGTCTCGCGTCGGGCAGAGGGTGATTGGATGGGTGCGTCAAGAGGTGGTCGGGGCATAGACGACTCGTGCACGGCATGTTCGAGGGGGGAGCCGCGTTCTTTTCAAGCAATATAGTATCGTCTCTCCACCGGACAGTTAAAGTGCATATATTTGCTGCCAGGAACCAACCGTAACACCAGCGTGTCCTTCGCCGTTCCTACTGAGCAGACAAGATGTCGTTAAACTGTGTCACAGAACCGGGTAGCGCGGCGACCTTGCAAGTGGGCTTAACCAGGGGAAATGGCTTGGAAGGTGTTCACTGGTGTATCTTGTATAACACAGACGTGAGGTGGTTAGTGGCTTTTGTGCAGGTTGTCTGTATTCCTTGCGTTGGAAGGAGCTCTGGATAGGCGAGCACCTTTGAAGTCCGGGAGCGGGCATTAAATAAGCCTACAGAATGAACCTAATTTTTGTCGACGCCGCTGAGGATCTTCCGAAGAGTGCCTAACCGTCATGCCAGTGTAGGCCTCGGTGTGAGACCAACCATGAAATTACTTTCAATAACAGACTTATATCGCTAGCGAGGACCACATGATTGCAATGTCACCTATATAGGGTGACAGCTGAAGAACTTGATTGTCCCGGCTAAAGGGAAAGGAAGAAATCTAAGTATACTCTAAAATAAGAAGGATCACCTTAATCTCGAATAAGAACAGATAGGATTTCAAGTCGGCAGTGGATGGCTACCCACTTCAAATTGATGTCAATGCATCTTACCAAATCTGTCGGGC
seq00031   CCGGCGACGACTTTGGAAACTCGAGCTCGTATGACTTCTGTGTTTCTACACCATCGTCTTTAGAACAGCTGAAAGTGTATTCGGAGTATAAAGTGTCTGTAAACATTTCAAGGACGGCTTGCTATATCCAGATCTGAGGATAACTCAGGAGTCGAGCAGAGCCCTGGTACGGGCTGTCAATTGGTCCAAAAGAGCATACCGCGGGGCACACGAGCCAACTCTGAACTCTAATGGGTGTCAACGCGCGAGGCGTCACAAACTTTGTAATGGGGAACATACGGATTGACGAAGGAAGACGTTTATACACTTGAACTCGGTCGTTCGGATCGGGAAGTGCTACAGATGACTCGTGCTAGGGTATTATAGATTAAGATAGACAACTCACCCAACCTCTGTACTAGCAGCTGGCGCTCAAGAGCAAAGCCGTAGAGCGATCATAATATAAGAAGTGAAGAACAACTACCCTCTCTCTAATGCAACAAACATTGGAGGAGTCGCCAGGGGGGGTTTTATCTCGATTTACCGGCGGGGAAAACTCTGTCATACACTCGGTTACCCACCAAAAAGGGATACAAGAGTCGGCCCGCAACCAGCGTTGTTGCATATACTTTCGGGTCTGCGCCGAGCGTCAGATAGCGATGGACTGACGTATAGCAGAGCTCGCCAACGACCTCCGTCACTGGCACCCGTAATTGGGAGGCTGTAGCGAACAGATTGTCCTGCCAAATGTTCTTACCTGCTAGGACATTACTATGATCACGGTGGACACTGCTAGCTGCCTAGCTGCGGAGTGTCGGTCGTCGTTGACCGCGCTGGGCTATCTACTGACTCGCCTCCATTAGACTATGTTTTTGGAGGACATATCTAAAATGTATGGCCGGCCTTTGCGCGCTGCCATGAAATTTCTTCTTTTTTTATAGTCCTAGGAAGCGTCAGCAATAAGCGCAACTAGCCTACCCTCATTAAAAAGGAACTGAAACGATGCGAGATGCCGGTGGAAGTCAGACCGGGCAGGACGTCGTGTTTGCCTCCACTCCCGTGCCTCTCCCATCAAAAAGACAAGATTAAGATTCCCCAAGAGCCGTGGATGGGTGCTGGGGAGCAATTCCAGCGCCATAAACTACAATTCCCTTTTGGTAGCGAACCAAATTTAAAATCCGCCGATATGTCAAGATACTTCCGCAAATGGAGGTCTTCAGTGGTGTGTAGGGATTCACCGAGTCAAGGAGCAGCCTTCTCTCTGGCCACGTGTTCCACTTGATATTCCATAGTGCTGAGGGAGAGGTTGATTTGGCAATCAAGTGGGGTATAGGAAAATCACCCCCATTTGCCAGGATGCCCAATTGTAATTGCCTCGGATGAAGCACTGTTCGCGACAACCTCGAGGAAAGAGTTCCAACGTCCATTGCGGCTTAACCATCCTCAAACCATTGTATCCTTGGGGTCGTCTTGACATTGCAGATTAACCACCCATCATAGTCGTCTAACTCCGACATGCCGCGCTAGCTGATGTAGTCTCGCGTCGGGCAGAGGGTGATTGGATGGGTGCGTCAAGAGGTGGTCGGGGCATAGACGACTCGTGCACGGCATGTTCGAGGGGGGAGCCGCGTTCTTTTCAAGCAATATAGTATCGTCTCTCCACCGGACAGTTAAAGTGCATATATTTGCTGCCAGGAACCAACCGTAACACCAGCGTGTCCTTCGCCGTTCCTACTGAGCAGACAAGATGTCGTTAAACTGTGTCACAGAACCGGGTAGCGCGGCGACCTTGCAAGTGGGCTTAACCAGGGGAAATGGCTTGGAAGGTGTTCACTGGTGTATCTTGTATAACACAGACGTGAGGTGGTTAGTGGCTTTTGTGCAGGTTGTCTGTATTCCTTGCGTTGGAAGGAGCTCTGGATAGGCGAGCACCTTTGAAGTCCGGGAGCGGGCATTAAATAAGCCTACAGAATGAACCTAATTTTTGTCGACGCCGCTGAGGATCTTCCGAAGAGTGCCTAACCGTCATGCCAGTGTAGGCCTCGGTGTGAGACCAACCATGAAATTACTTTCAATAACAGACTTATATCGCTAGCGAGGACCACATGATTGCAATGTCACCTATATAGGGTGACAGCTGAAGAACTTGATTGTCCCGGCTAAAGGGAAAGGAAGAAATCTAAGTATACTCTAAAATAAGAAGGATCACCTTAATCTCGAATAAGAACAGATAGGATTTCAAGTCGGCAGTGGATGGCTACCCACTTCAAATTGATGTCAATGCATCTTACCAAATCTGTCGGGC
seq00032   CCGGCGACGACTTTGTAAACTCGAGCTCGTATGACTTCTGTGTTTCTACACCATCGTCTTTAGAACAGCTGAAAGTGTATTCGGAGTATAAAGTGTCTGTAAACATTTCAAGGACGGCTTGCTATATCCAGATCTGAGGATAACTCAGGAGTCGAGCAGAGCCCTGGTACGGGCTGTCAATTGGTCCAAAAGAGCATACCGCGGGGCACACGAGCCAACTCTGAACTCTAATGGGTGTCAACGCGCGAGGCGTCACAAACTTTGTAATGGGGAACATACGGATTGACGAAGGAAGACGTTTATACACTTGAACTCGGTCGTTCGGATCGGGAAGTGCTACAGATGACTCGTGCTAGGGTATTATAGATTAAGATAGACAACTCACCCAACCTCTGTACTAGCAGCTGGCGCTCAAGAGCAAAGCCGTAGAGCGATCATAATATAAGAAGTGAAGAACAACTACCCTCTCTCTAATGCAACAAACATTGGAGGAGTCGCCAGGGGGGGTTTTATCTCGATTTACCGGCGGGGAAAACTCTGTCATACACTCTGTTACCCACCAAAAAGGGATACAAGAGTCGGCCCGCAACCAGCGTTGTTGCATATACTTTCGGGTCTGCGCCGAGCGTCAGATAGCGATGGACTGACGTATAGCAGAGCTCGCCAACGACCTCCGTCACTGGCACCCGTAATTGGGAGGCTGTAGCGAACAGATTGTCCTGCCAAATGTTCTTACCTGCTAGGACATTACTATGATCACGGTGGACACTGCTAGCTGCCTAGCTGCGGAGTGTCGGTCGTCGTTGACCGCGCTGGGCTATCTACTGACTCGCCTCCATTAGACTATGTTTTTGGAGGACATATCTAAAATGTATGGCCGGCCTTTGCGCGCTGCCATGAAATTTCTTCTTTTTTTATAGTCCTAGGAAGCGTCAGCAATAAGCGCAACTAGCCTACCCTCATTAAAAAGGAACTGAAACGATGCGAGATGCCGGTGGAAGTCAGACCGGGCAGGACGTCGTGTTTGCCTCCACTCCCGTGCCTCTCCCATCAAAAAGACAAGATTAAGATTCCCCAAGAGCCGTGGATGGGTGCTGGGGAGCAATTCCAGCGCCATAAACTACAATTCCCTTTTGGTAGCGAACCAAATTTAAAATCCGCCGATATGTCAAGATACTTCCGCAAATGGAGGTCTTCAGTGGTGTGTAGGGATTCACCGAGTCAAGGAGCAGCCTTCTCTCTGGCCACGTGTTCCACTTGATATTCCATAGTGCTGAGGGAGAGGTTGATTTGGCAATCAAGTGGGGTATAGGAAAATCACCCCCATTTGCCAGGATGCCCAATTGTAATTGCCTCGGATGAAGCACTGTTCGCGACAACCTCGAGGAAAGAGTTCCAACGTCCATTGCGGCTTAACCATCCTCAAACCATTGTATCCTTGGGGTCGTCTTGACATTGCAGATTAACCACCCATCATAGTCGTCTAACTCCGACATGCCGCGCTAGCTGATGTAGTCTCGCGTCGGGCAGAGGGTGATTGGATGGGTGCGTCAAGAGGTGGTCGGGGCATAGACGACTCGTGCACGGCATGTTCGAGGGGGGAGCCGTGTTCTTTTCAAGCAATATAGTATCGTCTCTCCACCGGACAGTTAAAGTGCATATATTTGCTGCCAGGAACCAACCGTAACACCAGCGTGTCCTTCGCCGTTCCTACTGAGCAGACAAGATGTCGTTAAACTGTGTCACAGAACCGGGTAGCGCGGCGACCTTGCAAGTGGGCTTAACCAGGGGAAATGGCTTGGAAGGTGTTCACTGGTGTATCTTGTATAACACAGACGTGAGGTGGTTAGTGGCTTTTGTGCAGGTTGTCTGTATTCCTTGCGTTGGAAGGAGCTCTGGATAGGCGAGCACCTTTGAAGTCCGGGAGCGGGCATTAAATAAGCCTACAGAATGAACCTAATTTTTGTCGACGCCGCTGAGGATCTTCCGAAGAGTGCCTAACCGTCATGCCAGTGTAGGCCTCGGTGTGAGACCAACCATGAAATTACTTTCAATAACAGACTTATATCGCTAGCGAGGACCACATGATTGCAATGTCACCTATATAGGGTGACAGCTGAAGAACTTGATTGTCCCGGCTAAAGGGAAAGGAAGAAATCTAAGTATACTCTAAAATAAGAAGGATCACCTTAATCTCGAATAAGAACAGATAGGATTTCAAGTCGGCAGTGGATGGCTACCCACTTCAAATTGATGTCAATGCATCTTACCAAATCTGTCGGGC
seq00033   CCGGCGACGACTTTGTAAACTCGAGCTCGTATGACTTCTGTGTTTCTACACCATCGTCTTTAGAACAGCTGAAAGTGTATTCGGAGTATAAAGTGTCTGTAAACATTTCAAGGACGGCTTGCTATATCCAGATCTGAGGATAACTCAGGAGTCGAGCAGAGCCCTGGTACGGGCTGTCAATTGGTCCAAAAGAGCATACCGCGGGGCACACGAGCCAACTCTGAACTCTAATGGGTGTCAACGCGCGAGGCGTCACAAACTTTGTAATGGGGAACATACGGATTGACGAAGGAAGACGTTTATACACTTGAACTCGGTCGTTCGGATCGGGAAGTGCTACAGATGACTCGTGCTAGGGTATTATAGATTAAGATAGACAACTCACCCAACCTCTGTACTAGCAGCTGGCGCTCAAGAGCAAAGCCGTAGAGCGATCATAATATAAGAAGTGAAGAACAACTACCCTCTCTCTAATGCAACAAACATTGGAGGAGTCGCCAGGGGGGGTTTTATCTCGATTTACCGGCGGGGAAAACTCTGTCATACACTCTGTTACCCACCAAAAAGGGATACAAGAGTCGGCCCGCAACCAGCGTTGTTGCATATACTTTCGGGTCTGCGCCGAGCGTCAGATAGCGATGGACTGACGTATAGCAGAGCTCGCCAACGACCTCCGTCACTGGCACCCGTAATTGGGAGGCTGTAGCGAACAGATTGTCCTGCCAAATGTTCTTACCTGCTAGGACATTACTATGATCACGGTGGACACTGCTAGCTGCCTAGCTGCGGAGTGTCGGTCGTCGTTGACCGCGCTGGGCTATCTACTGACTCGCCTCCATTAGACTATGTTTTTGGAGGACATATCTAAAATGTATGGCCGGCCTTTGCGCGCTGCCATGAAATTTCTTCTTTTTTTATAGTCCTAGGAAGCGTCAGCAATAAGCGCAACTAGCCTACCCTCATTAAAAAGGAACTGAAACGATGCGAGATGCCGGTGGAAGTCAGACCGGGCAGGACGTCGTGTTTGCCTCCACTCCCGTGCCTCTCCCATCAAAAAGACAAGATTAAGATTCCCCAAGAGCCGTGGATGGGTGCTGGGGAGCAATTCCAGCGCCATAAACTACAATTCCCTTTTGGTAGCGAACCAAATTTAAAATCCGCCGATATGTCAAGATACTTCCGCAAATGGAGGTCTTCAGTGGTGTGTAGGGATTCACCGAGTCAAGGAGCAGCCTTCTCTCTGGCCACGTGTTCCACTTGATATTCCATAGTGCTGAGGGAGAGGTTGATTTGGCAATCAAGTGGGGTATAGGAAAATCACCCCCATTTGCCAGGATGCCCAATTGTAATTGCCTCGGATGAAGCACTGTTCGCGACAACCTCGAGGAAAGAGTTCCAACGTCCATTGCGGCTTAACCATCCTCAAACCATTGTATCCTTGGGGTCGTCTTGACATTGCAGATTAACCACCCATCATAGTCGTCTAACTCCGACATGCCGCGCTAGCTGATGTAGTCTCGCGTCGGGCAGAGGGTGATTGGATGGGTGCGTCAAGAGGTGGTCGGGGCATAGACGACTCGTGCACGGCATGTTCGAGGGGGGAGCCGTGTTCTTTTCAAGCAATATAGTATCGTCTCTCCACCGGACAGTTAAAGTGCATATATTTGCTGCCAGGAACCAACCGTAACACCAGCGTGTCCTTCGCCGTTCCTACTGAGCAGACAAGATGTCGTTAAACTGTGTCACAGAACCGGGTAGCGCGGCGACCTTGCAAGTGGGCTTAACCAGGGGAAATGGCTTGGAAGGTGTTCACTGGTGTATCTTGTATAACACAGACGTGAGGTGGTTAGTGGCTTTTGTGCAGGTTGTCTGTATTCCTTGCGTTGGAAGGAGCTCTGGATAGGCGAGCACCTTTGAAGTCCGGGAGCGGGCATTAAATAAGCCTACAGAATGAACCTAATTTTTGTCGACGCCGCTGAGGATCTTCCGAAGAGTGCCTAACCGTCATGCCAGTGTAGGCCTCGGTGTGAGACCAACCATGAAATTACTTTCAATAACAGACTTATATCGCTAGCGAGGACCACATGATTGCAATGTCACCTATATAGGGTGACAGCTGAAGAACTTGATTGTCCCGGCTAAAGGGAAAGGAAGAAATCTAAGTATACTCTAAAATAAGAAGGATCACCTTAATCTCGAATAAGAACAGATAGGATTTCAAGTCGGCAGTGGATGGCTACCCACTTCAAATTGATGTCAATGCATCTTACCAAATCTGTCGGGC
