# Supplementary material for: How Good Are Indirect Tests at Detecting Recombination in Human mtDNA?
Source: G3 (Bethesda). 2013 Jul 1;3(7):1095–104. doi: 10.1534/g3.113.006510 (PMC3704238; doi:10.1534/g3.113.006510)
Supplement: Supporting Information [file supp_g3.113.006510_FileS2.gz › SequenceData/mtDNA_ratehet&popgrowth/10/3rdbase/Infiles/10_37-new.txt]

33 2284
seq00001   TGATACGATTCTTGCATCCGATGGGGTAAAGTTGAGGGTCACAAACGCTATTCTGGCTACTTTGTCAACCCATTACGATTAGCACGCGACTCCTGATTGGAGGATTATCTTGTTAAACGAGCTTTGACCCACCACCCTTAAAATTTTTCTAAATAACTGATGCAATTGGCCGCAACGTGGGCAGATCGGTGCTAACGCATGACACGGGACATAAATTCGATGACGAGCCGTTTTTGCTCCAGTTGCATTGATATAGCGATTCAGGTATTGGAAAAAACCGTGTTCGGAGGTGCGCGTGGCAGGTTATCTCTGGGCAATGGCAAATTGGGTGTGATGTGTTCCGTAGCATTGAACAGAATAGTCAGCTTGGACTGAAGCTTACATCTGTCGCTCCATGGTTTTAGAGACAATGAATTCATGTTAATTGTTTAGGACTTGTGAGCTGTACTACGAGGGGGAAGGATGATAGCGGTCTAAAACACACCTCTTTCTCTAATGAACTCATCTATTTTATAACGTGAGCCCATTCGCTGACCAAACTATTCAGAAACCGCGATCCCGGCGCGGGCATTGCACGTGCATTTACTGCACTTGCTATGGCTGCTCCGTGTTCCGGTCCGCTTGTTTCGGATCTTGGTTCAACCTTGGGTTGTAAAGTCCTACCCGGGTGTGATTGACATTATTAACTTAGTTAGAGCCTTTTATTTCACTCGGAGTGTGCAGTACTACGCCACGACCTAGGTAGCAAGCCGAATTCCAGCTTTTGGAAGTAATTATTTCATCCGCGCACCACGAACCCATAAAATGCGGGGGAATAGTGAGATGCTTTATGTGATTGCGTCCCTTCCCATACTCCGCTCGCCGGTGGCTCGGTGGTTTGTTAGAACACCTATTTCGCCGCATGAGCGAGCGAGTCGAGTTCGACATAACAAACTCCTGCCTTCTGAAACAGGTCGTCATTGTTATGTTCTTTGGAGCGCCCTACCTCCAACGGTTCGTCGTCTCTGCCCAAGAAAGAAGACTGACAAGCAAGGGCAAAGACGAAATATGGAAGCGGGCCGACCCCACTCCACGTCCTCTAGTGGTAGTGAGTAATTTGAGCCACGTTCGCGACATAAAACTCCTCAAGTGGGTGGAATCCCGCGGGGAGGGCCAACCTGTGGCAGGATGGCGAAGGCCAATAACTTTATTTTGAGAATATTTGGTTTCGGACATGTTGGTATTGTGATCTTGTAAATCTCACTACTCATACACTCAGTTTTTGCGAGGCCATCTAATAGAAATGCATGGTCGTTAGTAAGATTCATCGGCATCTGTAGGTGATGTCTTTCTGGAAGAAATCACCGTGAAGATTGACTGATAAACCTCAGACAAGCTTTCAACTCCCCAAAGAGCGAAATGGTGTACGTACGAGTCAGGCATGACTTGATCGTCAGATCAAAGCTTCTAGCTGGTATCGGTCGGCACACAATCATTCCCGTACTTTATTCGCCAACAGTGGGCTCGTTGTTTTGCGAAGACGCGTTGCAAGCGATCGCCTTCAGCGCGTCCTGCTCACTCCTGGGCCTTCGCTGGGCTCTTGCGCTGCGGAGGAATTCAGTGGAGGCGGGTGCTAGGAGGCCTTCGGGCTACTCGTTCCTCTAGACCCCCCTAGGGTAAGACACACTAAGGGTCTGTATTCTCTTCAACACCAGAGTAAGATCGTGCAGGTGTCCCAAGAGTTACTCGATCCGATACCTGGAGAAAACTCGTGCATTGTCGGTATGCGAAGCAAACTCTCAGGTCGCAACACTCGGCCCAGGCTATGCTTTTTCGTGCGCTCGCTGAGGATTGACTGTCATTGTGCACACCGACACGGACGTGCTTCGTATTGATCGATTACGTCGAACCTGTGATAACGGTAGGCGCCACTGCTGAGTTGTCCTCCACACGAGAGAAACGGGGACTCCTAATGACAAATGTTGTTTACGTCCTTCACCTTGTATAGCGTGATGATTACAAGCAGCTTCTAGTAACACTTCACTCGTCGCTGATTACGTTCCATGACGAAGATCCCTTGGGGTCCCGGGTGCAGCGCTAAAAGCGGTTAGTCAACCTCATCTATTTCCTCGATAACGGGACGATTTACCCGAGACGTCAAATTGTCTAGAGAAGTGATGTACTGACAGCCGCGACCAAATGTTTCCAGTGCATTGTCAAACGAGAGCAATGGATTCAACTGTTCGTGTACATATGGATAAGCCGTTGGGCCCTATAGTCCTTAACAAGGGAGTGAGGCACAAGA
seq00002   TGATACGATTCTTGCATCCGATGGGGTAAAGTTGAGGGTCACAAACGCTATTCTGGCTACTTTGTCAACCCATTACGATTAGCACGCGACTCCTGATTGGAGGATTATCTTGTTAAACGAGCTTTGACCCACCACCCTTAAAATTTTTCTAAATAACTGATGCAATTGGCCGCAACGTGGGCAGATCGGTGCTAACGCATGACACGGGACATAAATTCGATGACGAGCCGTTTTTGCTCCAGTTGCATTGATATAGCGATTCAGGTATTGGAAAAAACCGTGTTCGGAGGTGCGCGTGGCAGGTTATCTCTGGGCAATGGCAAATTGGGTGTGATGTGTTCCGTAGCATTGAACAGAATAGTCAGCTTGGACTGAAGCTTACATCTGTCGCTCCATGGTTTTAGAGACAATGAATTCATGTTAATTGTTTAGGACTTGTGAGCTGTACTACGAGGGGGAAGGATGATAGCGGTCTAAAACACACTTCTTTCTCTAATGAACTCATCTATTTTATAACGTGAGCCCATTCGCTGACCAAACTATTCAGAAACCGCGATCCCGGCGCGGGCATTGCACGTGCATTTACTGCACTTGCTATGGCTGCTCCGTGTTCCGGTCCGCTTGTTTCGGATCTTGGTTCAACCTTGGGTTGTAAAGTCCTACCCGGGTGTGATTGACATTATTAACTTAGTTAGAGCCTTTTATTTCACTCGGAGTGTGCAGTACTACGCCACGACCTAGGTAGCAAGCCGAATTCCAGCTTTTGGAAGTAATTATTTCATCCGCGCACCACGAACCCATAAAATGCGGGGGAATAGTGAGATGCTTTATGTGATTGCGTCCCTTCCCATACTCCGCTCGCCGGTGGCTCGGTGGTTTGTTAGAACACCTATTTCGCCGCATGAGCGAGCGAGTCGAGTTCGACATAACAAACTCCTGCCTTCTGAAACAGGTCGTCATTGTTATGTTCTTTGGAGCGCCCTACCTCCAACGGTTCGTCGTCTCTGCCCAAGAAAGAAGACTGACAAGCAAGGGCAAAGACGAAATATGGAAGCGGGCCGACCCCACTCCACGTCCTCTAGTGGTAGTGAGTAATTTGAGCCACGTTCGCGACATAAAACTCCTCAAGTGGGTGGAATCCCGCGGGGAGGGCCAACCTGTGGCAGGATGGCGAAGGCCAATAACTTTATTTTGAGAATATTTGGTTTCGGACATGTTGGTATTGTGATCTTGTAAATCTCACTACTCATACACTCAGTTTTTGCGAGGCCATCTAATAGAAATGCATGGTCGTTAGTAAGATTCATCGGCATCTGTAGGTGATGTCTTTCTGGAAGAAATCACCGTGAAGATTGACTGATAAACCTCAGACAAGCTTTCAACTCCCCAAAGAGCGAAATGGTGTACGTACGAGTCAGGCATGACTTGATCGTCAGATCAAAGCTTCTAGCTGGTATCGGTCGGCACACAATCATTCCCGTACTTTATTCGCCAACAGTGGGCTCGTTGTTTTGCGAAGACGCGTTGCAAGCGATCGCCTTCAGCGCGTCCTGCTCACTCCTGGGCCTTCGCTGGGCTCTTGCGCTGCGGAGGAATTCAGTGGAGGCGGGTGCTAGGAGGCCTTCGGGCTACTCGTTCCTCTAGACCCCCCTAGGGTAAGACACACTAAGGGTCTGTATTCTCTTCAACACCAGAGTAAGATCGTGCAGGTGTACCAAGAGTTACTCGATCCGATACCTGGAGAAAACTCGTGCATTGTCGGTATGCGAAGCAAACTCTCAGGTCGCAACACTCGTCCCAGGCTATGCTTTTTCGTGCGCTCGCTGAGGATTGACTGTCATTGTGCACACCGACACGGACGTGCTTCGTATTGATCGATTACGTCGAACCTGTGATAACGGTAGGCGCCACTGCTGAGTTGTCCTCCACACGAGAGAAACGGGGACTCCTAATGACAAATGTTGTTTACGTCCTTCACCTTGTATAGCGTGATGATTACAAGCAGCTTCTAGTAACACTTCACTCGTCGCTGATTACGTTCCATGACGAAGATCCCTTGGGGTCCCGGGTGCAGCGCTAAAAGCGGTTAGTCAACCTCATCTATTTCCTCGATAACGGGACGATTTACCCGAGACGTCAAATTGTCTAGAGAAGTGATGTACTGACAGCCGCGACCAAATGTTTCCAGTGCATTGTCAAACGAGAGCAATGGATTCAACTGTTCGTGTACATATGGATAAGCCGTTGGGCCCTATAGTCCTTAACAAGGGAGTGAGGCACAAGA
seq00003   TGATACGATTCTTGCATCCGATGGGGTAAAGTTGAGGGTCACAAACGCTATTCTGGCTACTTTGTCAACCCATTACGATTAGCACGCGACTCCTGATTGGAGGATTATCTTGTTAAACGAGCTTTGACCCACCACCCTTAAAATTTTTCTAAATAACTGATGCAATTGGCCGCAACGTGGGCAGATCGGTGCTAACGCATGACACGGGACATAAATTCGATGACGAGCCGTTTTTGCTCCAGTTGCATTGATATAGCGATTCAGGTATTGGAAAAAACCGTGTTCGGAGGTGCGCGTGGCAGGTTATCTCTGGGCAATGGCAAATTGGGTGTGATGTGTTCCGTAGCATTGAACAGAATAGTCAGCTTGGACTGAAGCTTACATCTGTCGCTCCATGGTTTTAGAGACAATGAATTCATGTTAATTGTTTAGGACTTGTGAGCTGTACTACGAGGGGGAAGGATGATAGCGGTCTAAAACACACCTCTTTCTCTAATGAACTCATCTATTTTATAACGTGAGCCCATTCGCTGACCAAACTATTCAGAAACCGCGATCCCGGCGCGGGCATTGCACGTGCATTTACTGCACTTGCTATGGCTGCTCCGTGTTCCGGTCCGCTTGTTTCGGATCTTGGTTCAACCTTGGGTTGTAAAGTCCTACCCGGGTGTGATTGACATTATTAACTTAGTTAGAGCCTTTTATTTCACTCGGAGTGTGCAGTACTACGCCACGACCTAGGTAGCAAGCCGAATTCCAGCTTTTGGAAGTAATTATTTCATCCGCGCACCACGAACCCATAAAATGCGGGGGAATAGTGAGATGCTTTATGTGATTGCGTCCCTTCCCATACTCCGCTCGCCGGTGGCTCGGTGGTTTGTTAGAACACCTATTTCGCCGCATGAGCGAGCGAGTCGAGTTCGACATAACAAACTCCTGCCTTCTGAAACAGGTCGTCATTGTTATGTTCTTTGGAGCGCCCTACCTCCAACGGTTCGTCGTCTCTGCCCAAGAAAGAAGACTGACAAGCAAGGGCAAAGACGAAATATGGAAGCGGGCCGACCCCACTCCACGTCCTCTAGTGGTAGTGAGTAATTTGAGCCACGTTCGCGACATAAAACTCCTCAAGTGGGTGGAATCCCGCGGGGAGGGCCAACCTGTGGCAGGATGGCGAAGGCCAATAACTTTATTTTGAGAATATTTGGTTTCGGACATGTTGGTATTGTGATCTTGTAAATCTCACTACTCATACACTCAGTTTTTGCGAGGCCATCTAATAGAAATGCATGGTCGTTAGTAAGATTCATCGGCATCTGTAGGTGATGTCTTTCTGGAAGAAATCACCGTGAAGATTGACTGATAAACCTCAGACAAGCTTTCAACTCCCCAAAGAGCGAAATGGTGTACGTACGAGTCAGGCATGACTTGATCGTCAGATCAAAGCTTCTAGCTGGTATCGGTCGGCACACAATCATTCCCGTACTTTATTCGCCAACAGTGGGCTCGTTGTTTTGCGAAGACGCGTTGCAAGCGATCGCCTTCAGCGCGTCCTGCTCACTCCTGGGCCTTCGCTGGGCTCTTGCGCTGCGGAGGAATTCAGTGGAGGCGGGTGCTAGGAGGCCTTCGGGCTACTCGTTCCTCTAGACCCCCCTAGGGTAAGACACACTAAGGGTCTGTATTCTCTTCAACACCAGAGTAAGATCGTGCAGGTGTCCCAAGAGTTACTCGATCCGATACCTGGAGAAAACTCGTGCATTGTCGGTATGCGAAGCAAACTCTCAGGTCGCAACACTCGTCCCAGGCTATGCTTTTTCGTGCGCTCGCTGAGGATTGACTGTCATTGTGCACACCGACACGGACGTGCTTCGTATTGATCGATTACGTCGAACCTGTGATAACGGTAGGCGCCACTGCTGAGTTGTCCTCCACACGAGAGAAACGGGGACTCCTAATGACAAATGTTGTTTACGTCCTTCACCTTGTATAGCGTGATGATTACAAGCAGCTTCTAGTAACACTTCACTCGTCGCTGATTACGTTCCATGACGAAGATCCCTTGGGGTCCCGGGTGCAGCGCTAAAAGCGGTTAGTCAACCTCATCTATTTCCTCGATAACGGGACGATTTACCCGAGACGTCAAATTGTCTAGAGAAGTGATGTACTGACAGCCGCGACCAAATGTTTCCAGTGCATTGTCAAACGAGAGCAATGGATTCAACTGTTCGTGTACATATGGATAAGCCGTTGGGCCCTATAGTCCTTAACAAGGGAGTGAGGCACAAGA
seq00004   TGATACGATTCTTGCATCCGATGGGGTAAAGTTGAGGGTCACAAACGCTATTCTGGCTACTTTGTCAACCCATTACGATTAGCACGCGACTCCTGATTGGAGGATTATCTTGTTAAACGAGCTTTGACCCACCACCCTTAAAATTTTTCTAAATAACTGATGCAATTGGCCGCAACGTGGGCAGATCGGTGCTAACGCATGACACGGGACATAAATTCGATGACGAGCCGTTTTTGCTCCAGTTGCATTGATATAGCGATTCAGGTATTGGAAAAAACCGTGTTCGGAGGTGCGCGTGGCAGGTTATCTCTGGGCAATGGCAAATTGGGTGTGATGTGTTCCGTAGCATTGAACAGAATAGTCAGCTTGGACTGAAGCTTACATCTGTCGCTCCATGGTTTTAGAGACAATGAATTCATGTTAATTGTTTAGGACTTGTGAGCTGTACTACGAGGGGGAAGGATGATAGCGGTCTAAAACACACCTCTTTCTCTAATGAACTCATCTATTTTATAACGTGAGCCCATTCGCTGACCAAACTATTCAGAAACCGCGATCCCGGCGCGGGCATTGCACGTGCATTTACTGCACTTGCTATGGCTGCTCCGTGTTCCGGTCCGCTTGTTTCGGATCTTGGTTCAACCTTGGGTTGTAAAGTCCTACCCGGGTGTGATTGACATTATTAACTTAGTTAGAGCCTTTTATTTCACTCGGAGTGTGCAGTACTACGCCACGACCTAGGTAGCAAGCCGAATTCCAGCTTTTGGAAGTAATTATTTCATCCGCGCACCACGAACCCATAAAATGCGGGGGAATAGTGAGATGCTTTATGTGATTGCGTCCCTTCCCATACTCCGCTCGCCGGTGGCTCGGTGGTTTGTTAGAACACCTATTTCGCCGCATGAGCGAGCGAGTCGAGTTCGACATAACAAACTCCTGCCTTCTGAAACAGGTCGTCATTGTTATGTTCTTTGGAGCGCCCTACCTCCAACGGTTCGTCGTCTCTGCCCAAGAAAGAAGACTGACAAGCAAGGGCAAAGACGAAATATGGAAGCGGGCCGACCCCACTCCACGTCCTCTAGTGGTAGTGAGTAATTTGAGCCACGTTCGCGACATAAAACTCCTCAAGTGGGTGGAATCCCGCGGGGAGGGCCAACCTGTGGCAGGATGGCGAAGGCCAATAACTTTATTTTGAGAATATTTGGTTTCGGACATGTTGGTATTGTGATCTTGTAAATCTCACTACTCATACACTCAGTTTTTGCGAGGCCATCTAATAGAAATGCATGGTCGTTAGTAAGATTCATCGGCATCTGTAGGTGATGTCTTTCTGGAAGAAATCACCGTGAAGATTGACTGATAAACCTCAGACAAGCTTTCAACTCCCCAAAGAGCGAAATGGTGTACGTACGAGTCAGGCATGACTTGATCGTCAGATCAAAGCTTCTAGCTGGTATCGGTCGGCACACAATCATTCCCGTACTTTATTCGCCAACAGTGGGCTCGTTGTTTTGCGAAGACGCGTTGCAAGCGATCGCCTTCAGCGCGTCCTGCTCACTCCTGGGCCTTCGCTGGGCTCTTGCGCTGCGGAGGAATTCAGTGGAGGCGGGTGCTAGGAGGCCTTCGGGCTACTCGTTCCTCTAGACCCCCCTAGGGTAAGACACACTAAGGGTCTGTATTCTCTTCAACACCAGAGTAAGATCGTGCAGGTGTCCCAAGAGTTACTCGATCCGATACCTGGAGAAAACTCGTGCATTGTCGGTATGCGAAGCAAACTCTCAGGTCGCAACACTCGGCCCAGGCTATGCTTTTTCGTGCGCTCGCTGAGGATTGACTGTCATTGTGCACACCGACACGGACGTGCTTCGTATTGATCGATTACGTCGAACCTGTGATAACGGTAGGCGCCACTGCTGAGTTGTCCTCCACACGAGAGAAACGGGGACTCCTAATGACAAATGTTGTTTACGTCCTTCACCTTGTATAGCGTGATGATTACAAGCAGCTTCTAGTAACACTTCACTCGTCGCTGATTACGTTCCATGACGAAGATCCCTTGGGGTCCCGGGTGCAGCGCTAAAAGCGGTTAGTCAACCTCATCTATTTCCTCGATAACGGGACGATTTACCCGAGACGTCAAATTGTCTAGAGAAGTGATGTACTGACAGCCGCGACCAAATGTTTCCAGTGCATTGTCAAACGAGAGCAATGGATTCAACTGTTCGTGTACATATGGATAAGCCGTTGGGCCCTATAGTCCTTAACAAGGGAGTGAGGCACAAGA
seq00005   TGATACGATTCTTGCATCCGATGGGGTAAAGTTGAGGGTCACAAACGCTATTCTGGCTACTTTGTCAACCCATTACGATTAGCACGCGACTCCTGATTGGAGGATTATCTTGTTAAACGAGCTTTGACCCACCACCCTTAAAATTTTTCTAAATAACTGATGCAATTGGCCGCAACGTGGGCAGATCGGTGCTAACGCATGACACGGGACATAAATTCGATGACGAGCCGTTTTTGCTCCAGTTGCATTGATATAGCGATTCAGGTATTGGAAAAAACCGTGTTCGGAGGTGCGCGTGGCAGGTTATCTCTGGGCAATGGCAAATTGGGTGTGATGTGTTCCGTAGCATTGAACAGAATAGTCAGCTTGGACTGAAGCTTACATCTGTCGCTCCATGGTTTTAGAGACAATGAATTCATGTTAATTGTTTAGGACTTGTGAGCTGTACTACGAGGGGGAAGGATGATAGCGGTCTAAAACACACCTCTTTCTCTAATGAACTCATCTATTTTATAACGTGAGCCCATTCGCTGACCAAACTATTCAGAAACCGCGATCCCGGCGCGGGCATTGCACGTGCATTTACTGCACTTGCTATGGCTGCTCCGTGTTCCGGTCCGCTTGTTTCGGATCTTGGTTCAACCTTGGGTTGTAAAGTCCTACCCGGGTGTGATTGACATTATTAACTTAGTTAGAGCCTTTTATTTCACTCGGAGTGTGCAGTACTACGCCACGACCTAGGTAGCAAGCCGAATTCCAGCTTTTGGAAGTAATTATTTCATCCGCGCACCACGAACCCATAAAATGCGGGGGAATAGTGAGATGCTTTATGTGATTGCGTCCCTTCCCATACTCCGCTCGCCGGTGGCTCGGTGGTTTGTTAGAACACCTATTTCGCCGCATGAGCGAGCGAGTCGAGTTCGACATAACAAACTCCTGCCTTCTGAAACAGGTCGTCATTGTTATGTTCTTTGGAGCGCCCTACCTCCAACGGTTCGTCGTCTCTGCCCAAGAAAGAAGACTGACAAGCAAGGGCAAAGACGAAATATGGAAGCGGGCCGACCCCACTCCACGTCCTCTAGTGGTAGTGAGTAATTTGAGCCACGTTCGCGACATAAAACTCCTCAAGTGGGTGGAATCCCGCGGGGAGGGCCAACCTGTGGCAGGATGGCGAAGGCCAATAACTTTATTTTGAGAATATTTGGTTTCGGACATGTTGGTATTGTGATCTTGTAAATCTCACTACTCATACACTCAGTTTTTGCGAGGCCATCTAATAGAAATGCATGGTCGTTAGTAAGATTCATCGGCATCTGTAGGTGATGTCTTTCTGGAAGAAATCACCGTGAAGATTGACTGATAAACCTCAGACAAGCTTTCAACTCCCCAAAGAGCGAAATGGTGTACGTACGAGTCAGGCATGACTTGATCGTCAGATCAAAGCTTCTAGCTGGTATCGGTCGGCACACAATCATTCCCGTACTTTATTCGCCAACAGTGGGCTCGTTGTTTTGCGAAGACGCGTTGCAAGCGATCGCCTTCAGCGCGTCCTGCTCACTCCTGGGCCTTCGCTGGGCTCTTGCGCTGCGGAGGAATTCAGTGGAGGCGGGTGCTAGGAGGCCTTCGGGCTACTCGTTCCTCTAGACCCCCCTAGGGTAAGACACACTAAGGGTCTGTATTCTCTTCAACACCAGAGTAAGATCGTGCAGGTGTCCCAAGAGTTACTCGATCCGATACCTGGAGAAAACTCGTGCATTGTCGGTATGCGAAGCAAACTCTCAGGTCGCAACACTCGTCCCAGGCTATGCTTTTTCGTGCGCTCGCTGAGGATTGACTGTCATTGTGCACACCGACACGGACGTGCTTCGTATTGATCGATTACGTCGAACCTGTGATAACGGTAGGCGCCACTGCTGAGTTGTCCTCCACACGAGAGAAACGGGGACTCCTAATGACAAATGTTGTTTACGTCCTTCACCTTGTATAGCGTGATGATTACAAGCAGCTTCTAGTAACACTTCACTCGTCGCTGATTACGTTCCATGACGAAGATCCCTTGGGGTCCCGGGTGCAGCGCTAAAAGCGGTTAGTCAACCTCATCTATTTCCTCGATAACGGGACGATTTACCCGAGACGTCAAATTGTCTAGAGAAGTGATGTACTGACAGCCGCGACCAAATGTTTCCAGTGGATTGTCAAACGAGAGCAATGGATTCAACTGTTCGTGTACATATGGATAAGCCGTTGGGCCCTATAGTCCTTAACAAGGGAGTGAGGCACAAGA
seq00006   TGATACGATTCTTGCATCCGATGGGGTAAAGTTGAGGGTCACAAACGCTATTCTGGCTACTTTGTCAACCCATTACGATTAGCACGCGACTCCTGATTGGAGGATTATCTTGTTAAACGAGCTTTGACCCACCACCCTTAAAATTTTTCTAAATAACTGATGCAATTGGCCGCAACGTGGGCAGATCGGTGCTAACGCATGACACGGGACATAAATTCGATGACGAGCCGTTTTTGCTCCAGTTGCATTGATATAGCGATTCAGGTATTGGAAAAAACCGTGTTCGGAGGTGCGCGTGGCAGGTTATCTCTGGGCAATGGCAAATTGGGTGTGATGTGTTCCGTAGCATTGAACAGAATAGTCAGCTTGGACTGAAGCTTACATCTGTCGCTCCATGGTTTTAGAGACAATGAATTCATGTTAATTGTTTAGGACTTGTGAGCTGTACTACGAGGGGGAAGGATGATAGCGGTCTAAAACACACCTCTTTCTCTAATGAACTCATCTATTTTATAACGTGAGCCCATTCGCTGACCAAACTATTCAGAAACCGCGATCCCGGCGCGGGCATTGCACGTGCATTTACTGCACTTGCTATGGCTGCTCCGTGTTCCGGTCCGCTTGTTTCGGATCTTGGTTCAACCTTGGGTTGTAAAGTCCTACCCGGGTGTGATTGACATTATTAACTTAGTTAGAGCCTTTTATTTCACTCGGAGTGTGCAGTACTACGCCACGACCTAGGTAGCAAGCCGAATTCCAGCTTTTGGAAGTAATTATTTCATCCGCGCACCACGAACCCATAAAATGCGGGGGAATAGTGAGATGCTTTATGTGATTGCGTCCCTTCCCATACTCCGCTCGCCGGTGGCTCGGTGGTTTGTTAGAACACCTATTTCGCCGCATGAGCGAGCGAGTCGAGTTCGACATAACAAACTCCTGCCTTCTGAAACAGGTCGTCATTGTTATGTTCTTTGGAGCGCCCTACCTCCAACGGTTCGTCGTCTCTGCCCAAGAAAGAAGACTGACAAGCAAGGGCAAAGACGAAATATGGAAGCGGGCCGACCCCACTCCACGTCCTCTAGTGGTAGTGAGTAATTTGAGCCACGTTCGCGACATAAAACTCCTCAAGTGGGTGGAATCCCGCGGGGAGGGCCAACCTGTGGCAGGATGGCGAAGGCCAATAACTTTATTTTGAGAATATTTGGTTTCGGACATGTTGGTATTGTGATCTTGTAAATCTCACTACTCATACACTCAGTTTTTGCGAGGCCATCTAATAGAAATGCATGGTCGTTAGTAAGATTCATCGGCATCTGTAGGTGATGTCTTTCTGGAAGAAATCACCGTGAAGATTGACTGATAAACCTCAGACAAGCTTTCAACTCCCCAAAGAGCGAAATGGTGTACGTACGAGTCAGGCATGACTTGATCGTCAGATCAAAGCTTCTAGCTGGTATCGGTCGGCACACAATCATTCCCGTACTTTATTCGCCAACAGTGGGCTCGTTGTTTTGCGAAGACGCGTTGCAAGCGATCGCCTTCAGCGCGTCCTGCTCACTCCTGGGCCTTCGCTGGGCTCTTGCGCTGCGGAGGAATTCAGTGGAGGCGGGTGCTAGGAGGCCTTCGGGCTACTCGTTCCTCTAGACCCCCCTAGGGTAAGACACACTAAGGGTCTGTATTCTCTTCAACACCAGAGTAAGATCGTGCAGGTGTCCCAAGAGTTACTCGATCCGATACCTGGAGAAAACTCGTGCATTGTCGGTATGCGAAGCAAACTCTCAGGTCGCAACACTCGTCCCAGGCTATGCTTTTTCGTGCGCTCGCTGAGGATTGACTGTCATTGTGCACACCGACACGGACGTGCTTCGTATTGATCGATTACGTCGAACCTGTGATAACGGTAGGCGCCACTGCTGAGTTGTCCTCCACACGAGAGAAACGGGGACTCCTAATGACAAATGTTGTTTACGTCCTTCACCTTGTATAGCGTGATGATTACAAGCAGCTTCTAGTAACACTTCACTCGTCGCTGATTACGTTCCATGACGAAGATCCCTTGGGGTCCCGGGTGCAGCGCTAAAAGCGGTTAGTCAACCTCATCTATTTCCTCGATAACGGGACGATTTACCCGAGACGTCAAATTGTCTAGAGAAGTGATGTACTGACAGCCGCGACCAAATGTTTCCAGTGCATTGTCAAACGAGAGCAATGGATTCAACTGTTCGTGTACATATGGATAAGCCGTTGGGCCCTATAGTCCTTAACAAGGGAGTGAGGCACAAGA
seq00007   TGATACGATTCTTGCATCCGATGGGGTAAAGTTGAGGGTCACAAACGCTATTCTGGCTACTTTGTCAACCCATTACGATTAGCACGCGACTCCTGATTGGAGGATTATCTTGTTAAACGAGCTTTGACCCACCACCCTTAAAATTTTTCTAAATAACTGATGCAATTGGCCGCAACGTGGGCAGATCGGTGCTAACGCATGACACGGGACATAAATTCGATGACGAGCCGTTTTTGCTCCAGTTGCATTGATATAGCGATTCAGGTATTGGAAAAAACCGTGTTCGGAGGTGCGCGTGGCAGGTTATCTCTGGGCAATGGCAAATTGGGTGTGATGTGTTCCGTAGCATTGAACAGAATAGTCAGCTTGGACTGAAGCTTACATCTGTCGCTCCATGGTTTTAGAGACAATGAATTCATGTTAATTGTTTAGGACTTGTGAGCTGTACTACGAGGGGGAAGGATGATAGCGGTCTAAAACACACCTCTTTCTCTAATGAACTCATCTATTTTATAACGTGAGCCCATTCGCTGACCAAACTATTCAGAAACCGCGATCCCGGCGCGGGCATTGCACGTGCATTTACTGCACTTGCTATGGCTGCTCCGTGTTCCGGTCCGCTTGTTTCGGATCTTGGTTCAACCTTGGGTTGTAAAGTCCTACCCGGGTGTGATTGACATTATTAACTTAGTTAGAGCCTTTTATTTCACTCGGAGTGTGCAGTACTACGCCACGACCTAGGTAGCAAGCCGAATTCCAGCTTTTGGAAGTAATTATTTCATCCGCGCACCACGAACCCATAAAATGCGGGGGAATAGTGAGATGCTTTATGTGATTGCGTCCCTTCCCATACTCCGCTCGCCGGTGGCTCGGTGGTTTGTTAGAACACCTATTTCGCCGCATGAGCGAGCGAGTCGAGTTCGACATAACAAACTCCTGCCTTCTGAAACAGGTCGTCATTGTTATGTTCTTTGGAGCGCCCTACCTCCAACGGTTCGTCGTCTCTGCCCAAGAAAGAAGACTGACAAGCAAGGGCAAAGACGAAATATGGAAGCGGGCCGACCCCACTCCACGTCCTCTAGTGGTAGTGAGTAATTTGAGCCACGTTCGCGACATAAAACTCCTCAAGTGGGTGGAATCCCGCGGGGAGGGCCAACCTGTGGCAGGATGGCGAAGGCCAATAACTTTATTTTGAGAATATTTGGTTTCGGACATGTTGGTATTGTGATCTTGTAAATCTCACTACTCATACACTCAGTTTTTGCGAGGCCATCTAATAGAAATGCATGGTCGTTAGTAAGATTCATCGGCATCTGTAGGTGATGTCTTTCTGGAAGAAATCACCGTGAAGATTGACTGATAAACCTCAGACAAGCTTTCAACTCCCCAAAGAGCGAAATGGTGTACGTACGAGTCAGGCATGACTTGATCGTCAGATCAAAGCTTCTAGCTGGTATCGGTCGGCACACAATCATTCCCGTACTTTATTCGCCAACAGTGGGCTCGTTGTTTTGCGAAGACGCGTTGCAAGCGATCGCCTTCAGCGCGTCCTGCTCACTCCTGGGCCTTCGCTGGGCTCTTGCGCTGCGGAGGAATTCAGTGGAGGCGGGTGCTAGGAGGCCTTCGGGCTACTCGTTCCTCTAGACCCCCCTAGGGTAAGACACACTAAGGGTCTGTATTCTCTTCAACACCAGAGTAAGATCGTGCAGGTGTCCCAAGAGTTACTCGATCCGATACCTGGAGAAAACTCGTGCATTGTCGGTATGCGAAGCAAACTCTCAGGTCGCAACACTCGTCCCAGGCTATGCTTTTTCGTGCGCTCGCTGAGGATTGACTGTCATTGTGCACACCGACACGGACGTGCTTCGTATTGATCGATTACGTCGAACCTGTGATAACGGTAGGCGCCACTGCTGAGTTGTCCTCCACACGAGAGAAACGGGGACTCCTAATGACAAATGTTGTTTACGTCCTTCACCTTGTATAGCGTGATGATTACAAGCAGCTTCTAGTAACACTTCACTCGTCGCTGATTACGTTCCATGACGAAGATCCCTTGGGGTCCCGGGTGCAGCGCTAAAAGCGGTTAGTCAACCTCATCTATTTCCTCGATAACGGGACGATTTACCCGAGACGTCAAATTGTCTAGAGAAGTGATGTACTGACAGCCGCGACCAAATGTTTCCAGTGCATTGTCAAACGAGAGCAATGGATTCAACTGTTCGTGTACATATGGATAAGCCGTTGGGCCCTATAGTCCTTAACAAGGGAGTGAGGCACAAGA
seq00008   TGATACGATTCTTGCATCCGATGGGGTAAAGTTGAGGGTCACAAACGCTATTCTGGCTACTTTGTCAACCCATTACGATTAGCACGCGACTCCTGATTGGAGGATTATCTTGTTAAACGAGCTTTGACCCACCACCCTTAAAATTTTTCTAAATAACTGATGCAATTGGCCGCAACGTGGGCAGATCGGTGCTAACGCATGACACGGGACATAAATTCGATGACGAGCCGTTTTTGCTCCAGTTGCATTGATATAGCGATTCAGGTATTGGAAAAAACCGTGTTCGGAGGTGCGCGTGGCAGGTTATCTCTGGGCAATGGCAAATTGGGTGTGATGTGTTCCGTAGCATTGAACAGAATAGTCAGCTTGGACTGAAGCTTACATCTGTCGCTCCATGGTTTTAGAGACAATGAATTCATGTTAATTGTTTAGGACTTGTGAGCTGTACTACGAGGGGGAAGGATGATAGCGGTCTAAAACACACCTCTTTCTCTAATGAACTCATCTATTTTATAACGTGAGCCCATTCGCTGACCAAACTATTCAGAAACCGCGATCCCGGCGCGGGCATTGCACGTGCATTTACTGCACTTGCTATGGCTGCTCCGTGTTCCGGTCCGCTTGTTTCGGATCTTGGTTCAACCTTGGGTTGTAAAGTCCTACCCGGGTGTGATTGACATTATTAACTTAGTTAGAGCCTTTTATTTCACTCGGAGTGTGCAGTACTACGCCACGACCTAGGTAGCAAGCCGAATTCCAGCTTTTGGAAGTAATTATTTCATCCGCGCACCACGAACCCATAAAATGCGGGGGAATAGTGAGATGCTTTATGTGATTGCGTCCCTTCCCATACTCCGCTCGCCGGTGGCTCGGTGGTTTGTTAGAACACCTATTTCGCCGCATGAGCGAGCGAGTCGAGTTCGACATAACAAACTCCTGCCTTCTGAAACAGGTCGTCATTGTTATGTTCTTTGGAGCGCCCTACCTCCAACGGTTCGTCGTCTCTGCCCAAGAAAGAAGACTGACAAGCAAGGGCAAAGACGAAATATGGAAGCGGGCCGACCCCACTCCACGTCCTCTAGTGGTAGTGAGTAATTTGAGCCACGTTCGCGACATAAAACTCCTCAAGTGGGTGGAATCCCGCGGGGAGGGCCAACCTGTGGCAGGATGGCGAAGGCCAATAACTTTATTTTGAGAATATTTGGTTTCGGACATGTTGGTATTGTGATCTTGTAAATCTCACTACTCATACACTCAGTTTTTGCGAGGCCATCTAATAGAAATGCATGGTCGTTAGTAAGATTCATCGGCATCTGTAGGTGATGTCTTTCTGGAAGAAATCACCGTGAAGATTGACTGATAAACCTCAGACAAGCTTTCAACTCCCCAAAGAGCGAAATGGTGTACGTACGAGTCAGGCATGACTTGATCGTCAGATCAAAGCTTCTAGCTGGTATCGGTCGGCACACAATCATTCCCGTACTTTATTCGCCAACAGTGGGCTCGTTGTTTTGCGAAGACGCGTTGCAAGCGATCGCCTTCAGCGCGTCCTGCTCACTCCTGGGCCTTCGCTGGGCTCTTGCGCTGCGGAGGAATTCAGTGGAGGCGGGTGCTAGGAGGCCTTCGGGCTACTCGTTCCTCTAGACCCCCCTAGGGTAAGACACACTAAGGGTCTGTATTCTCTTCAACACCAGAGTAAGATCGTGCAGGTGTCCCAAGAGTTACTCGATCCGATACCTGGAGAAAACTCGTGCATTGTCGGTATGCGAAGCAAACTCTCAGGTCGCAACACTCGTCCCAGGCTATGCTTTTTCGTGCGCTCGCTGAGGATTGACTGTCATTGTGCACACCGACACGGACGTGCTTCGTATTGATCGATTACGTCGAACCTGTGATAACGGTAGGCGCCACTGCTGAGTTGTCCTCCACACGAGAGAAACGGGGACTCCTAATGACAAATGTTGTTTACGTCCTTCACCTTGTATAGCGTGATGATTACAAGCAGCTTCTAGTAACACTTCACTCGTCGCTGATTACGTTCCATGACGAAGATCCCTTGGGGTCCCGGGTGCAGCGCTAAAAGCGGTTAGTCAACCTCATCTATTTCCTCGATAACGGGACGATTTACCCGAGACGTCAAATTGTCTAGAGAAGTGATGTACTGACAGCCGCGACCAAATGTTTCCAGTGCATTGTCAAACGAGAGCAATGGATTCAACTGTTCGTGTACATATGGATAAGCCGTTGGGCCCTATAGTCCTTAACAAGGGAGTGAGGCACAAGA
seq00009   TGATACGATTCTTGCATCCGATGGGGTAAAGTTGAGGGTCACAAACGCTATTCTGGCTACTTTGTCAACCCATTACGATTAGCACGCGACTCCTGATTGGAGGATTATCTTGTTAAACGAGCTTTGACCCACCACCCTTAAAATTTTTCTAAATAACTGATGCAATTGGCCGCAACGTGGGCAGATCGGTGCTAACGCATGACACGGGACATAAATTCGATGACGAGCCGTTTTTGCTCCAGTTGCATTGATATAGCGATTCAGGTATTGGAAAAAACCGTGTTCGGAGGTGCGCGTGGCAGGTTATCTCTGGGCAATGGCAAATTGGGTGTGATGTGTTCCGTAGCATTGAACAGAATAGTCAGCTTGGACTGAAGCTTACATCTGTCGCTCCATGGTTTTAGAGACAATGAATTCATGTTAATTGTTTAGGACTTGTGAGCTGTACTACGAGGGGGAAGGATGATAGCGGTCTAAAACACACTTCTTTCTCTAATGAACTCATCTATTTTATAACGTGAGCCCATTCGCTGACCAAACTATTCAGAAACCGCGATCCCGGCGCGGGCATTGCACGTGCATTTACTGCACTTGCTATGGCTGCTCCGTGTTCCGGTCCGCTTGTTTCGGATCTTGGTTCAACCTTGGGTTGTAAAGTCCTACCCGGGTGTGATTGACATTATTAACTTAGTTAGAGCCTTTTATTTCACTCGGAGTGTGCAGTACTACGCCACGACCTAGGTAGCAAGCCGAATTCCAGCTTTTGGAAGTAATTATTTCATCCGCGCACCACGAACCCATAAAATGCGGGGGAATAGTGAGATGCTTTATGTGATTGCGTCCCTTCCCATACTCCGCTCGCCGGTGGCTCGGTGGTTTGTTAGAACACCTATTTCGCCGCATGAGCGAGCGAGTCGAGTTCGACATAACAAACTCCTGCCTTCTGAAACAGGTCGTCATTGTTATGTTCTTTGGAGCGCCCTACCTCCAACGGTTCGTCGTCTCTGCCCAAGAAAGAAGACTGACAAGCAAGGGCAAAGACGAAATATGGAAGCGGGCCGACCCCACTCCACGTCCTCTAGTGGTAGTGAGTAATTTGAGCCACGTTCGCGACATAAAACTCCTCAAGTGGGTGGAATCCCGCGGGGAGGGCCAACCTGTGGCAGGATGGCGAAGGCCAATAACTTTATTTTGAGAATATTTGGTTTCGGACATGTTGGTATTGTGATCTTGTAAATCTCACTACTCATAGACTCAGTTTTTGCGAGGCCATCTAATAGAAATGCATGGTCGTTAGTAAGATTCATCGGCATCTGTAGGTGATGTCTTTCTGGAAGAAATCACCGTGAAGATTGACTGATAAACCTCAGACAAGCTTTCAACTCCCCAAAGAGCGAAATGGTGTACGTACGAGTCAGGCATGACTTGATCGTCAGATCAAAGCTTCTAGCTGGTATCGGTCGGCACACAATCATTCCCGTACTTTATTCGCCAACAGTGGGCTCGTTGTTTTGCGAAGACGCGTTGCAAGCGATCGCCTTCAGCGCGTCCTGCTCACTCCTGGGCCTTCGCTGGGCTCTTGCGCTGCGGAGGAATTCAGTGGAGGCGGGTGCTAGGAGGCCTTCGGGCTACTCGTTCCTCTAGACCCCCCTAGGGTAAGACACACTAAGGGTCTGTATTCTCTTCAACACCAGAGTAAGATCGTGCAGGTGTCCCAAGAGTTACTCGATCCGATACCTGGAGAAATCTCGTGCATTGTCGGTATGCGAAGCAAACTCTCAGGTCGCAACACTCGTCCCAGGCTATGCTTTTTCGTGCGCTCGCTGAGGATTGACTGTCATTGTGCACACCGACACGGACGTGCTTCGTATTGATCGATTACGTCGAACCTGTGAGAACGGTAGGCGCCACTGCTGAGTTGTCCTCCACACGAGAGAAACGGGGACTCCTAATGACAAATGTTGTTTACGTCCTTCACCTTGTATAGCGTGATGATTACAAGCAGCTTCTAGTAACACTTCACTCGTCGCTGATTACGTTCCATGACGAAGATCCCTCGGGGTCCCGGGTGCAGCGCTAAAAGCGGTTAGTCAACCTCATCTATTTCCTCGATAACGGGACGATTTACCCGAGACGTCAAATTGTCTAGAGAAGTGATGTACTGACAGCCGCGACCAAATGTTTCCAGTGCATTGTCAAACGAGAGCAATGGATTCAACTGTTCGTGTACATATGGATAAGCCGTTGGGCCCTATAGTCCTTAACAAGGGAGTGAGGCACAAGA
seq00010   TGATACGATTCTTGCATCCGATGGGGTAAAGTTGAGGGTCACAAACGCTATTCTGGCTACTTTGTCAACCCATTACGATTAGCACGCGACTCCTGATTGGAGGATTATCTTGTTAAACGAGCTTTGACCCACCACCCTTAAAATTTTTCTAAATAACTGATGCAATTGGCCGCAACGTGGGCAGATCGGTGCTAACGCATGACACGGGACATAAATTCGATGACGAGCCGTTTTTGCTCCAGTTGCATTGATATAGCGATTCAGGTATTGGAAAAAACCGTGTTCGGAGGTGCGCGTGGCAGGTTATCTCTGGGCAATGGCAAATTGGGTGTGATGTGTTCCGTAGCATTGAACAGAATAGTCAGCTTGGACTGAAGCTTACATCTGTCGCTCCATGGTTTTAGAGACAATGAATTCATGTTAATTGTTTAGGACTTGTGAGCTGTACTACGAGGGGGAAGGATGATAGCGGTCTAAAACACACCTCTTTCTCTAATGAACTCATCTATTTTATAACGTGAGCCCATTCGCTGACCAAACTATTCAGAAACCGCGATCCCGGCGCGGGCATTGCACGTGCATTTACTGCACTTGCTATGGCTGCTCCGTGTTCCGGTCCGCTTGTTTCGGATCTTGGTTCAACCTTGGGTTGTAAAGTCCTACCCGGGTGTGATTGACATTATTAACTTAGTTAGAGCCTTTTATTTCACTCGGAGTGTGCAGTACTACGCCACGACCTAGGTAGCAAGCCGAATTCCAGCTTTTGGAAGTAATTATTTCATCCGCGCACCACGAACCCATAAAATGCGGGGGAATAGTGAGATGCTTTATGTGATTGCGTCCCTTCCCATACTCCGCTCGCCGGTGGCTCGGTGGTTTGTTAGAACACCTATTTCGCCGCATGAGCGAGCGAGTCGAGTTCGACATAACAAACTCCTGCCTTCTGAAACAGGTCGTCATTGTTATGTTCTTTGGAGCGCCCTACCTCCAACGGTTCGTCGTCTCTGCCCAAGAAAGAAGACTGACAAGCAAGGGCAAAGACGAAATATGGAAGCGGGCCGACCCCACTCCACGTCCTCTAGTGGTAGTGAGTAATTTGAGCCACGTTCGCGACATAAAACTCCTCAAGTGGGTGGAATCCCGCGGGGAGGGCCAACCTGTGGCAGGATGGCGAAGGCCAATAACTTTATTTTGAGAATATTTGGTTTCGGACATGTTGGTATTGTGATCTTGTAAATCTCACTACTCATACACTCAGTTTTTGCGAGGCCATCTAATAGAAATGCATGGTCGTTAGTAAGATTCATCGGCATCTGTAGGTGATGTCTTTCTGGAAGAAATCACCGTGAAGATTGACTGATAAACCTCAGACAAGCTTTCAACTCCCCAAAGAGCGAAATGGTGTACGTACGAGTCAGGCATGACTTGATCGTCAGATCAAAGCTTCTAGCTGGTATCGGTCGGCACACAATCATTCCCGTACTTTATTCGCCAACAGTGGGCTCGTTGTTTTGCGAAGACGCGTTGCAAGCGATCGCCTTCAGCGCGTCCTGCTCACTCCTGGGCCTTCGCTGGGCTCTTGCGCTGCGGAGGAATTCAGTGGAGGCGGGTGCTAGGAGGCCTTCGGGCTACTCGTTCCTCTAGACCCCCCTAGGGTAAGACACACTAAGGGTCTGTATTCTCTTCAACACCAGAGTAAGATCGTGCAGGTGTCCCAAGAGTTACTCGATCCGATACCTGGAGAAAACTCGTGCATTGTCGGTATGCGAAGCAAACTCTCAGGTCGCAACACTCGTCCCAGGCTATGCTTTTTCGTGCGCTCGCTGAGGATTGACTGTCATTGTGCACACCGACACGGACGTGCTTCGTATTGATCGATTACGTCGAACCTGTGATAACGGTAGGCGCCACTGCTGAGTTGTCCTCCACACGAGAGAAACGGGGACTCCTAATGACAAATGTTGTTTACGTCCTTCACCTTGTATAGCGTGATGATTACAAGCAGCTTCTAGTAACACTTCACTCGTCGCTGATTACGTTCCATGACGAAGATCCCTTGGGGTCCCGGGTGCAGCGCTAAAAGCGGTTAGTCAACCTCATCTATTTCCTCGATAACGGGACGATTTACCCGAGACGTCAAATTGTCTAGAGAAGTGATGTACTGACAGCCGCGACCAAATGTTTCCAGTGCATTGTCAAACGAGAGCAATGGATTCAACTGTTCGTGTACATATGGATAAGCCGTTGGGCCCTATAGTCCTTAACAAGGGAGTGAGGCACAAGA
seq00011   TGATACGATTCTTGCATCCGATGGGGTAAAGTTGAGGGTCACAAACGCTATTCTGGCTACTTTGTCAACCCATTACGATTAGCACGCGACTCCTGATTGGAGGATTATCTTGTTAAACGAGCTTTGACCCACCACCCTTAAAATTTTTCTAAATAACTGATGCAATTGGCCGCAACGTGGGCAGATCGGTGCTAACGCATGACACGGGACATAAATTCGATGACGAGCCGTTTTTGCTCCAGTTGCATTGATATAGCGATTCAGGTATTGGAAAAAACCGTGTTCGGAGGTGCGCGTGGCAGGTTATCTCTGGGCAATGGCAAATTGGGTGTGATGTGTTCCGTAGCATTGAACAGAATAGTCAGCTTGGACTGAAGCTTACATCTGTCGCTCCATGGTTTTAGAGACAATGAATTCATGTTAATTGTTTAGGACTTGTGAGCTGTACTACGAGGGGGAAGGATGATAGCGGTCTAAAACACACCTCTTTCTCTAATGAACTCATCTATTTTATAACGTGAGCCCATTCGCTGACCAAACTATTCAGAAACCGCGATCCCGGCGCGGGCATTGCACGTGCATTTACTGCACTTGCTATGGCTGCTCCGTGTTCCGGTCCGCTTGTTTCGGATCTTGGTTCAACCTTGGGTTGTAAAGTCCTACCCGGGTGTGATTGACATTATTAACTTAGTTAGAGCCTTTTATTTCACTCGGAGTGTGCAGTACTACGCCACGACCTAGGTAGCAAGCCGAATTCCAGCTTTTGGAAGTAATTATTTCATCCGCGCACCACGAACCCATAAAATGCGGGGGAATAGTGAGATGCTTTATGTGATTGCGTCCCTTCCCATACTCCGCTCGCCGGTGGCTCGGTGGTTTGTTAGAACACCTATTTCGCCGCATGAGCGAGCGAGTCGAGTTCGACATAACAAACTCCTGCCTTCTGAAACAGGTCGTCATTGTTATGTTCTTTGGAGCGCCCTACCTCCAACGGTTCGTCGTCTCTGCCCAAGAAAGAAGACTGACAAGCAAGGGCAAAGACGAAATATGGAAGCGGGCCGACCCCACTCCACGTCCTCTAGTGGTAGTGAGTAATTTGAGCCACGTTCGCGACATAAAACTCCTCAAGTGGGTGGAATCCCGCGGGGAGGGCCAACCTGTGGCAGGATGGCGAAGGCCAATAACTTTATTTTGAGAATATTTGGTTTCGGACATGTTGGTATTGTGATCTTGTAAATCTCACTACTCATAGACTCAGTTTTTGCGAGGCCATCTAATAGAAATGCATGGTCGTTAGTAAGATTCATCGGCATCTGTAGGTGATGTCTTTCTGGAAGAAATCACCGTGAAGATTGACTGATAAACCTCAGACAAGCTTTCAACTCCCCAAAGAGCGAAATGGTGTACGTACGAGTCAGGCATGACTTGATCGTCAGATCAAAGCTTCTAGCTGGTATCGGTCGGCACACAATCATTCCCGTACTTTATTCGCCAACAGTGGGCTCGTTGTTTTGCGAAGACGCGTTGCAAGCGATCGCCTTCAGCGCGTCCTGCTCACTCCTGGGCCTTCGCTGGGCTCTTGCGCTGCGGAGGAATTCAGTGGAGGCGGGTGCTAGGAGGCCTTCGGGCTACTCGTTCCTCTAGACCCCCCTAGGGTAAGACACACTAAGGGTCTGTATTCTCTTCAACACCAGAGTAAGATCGTGCAGGTGTCCCAAGAGTTACTCGATCCGATACCTGGAGAAAACTCGTGCATTGTCGGTATGCGAAGCAAACTCTCAGGTCGCAACACTCGTCCCAGGCTATGCTTTTTCGTGCGCTCGCTGAGGATTGACTGTCATTGTGCACACCGACACGGACGTGCTTCGTATTGATCGATTACGTCGAACCTGTGATAACGGTAGGCGCCACTGCTGAGTTGTCCTCCACACGAGAGAAACGGGGACTCCTAATGACAAATGTTGTTTACGTCCTTCACCTTGTATAGCGTGATGATTACAAGCAGCTTCTAGTAACACTTCACTCGTCGCTGATTACGTTCCATGACGAAGATCCCTTGGGGTCCCGGGTGCAGCGCTAAAAGCGGTTAGTCAACCTCATCTATTTCCTCGATAACGGGACGATTTACCCGAGACGTCAAATTGTCTAGAGAAGTGATGTACTGACAGCCGCGACCAAATGTTTCCAGTGCATTGTCAAACGAGAGCAATGGATTCAACTGTTCGTGTACATATGGATAAGCCGTTGGGCCCTATAGTCCTTAACAAGGGAGTGAGGCACAAGA
seq00012   TGATACGATTCTTGCATCCGATGGGGTAAAGTTGAGGGTCACAAACGCTATTCTGGCTACTTTGTCAACCCATTACGATTAGCACGCGACTCCTGATTGGAGGATTATCTTGTTAAACGAGCTTTGACCCACCACCCTTAAAATTTTTCTAAATAACTGATGCAATTGGCCGCAACGTGGGCAGATCGGTGCTAACGCATGACACGGGACATAAATTCGATGACGAGCCGTTTTTGCTCCAGTTGCATTGATATAGCGATTCAGGTATTGGAAAAAACCGTGTTCGGAGGTGCGCGTGGCAGGTTATCTCTGGGCAATGGCAAATTGGGTGTGATGTGTTCCGTAGCATTGAACAGAATAGTCAGCTTGGACTGAAGCTTACATCAGTCGCTCCATGGTTTTAGAGACAATGAATTCATGTTAATTGTTTAGGACTTGTGAGCTGTACTACGAGGGGGAAGGATGATAGCGGTCTAAAACACACTTCTTTCTCTAATGAACTCATATATTTTATAACGTGAGCCCATTCGCTGACCAAACTATTCAGAAACCGCGATCCCGGCGCGGGCATTGCACGTGCATTTACTGCACTTGCTATGGCTGCTCCGTGTTCCGGTCCGCTTGTTTCGGATCTTGGTTCAACCTTGGGTTGTAAAGTCCTACCCGGGTGTGATTGACATTATTAACTTAGTTAGAGCCTTTTATTTCACTCGGAGTGTGCAGTACTACGCCACGACCTAGGTAGCAAGCCGAATTCCAGCTTTTGGAAGTAATTATTTCATCCGCGCACCACGAACCCATAAAATGCGGGGGAATAGTGAGATGCTTTATGTGATTGCGTCCCTTCCCATACTCCGCTCGCCGGTGGCTCGGTGGTTTGTTAGAACACCTATTTCGCCGCATGAGCGAGCGAGTCGAGTTCGACATAACAAACTCCTGCCTTCTGAAACAGGTCGTCATTGTTATGTTCTTTGGAGCGCCCTACCTCCAACGGTTCGTCGTCTCTGCCCAAGAAAGAAGACTGACAAGCAAGGGCAAAGACGAAATATGGAAGCGGGCCGACCCCACTCCACGTCCTCTAGTGGTAGTGAGTAATTTGAGCCACGTTCGCGACATAAAACTCCTCAAGTGGGTGGAATCCCGCGGGGAGGGCCAACCTGTGGCAGGATGGCGAAGGCCAATAACTTTATTTTGAGAATATTTGGTTTCGGACATGTTGGTATTGTGATCTTGTAAATCTCACTACTCATAGACTCAGTTTTTGCGAGGCCATCTAATAGAAATGCATGGTCGTTAGTAAGATTCATCGGCATCTGTAGGTGATGTCTTTCTGGAAGAAATCACCGTGAAGATTGACTGATAAACCTCAGACAAGCTTTCAACTCCCCAAAGAGCGAAATGGTGTACGTACGAGTCAGGCATGACTTGATCGTCAGATCAAAGCTTCTAGCTGGTATCGGTCGGCACACAATCATTCCCGTACTTTATTCGCCAACAGTGGGCTCGTTGTTTTGCGAAGACGCGTTGCAAGCGATCGCCTTCAGCGCGTCCTGCTCACTCCTGGGCCTTCGCTGGGCTCTTGCGCTGCGGAGGAATTCAGTGGAGGCGGGTGCTAGGAGGCCTTCGGGCTACTCGTTCCTCTAGACCCCCCTAGGGTAAGACACACTAAGGGTCTGTATTCTCTTCAACACCAGAGTAAGATCGTGCAGGTGTCCCAAGAGTTACTCGATCCGATACCTGGAGAAAACTCGTGCATTGTCGGTATGCGAAGCAAACTCTCAGGTCGCAACACTCGTCCCAGGCTATGCTTTTTCGTGCGCTCGCTGAGGATTGACTGTCATTGTGCACACCGACACGGACGTGCTTCGTATTGATCGATTACGTCGAACCTGTGATAACGGTAGGCGCCACTGCTGAGTTGTCCTCCACACGAGAGAAACGGGGACTCCTAATGACAAATGTTGTTTACGTCCTTCACCTTGTATAGCGTGATGATTACAAGCAGCTTCTAGTAACACTTCACTCGTCGCTGATTACGTTCCATGACGAAGATCCCTTGGGGTCCCGGGTGCAGCGCTAAAAGCGGTTAGTCAACCTCATCTATTTCCTCGATAACGGGACGATTTACCCGAGACGTCAAATTGTCTAGAGAAGTGATGTACTGACAGCCGCGACCAAATGTTTCCAGTGCATTGTCAAACGAGAGCAATGGATTCAACTGTTCGTGTACATATGGATAAGCCGTTGGGCCCTATAGTCCTTAACAAGGGAGTGAGGCACAAGA
seq00013   TGATACGATTCTTGCATCCGATGGGGTAAAGTTGAGGGTCACAAACGCTATTCTGGCTACTTTGTCAACCCATTACGATTAGCACGCGACTCCTGATTGGAGGATTATCTTGTTAAACGAGCTTTGACCCACCACCCTTAAAATTTTTCTAAATAACTGATGCAATTGGCCGCAACGTGGGCAGATCGGTGCTAACGCATGACACGGGACATAAATTCGATGACGAGCCGTTTTTGCTCCAGTTGCATTGATATAGCGATTCAGGTATTGGAAAAAACCGTGTTCGGAGGTGCGCGTGGCAGGTTATCTCTGGGCAATGGCAAATTGGGTGTGATGTGTTCCGTAGCATTGAACAGAATAGTCAGCTTGGACTGAAGCTTACATCTGTCGCTCCATGGTTTTAGAGACAATGAATTCATGTTAATTGTTTAGGACTTGTGAGCTGTACTACGAGGGGGAAGGATGATAGCGGTCTAAAACACACCTCTTTCTCTAATGAACTCATCTATTTTATAACGTGAGCCCATTCGCTGACCAAACTATTCAGAAACCGCGATCCCGGCGCGGGCATTGCACGTGCATTTACTGCACTTGCTATGGCTGCTCCGTGTTCCGGTCCGCTTGTTTCGGATCTTGGTTCAACCTTGGGTTGTAAAGTCCTACCCGGGTGTGATTGACATTATTAACTTAGTTAGAGCCTTTTATTTCACTCGGAGTGTGCAGTACTACGCCACGACCTAGGTAGCAAGCCGAATTCCAGCTTTTGGAAGTAATTATTTCATCCGCGCACCACGAACCCATAAAATGCGGGGGAATAGTGAGATGCTTTATGTGATTGCGTCCCTTCCCATACTCCGCTCGCCGGTGGCTCGGTGGTTTGTTAGAACACCTATTTCGCCGCATGAGCGAGCGAGTCGTGCTCGACATAACAAACTCCTGCCTTCTGAAACAGGTCGTCATTGTTATGTTCTTTGGAGCGCCCTACCTCCAACGGTTCGTCGTCTCTGCCCAAGAAAGAAGACTGACAAGCAAGGGCAAAGACGAAATATGGAAGCGGGCCGACCCCACTCCACGTCCTCTAGTGGTAGTGAGTAATTTGAGCCACGTTCGCGACATAAAACTCCTCAAGTGGGTGGAATCCCGCGGGGAGGGCCAACCTGTGGCAGGATGGCGAAGGCCAATAACTTTATTTTGAGAATATTTGGTTTCGGACATGTTGGTATTGTGATCTTGTAAATCTCACTACTCATACACTCAGTTTTTGCGAGGCCATCTAATAGAAATGCATGGTCGTTAGTAAGATTCATCGGCATCTGTAGGTGATGTCTTTCTGGAAGAAATCACCGTGAAGATTGACTGATAAACCTCAGACAAGCTTTCAACTCCCCAAAGAGCGAAATGGTGTACGTACGAGTCAGGCATGACTTGATCGTCAGATCAAAGCTTCTAGCTGGTATCGGTCGGCACACAATCATTCCCGTACTTTATTCGCCAACAGTGGGCTCGTTGTTTTGCGAAGACGCGTTGCAAGCGATCGCCTTCAGCGCGTCCTGCTCACTCCTGGGCCTTCGCTGGGCTCTTGCGCTGCGGAGGAATTCAGTGGAGGCGGGTGCTAGGAGGCCTTCGGGCTACTCGTTCCTCTAGACCCCCCTAGGGTAAGACACACTAAGGGTCTGTATTCTCTTCAACACCAGAGTAAGATCGTGCAGGTGTCCCAAGAGTTACTCGATCCGATACCTGGAGAAAACTCGTGCATTGTCGGTATGCGAAGCAAACTCTCAGGTCGCAACACTCGTCCCAGGCTATGCTTTTTCGTGCGCTCGCTGAGGATTGACTGTCATTGTGCACACCGACACGGACGTGCTTCGTATTGATCGATTACGTCGAACCTGTGATAACGGTAGGCGCCACTGCTGAGTTGTCCTCCACACGAGAGAAACGGGGACTCCTAATGACAAATGTTGTTTACGTCCTTCACCTTGTATAGCGTGATGATTACAAGCAGCTTCTAGTAACACTTCACTCGTCGCTGATTACGTTCCATGACGAAGATCCCTTGGGGTCCCGGGTGCAGCGCTAAAAGCGGTTAGTCAACCTCATCTATTTCCTCGATAACGGGACGATTTACCCGAGACGTCAAATTGTCTAGAGAAGTGATGTACTGACAGCCGCGACCAAATGTTTCCAGTGCATTGTCAAACGAGAGCAATGGATTCAACTGTTCGTGTACATATGGATAAGCCGTTGGGCCCTATAGTCCTTAACAAGGGAGTGAGGCACAAGA
seq00014   TGATACGATTCTTGCATCCGATGGGGTAAAGTTGAGGGTCACAAACGCTATTCTGGCTACTTTGTCAACCCATTACGATTAGCACGCGACTCCTGATTGGAGGATTATCTTGTTAAACGAGCTTTGACCCACCACCCTTAAAATTTTTCTAAATAACTGATGCAATTGGCCGCAACGTGGGCAGATCGGTGCTAACGCATGACACGGGACATAAATTCGATGACGAGCCGTTTTTGCTCCAGTTGCATTGATATAGCGATTCAGGTATTGGAAAAAACCGTGTTCGGAGGTGCGCGTGGCAGGTTATCTCTGGGCAATGGCAAATTGGGTGTGATGTGTTCCGTAGCATTGAACAGAATAGTCAGCTTGGACTGAAGCTTACATCTGTCGTTCCATGGTTTTAGAGACAATGAATTCATGTTAATTGTTTAGGACTTGTGAGCTGTACTACGAGGGGGAAGGATGATAGCGGTCTAAAACACACCTCTTTCTCTAATGAACTCATCTATTTTATAACGTGAGCCCATTCGCTGACCAAACTATTCAGAAACCGCGATCCCGGCGCGGGCATTGCACGTGCATTTACTGCACTTGCTATGGCTGCTCCGTGTTCCGGTCCGCTTGTTTCGGATCTTGGTTCAACCTTGGGTTGTAAAGTCCTACCCGGGTGTGATTGACATTATTAACTTAGTTAGAGCCTTTTATTTCACTCGGAGTGTGCAGTACTACGCCACGACCTAGGTAGCAAGCCGAATTCCAGCTTTTGGAAGTAATTATTTCATCCGCGCACCACGAACCCATAAAATGCGGGGGAATAGTGAGATGCTTTATGTGATTGCGTCCCTTCCCATACTCCGCTCGCCGGTGGCTCGGTGGTTTGTTAGAACACCTATTTCGCCGCATGAGCGAGCGAGTCGAGTTCGACATAACAAACTCCTGCCTTCTGAAACAGGTCGTCATTGTTATGTTCTTTGGAGCGCCCTACCTCCAACGGTTCGTCGTCTCTGCCCAAGAAAGAAGACTGACAAGCAAGGGCAAAGACGAAATATGGAAGCGGGCCGACCCCACTCCACGTCCTCTAGTGGTAGTGAGTAATTTGAGCCACGTTCGCGACATAAAACTCCTCAAGTGGGTGGAATCCCGCGGGGAGGGCCAACCTGTGGCAGGATGGCGAAGGCCAATAACTTTATTTTGAGAATATTTGGTTTCGGACATGTTGGTATTGTGATCTTGTAAATCTCACTACTCATACACTCAGTTTTTGCGAGGCCATCTAATAGAAATGCATGGTCGTTAGTAAGATTCATCGGCATCTGTAGGTGATGTCTTTCTGGAAGAAATCACCGTGAAGATTGACTGATAAACCTCAGACAAGCTTTCAACTCCCCAAAGAGCGAAATGGTGTACGTACGAGTCAGGCATGACTTGATCGTCAGATCAAAGCTTCTAGCTGGTATCGGTCGGCACACAATCATTCCCGTACTTTATTCGCCAACAGTGGGCTCGTTGTTTTGCGAAGACGCGTTGCAAGCGATCGCCTTCAGCGCGTCCTGCTCACTCCTGGGCCTTCGCTGGGCTCTTGCGCTGCGGAGGAATTCAGTGGAGGCGGGTGCTAGGAGGCCTTCGGGCTACTCGTTCCTCTAGACCCCCCTAGGGTAAGACACACTAAGGGTCTGTATTCTCTTCAACACCAGAGTAAGATCGTGCAGGTGTCCCAAGAGTTACTCGATCCGATACCTGGAGAAAACTCGTGCATTGTCGGTATGCGAAGCAAACTCTCAGGTCGCAACACTCGTCCCAGGCTATGCTTTTTCGTGCGCTCGCTGAGGATTGACTGTCATTGTGCACACCGACACGGACGTGCTTCGTATTGATCGATTACGTCGAACCTGTGATAACGGTAGGCGCCACTGCTGAGTTGTCCTCCACACGAGAGAAACGGGGACTCCTAATGACAAATGTTGTTTACGTCCTTCACCTTGTATAGCGTGATGATTACAAGCAGCTTCTAGTAACACTTCACTCGTCGCTGATTACGTTCCATGACGAAGATCCCTTGGGGTCCCGGGTGCAGCGCTAAAAGCGGTTAGTCAACCTCATCTATTTCCTCGATAACGGGACGATTTACCCGAGACGTCAAATTGTCTAGAGAAGTGATGTACTGACAGCCGCGACCAAATGTTTCCAGTGCATTGTCAAACGAGAGCAATGGATTCAACTGTTCGTGTACATATGGATAAGCCGTTGGGCCCTATAGTCCTTAACAAGGGAGTGAGGCACAAGA
seq00015   TGATACGATTCTTGCATCCGATGGGGTAAAGTTGAGGGTCACAAACGCTATTCTGGCTACTTTGTCAACCCATTACGATTAGCACGCGACTCCTGATTGGAGGATTATCTTGTTAAACGAGCTTTGACCCACCACCCTTAAAATTTTTCTAAATAACTGATGCAATTGGCCGCAACGTGGGCAGATCGGTGCTAACGCATGACACGGGACATAAATTCGATGACGAGCCGTTTTTGCTCCAGTTGCATTGATATAGCGATTCAGGTATTGGAAAAAACCGTGTTCGGAGGTGCGCGTGGCAGGTTATCTCTGGGCAATGGCAAATTGGGTGTGATGTGTTCCGTAGCATTGAACAGAATAGTCAGCTTGGACTGAAGCTTACATCTGTCGCTCCATGGTTTTAGAGACAATGAATTCATGTTAATTGTTTAGGACTTGTGAGCTGTACTACGAGGGGGAAGGATGATAGCGGTCTAAAACACACCTCTTTCTCTAATGAACTCATCTATTTTATAACGTGAGCCCATTCGCTGACCAAACTATTCAGAAACCGCGATCCCGGCGCGGGCATTGCACGTGCATTTACTGCACTTGCTATGGCTGCTCCGTGTTCCGGTCCGCTTGTTTCGGATCTTGGTTCAACCTTGGGTTGTAAAGTCCTACCCGGGTGTGATTGACATTATTAACTTAGTTAGAGCCTTTTATTTCACTCGGAGTGTGCAGTACTACGCCACGACCTAGGTAGCAAGCCGAATTCCAGCTTTTGGAAGTAATTATTTCATCCGCGCACCACGAACCCATAAAATGCGGGGGAATAGTGAGATGCTTTATGTGATTGCGTCCCTTCCCATACTCCGCTCGCCGGTGGCTCGGTGGTTTGTTAGAACACCTATTTCGCCGCATGAGCGAGCGAGTCGTGCTCGACATAACAAACTCCTGCCTTCTGAAACAGGTCGTCATTGTTATGTTCTTTGGAGCGCCCTACCTCCAACGGTTCGTCGTCTCTGCCCAAGAAAGAAGACTGACAAGCAAGGGCAAAGACGAAATATGGAAGCGGGCCGACCCCACTCCACGTCCTCTAGTGGTAGTGAGTAATTTGAGCCACGTTCGCGACATAAAACTCCTCAAGTGGGTGGAATCCCGCGGGGAGGGCCAACCTGTGGCAGGATGGCGAAGGCCAATAACTTTATTTTGAGAATATTTGGTTTCGGACATGTTGGTATTGTGATCTTGTAAATCTCACTACTCATACACTCAGTTTTTGCGAGGCCATCTAATAGAAATGCATGGTCGTTAGTAAGATTCATCGGCATCTGTAGGTGATGTCTTTCTGGAAGAAATCACCGTGAAGATTGACTGATAAACCTCAGACAAGCTTTCAACTCCCCAAAGAGCGAAATGGTGTACGTACGAGTCAGGCATGACTTGATCGTCAGATCAAAGCTTCTAGCTGGTATCGGTCGGCACACAATCATTCCCGTACTTTATTCGCCAACAGTGGGCTCGTTGTTTTGCGAAGACGCGTTGCAAGCGATCGCCTTCAGCGCGTCCTGCTCACTCCTGGGCCTTCGCTGGGCTCTTGCGCTGCGGAGGAATTCAGTGGAGGCGGGTGCTAGGAGGCCTTCGGGCTACTCGTTCCTCTAGACCCCCCTAGGGTAAGACACACTAAGGGTCTGTATTCTCTTCAACACCAGAGTAAGATCGTGCAGGTGTCCCAAGAGTTACTCGATCCGATACCTGGAGAAAACTCGTGCATTGTCGGTATGCGAAGCAAACTCTCAGGTCGCAACACTCGTCCCAGGCTATGCTTTTTCGTGCGCTCGCTGAGGATTGACTGTCATTGTGCACACCGACACGGACGTGCTTCGTATTGATCGATTACGTCGAACCTGTGATAACGGTAGGCGCCACTGCTGAGTTGTCCTCCACACGAGAGAAACGGGGACTCCTAATGACAAATGTTGTTTACGTCCTTCACCTTGTATAGCGTGATGATTACAAGCAGCTTCTAGTAACACTTCACTCGTCGCTGATTACGTTCCATGACGAAGATCCCTTGGGGTCCCGGGTGCAGCGCTAAAAGCGGTTAGTCAACCTCATCTATTTCCTCGATAACGGGACGATTTACCCGAGACGTCAAATTGTCTAGAGAAGTGATGTACTGACAGCCGCGACCAAATGTTTCCAGTGCATTGTCAAACGAGAGCAATGGATTCAACTGTTCGTGTACATATGGATAAGCCGTTGGGCCCTATAGTCCTTAACAAGGGAGTGAGGCACAAGA
seq00016   TGATACGATTCTTGCATCCGATGGGGTAAAGTTGAGGGTCACAAACGCTATTCTGGCTACTTTGTCAACCCATTACGATTAGCACGCGACTCCTGATTGGAGGATTATCTTGTTAAACGAGCTTTGACCCACCACCCTTAAAATTTTTCTAAATAACTGATGCAATTGGCCGCAACGTGGGCAGATCGGTGCTAACGCATGACACGGGACATAAATTCGATGACGAGCCGTTTTTGCTCCAGTTGCATTGATATAGCGATTCAGGTATTGGAAAAAACCGTGTTCGGAGGTGCGCGTGGCAGGTTATCTCTGGGCAATGGCAAATTGGGTGTGATGTGTTCCGTAGCATTGAACAGAATAGTCAGCTTGGACTGAAGCTTACATCTGTCGCTCCATGGTTTTAGAGACAATGAATTCATGTTAATTGTTTAGGACTTGTGAGCTGTACTACGAGGGGGAAGGATGATAGCGGTCTAAAACACACCTCTTTCTCTAATGAACTCATCTATTTTATAACGTGAGCCCATTCGCTGACCAAACTATTCAGAAACCGCGATCCCGGCGCGGGCATTGCACGTGCATTTACTGCACTTGCTATGGCTGCTCCGTGTTCCGGTCCGCTTGTTTCGGATCTTGGTTCAACCTTGGGTTGTAAAGTCCTACCCGGGTGTGATTGACATTATTAACTTAGTTAGAGCCTTTTATTTCACTCGGAGTGTGCAGTACTACGCCACGACCTAGGTAGCAAGCCGAATTCCAGCTTTTGGAAGTAATTATTTCATCCGCGCACCACGAACCCATAAAATGCGGGGGAATAGTGAGATGCTTTATGTGATTGCGTCCCTTCCCATACTCCGCTCGCCGGTGGCTCGGTGGTTTGTTAGAACACCTATTTCGCCGCATGAGCGAGCGAGTCGAGTTCGACATAACAAACTCCTGCCTTCTGAAACAGGTCGTCATTGTTATGTTCTTTGGAGCGCCCTACCTCCAACGGTTCGTCGTCTCTGCCCAAGAAAGAAGACTGACAAGCAAGGGCAAAGACGAAATATGGAAGCGGGCCGACCCCACTCCACGTCCTCTAGTGGTAGTGAGTAATTTGAGCCACGTTCGCGACATAAAACTCCTCAAGTGGGTGGAATCCCGCGGGGAGGGCCAACCTGTGGCAGGATGGCGAAGGCCAATAACTTTATTTTGAGAATATTTGGTTTCGGACATGTTGGTATTGTGATCTTGTAAATCTCACTACTCATACACTCAGTTTTTGCGAGGCCATCTAATAGAAATGCATGGTCGTTAGTAAGATTCATCGGCATCTGTAGGTGATGTCTTTCTGGAAGAAATCACCGTGAAGATTGACTGATAAACCTCAGACAAGCTTTCAACTCCCCAAAGAGCGAAATGGTGTACGTACGAGTCAGGCATGACTTGATCGTCAGATCAAAGCTTCTAGCTGGTATCGGTCGGCACACAATCATTCCCGTACTTTATTCGCCAACAGTGGGCTCGTTGTTTTGCGAAGACGCGTTGCAAGCGATCGCCTTCAGCGCGTCCTGCTCACTCCTGGGCCTTCGCTGGGCTCTTGCGCTGCGGAGGAATTCAGTGGAGGCGGGTGCTAGGAGGCCTTCGGGCTACTCGTTCCTCTAGACCCCCCTAGGGTAAGACACACTAAGGGTCTGTATTCTCTTCAACACCAGAGTAAGATCGTGCAGGTGTCCCAAGAGTTACTCGATCCGATACCTGGAGAAAACTCGTGCATTGTCGGTATGCGAAGCAAACTCTCAGGTCGCAACACTCGTCCCAGGCTATGCTTTTTCGTGCGCTCGCTGAGGATTGACTGTCATTGTGCACACCGACACGGACGTGCTTCGTATTGATCGATTACGTCGAACCTGTGATAACGGTAGGCGCCACTGCTGAGTTGTCCTCCACACGAGAGAAACGGGGACTCCTAATGACAAATGTTGTTTACGTCCTTCACCTTGTATAGCGTGATGATTACAAGCAGCTTCTAGTAACACTTCACTCGTCGCTGATTACGTTCCATGACGAAGATCCCTTGGGGTCCCGGGTGCAGCGCTAAAAGCGGTTAGTCAACCTCATCTATTTCCTCGATAACGGGACGATTTACCCGAGACGTCAAATTGTCTAGAGAAGTGATGTACTGACAGCCGCGACCAAATGTTTCCAGTGCATTGTCAAACGAGAGCAATGGATTCAACTGTTCGTGTACATATGGATAAGCCGTTGGGCCCTATAGTCCTTAACAAGGGAGTGAGGCACAAGA
seq00017   TGATACGATTCTTGCATCCGATGGGGTAAAGTTGAGGGTCACAAACGCTATTCTGGCTACTTTGTCAACCCATTACGATTAGCACGCGACTCCTGATTGGAGGATTATCTTGTTAAACGAGCTTTGACCCACCACCCTTAAAATTTTTCTAAATAACTGATGCAATTGGCCGCAACGTGGGCAGATCGGTGCTAACGCATGACACGGGACATAAATTCGATGACGAGCCGTTTTTGCTCCAGTTGCATTGATATAGCGATTCAGGTATTGGAAAAAACCGTGTTCGGAGGTGCGCGTGGCAGGTTATCTCTGGGCAATGGCAAATTGGGTGTGATGTGTTCCGTAGCATTGAACAGAATAGTCAGCTTGGACTGAAGCTTACATCTGTCGCTCCATGGTTTTAGAGACAATGAATTCATGTTAATTGTTTAGGACTTGTGAGCTGTACTACGAGGGGGAAGGATGATAGCGGTCTAAAACACACCTCTTTCTCTAATGAACTCATCTATTTTATAACGTGAGCCCATTCGCTGACCAAACTATTCAGAAACCGCGATCCCGGCGCGGGCATTGCACGTGCATTTACTGCACTTGCTATGGCTGCTCCGTGTTCCGGTCCGCTTGTTTCGGATCTTGGTTCAACCTTGGGTTGTAAAGTCCTACCCGGGTGTGATTGACATTATTAACTTAGTTAGAGCCTTTTATTTCACTCGGAGTGTGCAGTACTACGCCACGACCTAGGTAGCAAGCCGAATTCCAGCTTTTGGAAGTAATTATTTCATCCGCGCACCACGAACCCATAAAATGCGGGGGAATAGTGAGATGCTTTATGTGATTGCGTCCCTTCCCATACTCCGCTCGCCGGTGGCTCGGTGGTTTGTTAGAACACCTATTTCGCCGCATGAGCGAGCGAGTCGAGTTCGACATAACAAACTCCTGCCTTCTGAAACAGGTCGTCATTGTTATGTTCTTTGGAGCGCCCTACCTCCAACGGTTCGTCGTCTCTGCCCAAGAAAGAAGACTGACAAGCAAGGGCAAAGACGAAATATGGAAGCGGGCCGACCCCACTCCACGTCCTCTAGTGGTAGTGAGTAATTTGAGCCACGTTCGCGACATAAAACTCCTCAAGTGGGTGGAATCCCGCGGGGAGGGCCAACCTGTGGCAGGATGGCGAAGGCCAATAACTTTATTTTGAGAATATTTGGTTTCGGACATGTTGGTATTGTGATCTTGTAAATCTCACTACTCATACACTCAGTTTTTGCGAGGCCATCTAATAGAAATGCATGGTCGTTAGTAAGATTCATCGGCATCTGTAGGTGATGTCTTTCTGGAAGAAATCACCGTGAAGATTGACTGATAAACCTCAGACAAGCTTTCAACTCCCCAAAGAGCGAAATGGTGTACGTACGAGTCAGGCATGACTTGATCGTCAGATCAAAGCTTCTAGCTGGTATCGGTCGGCACACAATCATTCCCGTACTTTATTCGCCAACAGTGGGCTCGTTGTTTTGCGAAGACGCGTTGCAAGCGATCGCCTTCAGCGCGTCCTGCTCACTCCTGGGCCTTCGCTGGGCTCTTGCGCTGCGGAGGAATTCAGTGGAGGCGGGTGCTAGGAGGCCTTCGGGCTACTCGTTCCTCTAGACCCCCCTAGGGTAAGACACACTAAGGGTCTGTATTCTCTTCAACACCAGAGTAAGATCGTGCAGGTGTCCCAAGAGTTACTCGATCCGATACCTGGAGAAAACTCGTGCATTGTCGGTATGCGAAGCAAACTCTCAGGTCGCAACACTCGTCCCAGGCTATGCTTTTTCGTGCGCTCGCTGAGGATTGACTGTCATTGTGCACACCGACACGGACGTGCTTCGTATTGATCGATTACGTCGAACCTGTGATAACGGTAGGCGCCACTGCTGAGTTGTCCTCCACACGAGAGAAACGGGGACTCCTAATGACAAATGTTGTTTACGTCCTTCACCTTGTATAGCGTGATGATTACAAGCAGCTTCTAGTAACACTTCACTCGTCGCTGATTACGTTCCATGACGAAGATCCCTTGGGGTCCCGGGTGCAGCGCTAAAAGCGGTTAGTCAACCTCATCTATTTCCTCGATAACGGGACGATTTACCCGAGACGTCAAATTGTCTAGAGAAGTGATGTACTGACAGCCGCGACCAAATGTTTCCAGTGCATTGTCAAACGAGAGCAATGGATTCAACTGTTCGTGTACATATGGATAAGCCGTTGGGCCCTATAGTCCTTAACAAGGGAGTGAGGCACAAGA
seq00018   TGATACGATTCTTGCATCCGATGGGGTAAAGTTGAGGGTCACAAACGCTATTCTGGCTACTTTGTCAACCCATTACGATTAGCACGCGACTCCTGATTGGAGGATTATCTTGTTAAACGAGCTTTGACCCACCACCCTTAAAATTTTTCTAAATAACTGATGCAATTGGCCGCAACGTGGGCAGATCGGTGCTAACGCATGACACGGGACATAAATTCGATGACGAGCCGTTTTTGCTCCAGTTGCATTGATATAGCGATTCAGGTATTGGAAAAAACCGTGTTCGGAGGTGCGCGTGGCAGGTTATCTCTGGGCAATGGCAAATTGGGTGTGATGTGTTCCGTAGCATTGAACAGAATAGTCAGCTTGGACTGAAGCTTACATCTGTCGCTCCATGGTTTTAGAGACAATGAATTCATGTTAATTGTTTAGGACTTGTGAGCTGTACTACGAGGGGGAAGGATGATAGCGGTCTAAAACACACCTCTTTCTCTAATGAACTCATCTATTTTATAACGTGAGCCCATTCGCTGACCAAACTATTCAGAAACCGCGATCCCGGCGCGGGCATTGCACGTGCATTTACTGCACTTGCTATGGCTGCTCCGTGTTCCGGTCCGCTTGTTTCGGATCTTGGTTCAACCTTGGGTTGTAAAGTCCTACCCGGGTGTGATTGACATTATTAACTTAGTTAGAGCCTTTTATTTCACTCGGAGTGTGCAGTACTACGCCACGACCTAGGTAGCAAGCCGAATTCCAGCTTTTGGAAGTAATTATTTCATCCGCGCACCACGAACCCATAAAATGCGGGGGAATAGTGAGATGCTTTATGTGATTGCGTCCCTTCCCATACTCCGCTCGCCGGTGGCTCGGTGGTTTGTTAGAACACCTATTTCGCCGCATGAGCGAGCGAGTCGAGTTCGACATAACAAACTCCTGCCTTCTGAAACAGGTCGTCATTGTTATGTTCTTTGGAGCGCCCTACCTCCAACGGTTCGTCGTCTCTGCCCAAGAAAGAAGACTGACAAGCAAGGGCAAAGACGAAATATGGAAGCGGGCCGACCCCACTCCACGTCCTCTAGTGGTAGTGAGTAATTTGAGCCACGTTCGCGACATAAAACTCCTCAAGTGGGTGGAATCCCGCGGGGAGGGCCAACCTGTGGCAGGATGGCGAAGGCCAATAACTTTATTTTGAGAATATTTGGTTTCGGACATGTTGGTATTGTGATCTTGTAAATCTCACTACTCATACACTCAGTTTTTGCGAGGCCATCTAATAGAAATGCATGGTCGTTAGTAAGATTCATCGGCATCTGTAGGTGATGTCTTTCTGGAAGAAATCACCGTGAAGATTGACTGATAAACCTCAGACAAGCTTTCAACTCCCCAAAGAGCGAAATGGTGTACGTACGAGTCAGGCATGACTTGATCGTCAGATCAAAGCTTCTAGCTGGTATCGGTCGGCACACAATCATTCCCGTACTTTATTCGCCAACAGTGGGCTCGTTGTTTTGCGAAGACGCGTTGCAAGCGATCGCCTTCAGCGCGTCCTGCTCACTCCTGGGCCTTCGCTGGGCTCTTGCGCTGCGGAGGAATTCAGTGGAGGCGGGTGCTAGGAGGCCTTCGGGCTACTCGTTCCTCTAGACCCCCCTAGGGTAAGACACACTAAGGGTCTGTATTCTCTTCAACACCAGAGTAAGATCGTGCAGGTGTACCAAGAGTTACTCGATCCGATACCTGGAGAAAACTCGTGCATTGTCGGTATGCGAAGCAAACTCTCAGGTCGCAACACTCGTCCCAGGCTATGCTTTTTCGTGCGCTCGCTGAGGATTGACTGTCATTGTGCACACCGACACGGACGTGCTTCGTATTGATCGATTACGTCGAACCTGTGATAACGGTAGGCGCCACTGCTGAGTTGTCCTCCACACGAGAGAAACGGGGACTCCTAATGACAAATGTTGTTTACGTCCTTCACCTTGTATAGCGTGATGATTACAAGCAGCTTCTAGTAACACTTCACTCGTCGCTGATTACGTTCCATGACGAAGATCCCTTGGGGTCCCGGGTGCAGCGCTAAAAGCGGTTAGTCAACCTCATCTATTTCCTCGATAACGGGACGATTTACCCGAGACGTCAAATTGTCTAGAGAAGTGATGTACTGACAGCCGCGACCAAATGTTTCCAGTGCATTGTCAAACGAGAGCAATGGATTCAACTGTTCGTGTACATATGGATAAGCCGTTGGGCCCTATAGTCCTTAACAAGGGAGTGAGGCACAAGA
seq00019   TGATACGATTCTTGCATCCGATGGGGTAAAGTTGAGGGTCACAAACGCTATTCTGGCTACTTTGTCAACCCATTACGATTAGCACGCGACTCCTGATTGGAGGATTATCTTGTTAAACGAGCTTTGACCCACCACCCTTAAAATTTTTCTAAATAACTGATGCAATTGGCCGCAACGTGGGCAGATCGGTGCTAACGCATGACACGGGACATAAATTCGATGACGAGCCGTTTTTGCTCCAGTTGCATTGATATAGCGATTCAGGTATTGGAAAAAACCGTGTTCGGAGGTGCGCGTGGCAGGTTATCTCTGGGCAATGGCAAATTGGGTGTGATGTGTTCCGTAGCATTGAACAGAATAGTCAGCTTGGACTGAAGCTTACATCTGTCGCTCCATGGTTTTAGAGACAATGAATTCATGTTAATTGTTTAGGACTTGTGAGCTGTACTACGAGGGGGAAGGATGATAGCGGTCTAAAACACACCTCTTTCTCTAATGAACTCATCTATTTTATAACGTGAGCCCATTCGCTGACCAAACTATTCAGAAACCGCGATCCCGGCGCGGGCATTGCACGTGCATTTACTGCACTTGCTATGGCTGCTCCGTGTTCCGGTCCGCTTGTTTCGGATCTTGGTTCAACCTTGGGTTGTAAAGTCCTACCCGGGTGTGATTGACATTATTAACTTAGTTAGAGCCTTTTATTTCACTCGGAGTGTGCAGTACTACGCCACGACCTAGGTAGCAAGCCGAATTCCAGCTTTTGGAAGTAATTATTTCATCCGCGCACCACGAACCCATAAAATGCGGGGGAATAGTGAGATGCTTTATGTGATTGCGTCCCTTCCCATACTCCGCTCGCCGGTGGCTCGGTGGTTTGTTAGAACACCTATTTCGCCGCATGAGCGAGCGAGTCGTGCTCGACATAACAAACTCCTGCCTTCTGAAACAGGTCGTCATTGTTATGTTCTTTGGAGCGCCCTACCTCCAACGGTTCGTCGTCTCTGCCCAAGAAAGAAGACTGACAAGCAAGGGCAAAGACGAAATATGGAAGCGGGCCGACCCCACTCCACGTCCTCTAGTGGTAGTGAGTAATTTGAGCCACGTTCGCGACATAAAACTCCTCAAGTGGGTGGAATCCCGCGGGGAGGGCCAACCTGTGGCAGGATGGCGAAGGCCAATAACTTTATTTTGAGAATATTTGGTTTCGGACATGTTGGTATTGTGATCTTGTAAATCTCACTACTCATACACTCAGTTTTTGCGAGGCCATCTAATAGAAATGCATGGTCGTTAGTAAGATTCATCGGCATCTGTAGGTGATGTCTTTCTGGAAGAAATCACCGTGAAGATTGACTGATAAACCTCAGACAAGCTTTCAACTCCCCAAAGAGCGAAATGGTGTACGTACGAGTCAGGCATGACTTGATCGTCAGATCAAAGCTTCTAGCTGGTATCGGTCGGCACACAATCATTCCCGTACTTTATTCGCCAACAGTGGGCTCGTTGTTTTGCGAAGACGCGTTGCAAGCGATCGCCTTCAGCGCGTCCTGCTCACTCCTGGGCCTTCGCTGGGCTCTTGCGCTGCGGAGGAATTCAGTGGAGGCGGGTGCTAGGAGGCCTTCGGGCTACTCGTTCCTCTAGACCCCCCTAGGGTAAGACACACTAAGGGTCTGTATTCTCTTCAACACCAGAGTAAGATCGTGCAGGTGTCCCAAGAGTTACTCGATCCGATACCTGGAGAAAACTCGTGCATTGTCGGTATGCGAAGCAAACTCTCAGGTCGCAACACTCGTCCCAGGCTATGCTTTTTCGTGCGCTCGCTGAGGATTGACTGTCATTGTGCACACCGACACGGACGTGCTTCGTATTGATCGATTACGTCGAACCTGTGATAACGGTAGGCGCCACTGCTGAGTTGTCCTCCACACGAGAGAAACGGGGACTCCTAATGACAAATGTTGTTTACGTCCTTCACCTTGTATAGCGTGATGATTACAAGCAGCTTCTAGTAACACTTCACTCGTCGCTGATTACGTTCCATGACGAAGATCCCTTGGGGTCCCGGGTGCAGCGCTAAAAGCGGTTAGTCAACCTCATCTATTTCCTCGATAACGGGACGATTTACCCGAGACGTCAAATTGTCTAGAGAAGTGATGTACTGACAGCCGCGACCAAATGTTTCCAGTGCATTGTCAAACGAGAGCAATGGATTCAACTGTTCGTGTACATATGGATAAGCCGTTGGGCCCTATAGTCCTTAACAAGGGAGTGAGGCACAAGA
seq00020   TGATACGATTCTTGCATCCGATGGGGTAAAGTTGAGGGTCACAAACGCTATTCTGGCTACTTTGTCAACCCATTACGATTAGCACGCGACTCCTGATTGGAGGATTATCTTGTTAAACGAGCTTTGACCCACCACCCTTAAAATTTTTCTAAATAACTGATGCAATTGGCCGCAACGTGGGCAGATCGGTGCTAACGCATGACACGGGACATAAATTCGATGACGAGCCGTTTTTGCTCCAGTTGCATTGATATAGCGATTCAGGTATTGGAAAAAACCGTGTTCGGAGGTGCGCGTGGCAGGTTATCTCTGGGCAATGGCAAATTGGGTGTGATGTGTTCCGTAGCATTGAACAGAATAGTCAGCTTGGACTGAAGCTTACATCTGTCGCTCCATGGTTTTAGAGACAATGAATTCATGTTAATTGTTTAGGACTTGTGAGCTGTACTACGAGGGGGAAGGATGATAGCGGTCTAAAACACACCTCTTTCTCTAATGAACTCATCTATTTTATAACGTGAGCCCATTCGCTGACCAAACTATTCAGAAACCGCGATCCCGGCGCGGGCATTGCACGTGCATTTACTGCACTTGCTATGGCTGCTCCGTGTTCCGGTCCGCTTGTTTCGGATCTTGGTTCAACCTTGGGTTGTAAAGTCCTACCCGGGTGTGATAGACATTATTAACTTAGTTAGAGCCTTTTATTTCACTCGGAGTGTGCAGTACTACGCCACGACCTAGGTAGCAAGCCGAATTCCAGCTTTTGGAAGTAATTATTTCATCCGCGCACCACGAACCCATAAAATGCGGGGGAATAGTGAGATGCTTTATGTGATTGCGTCCCTTCCCATACTCCGCTCGCCGGTGGCTCGGTGGTTTGTTAGAACACCTATTTCGCCGCATGAGCGAGCGAGTCGAGTTCGACATAACAAACTCCTGCCTTCTGAAACAGGTCGTCATTGTTATGTTCTTTGGAGCGCCCTACCTCCAACGGTTCGTCGTCTCTGCCCAAGAAAGAAGACTGACAAGCAAGGGCAAAGACGAAATATGGAAGCGGGCCGACCCCACTCCACGTCCTCTAGTGGTAGTGAGTAATTTGAGCCACGTTCGCGACATAAAACTCCTCAAGTGGGTGGAATCCCGCGGGGAGGGCCAACCTGTGGCAGGATGGCGAAGGCCAATAACTTTATTTTGAGAATATTTGGTTTCGGACATGTTGGTATTGTGATCTTGTAAATCTCACTACTCATACACTCAGTTTTTGCGAGGCCATCTAATAGAAATGCATGGTCGTTAGTAAGATTCATCGGCATCTGTAGGTGATGTCTTTCTGGAAGAAATCACCGTGAAGATTGACTGATAAACCTCAGACAAGCTTTCAACTCCCCAAAGAGCGAAATGGTGTACGTACGAGTCAGGCATGACTTGATCGTCAGATCAAAGCTTCTAGCTGGTATCGGTCGGCACACAATCATTCCCGTACTTTATTCGCCAACAGTGGGCTCGTTGTTTTGCGAAGACGCGTTGCAAGCGATCGCCTTCAGCGCGTCCTGCTCACTCCTGGGCCTTCGCTGGGCTCTTGCGCTGCGGAGGAATTCAGTGGAGGCGGGTGCTAGGAGGCCTTCGGGCTACTCGTTCCTCTAGACCCCCCTAGGGTAAGACACACTAAGGGTCTGTATTCTCTTCAACACCAGAGTAAGATCGTGCAGGTGTCCCAAGAGTTACTCGATCCGATACCTGGAGAAAACTCGTGCATTGTCGGTATGCGAAGCAAACTCTCAGGTCGCAACACTCGTCCCAGGCTATGCTTTTTCGTGCGCTCGCTGAGGATTGACTGTCATTGTGCACACCGACACGGACGTGCTTCGTATTGATCGATTACGTCGAACCTGTGATAACGGTAGGCGCCACTGCTGAGTTGTCCTCCACACGAGAGAAACGGGGACTCCTAATGACAAATGTTGTTTACGTCCTTCACCTTGTATAGCGTGATGATTACAAGCAGCTTCTAGTAACACTTCACTCGTCGCTGATTACGTTCCATGACGAAGATCCCTTGGGGTCCCGGGTGCAGCGCTAAAAGCGGTTAGTCAACCTCATCTATTTCCTCGATAACGGGACGATTTACCCGAGACGTCAAATTGTCTAGAGAAGTGATGTACTGACAGCCGCGACCAAATGTTTCCAGTGCATTGTCAAACGAGAGCAATGGATTCAACTGTTCGTGTACATATGGATAAGCCGTTGGGCCCTATAGTCCTTAACAAGGGAGTGAGGCACAAGA
seq00021   TGGTACGATTCTTGCATCCGATGGGGTAAAGTTGAGGGTCACAAACGCTATTCTGGCTACTTTGTCAACCCATTACGATTAGCACGCGACTCCTGATTGGAGGATTATCTTGTTAAACGAGCTTTGACCCACCACCCTTAAAATTTTTCTAAATAACTGATGCAATTGGCCGCAACGTGGGCAGATCGGTGCTAACGCATGACACGGGACATAAATTCGATGACGAGCCGTTTTTGCTCCAGTTGCATTGATATAGCGATTCAGGTATTGGAAAAAACCGTGTTCGGAGGTGCGCGTGGCAGGTTATCTCTGGGCAATGGCAAATTGGGTGTGATGTGTTCCGTAGCATTGAACAGAATAGTCAGCTTGGACTGAAGCTTACATCTGTCGCTCCATGGTTTTAGAGACAATGAATTCATGTTAATTGTTTAGGACTTGTGAGCTGTACTACGAGGGGGAAGGATGATAGCGGTCTAAAACACACTTCTTTCTCTAATGAACTCATCTATTTTATAACGTGAGCCCATTCGCTGACCAAACTATTCAGAAACCGCGATCCCGGCGCGGGCATTGCACGTGCATTTACTGCACTTGCTATGGCTGCTCCGTGTTCCGGTCCGCTTGTTTCGGATCTTGGTTCAACCTTGGGTTGTAAAGTCCTACCCGGGTGTGATTGACATTATTAACTTAGTTAGAGCCTTTTATTTCACTCGGAGTGTGCAGTACTACGCCACGACCTAGGTAGCAAGCCGAATTCCAGCTTTTGGAAGTAATTATTTCATCCGCGCACCACGAACCCATAAAATGCGGGGGAATAGTGAGATGCTTTATGTGATTGCGTCCCTTCCCATACTCCGCTCGCCGGTGGCTCGGTGGTTTGTTAGAACACCTATTTCGCCGCATGAGCGAGCGAGTCGAGTTCGACATAACAAACTCCTGCCTTCTGAAACAGGTCGTCATTGTTATGTTCTTTGGAGCGCCCTACCTCCAACGGTTCGTCGTCTCTGCCCAAGAAAGAAGACTGACAAGCAAGGGCAAAGACGAAATATGGAAGCGGGCCGACCCCACTCCACGTCCTCTAGTGGTAGTGAGTAATTTGAGCCACGTTCGCGACATAAAACTCCTCAAGTGGGTGGAATCCCGCGGGGAGGGCCAACCTGTGGCAGGATGGCGAAGGCCAATAACTTTATTTTGAGAATATTTGGTTTCGGACATGTTGGTATTGTGATCTTGTAAATCTCACTACTCATACACTCAGTTTTTGCGAGGCCATCTAATAGAAATGCATGGTCGTTAGTAAGATTCATCGGCATCTGTAGGTGATGTCTTTCTGGAAGAAATCACCGTGAAGATTGACTGATAAACCTCAGACAAGCTTTCAACTCCCCAAAGAGCGAAATGGTGTACGTACGAGTCAGGCATGACTTGATCGTCAGATCAAAGCTTCTAGCTGGTATCGGTCGGCACACAATCATTCCCGTACTTTATTCGCCAACAGTGGGCTCGTTGTTTTGCGAAGACGCGTTGCAAGCGATCGCCTTCAGCGCGTCCTGCTCACTCCTGGGCCTTCGCTGGGCTCTTGCGCTGCGGAGGAATTCAGTGGAGGCGGGTGCTAGGAGGCCTTCGGGCTACTCGTTCCTCTAGACCCCCCTAGGGTAAGACACACTAAGGGTCTGTATTCTCTTCAACACCAGAGTAAGATCGTGCAGGTGTACCAAGAGTTACTCGATCCGATACCTGGAGAAAACTCGTGCATTGTCGGTATGCGAAGCAAACTCTCAGGTCGCAACACTCGTCCCAGGCTATGCTTTTTCGTGCGCTCGCTGAGGATTGACTGTCATTGTGCACACCGACACGGACGTGCTTCGTATTGATCGATTACGTCGAACCTGTGATAACGGTAGGCGCCACTGCTGAGTTGTCCTCCACACGAGAGAAACGGGGACTCCTAATGACAAATGTTGTTTACGTCCTTCACCTTGTATAGCGTGATGATTACAAGCAGCTTCTAGTAACACTTCACTCGTCGCTGATTACGTTCCATGACGAAGATCCCTTGGGGTCCCGGGTGCAGCGCTAAAAGCGGTTAGTCAACCTCATCTATTTCCTCGATAACGGGACGATTTACCCGAGACGTCAAATTGTCTAGAGAAGTGATGTACTGACAGCCGCGACCAAATGTTTCCAGTGCATTGTCAAACGAGAGCAATGGATTCAACTGTTCGTGTACATATGGATAAGCCGTTGGGCCCTATAGTCCTTAACAAGGGAGTGAGGCACAAGA
seq00022   TGATACGATTCTTGCATCCGATGGGGTAAAGTTGAGGGTCACAAACGCTATTCTGGCTACTTTGTCAACCCATTACGATTAGCACGCGACTCCTGATTGGAGGATTATCTTGTTAAACGAGCTTTGACCCACCACCCTTAAAATTTTTCTAAATAACTGATGCAATTGGCCGCAACGTGGGCAGATCGGTGCTAACGCATGACACGGGACATAAATTCGATGACGAGCCGTTTTTGCTCCAGTTGCATTGATATAGCGATTCAGGTATTGGAAAAAACCGTGTTCGGAGGTGCGCGTGGCAGGTTATCTCTGGGCAATGGCAAATTGGGTGTGATGTGTTCCGTAGCATTGAACAGAATAGTCAGCTTGGACTGAAGCTTACATCTGTCGCTCCATGGTTTTAGAGACAATGAATTCATGTTAATTGTTTAGGACTTGTGAGCTGTACTACGAGGGGGAAGGATGATAGCGGTCTAAAACACACTTCTTTCTCTAATGAACTCATCTATTTTATAACGTGAGCCCATTCGCTGACCAAACTATTCAGAAACCGCGATCCCGGCGCGGGCATTGCACGTGCATTTACTGCACTTGCTATGGCTGCTCCGTGTTCCGGTCCGCTTGTTTCGGATCTTGGTTCAACCTTGGGTTGTAAAGTCCTACCCGGGTGTGATTGACATTATTAACTTAGTTAGAGCCTTTTATTTCACTCGGAGTGTGCAGTACTACGCCACGACCTAGGTAGCAAGCCGAATTCCAGCTTTTGGAAGTAATTATTTCATCCGCGCACCACGAACCCATAAAATGCGGGGGAATAGTGAGATGCTTTATGTGATTGCGTCCCTTCCCATACTCCGCTCGCCGGTGGCTCGGTGGTTTGTTAGAACACCTATTTCGCCGCATGAGCGAGCGAGTCGAGTTCGACATAACAAACTCCTGCCTTCTGAAACAGGTCGTCATTGTTATGTTCTTTGGAGCGCCCTACCTCCAACGGTTCGTCGTCTCTGCCCAAGAAAGAAGACTGACAAGCAAGGGCAAAGACGAAATATGGAAGCGGGCCGACCCCACTCCACGTCCTCTAGTGGTAGTGAGTAATTTGAGCCACGTTCGCGACATAAAACTCCTCAAGTGGGTGGAATCCCGCGGGGAGGGCCAACCTGTGGCAGGATGGCGAAGGCCAATAACTTTATTTTGAGAATATTTGGTTTCGGACATGTTGGTATTGTGATCTTGTAAATCTCACTACTCATAGACTCAGTTTTTGCGAGGCCATCTAATAGAAATGCATGGTCGTTAGTAAGATTCATCGGCATCTGTAGGTGATGTCTTTCTGGAAGAAATCACCGTGAAGATTGACTGATAAACCTCAGACAAGCTTTCAACTCCCCAAAGAGCGAAATGGTGTACGTACGAGTCAGGCATGACTTGATCGTCAGATCAAAGCTTCTAGCTGGTATCGGTCGGCACACAATCATTCCCGTACTTTATTCGCCAACAGTGGGCTCGTTGTTTTGCGAAGACGCGTTGCAAGCGATCGCCTTCAGCGCGTCCTGCTCACTCCTGGGCCTTCGCTGGGCTCTTGCGCTGCGGAGGAATTCAGTGGAGGCGGGTGCTAGGAGGCCTTCGGGCTACTCGTTCCTCTAGACCCCCCTAGGGTAAGACACACTAAGGGTCTGTATTCTCTTCAACACCAGAGTAAGATCGTGCAGGTGTCCCAAGAGTTACTCGATCCGATACCTGGAGAAAACTCGTGCATTGTCGGTATGCGAAGCAAACTCTCAGGTCGCAACTCTCGTCCCAGGCTATGCTTTTTCGTGCGCTCGCTGAGGATTGACTGTCATTGTGCACACCGACACGGACGTGCTTCGTATTGATCGATTACGTCGAACCTGTGATAACGGTAGGCGCCACTGCTGAGTTGTCCTCCACACGAGAGAAACGGGGACTCCTAATGACAAATGTTGTTTACGTCCTTCACCTTGTATAGCGTGATGATTACAAGCAGCTTCTAGTAACACTTCACTCGTCGCTGATTACGTTCCATGACGAAGATCCCTTGGGGTCCCGGGTGCAGCGCTAAAAGCGGTTAGTCAACCTCATCTATTTCCTCGATAACGGGACGATTTACCCGAGACGTCAAATTGTCTAGAGAAGTGATGTACTGACAGCCGCGACCAAATGTTTCCAGTGCATTGTCAAACGAGAGCAATGGATTCAACTGTTCGTGTACATATGGATAAGCCGTTGGGCCCTATAGTCCTTAACAAGGGAGTGAGGCACAAGA
seq00023   TGATACGATTCTTGCATCCGATGGGGTAAAGTTGAGGGTCACAAACGCTATTCTGGCTACTTTGTCAACCCATTACGATTAGCACGCGACTCCTGATTGGAGGATTATCTTGTTAAACGAGCTTTGACCCACCACCCTTAAAATTTTTCTAAATAACTGATGCAATTGGCCGCAACGTGGGCAGATCGGTGCTAACGCATGACACGGGACATAAATTCGATGACGAGCCGTTTTTGCTCCAGTTGCATTGATATAGCGATTCAGGTATTGGAAAAAACCGTGTTCGGAGGTGCGCGTGGCAGGTTATCTCTGGGCAATGGCAAATTGGGTGTGATGTGTTCCGTAGCATTGAACAGAATAGTCAGCTTGGACTGAAGCTTACATCTGTCGCTCCATGGTTTTAGAGACAATGAATTCATGTTAATTGTTTAGGACTTGTGAGCTGTACTACGAGGGGGAAGGATGATAGCGGTCTAAAACACACCTCTTTCTCTAATGAACTCATCTATTTTATAACGTGAGCCCATTCGCTGACCAAACTATTCAGAAACCGCGATCCCGGCGCGGGCATTGCACGTGCATTTACTGCACTTGCTATGGCTGCTCCGTGTTCCGGTCCGCTTGTTTCGGATCTTGGTTCAACCTTGGGTTGTAAAGTCCTACCCGGGTGTGATTGACATTATTAACTTAGTTAGAGCCTTTTATTTCACTCGGAGTGTGCAGTACTACGCCACGACCTAGGTAGCAAGCCGAATTCCAGCTTTTGGAAGTAATTATTTCATCCGCGCACCACGAACCCATAAAATGCGGGGGAATAGTGAGATGCTTTATGTGATTGCGTCCCTTCCCATACTCCGCTCGCCGGTGGCTCGGTGGTTTGTTAGAACACCTATTTCGCCGCATGAGCGAGCGAGTCGTGCTCGACATAACAAACTCCTGCCTTCTGAAACAGGTCGTCATTGTTATGTTCTTTGGAGCGCCCTACCTCCAACGGTTCGTCGTCTCTGCCCAAGAAAGAAGACTGACAAGCAAGGGCAAAGACGAAATATGGAAGCGGGCCGACCCCACTCCACGTCCTCTAGTGGTAGTGAGTAATTTGAGCCACGTTCGCGACATAAAACTCCTCAAGTGGGTGGAATCCCGCGGGGAGGGCCAACCTGTGGCAGGATGGCGAAGGCCAATAACTTTATTTTGAGAATATTTGGTTTCGGACATGTTGGTATTGTGATCTTGTAAATCTCACTACTCATACACTCAGTTTTTGCGAGGCCATCTAATAGAAATGCATGGTCGTTAGTAAGATTCATCGGCATCTGTAGGTGATGTCTTTCTGGAAGAAATCACCGTGAAGATTGACTGATAAACCTCAGACAAGCTTTCAACTCCCCAAAGAGCGAAATGGTGTACGTACGAGTCAGGCATGACTTGATCGTCAGATCAAAGCTTCTAGCTGGTATCGGTCGGCACACAATCATTCCCGTACTTTATTCGCCAACAGTGGGCTCGTTGTTTTGCGAAGACGCGTTGCAAGCGATCGCCTTCAGCGCGTCCTGCTCACTCCTGGGCCTTCGCTGGGCTCTTGCGCTGCGGAGGAATTCAGTGGAGGCGGGTGCTAGGAGGCCTTCGGGCTACTCGTTCCTCTAGACCCCCCTAGGGTAAGACACACTAAGGGTCTGTATTCTCTTCAACACCAGAGTAAGATCGTGCAGGTGTCCCAAGAGTTACTCGATCCGATACCTGGAGAAAACTCGTGCATTGTCGGTATGCGAAGCAAACTCTCAGGTCGCAACACTCGTCCCAGGCTATGCTTTTTCGTGCGCTCGCTGAGGATTGACTGTCATTGTGCACACCGACACGGACGTGCTTCGTATTGATCGATTACGTCGAACCTGTGATAACGGTAGGCGCCACTGCTGAGTTGTCCTCCACACGAGAGAAACGGGGACTCCTAATGACAAATGTTGTTTACGTCCTTCACCTTGTATAGCGTGATGATTACAAGCAGCTTCTAGTAACACTTCACTCGTCGCTGATTACGTTCCATGACGAAGATCCCTTGGGGTCCCGGGTGCAGCGCTAAAAGCGGTTAGTCAACCTCATCTATTTCCTCGATAACGGGACGATTTACCCGAGACGTCAAATTGTCTAGAGAAGTGATGTACTGACAGCCGCGACCAAATGTTTCCAGTGCATTGTCAAACGAGAGCAATGGATTCAACTGTTCGTGTACATATGGATAAGCCGTTGGGCCCTATAGTCCTTAACAAGGGAGTGAGGCACAAGA
seq00024   TGATACGATTCTTGCATCCGATGGGGTAAAGTTGAGGGTCACAAACGCTATTCTGGCTACTTTGTCAACCCATTACGATTAGCACGCGACTCCTGATTGGAGGATTATCTTGTTAAACGAGCTTTGACCCACCACCCTTAAAATTTTTCTAAATAACTGATGCAATTGGCCGCAACGTGGGCAGATCGGTGCTAACGCATGACACGGGACATAAATTCGATGACGAGCCGTTTTTGCTCCAGTTGCATTGATATAGCGATTCAGGTATTGGAAAAAACCGTGTTCGGAGGTGCGCGTGGCAGGTTATCTCTGGGCAATGGCAAATTGGGTGTGATGTGTTCCGTAGCATTGAACAGAATAGTCAGCTTGGACTGAAGCTTACATCTGTCGCTCCATGGTTTTAGAGACAATGAATTCATGTTAATTGTTTAGGACTTGTGAGCTGTACTACGAGGGGGAAGGATGATAGCGGTCTAAAACACACTTCTTTCTCTAATGAACTCATCTATTTTATAACGTGAGCCCATTCGCTGACCAAACTATTCAGAAACCGCGATCCCGGCGCGGGCATTGCACGTGCATTTACTGCACTTGCTATGGCTGCTCCGTGTTCCGGTCCGCTTGTTTCGGATCTTGGTTCAACCTTGGGTTGTAAAGTCCTACCCGGGTGTGATTGACATTATTAACTTAGTTAGAGCCTTTTATTTCACTCGGAGTGTGCAGTACTACGCCACGACCTAGGTAGCAAGCCGAATTCCAGCTTTTGGAAGTAATTATTTCATCCGCGCACCACGAACCCATAAAATGCGGGGGAATAGTGAGATGCTTTATGTGATTGCGTCCCTTCCCATACTCCGCTCGCCGGTGGCTCGGTGGTTTGTTAGAACACCTATTTCGCCGCATGAGCGAGCGAGTCGAGTTCGACATAACAAACTCCTGCCTTCTGAAACAGGTCGTCATTGTTATGTTCTTTGGAGCGCCCTACCTCCAACGGTTCGTCGTCTCTGCCCAAGAAAGAAGACTGACAAGCAAGGGCAAAGACGAAATATGGAAGCGGGCCGACCCCACTCCACGTCCTCTAGTGGTAGTGAGTAATTTGAGCCACGTTCGCGACATAAAACTCCTCAAGTGGGTGGAATCCCGCGGGGAGGGCCAACCTGTGGCAGGATGGCGAAGGCCAATAACTTTATTTTGAGAATATTTGGTTTCGGACATGTTGGTATTGTGATCTTGTAAATCTCACTACTCATAGACTCAGTTTTTGCGAGGCCATCTAATAGAAATGCATGGTCGTTAGTAAGATTCATCGGCATCTGTAGGTGATGTCTTTCTGGAAGAAATCACCGTGAAGATTGACTGATAAACCTCAGACAAGCTTTCAACTCCCCAAAGAGCGAAATGGTGTACGTACGAGTCAGGCATGACTTGATCGTCAGATCAAAGCTTCTAGCTGGTATCGGTCGGCACACAATCATTCCCGTACTTTATTCGCCAACAGTGGGCTCGTTGTTTTGCGAAGACGCGTTGCAAGCGATCGCCTTCAGCGCGTCCTGCTCACTCCTGGGCCTTCGCTGGGCTCTTGCGCTGCGGAGGAATTCAGTGGAGGCGGGTGCTAGGAGGCCTTCGGGCTACTCGTTCCTCTAGACCCCCCTAGGGTAAGACACACTAAGGGTCTGTATTCTCTTCAACACCAGAGTAAGATCGTGCAGGTGTCCCAAGAGTTACTCGATCCGATACCTGGAGAAAACTCGTGCATTGTCGGTATGCGAAGCAAACTCTCAGGTCGCAACACTCGTCCCAGGCTATGCTTTTTCGTGCGCTCGCTGAGGATTGACTGTCATTGTGCACACCGACACGGACGTGCTTCGTATTGATCGATTACGTCGAACCTGTGATAACGGTAGGCGCCACTGCTGAGTTGTCCTCCACACGAGAGAAACGGGGACTCCTAATGACAAATGTTGTTTACGTCCTTCACCTTGTATAGCGTGATGATTACAAGCAGCTTCTAGTAACACTTCACTCGTCGCTGATTACGTTCCATGACGAAGATCCCTTGGGGTCCCGGGTGCAGCGCTAAAAGCGGTTAGTCAACCTCATCTATTTCCTCGATAACGGGACGATTTACCCGAGACGTCAAATTGTCTAGAGAAGTGATGTACTGACAGCCGCGACCAAATGTTTCCAGTGCATTGTCAAACGAGAGCAATGGATTCAACTGTTCGTGTACATATGGATAAGCCGTTGGGCCCTATAGTCCTTAACAAGGGAGTGAGGCACAAGA
seq00025   TGATACGATTCTTGCATCCGATGGGGTAAAGTTGAGGGTCACAAACGCTATTCTGGCTACTTTGTCAACCCATTACGATTAGCACGCGACTCCTGATTGGAGGATTATCTTGTTAAACGAGCTTTGACCCACCACCCTTAAAATTTTTCTAAATAACTGATGCAATTGGCCGCAACGTGGGCAGATCGGTGCTAACGCATGACACGGGACATAAATTCGATGACGAGCCGTTTTTGCTCCAGTTGCATTGATATAGCGATTCAGGTATTGGAAAAAACCGTGTTCGGAGGTGCGCGTGGCAGGTTATCTCTGGGCAATGGCAAATTGGGTGTGATGTGTTCCGTAGCATTGAACAGAATAGTCAGCTTGGACTGAAGCTTACATCTGTCGCTCCATGGTTTTAGAGACAATGAATTCATGTTAATTGTTTAGGACTTGTGAGCTGTACTACGAGGGGGAAGGATGATAGCGGTCTAAAACACACTTCTTTCTCTAATGAACTCATCTATTTTATAACGTGAGCCCATTCGCTGACCAAACTATTCAGAAACCGCGATCCCGGCGCGGGCATTGCACGTGCATTTACTGCACTTGCTATGGCTGCTCCGTGTTCCGGTCCGCTTGTTTCGGATCTTGGTTCAACCTTGGGTTGTAAAGTCCTACCCGGGTGTGATTGACATTATTAACTTAGTTAGAGCCTTTTATTTCACTCGGAGTGTGCAGTACTACGCCACGACCTAGGTAGCAAGCCGAATTCCAGCTTTTGGAAGTAATTATTTCATCCGCGCACCACGAACCCATAAAATGCGGGGGAATAGTGAGATGCTTTATGTGATTGCGTCCCTTCCCATACTCCGCTCGCCGGTGGCTCGGTGGTTTGTTAGAACACCTATTTCGCCGCATGAGCGAGCGAGTCGAGTTCGACATAACAAACTCCTGCCTTCTGAAACAGGTCGTCATTGTTATGTTCTTTGGAGCGCCCTACCTCCAACGGTTCGTCGTCTCTGCCCAAGAAAGAAGACTGACAAGCAAGGGCAAAGACGAAATATGGAAGCGGGCCGACCCCACTCCACGTCCTCTAGTGGTAGTGAGTAATTTGAGCCACGTTCGCGACATAAAACTCCTCAAGTGGGTGGAATCCCGCGGGGAGGGCCAACCTGTGGCAGGATGGCGAAGGCCAATAACTTTATTTTGAGAATATTTGGTTTCGGACATGTTGGTATTGTGATCTTGTAAATCTCACTACTCATAGACTCAGTTTTTGCGAGGCCATCTAATAGAAATGCATGGTCGTTAGTAAGATTCATCGGCATCTGTAGGTGATGTCTTTCTGGAAGAAATCACCGTGAAGATTGACTGATAAACCTCAGACAAGCTTTCAACTCCCCAAAGAGCGAAATGGTGTACGTACGAGTCAGGCATGACTTGATCGTCAGATCAAAGCTTCTAGCTGGTATCGGTCGGCACACAATCATTCCCGTACTTTATTCGCCAACAGTGGGCTCGTTGTTTTGCGAAGACGCGTTGCAAGCGATCGCCTTCAGCGCGTCCTGCTCACTCCTGGGCCTTCGCTGGGCTCTTGCGCTGCGGAGGAATTCAGTGGAGGCGGGTGCTAGGAGGCCTTCGGGCTACTCGTTCCTCTAGACCCCCCTAGGGTAAGACACACTAAGGGTCTGTATTCTCTTCAACACCAGAGTAAGATCGTGCAGGTGTCCCAAGAGTTACTCGATCCGATACCTGGAGAAATCTCGTGCATTGTCGGTATGCGAAGCAAACTCTCAGGTCGCAACACTCGTCCCAGGCTATGCTTTTTCGTGCGCTCGCTGAGGATTGACTGTCATTGTGCACACCGACACGGACGTGCTTCGTATTGATCGATTACGTCGAACCTGTGAGAACGGTAGGCGCCACTGCTGAGTTGTCCTCCACACGAGAGAAACGGGGACTCCTAATGACAAATGTTGTTTACGTCCTTCACCTTGTATAGCGTGATGATTACAAGCAGCTTCTAGTAACACTTCACTCGTCGCTGATTACGTTCCATGACGAAGATCCCTCGGGGTCCCGGGTGCAGCGCTAAAAGCGGTTAGTCAACCTCATCTATTTCCTCGATAACGGGACGATTTACCCGAGACGTCAAATTGTCTAGAGAAGTGATGTACTGACAGCCGCGACCAAATGTTTCCAGTGCATTGTCAAACGAGAGCAATGGATTCAACTGTTCGTGTACATATGGATAAGCCGTTGGGCCCTATAGTCCTTAACAAGGGAGTGAGGCACAAGA
seq00026   TGATACGATTCTTGCATCCGATGGGGTAAAGTTGAGGGTCACAAACGCTATTCTGGCTACTTTGTCAACCCATTACGATTAGCACGCGACTCCTGATTGGAGGATTATCTTGTTAAACGAGCTTTGACCCACCACCCTTAAAATTTTTCTAAATAACTGATGCAATTGGCCGCAACGTGGGCAGATCGGTGCTAACGCATGACACGGGACATAAATTCGATGACGAGCCGTTTTTGCTCCAGTTGCATTGATATAGCGATTCAGGTATTGGAAAAAACCGTGTTCGGAGGTGCGCGTGGCAGGTTATCTCTGGGCAATGGCAAATTGGGTGTGATGTGTTCCGTAGCATTGAACAGAATAGTCAGCTTGGACTGAAGCTTACATCTGTCGCTCCATGGTTTTAGAGACAATGAATTCATGTTAATTGTTTAGGACTTGTGAGCTGTACTACGAGGGGGAAGGATGATAGCGGTCTAAAACACACCTCTTTCTCTAATGAACTCATCTATTTTATAACGTGAGCCCATTCGCTGACCAAACTATTCAGAAACCGCGATCCCGGCGCGGGCATTGCACGTGCATTTACTGCACTTGCTATGGCTGCTCCGTGTTCCGGTCCGCTTGTTTCGGATCTTGGTTCAACCTTGGGTTGTAAAGTCCTACCCGGGTGTGATTGACATTATTAACTTAGTTAGAGCCTTTTATTTCACTCGGAGTGTGCAGTACTACGCCACGACCTAGGTAGCAAGCCGAATTCCAGCTTTTGGAAGTAATTATTTCATCCGCGCACCACGAACCCATAAAATGCGGGGGAATAGTGAGATGCTTTATGTGATTGCGTCCCTTCCCATACTCCGCTCGCCGGTGGCTCGGTGGTTTGTTAGAACACCTATTTCGCCGCATGAGCGAGCGAGTCGAGTTCGACATAACAAACTCCTGCCTTCTGAAACAGGTCGTCATTGTTATGTTCTTTGGAGCGCCCTACCTCCAACGGTTCGTCGTCTCTGCCCAAGAAAGAAGACTGACAAGCAAGGGCAAAGACGAAATATGGAAGCGGGCCGACCCCACTCCACGTCCTCTAGTGGTAGTGAGTAATTTGAGCCACGTTCGCGACATAAAACTCCTCAAGTGGGTGGAATCCCGCGGGGAGGGCCAACCTGTGGCAGGATGGCGAAGGCCAATAACTTTATTTTGAGAATATTTGGTTTCGGACATGTTGGTATTGTGATCTTGTAAATCTCACTACTCATACACTCAGTTTTTGCGAGGCCATCTAATAGAAATGCATGGTCGTTAGTAAGATTCATCGGCATCTGTAGGTGATGTCTTTCTGGAAGAAATCACCGTGAAGATTGACTGATAAACCTCAGACAAGCTTTCAACTCCCCAAAGAGCGAAATGGTGTACGTACGAGTCAGGCATGACTTGATCGTCAGATCAAAGCTTCTAGCTGGTATCGGTCGGCACACAATCATTCCCGTACTTTATTCGCCAACAGTGGGCTCGTTGTTTTGCGAAGACGCGTTGCAAGCGATCGCCTTCAGCGCGTCCTGCTCACTCCTGGGCCTTCGCTGGGCTCTTGCGCTGCGGAGGAATTCAGTGGAGGCGGGTGCTAGGAGGCCTTCGGGCTACTCGTTCCTCTAGACCCCCCTAGGGTAAGACACACTAAGGGTCTGTATTCTCTTCAACACCAGAGTAAGATCGTGCAGGTGTCCCAAGAGTTACTCGATCCGATACCTGGAGAAAACTCGTGCATTGTCGGTATGCGAAGCAAACTCTCAGGTCGCAACACTCGTCCCAGGCTATGCTTTTTCGTGCGCTCGCTGAGGATTGACTGTCATTGTGCACACCGACACGGACGTGCTTCGTATTGATCGATTACGTCGAACCTGTGATAACGGTAGGCGCCACTGCTGAGTTGTCCTCCACACGAGAGAAACGGGGACTCCTAATGACAAATGTTGTTTACGTCCTTCACCTTGTATAGCGTGATGATTACAAGCAGCTTCTAGTAACACTTCACTCGTCGCTGATTACGTTCCATGACGAAGATCCCTTGGGGTCCCGGGTGCAGCGCTAAAAGCGGTTAGTCAACCTCATCTATTTCCTCGATAACGGGACGATTTACCCGAGACGTCAAATTGTCTAGAGAAGTGATGTACTGACAGCCGCGACCAAATGTTTCCAGTGGATTGTCAAACGAGAGCAATGGATTCAACTGTTCGTGTACATATGGATAAGCCGTTGGGCCCTATAGTCCTTAACAAGGGAGTGAGGCACAAGA
seq00027   TGATACGATTCTTGCATCCGATGGGGTAAAGTTGAGGGTCACAAACGCTATTCTGGCTACTTTGTCAACCCATTACGATTAGCACGCGACTCCTGATTGGAGGATTATCTTGTTAAACGAGCTTTGACCCACCACCCTTAAAATTTTTCTAAATAACTGATGCAATTGGCCGCAACGTGGGCAGATCGGTGCTAACGCATGACACGGGACATAAATTCGATGACGAGCCGTTTTTGCTCCAGTTGCATTGATATAGCGATTCAGGTATTGGAAAAAACCGTGTTCGGAGGTGCGCGTGGCAGGTTATCTCTGGGCAATGGCAAATTGGGTGTGATGTGTTCCGTAGCATTGAACAGAATAGTCAGCTTGGACTGAAGCTTACATCTGTCGCTCCATGGTTTTAGAGACAATGAATTCATGTTAATTGTTTAGGACTTGTGAGCTGTACTACGAGGGGGAAGGATGATAGCGGTCTAAAACACACCTCTTTCTCTAATGAACTCATCTATTTTATAACGTGAGCCCATTCGCTGACCAAACTATTCAGAAACCGCGATCCCGGCGCGGGCATTGCACGTGCATTTACTGCACTTGCTATGGCTGCTCCGTGTTCCGGTCCGCTTGTTTCGGATCTTGGTTCAACCTTGGGTTGTAAAGTCCTACCCGGGTGTGATTGACATTATTAACTTAGTTAGAGCCTTTTATTTCACTCGGAGTGTGCAGTACTACGCCACGACCTAGGTAGCAAGCCGAATTCCAGCTTTTGGAAGTAATTATTTCATCCGCGCACCACGAACCCATAAAATGCGGGGGAATAGTGAGATGCTTTATGTGATTGCGTCCCTTCCCATACTCCGCTCGCCGGTGGCTCGGTGGTTTGTTAGAACACCTATTTCGCCGCATGAGCGAGCGAGTCGAGTTCGACATAACAAACTCCTGCCTTCTGAAACAGGTCGTCATTGTTATGTTCTTTGGAGCGCCCTACCTCCAACGGTTCGTCGTCTCTGCCCAAGAAAGAAGACTGACAAGCAAGGGCAAAGACGAAATATGGAAGCGGGCCGACCCCACTCCACGTCCTCTAGTGGTAGTGAGTAATTTGAGCCACGTTCGCGACATAAAACTCCTCAAGTGGGTGGAATCCCGCGGGGAGGGCCAACCTGTGGCAGGATGGCGAAGGCCAATAACTTTATTTTGAGAATATTTGGTTTCGGACATGTTGGTATTGTGATCTTGTAAATCTCACTACTCATACACTCAGTTTTTGCGAGGCCATCTAATAGAAATGCATGGTCGTTAGTAAGATTCATCGGCATCTGTAGGTGATGTCTTTCTGGAAGAAATCACCGTGAAGATTGACTGATAAACCTCAGACAAGCTTTCAACTCCCCAAAGAGCGAAATGGTGTACGTACGAGTCAGGCATGACTTGATCGTCAGATCAAAGCTTCTAGCTGGTATCGGTCGGCACACAATCATTCCCGTACTTTATTCGCCAACAGTGGGCTCGTTGTTTTGCGAAGACGCGTTGCAAGCGATCGCCTTCAGCGCGTCCTGCTCACTCCTGGGCCTTCGCTGGGCTCTTGCGCTGCGGAGGAATTCAGTGGAGGCGGGTGCTAGGAGGCCTTCGGGCTACTCGTTCCTCTAGACCCCCCTAGGGTAAGACACACTAAGGGTCTGTATTCTCTTCAACACCAGAGTAAGATCGTGCAGGTGTACCAAGAGTTACTCGATCCGATACCTGGAGAAAACTCGTGCATTGTCGGTATGCGAAGCAAACTCTCAGGTCGCAACACTCGTCCCAGGCTATGCTTTTTCGTGCGCTCGCTGAGGATTGACTGTCATTGTGCACACCGACACGGACGTGCTTCGTATTGATCGATTACGTCGAACCTGTGATAACGGTAGGCGCCACTGCTGAGTTGTCCTCCACACGAGAGAAACGGGGACTCCTAATGACAAATGTTGTTTACGTCCTTCACCTTGTATAGCGTGATGATTACAAGCAGCTTCTAGTAACACTTCACTCGTCGCTGATTACGTTCCATGACGAAGATCCCTTGGGGTCCCGGGTGCAGCGCTAAAAGCGGTTAGTCAACCTCATCTATTTCCTCGATAACGGGACGATTTACCCGAGACGTCAAATTGTCTAGAGAAGTGATGTACTGACAGCCGCGACCAAATGTTTCCAGTGCATTGTCAAACGAGAGCAATGGATTCAACTGTTCGTGTACATATGGATAAGCCGTTGGGCCCTATAGTCCTTAACAAGGGAGTGAGGCACAAGA
seq00028   TGATACGATTCTTGCATCCGATGGGGTAAAGTTGAGGGTCACAAACGCTATTCTGGCTACTTTGTCAACCCATTACGATTAGCACGCGACTCCTGATTGGAGGATTATCTTGTTAAACGAGCTTTGACCCACCACCCTTAAAATTTTTCTAAATAACTGATGCAATTGGCCGCAACGTGGGCAGATCGGTGCTAACGCATGACACGGGACATAAATTCGATGACGAGCCGTTTTTGCTCCAGTTGCATTGATATAGCGATTCAGGTATTGGAAAAAACCGTGTTCGGAGGTGCGCGTGGCAGGTTATCTCTGGGCAATGGCAAATTGGGTGTGATGTGTTCCGTAGCATTGAACAGAATAGTCAGCTTGGACTGAAGCTTACATCTGTCGCTCCATGGTTTTAGAGACAATGAATTCATGTTAATTGTTTAGGACTTGTGAGCTGTACTACGAGGGGGAAGGATGATAGCGGTCTAAAACACACCTCTTTCTCTAATGAACTCATCTATTTTATAACGTGAGCCCATTCGCTGACCAAACTATTCAGAAACCGCGATCCCGGCGCGGGCATTGCACGTGCATTTACTGCACTTGCTATGGCTGCTCCGTGTTCCGGTCCGCTTGTTTCGGATCTTGGTTCAACCTTGGGTTGTAAAGTCCTACCCGGGTGTGATTGACATTATTAACTTAGTTAGAGCCTTTTATTTCACTCGGAGTGTGCAGTACTACGCCACGACCTAGGTAGCAAGCCGAATTCCAGCTTTTGGAAGTAATTATTTCATCCGCGCACCACGAACCCATAAAATGCGGGGGAATAGTGAGATGCTTTATGTGATTGCGTCCCTTCCCATACTCCGCTCGCCGGTGGCTCGGTGGTTTGTTAGAACACCTATTTCGCCGCATGAGCGAGCGAGTCGTGCTCGACATAACAAACTCCTGCCTTCTGAAACAGGTCGTCATTGTTATGTTCTTTGGAGCGCCCTACCTCCAACGGTTCGTCGTCTCTGCCCAAGAAAGAAGACTGACAAGCAAGGGCAAAGACGAAATATGGAAGCGGGCCGACCCCACTCCACGTCCTCTAGTGGTAGTGAGTAATTTGAGCCACGTTCGCGACATAAAACTCCTCAAGTGGGTGGAATCCCGCGGGGAGGGCCAACCTGTGGCAGGATGGCGAAGGCCAATAACTTTATTTTGAGAATATTTGGTTTCGGACATGTTGGTATTGTGATCTTGTAAATCTCACTACTCATACACTCAGTTTTTGCGAGGCCATCTAATAGAAATGCATGGTCGTTAGTAAGATTCATCGGCATCTGTAGGTGATGTCTTTCTGGAAGAAATCACCGTGAAGATTGACTGATAAACCTCAGACAAGCTTTCAACTCCCCAAAGAGCGAAATGGTGTACGTACGAGTCAGGCATGACTTGATCGTCAGATCAAAGCTTCTAGCTGGTATCGGTCGGCACACAATCATTCCCGTACTTTATTCGCCAACAGTGGGCTCGTTGTTTTGCGAAGACGCGTTGCAAGCGATCGCCTTCAGCGCGTCCTGCTCACTCCTGGGCCTTCGCTGGGCTCTTGCGCTGCGGAGGAATTCAGTGGAGGCGGGTGCTAGGAGGCCTTCGGGCTACTCGTTCCTCTAGACCCCCCTAGGGTAAGACACACTAAGGGTCTGTATTCTCTTCAACACCAGAGTAAGATCGTGCAGGTGTCCCAAGAGTTACTCGATCCGATACCTGGAGAAAACTCGTGCATTGTCGGTATGCGAAGCAAACTCTCAGGTCGCAACACTCGTCCCAGGCTATGCTTTTTCGTGCGCTCGCTGAGGATTGACTGTCATTGTGCACACCGACACGGACGTGCTTCGTATTGATCGATTACGTCGAACCTGTGATAACGGTAGGCGCCACTGCTGAGTTGTCCTCCACACGAGAGAAACGGGGACTCCTAATGACAAATGTTGTTTACGTCCTTCACCTTGTATAGCGTGATGATTACAAGCAGCTTCTAGTAACACTTCACTCGTCGCTGATTACGTTCCATGACGAAGATCCCTTGGGGTCCCGGGTGCAGCGCTAAAAGCGGTTAGTCAACCTCATCTATTTCCTCGATAACGGGACGATTTACCCGAGACGTCAAATTGTCTAGAGAAGTGATGTACTGACAGCCGCGACCAAATGTTTCCAGTGCATTGTCAAACGAGAGCAATGGATTCAACTGTTCGTGTACATATGGATAAGCCGTTGGGCCCTATAGTCCTTAACAAGGGAGTGAGGCACAAGA
seq00029   TGATACGATTCTTGCATCCGATGGGGTAAAGTTGAGGGTCACAAACGCTATTCTGGCTACTTTGTCAACCCATTACGATTAGCACGCGACTCCTGATTGGAGGATTATCTTGTTAAACGAGCTTTGACCCACCACCCTTAAAATTTTTCTAAATAACTGATGCAATTGGCCGCAACGTGGGCAGATCGGTGCTAACGCATGACACGGGACATAAATTCGATGACGAGCCGTTTTTGCTCCAGTTGCATTGATATAGCGATTCAGGTATTGGAAAAAACCGTGTTCGGAGGTGCGCGTGGCAGGTTATCTCTGGGCAATGGCAAATTGGGTGTGATGTGTTCCGTAGCATTGAACAGAATAGTCAGCTTGGACTGAAGCTTACATCTGTCGCTCCATGGTTTTAGAGACAATGAATTCATGTTAATTGTTTAGGACTTGTGAGCTGTACTACGAGGGGGAAGGATGATAGCGGTCTAAAACACACCTCTTTCTCTAATGAACTCATCTATTTTATAACGTGAGCCCATTCGCTGACCAAACTATTCAGAAACCGCGATCCCGGCGCGGGCATTGCACGTGCATTTACTGCACTTGCTATGGCTGCTCCGTGTTCCGGTCCGCTTGTTTCGGATCTTGGTTCAACCTTGGGTTGTAAAGTCCTACCCGGGTGTGATAGACATTATTAACTTAGTTAGAGCCTTTTATTTCACTCGGAGTGTGCAGTACTACGCCACGACCTAGGTAGCAAGCCGAATTCCAGCTTTTGGAAGTAATTATTTCATCCGCGCACCACGAACCCATAAAATGCGGGGGAATAGTGAGATGCTTTATGTGATTGCGTCCCTTCCCATACTCCGCTCGCCGGTGGCTCGGTGGTTTGTTAGAACACCTATTTCGCCGCATGAGCGAGCGAGTCGAGTTCGACATAACAAACTCCTGCCTTCTGAAACAGGTCGTCATTGTTATGTTCTTTGGAGCGCCCTACCTCCAACGGTTCGTCGTCTCTGCCCAAGAAAGAAGACTGACAAGCAAGGGCAAAGACGAAATATGGAAGCGGGCCGACCCCACTCCACGTCCTCTAGTGGTAGTGAGTAATTTGAGCCACGTTCGCGACATAAAACTCCTCAAGTGGGTGGAATCCCGCGGGGAGGGCCAACCTGTGGCAGGATGGCGAAGGCCAATAACTTTATTTTGAGAATATTTGGTTTCGGACATGTTGGTATTGTGATCTTGTAAATCTCACTACTCATAGACTCAGTTTTTGCGAGGCCATCTAATAGAAATGCATGGTCGTTAGTAAGATTCATCGGCATCTGTAGGTGATGTCTTTCTGGAAGAAATCACCGTGAAGATTGACTGATAAACCTCAGACAAGCTTTCAACTCCCCAAAGAGCGAAATGGTGTACGTACGAGTCAGGCATGACTTGATCGTCAGATCAAAGCTTCTAGCTGGTATCGGTCGGCACACAATCATTCCCGTACTTTATTCGCCAACAGTGGGCTCGTTGTTTTGCGAAGACGCGTTGCAAGCGATCGCCTTCAGCGCGTCCTGCTCACTCCTGGGCCTTCGCTGGGCTCTTGCGCTGCGGAGGAATTCAGTGGAGGCGGGTGCTAGGAGGCCTTCGGGCTACTCGTTCCTCTAGACCCCCCTAGGGTAAGACACACTAAGGGTCTGTATTCTCTTCAACACCAGAGTAAGATCGTGCAGGTGTCCCAAGAGTTACTCGATCCGATACCTGGAGAAAACTCGTGCATTGTCGGTATGCGAAGCAAACTCTCAGGTCGCAACACTCGTCCCAGGCTATGCTTTTTCGTGCGCTCGCTGAGGATTGACTGTCATTGTGCACACCGACACGGACGTGCTTCGTATTGATCGATTACGTCGAACCTGTGATAACGGTAGGCGCCACTGCTGAGTTGTCCTCCACACGAGAGAAACGGGGACTCCTAATGACAAATGTTGTTTACGTCCTTCACCTTGTATAGCGTGATGATTACAAGCAGCTTCTAGTAACACTTCACTCGTCGCTGATTACGTTCCATGACGAAGATCCCTTGGGGTCCCGGGTGCAGCGCTAAAAGCGGTTAGTCAACCTCATCTATTTCCTCGATAACGGGACGATTTACCCGAGACGTCACATTGTCTAGAGAAGTGATGTACTGACAGCCGCGACCAAATGTTTCCAGTGCATTGTCAAACGAGAGCAATGGATTCAACTGTTCGTGTACATATGGATAAGCCGTTGGGCCCTATAGTCCTTAACAAGGGAGTGAGGCACAAGA
seq00030   TGATACGATTCTTGCATCCGATGGGGTAAAGTTGAGGGTCACAAACGCTATTCTGGCTACTTTGTCAACCCATTACGATTAGCACGCGACTCCTGATTGGAGGATTATCTTGTTAAACGAGCTTTGACCCACCACCCTTAAAATTTTTCTAAATAACTGATGCAATTGGCCGCAACGTGGGCAGATCGGTGCTAACGCATGACACGGGACATAAATTCGATGACGAGCCGTTTTTGCTCCAGTTGCATTGATATAGCGATTCAGGTATTGGAAAAAACCGTGTTCGGAGGTGCGCGTGGCAGGTTATCTCTGGGCAATGGCAAATTGGGTGTGATGTGTTCCGTAGCATTGAACAGAATAGTCAGCTTGGACTGAAGCTTACATCTGTCGCTCCATGGTTTTAGAGACAATGAATTCATGTTAATTGTTTAGGACTTGTGAGCTGTACTACGAGGGGGAAGGATGATAGCGGTCTAAAACACACTTCTTTCTCTAATGAACTCATCTATTTTATAACGTGAGCCCATTCGCTGACCAAACTATTCAGAAACCGCGATCCCGGCGCGGGCATTGCACGTGCATTTACTGCACTTGCTATGGCTGCTCCGTGTTCCGGTCCGCTTGTTTCGGATCTTGGTTCAACCTTGGGTTGTAAAGTCCTACCCGGGTGTGATTGACATTATTAACTTAGTTAGAGCCTTTTATTTCACTCGGAGTGTGCAGTACTACGCCACGACCTAGGTAGCAAGCCGAATTCCAGCTTTTGGAAGTAATTATTTCATCCGCGCACCACGAACCCATAAAATGCGGGGGAATAGTGAGATGCTTTATGTGATTGCGTCCCTTCCCATACTCCGCTCGCCGGTGGCTCGGTGGTTTGTTAGAACACCTATTTCGCCGCATGAGCGAGCGAGTCGAGTTCGACATAACAAACTCCTGCCTTCTGAAACAGGTCGTCATTGTTATGTTCTTTGGAGCGCCCTACCTCCAACGGTTCGTCGTCTCTGCCCAAGAAAGAAGACTGACAAGCAAGGGCAAAGACGAAATATGGAAGCGGGCCGACCCCACTCCACGTCCTCTAGTGGTAGTGAGTAATTTGAGCCACGTTCGCGACATAAAACTCCTCAAGTGGGTGGAATCCCGCGGGGAGGGCCAACCTGTGGCAGGATGGCGAAGGCCAATAACTTTATTTTGAGAATATTTGGTTTCGGACATGTTGGTATTGTGATCTTGTAAATCTCACTACTCATAGACTCAGTTTTTGCGAGGCCATCTAATAGAAATGCATGGTCGTTAGTAAGATTCATCGGCATCTGTAGGTGATGTCTTTCTGGAAGAAATCACCGTGAAGATTGACTGATAAACCTCAGACAAGCTTTCAACTCCCCAAAGAGCGAAATGGTGTACGTACGAGTCAGGCATGACTTGATCGTCAGATCAAAGCTTCTAGCTGGTATCGGTCGGCACACAATCATTCCCGTACTTTATTCGCCAACAGTGGGCTCGTTGTTTTGCGAAGACGCGTTGCAAGCGATCGCCTTCAGCGCGTCCTGCTCACTCCTGGGCCTTCGCTGGGCTCTTGCGCTGCGGAGGAATTCAGTGGAGGCGGGTGCTAGGAGGCCTTCGGGCTACTCGTTCCTCTAGACCCCCCTAGGGTAAGACACACTAAGGGTCTGTATTCTCTTCAACACCAGAGTAAGATCGTGCAGGTGTCCCAAGAGTTACTCGATCCGATACCTGGAGAAAACTCGTGCATTGTCGGTATGCGAAGCAAACTCTCAGGTCGCAACTCTCGTCCCAGGCTATGCTTTTTCGTGCGCTCGCTGAGGATTGACTGTCATTGTGCACACCGACACGGACGTGCTTCGTATTGATCGATTACGTCGAACCTGTGATAACGGTAGGCGCCACTGCTGAGTTGTCCTCCACACGAGAGAAACGGGGACTCCTAATGACAAATGTTGTTTACGTCCTTCACCTTGTATAGCGTGATGATTACAAGCAGCTTCTAGTAACACTTCACTCGTCGCTGATTACGTTCCATGACGAAGATCCCTTGGGGTCCCGGGTGCAGCGCTAAAAGCGGTTAGTCAACCTCATCTATTTCCTCGATAACGGGACGATTTACCCGAGACGTCAAATTGTCTAGAGAAGTGATGTACTGACAGCCGCGACCAAATGTTTCCAGTGCATTGTCAAACGAGAGCAATGGATTCAACTGTTCGTGTACATATGGATAAGCCGTTGGGCCCTATAGTCCTTAACAAGGGAGTGAGGCACAAGA
seq00031   TGATACGATTCTTGCATCCGATGGGGTAAAGTTGAGGGTCACAAACGCTATTCTGGCTACTTTGTCAACCCATTACGATTAGCACGCGACTCCTGATTGGAGGATTATCTTGTTAAACGAGCTTTGACCCACCACCCTTAAAATTTTTCTAAATAACTGATGCAATTGGCCGCAACGTGGGCAGATCGGTGCTAACGCATGACACGGGACATAAATTCGATGACGAGCCGTTTTTGCTCCAGTTGCATTGATATAGCGATTCAGGTATTGGAAAAAACCGTGTTCGGAGGTGCGCGTGGCAGGTTATCTCTGGGCAATGGCAAATTGGGTGTGATGTGTTCCGTAGCATTGAACAGAATAGTCAGCTTGGACTGAAGCTTACATCTGTCGCTCCATGGTTTTAGAGACAATGAATTCATGTTAATTGTTTAGGACTTGTGAGCTGTACTACGAGGGGGAAGGATGATAGCGGTCTAAAACACACCTCTTTCTCTAATGAACTCATCTATTTTATAACGTGAGCCCATTCGCTGACCAAACTATTCAGAAACCGCGATCCCGGCGCGGGCATTGCACGTGCATTTACTGCACTTGCTATGGCTGCTCCGTGTTCCGGTCCGCTTGTTTCGGATCTTGGTTCAACCTTGGGTTGTAAAGTCCTACCCGGGTGTGATAGACATTATTAACTTAGTTAGAGCCTTTTATTTCACTCGGAGTGTGCAGTACTACGCCACGACCTAGGTAGCAAGCCGAATTCCAGCTTTTGGAAGTAATTATTTCATCCGCGCACCACGAACCCATAAAATGCGGGGGAATAGTGAGATGCTTTATGTGATTGCGTCCCTTCCCATACTCCGCTCGCCGGTGGCTCGGTGGTTTGTTAGAACACCTATTTCGCCGCATGAGCGAGCGAGTCGAGTTCGACATAACAAACTCCTGCCTTCTGAAACAGGTCGTCATTGTTATGTTCTTTGGAGCGCCCTACCTCCAACGGTTCGTCGTCTCTGCCCAAGAAAGAAGACTGACAAGCAAGGGCAAAGACGAAATATGGAAGCGGGCCGACCCCACTCCACGTCCTCTAGTGGTAGTGAGTAATTTGAGCCACGTTCGCGACATAAAACTCCTCAAGTGGGTGGAATCCCGCGGGGAGGGCCAACCTGTGGCAGGATGGCGAAGGCCAATAACTTTATTTTGAGAATATTTGGTTTCGGACATGTTGGTATTGTGATCTTGTAAATCTCACTACTCATAGACTCAGTTTTTGCGAGGCCATCTAATAGAAATGCATGGTCGTTAGTAAGATTCATCGGCATCTGTAGGTGATGTCTTTCTGGAAGAAATCACCGTGAAGATTGACTGATAAACCTCAGACAAGCTTTCAACTCCCCAAAGAGCGAAATGGTGTACGTACGAGTCAGGCATGACTTGATCGTCAGATCAAAGCTTCTAGCTGGTATCGGTCGGCACACAATCATTCCCGTACTTTATTCGCCAACAGTGGGCTCGTTGTTTTGCGAAGACGCGTTGCAAGCGATCGCCTTCAGCGCGTCCTGCTCACTCCTGGGCCTTCGCTGGGCTCTTGCGCTGCGGAGGAATTCAGTGGAGGCGGGTGCTAGGAGGCCTTCGGGCTACTCGTTCCTCTAGACCCCCCTAGGGTAAGACACACTAAGGGTCTGTATTCTCTTCAACACCAGAGTAAGATCGTGCAGGTGTCCCAAGAGTTACTCGATCCGATACCTGGAGAAAACTCGTGCATTGTCGGTATGCGAAGCAAACTCTCAGGTCGCAACACTCGTCCCAGGCTATGCTTTTTCGTGCGCTCGCTGAGGATTGACTGTCATTGTGCACACCGACACGGACGTGCTTCGTATTGATCGATTACGTCGAACCTGTGATAACGGTAGGCGCCACTGCTGAGTTGTCCTCCACACGAGAGAAACGGGGACTCCTAATGACAAATGTTGTTTACGTCCTTCACCTTGTATAGCGTGATGATTACAAGCAGCTTCTAGTAACACTTCACTCGTCGCTGATTACGTTCCATGACGAAGATCCCTTGGGGTCCCGGGTGCAGCGCTAAAAGCGGTTAGTCAACCTCATCTATTTCCTCGATAACGGGACGATTTACCCGAGACGTCACATTGTCTAGAGAAGTGATGTACTGACAGCCGCGACCAAATGTTTCCAGTGCATTGTCAAACGAGAGCAATGGATTCAACTGTTCGTGTACATATGGATAAGCCGTTGGGCCCTATAGTCCTTAACAAGGGAGTGAGGCACAAGA
seq00032   TGATACGATTCTTGCATCCGATGGGGTAAAGTTGAGGGTCACAAACGCTATTCTGGCTACTTTGTCAACCCATTACGATTAGCACGCGACTCCTGATTGGAGGATTATCTTGTTAAACGAGCTTTGACCCACCACCCTTAAAATTTTTCTAAATAACTGATGCAATTGGCCGCAACGTGGGCAGATCGGTGCTAACGCATGACACGGGACATAAATTCGATGACGAGCCGTTTTTGCTCCAGTTGCATTGATATAGCGATTCAGGTATTGGAAAAAACCGTGTTCGGAGGTGCGCGTGGCAGGTTATCTCTGGGCAATGGCAAATTGGGTGTGATGTGTTCCGTAGCATTGAACAGAATAGTCAGCTTGGACTGAAGCTTACATCTGTCGCTCCATGGTTTTAGAGACAATGAATTCATGTTAATTGTTTAGGACTTGTGAGCTGTACTACGAGGGGGAAGGATGATAGCGGTCTAAAACACACCTCTTTCTCTAATGAACTCATCTATTTTATAACGTGAGCCCATTCGCTGACCAAACTATTCAGAAACCGCGATCCCGGCGCGGGCATTGCACGTGCATTTACTGCACTTGCTATGGCTGCTCCGTGTTCCGGTCCGCTTGTTTCGGATCTTGGTTCAACCTTGGGTTGTAAAGTCCTACCCGGGTGTGATTGACATTATTAACTTAGTTAGAGCCTTTTATTTCACTCGGAGTGTGCAGTACTACGCCACGACCTAGGTAGCAAGCCGAATTCCAGCTTTTGGAAGTAATTATTTCATCCGCGCACCACGAACCCATAAAATGCGGGGGAATAGTGAGATGCTTTATGTGATTGCGTCCCTTCCCATACTCCGCTCGCCGGTGGCTCGGTGGTTTGTTAGAACACCTATTTCGCCGCATGAGCGAGCGAGTCGTGCTCGACATAACAAACTCCTGCCTTCTGAAACAGGTCGTCATTGTTATGTTCTTTGGAGCGCCCTACCTCCAACGGTTCGTCGTCTCTGCCCAAGAAAGAAGACTGACAAGCAAGGGCAAAGACGAAATATGGAAGCGGGCCGACCCCACTCCACGTCCTCTAGTGGTAGTGAGTAATTTGAGCCACGTTCGCGACATAAAACTCCTCAAGTGGGTGGAATCCCGCGGGGAGGGCCAACCTGTGGCAGGATGGCGAAGGCCAATAACTTTATTTTGAGAATATTTGGTTTCGGACATGTTGGTATTGTGATCTTGTAAATCTCACTACTCATACACTCAGTTTTTGCGAGGCCATCTAATAGAAATGCATGGTCGTTAGTAAGATTCATCGGCATCTGTAGGTGATGTCTTTCTGGAAGAAATCACCGTGAAGATTGACTGATAAACCTCAGACAAGCTTTCAACTCCCCAAAGAGCGAAATGGTGTACGTACGAGTCAGGCATGACTTGATCGTCAGATCAAAGCTTCTAGCTGGTATCGGTCGGCACACAATCATTCCCGTACTTTATTCGCCAACAGTGGGCTCGTTGTTTTGCGAAGACGCGTTGCAAGCGATCGCCTTCAGCGCGTCCTGCTCACTCCTGGGCCTTCGCTGGGCTCTTGCGCTGCGGAGGAATTCAGTGGAGGCGGGTGCTAGGAGGCCTTCGGGCTACTCGTTCCTCTAGACCCCCCTAGGGTAAGACACACTAAGGGTCTGTATTCTCTTCAACACCAGAGTAAGATCGTGCAGGTGTCCCAAGAGTTACTCGATCCGATACCTGGAGAAAACTCGTGCATTGTCGGTATGCGAAGCAAACTCTCAGGTCGCAACACTCGTCCCAGGCTATGCTTTTTCGTGCGCTCGCTGAGGATTGACTGTCATTGTGCACACCGACACGGACGTGCTTCGTATTGATCGATTACGTCGAACCTGTGATAACGGTAGGCGCCACTGCTGAGTTGTCCTCCACACGAGAGAAACGGGGACTCCTAATGACAAATGTTGTTTACGTCCTTCACCTTGTATAGCGTGATGATTACAAGCAGCTTCTAGTAACACTTCACTCGTCGCTGATTACGTTCCATGACGAAGATCCCTTGGGGTCCCGGGTGCAGCGCTAAAAGCGGTTAGTCAACCTCATCTATTTCCTCGATAACGGGACGATTTACCCGAGACGTCAAATTGTCTAGAGAAGTGATGTACTGACAGCCGCGACCAAATGTTTCCAGTGCATTGTCAAACGAGAGCAATGGATTCAACTGTTCGTGTACATATGGATAAGCCGTTGGGCCCTATAGTCCTTAACAAGGGAGTGAGGCACAAGA
seq00033   TGATACGATTCTTGCATCCGATGGGGTAAAGTTGAGGGTCACAAACGCTATTCTGGCTACTTTGTCAACCCATTACGATTAGCACGCGACTCCTGATTGGAGGATTATCTTGTTAAACGAGCTTTGACCCACCACCCTTAAAATTTTTCTAAATAACTGATGCAATTGGCCGCAACGTGGGCAGATCGGTGCTAACGCATGACACGGGACATAAATTCGATGACGAGCCGTTTTTGCTCCAGTTGCATTGATATAGCGATTCAGGTATTGGAAAAAACCGTGTTCGGAGGTGCGCGTGGCAGGTTATCTCTGGGCAATGGCAAATTGGGTGTGATGTGTTCCGTAGCATTGAACAGAATAGTCAGCTTGGACTGAAGCTTACATCTGTCGCTCCATGGTTTTAGAGACAATGAATTCATGTTAATTGTTTAGGACTTGTGAGCTGTACTACGAGGGGGAAGGATGATAGCGGTCTAAAACACACTTCTTTCTCTAATGAACTCATATATTTTATAACGTGAGCCCATTCGCTGACCAAACTATTCAGAAACCGCGATCCCGGCGCGGGCATTGCACGTGCATTTACTGCACTTGCTATGGCTGCTCCGTGTTCCGGTCCGCTTGTTTCGGATCTTGGTTCAACCTTGGGTTGTAAAGTCCTACCCGGGTGTGATTGACATTATTAACTTAGTTAGAGCCTTTTATTTCACTCGGAGTGTGCAGTACTACGCCACGACCTAGGTAGCAAGCCGAATTCCAGCTTTTGGAAGTAATTATTTCATCCGCGCACCACGAACCCATAAAATGCGGGGGAATAGTGAGATGCTTTATGTGATTGCGTCCCTTCCCATACTCCGCTCGCCGGTGGCTCGGTGGTTTGTTAGAACACCTATTTCGCCGCATGAGCGAGCGAGTCGAGTTCGACATAACAAACTCCTGCCTTCTGAAACAGGTCGTCATTGTTATGTTCTTTGGAGCGCCCTACCTCCAACGGTTCGTCGTCTCTGCCCAAGAAAGAAGACTGACAAGCAAGGGCAAAGACGAAATATGGAAGCGGGCCGACCCCACTCCACGTCCTCTAGTGGTAGTGAGTAATTTGAGCCACGTTCGCGACATAAAACTCCTCAAGTGGGTGGAATCCCGCGGGGAGGGCCAACCTGTGGCAGGATGGCGAAGGCCAATAACTTTATTTTGAGAATATTTGGTTTCGGACATGTTGGTATTGTGATCTTGTAAATCTCACTACTCATAGACTCAGTTTTTGCGAGGCCATCTAATAGAAATGCATGGTCGTTAGTAAGATTCATCGGCATCTGTAGGTGATGTCTTTCTGGAAGAAATCACCGTGAAGATTGACTGATAAACCTCAGACAAGCTTTCAACTCCCCAAAGAGCGAAATGGTGTACGTACGAGTCAGGCATGACTTGATCGTCAGATCAAAGCTTCTAGCTGGTATCGGTCGGCACACAATCATTCCCGTACTTTATTCGCCAACAGTGGGCTCGTTGTTTTGCGAAGACGCGTTGCAAGCGATCGCCTTCAGCGCGTCCTGCTCACTCCTGGGCCTTCGCTGGGCTCTTGCGCTGCGGAGGAATTCAGTGGAGGCGGGTGCTAGGAGGCCTTCGGGCTACTCGTTCCTCTAGACCCCCCTAGGGTAAGACACACTAAGGGTCTGTATTCTCTTCAACACCAGAGTAAGATCGTGCAGGTGTCCCAAGAGTTACTCGATCCGATACCTGGAGAAAACTCGTGCATTGTCGGTATGCGAAGCAAACTCTCAGGTCGCAACACTCGTCCCAGGCTATGCTTTTTCGTGCGCTCGCTGAGGATTGACTGTCATTGTGCACACCGACACGGACGTGCTTCGTATTGATCGATTACGTCGAACCTGTGATAACGGTAGGCGCCACTGCTGAGTTGTCCTCCACACGAGAGAAACGGGGACTCCTAATGACAAATGTTGTTTACGTCCTTCACCTTGTATAGCGTGATGATTACAAGCAGCTTCTAGTAACACTTCACTCGTCGCTGATTACGTTCCATGACGAAGATCCCTTGGGGTCCCGGGTGCAGCGCTAAAAGCGGTTAGTCAACCTCATCTATTTCCTCGATAACGGGACGATTTACCCGAGACGTCAAATTGTCTAGAGAAGTGATGTACTGACAGCCGCGACCAAATGTTTCCAGTGCATTGTCAAACGAGAGCAATGGATTCAACTGTTCGTGTACATATGGATAAGCCGTTGGGCCCTATAGTCCTTAACAAGGGAGTGAGGCACAAGA
