# Supplementary material for: How Good Are Indirect Tests at Detecting Recombination in Human mtDNA?
Source: G3 (Bethesda). 2013 Jul 1;3(7):1095–104. doi: 10.1534/g3.113.006510 (PMC3704238; doi:10.1534/g3.113.006510)
Supplement: Supporting Information [file supp_g3.113.006510_FileS2.gz › SequenceData/mtDNA_ratehet&popgrowth/10/3rdbase/Infiles/10_38-new.txt]

33 2284
seq00001   GTTGATACGAGGGCCGTAGACGACAAATAGCGTTGTTAGAGACTGTGAAAATCTTATCTCCCTATTCTCCAGAGATTAATTCTGTCCGAAGTCGGACTCTGCATCGCTCTAAATGAAACCATATTTCGATTGTATCTGATTGTATAACGGCGAAGCGCAGGTGGGAGGACGAGCACAAGAGGTAACATATCCATTGCACCGAGTAAATAGTGACATCCAGGACTATTTGAGCGCAAGTAAGCGTGTTACACGGTTTGACCCAATTTCCGAGTTCACCGCTAGTAGCTTGCGTAATGTGGCGGTGATATAGTCGCCACGGCCAGATGGCGTCTCGCGGCTGTAATGGTTAGGGCAAAAATGGCCTCGCGCCCAGCAGATGGAACCTCTTTTGGAAAGAATCTACGTCTTTAAGTGAGCCACGGACTATACTGTGCCGAGTATTGCTTGCGCTACAGTTCGGTTGGCAGGTCTCCAACGTCCCGAGCCGGCCGAATGCACAGTAGAACAAGGAGCTTGCTTTCCAGCAAAATCCAGGCTTTTCTGCGTCAAGCTCAGCATAACTCGTGACCTATCAACGACGTTTTGAAATCATCTCCCCGAGCATTTGAACCTTCAAAGCGTTCTGGTAAAGGATTAGAATAACCAACATGTGAATTGTACTGAGGATAAGTTTCATAGTTGACATAATTCGAAAAAATACAGCCGGTTGTCAGTTCCCGTTTATAGGCGACGAATATAAAACGCTCCTCTGTGATCATTACTTGCTCCTCTGTACTGCCCTGCAGCGGGATCCTGGCTAGAAGACCCTCGACAAAGCGCTCCCTGTGTTCATGAGATGTGCTGTTGGCTGCCCGGACTTAGTGATAGTTGCTATTGTTGCCGAACGACCTAGAAAGCGTCATGAAACTACTGCTCGGAAAACAATAGCCGCGTACCCCATGTAGTGCCGGATAATAACTGCAAACAGAACGGACATAATGCTTGCTTTGGCACCATGCCCGCTTATTAGTTTTCTCCCCTGAGTTCAATTCACACGCACTGACCCAGTTTGAACGGGTCATCCGCCAGCTAAGAGATAGCTACGGGATGGCTATGCTCGACGGAGTTCCTTAGTCCCCTCCGATCGTTCACGCGATATCAAAGTCCTCAAGGACCGGTAGAGATTCGACTGGACACTACATTCTTCACCCAAGCGGAGCGCTTCGCTGTGAGGAACCCCTCTCTTTAGGTTGCCCGCTTCCACGAGATAACTTCGACGTAGAGTCCTAGAAGGTGTGTGTTCCTGCCGTAGCCGTGCCTTCCCTGGACATCAGTGCAATCTAGGGGGGTCGGCAACGCTATCAGAGTGAGGAAGTTTAGGGCGACAAGTAGCACATTTGTTTATATACACATCTCTAACGTGGCTCGGGGTGTTAGGATCATGTAGGACCATATGGTGTTTTGCCCCAATGACAGAAGCCCTATGTGATACAAACTCGCCCCCATACCCTTGAAAGTACGGCCTGAGCCACGAGTGTCGATCGCGCAGCGTATGATCCAACGGGAAGGTAGTCTAGACGGTCGACAGAGTAAGGGTCTCTACTGGTTAAAAATAACAGCTCTTTCCCAAACGGTGACTATAAGAGTGGTTCGGACTAGCCATGTGGGCATTGAATCAACACGGAATTGTTAGGATGCCGGTAACCAAGTTGCCGATTAAAAATCCGCGATGAACGGTCTTACAGGCTGGGTACTGATAGCAGTAGGTATCGCACGATGTACAGTGAATCACCGTGCCGTTCTCCCATAACTCTGAATGGGCTTTGACGATTTGAACTAGAGTCGTCAACACGATCGGTCGAAGATCAACACACTCGATCACATAGGAGAAGCCATCGATGAGGGCATGTCTGCGCAAACCTGCATTCTGAATAAATAGTGGCTCACCCTTATGAGGTGGGTAGGCCAATTAGATGCAGCAGTCCTTGGGTCGGTTTTTTCCATATAGGAACCTAATTGCTCGGTCTCTCGGAGGTTCCGCGCATTGGCTTCGTCTCCTATGACCCTGGTCCAACGAAGGAGTAACAAGCGTTCGGGACGGATGTCTACATTATGGCCCGAGACGTGAACCACTCTAAAATGCCCGGAGGAATGCCCATCCATTGCGCTGTAATATATGAGACTACTGGCAATAAGCATCGAAAGGCCGGGAAAGCCCTGACGGTTATCGCTTGAACGCAAGGAGTGCTTCCACCGAGTTACAATCAATGTGAGCTATAGGATCCTCTTGGGACGGGCGGTAACT
seq00002   GTTGATACGAGGGCCGTAGACGACAAATAGCGTTGTTAGAGACTGTGAAAATCTTATCTCCCTATTCTCCAGAGATTAATTCTGTCCGAAGTCGGACTCTGCATCGCTCTAAATGAAACCATATTTCGATTGTATCTGATTGTATAACGGCGAAGCGCAGGTGGGAGGACGAGCACAAGAGGTAACATATCCATTGCACCGAGTAAATAGTGACATCCAGGACTATTTGAGCGCAAGTAAGCGTGTTACACGGTTTGACCCAATTTCCGAGTTCACCGCTAGTAGCTTGCGTAATGTGGCGGTGATATAGTCGCCACGGCCAGATGGCGTCTCGCGGCTGTAATGGTTAGGGCAAAAATGGCCTCGCGCCCAGCAGATGGAACCTCTTTTGGAAAGAATCTACGTCTTTAAGTGAGCCACGGACTATACTGTGCCGAGTATTGCTTGCGCTACAGTTCGGTTGGCAGGTCTCCAACGTCCCGAGCCGGCCGAATGCACAGTAGAACAAGGAGCTTGCTTTCCAGCAAAATCCAGGCTTTTCTGCGTCAAGCTCAGCATAACTCGTGACCTATCAACGACGTTTTGAAATCATCTCCCCGAGCATTTGAACCTTCAAAGCGTTCTGGTAAAGGATTAGAATAACCAACATGTGAATTGTACTGAGGATAAGTTTCATAGTTGACATAATTCGAAAAAATACAGCCGGTTGTCAGTTCCCGTTTATAGGCGACGAATATAAAACGCTCCTCTGTGATCATTACTTGCTCCTCTGTACTGCCCTGCAGCGGGATCCTGGCTAGAAGACCCTCGACAAAGCGCTCCCTGTGTTCATGAGATGTGCTGTTGGCTGCCCGGACTTAGTGATAGTTGCTATTGTTGCCGAACGACCTAGAAAGCGTCATGAAACTACTGCTCGGAAAACAATAGCCGCGTACCCCATGTAGTGCCGGATAATAACTGCAAACAGAACGGACATAATGCTTGCTTTGGCACCATGCCCGCTTATTAGTTTTCTCCCCTGAGTTCAATTCACACGCACTGACCCAGTTTGAACGGGTCATCCGCCAGCTAAGAGATAGCTACGGGATGGCTATGCTCGACGGAGTTCCTTAGTCCCCTCCGATCGTTCACGCGATATCAAAGTCCTCAAGGACCGGTAGAGATTCGACTGGACACTACATTCTTCAGCCAAGCGGAGCGCTTCGCTGTGAGGAACCCCTCTCTTTAGGTTGCCCGCTTCCACGAGATAACTTCGACGTAGAGTCCTAGAAGGTGTGTGTTCCTGCCGTAGCCGTGCCTTCCCTGGACATCAGTGCAATCTAGGGGGGTCGGCAACGCTATCAGAGTGAGGAAGTTTAGGGCGACAAGTAGCACATTTGTTTATATACACATCTCTAACGTGGCTCGGGGTGTTAGGATCATGTAGGACCATATGGTGTTTTGCCCCAATGACAGAAGCCCTATGTGATACAAACTCGCCCCCATACCCTTGAAAGTACGGCCTGAGCCACGAGTGTCGATCGCGCAGCGTATGATCCAACGGGAAGGTAGTCTAGACGGTCGACAGAGTAAGGGTCTCTACTGGTTAAAAATAACAGGTCTTTCCCAAACGGTGACTATAAGAGTGGTTCGGACTAGCCATGTGGGCATTGAATCAACACGGAATTGTTAGGATGCCGGTAACCAAGTTGCCGATTAAAAATCCGCGATGAACGGTCTTACAGGCTGGGTACTGATAGCAGTAGGTATCGCACGATGTACAGTGAATCACCGTGCCGTTCTCCCATAACTCTGAATGGGCTTTGACGATTTGAACTAGAGTCGTCAACACGATCGGTCGAAGATCAACACACTCGATCACATAGGAGAAGCCATCGATGAGGGCATGTCTGCGCAAACCTGCATTCTGAATAAATAGTGGCTCACCCTTATGAGGTGGGTAGGCCAATTAGATGCAGCAGTCCTTGGGTCGGTTTTTTCCATATAGGAACCTAATTGCTCGGTCTCTCGGAGGTTCCGCGCATTGGCTTCGTCTCCTATGACCCTGGTCCAACGAAGGAGTAACAAGCGTTCGGGACGGATGTCTACATTATGGCCCGAGACGTGAACCACTCTAAAATGCCCGGAGGAATGCCCATCCATTGCGCTGTAATATATGAGACTACTGGCAATAAGCATCGAAAGGCCGGGAAAGCCCTGACGGTTATCGCTTGAACGCAAGGAGTGCTTCCACCGAGTTACAATCAATGTGAGCTATAGGATCCTCTTGGGACGGGCGGTAACT
seq00003   GTTGATACGAGGGCCGTAGACGACAAATAGCGTTGTTAGAGACTGTGAAAATCTTATCTCCCTATTCTCCAGAGATTAATTCTGTCCGAAGTCGGACTCTGCATCGCTCTAAATGAAACCATATTTCGATTGTATCTGATTGTATAACGGCGAAGCGCAGGTGGGAGGACGAGCACAAGAGGTAACATATCCATTGCACCGAGTAAATAGTGACATCCAGGACTATTTGAGCGCAAGTAAGCGTGTTACACGGTTTGACCCAATTTCCGAGTTCACCGCTAGTAGCTTGCGTAATGTGGCGGTGATATAGTCGCCACGGCCAGATGGCGTCTCGCGGCTGTAATGGTTAGGGCAAAAATGGCCTCGCGCCCAGCAGATGGAACCTCTTTTGGAAAGAATCTACGTCTTTAAGTGAGCCACGGACTATACTGTGCCGAGTATTGCTTGCGCTACAGTTCGGTTGGCAGGTCTCCAACGTCCCGAGCCGGCCGAATGCACAGTAGAACAAGGAGCTTGCTTTCCAGCAAAATCCAGGCTTTTCTGCGTCAAGCTCAGCATAACTCGTGACCTATCAACGACGTTTTGAAATCATCTCCCCGAGCATTTGAACCTTCAAAGCGTTCTGGTAAAGGATTAGAATAACCAACATGTGAATTGTACTGAGGATAAGTTTCATAGTTGACATAATTCGAAAAAATACAGCCGGTTGTCAGTTCCCGTTTATAGGCGACGAATATAAAACGCTCCTCTGTGATCATTACTTGCTCCTCTGTACTGCCCTGCAGCGGGATCCTGGCTAGAAGACCCTCGACAAAGCGCTCCCTGTGTTCATGAGATGTGCTGTTGGCTGCCCGGACTTAGTGATAGTTGCTATTGTTGCCGAACGACCTAGAAAGCGTCATGAAACTACTGCTCGGAAAACAATAGCCGCGTACCCCATGTAGTGCCGGATAATAACTGCAAACAGAACGGACATAATGCTTGCTTTGGCACCATGCCCGCTTATTAGTTTTCTCCCCTGAGTTCAATTCACACGCACTGACCCAGTTTGAACGGGTCATCCGCCAGCTAAGAGATAGCTACGGGATGGCTATGCTCGACGGAGTTCCTTAGTCCCCTCCGATCGTTCACGCGATATCAAAGTCCTCAAGGACCGGTAGAGATTCGACTGGACACTACATTCTTCAGCCAAGCGGAGCGCTTCGCTGTGAGGAACCCCTCTCTTTAGGTTGCCCGCTTCCACGAGATAACTTCGACGTAGAGTCCTAGAAGGTGTGTGTTCCTGCCGTAGCCGTGCCTTCCCTGGACATCAGTGCAATCTAGGGGGGTCGGCAACGCTATCAGAGTGAGGAAGTTTAGGGCGACAAGTAGCACATTTGTTTATATACACATCTCTAACGTGGCTCGGGGTGTTAGGATCATGTAGGACCATATGGTGTTTTGCCCCAATGACAGAAGCCCTATGTGATACAAACTCGCCCCCATACCCTTGAAAGTACGGCCTGAGCCACGAGTGTCGATCGCGCAGCGTATGATCCAACGGGAAGGTAGTCTAGACGGTCGACAGAGTAAGGGTCTCTACTGGTTAAAAATAACAGGTCTTTCCCAAAAGGTGACTATAAGAGTGGTTCGGACTAGCCATGTGGGCATTGAATCAACACGGAATTGTTAGGATGCCGGTAACCAAGTTGCCGATTAAAAATCCGCGATGAACGGTCTTACAGGCTGGGTACTGATAGCAGTAGGTATCGCACGATGTACAGTGAATCACCGTGCCGTTCTCCCATAACTCTGAATGGGCTTTGACGATTTGAACTAGAGTCGTCAACACGATCGGTCGAAGATCAACACACTCGATCACATAGGAGAAGCCATCGATGAGGGCATGTCTGCGCAAACCTGCATTCTGAATAAATAGTGGCTCACCCTTATGAGGTGGGTAGGCCAATTAGATGCAGCAGTCCTTGGGTCGGTTTTTTCCATATAGGAACCTAATTGCTCGGTCTCTCGGAGGTTCCGCGCATTGGCTTCGTCTCCTATGACCCTGGTCCAACGAAGGAGTAACAAGCGTTCGGGACGGATGTCTACATTATGGCCCGAGACGTGAACCACTCTAAAATGCCCGGAGGAATGCCCATCCATTGCGCTGTAATATATGAGACTACTGGCAATAAGCATCGAAAGGCCGGGAAAGCCCTGACGGTTATCGCTTGAACGCAAGGAGTGCTTCCACCGAGTTACAATCAATGTGAGCTATAGGATCCTCTTGGGACGGGCGGTAACT
seq00004   GTTGATACGAGGGCCGTAGACGACAAATAGCGTTGTTAGAGACTGTGAAAATCTTATCTCCCTATTCTCCAGAGATTAATTCTGTCCGAAGTCGGACTCTGCATCGCTCTAAATGAAACCATATTTCGATTGTATCTGATTGTATAACGGCGAAGCGCAGGTGGGAGGACGAGCACAAGAGGTAACATATCCATTGCACCGAGTAAATAGTGACATCCAGGACTATTTGAGCGCAAGTAAGCGTGTTACACGGTTTGACCCAATTTCCGAGTTCACCGCTAGTAGCTTGCGTAATGTGGCGGTGATATAGTCGCCACGGCCAGATGGCGTCTCGCGGCTGTAATGGTTAGGGCAAAAATGGCCTCGCGCCCAGCAGATGGAACCTCTTTTGGAAAGAATCTACGTCTTTAAGTGAGCCACGGACTATACTGTGCCGAGTATTGCTTGCGCTACAGTTCGGTTGGCAGGTCTCCAACGTCCCGAGCCGGCCGAATGCACAGTAGAACAAGGAGCTTGCTTTCCAGCAAAATCCAGGCTTTTCTGCGTCAAGCTCAGCATAACTCGTGACCTATCAACGACGTTTTGAAATCATCTCCCCGAGCATTTGAACCTTCAAAGCGTTCTGGTAAAGGATTAGAATAACCAACATGTGAATTGTACTGAGGATAAGTTTCATAGTTGACATAATTCGAAAAAATACAGCCGGTTGTCAGTTCCCGTTTATAGGCGACGAATATAAAACGCTCCTCTGTGATCATTACTTGCTCCTCTGTACTGCCCTGCAGCGGGATCCTGGCTAGAAGACCCTCGACAAAGCGCTCCCTGTGTTCATGAGATGTGCTGTTGGCTGCCCGGACTTAGTGATAGTTGCTATTGTTGCCGAACGACCTAGAAAGCGTCATGAAACTACTGCTCGGAAAACAATAGCCGCGTACCCCATGTAGTGCCGGATAATAACTGCAAACAGAACGGACATAATGCTTGCTTTGGCACCATGCCCGCTTATTAGTTTTCTCCCCTGAGTTCAATTCACACGCACTGACCCAGTTTGAACGGGTCATCCGCCAGCTAAGAGATAGCTACGGGATGGCTATGCTCGACGGAGTTCCTTAGTCCCCTCCGATCGTTCACGCGATATCAAAGTCCTCAAGGACCGGTAGAGATTCGACTGGACACTACATTCTTCACCCAAGCGGAGCGCTTCGCTGTGAGGAACCCCTCTCTTTAGGTTGCCCGCTTCCACGAGATAACTTCGACGTAGAGTCCTAGAAGGTGTGTGTTCCTGCCGTAGCCGTGCCTTCCCTGGACATCAGTGCAATCTAGGGGGGTCGGCAACGCTATCAGAGTGAGGAAGTTTAGGGCGACAAGTAGCACATTTGTTTATATACACATCTCTAACGTGGCTCGGGGTGTTAGGATCATGTAGGACCATATGGTGTTTTGCCCCAATGACAGAAGCCCTATGTGATACAAACTCGCCCCCATACCCTTGAAAGTACGGCCTGAGCCACGAGTGTCGATCGCGCAGCGTATGATCCAACGGGAAGGTAGTCTAGACGGTCGACAGAGTAAGGGTCTCTACTGGTTAAAAATAACAGCTCTTTCCCAAACGGTGACTATAAGAGTGGTTCGGACTAGCCATGTGGGCATTGAATCAACACGGAATTGTTAGGATGCCGGTAACCAAGTTGCCGATTAAAAATCCGCGATGAACGGTCTTACAGGCTGGGTACTGATAGCAGTAGGTATCGCACGATGTACAGTGAATCACCGTGCCGTTCTCCCATAACTCTGAATGGGCTTTGACGATTTGAACTAGAGTCGTCAACACGATCGGTCGAAGGTCAACACACTCGATCACATAGGAGAAGCCATCGATGAGGGCATGTCTGCGCAAACCTGCATTCTGAATAAATAGTGGCTCACCCTTATGAGGTGGGTAGGCCAATTAGATGCAGCAGTCCTTGGGTCGGTTTTTTCCATATAGGAACCTAATTGCTCGGTCTCTCGGAGGTTCCGCGCATTGGCTTCGTCTCCTATGACCCTGGTCCAACGAAGGAGTAACAAGCGTTCGGGACGGATGTCTACATTATGGCCCGAGACGTGAACCACTCTAAAATGCCCGGAGGAATGCCCATCCATTGCGCTGTAATATATGAGACTACTGGCAATAAGCATCGAAAGGCCGGGAAAGCCCTGACGGTTATCGCTTGAACGCAAGGAGTGCTTCCACCGAGTTACAATCAATGTGAGCTATAGGATCCTCTTGGGACGGGCGGTAACT
seq00005   GTTGATACGAGGGCCGTAGACGACAAATAGCGTTGTTAGAGACTGTGAAAATCTTATCTCCCTATTCTCCAGAGATTAATTCTGTCCGAAGTCGGACTCTGCATCGCTCTAAATGAAACCATATTTCGATTGTATCTGATTGTATAACGGCGAAGCGCAGGTGGGAGGACGAGCACAAGAGGTAACATATCCATTGCACCGAGTAAATAGTGACATCCAGGACTATTTGAGCGCAAGTAAGCGTGTTACACGGTTTGACCCAATTTCCGAGTTCACCGCTAGTAGCTTGCGTAATGTGGCGGTGATATCGTCGCCACGGCCAGATGGCGTCTCGCGGCTGTAATGGTTAGGGCAAAAATGGCCTCGCGCCCAGCAGATGGAACCTCTTTTGGAAAGAATCTACGTCTTTAAGTGAGCCACGGACTATACTGTGCCGAGTATTGCTTGCGCTACAGTTCGGTTGGCAGGTCTCCAACGTCCCGAGCCGGCCGAATGCACAGTAGAACAAGGAGCTTGCTTTCCAGCAAAATCCAGGCTTTTCTGCGTCAAGCTCAGCATAACTCGTGACCTATCAACGACGTTTTGAAATCATCTCCCCGAGCATTTGAACCTTCAAAGCGTTCTGGTAAAGGATTAGAATAACCAACATGTGAATTGTACTGAGGATAAGTTTCATAGTTGACATAATTCGAAAAAATACAGCCGGTTGTCAGTTCCCGTTTATAGGCGACGAATATAAAACGCTCCTCTGTGATCATTACTTGCTCCTCTGTACTGCCCTGCAGCGGGATCCTGGCTAGAAGACCCTCGACAAAGCGCTCCCTGTGTTCATGAGATGTGCTGTTGGCTGCCCGGACTTAGTGATAGTTGCTATTGTTGCCGAACGACCTAGAAAGCGTCATGAAACTACTGCTCGGAAAACAATAGCCGCGTACCCCATGTAGTGCCGGATAATAACTGCAAACAGAACGGACATAATGCTTGCTTTGGCACCATGCCCGCTTATTAGTTTTCTCCCCTGAGTTCAATTCACACGCACTGACCCAGTTTGAACGGGTCATCCGCCAGCTAAGAGATAGCTACGGGATGGCTATGCTCGACGGAGTTCCTTAGTCCCCTCCGATCGTTCACGCGATATCAAAGTCCTCAAGGACCGGTAGAGATTCGACTGGACACTACATTCTTCAGCCAAGCGGAGCGCTTCGCTGTGAGGAACCCCTCTCTTTAGGTTGCCCGCTTCCACGAGATAACTTCGACGTAGAGTCCTAGAAGGTGTGTGTTCCTGCCGTAGCCGTGCCTTCCCTGGACATCAGTGCAATCTAGGGGGGTCGGCAACGCTATCAGAGTGAGGAAGTTTAGGGCGACAAGTAGCACATTTGTTTATATACACATCTCTAACGTGGCTCGGGGTGTTAGGATCATGTAGGACCATATGGTGTTTTGCCCCAATGACAGAAGCCCTATGTGATACAAACTCGCCCCCATACCCTTGAAAGTACGGCCTGAGCCACGAGTGTCGATCGCGCAGCGTATGATCCAACGGGAAGGTAGTCTAGACGGTCGACAGAGTAAGGGTCTCTACTGGTTAAAAATAACAGCTCTTTCCCAAACGGTGACTATAAGAGTGGTTCGGACTAGCCATGTGGGCATTGAATCAACACGGAATTGTTAGGATGCCGGTAACCAAGTTGCCGATTAAAAATCCGCGATGAACGGTCTTACAGGCTGGGTACTGATAGCAGTAGGTATCGCACGATGTACAGTGAATCACCGTGCCGTTCTCCCATAACTCTGAATGGGCTTTGACGATTTGAACTAGAGTCGTCAACACGATCGGTCGAAGATCAACACACTCGATTACATAGGAGAAGCCATCGATGAGGGCATGTCTGCGCAAACCTGCATTCTGAATAAATAGTGGCTCACCCTTATGAGGTGGGTAGGCCAATTAGATGCAGCAGTCCTTGGGTCGGTTTTTTCCATATAGGAACCTAATTGCTCGGTCTCTCGGAGGTTCCGCGCATTGGCTTCGTCTCCTATGACCCTGGTCCAACGAAGGAGTAACAAGCGTTCGGGACGGATGTCTACATTATGGCCCGAGACGTGAACCACTCTAAAATGCCCGGAGGAATGCCCATCCATTGCGCTGTAATATATGAGACTACTGGCAATAAGCATCGAAAGGCCGGGAAAGCCCTGACGGTTATCGCTTGAACGCAAGGAGTGCTTCCACCGAGTTACAATCAATGTGAGCTATAGGATCCTCTTGGGACGGGCGGTAACT
seq00006   GTTGATACGAGGGCCGTAGACGACAAATAGCGTTGTTAGAGACTGTGAAAATCTTATCTCCCTATTCTCCAGAGATTAATTCTGTCCGAAGTCGGACTCTGCATCGCTCTAAATGAAACCATATTTCGATTGTATCTGATTGTATAACGGCGAAGCGCAGGTGGGAGGACGAGCACAAGAGGTAACATATCCATTGCACCGAGTAAATAGTGACATCCAGGACTATTTGAGCGCAAGTAAGCGTGTTACACGGTTTGACCCAATTTCCGAGTTCACCGCTAGTAGCTTGCGTAATGTGGCGGTGATATAGTCGCCACGGCCAGATGGCGTCTCGCGGCTGTAATGGTTAGGGCAAAAATGGCCTCGCGCCCAGCAGATGGAACCTCTTTTGGAAAGAATCTACGTCTTTAAGTGAGCCACGGACTATACTGTGCCGAGTATTGCTTGCGCTACAGTTCGGTTGGCAGGTCTCCAACGTCCCGAGCCGGCCGAATGCACAGTAGAACAAGGAGCTTGCTTTCCAGCAAAATCCAGGCTTTTCTGCGTCAAGCTCAGCATAACTCGTGACCTATCAACGACGTTTTGAAATCATCTCCCCGAGCATTTGAACCTTCAAAGCGTTCTGGTAAAGGATTAGAATAACCAACATGTGAATTGTACTGAGGATAAGTTTCATAGTTGACATAATTCGAAAAAATACAGCCGGTTGTCAGTTCCCGTTTATAGGCGACGAATATAAAACGCTCCTCTGTGATCATTACTTGCTCCTCTGTACTGCCCTGCAGCGGGATCCTGGCTAGAAGACCCTCGACAAAGCGCTCCCTGTGTTCATGAGATGTGCTGTTGGCTGCCCGGACTTAGTGATAGTTGCTATTGTTGCCGAACGACCTAGAAAGCGTCATGAAACTACTGCTCGGAAAACAATAGCCGCGTACCCCATGTAGTGCCGGATAATAACTGCAAACAGAACGGACATAATGCTTGCTTTGGCACCATGCCCGCTTATTAGTTTTCTCCCCTGAGTTCAATTCACACGCACTGACCCAGTTTGAACGGGTCATCCGCCAGCTAAGAGATAGCTACGGGATGGCTATGCTCGACGGAGTTCCTTAGTCCCCTCCGATCGTTCACGCGATATCAAAGTCCTCAAGGACCGGTAGAGATTCGACTGGACACTACATTCTTCAGCCAAGCGGAGCGCTTCGCTGTGAGGAACCCCTCTCTTTAGGTTGCCCGCTTCCACGAGATAACTTCGACGTAGAGTCCTAGAAGGTGTGTGTTCCTGCCGTAGCCGTGCCTTCCCTGGACATCAGTGCAATCTAGGGGGGTCGGCAACGCTATCAGAGTGAGGAAGTTTAGGGCGACAAGTAGCACATTTGTTTATATACACATCTCTAACGTGGCTCGGGGTGTTAGGATCATGTAGGACCATATGGTGTTTTGCCCCAATGACAGAAGCCCTATGTGATACAAACTCGCCCCCATACCCTTGAAAGTACGGCCAGAGCCACGAGTGTCGATCGCGCAGCGTATGATCCAACGGGAAGGTAGTCTAGACGGTCGACAGAGTAAGGGTCTCTACTGGTTAAAAATAACAGCTCTTTCCCAAACGGTGACTATAAGAGTGGTTCGGACTAGCCATGTGGGCATTGAATCAACACGGAATTGTTAGGATGCCGGTAACCAAGTTGCCGATTAAAAATCCGCGATGAACGGTCTTACAGGCTGGGTACTGATAGCAGTAGGTATCGCACGATGTACAGTGAATCACCGTGCCGTTCTCCCATAACTCTGAATGGGCTTTGACGATTTGAACTAGAGTCGTCAACACGATCGGTCGAAGATCAACACACTCGATCACATAGGAGAAGCCATCGATGAGGGCATGTCTGCGCAAACCTGCATTCTGAATAAATAGTGGCTCACCCTTATGAGGTGGGTAGGCCAATTAGATGCAGCAGTCCTTGGGTCGGTTTTTTCCATATAGGAACCTAATTGCTCGGTCTCTCGGAGGTTCCGCGCATTGGCTTCGTCTCCTATGACCCTGGTCCAACGAAGGAGTAACAAGCGTTCGGGACGGATGTCTACATTATGGCCCGAGACGTGAACCACTCTAAAATGCCCGGAGGAATGCCCATCCATTGCGCTGTAATATATGAGACTACTGGCAATAAGCATCGAAAGGCCGGGAAAGCCCTGACGGTTATCGCTTGAACGCAAGGAGTGCTTCCACCGAGTTACAATCAATGTGAGCTATAGGATCCTCTTGGGACGGGCGGTAACT
seq00007   GTTGATACGAGGGCCGTAGACGACAAATAGCGTTGTTAGAGACTGTGAAAATCTTATCTCCCTATTCTCCAGAGATTAATTCTGTCCGAAGTCGGACTCTGCATCGCTCTAAATGAAACCATATTTCGATTGTATCTGATTGTATAACGGCGAAGCGCAGGTGGGAGGACGAGCACAAGAGGTAACATATCCATTGCACCGAGTAAATAGTGACATCCAGGACTATTTGAGCGCAAGTAAGCGTGTTACACGGTTTGACCCAATTTCCGAGTTCACCGCTAGTAGCTTGCGTAATGTGGCGGTGATATAGTCGCCACGGCCAGATGGCGTCTCGCGGCTGTAATGGTTAGGGCAAAAATGGCCTCGCGCCCAGCAGATGGAACCTCTTTTGGAAAGAATCTACGTCTTTAAGTGAGCCACGGACTATACTGTGCCGAGTATTGCTTGCGCTACAGTTCGGTTGGCAGGTCTCCAACGTCCCGAGCCGGCCGAATGCACAGTAGAACAAGGAGCTTGCTTTCCAGCAAAATCCAGGCTTTTCTGCGTCAAGCTCAGCATAACTCGTGACCTATCAACGACGTTTTGAAATCATCTCCCCGAGCATTTGAACCTTCAAAGCGTTCTGGTAAAGGATTAGAATAACCAACATGTGAATTGTACTGAGGATAAGTTTCATAGTTGACATAATTCGAAAAAATACAGCCGGTTGTCAGTTCCCGTTTATAGGCGACGAATATAAAACGCTCCTCTGTGATCATTACTTGCTCCTCTGTACTGCCCTGCAGCGGGATCCTGGCTAGAAGACCCTCGACAAAGCGCTCCCTGTGTTCATGAGATGTGCTGTTGGCTGCCCGGACTTAGTGATAGTTGCTATTGTTGCCGAACGACCTAGAAAGCGTCATGAAACTACTGCTCGGAAAACAATAGCCGCGTACCCCATGTAGTGCCGGATAATAACTGCAAACAGAACGGACATAATGCTTGCTTTGGCACCATGCCCGCTTATTAGTTTTCTCCCCTGAGTTCAATTCACACGCACTGACCCAGTTTGAACGGGTCATCCGCCAGCTAAGAGATAGCTACGGGATGGCTATGCTCGACGGAGTTCCTTAGTCCCCTCCGATCGTTCACGCGATATCAAAGTCCTCAAGGACCGGTAGAGATTCGACTGGACACTACATTCTTCAGCCAAGCGGAGCGCTTCGCTGTGAGGAACCCCTCTCTTTAGGTTGCCCGCTTCCACGAGATAACTTCGACGTAGAGTCCTAGAAGGTGTGTGTTCCTGCCGTAGCCGTGCCTTCCCTGGACATCAGTGCAATCTAGGGGGGTCGGCAACGCTATCAGAGTGAGGAAGTTTAGGGCGACAAGTAGCACATTTGTTTATATACACATCTCTAACGTGGCTCGGGGTGTTAGGATCATGTAGGACCATATGGTGTTTTGCCCCAATGACAGAAGCCCTATGTGATACAAACTCGCCCCCATACCCTTGAAAGTACGGCCAGAGCCACGAGTGTCGATCGCGCAGCGTATGATCCAACGGGAAGGTAGTCTAGACGGTCGACAGAGTAAGGGTCTCTATTGGTTAAAAATAACAGCTCTTTCCCAAACGGTGACTATAAGAGTGGTTCGGACTAGCCATGTGGGCATTGAATCAACACGGAATTGTTAGGATGCCGGTAACCAAGTTGCCGATTAAAAATCCGCGATGAACGGTCTTACAGGCTGGGTACTGATAGCAGTAGGTATCGCACGATGTACAGTGAATCACCGTGCCGTTCTCCCATAACTCTGAATGGGCTTTGACGATTTGAACTAGAGTCGTCAACACGATCGGTCGAAGATCAACACACTCGATCACATAGGAGAAGCCATCGATGAGGGCATGTCTGCGCAAACCTGCATTCTGAATAAATAGTGGCTCACCCTTATGAGGTGGGTAGGCCAATTAGATGCAGCAGTCCTTGGGTCGGTTTTTTCCATATAGGAACCTAATTGCTCGGTCTCTCGGAGGTTCCGCGCATTGGCTTCGTCTCCTATGACCCTGGTCCAACGAAGGAGTAACAAGCGTTCGGGACGGATGTCTACATTATGGCCCGAGACGTGAACCACTCTAAAATGCCCGGAGGAATGCCCATCCATTGCGCTGTAGTATATGAGACTACTGGCAATAAGCATCGAAAGGCCGGGAAAGCCCTGACGGTTATCGCTTGAACGCAAGGAGTGCTTCCACCGAGTTACAATCAATGTGAGCTATAGGATCCTCTTGGGACGGGCGGTAACT
seq00008   GTTGATACGAGGGCCGTAGACGACAAATAGCGTTGTTAGAGACTGTGAAAATCTTATCTCCCTATTCTCCAGAGATTAATTCTGTCCGAAGTCGGACTCTGCATCGCTCTAAATGAAACCATATTTCGATTGTATCTGATTGTATAACGGCGAAGCGCAGGTGGGAGGACGAGCACAAGAGGTAACATATCCATTGCACCGAGTAAATAGTGACATCCAGGACTATTTGAGCGCAAGTAAGCGTGTTACACGGTTTGACCCAATTTCCGAGTTCACCGCTAGTAGCTTGCGTAATGTGGCGGTGATATAGTCGCCACGGCCAGATGGCGTCTCGCGGCTGTAATGGTTAGGGCAAAAATGGCCTCGCGCCCAGCAGATGGAACCTCTTTTGGAAAGAATCTACGTCTTTAAGTGAGCCACGGACTATACTGTGCCGAGTATTGCTTGCGCTACAGTTCGGTTGGCAGGTCTCCAACGTCCCGAGCCGGCCGAATGCACAGTAGAACAAGGAGCTTGCTTTCCAGCAAAATCCAGGCTTTTCTGCGTCAAGCTCAGCATAACTCGTGACCTATCAACGACGTTTTGAAATCATCTCCCCGAGCATTTGAACCTTCAAAGCGTTCTGGTAAAGGATTAGAATAACCAACATGTGAATTGTACTGAGGATAAGTTTCATAGTTGACATAATTCGAAAAAATACAGCCGGTTGTCAGTTCCCGTTTATAGGCGACGAATATAAAACGCTCCTCTGTGATCATTACTTGCTCCTCTGTACTGCCCTGCAGCGGGATCCTGGCTAGAAGACCCTCGACAAAGCGCTCCCTGTGTTCATGAGATGTGCTGTTGGCTGCCCGGACTTAGTGATAGTTGCTATTGTTGCCGAACGACCTAGAAAGCGTCATGAAACTACTGCTCGGAAAACAATAGCCGCGTACCCCATGTAGTGCCGGATAATAACTGCAAACAGAACGGACATAATGCTTGCTTTGGCACCATGCCCGCTTATTAGTTTTCTCCCCTGAGTTCAATTCACACGCACTGACCCAGTTTGAACGGGTCATCCGCCAGCTAAGAGATAGCTACGGGATGGCTATGCTCGACGGAGTTCCTTAGTCCCCTCCGATCGTTCACGCGATATCAAAGTCCTCAAGGACCGGTAGAGATTCGACTGGACACTACATTCTTCAGCCAAGCGGAGCGCTTCGCTGTGAGGAACCCCTCTCTTTAGGTTGCCCGCTTCCACGAGATAACTTCGACGTAGAGTCCTAGAAGGTGTGTGTTCCTGCCGTAGCCGTGCCTTCCCTGGACATCAGTGCAATCTAGGGGGGTCGGCAACGCTATCAGAGTGAGGAAGTTTAGGGCGACAAGTAGCACATTTGTTTATATACACATCTCTAACGTGGCTCGGGGTGTTAGGATCATGTAGGACCATATGGTGTTTTGCCCCAATGACAGAAGCCCTATGTGATACAAACTCGCCCCCATACCCTTGAAAGTACGGCCTGAGCCACGAGTGTCGATCGCGCAGCGTATGATCCAACGGGAAGGTAGTCTAGACGGTCGACAGAGTAAGGGTCTCTACTGGTTAAAAATAACAGCTCTTTCCCAAACGGTGACTATAAGAGTGGTTCGGACTAGCCATGTGGGCATTGAATCAACACGGAATTGTTAGGATGCCGGTAACCAAGTTGCCGATTAAAAATCCGCGATGAACGGTCTTACAGGCTGGGTACTGATAGCAGTAGGTATCGCACGATGTACAGTGAATCACCGTGCCGTTCTCCCATAACTCTGAATGGGCTTTGACGATTTGAACTAGAGTCGTCAACACGATCGGTCGAAGATCAACACACTCGATCACATAGGAGAAGCCATCGATGAGGGCATGTCTGCGCAAACCTGCATTCTGAATAAATAGTGGCTCACCCTTATGAGGTGGGTAGGCCAATTAGATGCAGCAGTCCTTGGGTCGGTTTTTTCCATATAGGAACCTAATTGCTCGGTCTCTCGGAGGTTCCGCGCATTGGCTTCGTCTCCTATGACCCTGGTCCAACGAAGGAGTAACAAGCGTTCGGGACGGATGTCTACATTATGGCCCGAGACGTGAACCACTCTAAAATGCCCGGAGGAATGCCCATCCATTGCGCTGTAATATATGAGACTACTGGCAATAAGCATCGAAAGGCCGGGAAAGCCCTGACGGTTATCGCTTGAACGCAAGGAGTGCTTCCACCGAGTTACAATCAATGTGAGCTATAGGATCCTCTTGGGACGGGCGGTAACT
seq00009   GTTGATACGAGGGCCGTAGACGACAAATAGCGTTGTTAGAGACTGTGAAAATCTTATCTCCCTATTCTCCAGAGATTAATTCTGTCCGAAGTCGGACTCTGCATCGCTCTAAATGAAACCATATTTCGATTGTATCTGATTGTATAACGGCGAAGCGCAGGTGGGAGGACGAGCACAAGAGGTAACATATCCATTGCACCGAGTAAATAGTGACATCCAGGACTATTTGAGCGCAAGTAAGCGTGTTACACGGTTTGACCCAATTTCCGAGTTCACCGCTAGTAGCTTGCGTAATGTGGCGGTGATATAGTCGCCACGGCCAGATGGCGTCTCGCGGCTGTAATGGTTAGGGCAAAAATGGCCTCGCGCCCAGCAGATGGAACCTCTTTTGGAAAGAATCTACGTCTTTAAGTGAGCCACGGACTATACTGTGCCGAGTATTGCTTGCGCTACAGTTCGGTTGGCAGGTCTCCAACGTCCCGAGCCGGCCGAATGCACAGTAGAACAAGGAGCTTGCTTTCCAGCAAAATCCAGGCTTTTCTGCGTCAAGCTCAGCATAACTCGTGACCTATCAACGACGTTTTGAAATCATCTCCCCGAGCATTTGAACCTTCAAAGCGTTCTGGTAAAGGATTAGAATAACCAACATGTGAATTGTACTGAGGATAAGTTTCATAGTTGACATAATTCGAAAAAATACAGCCGGTTGTCAGTTCCCGTTTATAGGCGACGAATATAAAACGCTCCTCTGTGATCATTACTTGCTCCTCTGTACTGCCCTGCAGCGGGATCCTGGCTAGAAGACCCTCGACAAAGCGCTCCCTGTGTTCATGAGATGTGCTGTTGGCTGCCCGGACTTAGTGATAGTTGCTATTGTTGCCGAACGACCTAGAAAGCGTCATGAAACTACTGCTCGGAAAACAATAGCCGCGTACCCCATGTAGTGCCGGATAATAACTGCAAACAGAACGGACATAATGCTTGCTTTGGCACCATGCCCGCTTATTAGTTTTCTCCCCTGAGTTCAATTCACACGCACTGACCCAGTTTGAACGGGTCATCCGCCAGCTAAGAGATAGCTACGGGATGGCTATGCTCGACGGAGTTCCTTAGTCCCCTCCGATCGTTCACGCGATATCAAAGTCCTCAAGGACCGGTAGAGATTCGACTGGACACTACATTCTTCAGCCAAGCGGAGCGCTTCGCTGTGAGGAACCCCTCTCTTTAGGTTGCCCGCTTCCACGAGATAACTTCGACGTAGAGTCCTAGAAGGTGTGTGTTCCTGCCGTAGCCGTGCCTTCCCTGGACATCAGTGCAATCTAGGGGGGTCGGCAACGCTATCAGAGTGAGGAAGTTTAGGGCGACAAGTAGCACATTTGTTTATATACACATCTCTAACGTGGCTCGGGGTGTTAGGATCATGTAGGACCATATGGTGTTTTGCCCCAATGACAGAAGCCCTATGTGATACAAACTCGCCCCCATACCCTTGAAAGTACGGCCTGAGCCACGAGTGTCGATCGCGCAGCGTATGATCCAACGGGAAGGTAGTCTAGACGGTCGACAGAGTAAGGGTCTCTACTGGTTAAAAATAACAGGTCTTTCCCAAACGGTGACTATAAGAGTGGTTCGGACTAGCCATGTGGGCATTGAATCAACACGGAATTGTTAGGATGCCGGTAACCAAGTTGCCGATTAAAAATCCGCGATGAACGGTCTTACAGGCTGGGTACTGATAGCAGTAGGTATCGCACGATGTACAGTGAATCACCGTGCCGTTCTCCCATAACTCTGAATGGGCTTTGACGATTTGAACTAGAGTCGTCAACACGATCGGTCGAAGATCAACACACTCGATCACATAGGAGAAGCCATCGATGAGGGCATGTCTGCGCAAACCTGCATTCTGAATAAATAGTGGCTCACCCTTATGAGGTGGGTAGGCCAATTAGATGCAGCAGTCCTTGGGTCGGTTTTTTCCATATAGGAACCTAATTGCTCGGTCTCTCGGAGGTTCCGCGCATTGGCTTCGTCTCCTATGACCCTGGTCCAACGAAGGAGTAACAAGCGTTCGGGACGGATGTCTACATTATGGCCCGAGACGTGAACCACTCTAAAATGCCCGGAGGAATGCCCATCCATTGCGCTGTAATATATGAGACTACTGGCAATAAGCATCGAAAGGCCGGGAAAGCCCTGACGGTTATCGCTTGAACGCAAGGAGTGCTTCCACCGAGTTACAATCAATGTGAGCTATAGGATCCTCTTGGGACGGGCGGTAACT
seq00010   GTTGATACGAGGGCCGTAGACGACAAATAGCGTTGTTAGAGACTGTGAAAATCTTATCTCCCTATTCTCCAGAGATTAATTCTGTCCGAAGTCGGACTCTGCATCGCTCTAAATGAAACCATATTTCGATTGTATCTGATTGTATAACGGCGAAGCGCAGGTGGGAGGACGAGCACAAGAGGTAACATATCCATTGCACCGAGTAAATAGTGACATCCAGGACTATTTGAGCGCAAGTAAGCGTGTTACACGGTTTGACCCAATTTCCGAGTTCACCGCTAGTAGCTTGCGTAATGTGGCGGTGATATCGTCGCCACGGCCAGATGGCGTCTCGCGGCTGTAATGGTTAGGGCAAAAATGGCCTCGCGCCCAGCAGATGGAACCTCTTTTGGAAAGAATCTACGTCTTTAAGTGAGCCACGGACTATACTGTGCCGAGTATTGCTTGCGCTACAGTTCGGTTGGCAGGTCTCCAACGTCCCGAGCCGGCCGAATGCACAGTAGAACAAGGAGCTTGCTTTCCAGCAAAATCCAGGCTTTTCTGCGTCAAGCTCAGCATAACTCGTGACCTATCAACGACGTTTTGAAATCATCTCCCCGAGCATTTGAACCTTCAAAGCGTTCTGGTAAAGGATTAGAATAACCAACATGTGAATTGTACTGAGGATAAGTTTCATAGTTGACATAATTCGAAAAAATACAGCCGGTTGTCAGTTCCCGTTTATAGGCGACGAATATAAAACGCTCCTCTGTGATCATTACTTGCTCCTCTGTACTGCCCTGCAGCGGGATCCTGGCTAGAAGACCCTCGACAAAGCGCTCCCTGTGTTCATGAGATGTGCTGTTGGCTGCCCGGACTTAGTGATAGTTGCTATTGTTGCCGAACGACCTAGAAAGCGTCATGAAACTACTGCTCGGAAAACAATAGCCGCGTACCCCATGTAGTGCCGGATAATAACTGCAAACAGAACGGACATAATGCTTGCTTTGGCACCATGCCCGCTTATTAGTTTTCTCCCCTGAGTTCAATTCACACGCACTGACCCAGTTTGAACGGGTCATCCGCCAGCTAAGAGATAGCTACGGGATGGCTATGCTCGACGGAGTTCCTTAGTCCCCTCCGATCGTTCACGCGATATCAAAGTCCTCAAGGACCGGTAGAGATTCGACTGGACACTACATTCTTCAGCCAAGCGGAGCGCTTCGCTGTGAGGAACCCCTCTCTTTAGGTTGCCCGCTTCCACGAGATAACTTCGACGTAGAGTCCTAGAAGGTGTGTGTTCCTGCCGTAGCCGTGCCTTCCCTGGACATCAGTGCAATCTAGGGGGGTCGGCAACGCTATCAGAGTGAGGAAGTTTAGGGCGACAAGTAGCACATTTGTTTATATACACATCTCTAACGTGGCTCGGGGTGTTAGGATCATGTAGGACCATATGGTGTTTTGCCCCAATGACAGAAGCCCTATGTGATACAAACTCGCCCCCATACCCTTGAAAGTACGGCCTGAGCCACGAGTGTCGATCGCGCAGCGTATGATCCAACGGGAAGGTAGTCTAGACGGTCGACAGAGTAAGGGTCTCTACTGGTTAAAAATAACAGCTCTTTCCCAAACGGTGACTATAAGAGTGGTTCGGACTAGCCATGTGGGCATTGAATCAACACGGAATTGTTAGGATGCCGGTAACCAAGTTGCCGATTAAAAATCCGCGATGAACGGTCTTACAGGCTGGGTACTGATAGCAGTAGGTATCGCACGATGTACAGTGAATCACCGTGCCGTTCTCCCATAACTCTGAATGGGCTTTGACGATTTGAACTAGAGTCGTCAACACGATCGGTCGAAGATCAACACACTCGATTACATAGGAGAAGCCATCGATGAGGGCATGTCTGCGCAAACCTGCATTCTGAATAAATAGTGGCTCACCCTTATGAGGTGGGTAGGCCAATTAGATGCAGCAGTCCTTGGGTCGGTTTTTTCCATATAGGAACCTAATTGCTCGGTCTCTCGGAGGTTCCGCGCATTGGCTTCGTCTCCTATGACCCTGGTCCAACGAAGGAGTAACAAGCGTTCGGGACGGATGTCTACATTATGGCCCGAGACGTGAACCACTCTAAAATGCCCGGAGGAATGCCCATCCATTGCGCTGTAATATATGAGACTACTGGCAATAAGCATCGAAAGGCCGGGAAAGCCCTGACGGTTATCGCTTGAACGCAAGGAGTGCTTCCACCGAGTTACAATCAATGTGAGCTATAGGATCCTCTTGGGACGGGCGGTAACT
seq00011   GTTGATACGAGGGCCGTAGACGACAAATAGCGTTGTTAGAGACTGTGAAAATCTTATCTCCCTATTCTCCAGAGATTAATTCTGTCCGAAGTCGGACTCTGCATCGCTCTAAATGAAACCATATTTCGATTGTATCTGATTGTATAACGGCGAAGCGCAGGTGGGAGGACGAGCACAAGAGGTAACATATCCATTGCACCGAGTAAATAGTGACATCCAGGACTATTTGAGCGCAAGTAAGCGTGTTACACGGTTTGACCCAATTTCCGAGTTCACCGCTAGTAGCTTGCGTAATGTGGCGGTGATATAGTCGCCACGGCCAGATGGCGTCTCGCGGCTGTAATGGTTAGGGCAAAAATGGCCTCGCGCCCAGCAGATGGAACCTCTTTTGGAAAGAATCTACGTCTTTAAGTGAGCCACGGACTATACTGTGCCGAGTATTGCTTGCGCTACAGTTCGGTTGGCAGGTCTCCAACGTCCCGAGCCGGCCGAATGCACAGTAGAACAAGGAGCTTGCTTTCCAGCAAAATCCAGGCTTTTCTGCGTCAAGCTCAGCATAACTCGTGACCTATCAACGACGTTTTGAAATCATCTCCCCGAGCATTTGAACCTTCAAAGCGTTCTGGTAAAGGATTAGAATAACCAACATGTGAATTGTACTGAGGATAAGTTTCATAGTTGACATAATTCGAAAAAATACAGCCGGTTGTCAGTTCCCGTTTATAGGCGACGAATATAAAACGCTCCTCTGTGATCATTACTTGCTCCTCTGTACTGCCCTGCAGCGGGATCCTGGCTAGAAGACCCTCGACAAAGCGCTCCCTGTGTTCATGAGATGTGCTGTTGGCTGCCCGGACTTAGTGATAGTTGCTATTGTTGCCGAACGACCTAGAAAGCGTCATGAAACTACTGCTCGGAAAACAATAGCCGCGTACCCCATGTAGTGCCGGATAATAACTGCAAACAGAACGGACATAATGCTTGCTTTGGCACCATGCCCGCTTATTAGTTTTCTCCCCTGAGTTCAATTCACACGCACTGACCCAGTTTGAACGGGTCATCCGCCAGCTAAGAGATAGCTACGGGATGGCTATGCTCGACGGAGTTCCTTAGTCCCCTCCGATCGTTCACGCGATATCAAAGTCCTCAAGGACCGGTAGAGATTCGACTGGACACTACATTCTTCAGCCAAGCGGAGCGCTTCGCTGTGAGGAACCCCTCTCTTTAGGTTGCCCGCTTCCACGAGATAACTTCGACGTAGAGTCCTAGAAGGTGTGTGTTCCTGCCGTAGCCGTGCCTTCCCTGGACATCAGTGCAATCTAGGGGGGTCGGCAACGCTATCAGAGTGAGGAAGTTTAGGGCGACAAGTAGCACATTTGTTTATATACACATCTCTAACGTGGCTCGGGGTGTTAGGATCATGTAGGACCATATGGTGTTTTGCCCCAATGACAGAAGCCCTATGTGATACAAACTCGCCCCCATACCCTTGAAAGTACGGCCTGAGCCACGAGTGTCGATCGCGCAGCGTATGATCCAACGGGAAGGTAGTCTAGACGGTCGACAGAGTAAGGGTCTCTACTGGTTAAAAATAACAGGTCTTTCCCAAACGGTGACTATAAGAGTGGTTCGGACTAGCCATGTGGGCATTGAATCAACACGGAATTGTTAGGATGCCGGTAACCAAGTTGCCGATTAAAAATCCGCGATGAACGGTCTTACAGGCTGGGTACTGATAGCAGTAGGTATCGCACGATGTACAGTGAATCACCGTGCCGTTCTCCCATAACTCTGAATGGGCTTTGACGATTTGAACTAGAGTCGTCAACACGATCGGTCGAAGATCAACACACTCGATCACATAGGAGAAGCCATCGATGAGGGCATGTCTGCGCAAACCTGCATTCTGAATAAATAGTGGCTCACCCTTATGAGGTGGGTAGGCCAATTAGATGCAGCAGTCCTTGGGTCGGTTTTTTCCATATAGGAACCTAATTGCTCGGTCTCTCGGAGGTTCCGCGCATTGGCTTCGTCTCCTATGACCCTGGTCCAACGAAGGAGTAACAAGCGTTCGGGACGGATGTCTACATTATGGCCCGAGACGTGAACCACTCTAAAATGCCCGGAGGAATGCCCATCCATTGCGCTGTAATATATGAGACTACTGGCAATAAGCATCGAAAGGCCGGGAAAGCCCTGACGGTTATCGCTTGAACGCAAGGAGTGCTTCCACCGAGTTACAATCAATGTGAGCTATAGGATCCTCTTGGGACGGGCGGTAACT
seq00012   GTTGATACGAGGGCCGTAGACGACAAATAGCGTTGTTAGAGACTGTGAAAATCTTATCTCCCTATTCTCCAGAGATTAATTCTGTCCGAAGTCGGACTCTGCATCGCTCTAAATGAAACCATATTTCGATTGTATCTGATTGTATAACGGCGAAGCGCAGGTGGGAGGACGAGCACAAGAGGTAACATATCCATTGCACCGAGTAAATAGTGACATCCAGGACTATTTGAGCGCAAGTAAGCGTGTTACACGGTTTGACCCAATTTCCGAGTTCACCGCTAGTAGCTTGCGTAATGTGGCGGTGATATAGTCGCCACGGCCAGATGGCGTCTCGCGGCTGTAATGGTTAGGGCAAAAATGGCCTCGCGCCCAGCAGATGGAACCTCTTTTGGAAAGAATCTACGTCTTTAAGTGAGCCACGGACTATACTGTGCCGAGTATTGCTTGCGCTACAGTTCGGTTGGCAGGTCTCCAACGTCCCGAGCCGGCCGAATGCACAGTAGAACAAGGAGCTTGCTTTCCAGCAAAATCCAGGCTTTTCTGCGTCAAGCTCAGCATAACTCGTGACCTATCAACGACGTTTTGAAATCATCTCCCCGAGCATTTGAACCTTCAAAGCGTTCTGGTAAAGGATTAGAATAACCAACATGTGAATTGTACTGAGGATAAGTTTCATAGTTGACATAATTCGAAAAAATACAGCCGGTTGTCAGTTCCCGTTTATAGGCGACGAATATAAAACGCTCCTCTGTGATCATTACTTGCTCCTCTGTACTGCCCTGCAGCGGGATCCTGGCTAGAAGACCCTCGACAAAGCGCTCCCTGTGTTCATGAGATGTGCTGTTGGCTGCCCGGACTTAGTGATAGTTGCTATTGTTGCCGAACGACCTAGAAAGCGTCATGAAACTACTGCTCGGAAAACAATAGCCGCGTACCCCATGTAGTGCCGGATAATAACTGCAAACAGAACGGACATAATGCTTGCTTTGGCACCATGCCCGCTTATTAGTTTTCTCCCCTGAGTTCAATTCACACGCACTGACCCAGTTTGAACGGGTCATCCGCCAGCTAAGAGATAGCTACGGGATGGCTATGCTCGACGGAGTTCCTTAGTCCCCTCCGATCGTTCACGCGATATCAAAGTCCTCAAGGACCGGTAGAGATTCGACTGGACACTACATTCTTCAGCCAAGCGGAGCGCTTCGCTGTGAGGAACCCCTCTCTTTAGGTTGCCCGCTTCCACGAGATAACTTCGACGTAGAGTCCTAGAAGGTGTGTGTTCCTGCCGTAGCCGTGCCTTCCCTGGACATCAGTGCAATCTAGGGGGGTCGGCAACGCTATCAGAGTGAGGAAGTTTAGGGCGACAAGTAGCACATTTGTTTATATACACATCTCTAACGTGGCTCGGGGTGTTAGGATCATGTAGGACCATATGGTGTTTTGCCCCAATGACAGAAGCCCTATGTGATACAAACTCGCCCCCATACCCTTGAAAGTACGGCCAGAGCCACGAGTGTCGATCGCGCAGCGTATGATCCAACGGGAAGGTAGTCTAGACGGTCGACAGAGTAAGGGTCTCTATTGGTTAAAAATAACAGCTCTTTCCCAAACGGTGACTATAAGAGTGGTTCGGACTAGCCATGTGGGCATTGAATCAACACGGAATTGTTAGGATGCCGGTAACCAAGTTGCCGATTAAAAATCCGCGATGAACGGTCTTACAGGCTGGGTACTGATAGCAGTAGGTATCGCACGATGTACAGTGAATCACCGTGCCGTTCTCCCATAACTCTGAATGGGCTTTGACGATTTGAACTAGAGTCGTCAACACGATCGGTCGAAGATCAACACACTCGATCACATAGGAGAAGCCATCGATGAGGGCATGTCTGCGCAAACCTGCATTCTGAATAAATAGTGGCTCACCCTTATGAGGTGGGTAGGCCAATTAGATGCAGCAGTCCTTGGGTCGGTTTTTTCCATATAGGAACCTAATTGCTCGGTCTCTCGGAGGTTCCGCGCATTGGCTTCGTCTCCTATGACCCTGGTCCAACGAAGGAGTAACAAGCGTTCGGGACGGATGTCTACATTATGGCCCGAGACGTGAACCACTCTAAAATGCCCGGAGGAATGCCCATCCATTGCGCTGTAGTATATGAGACTACTGGCAATAAGCATCGAAAGGCCGGGAAAGCCCTGACGGTTATCGCTTGAACGCAAGGAGTGCTTCCACCGAGTTACAATCAATGTGAGCTATAGGATCCTCTTGGGACGGGCGGTAACT
seq00013   GTTGATACGAGGGCCGTAGACGACAAATAGCGTTGTTAGAGACTGTGAAAATCTTATCTCCCTATTCTCCAGAGATTAATTCTGTCCGAAGTCGGACTCTGCATCGCTCTAAATGAAACCATATTTCGATTGTATCTGATTGTATAACGGCGAAGCGCAGGTGGGAGGACGAGCACAAGAGGTAACATATCCATTGCACCGAGTAAATAGTGACATCCAGGACTATTTGAGCGCAAGTAAGCGTGTTACACGGTTTGACCCAATTTCCGAGTTCACCGCTAGTAGCTTGCGTAATGTGGCGGTGATATAGTCGCCACGGCCAGATGGCGTCTCGCGGCTGTAATGGTTAGGGCAAAAATGGCCTCGCGCCCAGCAGATGGAACCTCTTTTGGAAAGAATCTACGTCTTTAAGTGAGCCACGGACTATACTGTGCCGAGTATTGCTTGCGCTACAGTTCGGTTGGCAGGTCTCCAACGTCCCGAGCCGGCCGAATGCACAGTAGAACAAGGAGCTTGCTTTCCAGCAAAATCCAGGCTTTTCTGCGTCAAGCTCAGCATAACTCGTGACCTATCAACGACGTTTTGAAATCATCTCCCCGAGCATTTGAACCTTCAAAGCGTTCTGGTAAAGGATTAGAATAACCAACATGTGAATTGTACTGAGGATAAGTTTCATAGTTGACATAATTCGAAAAAATACAGCCGGTTGTCAGTTCCCGTTTATAGGCGACGAATATAAAACGCTCCTCTGTGATCATTACTTGCTCCTCTGTACTGCCCTGCAGCGGGATCCTGGCTAGAAGACCCTCGACAAAGCGCTCCCTGTGTTCATGAGATGTGCTGTTGGCTGCCCGGACTTAGTGATAGTTGCTATTGTTGCCGAACGACCTAGAAAGCGTCATGAAACTACTGCTCGGAAAACAATAGCCGCGTACCCCATGTAGTGCCGGATAATAACTGCAAACAGAACGGACATAATGCTTGCTTTGGCACCATGCCCGCTTATTAGTTTTCTCCCCTGAGTTCAATTCACACGCACTGACCCAGTTTGAACGGGTCATCCGCCAGCTAAGAGATAGCTACGGGATGGCTATGCTCGACGGAGTTCCTTAGTCCCCTCCGATCGTTCACGCGATATCAAAGTCCTCAAGGACCGGTAGAGATTCGACTGGACACTACATTCTTCAGCCAAGCGGAGCGCTTCGCTGTGAGGAACCCCTCTCTTTAGGTTGCCCGCTTCCACGAGATAACTTCGACGTAGAGTCCTAGAAGGTGTGTGTTCCTGCCGTAGCCGTGCCTTCCCTGGACATCAGTGCAATCTAGGGGGGTCGGCAACGCTATCAGAGTGAGGAAGTTTAGGGCGACAAGTAGCACATTTGTTTATATACACATCTCTAACGTGGCTCGGGGTGTTAGGATCATGTAGGACCATATGGTGTTTTGCCCCAATGACAGAAGCCCTATGTGATACAAACTCGCCCCCATACCCTTGAAAGTACGGCCAGAGCCACGAGTGTCGATCGCGCAGCGTATGATCCAACGGGAAGGTAGTCTAGACGGTCGACAGAGTAAGGGTCTCTATTGGTTAAAAATAACAGCTCTTTCCCAAACGGTGACTATAAGAGTGGTTCGGACTAGCCATGTGGGCATTGAATCAACACGGAATTGTTAGGATGCCGGTAACCAAGTTGCCGATTAAAAATCCGCGATGAACGGTCTTACAGGCTGGGTACTGATAGCAGTAGGTATCGCACGATGTACAGTGAATCACCGTGCCGTTCTCCCATAACTCTGAATGGGCTTTGACGATTTGAACTAGAGTCGTCAACACGATCGGTCGAAGATCAACACACTCGATCACATAGGAGAAGCCATCGATGAGGGCATGTCTGCGCAAACCTGCATTCTGAATAAATAGTGGCTCACCCTTATGAGGTGGGTAGGCCAATTAGATGCAGCAGTCCTTGGGTCGGTTTTTTCCATATAGGAACCTAATTGCTCGGTCTCTCGGAGGTTCCGCGCATTGGCTTCGTCTCCTATGACCCTGGTCCAACGAAGGAGTAACAAGCGTTCGGGACGGATGTCTACATTATGGCCCGAGACGTGAACCACTCTAAAATGCCCGGAGGAATGCCCATCCATTGCGCTGTAGTATATGAGACTACTGGCAATAAGCATCGAAAGGCCGGGAAAGCCCTGACGGTTATCGCTTGAACGCAAGGAGTGCTTCCACCGAGTTACAATCAATGTGAGCTATAGGATCCTCTTGGGACGGGCGGTAACT
seq00014   GTTGATACGAGGGCCGTAGACGACAAATAGCGTTGTTAGAGACTGTGAAAATCTTATCTCCCTATTCTCCAGAGATTAATTCTGTCCGAAGTCGGACTCTGCATCGCTCTAAATGAAACCATATTTCGATTGTATCTGATTGTATAACGGCGAAGCGCAGGTGGGAGGACGAGCACAAGAGGTAACATATCCATTGCACCGAGTAAATAGTGACATCCAGGACTATTTGAGCGCAAGTAAGCGTGTTACACGGTTTGACCCAATTTCCGAGTTCACCGCTAGTAGCTTGCGTAATGTGGCGGTGATATAGTCGCCACGGCCAGATGGCGTCTCGCGGCTGTAATGGTTAGGGCAAAAATGGCCTCGCGCCCAGCAGATGGAACCTCTTTTGGAAAGAATCTACGTCTTTAAGTGAGCCACGGACTATACTGTGCCGAGTATTGCTTGCGCTACAGTTCGGTTGGCAGGTCTCCAACGTCCCGAGCCGGCCGAATGCACAGTAGAACAAGGAGCTTGCTTTCCAGCAAAATCCAGGCTTTTCTGCGTCAAGCTCAGCATAACTCGTGACCTATCAACGACGTTTTGAAATCATCTCCCCGAGCATTTGAACCTTCAAAGCGTTCTGGTAAAGGATTAGAATAACCAACATGTGAATTGTACTGAGGATAAGTTTCATAGTTGACATAATTCGAAAAAATACAGCCGGTTGTCAGTTCCCGTTTATAGGCGACGAATATAAAACGCTCCTCTGTGATCATTACTTGCTCCTCTGTACTGCCCTGCAGCGGGATCCTGGCTAGAAGACCCTCGACAAAGCGCTCCCTGTGTTCATGAGATGTGCTGTTGGCTGCCCGGACTTAGTGATAGTTGCTATTGTTGCCGAACGACCTAGAAAGCGTCATGAAACTACTGCTCGGAAAACAATAGCCGCGTACCCCATGTAGTGCCGGATAATAACTGCAAACAGAACGGACATAATGCTTGCTTTGGCACCATGCCCGCTTATTAGTTTTCTCCCCTGAGTTCAATTCACACGCACTGACCCAGTTTGAACGGGTCATCCGCCAGCTAAGAGATAGCTACGGGATGGCTATGCTCGACGGAGTTCCTTAGTCCCCTCCGATCGTTCACGCGATATCAAAGTCCTCAAGGACCGGTAGAGATTCGACTGGACACTACATTCTTCAGCCAAGCGGAGCGCTTCGCTGTGAGGAACCCCTCTCTTTAGGTTGCCCGCTTCCACGAGATAACTTCGACGTAGAGTCCTAGAAGGTGTGTGTTCCTGCCGTAGCCGTGCCTTCCCTGGACATCAGTGCAATCTAGGGGGGTCGGCAACGCTATCAGAGTGAGGAAGTTTAGGGCGACAAGTAGCACATTTGTTTATATACACATCTCTAACGTGGCTCGGGGTGTTAGGATCATGTAGGACCATATGGTGTTTTGCCCCAATGACAGAAGCCCTATGTGATACAAACTCGCCCCCATACCCTTGAAAGTACGGCCAGAGCCACGAGTGTCGATCGCGCAGCGTATGATCCAACGGGAAGGTAGTCTAGACGGTCGACAGAGTAAGGGTCTCTATTGGTTAAAAATAACAGCTCTTTCCCAAACGGTGACTATAAGAGTGGTTCGGACTAGCCATGTGGGCATTGAATCAACACGGAATTGTTAGGATGCCGGTAACCAAGTTGCCGATTAAAAATCCGCGATGAACGGTCTTACAGGCTGGGTACTGATAGCAGTAGGTATCGCACGATGTACAGTGAATCACCGTGCCGTTCTCCCATAACTCTGAATGGGCTTTGACGATTTGAACTAGAGTCGTCAACACGATCGGTCGAAGATCAACACACTCGATCACATAGGAGAAGCCATCGATGAGGGCATGTCTGCGCAAACCTGCATTCTGAATAAATAGTGGCTCACCCTTATGAGGTGGGTAGGCCAATTAGATGCAGCAGTCCTTGGGTCGGTTTTTTCCATATAGGAACCTAATTGCTCGGTCTCTCGGAGGTTCCGCGCATTGGCTTCGTCTCCTATGACCCTGGTCCAACGAAGGAGTAACAAGCGTTCGGGACGGATGTCTACATTATGGCCCGAGACGTGAACCACTCTAAAATGCCCGGAGGAATGCCCATCCATTGCGCTGTAATATATGAGACTACTGGCAATAAGCATCGAAAGGCCGGGAAAGCCCTGACGGTTATCGCTTGAACGCAAGGAGTGCTTCCACCGAGTTACAATCAATGTGAGCTATAGGATCCTCTTGGGACGGGCGGTAACT
seq00015   GTTGATACGAGGGCCGTAGACGACAAATAGCGTTGTTAGAGACTGTGAAAATCTTATCTCCCTATTCTCCAGAGATTAATTCTGTCCGAAGTCGGACTCTGCATCGCTCTAAATGAAACCATATTTCGATTGTATCTGATTGTATAACGGCGAAGCGCAGGTGGGAGGACGAGCACAAGAGGTAACATATCCATTGCACCGAGTAAATAGTGACATCCAGGACTATTTGAGCGCAAGTAAGCGTGTTACACGGTTTGACCCAATTTCCGAGTTCACCGCTAGTAGCTTGCGTAATGTGGCGGTGATATAGTCGCCACGGCCAGATGGCGTCTCGCGGCTGTAATGGTTAGGGCAAAAATGGCCTCGCGCCCAGCAGATGGAACCTCTTTTGGAAAGAATCTACGTCTTTAAGTGAGCCACGGACTATACTGTGCCGAGTATTGCTTGCGCTACAGTTCGGTTGGCAGGTCTCCAACGTCCCGAGCCGGCCGAATGCACAGTAGAACAAGGAGCTTGCTTTCCAGCAAAATCCAGGCTTTTCTGCGTCAAGCTCAGCATAACTCGTGACCTATCAACGACGTTTTGAAATCATCTCCCCGAGCATTTGAACCTTCAAAGCGTTCTGGTAAAGGATTAGAATAACCAACATGTGAATTGTACTGAGGATAAGTTTCATAGTTGACATAATTCGAAAAAATACAGCCGGTTGTCAGTTCCCGTTTATAGGCGACGAATATAAAACGCTCCTCTGTGATCATTACTTGCTCCTCTGTACTGCCCTGCAGCGGGATCCTGGCTAGAAGACCCTCGACAAAGCGCTCCCTGTGTTCATGAGATGTGCTGTTGGCTGCCCGGACTTAGTGATAGTTGCTATTGTTGCCGAACGACCTAGAAAGCGTCATGAAACTACTGCTCGGAAAACAATAGCCGCGTACCCCATGTAGTGCCGGATAATAACTGCAAACAGAACGGACATAATGCTTGCTTTGGCACCATGCCCGCTTATTAGTTTTCTCCCCTGAGTTCAATTCACACGCACTGACCCAGTTTGAACGGGTCATCCGCCAGCTAAGAGATAGCTACGGGATGGCTATGCTCGACGGAGTTCCTTAGTCCCCTCCGATCGTTCACGCGATATCAAAGTCCTCAAGGACCGGTAGAGATTCGACTGGACACTACATTCTTCAGCCAAGCGGAGCGCTTCGCTGTGAGGAACCCCTCTCTTTAGGTTGCCCGCTTCCACGAGATAACTTCGACGTAGAGTCCTAGAAGGTGTGTGTTCCTGCCGTAGCCGTGCCTTCCCTGGACATCAGTGCAATCTAGGGGGGTCGGCAACGCTATCAGAGTGAGGAAGTTTAGGGCGACAAGTAGCACATTTGTTTATATACACATCTCTAACGTGGCTCGGGGTGTTAGGATCATGTAGGACCATATGGTGTTTTGCCCCAATGACAGAAGCCCTATGTGATACAAACTCGCCCCCATACCCTTGAAAGTACGGCCTGAGCCACGAGTGTCGATCGCGCAGCGTATGATCCAACGGGAAGGTAGTCTAGACGGTCGACAGAGTAAGGGTCTCTACTGGTTAAAAATAACAGCTCTTTCCCAAACGGTGACTATAAGAGTGGTTCGGACTAGCCATGTGGGCATTGAATCAACACGGAATTGTTAGGATGCCGGTAACCAAGTTGCCGATTAAAAATCCGCGATGAACGGTCTTACAGGCTGGGTACTGATAGCAGTAGGTATCGCACGATGTACAGTGAATCACCGTGCCGTTCTCCCATAACTCTGAATGGGCTTTGACGATTTGAACTAGAGTCGTCAACACGATCGGTCGAAGATCAACACACTCGATCACATAGGAGAAGCCATCGATGAGGGCATGTCTGCGCAAACCTGCATTCTGAATAAATAGTGGCTCACCCTTATGAGGTGGGTAGGCCAATTAGATGCAGCAGTCCTTGGGTCGGTTTTTTCCATATAGGAACCTAATTGCTCGGTCTCTCGGAGGTTCCGCGCATTGGCTTCGTCTCCTATGACCCTGGTCCAACGAAGGAGTAACAAGCGTTCGGGACGGATGTCTACATTATGGCCCGAGACGTGAACCACTCTAAAATGCCCGGAGGAATGCCCATCCATTGCGCTGTAATATATGAGACTACTGGCAATAAGCATCGAAAGGCCGGGAAAGCCCTGACGGTTATCGCTTGAACGCAAGGAGTGCTTCCACCGAGTTACAATCAATGTGAGCTATAGGATCCTCTTGGGACGGGCGGTAACT
seq00016   GTTGATACGAGGGCCGTAGACGACAAATAGCGTTGTTAGAGACTGTGAAAATCTTATCTCCCTATTCTCCAGAGATTAATTCTGTCCGAAGTCGGACTCTGCATCGCTCTAAATGAAACCATATTTCGATTGTATCTGATTGTATAACGGCGAAGCGCAGGTGGGAGGACGAGCACAAGAGGTAACATATCCATTGCACCGAGTAAATAGTGACATCCAGGACTATTTGAGCGCAAGTAAGCGTGTTACACGGTTTGACCCAATTTCCGAGTTCACCGCTAGTAGCTTGCGTAATGTGGCGGTGATATAGTCGCCACGGCCAGATGGCGTCTCGCGGCTGTAATGGTTAGGGCAAAAATGGCCTCGCGCCCAGCAGATGGAACCTCTTTTGGAAAGAATCTACGTCTTTAAGTGAGCCACGGACTATACTGTGCCGAGTATTGCTTGCGCTACAGTTCGGTTGGCAGGTCTCCAACGTCCCGAGCCGGCCGAATGCACAGTAGAACAAGGAGCTTGCTTTCCAGCAAAATCCAGGCTTTTCTGCGTCAAGCTCAGCATAACTCGTGACCTATCAACGACGTTTTGAAATCATCTCCCCGAGCATTTGAACCTTCAAAGCGTTCTGGTAAAGGATTAGAATAACCAACATGTGAATTGTACTGAGGATAAGTTTCATAGTTGACATAATTCGAAAAAATACAGCCGGTTGTCAGTTCCCGTTTATAGGCGACGAATATAAAACGCTCCTCTGTGATCATTACTTGCTCCTCTGTACTGCCCTGCAGCGGGATCCTGGCTAGAAGACCCTCGACAAAGCGCTCCCTGTGTTCATGAGATGTGCTGTTGGCTGCCCGGACTTAGTGATAGTTGCTATTGTTGCCGAACGACCTAGAAAGCGTCATGAAACTACTGCTCGGAAAACAATAGCCGCGTACCCCATGTAGTGCCGGATAATAACTGCAAACAGAACGGACATAATGCTTGCTTTGGCACCATGCCCGCTTATTAGTTTTCTCCCCTGAGTTCAATTCACACGCACTGACCCAGTTTGAACGGGTCATCCGCCAGCTAAGAGATAGCTACGGGATGGCTATGCTCGACGGAGTTCCTTAGTCCCCTCCGATCGTTCACGCGATATCAAAGTCCTCAAGGACCGGTAGAGATTCGACTGGACACTACATTCTTCAGCCAAGCGGAGCGCTTCGCTGTGAGGAACCCCTCTCTTTAGGTTGCCCGCTTCCACGAGATAACTTCGACGTAGAGTCCTAGAAGGTGTGTGTTCCTGCCGTAGCCGTGCCTTCCCTGGACATCAGTGCAATCTAGGGGGGTCGGCAACGCTATCAGAGTGAGGAAGTTTAGGGCGACAAGTAGCACATTTGTTTATATACACATCTCTAACGTGGCTCGGGGTGTTAGGATCATGTAGGACCATATGGTGTTTTGCCCCAATGACAGAAGCCCTATGTGATACAAACTCGCCCCCATACCCTTGAAAGTACGGCCTGAGCCACGAGTGTCGATCGCGCAGCGTATGATCCAACGGGAAGGTAGTCTAGACGGTCGACAGAGTAAGGGTCTCTACTGGTTAAAAATAACAGGTCTTTCCCAAACGGTGACTATAAGAGTGGTTCGGACTAGCCATGTGGGCATTGAATCAACACGGAATTGTTAGGATGCCGGTAACCAAGTTGCCGATTAAAAATCCGCGATGAACGGTCTTACAGGCTGGGTACTGATAGCAGTAGGTATCGCACGATGTACAGTGAATCACCGTGCCGTTCTCCCATAACTCTGAATGGGCTTTGACGATTTGAACTAGAGTCGTCAACACGATCGGTCGAAGATCAACACACTCGATCACATAGGAGAAGCCATCGATGAGGGCATGTCTGCGCAAACCTGCATTCTGAATAAATAGTGGCTCACCCTTATGAGGTGGGTAGGCCAATTAGATGCAGCAGTCCTTGGGTCGGTTTTTTCCATATAGGAACCTAATTGCTCGGTCTCTCGGAGGTTCCGCGCATTGGCTTCGTCTCCTATGACCCTGGTCCAACGAAGGAGTAACAAGCGTTCGGGACGGATGTCTACATTATGGCCCGAGACGTGAACCACTCTAAAATGCCCGGAGGAATGCCCATCCATTGCGCTGTAATATATGAGACTACTGGCAATAAGCATCGAAAGGCCGGGAAAGCCCTGACGGTTATCGCTTGAACGCAAGGAGTGCTTCCACCGAGTTACAATCAATGTGAGCTATAGGATCCTCTTGGGACGGGCGGTAACT
seq00017   GTTGATACGAGGGCCGTAGACGACAAATAGCGTTGTTAGAGACTGTGAAAATCTTATCTCCCTATTCTCCAGAGATTAATTCTGTCCGAAGTCGGACTCTGCATCGCTCTAAATGAAACCATATTTCGATTGTATCTGATTGTATAACGGCGAAGCGCAGGTGGGAGGACGAGCACAAGAGGTAACATATCCATTGCACCGAGTAAATAGTGACATCCAGGACTATTTGAGCGCAAGTAAGCGTGTTACACGGTTTGACCCAATTTCCGAGTTCACCGCTAGTAGCTTGCGTAATGTGGCGGTGATATAGTCGCCACGGCCAGATGGCGTCTCGCGGCTGTAATGGTTAGGGCAAAAATGGCCTCGCGCCCAGCAGATGGAACCTCTTTTGGAAAGAATCTACGTCTTTAAGTGAGCCACGGACTATACTGTGCCGAGTATTGCTTGCGCTACAGTTCGGTTGGCAGGTCTCCAACGTCCCGAGCCGGCCGAATGCACAGTAGAACAAGGAGCTTGCTTTCCAGCAAAATCCAGGCTTTTCTGCGTCAAGCTCAGCATAACTCGTGACCTATCAACGACGTTTTGAAATCATCTCCCCGAGCATTTGAACCTTCAAAGCGTTCTGGTAAAGGATTAGAATAACCAACATGTGAATTGTACTGAGGATAAGTTTCATAGTTGACATAATTCGAAAAAATACAGCCGGTTGTCAGTTCCCGTTTATAGGCGACGAATATAAAACGCTCCTCTGTGATCATTACTTGCTCCTCTGTACTGCCCTGCAGCGGGATCCTGGCTAGAAGACCCTCGACAAAGCGCTCCCTGTGTTCATGAGATGTGCTGTTGGCTGCCCGGACTTAGTGATAGTTGCTATTGTTGCCGAACGACCTAGAAAGCGTCATGAAACTACTGCTCGGAAAACAATAGCCGCGTACCCCATGTAGTGCCGGATAATAACTGCAAACAGAACGGACATAATGCTTGCTTTGGCACCATGCCCGCTTATTAGTTTTCTCCCCTGAGTTCAATTCACACGCACTGACCCAGTTTGAACGGGTCATCCGCCAGCTAAGAGATAGCTACGGGATGGCTATGCTCGACGGAGTTCCTTAGTCCCCTCCGATCGTTCACGCGATATCAAAGTCCTCAAGGACCGGTAGAGATTCGACTGGACACTACATTCTTCAGCCAAGCGGAGCGCTTCGCTGTGAGGAACCCCTCTCTTTAGGTTGCCCGCTTCCACGAGATAACTTCGACGTAGAGTCCTAGAAGGTGTGTGTTCCTGCCGTAGCCGTGCCTTCCCTGGACATCAGTGCAATCTAGGGGGGTCGGCAACGCTATCAGAGTGAGGAAGTTTAGGGCGACAAGTAGCACATTTGTTTATATACACATCTCTAACGTGGCTCGGGGTGTTAGGATCATGTAGGACCATATGGTGTTTTGCCCCAATGACAGAAGCCCTATGTGATACAAACTCGCCCCCATACCCTTGAAAGTACGGCCTGAGCCACGAGTGTCGATCGCGCAGCGTATGATCCAACGGGAAGGTAGTCTAGACGGTCGACAGAGTAAGGGTCTCTACTGGTTAAAAATAACAGGTCTTTCCCAAACGGTGACTATAAGAGTGGTTCGGACTAGCCATGTGGGCATTGAATCAACACGGAATTGTTAGGATGCCGGTAACCAAGTTGCCGATTAAAAATCCGCGATGAACGGTCTTACAGGCTGGGTACTGATAGCAGTAGGTATCGCACGATGTACAGTGAATCACCGTGCCGTTCTCCCATAACTCTGAATGGGCTTTGACGATTTGAACTAGAGTCGTCAACACGATCGGTCGAAGATCAACACACTCGATCACATAGGAGAAGCCATCGATGAGGGCATGTCTGCGCAAACCTGCATTCTGAATAAATAGTGGCTCACCCTTATGAGGTGGGTAGGCCAATTAGATGCAGCAGTCCTTGGGTCGGTTTTTTCCATATAGGAACCTAATTGCTCGGTCTCTCGGAGGTTCCGCGCATTGGCTTCGTCTCCTATGACCCTGGTCCAACGAAGGAGTAACAAGCGTTCGGGACGGATGTCTACATTATGGCCCGAGACGTGAACCACTCTAAAATGCCCGGAGGAATGCCCATCCATTGCGCTGTAATATATGAGACTACTGGCAATAAGCATCGAAAGGCCGGGAAAGCCCTGACGGTTATCGCTTGAACGCAAGGAGTGCTTCCACCGAGTTACAATCAATGTGAGCTATAGGATCCTCTTGGGACGGGCGGTAACT
seq00018   GTTGATACGAGGGCCGTAGACGACAAATAGCGTTGTTAGAGACTGTGAAAATCTTATCTCCCTATTCTCCAGAGATTAATTCTGTCCGAAGTCGGACTCTGCATCGCTCTAAATGAAACCATATTTCGATTGTATCTGATTGTATAACGGCGAAGCGCAGGTGGGAGGACGAGCACAAGAGGTAACATATCCATTGCACCGAGTAAATAGTGACATCCAGGACTATTTGAGCGCAAGTAAGCGTGTTACACGGTTTGACCCAATTTCCGAGTTCACCGCTAGTAGCTTGCGTAATGTGGCGGTGATATAGTCGCCACGGCCAGATGGCGTCTCGCGGCTGTAATGGTTAGGGCAAAAATGGCCTCGCGCCCAGCAGATGGAACCTCTTTTGGAAAGAATCTACGTCTTTAAGTGAGCCACGGACTATACTGTGCCGAGTATTGCTTGCGCTACAGTTCGGTTGGCAGGTCTCCAACGTCCCGAGCCGGCCGAATGCACAGTAGAACAAGGAGCTTGCTTTCCAGCAAAATCCAGGCTTTTCTGCGTCAAGCTCAGCATAACTCGTGACCTATCAACGACGTTTTGAAATCATCTCCCCGAGCATTTGAACCTTCAAAGCGTTCTGGTAAAGGATTAGAATAACCAACATGTGAATTGTACTGAGGATAAGTTTCATAGTTGACATAATTCGAAAAAATACAGCCGGTTGTCAGTTCCCGTTTATAGGCGACGAATATAAAACGCTCCTCTGTGATCATTACTTGCTCCTCTGTACTGCCCTGCAGCGGGATCCTGGCTAGAAGACCCTCGACAAAGCGCTCCCTGTGTTCATGAGATGTGCTGTTGGCTGCCCGGACTTAGTGATAGTTGCTATTGTTGCCGAACGACCTAGAAAGCGTCATGAAACTACTGCTCGGAAAACAATAGCCGCGTACCCCATGTAGTGCCGGATAATAACTGCAAACAGAACGGACATAATGCTTGCTTTGGCACCATGCCCGCTTATTAGTTTTCTCCCCTGAGTTCAATTCACACGCACTGACCCAGTTTGAACGGGTCATCCGCCAGCTAAGAGATAGCTACGGGATGGCTATGCTCGACGGAGTTCCTTAGTCCCCTCCGATCGTTCACGCGATATCAAAGTCCTCAAGGACCGGTAGAGATTCGACTGGACACTACATTCTTCAGCCAAGCGGAGCGCTTCGCTGTGAGGAACCCCTCTCTTTAGGTTGCCCGCTTCCACGAGATAACTTCGACGTAGAGTCCTAGAAGGTGTGTGTTCCTGCCGTAGCCGTGCCTTCCCTGGACATCAGTGCAATCTAGGGGGGTCGGCAACGCTATCAGAGTGAGGAAGTTTAGGGCGACAAGTAGCACATTTGTTTATATACACATCTCTAACGTGGCTCGGGGTGTTAGGATCATGTAGGACCATATGGTGTTTTGCCCCAATGACAGAAGCCCTATGTGATACAAACTCGCCCCCATACCCTTGAAAGTACGGCCAGAGCCACGAGTGTCGATCGCGCAGCGTATGATCCAACGGGAAGGTAGTCTAGACGGTCGACAGAGTAAGGGTCTCTATTGGTTAAAAATAACAGCTCTTTCCCAAACGGTGACTATAAGAGTGGTTCGGACTAGCCATGTGGGCATTGAATCAACACGGAATTGTTAGGATGCCGGTAACCAAGTTGCCGATTAAAAATCCGCGATGAACGGTCTTACAGGCTGGGTACTGATAGCAGTAGGTATCGCACGATGTACAGTGAATCACCGTGCCGTTCTCCCATAACTCTGAATGGGCTTTGACGATTTGAACTAGAGTCGTCAACACGATCGGTCGAAGATCAACACACTCGATCACATAGGAGAAGCCATCGATGAGGGCATGTCTGCGCAAACCTGCATTCTGAATAAATAGTGGCTCACCCTTATGAGGTGGGTAGGCCAATTAGATGCAGCAGTCCTTGGGTCGGTTTTTTCCATATAGGAACCTAATTGCTCGGTCTCTCGGAGGTTCCGCGCATTGGCTTCGTCTCCTATGACCCTGGTCCAACGAAGGAGTAACAAGCGTTCGGGACGGATGTCTACATTATGGCCCGAGACGTGAACCACTCTAAAATGCCCGGAGGAATGCCCATCCATTGCGCTGTAGTATATGAGACTACTGGCAATAAGCATCGAAAGGCCGGGAAAGCCCTGACGGTTATCGCTTGAACGCAAGGAGTGCTTCCACCGAGTTACAATCAATGTGAGCTATAGGATCCTCTTGGGACGGGCGGTAACT
seq00019   GTTGATACGAGGGCCGTAGACGACAAATAGCGTTGTTAGAGACTGTGAAAATCTTATCTCCCTATTCTCCAGAGATTAATTCTGTCCGAAGTCGGACTCTGCATCGCTCTAAATGAAACCATATTTCGATTGTATCTGATTGTATAACGGCGAAGCGCAGGTGGGAGGACGAGCACAAGAGGTAACATATCCATTGCACCGAGTAAATAGTGACATCCAGGACTATTTGAGCGCAAGTAAGCGTGTTACACGGTTTGACCCAATTTCCGAGTTCACCGCTAGTAGCTTGCGTAATGTGGCGGTGATATAGTCGCCACGGCCAGATGGCGTCTCGCGGCTGTAATGGTTAGGGCAAAAATGGCCTCGCGCCCAGCAGATGGAACCTCTTTTGGAAAGAATCTACGTCTTTAAGTGAGCCACGGACTATACTGTGCCGAGTATTGCTTGCGCTACAGTTCGGTTGGCAGGTCTCCAACGTCCCGAGCCGGCCGAATGCACAGTAGAACAAGGAGCTTGCTTTCCAGCAAAATCCAGGCTTTTCTGCGTCAAGCTCAGCATAACTCGTGACCTATCAACGACGTTTTGAAATCATCTCCCCGAGCATTTGAACCTTCAAAGCGTCCTGGTAAAGGATTAGAATAACCAACATGTGAATTGTACTGAGGATAAGTTTCATAGTTGACATAATTCGAAAAAATACAGCCGGTTGTCAGTTCCCGTTTATAGGCGACGAATATAAAACGCTCCTCTGTGATCATTACTTGCTCCTCTGTACTGCCCTGCAGCGGGATCCTGGCTAGAAGACCCTCGACAAAGCGCTCCCTGTGTTCATGAGATGTGCTGTTGGCTGCCCGGACTTAGTGATAGTTGCTATTGTTGCCGAACGACCTAGAAAGCGTCATGAAACTACTGCTCGGAAAACAATAGCCGCGTACCCCATGTAGTGCCGGATAATAACTGCAAACAGAACGGACATAATGCTTGCTTTGGCACCATGCCCGCTTATTAGTTTTCTCCCCTGAGTTCAATTCACACGCACTGACCCAGTTTGAACGGGTCATCCGCCAGCTAAGAGATAGCTACGGGATGGCTATGCTCGACGGAGTTCCTTAGTCCCCTCCGATCGTTCACGCGATATCAAAGTCCTCAAGGACCGGTAGAGATTCGACTGGACACTACATTCTTCAGCCAAGCGGAGCGCTTCGCTGTGAGGAACCCCTCTCTTTAGGTTGCCCGCTTCCACGAGATAACTTCGACGTAGAGTCCTAGAAGGTGTGTGTTCCTGCCGTAGCCGTGCCTTCCCTGGACATCAGTGCAATCTAGGGGGGTCGGCAACGCTATCAGAGTGAGGAAGTTTAGGGCGACAAGTAGCACATTTGTTTATATACACATCTCTAACGTGGCTCGGGGTGTTAGGATCATGTAGGACCATATGGTGTTTTGCCCCAATGACAGAAGCCCTATGTGATACAAACTCGCCCCCATACCCTTGAAAGTACGGCCTGAGCCACGAGTGTCGATCGCGCAGCGTATGATCCAACGGGAAGGTAGTCTAGACGGTCGACAGAGTAAGGGTCTCTACTGGTTAAAAATAACAGCTCTTTCCCAAACGGTGACTATAAGAGTGGTTCGGACTAGCCATGTGGGCATTGAATCAACACGGAATTGTTAGGATGCCGGTAACCAAGTTGCCGATTAAAAATCCGCGATGAACGGTCTTACAGGCTGGGTACTGATAGCAGTAGGTATCGCACGATGTACAGTGAATCACCGTGCCGTTCTCCCATAACTCTGAATGGGCTTTGACGATTTGAACTAGAGTCGTCAACACGATCGGTCGAAGATCAACACACTCGATCACATAGGAGAAGCCATCGATGAGGGCATGTCTGCGCAAACCTGCATTCTGAATAAATAGTGGCTCACCCTTATGAGGTGGGTAGGCCAATTAGATGCAGCAGTCCTTGGGTCGGTTTTTTCCATATAGGAACCTAATTGCTCGGTCTCTCGGAGGTTCCGCGCATTGGCTTCGTCTCCTATGACCCTGGTCCAACGAAGGAGTAACAAGCGTTCGGGACGGATGTCTACATTATGGCCCGAGACGTGAACCACTCTAAAATGCCCGGAGGAATGCCCATCCATTGCGCTGTAGTATATGAGACTACTGGCAATAAGCATCGAAAGGCCGGGAAAGCCCTGACGGTTATCGCTTGAACGCAAGGAGTGCTTCCACCGAGTTACAATCAATGTGAGCTATAGGATCCTCTTGGGACGGGCGGTAACT
seq00020   GTTGATACGAGGGCCGTAGACGACAAATAGCGTTGTTAGAGACTGTGAAAATCTTATCTCCCTATTCTCCAGAGATTAATTCTGTCCGAAGTCGGACTCTGCATCGCTCTAAATGAAACCATATTTCGATTGTATCTGATTGTATAACGGCGAAGCGCAGGTGGGAGGACGAGCACAAGAGGTAACATATCCATTGCACCGAGTAAATAGTGACATCCAGGACTATTTGAGCGCAAGTAAGCGTGTTACACGGTTTGACCCAATTTCCGAGTTCACCGCTAGTAGCTTGCGTAATGTGGCGGTGATATAGTCGCCACGGCCAGATGGCGTCTCGCGGCTGTAATGGTTAGGGCAAAAATGGCCTCGCGCCCAGCAGATGGAACCTCTTTTGGAAAGAATCTACGTCTTTAAGTGAGCCACGGACTATACTGTGCCGAGTATTGCTTGCGCTACAGTTCGGTTGGCAGGTCTCCAACGTCCCGAGCCGGCCGAATGCACAGTAGAACAAGGAGCTTGCTTTCCAGCAAAATCCAGGCTTTTCTGCGTCAAGCTCAGCATAACTCGTGACCTATCAACGACGTTTTGAAATCATCTCCCCGAGCATTTGAACCTTCAAAGCGTTCTGGTAAAGGATTAGAATAACCAACATGTGAATTGTACTGAGGATAAGTTTCATAGTTGACATAATTCGAAAAAATACAGCCGGTTGTCAGTTCCCGTTTATAGGCGACGAATATAAAACGCTCCTCTGTGATCATTACTTGCTCCTCTGTACTGCCCTGCAGCGGGATCCTGGCTAGAAGACCCTCGACAAAGCGCTCCCTGTGTTCATGAGATGTGCTGTTGGCTGCCCGGACTTAGTGATAGTTGCTATTGTTGCCGAACGACCTAGAAAGCGTCATGAAACTACTGCTCGGAAAACAATAGCCGCGTACCCCATGTAGTGCCGGATAATAACTGCAAACAGAACGGACATAATGCTTGCTTTGGCACCATGCCCGCTTATTAGTTTTCTCCCCTGAGTTCAATTCACACGCACTGACCCAGTTTGAACGGGTCATCCGCCAGCTAAGAGATAGCTACGGGATGGCTATGCTCGACGGAGTTCCTTAGTCCCCTCCGATCGTTCACGCGATATCAAAGTCCTCAAGGACCGGTAGAGATTCGACTGGACACTACATTCTTCAGCCAAGCGGAGCGCTTCGCTGTGAGGAACCCCTCTCTTTAGGTTGCCCGCTTCCACGAGATAACTTCGACGTAGAGTCCTAGAACGTGTGTGTTCCTGCCGTAGCCGTGCCTTCCCTGGACATCAGTGCAATCTAGGGGGGTCGGCAACGCTATCAGAGTGAGGAAGTTTAGGGCGACAAGTAGCACATTTGTTTATATACACATCTCTAACGTGGCTCGGGGTGTTAGGATCATGTAGGACCATATGGTGTTTTGCCCCAATGACAGAAGCCCTATGTGATACAAACTCGCCCCCATACCCTTGAAAGTACGGCCTGAGCCACGAGTGTCGATCGCGCAGCGTATGATCCAACGGGAAGGTAGTCTAGACGGTCGACAGAGTAAGGGTCTCTACTGGTTAAAAATAACAGCTCTTTCCCAAACGGTGACTATAAGAGTGGTTCGGACTAGCCATGTGGGCATTGAATCAACACGGAATTGTTAGGATGCCGGTAACCAAGTTGCCGATTAAAAATCCGCGATGAACGGTCTTACAGGCTGGGTACTGATAGCAGTAGGTATCGCACGATGTACAGTGAATCACCGTGCCGTTCTCCCATAACTCTGAATGGGCTTTGACGATTTGAACTAGAGTCGTCAACACGATCGGTCGAAGATCAACACACTCGATCACATAGGAGAAGCCATCGATGAGGGCATGTCTGCGCAAACCTGCATTCTGAATAAATAGTGGCTCACCCTTATGAGGTGGGTAGGCCAATTAGATGCAGCAGTCCTTGGGTCGGTTTTTTCCATATAGGAACCTAATTGCTCGGTCTCTCGGAGGTTCCGCGCATTGGCTTCGTCTCCTATGACCCTGGTCCAACGAAGGAGTAACAAGCGTTCGGGACGGATGTCTACATTATGGCCCGAGACGTGAACCACTCTAAAATGCCCGGAGGAATGCCCGTCCATTGCGCTGTAATATATGAGACTACTGGCAATAAGCATCGAAAGGCCGGGAAAGCCCTGACGGTTATCGCTTGAACGCAAGGAGTGCTTCCACCGAGTTACAATCAATGTGAGCTATAGGATCCTCTTGGGACGGGCGGTAACT
seq00021   GTTGATACGAGGGCCGTAGACGACAAATAGCGTTGTTAGAGACTGTGAAAATCTTATCTCCCTATTCTCCAGAGATTAATTCTGTCCGAAGTCGGACTCTGCATCGCTCTAAATGAAACCATATTTCGATTGTATCTGATTGTATAACGGCGAAGCGCAGGTGGGAGGACGAGCACAAGAGGTAACATATCCATTGCACCGAGTAAATAGTGACATCCAGGACTATTTGAGCGCAAGTAAGCGTGTTACACGGTTTGACCCAATTTCCGAGTTCACCGCTAGTAGCTTGCGTAATGTGGCGGTGATATAGTCGCCACGGCCAGATGGCGTCTCGCGGCTGTAATGGTTAGGGCAAAAATGGCCTCGCGCCCAGCAGATGGAACCTCTTTTGGAAAGAATCTACGTCTTTAAGTGAGCCACGGACTATACTGTGCCGAGTATTGCTTGCGCTACAGTTCGGTTGGCAGGTCTCCAACGTCCCGAGCCGGCCGAATGCACAGTAGAACAAGGAGCTTGCTTTCCAGCAAAATCCAGGCTTTTCTGCGTCAAGCTCAGCATAACTCGTGACCTATCAACGACGTTTTGAAATCATCTCCCCGAGCATTTGAACCTTCAAAGCGTTCTGGTAAAGGATTAGAATAACCAACATGTGAATTGTACTGAGGATAAGTTTCATAGTTGACATAATTCGAAAAAATACAGCCGGTTGTCAGTTCCCGTTTATAGGCGACGAATATAAAACGCTCCTCTGTGATCATTACTTGCTCCTCTGTACTGCCCTGCAGCGGGATCCTGGCTAGAAGACCCTCGACAAAGCGCTCCCTGTGTTCATGAGATGTGCTGTTGGCTGCCCGGACTTAGTGATAGTTGCTATTGTTGCCGAACGACCTAGAAAGCGTCATGAAACTACTGCTCGGAAAACAATAGCCGCGTACCCCATGTAGTGCCGGATAATAACTGCAAACAGAACGGACATAATGCTTGCTTTGGCACCATGCCCGCTTATTAGTTTTCTCCCCTGAGTTCAATTCACACGCACTGACCCAGTTTGAACGGGTCATCCGCCAGCTAAGAGATAGCTACGGGATGGCTATGCTCGACGGAGTTCCTTAGTCCCCTCCGATCGTTCACGCGATATCAAAGTCCTCAAGGACCGGTAGAGATTCGACTGGACACTACATTCTTCAGCCAAGCGGAGCGCTTCGCTGTGAGGAACCCCTCTCTTTAGGTTGCCCGCTTCCACGAGATAACTTCGACGTAGAGTCCTAGAAGGTGTGTGTTCCTGCCGTAGCCGTGCCTTCCCTGGACATCAGTGCAATCTAGGGGGGTCGGCAACGCTATCAGAGTGAGGAAGTTTAGGGCGACAAGTAGCACATTTGTTTATATACACATCTCTAACGTGGCTCGGGGTGTTAGGATCATGTAGGACCATATGGTGTTTTGCCCCAATGACAGAAGCCCTATGTGATACAAACTCGCCCCCATACCCTTGAAAGTACGGCCTGAGCCACGAGTGTCGATCGCGCAGCGTATGATCCAACGGGAAGGTAGTCTAGACGGTCGACAGAGTAAGGGTCTCTACTGGTTAAAAATAACAGCTCTTTCCCAAACGGTGACTATAAGAGTGGTTCGGACTAGCCATGTGGGCATTGAATCAACACGGAATTGTTAGGATGCCGGTAACCAAGTTGCCGATTAAAAATCCGCGATGAACGGTCTTACAGGCTGGGTACTGATAGCAGTAGGTATCGCACGATGTACAGTGAATCACCGTGCCGTTCTCCCATAACTCTGAATGGGCTTTGACGATTTGAACTAGAGTCGTCAACACGATCGGTCGAAGATCAACACACTCGATCACATAGGAGAAGCCATCGATGAGGGCATGTCTGCGCAAACCTGCATTCTGAATAAATAGTGGCTCACCCTTATGAGGTGGGTAGGCCAATTAGATGCAGCAGTCCTTGGGTCGGTTTTTTCCATATAGGAACCTAATTGCTCGGTCTCTCGGAGGTTCCGCGCATTGGCTTCGTCTCCTATGACCCTGGTCCAACGAAGGAGTAACAAGCGTTCGGGACGGATGTCTACATTATGGCCCGAGACGTGAACCACTCTAAAATGCCCGGAGGAATGCCCATCCATTGCGCTGTAATATATGAGACTACTGGCAATAAGCATCGAAAGGCCGGGAAAGCCCTGACGGTTATCGCTTGAACGCAAGGAGTGCTTCCACCGAGTTACAATCAATGTGAGCTATAGGATCCTCTTGGGACGGGCGGTAACT
seq00022   GTTGATACGAGGGCCGTAGACGACAAATAGCGTTGTTAGAGACTGTGAAAATCTTATCTCCCTATTCTCCAGAGATTAATTCTGTCCGAAGTCGGACTCTGCATCGCTCTAAATGAAACCATATTTCGATTGTATCTGATTGTATAACGGCGAAGCGCAGGTGGGAGGACGAGCACAAGAGGTAACATATCCATTGCACCGAGTAAATAGTGACATCCAGGACTATTTGAGCGCAAGTAAGCGTGTTACACGGTTTGACCCAATTTCCGAGTTCACCGCTAGTAGCTTGCGTAATGTGGCGGTGATATAGTCGCCACGGCCAGATGGCGTCTCGCGGCTGTAATGGTTAGGGCAAAAATGGCCTCGCGCCCAGCAGATGGAACCTCTTTTGGAAAGAATCTACGTCTTTAAGTGAGCCACGGACTATACTGTGCCGAGTATTGCTTGCGCTACAGTTCGGTTGGCAGGTCTCCAACGTCCCGAGCCGGCCGAATGCACAGTAGAACAAGGAGCTTGCTTTCCAGCAAAATCCAGGCTTTTCTGCGTCAAGCTCAGCATAACTCGTGACCTATCAACGACGTTTTGAAATCATCTCCCCGAGCATTTGAACCTTCAAAGCGTTCTGGTAAAGGATTAGAATAACCAACATGTGAATTGTACTGAGGATAAGTTTCATAGTTGACATAATTCGAAAAAATACAGCCGGTTGTCAGTTCCCGTTTATAGGCGACGAATATAAAACGCTCCTCTGTGATCATTACTTGCTCCTCTGTACTGCCCTGCAGCGGGATCCTGGCTAGAAGACCCTCGACAAAGCGCTCCCTGTGTTCATGAGATGTGCTGTTGGCTGCCCGGACTTAGTGATAGTTGCTATTGTTGCCGAACGACCTAGAAAGCGTCATGAAACTACTGCTCGGAAAACAATAGCCGCGTACCCCATGTAGTGCCGGATAATAACTGCAAACAGAACGGACATAATGCTTGCTTTGGCACCATGCCCGCTTATTAGTTTTCTCCCCTGAGTTCAATTCACACGCACTGACCCAGTTTGAACGGGTCATCCGCCAGCTAAGAGATAGCTACGGGATGGCTATGCTCGACGGAGTTCCTTAGTCCCCTCCGATCGTTCACGCGATATCAAAGTCCTCAAGGACCGGTAGAGATTCGACTGGACACTACATTCTTCACCCAAGCGGAGCGCTTCGCTGTGAGGAACCCCTCTCTTTAGGTTGCCCGCTTCCACGAGATAACTTCGACGTAGAGTCCTAGAAGGTGTGTGTTCCTGCCGTAGCCGTGCCTTCCCTGGACATCAGTGCAATCTAGGGGGGTCGGCAACGCTATCAGAGTGAGGAAGTTTAGGGCGACAAGTAGCACATTTGTTTATATACACATCTCTAACGTGGCTCGGGGTGTTAGGATCATGTAGGACCATATGGTGTTTTGCCCCAATGACAGAAGCCCTATGTGATACAAACTCGCCCCCATACCCTTGAAAGTACGGCCTGAGCCACGAGTGTCGATCGCGCAGCGTATGATCCAACGGGAAGGTAGTCTAGACGGTCGACAGAGTAAGGGTCTCTACTGGTTAAAAATAACAGCTCTTTCCCAAACGGTGACTATAAGAGTGGTTCGGACTAGCCATGTGGGCATTGAATCAACACGGAATTGTTAGGATGCCGGTAACCAAGTTGCCGATTAAAAATCCGCGATGAACGGTCTTACAGGCTGGGTACTGATAGCAGTAGGTATCGCACGATGTACAGTGAATCACCGTGCCGTTCTCCCATAACTCTGAATGGGCTTTGACGATTTGAACTAGAGTCGTCAACACGATCGGTCGAAGGTCAACACACTCGATCACATAGGAGAAGCCATCGATGAGGGCATGTCTGCGCAAACCTGCATTCTGAATAAATAGTGGCTCACCCTTATGAGGTGGGTAGGCCAATTAGATGCAGCAGTCCTTGGGTCGGTTTTTTCCATATAGGAACCTAATTGCTCGGTCTCTCGGAGGTTCCGCGCATTGGCTTCGTCTCCTATGACCCTGGTCCAACGAAGGAGTAACAAGCGTTCGGGACGGATGTCTACATTATGGCCCGAGACGTGAACCACTCTAAAATGCCCGGAGGAATGCCCATCCATTGCGCTGTAATATATGAGACTACTGGCAATAAGCATCGAAAGGCCGGGAAAGCCCTGACGGTTATCGCTTGAACGCAAGGAGTGCTTCCACCGAGTTACAATCAATGTGAGCTATAGGATCCTCTTGGGACGGGCGGTAACT
seq00023   GTTGATACGAGGGCCGTAGACGACAAATAGCGTTGTTAGAGACTGTGAAAATCTTATCTCCCTATTCTCCAGAGATTAATTCTGTCCGAAGTCGGACTCTGCATCGCTCTAAATGAAACCATATTTCGATTGTATCTGATTGTATAACGGCGAAGCGCAGGTGGGAGGACGAGCACAAGAGGTAACATATCCATTGCACCGAGTAAATAGTGACATCCAGGACTATTTGAGCGCAAGTAAGCGTGTTACACGGTTTGACCCAATTTCCGAGTTCACCGCTAGTAGCTTGCGTAATGTGGCGGTGATATAGTCGCCACGGCCAGATGGCGTCTCGCGGCTGTAATGGTTAGGGCAAAAATGGCCTCGCGCCCAGCAGATGGAACCTCTTTTGGAAAGAATCTACGTCTTTAAGTGAGCCACGGACTATACTGTGCCGAGTATTGCTTGCGCTACAGTTCGGTTGGCAGGTCTCCAACGTCCCGAGCCGGCCGAATGCACAGTAGAACAAGGAGCTTGCTTTCCAGCAAAATCCAGGCTTTTCTGCGTCAAGCTCAGCATAACTCGTGACCTATCAACGACGTTTTGAAATCATCTCCCCGAGCATTTGAACCTTCAAAGCGTTCTGGTAAAGGATTAGAATAACCAACATGTGAATTGTACTGAGGATAAGTTTCATAGTTGACATAATTCGAAAAAATACAGCCGGTTGTCAGTTCCCGTTTATAGGCGACGAATATAAAACGCTCCTCTGTGATCATTACTTGCTCCTCTGTACTGCCCTGCAGCGGGATCCTGGCTAGAAGACCCTCGACAAAGCGCTCCCTGTGTTCATGAGATGTGCTGTTGGCTGCCCGGACTTAGTGATAGTTGCTATTGTTGCCGAACGACCTAGAAAGCGTCATGAAACTACTGCTCGGAAAACAATAGCCGCGTACCCCATGTAGTGCCGGATAATAACTGCAAACAGAACGGACATAATGCTTGCTTTGGCACCATGCCCGCTTATTAGTTTTCTCCCCTGAGTTCAATTCACACGCACTGACCCAGTTTGAACGGGTCATCCGCCAGCTAAGAGATAGCTACGGGATGGCTATGCTCGACGGAGTTCCTTAGTCCCCTCCGATCGTTCACGCGATATCAAAGTCCTCAAGGACCGGTAGAGATTCGACTGGACACTACATTCTTCAGCCAAGCGGAGCGCTTCGCTGTGAGGAACCCCTCTCTTTAGGTTGCCCGCTTCCACGAGATAACTTCGACGTAGAGTCCTAGAAGGTGTGTGTTCCTGCCGTAGCCGTGCCTTCCCTGGACATCAGTGCAATCTAGGGGGGTCGGCAACGCTATCAGAGTGAGGAAGTTTAGGGCGACAAGTAGCACATTTGTTTATATACACATCTCTAACGTGGCTCGGGGTGTTAGGATCATGTAGGACCATATGGTGTTTTGCCCCAATGACAGAAGCCCTATGTGATACAAACTCGCCCCCATACCCTTGAAAGTACGGCCAGAGCCACGAGTGTCGATCGCGCAGCGTATGATCCAACGGGAAGGTAGTCTAGACGGTCGACAGAGTAAGGGTCTCTATTGGTTAAAAATAACAGCTCTTTCCCAAACGGTGACTATAAGAGTGGTTCGGACTAGCCATGTGGGCATTGAATCAACACGGAATTGTTAGGATGCCGGTAACCAAGTTGCCGATTAAAAATCCGCGATGAACGGTCTTACAGGCTGGGTACTGATAGCAGTAGGTATCGCACGATGTACAGTGAATCACCGTGCCGTTCTCCCATAACTCTGAATGGGCTTTGACGATTTGAACTAGAGTCGTCAACACGATCGGTCGAAGATCAACACACTCGATCACATAGGAGAAGCCATCGATGAGGGCATGTCTGCGCAAACCTGCATTCTGAATAAATAGTGGCTCACCCTTATGAGGTGGGTAGGCCAATTAGATGCAGCAGTCCTTGGGTCGGTTTTTTCCATATAGGAACCTAATTGCTCGGTCTCTCGGAGGTTCCGCGCATTGGCTTCGTCTCCTATGACCCTGGTCCAACGAAGGAGTAACAAGCGTTCGGGACGGATGTCTACATTATGGCCCGAGACGTGAACCACTCTAAAATGCCCGGAGGAATGCCCATCCATTGCGCTGTAGTATATGAGACTACTGGCAATAAGCATCGAAAGGCCGGGAAAGCCCTGACGGTTATCGCTTGAACGCAAGGAGTGCTTCCACCGAGTTACAATCAATGTGAGCTATAGGATCCTCTTGGGACGGGCGGTAACT
seq00024   GTTGATACGAGGGCCGTAGACGACAAATAGCGTTGTTAGAGACTGTGAAAATCTTATCTCCCTATTCTCCAGAGATTAATTCTGTCCGAAGTCGGACTCTGCATCGCTCTAAATGAAACCATATTTCGATTGTATCTGATTGTATAACGGCGAAGCGCAGGTGGGAGGACGAGCACAAGAGGTAACATATCCATTGCACCGAGTAAATAGTGACATCCAGGACTATTTGAGCGCAAGTAAGCGTGTTACACGGTTTGACCCAATTTCCGAGTTCACCGCTAGTAGCTTGCGTAATGTGGCGGTGATATAGTCGCCACGGCCAGATGGCGTCTCGCGGCTGTAATGGTTAGGGCAAAAATGGCCTCGCGCCCAGCAGATGGAACCTCTTTTGGAAAGAATCTACGTCTTTAAGTGAGCCACGGACTATACTGTGCCGAGTATTGCTTGCGCTACAGTTCGGTTGGCAGGTCTCCAACGTCCCGAGCCGGCCGAATGCACAGTAGAACAAGGAGCTTGCTTTCCAGCAAAATCCAGGCTTTTCTGCGTCAAGCTCAGCATAACTCGTGACCTATCAACGACGTTTTGAAATCATCTCCCCGAGCATTTGAACCTTCAAAGCGTTCTGGTAAAGGATTAGAATAACCAACATGTGAATTGTACTGAGGATAAGTTTCATAGTTGACATAATTCGAAAAAATACAGCCGGTTGTCAGTTCCCGTTTATAGGCGACGAATATAAAACGCTCCTCTGTGATCATTACTTGCTCCTCTGTACTGCCCTGCAGCGGGATCCTGGCTAGAAGACCCTCGACAAAGCGCTCCCTGTGTTCATGAGATGTGCTGTTGGCTGCCCGGACTTAGTGATAGTTGCTATTGTTGCCGAACGACCTAGAAAGCGTCATGAAACTACTGCTCGGAAAACAATAGCCGCGTACCCCATGTAGTGCCGGATAATAACTGCAAACAGAACGGACATAATGCTTGCTTTGGCACCATGCCCGCTTATTAGTTTTCTCCCCTGAGTTCAATTCACACGCACTGACCCAGTTTGAACGGGTCATCCGCCAGCTAAGAGATAGCTACGGGATGGCTATGCTCGACGGAGTTCCTTAGTCCCCTCCGATCGTTCACGCGATATCAAAGTCCTCAAGGACCGGTAGAGATTCGACTGGACACTACATTCTTCACCCAAGCGGAGCGCTTCGCTGTGAGGAACCCCTCTCTTTAGGTTGCCCGCTTCCACGAGATAACTTCGACGTAGAGTCCTAGAAGGTGTGTGTTCCTGCCGTAGCCGTGCCTTCCCTGGACATCAGTGCAATCTAGGGGGGTCGGCAACGCTATCAGAGTGAGGAAGTTTAGGGCGACAAGTAGCACATTTGTTTATATACACATCTCTAACGTGGCTCGGGGTGTTAGGATCATGTAGGACCATATGGTGTTTTGCCCCAATGACAGAAGCCCTATGTGATACAAACTCGCCCCCATACCCTTGAAAGTACGGCCTGAGCCACGAGTGTCGATCGCGCAGCGTATGATCCAACGGGAAGGTAGTCTAGACGGTCGACAGAGTAAGGGTCTCTACTGGTTAAAAATAACAGCTCTTTCCCAAACGGTGACTATAAGAGTGGTTCGGACTAGCCATGTGGGCATTGAATCAACACGGAATTGTTAGGATGCCGGTAACCAAGTTGCCGATTAAAAATCCGCGATGAACGGTCTTACAGGCTGGGTACTGATAGCAGTAGGTATCGCACGATGTACAGTGAATCACCGTGCCGTTCTCCCATAACTCTGAATGGGCTTTGACGATTTGAACTAGAGTCGTCAACACGATCGGTCGAAGGTCAACACACTCGATCACATAGGAGAAGCCATCGATGAGGGCATGTCTGCGCAAACCTGCATTCTGAATAAATAGTGGCTCACCCTTATGAGGTGGGTAGGCCAATTAGATGCAGCAGTCCTTGGGTCGGTTTTTTCCATATAGGAACCTAATTGCTCGGTCTCTCGGAGGTTCCGCGCATTGGCTTCGTCTCCTATGACCCTGGTCCAACGAAGGAGTAACAAGCGTTCGGGACGGATGTCTACATTATGGCCCGAGACGTGAACCACTCTAAAATGCCCGGAGGAATGCCCATCCATTGCGCTGTAATATATGAGACTACTGGCAATAAGCATCGAAAGGCCGGGAAAGCCCTGACGGTTATCGCTTGAACGCAAGGAGTGCTTCCACCGAGTTACAATCAATGTGAGCTATAGGATCCTCTTGGGACGGGCGGTAACT
seq00025   GTTGATACGAGGGCCGTAGACGACAAATAGCGTTGTTAGAGACTGTGAAAATCTTATCTCCCTATTCTCCAGAGATTAATTCTGTCCGAAGTCGGACTCTGCATCGCTCTAAATGAAACCATATTTCGATTGTATCTGATTGTATAACGGCGAAGCGCAGGTGGGAGGACGAGCACAAGAGGTAACATATCCATTGCACCGAGTAAATAGTGACATCCAGGACTATTTGAGCGCAAGTAAGCGTGTTACACGGTTTGACCCAATTTCCGAGTTCACCGCTAGTAGCTTGCGTAATGTGGCGGTGATATAGTCGCCACGGCCAGATGGCGTCTCGCGGCTGTAATGGTTAGGGCAAAAATGGCCTCGCGCCCAGCAGATGGAACCTCTTTTGGAAAGAATCTACGTCTTTAAGTGAGCCACGGACTATACTGTGCCGAGTATTGCTTGCGCTACAGTTCGGTTGGCAGGTCTCCAACGTCCCGAGCCGGCCGAATGCACAGTAGAACAAGGAGCTTGCTTTCCAGCAAAATCCAGGCTTTTCTGCGTCAAGCTCAGCATAACTCGTGACCTATCAACGACGTTTTGAAATCATCTCCCCGAGCATTTGAACCTTCAAAGCGTTCTGGTAAAGGATTAGAATAACCAACATGTGAATTGTACTGAGGATAAGTTTCATAGTTGACATAATTCGAAAAAATACAGCCGGTTGTCAGTTCCCGTTTATAGGCGACGAATATAAAACGCTCCTCTGTGATCATTACTTGCTCCTCTGTACTGCCCTGCAGCGGGATCCTGGCTAGAAGACCCTCGACAAAGCGCTCCCTGTGTTCATGAGATGTGCTGTTGGCTGCCCGGACTTAGTGATAGTTGCTATTGTTGCCGAACGACCTAGAAAGCGTCATGAAACTACTGCTCGGAAAACAATAGCCGCGTACCCCATGTAGTGCCGGATAATAACTGCAAACAGAACGGACATAATGCTTGCTTTGGCACCATGCCCGCTTATTAGTTTTCTCCCCTGAGTTCAATTCACACGCACTGACCCAGTTTGAACGGGTCATCCGCCAGCTAAGAGATAGCTACGGGATGGCTATGCTCGACGGAGTTCCTTAGTCCCCTCCGATCGTTCACGCGATATCAAAGTCCTCAAGGACCGGTAGAGATTCGACTGGACACTACATTCTTCAGCCAAGCGGAGCGCTTCGCTGTGAGGAACCCCTCTCTTTAGGTTGCCCGCTTCCACGAGATAACTTCGACGTAGAGTCCTAGAAGGTGTGTGTTCCTGCCGTAGCCGTGCCTTCCCTGGACATCAGTGCAATCTAGGGGGGTCGGCAACGCTATCAGAGTGAGGAAGTTTAGGGCGACAAGTAGCACATTTGTTTATATACACATCTCTAACGTGGCTCGGGGTGTTAGGATCATGTAGGACCATATGGTGTTTTGCCCCAATGACAGAAGCCCTATGTGATACAAACTCGCCCCCATACCCTTGAAAGTACGGCCAGAGCCACGAGTGTCGATCGCGCAGCGTATGATCCAACGGGAAGGTAGTCTAGACGGTCGACAGAGTAAGGGTCTCTATTGGTTAAAAATAACAGCTCTTTCCCAAACGGTGACTATAAGAGTGGTTCGGACTAGCCATGTGGGCATTGAATCAACACGGAATTGTTAGGATGCCGGTAACCAAGTTGCCGATTAAAAATCCGCGATGAACGGTCTTACAGGCTGGGTACTGATAGCAGTAGGTATCGCACGATGTACAGTGAATCACCGTGCCGTTCTCCCATAACTCTGAATGGGCTTTGACGATTTGAACTAGAGTCGTCAACACGATCGGTCGAAGATCAACACACTCGATCACATAGGAGAAGCCATCGATGAGGGCATGTCTGCGCAAACCTGCATTCTGAATAAATAGTGGCTCACCCTTATGAGGTGGGTAGGCCAATTAGATGCAGCAGTCCTTGGGTCGGTTTTTTCCATATAGGAACCTAATTGCTCGGTCTCTCGGAGGTTCCGCGCATTGGCTTCGTCTCCTATGACCCTGGTCCAACGAAGGAGTAACAAGCGTTCGGGACGGATGTCTACATTATGGCCCGAGACGTGAACCACTCTAAAATGCCCGGAGGAATGCCCATCCATTGCGCTGTAGTATATGAGACTACTGGCAATAAGCATCGAAAGGCCGGGAAAGCCCTGACGGTTATCGCTTGAACGCAAGGAGTGCTTCCACCGAGTTACAATCAATGTGAGCTATAGGATCCTCTTGGGACGGGCGGTAACT
seq00026   GTTGATACGAGGGCCGTAGACGACAAATAGCGTTGTTAGAGACTGTGAAAATCTTATCTCCCTATTCTCCAGAGATTAATTCTGTCCGAAGTCGGACTCTGCATCGCTCTAAATGAAACCATATTTCGATTGTATCTGATTGTATAACGGCGAAGCGCAGGTGGGAGGACGAGCACAAGAGGTAACATATCCATTGCACCGAGTAAATAGTGACATCCAGGACTATTTGAGCGCAAGTAAGCGTGTTACACGGTTTGACCCAATTTCCGAGTTCACCGCTAGTAGCTTGCGTAATGTGGCGGTGATATAGTCGCCACGGCCAGATGGCGTCTCGCGGCTGTAATGGTTAGGGCAAAAATGGCCTCGCGCCCAGCAGATGGAACCTCTTTTGGAAAGAATCTACGTCTTTAAGTGAGCCACGGACTATACTGTGCCGAGTATTGCTTGCGCTACAGTTCGGTTGGCAGGTCTCCAACGTCCCGAGCCGGCCGAATGCACAGTAGAACAAGGAGCTTGCTTTCCAGCAAAATCCAGGCTTTTCTGCGTCAAGCTCAGCATAACTCGTGACCTATCAACGACGTTTTGAAATCATCTCCCCGAGCATTTGAACCTTCAAAGCGTTCTGGTAAAGGATTAGAATAACCAACATGTGAATTGTACTGAGGATAAGTTTCATAGTTGACATAATTCGAAAAAATACAGCCGGTTGTCAGTTCCCGTTTATAGGCGACGAATATAAAACGCTCCTCTGTGATCATTACTTGCTCCTCTGTACTGCCCTGCAGCGGGATCCTGGCTAGAAGACCCTCGACAAAGCGCTCCCTGTGTTCATGAGATGTGCTGTTGGCTGCCCGGACTTAGTGATAGTTGCTATTGTTGCCGAACGACCTAGAAAGCGTCATGAAACTACTGCTCGGAAAACAATAGCCGCGTACCCCATGTAGTGCCGGATAATAACTGCAAACAGAACGGACATAATGCTTGCTTTGGCACCATGCCCGCTTATTAGTTTTCTCCCCTGAGTTCAATTCACACGCACTGACCCAGTTTGAACGGGTCATCCGCCAGCTAAGAGATAGCTACGGGATGGCTATGCTCGACGGAGTTCCTTAGTCCCCTCCGATCGTTCACGCGATATCAAAGTCCTCAAGGACCGGTAGAGATTCGACTGGACACTACATTCTTCACCCAAGCGGAGCGCTTCGCTGTGAGGAACCCCTCTCTTTAGGTTGCCCGCTTCCACGAGATAACTTCGACGTAGAGTCCTAGAAGGTGTGTGTTCCTGCCGTAGCCGTGCCTTCCCTGGACATCAGTGCAATCTAGGGGGGTCGGCAACGCTATCAGAGTGAGGAAGTTTAGGGCGACAAGTAGCACATTTGTTTATATACACATCTCTAACGTGGCTCGGGGTGTTAGGATCATGTAGGACCATATGGTGTTTTGCCCCAATGACAGAAGCCCTATGTGATACAAACTCGCCCCCATACCCTTGAAAGTACGGCCTGAGCCACGAGTGTCGATCGCGCAGCGTATGATCCAACGGGAAGGTAGTCTAGACGGTCGACAGAGTAAGGGTCTCTACTGGTTAAAAATAACAGCTCTTTCCCAAACGGTGACTATAAGAGTGGTTCGGACTAGCCATGTGGGCATTGAATCAACACGGAATTGTTAGGATGCCGGTAACCAAGTTGCCGATTAAAAATCCGCGATGAACGGTCTTACAGGCTGGGTACTGATAGCAGTAGGTATCGCACGATGTACAGTGAATCACCGTGCCGTTCTCCCATAACTCTGAATGGGCTTTGACGATTTGAACTAGAGTCGTCAACACGATCGGTCGAAGGTCAACACACTCGATCACATAGGAGAAGCCATCGATGAGGGCATGTCTGCGCAAACCTGCATTCTGAATAAATAGTGGCTCACCCTTATGAGGTGGGTAGGCCAATTAGATGCAGCAGTCCTTGGGTCGGTTTTTTCCATATAGGAACCTAATTGCTCGGTCTCTCGGAGGTTCCGCGCATTGGCTTCGTCTCCTATGACCCTGGTCCAACGAAGGAGTAACAAGCGTTCGGGACGGATGTCTACATTATGGCCCGAGACGTGAACCACTCTAAAATGCCCGGAGGAATGCCCATCCATTGCGCTGTAATATATGAGACTACTGGCAATAAGCATCGAAAGGCCGGGAAAGCCCTGACGGTTATCGCTTGAACGCAAGGAGTGCTTCCACCGAGTTACAATCAATGTGAGCTATAGGATCCTCTTGGGACGGGCGGTAACT
seq00027   GTTGATACGAGGGCCGTAGACGACAAATAGCGTTGTTAGAGACTGTGAAAATCTTATCTCCCTATTCTCCAGAGATTAATTCTGTCCGAAGTCGGACTCTGCATCGCTCTAAATGAAACCATATTTCGATTGTATCTGATTGTATAACGGCGAAGCGCAGGTGGGAGGACGAGCACAAGAGGTAACATATCCATTGCACCGAGTAAATAGTGACATCCAGGACTATTTGAGCGCAAGTAAGCGTGTTACACGGTTTGACCCAATTTCCGAGTTCACCGCTAGTAGCTTGCGTAATGTGGCGGTGATATAGTCGCCACGGCCAGATGGCGTCTCGCGGCTGTAATGGTTAGGGCAAAAATGGCCTCGCGCCCAGCAGATGGAACCTCTTTTGGAAAGAATCTACGTCTTTAAGTGAGCCACGGACTATACTGTGCCGAGTATTGCTTGCGCTACAGTTCGGTTGGCAGGTCTCCAACGTCCCGAGCCGGCCGAATGCACAGTAGAACAAGGAGCTTGCTTTCCAGCAAAATCCAGGCTTTTCTGCGTCAAGCTCAGCATAACTCGTGACCTATCAACGACGTTTTGAAATCATCTCCCCGAGCATTTGAACCTTCAAAGCGTTCTGGTAAAGGATTAGAATAACCAACATGTGAATTGTACTGAGGATAAGTTTCATAGTTGACATAATTCGAAAAAATACAGCCGGTTGTCAGTTCCCGTTTATAGGCGACGAATATAAAACGCTCCTCTGTGATCATTACTTGCTCCTCTGTACTGCCCTGCAGCGGGATCCTGGCTAGAAGACCCTCGACAAAGCGCTCCCTGTGTTCATGAGATGTGCTGTTGGCTGCCCGGACTTAGTGATAGTTGCTATTGTTGCCGAACGACCTAGAAAGCGTCATGAAACTACTGCTCGGAAAACAATAGCCGCGTACCCCATGTAGTGCCGGATAATAACTGCAAACAGAACGGACATAATGCTTGCTTTGGCACCATGCCCGCTTATTAGTTTTCTCCCCTGAGTTCAATTCACACGCACTGACCCAGTTTGAACGGGTCATCCGCCAGCTAAGAGATAGCTACGGGATGGCTATGCTCGACGGAGTTCCTTAGTCCCCTCCGATCGTTCACGCGATATCAAAGTCCTCAAGGACCGGTAGAGATTCGACTGGACACTACATTCTTCAGCCAAGCGGAGCGCTTCGCTGTGAGGAACCCCTCTCTTTAGGTTGCCCGCTTCCACGAGATAACTTCGACGTAGAGTCCTAGAAGGTGTGTGTTCCTGCCGTAGCCGTGCCTTCCCTGGACATCAGTGCAATCTAGGGGGGTCGGCAACGCTATCAGAGTGAGGAAGTTTAGGGCGACAAGTAGCACATTTGTTTATATACACATCTCTAACGTGGCTCGGGGTGTTAGGATCATGTAGGACCATATGGTGTTTTGCCCCAATGACAGAAGCCCTATGTGATACAAACTCGCCCCCATACCCTTGAAAGTACGGCCTGAGCCACGAGTGTCGATCGCGCAGCGTATGATCCAACGGGAAGGTAGTCTAGACGGTCGACAGAGTAAGGGTCTCTACTGGTTAAAAATAACAGCTCTTTCCCAAACGGTGACTATAAGAGTGGTTCGGACTAGCCATGTGGGCATTGAATCAACACGGAATTGTTAGGATGCCGGTAACCAAGTTGCCGATTAAAAATCCGCGATGAACGGTCTTACAGGCTGGGTACTGATAGCAGTAGGTATCGCACGATGTACAGTGAATCACCGTGCCGTTCTCCCATAACTCTGAATGGGCTTTGACGATTTGAACTAGAGTCGTCAACACGATCGGTCGAAGATCAACACACTCGATCACATAGGAGAAGCCATCGATGAGGGCATGTCTGCGCAAACCTGCATTCTGAATAAATAGTGGCTCACCCTTATGAGGTGGGTAGGCCAATTAGATGCAGCAGTCCTTGGGTCGGTTTTTTCCATATAGGAACCTAATTGCTCGGTCTCTCGGAGGTTCCGCGCATTGGCTTCGTCTCCTATGACCCTGGTCCAACGAAGGAGTAACAAGCGTTCGGGACGGATGTCTACATTATGGCCCGAGACGTGAACCACTCTAAAATGCCCGGAGGAATGCCCATCCATTGCGCTGTAATATATGAGACTACTGGCAATAAGCATCGAAAGGCCGGGAAAGCCCTGACGGTTATCGCTTGAACGCAAGGAGTGCTTCCACCGAGTTACAATCAATGTGAGCTATAGGATCCTCTTGGGACGGGCGGTAACT
seq00028   GTTGATACGAGGGCCGTAGACGACAAATAGCGTTGTTAGAGACTGTGAAAATCTTATCTCCCTATTCTCCAGAGATTAATTCTGTCCGAAGTCGGACTCTGCATCGCTCTAAATGAAACCATATTTCGATTGTATCTGATTGTATAACGGCGAAGCGCAGGTGGGAGGACGAGCACAAGAGGTAACATATCCATTGCACCGAGTAAATAGTGACATCCAGGACTATTTGAGCGCAAGTAAGCGTGTTACACGGTTTGACCCAATTTCCGAGTTCACCGCTAGTAGCTTGCGTAATGTGGCGGTGATATCGTCGCCACGGCCAGATGGCGTCTCGCGGCTGTAATGGTTAGGGCAAATATGGCCTCGCGCCCAGCAGATGGAACCTCTTTTGGAAAGAATCTACGTCTTTAAGTGAGCCACGGACTATACTGTGCCGAGTATTGCTTGCGCTACAGTTCGGTTGGCAGGTCTCCAACGTCCCGAGCCGGCCGAATGCACAGTAGAACAAGGAGCTTGCTTTCCAGCAAAATCCAGGCTTTTCTGCGTCAAGCTCAGCATAACTCGTGACCTATCAACGACGTTTTGAAATCATCTCCCCGAGCATTTGAACCTTCAAAGCGTTCTGGTAAAGGATTAGAATAACCAACATGTGAATTGTACTGAGGATAAGTTTCATAGTTGACATAATTCGAAAAAATACAGCCGGTTGTCAGTTCCCGTTTATAGGCGACGAATATAAAACGCTCCTCTGTGATCATTACTTGCTCCTCTGTACTGCCCTGCAGCGGGATCCTGGCTAGAAGACCCTCGACAAAGCGCTCCCTGTGTTCATGAGATGTGCTGTTGGCTGCCCGGACTTAGTGATAGTTGCTATTGTTGCCGAACGACCTAGAAAGCGTCATGAAACTACTGCTCGGAAAACAATAGCCGCGTACCCCATGTAGTGCCGGATAATAACTGCAAACAGAACGGACATAATGCTTGCTTTGGCACCATGCCCGCTTATTAGTTTTCTCCCCTGAGTTCAATTCACACGCACTGACCCAGTTTGAACGGGTCATCCGCCAGCTAAGAGATAGCTACGGGATGGCTATGCTCGACGGAGTTCCTTAGTCCCCTCCGATCGTTCACGCGATATCAAAGTCCTCAAGGACCGGTAGAGATTCGACTGGACACTACATTCTTCAGCCAAGCGGAGCGCTTCGCTGTGAGGAACCCCTCTCTTTAGGTTGCCCGCTTCCACGAGATAACTTCGACGTAGAGTCCTAGAAGGTGTGTGTTCCTGCCGTAGCCGTGCCTTCCCTGGACATCAGTGCAATCTAGGGGGGTCGGCAACGCTATCAGAGTGAGGAAGTTTAGGGCGACAAGTAGCACATTTGTTTATATACACATCTCTAACGTGGCTCGGGGTGTTAGGATCATGTAGGACCATATGGTGTTTTGCCCCAATGACAGAAGCCCTATGTGATACAAACTCGCCCCCATACCCTTGAAAGTACGGCCTGAGCCACGAGTGTCGATCGCGCAGCGTATGATCCAACGGGAAGGTAGTCTAGACGGTCGACAGAGTAAGGGTCTCTACTGGTTAAAAATAACAGCTCTTTCCCAAACGGTGACTATAAGAGTGGTTCGGACTAGCCATGTGGGCATTGAATCAACACGGAATTGTTAGGATGCCGGTAACCAAGTTGCCGATTAAAAATCCGCGATGAACGGTCTTACAGGCTGGGTACTGATAGCAGTAGGTATCGCACGATGTACAGTGAATCACCGTGCCGTTCTCCCATAACTCTGAATGGGCTTTGACGATTTGAACTAGAGTCGTCAACACGATCGGTCGAAGATCAACACACTCGATCACATAGGAGAAGCCATCGATGAGGGCATGTCTGCGCAAACCTGCATTCTGAATAAATAGTGGCTCACCCTTATGAGGTGGGTAGGCCAATTAGATGCAGCAGTCCTTGGGTCGGTTTTTTCCATATAGGAACCTAATTGCTCGGTCTCTCGGAGGTTCCGCGCATTGGCTTCGTCTCCTATGACCCTGGTCCAACGAAGGAGTAACAAGCGTTCGGGACGGATGTCTACATTATGGCCCGAGACGTGAACCACTCTAAAATGCCCGGAGGAATGCCCATCCATTGCGCTGTAATATATGAGACTACTGGCAATAAGCATCGAAAGGCCGGGAAAGCCCTGACGGTTATCGCTTGAACGCAAGGAGTGCTTCCACCGAGTTACAATCAATGTGAGCTATAGGATCCTCTTGGGACGGGCGGTAACT
seq00029   GTTGATACGAGGGCCGTAGACGACAAATAGCGTTGTTAGAGACTGTGAAAATCTTATCTCCCTATTCTCCAGAGATTAATTCTGTCCGAAGTCGGACTCTGCATCGCTCTAAATGAAACCATATTTCGATTGTATCTGATTGTATAACGGCGAAGCGCAGGTGGGAGGACGAGCACAAGAGGTAACATATCCATTGCACCGAGTAAATAGTGACATCCAGGACTATTTGAGCGCAAGTAAGCGTGTTACACGGTTTGACCCAATTTCCGAGTTCACCGCTAGTAGCTTGCGTAATGTGGCGGTGATATAGTCGCCACGGCCAGATGGCGTCTCGCGGCTGTAATGGTTAGGGCAAAAATGGCCTCGCGCCCAGCAGATGGAACCTCTTTTGGAAAGAATCTACGTCTTTAAGTGAGCCACGGACTATACTGTGCCGAGTATTGCTTGCGCTACAGTTCGGTTGGCAGGTCTCCAACGTCCCGAGCCGGCCGAATGCACAGTAGAACAAGGAGCTTGCTTTCCAGCAAAATCCAGGCTTTTCTGCGTCAAGCTCAGCATAACTCGTGACCTATCAACGACGTTTTGAAATCATCTCCCCGAGCATTTGAACCTTCAAAGCGTTCTGGTAAAGGATTAGAATAACCAACATGTGAATTGTACTGAGGATAAGTTTCATAGTTGACATAATTCGAAAAAATACAGCCGGTTGTCAGTTCCCGTTTATAGGCGACGAATATAAAACGCTCCTCTGTGATCATTACTTGCTCCTCTGTACTGCCCTGCAGCGGGATCCTGGCTAGAAGACCCTCGACAAAGCGCTCCCTGTGTTCATGAGATGTGCTGTTGGCTGCCCGGACTTAGTGATAGTTGCTATTGTTGCCGAACGACCTAGAAAGCGTCATGAAACTACTGCTCGGAAAACAATAGCCGCGTACCCCATGTAGTGCCGGATAATAACTGCAAACAGAACGGACATAATGCTTGCTTTGGCACCATGCCCGCTTATTAGTTTTCTCCCCTGAGTTCAATTCACACGCACTGACCCAGTTTGAACGGGTCATCCGCCAGCTAAGAGATAGCTACGGGATGGCTATGCTCGACGGAGTTCCTTAGTCCCCTCCGATCGTTCACGCGATATCAAAGTCCTCAAGGACCGGTAGAGATTCGACTGGACACTACATTCTTCAGCCAAGCGGAGCGCTTCGCTGTGAGGAACCCCTCTCTTTAGGTTGCCCGCTTCCACGAGATAACTTCGACGTAGAGTCCTAGAAGGTGTGTGTTCCTGCCGTAGCCGTGCCTTCCCTGGACATCAGTGCAATCTAGGGGGGTCGGCAACGCTATCAGAGTGAGGAAGTTTAGGGCGACAAGTAGCACATTTGTTTATATACACATCTCTAACGTGGCTCGGGGTGTTAGGATCATGTAGGACCATATGGTGTTTTGCCCCAATGACAGAAGCCCTATGTGATACAAACTCGCCCCCATACCCTTGAAAGTACGGCCTGAGCCACGAGTGTCGATCGCGCAGCGTATGATCCAACGGGAAGGTAGTCTAGACGGTCGACAGAGTAAGGGTCTCTATTGGTTAAAAATAACAGCTCTTTCCCAAACGGTGACTATAAGAGTGGTTCGGACTAGCCATGTGGGCATTGAATCAACACGGAATTGTTAGGATGCCGGTAACCAAGTTGCCGATTAAAAATCCGCGATGAACGGTCTTACAGGCTGGGTACTGATAGCAGTAGGTATCGCACGATGTACAGTGAATCACCGTGCCGTTCTCCCATAACTCTGAATGGGCTTTGACGATTTGAACTAGAGTCGTCAACACGATCGGTCGAAGATCAACACACTCGATCACATAGGAGAAGCCATCGATGAGGGCATGTCTGCGCAAACCTGCATTCTGAATAAATAGTGGCTCACCCTTATGAGGTGGGTAGGCCAATTAGATGCAGCAGTCCTTGGGTCGGTTTTTTCCATATAGGAACCTAATTGCTCGGTCTCTCGGAGGTTCCGCGCATTGGCTTCGTCTCCTATGACCCTGGTCCAACGAAGGAGTAACAAGCGTTCGGGACGGATGTCTACATTATGGCCCGAGACGTGAACCACTCTAAAATGCCCGGAGGAATGCCGATCCATTGCGCTGTAGTATATGAGACTACTGGCAATAAGCATCGAAAGGCCGGGAAAGCCCTGACGGTTATCGCTTGAACGCAAGGAGTGCTTCCACCGAGTTACAATCAATGTGAGCTATAGGATCCTCTTGGGACGGGCGGTAACT
seq00030   GTTGATACGAGGGCCGTAGACGACAAATAGCGTTGTTAGAGACTGTGAAAATCTTATCTCCCTATTCTCCAGAGATTAATTCTGTCCGAAGTCGGACTCTGCATCGCTCTAAATGAAACCATATTTCGATTGTATCTGATTGTATAACGGCGAAGCGCAGGTGGGAGGACGAGCACAAGAGGTAACATATCCATTGCACCGAGTAAATAGTGACATCCAGGACTATTTGAGCGCAAGTAAGCGTGTTACACGGTTTGACCCAATTTCCGAGTTCACCGCTAGTAGCTTGCGTAATGTGGCGGTGATATAGTCGCCACGGCCAGATGGCGTCTCGCGGCTGTAATGGTTAGGGCAAAAATGGCCTCGCGCCCAGCAGATGGAACCTCTTTTGGAAAGAATCTACGTCTTTAAGTGAGCCACGGACTATACTGTGCCGAGTATTGCTTGCGCTACAGTTCGGTTGGCAGGTCTCCAACGTCCCGAGCCGGCCGAATGCACAGTAGAACAAGGAGCTTGCTTTCCAGCAAAATCCAGGCTTTTCTGCGTCAAGCTCAGCATAACTCGTGACCTATCAACGACGTTTTGAAATCATCTCCCCGAGCATTTGAACCTTCAAAGCGTTCTGGTAAAGGATTAGAATAACCAACATGTGAATTGTACTGAGGATAAGTTTCATAGTTGACATAATTCGAAAAAATACAGCCGGTTGTCAGTTCCCGTTTATAGGCGACGAATATAAAACGCTCCTCTGTGATCATTACTTGCTCCTCTGTACTGCCCTGCAGCGGGATCCTGGCTAGAAGACCCTCGACAAAGCGCTCCCTGTGTTCATGAGATGTGCTGTTGGCTGCCCGGACTTAGTGATAGTTGCTATTGTTGCCGAACGACCTAGAAAGCGTCATGAAACTACTGCTCGGAAAACAATAGCCGCGTACCCCATGTAGTGCCGGATAATAACTGCAAACAGAACGGACATAATGCTTGCTTTGGCACCATGCCCGCTTATTAGTTTTCTCCCCTGAGTTCAATTCACACGCACTGACCCAGTTTGAACGGGTCATCCGCCAGCTAAGAGATAGCTACGGGATGGCTATGCTCGACGGAGTTCCTTAGTCCCCTCCGATCGTTCACGCGATATCAAAGTCCTCAAGGACCGGTAGAGATTCGACTGGACACTACATTCTTCAGCCAAGCGGAGCGCTTCGCTGTGAGGAACCCCTCTCTTTAGGTTGCCCGCTTCCACGAGATAACTTCGACGTAGAGTCCTAGAAGGTGTGTGTTCCTGCCGTAGCCGTGCCTTCCCTGGACATCAGTGCAATCTAGGGGGGTCGGCAACGCTATCAGAGTGAGGAAGTTTAGGGCGACAAGTAGCACATTTGTTTATATACACATCTCTAACGTGGCTCGGGGTGTTAGGATCATGTAGGACCATATGGTGTTTTGCCCCAATGACAGAAGCCCTATGTGATACAAACTCGCCCCCATACCCTTGAAAGTACGGCCTGAGCCACGAGTGTCGATCGCGCAGCGTATGATCCAACGGGAAGGTAGTCTAGACGGTCGACAGAGTAAGGGTCTCTACTGGTTAAAAATAACAGCTCTTTCCCAAACGGTGACTATAAGAGTGGTTCGGACTAGCCATGTGGGCATTGAATCAACACGGAATTGTTAGGATGCCGGTAACCAAGTTGCCGATTAAAAATCCGCGATGAACGGTCTTACAGGCTGGGTACTGATAGCAGTAGGTATCGCACGATGTACAGTGAATCACCGTGCCGTTCTCCCATAACTCTGAATGGGCTTTGACGATTTGAACTAGAGTCGTCAACACGATCGGTCGAAGATCAACACACTCGATCACATAGGAGAAGCCATCGATGAGGGCATGTCTGCGCAAACCTGCATTCTGAATAAATAGTGGCTCACCCTTATGAGGTGGGTAGGCCAATTAGATGCAGCAGTCCTTGGGTCGGTTTTTTCCATATAGGAACCTAATTGCTCGGTCTCTCGGAGGTTCCGCGCATTGGCTTCGTCTCCTATGACCCTGGTCCAACGAAGGAGTAACAAGCGTTCGGGACGGATGTCTACATTATGGCCCGAGACGTGAACCACTCTAAAATGCCCGGAGGAATGCCCATCCATTGCGCTGTAATATATGAGACTACTGGCAATAAGCATCGAAAGGCCGGGAAAGCCCTGACGGTTATCGCTTGAACGCAAGGAGTGCTTCCACCGAGTTACAATCAATGTGAGCTATAGGATCCTCTTGGGACGGGCGGTAACT
seq00031   GTTGATACGAGGGCCGTAGACGACAAATAGCGTTGTTAGAGACTGTGAAAATCTTATCTCCCTATTCTCCAGAGATTAATTCTGTCCGAAGTCGGACTCTGCATCGCTCTAAATGAAACCATATTTCGATTGTATCTGATTGTATAACGGCGAAGCGCAGGTGGGAGGACGAGCACAAGAGGTAACATATCCATTGCACCGAGTAAATAGTGACATCCAGGACTATTTGAGCGCAAGTAAGCGTGTTACACGGTTTGACCCAATTTCCGAGTTCACCGCTAGTAGCTTGCGTAATGTGGCGGTGATATAGTCGCCACGGCCAGATGGCGTCTCGCGGCTGTAATGGTTAGGGCAAAAATGGCCTCGCGCCCAGCAGATGGAACCTCTTTTGGAAAGAATCTACGTCTTTAAGTGAGCCACGGACTATACTGTGCCGAGTATTGCTTGCGCTACAGTTCGGTTGGCAGGTCTCCAACGTCCCGAGCCGGCCGAATGCACAGTAGAACAAGGAGCTTGCTTTCCAGCAAAATCCAGGCTTTTCTGCGTCAAGCTCAGCATAACTCGTGACCTATCAACGACGTTTTGAAATCATCTCCCCGAGCATTTGAACCTTCAAAGCGTTCTGGTAAAGGATTAGAATAACCAACATGTGAATTGTACTGAGGATAAGTTTCATAGTTGACATAATTCGAAAAAATACAGCCGGTTGTCAGTTCCCGTTTATAGGCGACGAATATAAAACGCTCCTCTGTGATCATTACTTGCTCCTCTGTACTGCCCTGCAGCGGGATCCTGGCTAGAAGACCCTCGACAAAGCGCTCCCTGTGTTCATGAGATGTGCTGTTGGCTGCCCGGACTTAGTGATAGTTGCTATTGTTGCCGAACGACCTAGAAAGCGTCATGAAACTACTGCTCGGAAAACAATAGCCGCGTACCCCATGTAGTGCCGGATAATAACTGCAAACAGAACGGACATAATGCTTGCTTTGGCACCATGCCCGCTTATTAGTTTTCTCCCCTGAGTTCAATTCACACGCACTGACCCAGTTTGAACGGGTCATCCGCCAGCTAAGAGATAGCTACGGGATGGCTATGCTCGACGGAGTTCCTTAGTCCCCTCCGATCGTTCACGCGATATCAAAGTCCTCAAGGACCGGTAGAGATTCGACTGGACACTACATTCTTCAGCCAAGCGGAGCGCTTCGCTGTGAGGAACCCCTCTCTTTAGGTTGCCCGCTTCCACGAGATAACTTCGACGTAGAGTCCTAGAAGGTGTGTGTTCCTGCCGTAGCCGTGCCTTCCCTGGACATCAGTGCAATCTAGGGGGGTCGGCAACGCTATCAGAGTGAGGAAGTTTAGGGCGACAAGTAGCACATTTGTTTATATACACATCTCTAACGTGGCTCGGGGTGTTAGGATCATGTAGGACCATATGGTGTTTTGCCCCAATGACAGAAGCCCTATGTGATACAAACTCGCCCCCATACCCTTGAAAGTACGGCCTGAGCCACGAGTGTCGATCGCGCAGCGTATGATCCAACGGGAAGGTAGTCTAGACGGTCGACAGAGTAAGGGTCTCTACTGGTTAAAAATAACAGCTCTTTCCCAAACGGTGACTATAAGAGTGGTTCGGACTAGCCATGTGGGCATTGAATCAACACGGAATTGTTAGGATGCCGGTAACCAAGTTGCCGATTAAAAATCCGCGATGAACGGTCTTACAGGCTGGGTACTGATAGCAGTAGGTATCGCACGATGTACAGTGAATCACCGTGCCGTTCTCCCATAACTCTGAATGGGCTTTGACGATTTGAACTAGAGTCGTCAACACGATCGGTCGAAGATCAACACACTCGATCACATAGGAGAAGCCATCGATGAGGGCATGTCTGCGCAAACCTGCATTCTGAATAAATAGTGGCTCACCCTTATGAGGTGGGTAGGCCAATTAGATGCAGCAGTCCTTGGGTCGGTTTTTTCCATATAGGAACCTAATTGCTCGGTCTCTCGGAGGTTCCGCGCATTGGCTTCGTCTCCTATGACCCTGGTCCAACGAAGGAGTAACAAGCGTTCGGGACGGATGTCTACATTATGGCCCGAGACGTGAACCACTCTAAAATGCCCGGAGGAATGCCCATCCATTGCGCTGTAATATATGAGACTACTGGCAATAAGCATCGAAAGGCCGGGAAAGCCCTGACGGTTATCGCTTGAACGCAAGGAGTGCTTCCACCGAGTTACAATCAATGTGAGCTATAGGATCCTCTTGGGACGGGCGGTAACT
seq00032   GTTGATACGAGGGCCGTAGACGACAAATAGCGTTGTTAGAGACTGTGAAAATCTTATCTCCCTATTCTCCAGAGATTAATTCTGTCCGAAGTCGGACTCTGCATCGCTCTAAATGAAACCATATTTCGATTGTATCTGATTGTATAACGGCGAAGCGCAGGTGGGAGGACGAGCACAAGAGGTAACATATCCATTGCACCGAGTAAATAGTGACATCCAGGACTATTTGAGCGCAAGTAAGCGTGTTACACGGTTTGACCCAATTTCCGAGTTCACCGCTAGTAGCTTGCGTAATGTGGCGGTGATATAGTCGCCACGGCCAGATGGCGTCTCGCGGCTGTAATGGTTAGGGCAAAAATGGCCTCGCGCCCAGCAGATGGAACCTCTTTTGGAAAGAATCTACGTCTTTAAGTGAGCCACGGACTATACTGTGCCGAGTATTGCTTGCGCTACAGTTCGGTTGGCAGGTCTCCAACGTCCCGAGCCGGCCGAATGCACAGTAGAACAAGGAGCTTGCTTTCCAGCAAAATCCAGGCTTTTCTGCGTCAAGCTCAGCATAACTCGTGACCTATCAACGACGTTTTGAAATCATCTCCCCGAGCATTTGAACCTTCAAAGCGTTCTGGTAAAGGATTAGAATAACCAACATGTGAATTGTACTGAGGATAAGTTTCATAGTTGACATAATTCGAAAAAATACAGCCGGTTGTCAGTTCCCGTTTATAGGCGACGAATATAAAACGCTCCTCTGTGATCATTACTTGCTCCTCTGTACTGCCCTGCAGCGGGATCCTGGCTAGAAGACCCTCGACAAAGCGCTCCCTGTGTTCATGAGATGTGCTGTTGGCTGCCCGGACTTAGTGATAGTTGCTATTGTTGCCGAACGACCTAGAAAGCGTCATGAAACTACTGCTCGGAAAACAATAGCCGCGTACCCCATGTAGTGCCGGATAATAACTGCAAACAGAACGGACATAATGCTTGCTTTGGCACCATGCCCGCTTATTAGTTTTCTCCCCTGAGTTCAATTCACACGCACTGACCCAGTTTGAACGGGTCATCCGCCAGCTAAGAGATAGCTACGGGATGGCTATGCTCGACGGAGTTCCTTAGTCCCCTCCGATCGTTCACGCGATATCAAAGTCCTCAAGGACCGGTAGAGATTCGACTGGACACTACATTCTTCAGCCAAGCGGAGCGCTTCGCTGTGAGGAACCCCTCTCTTTAGGTTGCCCGCTTCCACGAGATAACTTCGACGTAGAGTCCTAGAAGGTGTGTGTTCCTGCCGTAGCCGTGCCTTCCCTGGACATCAGTGCAATCTAGGGGGGTCGGCAACGCTATCAGAGTGAGGAAGTTTAGGGCGACAAGTAGCACATTTGTTTATATACACATCTCTAACGTGGCTCGGGGTGTTAGGATCATGTAGGACCATATGGTGTTTTGCCCCAATGACAGAAGCCCTATGTGATACAAACTCGCCCCCATACCCTTGAAAGTACGGCCTGAGCCACGAGTGTCGATCGCGCAGCGTATGATCCAACGGGAAGGTAGTCTAGACGGTCGACAGAGTAAGGGTCTCTACTGGTTAAAAATAACAGCTCTTTCCCAAACGGTGACTATAAGAGTGGTTCGGACTAGCCATGTGGGCATTGAATCAACACGGAATTGTTAGGATGCCGGTAACCAAGTTGCCGATTAAAAATCCGCGATGAACGGTCTTACAGGCTGGGTACTGATAGCAGTAGGTATCGCACGATGTACAGTGAATCACCGTGCCGTTCTCCCATAACTCTGAATGGGCTTTGACGATTTGAACTAGAGTCGTCAACACGATCGGTCGAAGATCAACACACTCGATCACATAGGAGAAGCCATCGATGAGGGCATGTCTGCGCAAACCTGCATTCTGAATAAATAGTGGCTCACCCTTATGAGGTGGGTAGGCCAATTAGATGCAGCAGTCCTTGGGTCGGTTTTTTCCATATAGGAACCTAATTGCTCGGTCTCTCGGAGGTTCCGCGCATTGGCTTCGTCTCCTATGACCCTGGTCCAACGAAGGAGTAACAAGCGTTCGGGACGGATGTCTACATTATGGCCCGAGACGTGAACCACTCTAAAATGCCCGGAGGAATGCCCGTCCATTGCGCTGTAATATATGAGACTACTGGCAATAAGCATCGAAAGGCCGGGAAAGCCCTGACGGTTATCGCTTGAACGCAAGGAGTGCTTCCACCGAGTTACAATCAATGTGAGCTATAGGATCCTCTTGGGACGGGCGGTAACT
seq00033   GTTGATACGAGGGCCGTAGACGACAAATAGCGTTGTTAGAGACTGTGAAAATCTTATCTCCCTATTCTCCAGAGATTAATTCTGTCCGAAGTCGGACTCTGCATCGCTCTAAATGAAACCATATTTCGATTGTATCTGATTGTATAACGGCGAAGCGCAGGTGGGAGGACGAGCACAAGAGGTAACATATCCATTGCACCGAGTAAATAGTGACATCCAGGACTATTTGAGCGCAAGTAAGCGTGTTACACGGTTTGACCCAATTTCCGAGTTCACCGCTAGTAGCTTGCGTAATGTGGCGGTGATATAGTCGCCACGGCCAGATGGCGTCTCGCGGCTGTAATGGTTAGGGCAAAAATGGCCTCGCGCCCAGCAGATGGAACCTCTTTTGGAAAGAATCTACGTCTTTAAGTGAGCCACGGACTATACTGTGCCGAGTATTGCTTGCGCTACAGTTCGGTTGGCAGGTCTCCAACGTCCCGAGCCGGCCGAATGCACAGTAGAACAAGGAGCTTGCTTTCCAGCAAAATCCAGGCTTTTCTGCGTCAAGCTCAGCATAACTCGTGACCTATCAACGACGTTTTGAAATCATCTCCCCGAGCATTTGAACCTTCAAAGCGTTCTGGTAAAGGATTAGAATAACCAACATGTGAATTGTACTGAGGATAAGTTTCATAGTTGACATAATTCGAAAAAATACAGCCGGTTGTCAGTTCCCGTTTATAGGCGACGAATATAAAACGCTCCTCTGTGATCATTACTTGCTCCTCTGTACTGCCCTGCAGCGGGATCCTGGCTAGAAGACCCTCGACAAAGCGCTCCCTGTGTTCATGAGATGTGCTGTTGGCTGCCCGGACTTAGTGATAGTTGCTATTGTTGCCGAACGACCTAGAAAGCGTCATGAAACTACTGCTCGGAAAACAATAGCCGCGTACCCCATGTAGTGCCGGATAATAACTGCAAACAGAACGGACATAATGCTTGCTTTGGCACCATGCCCGCTTATTAGTTTTCTCCCCTGAGTTCAATTCACACGCACTGACCCAGTTTGAACGGGTCATCCGCCAGCTAAGAGATAGCTACGGGATGGCTATGCTCGACGGAGTTCCTTAGTCCCCTCCGATCGTTCACGCGATATCAAAGTCCTCAAGGACCGGTAGAGATTCGACTGGACACTACATTCTTCAGCCAAGCGGAGCGCTTCGCTGTGAGGAACCCCTCTCTTTAGGTTGCCCGCTTCCACGAGATAACTTCGACGTAGAGTCCTAGAAGGTGTGTGTTCCTGCCGTAGCCGTGCCTTCCCTGGACATCAGTGCAATCTAGGGGGGTCGGCAACGCTATCAGAGTGAGGAAGTTTAGGGCGACAAGTAGCACATTTGTTTATATACACATCTCTAACGTGGCTCGGGGTGTTAGGATCATGTAGGACCATATGGTGTTTTGCCCCAATGACAGAAGCCCTATGTGATACAAACTCGCCCCCATACCCTTGAAAGTACGGCCAGAGCCACGAGTGTCGATCGCGCAGCGTATGATCCAACGGGAAGGTAGTCTAGACGGTCGACAGAGTAAGGGTCTCTATTGGTTAAAAATAACAGCTCTTTCCCAAACGGTGACTATAAGAGTGGTTCGGACTAGCCATGTGGGCATTGAATCAACACGGAATTGTTAGGATGCCGGTAACCAAGTTGCCGATTAAAAATCCGCGATGAACGGTCTTACAGGCTGGGTACTGATAGCAGTAGGTATCGCACGATGTACAGTGAATCACCGTGCCGTTCTCCCATAACTCTGAATGGGCTTTGACGATTTGAACTAGAGTCGTCAACACGATCGGTCGAAGATCAACACACTCGATCACATAGGAGAAGCCATCGATGAGGGCATGTCTGCGCAAACCTGCATTCTGAATAAATAGTGGCTCACCCTTATGAGGTGGGTAGGCCAATTAGATGCAGCAGTCCTTGGGTCGGTTTTTTCCATATAGGAACCTAATTGCTCGGTCTCTCGGAGGTTCCGCGCATTGGCTTCGTCTCCTATGACCCTGGTCCAACGAAGGAGTAACAAGCGTTCGGGACGGATGTCTACATTATGGCCCGAGACGTGAACCACTCTAAAATGCCCGGAGGAATGCCCATCCATTGCGCTGTAGTATATGAGACTACTGGCAATAAGCATCGAAAGGCCGGGAAAGCCCTGACGGTTATCGCTTGAACGCAAGGAGTGCTTCCACCGAGTTACAATCAATGTGAGCTATAGGATCCTCTTGGGACGGGCGGTAACT
