# Supplementary material for: How Good Are Indirect Tests at Detecting Recombination in Human mtDNA?
Source: G3 (Bethesda). 2013 Jul 1;3(7):1095–104. doi: 10.1534/g3.113.006510 (PMC3704238; doi:10.1534/g3.113.006510)
Supplement: Supporting Information [file supp_g3.113.006510_FileS2.gz › SequenceData/mtDNA_ratehet&popgrowth/10/3rdbase/Infiles/10_39-new.txt]

33 2284
seq00001   CCAGCTAGGTTAATGTTAGTTTGGTCATTAGTAACACGGCGTGGCAACTAAGTCGTAGAATTCATGGGATTGCATCTGGGCCTACCCAACATAACCCCAAGATCCTACACAAAGACCCATAGCGATTAAGGAGTCTGGCATTTACTTTAAGCATCGAATCCTTCTTACTCCATCCCAGCGTTTCTGGGGACCGAGGTCGAGGGTTAAGGCTCAGCGACCGCTAGCTGGCTAGTGAAAGTGAATAGCTAGGTATCTGGGGAGGATACAAAGGGCTCGGCCACGCTATCGTCAGTGGGCCTCTGGACACAAATGCAGATGAGGGACGTCCAGGAGTAGACTGCTGCAATCTATTCGGGCAGGAGTGGACTTAATCGTTTGAGCAGGACCGTATCGGCTAGGCAATGTCCTTTCTTTTCGGAACCGGAGCCGTTATGACCTGGAGGTACCACCCCAGTATAAAAGTTTTTACAATCCCTCCCTATATCGCCCCTACCCCGTGAGTAGGGCTCGTGCAGGACTGATAGCTTTTACCTACAGGTCGTAATTTGGTCTTACCTCCAGTGCTTCCCAAAGTACGACTGTGCCTCCCAGCTTTCGTAGATATTATTCGATATAGCATTGGGAACTAAGAAAATACAGAGGATCCAGGCAAGTGATTCTGGCGCGGTACTAAATTTAGTTTAGTTTTGTGAGAACCGTCATTCGAGCGACTCTAACGTTGGTCGGTCACTCCCCCGCACCCCGGAAAAACTTTTGCTTCGACATGAGATCGCAGATGTGCGTGTGCGCGTTTCCCAACCCCGCACCACGTCATTGTCTGTGCATATACAGCGAGGCTCCACACCTCCCGCCATCCTTTGATTGTCCCCCTTATTCCCGAGAGTGTGGTATGAGGCCGGACAGCAAACAGCCGTCGGCAGGCGTAGGATAGAATCATGGAAGGCACCCTTATTGTCTTTGCGTCGATAACTGAATGTGGGGCCCAGCAACCTGTATGCTAAGGCTTTACGTTCGGGTTGCAACCCTTATTAAAAGGACGTAGCGTAAGTACAGGCCCAGCCTTGTAGCCCTGCGTTTTCAATTCCAGTGCGAAGATTTGGGCGTATCAACCTACTGCGACCATTCCGACTTTGCGCACCGACTCGTTCACGTTATTTAGCGGGATTAGTTAGCGGTGAGCTGAATTCACTTGGCCATGCTTAAGCTAGTTCCATAGATAAAGGATTTATTCGCATGACTAAGAGGAAGGTAGAACCTGGCTTATTAGTATAGCACGTTGAATTCTCCCATTAGACGATATCGGAGTAATGGCATACCCTACCGTTCCGAATCCAGCAAAACGACGACTATTACTAGGCGTGATTGCCTGCAAGGGGTGGCTCAATCCACGGCCACGCATCTACAAAGGAGATAGTTTAAAAAGCCATCTTTACAGGTAGAAATACCCATCCTGACCCACGGGATCTACTTTGCTCGCCCCAAAGGTTAGAGTATCGAACAATTGACATTCGTCGATTCCAATATTGTAATTACGAACATCGCTGACAAGAAATTGTGCCTCTATGAATGACTTCTATACCAACCCGGATCCTAGTTGACAATTGAGCAAGAGCACACCTTACAGAGGACCCCAACGCCTTCGCGCTCTGACGCTAGCTTACGAATTAACCCCAACATTTTTCTGTACAGTTAGCCGATATGAATAATAAACAAACGGGTTTCTAATAGTGCTTGAAATTTTTTCGTGCAGAACGTGCCTGACCTCAAGGCGTCGTGCCAGTATACCTTATCGACCGAGTCTGTCCCACCGCTCATGGCGGGTAAAACCTGCTCTTGGATCGAGGGCATCTGGTTTATTAGCCCTCAGGTTGAAGGCCCTGGTGTGCCTTGATTGCATGAAGGGTTTGTTTCCGCTATGTGCACCCTAGGGAAGATCGCATATTCCACCGTTTCGAGCTACTAGTTCGCAGGGGTTGTTCCTGCTCCACCTGACAGGGGGTTGTTGAGTGAGATACCCGCAAGCGACCATCTGGTACCTCACAAGACTCCACGCTCTGCGACGATATTGCGTAATTGTAATTTCGTAGGGCCTCCTAGCTGATGTCTCAACCATGCACATCATCTGGCTGGGGCGGCTGCATGAAAAGGGAACTGAAGGCGACTCAAAACCCGCTCTAAGAGGCTGTCCAGGTGAAAAGCTCGACCAATAGCCCACTAGAATAAGGAGCTTCAGGCCTATCTTACTACCCATATGGGGCATTCGCAGAGGATGTACAATGGTTCG
seq00002   CCAGCTAGGTTAATGTTAGTTTGGTCATTAGTAACACGGCGTGGCAACTAAGTCGTAGAATTCATGGGATTGCATCTGGGCCTACCCAACATAACCCCAAGATCCTACACAAAGACCCATAGCGATTAAGGAGTCTGGCATTTACTTTAAGCATCGAATCCTTCTTACTCCATCCCAGCGTTTCTGGGGACCGAGGTCGAGGGTTAAGGCTCAGCGACCGCTAGCTGGCTAGTGAAAGTGAATAGCTAGGTATCTGGGGAGGATACAAAGGGCTCGGCCACGCTATCGTCAGTGGGCCTCTGGACACAAATGCAGATGAGGGACGTCCAGGAGTAGACTGCTGCAATCTATTCGGGCAGGAGTGGACTTAATCGTTTGAGCAGGACCGTATCGGCTAGGCAATGTCCTTTCTTTTCGGAACCGGAGCCGTTATGACCTGGACGTACCACCCCAGTATAAAAGTTTTTACAATCCCTCCCTATATCGCCCCTACCCCGTGAGTAGGGCTCGTGCAGGACTGATAGCTTTTACCTACAGGTCGTAATTTGGTCTTACCTCCAGTGCTTCCCAAAGTACGACTGTGCCTCCCAGCTTTCGTAGATATTATTCGATATAGCATTGGGAACTAAGAAAATACAGAGGATCCAGGCAAGTGATTCTGGCGCGGTACTAAATTTAGTTTAGTTTTGTGAGAACCGTCATTCGAGCGACTCTAACGTTGGTCGGTCACTCCCCCGCACCCGGGAAAAACTTTTGCTTCGACATGAGATCGCAGATGTGCGTGTGCGCGTTTCCCAACCCCGCACCACGTCATTGTCTGTGCATATACAGCGAGGCTCCACACCTCCCGCCATCCTTTGATTGTCCCCCTTATTCCCGAGAGTGTGGTATGAGGCCGGACAGCAAACAGCCGTCGGCAGGCGTAGGATAGAATCATGGAAGGCACCCTTATTGTCTTTGCGTCGATAACTGAATGTGGGCCCCAGCAACCTGTATGCTAAGGCTTTACGTTCGGGTTGCAACCCTTATTAAAAGGACGTAGCGTAAGTACAGGCCCAGCCTTGTAGCCCTGCGTTTTCAATTCCAGTGCGAAGATTTGGGCGTATCAACCTACTGCGACCATTCCGACTTTGCGCACCGACTCGTTCACGTTATTTAGCGGGATTAGTTAGCGGTGAGCTGAATTCACTTGGCCATGCTTAAGCTAGTTCCATAGATAAAGGATTTATTCGCATGACTAAGAGGAAGGTAGAACCTGGCTTATTAGTATAGCACGTTGAATTCTCCCATTAGACGATATCGGAGTAATGGCATACCCTACCGTTCCGAATCCAGCAAAACGACGACTATTACTAGGCGTGATTGCCTGCAAGGGGTGGCTCAATCCACGGCCACGCATCTACAAAGGAGATAGTTTAAAAAGCCATCTTTACAGGTAGAAATACCCATCCTGACCCACGGGATCTACTTTGCTCGCCCCAAAGGTTAGAGTATCGAACAATTGACATTCGTCGATTCCAATATTGTAATTACGAACATCGCTGACAAGAAATTGTGCCTCTATGAATGACTTCTATACCAACCCGGATCCTAGTTGACAATTGAGCAAGAGCACACCTTACAGAGGACCCCAACGCCTTCGCGCTCTGACGCTAGCTTACGAATTAACCCCAACATTTTTCTGTACAGTTAGCCGATATGAATAATAAACAAACGGGTTTCTAATAGTGCTTGAATTTTTTTCGTGCAGAACGTGCCTGACCTCAAGGCGTCGTGCCAGTATACCTTAGCGACCGAGTCTGTCCCACCGCTCATGGCGGGTAAAACCTGCTCTTGGATCGAGGGCATCTGGTTTATTAGCCCTCAGGTTGAAGGCCCTGGTGTGCCTTGATTGCATGAAGGGTTTGTTTCCGCTATGTGCACCCTAGGGAAGATCGCATATTCCACCGTTTCGAGCTACTAGTTCGCAGGGGTTGTTCCTGCTCCACCTGACAGGCGGTTGTTGAGTGAGATACCCGCAAGCGACCATCTGGTACCTCACAAGACTCCACGCTCTGCGACGATATTGCGTAATTGTAATTTCGTAGGGCCTCCTAGCTGATGTCTCAACCATGCACATCATCTGGCTGGGGCGGCTGCATGAAAAGGGAACTGAAGGCGACTCAAAACCCGCTCTAAGAGGCTGTCCAGGTGAAAAGCTCGACCAATAGCCCACTAGAATAAGGAGCTTCAGGCCTATCTTACTACCCATATGGGGCATTCGCAGAGGATGTACAATGGTTCG
seq00003   CCAGCTAGGTTAATGTTAGTTTGGTCATTAGTAACACGGCGTGGCAACTAAGTCGTAGAATTCATGGGATTGCATCTGGGCCTACCCAACATAACCCCAAGATCCTACACAAAGACCCATAGCGATTAAGGAGTCTGGCATTTACTTTAAGCATCGAATCCTTCTTACTCCATCCCAGCGTTTCTGGGGACCGAGGTCGAGGGTTAAGGCTCAGCGACCGCTAGCTGGCTTGTGAAAGTGAATAGCTAGGTATCTGGGGAGGATACAAAGGGCTCGGCCACGCTATCGTCAGTGGGCCTCTGGACACAAATGCAGATGAGGGACGTCCAGGAGTAGACTGCTGCAATCTATTCGGGCAGGAGTGGACTTAATCGTTTGAGCAGGACCGTATCGGCTAGGCAATGTCCTTTCTTTTCGGAACCGGAGCCGTTATGACCTGGAGGTACCACCCCAGTATAAAAGTTTTTACAATCCCTCCCTATATCGCCCCTACCCCGTGAGTAGGGCTCGTGCAGGACTGATAGCTTTTACCTACAGGTCGTAATTTGGTCTTACCTCCAGTGCTTCCCAAAGTACGACTGTGCCTCCCAGCTTTCGTAGATATTATTCGATATAGCATTGGGAACTAAGAAAATACAGAGGATCCAGGCAAGTGATTCTGGCGCGGTACTAAATTTAGTTTAGTTTTGTGAGAACCGTCATTCGAGCGACTCTAACGTTGGTCGGTCACTCCCCCGCACCCGGGAAAAACTTTTGCTTCGACATGAGATCGCAGATGTGCGTGTGCGCGTTTCCCAACCCCGCACCACGTCATTGTCTGTGCATATACAGCGAGGCTCCACACCTCCCGCCATCCTTTGATTGTCCCCCTTATTCCCGAGAGTGTGGTATGAGGCCGGACAGCAAACAGCCGTCGGCAGGCGTAGGATAGAATCATGGAAGGCACCCTTATTGTCTTTGCGTCGATAACTGAATGTGGGGCCCAGCAACCTGTATGCTAAGGCTTTACGTTCGGGTTGCAACCCTTATTAAAAGGACGTAGCGTAAGTACAGGCCCAGCCTTGTAGCCCTGCGTTTTCAATTCCAGTGCGAAGATTTGGGCGTATCAACCTACTGCGACCATTCCGACTTTGCGCACCGACTCGTTCACGTTATTTAGCGGGATTAGTTAGCGGTGAGCTGAATTCACTTGGCCATGCTTAAGCTAGTTCCATAGATAAAGGATTTATTCGCATGACTAAGAGGAAGGTAGAACCTGGCTTATTAGTATAGCACGTTGAATTCTCCCATTAGACGATATCGGAGTAATGGCATACCCTACCGTTCCGAATCCAGCAAAACGACGACTATTACTAGGCGTGATTGCCTGCAAGGGGTGGCTCAATCCACGGCCACGCATCTACAAAGGAGATAGTTTAAAAAGCCATCTTTACAGGTAGAAATACCCATCCTGACCCACGGGATCTACTTTGCTCGCCCCAAAGGTTAGAGTATCGAACAATTGACATTCGTCGATTCCAATATTGTAATTACGAACATCGCTGACAAGAAATTGTGCCTCTATGAATGACTTCTATACCAACCCGGATCCTAGTTGACAATTGAGCAAGAGCACACCTTACAGAGGACCCCAACGCCTTCGCGCTCTGACGCTAGCTTACGAATTAACCCCAACATTTTTCTGTACAGTTAGCCGATATGAATAATAAACAAACGGGTTTCTAATAGTGCTTGAAATTTTTTCGTGCAGAACGTGCCTGACCTCAAGGCGTCGTGCCAGTATACCTTAGCGACCGAGTCTGTCCCACCGCTCATGGCGGGTAAAACCTGCTCTTGGATCGAGGGCATCTGGTTTATTAGCCCTCAGGTTGAAGGCCCTGGTGTGCCTTGATTGCATGAAGGGTTTGTTTCCGCTATGTGCACCCTAGGGAAGATCGCATATTCCACCGTTTCGAGCTACTAGTTCGCAGGGGTTGTTCCTGCTCCACCTGACAGGGGGTTGTTGAGTGAGATACCCGCAAGCGACCATCTGGTACCTCACAAGACTCCACGCTCTGCGACGATATTGCGTAATTGTAATTTCGTAGGGCCTCCTAGCTGATGTCTCAACCATGCACATCATCTGGCTGGGGCGGCTGCATGAAAAGGGAACTGAAGGCGACTCAAAACCCGCTCTAAGAGGCTGTCCAGGTGAAAAGCTCGACCAATAGCCCACTAGAATAAGGAGCTTCAGGCCTATCTTACTACCCATATGGGGCATTCGCAGAGGATGTACAATGGTTCG
seq00004   CCAGCTAGGTTAATGTTAGTTTGGTCATTAGTAACACGGCGTGGCAACTAAGTCGTAGAATTCATGGGATTGCATCTGGGCCTACCCAACATAACCCCAAGATCCTACACAAAGACCCATAGCGATTAAGGAGTCTGGCATTTACTTTAAGCATCGAATCCTTCTTACTCCATCCCAGCGTTTCTGGGGACCGAGGTCGAGGGTTAAGGCTCAGCGACCGCTAGCTGGCTAGTGAAAGTGAATAGCTAGGTATCTGGGGAGGATACAAAGGGCTCGGCCACGCTATCGTCAGTGGGCCTCTGGACACAAATGCAGATGAGGGACGTCCAGGAGTAGACTGCTGCAATCTATTCGGGCAGGAGTGGACTTAATCGTTTGAGCAGGACCGTATCGGCTAGGCAATGTCCTTTCTTTTCGGAACCGGAGCCGTTATGACCTGGAGGTACCACCCCAGTATAAAAGTTTTTACAATCCCTCCCTATATCGCCCCTACCCCGTGAGTAGGGCTCGTGCAGGACTGATAGCTTTTACCTACAGGTCGTAATTTGGTCTTACCTCCAGTGCTTCCCAAAGTACGACTGTGCCTCCCAGCTTTCGTAGATATTATTCGATATAGCATTGGGAACTAAGAAAATACAGAGGATCCAGGCAAGTGATTCTGGCGCGGTACTAAATTTAGTTTAGTTTTGTGAGAACCGTCATTCGAGCGACTCTAACGTTGGTCGGTCACTCCCCCGCACCCGGGAAAAACTTTTGCTTCGACATGAGATCGCAGATGTGCGTGTGCGCGTTTCCCAACCCCGCACCACGTCATTGTCTGTGCATATACAGCGAGGCTCCACACCTCCCGCCATCCTTTGATTGTCCCCCTTATTCCCGAGAGTGTGGTATGAGGCCGGACAGCAAACAGCCGTCGGCAGGCGTAGGATAGAATCATGGAAGGCACCCTTATTGTCTTTGCGTCGATAACTGAATGTGGGGCCCAGCAACCTGTATGCTAAGGCTTTACGTTCGGGTTGCAACCCTTATTAAAAGGACGTAGCGTAAGTACAGGCCCAGCCTTGTAGCCCTGCGTTTTCAATTCCAGTGCGAAGATTTGGGCGTATCAACCTACTGCGACCATTCCGACTTTGCGCACCGACTCGTTCACGTTATTTAGCGGGATTAGTTAGCGGTGAGCTGAATTCACTTGGCCATGCTTAAGCTAGTTCCATAGATAAAGGATTTATTCGCATGACTAAGAGGAAGGTAGAACCTGGCTTATTAGTATAGCACGTTGAATTCTCCCATTAGACGATATCGGAGTAATGGCATACCCTACCGTTCCGAATCCAGCAAAACGACGACTATTACTAGGCGTGATTGCCTGCAAGGGGTGGCTCAATCCACGGCCACGCATCTACAAAGGAGATAGTTTAAAAAGCCATCTTTACAGGTAGAAATACCCATCCTGACCCACGGGATCTACTTTGCTCGCCCCAAAGGTTAGAGTATCGAACAATTGACATTCGTCGATTCCAATATTGTAATTACGAACATCGCTGACAAGAAATTGTGCCTCTATGAATGACTTCTATACCAACCCGGATCCTAGTTGACAATTGAGCAAGAGCACACCTTACAGAGGACCCCAACGCCTTCGCGCTCTGACGCTAGCTTACGAATTAACCCCAACATTTTTCTGTACAGTTAGCCGATATGAATAATAAACAAACGGGTTTCTAATAGTGCTTGAAATTTTTTCGTGCAGAACGTGCCTGACCTCAAGGCGTCGTGCCAGTATACCTTAGCGACCGAGTCTGTCCCACCGCTCATGGCGGGTAAAACCTGCTCTTGGATCGAGGGCATCTGGTTTATTAGCCCTCAGGTTGAAGGCCCTGGTGTGCCTTGATTGCATGAAGGGTTTGTTTCCGCTATGTGCACCCTAGGGAAGATCGCATATTCCACCGTTTCGAGCTACTAGTTCGCAGGGGTTGTTCCTGCTCCACCTGACAGGGGGTTGTTGAGTGAGATACCCGCAAGCGACCATCTGGTACCTCACAAGACTCCACGCTCTGCGACGATATTGCGTAATTGTAATTTCGTAGGGCCTCCTAGCTGATGTCTCAACCATGCACATCATCTGGCTGGGGCGGCTGCATGAAAAGGGAACTGAAGGCGACTCAAAACCCGCTCTAAGAGGCTGTCCAGGTGAAAAGCTCGACCAATAGCCCACTAGAATAAGGAGCTTCAGGCCTATCTTACTACCCATATGGGGCATTCGCAGAGGATGTACAATGGTTCG
seq00005   CCAGCTAGGTTAATGTTAGTTTGGTCATTAGTAACACGGCGTGGCAACTAAGTCGTAGAATTCATGGGATTGCATCTGGGCCTACCCAACATAACCCCAAGATCCTACACAAAGACCCATAGCGATTAAGGAGTCTGGCATTTACTTTAAGCATCGAATCCTTCTTACTCCATCCCAGCGTTTCTGGGGACCGAGGTCGAGGGTTAAGGCTCAGCGACCGCTAGCTGGCTAGTGAAAGTGAATAGCTAGGTATCTGGGGAGGATACAAAGGGCTCGGCCACGCTATCGTCAGTGGGCCTCTGGACACAAATGCAGATGAGGGACGTCCAGGAGTAGACTGCTGCAATCTATTCGGGCAGGAGTGGACTTAATCGTTTGAGCAGGACCGTATCGGCTAGGCAATGTCCTTTCTTTTCGGAACCGGAGCCGTTATGACCTGGAGGTACCACCCCAGTATAAAAGTTTTTACAATCCCTCCCTATATCGCCCCTACCCCGTGAGTAGGGCTCGTGCAGGACTGATAGCTTTTACCTACAGGTCGTAATTTGGTCTTACCTCCAGTGCTTCCCAAAGTACGACTGTGCCTCCCAGCTTTCGTAGATATTATTCGATATAGCATTGGGAACTAAGAAAATACAGAGGATCCAGGCAAGTGATTCTGGCGCGGTACTAAATTTAGTTTAGTTTTGTGAGAACCGTCATTCGAGCGACTCTAACGTTGGTCGGTCACTCCCCCGCACCCGGGAAAAACTTTTGCTTCGACATGAGATCGCAGATGTGCGTGTGCGCGTTTCCCAACCCCGCACCACGTCATTGTCTGTGCATATACAGCGAGGCTCCACACCTCCCGCCATCCTTTGATTGTCCCCCTTATTCCCGAGAGTGTGGTATGAGGCCGGACAGCAAACAGCCGTCGGCAGGCGTAGGATAGAATCATGGAAGGCACCCTTATTGTCTTTGCGTCGATAACTGAATGTGGGGCCCAGCAACCTGTATGCTAAGGCTTTACGTTCGGGTTGCAACCCTTATTAAAAGGACGTAGCGTAAGTACAGGCCCAGCCTTGTAGCCCTGCGTTTTCAATTCCAGTGCGAAGATTTGGGCGTATCAACCTACTGCGACCATTCCGACTTTGCGCACCGACTCGTTCACGTTATTTAGCGGGATTAGTTAGCGGTGAGCTGAATTCACTTGGCCATGCTTAAGCTAGTTCCATAGATAAAGGATTTATTCGCATGACTAAGAGGAAGGTAGAACCTGGCTTATTAGTATAGCACGTTGAATTCTCCCATTAGACGATATCGGAGTAATGGCATACCCTACCGTTCCGAATCCAGCAAAACGACGACTATTACTAGGCGTGATTGCCTGCAAGGGGTGGCTCAATCCACGGCCACGCATCTACAAAGGAGATAGTTTAAAAAGCCATCTTTACAGGTAGAAATACCCATCCTGACCCACGGGATCTACTTTGCTCGCCCCAAAGGTTAGAGTATCGAACAATTGACATTCGTCGATTCCAATATTGTAATTACGAACATCGCTGACAAGAAATTGTGCCTCTATGAATGACTTCTATACCAACCCGGATCCTAGTTGACAATTGAGCAAGAGCACACCTTACAGAGGACCCCAACGCCTTCGCGCTCTGACGCTAGCTTACGAATTAACCCCAACATTTTTCTGTACAGTTAGCCGATATGAATAATAAACAAACGGGTTTCTAATAGTGCTTGAAATTTTTTCGTGCAGAACGTGCCTGACCTCAAGGCGTCGTGCCAGTATACCTTAGCGACCGAGTCTGTCCCACCGCTCATGGCGGGTAAAACCTGCTCTTGGATCGAGGGCATCTGGTTTATTAGCCCTCAGGTTGAAGGCCCTGGTGTGCCTTGATTGCATGAAGGGTTTGTTTCCGCTATGTGCACCCTAGGGAAGATCGCATATTCCACCGTTTCGAGCTACTAGTTCGCAGGGGTTGTTCCTGCTCCACCTGACAGGGGGTTGTTGAGTGAGATACCCGCAAGCGACCATCTGGTACCTCACAAGACTCCACGCTCTGCGACGATATTGCGTAATTGTAATTTCGTAGGGCCTCCTAGCTGATGTCTCAACCATGCACATCATCTGGCTGGGGCGGCTGCATGAAAAGGGAACTGAAGGCGACTCAAAACCCGCTCTAAGAGGCTGTCCAGGTGAAAAGCTCGACCAATAGCCCACTAGAATAAGGAGCTTCAGGCCTATCTTACTACCCATATGGGGCATTCGCAGAGGATGTACAATGGTTCG
seq00006   CCAGCTAGGTTAATGTTAGTTTGGTCATTAGTAACACGGCGTGGCAACTAAGTCGTAGAATTCATGGGATTGCATCTGGGCCTACCCAACATAACCCCAAGATCCTACACAAAGACCCATAGCGATTAAGGAGTCTGGCATTTACTTTAAGCATCGAATCCTTCTTACTCCATCCCAGCGTTTCTGGGGACCGAGGTCGAGGGTTAAGGCTCAGCGACCGCTAGCTGGCTAGTGAAAGTGAATAGCTAGGTATCTGGGGAGGATACAAAGGGCTCGGCCACGCTATCGTCAGTGGGCCTCTGGACACAAATGCAGATGAGGGACGTCCAGGAGTAGACTGCTGCAATCTATTCGGGCAGGAGTGGACTTAATCGTTTGAGCAGGACCGTATCGGCTAGGCAATGTCCTTTCTTTTCGGAACCGGAGCCGTTATGACCTGGAGGTACCACCCCAGTATAAAAGTTTTTACAATCCCTCCCTATATCGCCCCTACCCCGTGAGTAGGGCTCGTGCAGGACTGATAGCTTTTACCTACAGGTCGTAATTTGGTCTTACCTCCAGTGCTTCCCAAAGTACGACTGTGCCTCCCAGCTTTCGTAGATATTATTCGATATAGCATTGGGAACTAAGAAAATACAGAGGATCCAGGCAAGTGATTCTGGCGCGGTACTAAATTTAGTTTAGTTTTGTGAGAACCGTCATTCGAGCGACTCTAACGTTGGTCGGTCACTCCCCCGCACCCGGGAAAAACTTTTGCTTCGACATGAGATCGCAGATGTGCGTGTGCGCGTTTCCCAACCCCGCACCACGTCATTGTCTGTGCATATACAGCGAGGCTCCACACCTCCCGCCATCCTTTGATTGTCCCCCTTATTCCCGAGAGTGTGGTATGAGGCCGGACAGCAAACAGCCGTCGGCAGGCGTAGGATAGAATCATGGAAGGCACCCTTATTGTCTTTGCGTCGATAACTGAATGTGGGGCCCAGCAACCTGTATGCTAAGGCTTTACGTTCGGGTTGCAACCCTTATTAAAAGGACGTAGCGTAAGTACAGGCCCAGCCTTGTAGCCCTGCGTTTTCAATTCCAGTGCGAAGATTTGGGCGTATCAACCTACTGCGACCATTCCGACTTTGCGCACCGACTCGTTCACGTTATTTAGCGGGATTAGTTAGCGGTGAGCTGAATTCACTTGGCCATGCTTAAGCTAGTTCCATAGATAAAGGATTTATTCGCATGACTAAGAGGAAGGTAGAACCTGGCTTATTAGTATAGCACGTTGAATTCTCCCATTAGACGATATCGGAGTAATGGCATACCCTACCGTTCCGAATCCAGCAAAACGACGACTATTACTAGGCGTGATTGCCTGCAAGGGGTGGCTCAATCCACGGCCACGCATCTACAAAGGAGATAGTTTAAAAAGCCATCTTTACAGGTAGAAATACCCATCCTGACCCACGGGATCTACTTTGCTCGCCCCAAAGGTTAGAGTATCGAACAATTGACATTCGTCGATTCCAATATTGTAATTACGAACATCGCTGACAAGAAATTGTGCCTCTATGAATGACTTCTATACCAACCCGGATCCTAGTTGACAATTGAGCAAGAGCACACCTTACAGAGGACCCCAACGCCTTCGCGCTCTGACGCTAGCTTACGAATTAACCCCAACATTTTTCTGTACAGTTAGCCGATATGAATAATAAACAAACGGGTTTCTAATAGTGCTTGAATTTTTTTCGTGCAGAACGTGCCTGACCTCAAGGCGTCGTGCCAGTATACCTTAGCGACCGAGTCTGTCCCACCGCTCATGGCGGGTAAAACCTGCTCTTGGATCGAGGGCATCTGGTTTATTAGCCCTCAGGTTGAAGGCCCTGGTGTGCCTTGATTGCATGAAGGGTTTGTTTCCGCTATGTGCACCCTAGGGAAGATCGCATATTCCACCGTTTCGAGCTACTAGTTCGCAGGGGTTGTTCCTGCTCCACCTGACAGGCGGTTGTTGAGTGAGATACCCGCAAGCGACCATCTGGTACCTCACAAGACTCCACGCTCTGCGACGATATTGCGTAATTGTAATTTCGTAGGGCCTCCTAGCTGATGTCTCAACCATGCACATCATCTGGCTGGGGCGGCTGCATGAAAAGGGAACTGAAGGCGACTCAAAACCCGCTCTAAGAGGCTGTCCAGGTGAAAAGCTCGACCAATAGCCCACTAGAATAAGGAGCTTCAGGCCTATCTTACTACCCATATGGGGCATTCGCAGAGGATGTACAATGGTTCG
seq00007   CCAGCTAGGTTAATGTTAGTTTGGTCATTAGTAACACGGCGTGGCAACTAAGTCGTAGAATTCATGGGATTGCATCTGGGCCTACCCAACATAACCCCAAGATCCTACACAAAGACCCATAGCGATTAAGGAGTCTGGCATTTACTTTAAGCATCGAATCCTTCTTACTCCATCCCAGCGTTTCTGGGGACCGAGGTCGAGGGTTAAGGCTCAGCGACCGCTAGCTGGCTTGTGAAAGTGAATAGCTAGGTATCTGGGGAGGATACAAAGGGCTCGGCCACGCTATCGTCAGTGGGCCTCTGGACACAAATGCAGATGAGGGACGTCCAGGAGTAGACTGCTGCAATCTATTCGGGCAGGAGTGGACTTAATCGTTTGAGCAGGACCGTATCGGCTAGGCAATGTCCTTTCTTTTCGGAACCGGAGCCGTTATGACCTGGAGGTACCACCCCAGTATAAAAGTTTTTACAATCCCTCCCTATATCGCCCCTACCCCGTGAGTAGGGCTCGTGCAGGACTGATAGCTTTTACCTACAGGTCGTAATTTGGTCTTACCTCCAGTGCTTCCCAAAGTACGACTGTGCCTCCCAGCTTTCGTAGATATTATTCGATATAGCATTGGGAACTAAGAAAATACAGAGGATCCAGGCAAGTGATTCTGGCGCGGTACTAAATTTAGTTTAGTTTTGTGAGAACCGTCATTCGAGCGACTCTAACGTTGGTCGGTCACTCCCCCGCACCCGGGAAAAACTTTTGCTTCGACATGAGATCGCAGATGTGCGTGTGCGCGTTTCCCAACCCCGCACCACGTCATTGTCTGTGCATATACAGCGAGGCTCCACACCTCCCGCCATCCTTTGATTGTCCCCCTTATTCCCGAGAGTGTGGTATGAGGCCGGACAGCAAACAGCCGTCGGCAGGCGTAGGATAGAATCATGGAAGGCACCCTTATTGTCTTTGCGTCGATAACTGAATGTGGGGCCCAGCAACCTGTATGCTAAGGCTTTACGTTCGGGTTGCAACCCTTATTAAAAGGACGTAGCGTAAGTACAGGCCCAGCCTTGTAGCCCTGCGTTTTCAATTCCAGTGCGAAGATTTGGGCGTATCAACCTACTGCGACCATTCCGACTTTGCGCACCGACTCGTTCACGTTATTTAGCGGGATTAGTTAGCGGTGAGCTGAATTCACTTGGCCATGCTTAAGCTAGTTCCATAGATAAAGGATTTATTCGCATGACTAAGAGGAAGGTAGAACCTGGCTTATTAGTATAGCACGTTGAATTCTCCCATTAGACGATATCGGAGTAATGGCATACCCTACCGTTCCGAATCCAGCAAAACGACGACTATTACTAGGCGTGATTGCCTGCAAGGGGTGGCTCAATCCACGGCCACGCATCTACAAAGGAGATAGTTTAAAAAGCCATCTTTACAGGTAGAAATACCCATCCTGACCCACGGGATCTACTTTGCTCGCCCCAAAGGTTAGAGTATCGAACAATTGACATTCGTCGATTCCAATATTGTAATTACGAACATCGCTGACAAGAAATTGTGCCTCTATGAATGACTTCTATACCAACCCGGATCCTAGTTGACAATTGAGCAAGAGCACACCTTACAGAGGACCCCAACGCCTTCGCGCTCTGACGCTAGCTTACGAATTAACCCCAACATTTTTCTGTACAGTTAGCCGATATGAATAATAAACAAACGGGTTTCTAATAGTGCTTGAAATTTTTTCGTGCAGAACGTGCCTGACCTCAAGGCGTCGTGCCAGTATACCTTAACGACCGAGTCTGTCCCACCGCTCATGGCGGGTAAAACCTGCTCTTGGATCGAGGGCATCTGGTTTATTAGCCCTCAGGTTGAAGGCCCTGGTGTGCCTTGATTGCATGAAGGGTTTGTTTCCGCTATGTGCACCCTAGGGAAGATCGCATATTCCACCGTTTCGAGCTACTAGTTCGCAGGGGTTGTTCCTGCTCCACCTGACAGGGGGTTGTTGAGTGAGATACCCGCAAGCGACCATCTGGTACCTCACAAGACTCCACGCTCTGCGACGATATTGCGTAATTGTAATTTCGTAGGGCCTCCTAGCTGATGTCTCAACCATGCACATCATCTGGCTGGGGCGGCTGCATGAAAAGGGAACTGAAGGCGACTCAAAACCCGCTCTAAGAGGCTGTCCAGGTGAAAAGCTCGACCAATAGCCCACTAGAATAAGGAGCTTCAGGCCTATCTTACTACCCATATGGGGCATTCGCAGAGGATGTACAATGGTTCG
seq00008   CCAGCTAGGTTAATGTTAGTTTGGTCATTAGTAACACGGCGTGGCAACTAAGTCGTAGAATTCATGGGATTGCATCTGGGCCTACCCAACATAACCCCAAGATCCTACACAAAGACCCATAGCGATTAAGGAGTCTGGCATTTACTTTAAGCATCGAATCCTTCTTACTCCATCCCAGCGTTTCTGGGGACCGAGGTCGAGGGTTAAGGCTCAGCGACCGCTAGCTGGCTAGTGAAAGTGAATAGCTAGGTATCTGGGGAGGATACAAAGGGCTCGGCCACGCTATCGTCAGTGGGCCTCTGGACACAAATGCAGATGAGGGACGTCCAGGAGTAGACTGCTGCAATCTATTCGGGCAGGAGTGGACTTAATCGTTTGAGCAGGACCGTATCGGCTAGGCAATGTCCTTTCTTTTCGGAACCGGAGCCGTTATGACCTGGACGTACCACCCCAGTATAAAAGTTTTTACAATCCCTCCCTATATCGCCCCTACCCCGTGAGTAGGGCTCGTGCAGGACTGATAGCTTTTACCTACAGGTCGTAATTTGGTCTTACCTCCAGTGCTTCCCAAAGTACGACTGTGCCTCCCAGCTTTCGTAGATATTATTCGATATAGCATTGGGAACTAAGAAAATACAGAGGATCCAGGCAAGTGATTCTGGCGCGGTACTAAATTTAGTTTAGTTTTGTGAGAACCGTCATTCGAGCGACTCTAACGTTGGTCGGTCACTCCCCCGCACCCGGGAAAAACTTTTGCTTCGACATGAGATCGCAGATGTGCGTGTGCGCGTTTCCCAACCCCGCACCACGTCATTGTCTGTGCATATACAGCGAGGCTCCACACCTCCCGCCATCCTTTGATTGTCCCCCTTATTCCCGAGAGTGTGGTATGAGGCCGGACAGCAAACAGCCGTCGGCAGGCGTAGGATAGAATCATGGAAGGCACCCTTATTGTCTTTGCGTCGATAACTGAATGTGGGCCCCAGCAACCTGTATGCTAAGGCTTTACGTTCGGGTTGCAACCCTTATTAAAAGGACGTAGCGTAAGTACAGGCCCAGCCTTGTAGCCCTGCGTTTTCAATTCCAGTGCGAAGATTTGGGCGTATCAACCTACTGCGACCATTCCGACTTTGCGCACCGACTCGTTCACGTTATTTAGCGGGATTAGTTAGCGGTGAGCTGAATTCACTTGGCCATGCTTAAGCTAGTTCCATAGATAAAGGATTTATTCGCATGACTAAGAGGAAGGTAGAACCTGGCTTATTAGTATAGCACGTTGAATTCTCCCATTAGACGATATCGGAGTAATGGCATACCCTACCGTTCCGAATCCAGCAAAACGACGACTATTACTAGGCGTGATTGCCTGCAAGGGGTGGCTCAATCCACGGCCACGCATCTACAAAGGAGATAGTTTAAAAAGCCATCTTTACAGGTAGAAATACCCATCCTGACCCACGGGATCTACTTTGCTCGCCCCAAAGGTTAGAGTATCGAACAATTGACATTCGTCGATTCCAATATTGTAATTACGAACATCGCTGACAAGAAATTGTGCCTCTATGAATGACTTCTATACCAACCCGGATCCTAGTTGACAATTGAGCAAGAGCACACCTTACAGAGGACCCCAACGCCTTCGCGCTCTGACGCTAGCTTACGAATTAACCCCAACATTTTTCTGTACAGTTAGCCGATATGAATAATAAACAAACGGGTTTCTAATAGTGCTTGAATTTTTTTCGTGCAGAACGTGCCTGACCTCAAGGCGTCGTGCCAGTATACCTTAGCGACCGAGTCTGTCCCACCGCTCATGGCGGGTAAAACCTGCTCTTGGATCGAGGGCATCTGGTTTATTAGCCCTCAGGTTGAAGGCCCTGGTGTGCCTTGATTGCATGAAGGGTTTGTTTCCGCTATGTGCACCCTAGGGAAGATCGCATATTCCACCGTTTCGAGCTACTAGTTCGCAGGGGTTGTTCCTGCTCCACCTGACAGGCGGTTGTTGAGTGAGATACCCGCAAGCGACCATCTGGTACCTCACAAGACTCCACGCTCTGCGACGATATTGCGTAATTGTAATTTCGTAGGGCCTCCTAGCTGATGTCTCAACCATGCACATCATCTGGCTGGGGCGGCTGCATGAAAAGGGAACTGAAGGCGACTCAAAACCCGCTCTAAGAGGCTGTCCAGGTGAAAAGCTCGACCAATAGCCCACTAGAATAAGGAGCTTCAGGCCTATCTTACTACCCATATGGGGCATTCGCAGAGGATGTACAATGGTTCG
seq00009   CCAGCTAGGTTAATGTTAGTTTGGTCATTAGTAACACGGCGTGGCAACTAAGTCGTAGAATTCATGGGATTGCATCTGGGCCTACCCAACATAACCCCAAGATCCTACACAAAGACCCATAGCGATTAAGGAGTCTGGCATTTACTTTAAGCATCGAATCCTTCTTACTCCATCCCAGCGTTTCTGGGGACCGAGGTCGAGGGTTAAGGCTCAGCGACCGCTAGCTGGCTAGTGAAAGTGAATAGCTAGGTATCTGGGGAGGATACAAAGGGCTCGGCCACGCTATCGTCAGTGGGCCTCTGGACACAAATGCAGATGAGGGACGTCCAGGAGTAGACTGCTGCAATCTATTCGGGCAGGAGTGGACTTAATCGTTTGAGCAGGACCGTATCGGCTAGGCAATGTCCTTTCTTTTCGGAACCGGAGCCGTTATGACCTGGAGGTACCACCCCAGTATAAAAGTTTTTACAATCCCTCCCTATATCGCCCCTACCCCGTGAGTAGGGCTCGTGCAGGACTGATAGCTTTTACCTACAGGTCGTAATTTGGTCTTACCTCCAGTGCTTCCCAAAGTACGACTGTGCCTCCCAGCTTTCGTAGATATTATTCGATATAGCATTGGGAACTAAGAAAATACAGAGGATCCAGGCAAGTGATTCTGGCGCGGTACTAAATTTAGTTTAGTTTTGTGAGAACCGTCATTCGAGCGACTCTAACGTTGGTCGGTCACTCCCCCGCACCCCGGAAAAACTTTTGCTTCGACATGAGATCGCAGATGTGCGTGTGCGCGTTTCCCAACCCCGCACCACGTCATTGTCTGTGCATATACAGCGAGGCTCCACACCTCCCGCCATCCTTTGATTGTCCCCCTTATTCCCGAGAGTGTGGTATGAGGCCGGACAGCAAACAGCCGTCGGCAGGCGTAGGATAGAATCATGGAAGGCACCCTTATTGTCTTTGCGTCGATAACTGAATGTGGGGCCCAGCAACCTGTATGCTAAGGCTTTACGTTCGGGTTGCAACCCTTATTAAAAGGACGTAGCGTAAGTACAGGCCCAGCCTTGTAGCCCTGCGTTTTCAATTCCAGTGCGAAGATTTGGGCGTATCAACCTACTGCGACCATTCCGACTTTGCGCACCGACTCGTTCACGTTATTTAGCGGGATTAGTTAGCGGTGAGCTGAATTCACTTGGCCATGCTTAAGCTAGTTCCATAGATAAAGGATTTATTCGCATGACTAAGAGGAAGGTAGAACCTGGCTTATTAGTATAGCACGTTGAATTCTCCCATTAGACGATATCGGAGTAATGGCATACCCTACCGTTCCGAATCCAGCAAAACGACGACTATTACTAGGCGTGATTGCCTGCAAGGGGTGGCTCAATCCACGGCCACGCATCTACAAAGGAGATAGTTTAAAAAGCCATCTTTACAGGTAGAAATACCCATCCTGACCCACGGGATCTACTTTGCTCGCCCCAAAGGTTAGAGTATCGAACAATTGACATTCGTCGATTCCAATATTGTAATTACGAACATCGCTGACAAGAAATTGTGCCTCTATGAATGACTTCTATACCAACCCGGATCCTAGTTGACAATTGAGCAAGAGCACACCTTACAGAGGACCCCAACGCCTTCGCGCTCTGACGCTAGCTTACGAATTAACCCCAACATTTTTCTGTACAGTTAGCCGATATGAATAATAAACAAACGGGTTTCTAATAGTGCTTGAAATTTTTTCGTGCAGAACGTGCCTGACCTCAAGGCGTCGTGCCAGTATACCTTATCGACCGAGTCTGTCCCACCGCTCATGGCGGGTAAAACCTGCTCTTGGATCGAGGGCATCTGGTTTATTAGCCCTCAGGTTGAAGGCCCTGGTGTGCCTTGATTGCATGAAGGGTTTGTTTCCGCTATGTGCACCCTAGGGAAGATCGCATATTCCACCGTTTCGAGCTACTAGTTCGCAGGGGTTGTTCCTGCTCCACCTGACAGGGGGTTGTTGAGTGAGATACCCGCAAGCGACCATCTGGTACCTCACAAGACTCCACGCTCTGCGACGATATTGCGTAATTGTAATTTCGTAGGGCCTCCTAGCTGATGTCTCAACCATGCACATCATCTGGCTGGGGCGGCTGCATGAAAAGGGAACTGAAGGCGACTCAAAACCCGCTCTAAGAGGCTGTCCAGGTGAAAAGCTCGACCAATAGCCCACTAGAATAAGGAGCTTCAGGCCTATCTTACTACCCATATGGGGCATTCGCAGAGGATGTACAATGGTTCG
seq00010   CCAGCTAGGTTAATGTTAGTTTGGTCATTAGTAACACGGCGTGGCAACTAAGTCGTAGAATTCATGGGATTGCATCTGGGCCTACCCAACATAACCCCAAGATCCTACACAAAGACCCATAGCGATTAAGGAGTCTGGCATTTACTTTAAGCATCGAATCCTTCTTACTCCATCCCAGCGTTTCTGGGGACCGAGGTCGAGGGTTAAGGCTCAGCGACCGCTAGCTGGCTTGTGAAAGTGAATAGCTAGGTATCTGGGGAGGATACAAAGGGCTCGGCCACGCTATCGTCAGTGGGCCTCTGGACACAAATGCAGATGAGGGACGTCCAGGAGTAGACTGCTGCAATCTATTCGGGCAGGAGTGGACTTAATCGTTTGAGCAGGACCGTATCGGCTAGGCAATGTCCTTTCTTTTCGGAACCGGAGCCGTTATGACCTGGAGGTACCACCCCAGTATAAAAGTTTTTACAATCCCTCCCTATATCGCCCCTACCCCGTGAGTAGGGCTCGTGCAGGACTGATAGCTTTTACCTACAGGTCGTAATTTGGTCTTACCTCCAGTGCTTCCCAAAGTACGACTGTGCCTCCCAGCTTTCGTAGATATTATTCGATATAGCATTGGGAACTAAGAAAATACAGAGGATCCAGGCAAGTGATTCTGGCGCGGTACTAAATTTAGTTTAGTTTTGTGAGAACCGTCATTCGAGCGACTCTAACGTTGGTCGGTCACTCCCCCGCACCCGGGAAAAACTTTTGCTTCGACATGAGATCGCAGATGTGCGTGTGCGCGTTTCCCAACCCCGCACCACGTCATTGTCTGTGCATATACAGCGAGGCTCCACACCTCCCGCCATCCTTTGATTGTCCCCCTTATTCCCGAGAGTGTGGTATGAGGCCGGACAGCAAACAGCCGTCGGCAGGCGTAGGATAGAATCATGGAAGGCACCCTTATTGTCTTTGCGTCGATAACTGAATGTGGGGCCCAGCAACCTGTATGCTAAGGCTTTACGTTCGGGTTGCAACCCTTATTAAAAGGACGTAGCGTAAGTACAGGCCCAGCCTTGTAGCCCTGCGTTTTCAATTCCAGTGCGAAGATTTGGGCGTATCAACCTACTGCGACCATTCCGACTTTGCGCACCGACTCGTTCACGTTATTTAGCGGGATTAGTTAGCGGTGAGCTGAATTCACTTGGCCATGCTTAAGCTAGTTCCATAGATAAAGGATTTATTCGCATGACTAAGAGGAAGGTAGAACCTGGCTTATTAGTATAGCACGTTGAATTCTCCCATTAGACGATATCGGAGTAATGGCATACCCTACCGTTCCGAATCCAGCAAAACGACGACTATTACTAGGCGTGATTGCCTGCAAGGGGTGGCTCAATCCACGGCCACGCATCTACAAAGGAGATAGTTTAAAAAGCCATCTTTACAGGTAGAAATACCCATCCTGACCCACGGGATCTACTTTGCTCGCCCCAAAGGTTAGAGTATCGAACAATTGACATTCGTCGATTCCAATATTGTAATTACGAACATCGCTGACAAGAAATTGTGCCTCTATGAATGACTTCTATACCAACCCGGATCCTAGTTGACAATTGAGCAAGAGCACACCTTACAGAGGACCCCAACGCCTTCGCGCTCTGACGCTAGCTTACGAATTAACCCCAACATTTTTCTGTACAGTTAGCCGATATGAATAATAAACAAACGGGTTTCTAATAGTGCTTGAATTTTTTTCGTGCAGAACGTGCCTGACCTCAAGGCGTCGTGCCAGTATACCTTAGCGACCGAGTCTGTCCCACCGCTCATGGCGGGTAAAACCTGCTCTTGGATCGAGGGCATCTGGTTTATTAGCCCTCAGGTTGAAGGCCCTGGTGTGCCTTGATTGCATGAAGGGTTTGTTTCCGCTATGTGCACCCTAGGGAAGATCGCATATTCCACCGTTTCGAGCTACTAGTTCGCAGGGGTTGTTCCTGCTCCACCTGACAGGGGGTTGTTGAGTGAGATACCCGCAAGCGACCATCTGGTACCTCACAAGACTCCACGCTCTGCGACGATATTGCGTAATTGTAATTTCGTAGGGCCTCCTAGCTGATGTCTCAACCATGCACATCATCTGGCTGGGGCGGCTGCATGAAAAGGGAACTGAAGGCGACTCAAAACCCGCTCTAAGAGGCTGTCCAGGTGAAAAGCTCGACCAATAGCCCACTAGAATAAGGAGCTTCAGGCCTATCTTACTACCCATATGGGGCATTCGCAGAGGATGTACAATGGTTCG
seq00011   CCAGCTAGGTTAATGTTAGTTTGGTCATTAGTAACACGGCGTGGCAACTAAGTCGTAGAATTCATGGGATTGCATCTGGGCCTACCCAACATAACCCCAAGATCCTACACAAAGACCCATAGCGATTAAGGAGTCTGGCATTTACTTTAAGCATCGAATCCTTCTTACTCCATCCCAGCGTTTCTGGGGACCGAGGTCGAGGGTTAAGGCTCAGCGACCGCTAGCTGGCTAGTGAAAGTGAATAGCTAGGTATCTGGGGAGGATACAAAGGGCTCGGCCACGCTATCGTCAGTGGGCCTCTGGACACAAATGCAGATGAGGGACGTCCAGGAGTAGACTGCTGCAATCTATTCGGGCAGGAGTGGACTTAATCGTTTGAGCAGGACCGTATCGGCTAGGCAATGTCCTTTCTTTTCGGAACCGGAGCCGTTATGACCTGGAGGTACCACCCCAGTATAAAAGTTTTTACAATCCCTCCCTATATCGCCCCTACCCCGTGAGTAGGGCTCGTGCAGGACTGATAGCTTTTACCTACAGGTCGTAATTTGGTCTTACCTCCAGTGCTTCCCAAAGTACGACTGTGCCTCCCAGCTTTCGTAGATATTATTCGATATAGCATTGGGAACTAAGAAAATACAGAGGATCCAGGCAAGTGATTCTGGCGCGGTACTAAATTTAGTTTAGTTTTGTGAGAACCGTCATTCGAGCGACTCTAACGTTGGTCGGTCACTCCCCCGCACCCGGGAAAAACTTTTGCTTCGACATGAGATCGCAGATGTGCGTGTGCGCGTTTCCCAACCCCGCACCACGTCATTGTCTGTGCATATACAGCGAGGCTCCACACCTCCCGCCATCCTTTGATTGTCCCCCTTATTCCCGAGAGTGTGGTATGAGGCCGGACAGCAAACAGCCGTCGGCAGGCGTAGGATAGAATCATGGAAGGCACCCTTATTGTCTTTGCGTCGATAACTGAATGTGGGGCCCAGCAACCTGTATGCTAAGGCTTTACGTTCGGGTTGCAACCCTTATTAAAAGGACGTAGCGTAAGTACAGGCCCAGCCTTGTAGCCCTGCGTTTTCAATTCCAGTGCGAAGATTTGGGCGTATCAACCTACTGCGACCATTCCGACTTTGCGCACCGACTCGTTCACGTTATTTAGCGGGATTAGTTAGCGGTGAGCTGAATTCACTTGGCCATGCTTAAGCTAGTTCCATAGATAAAGGATTTATTCGCATGACTAAGAGGAAGGTAGAACCTGGCTTATTAGTATAGCACGTTGAATTCTCCCATTAGACGATATCGGAGTAATGGCATACCCTACCGTTCCGAATCCAGCAAAACGACGACTATTACTAGGCGTGATTGCCTGCAAGGGGTGGCTCAATCCACGGCCACGCATCTACAAAGGAGATAGTTTAAAAAGCCATCTTTACAGGTAGAAATACCCATCCTGACCCACGGGATCTACTTTGCTCGCCCCAAAGGTTAGAGTATCGAACAATTGACATTCGTCGATTCCAATATTGTAATTACGAACATCGCTGACAAGAAATTGTGCCTCTATGAATGACTTCTATACCAACCCGGATCCTAGTTGACAATTGAGCAAGAGCACACCTTACAGAGGACCCCAACGCCTTCGCGCTCTGACGCTAGCTTACGAATTAACCCCAACATTTTTCTGTACAGTTAGCCGATATGAATAATAAACAAACGGGTTTCTAATAGTGCTTGAATTTTTTTCGTGCAGAACGTGCCTGACCTCAAGGCGTCGTGCCAGTATACCTTAGCGACCGAGTCTGTCCCACCGCTCATGGCGGGTAAAACCTGCTCTTGGATCGAGGGCATCTGGTTTATTAGCCCTCAGGTTGAAGGCCCTGGTGTGCCTTGATTGCATGAAGGGTTTGTTTCCGCTATGTGCACCCTAGGGAAGATCGCATATTCCACCGTTTCGAGCTACTAGTTCGCAGGGGTTGTTCCTGCTCCACCTGACAGGCGGTTGTTGAGTGAGATACCCGCAAGCGACCATCTGGTACCTCACAAGACTCCACGCTCTGCGACGATATTGCGTAATTGTAATTTCGTAGGGCCTCCTAGCTGATGTCTCAACCATGCACATCATCTGGCTGGGGCGGCTGCATGAAAAGGGAACTGAAGGCGACTCAAAACCCGCTCTAAGAGGCTGTCCAGGTGAAAAGCTCGACCAATAGCCCACTAGAATAAGGAGCTTCAGGCCTATCTTACTACCCATATGGGGCATTCGCAGAGGATGTACAATGGTTCG
seq00012   CCAGCTAGGTTAATGTTAGTTTGGTCATTAGTAACACGGCGTGGCAACTAAGTCGTAGAATTCATGGGATTGCATCTGGGCCTACCCAACATAACCCCAAGATCCTACACAAAGACCCATAGCGATTAAGGAGTCTGGCATTTACTTTAAGCATCGAATCCTTCTTACTCCATCCCAGCGTTTCTGGGGACCGAGGTCGAGGGTTAAGGCTCAGCGACCGCTAGCTGGCTAGTGAAAGTGAATAGCTAGGTATCTGGGGAGGATACAAAGGGCTCGGCCACGCTATCGTCAGTGGGCCTCTGGACACAAATGCAGATGAGGGACGTCCAGGAGTAGACTGCTGCAATCTATTCGGGCAGGAGTGGACTTAATCGTTTGAGCAGGACCGTATCGGCTAGGCAATGTCCTTTCTTTTCGGAACCGGAGCCGTTATGACCTGGAGGTACCACCCCAGTATAAAAGTTTTTACAATCCCTCCCCATATCGCCCCTACCCCGTGAGTAGGGCTCGTGCAGGACTGATAGCTTTTACCTACAGGTCGTAATTTGGTCTTACCTCCAGTGCTTCCCAAAGTACGACTGTGCCTCCCAGCTTTCGTAGATATTATTCGATATAGCATTGGGAACTAAGAAAATACAGAGGATCCAGGCAAGTGATTCTGGCGCGGTACTAAATTTAGTTTAGTTTTGTGAGAACCGTCATTCGAGCGACTCTAACGTTGGTCGGTCACTCCCCCGCACCCGGGAAAAACTTTTGCTTCGACATGAGATCGCAGATGTGCGTGTGCGCGTTTCCCAACCCCGCACCACGTCATTGTCTGTGCATATACAGCGAGGCTCCACACCTCCCGCCATCCTTTGATTGTCCCCCTTATTCCCGAGAGTGTGGTATGAGGCCGGACAGCAAACAGCCGTCGGCAGGCGTAGGATAGAATCATGGAAGGCACCCTTATTGTCTTTGCGTCGATAACTGAATGTGGGGCCCAGCAACCTGTATGCTAAGGCTTTACGTTCGGGTTGCAACCCTTATTAAAAGGACGTAGCGAAAGTACAGGCCCAGCCTTGTAGCCCTGCGTTTTCAATTCCAGTGCGAAGATTTGGGCGTATCAACCTACTGCGACCATTCCGACTTTGCGCACCGACTCGTTCACGTTATTTAGCGGGATTAGTTAGCGGTGAGCTGAATTCACTTGGCCATGCTTAAGCTAGTTCCATAGATAAAGGATTTATTCGCATGACTAAGAGGAAGGTAGAACCTGGCTTATTAGTATAGCACGTTGAATTCTCCCATTAGACGATATCGGAGTAATGGCATACCCTACCGTTCCGAATCCAGCAAAACGACGACTATTACTAGGCGTGATTGCCTGCAAGGGGTGGCTCAATCCACGGCCACGCATCTACAAAGGAGATAGTTTAAAAAGCCATCTTTACAGGTAGAAATACCCATCCTGACCCACGGGATCTACTTTGCTCGCCCCAAAGGTTAGAGTATCGAACAATTGACATTCGTCGATTCCAATATTGTAATTACGAACATCGCTGACAAGAAATTGTGCCTCTATGAATGACTTCTATACCAACCCGGATCCTAGTTGACAATTGAGCAAGAGCACACCTTACAGAGGACCCCAACGCCTTCGCGCTCTGACGCTAGCTTACGAATTAACCCCAACATTTTTCTGTACAGTTAGCCGATATGAATAATAAACAAACGGGTTTCTAATAGTGCTTGAAATTTTTTCGTGCAGAACGTGCCTGACCTCAAGGCGTCGTGCCAGTATACCTTAGCGACCGAGTCTGTCCCACCGCTCATGGCGGGTAAAACCTGCTCTTGGATCGAGGGCATCTGGTTTATTAGCCCTCAGGTTGAAGGCCCTGGTGTGCCTTGATTGCATGAAGGGTTTGTTTCCGCTATGTGCACCCTAGGGAAGATCGCATATTCCACCGTTTCGAGCTACTAGTTCGCAGGGGTTGTTCCTGCTCCACCTGACAGGGGGTTGTTGAGTGAGATACCCGCAAGCGACCATCTGGTACCTCACAAGACTCCACGCTCTGCGACGATATTGCGTAATTGTAATTTCGTAGGGCCTCCTAGCTGATGTCTCAACCATGCACATCATCTGGCTGGGGCGGCTGCATGAAAAGGGAACTGAAGGCGACTCAAAACCCGCTCTAAGAGGCTGTCCAGGTGAAAAGCTCGACCAATAGCCCACTAGAATAAGGAGCTTCAGGCCTATCTTACTACCCATATGGGGCATTCGCAGAGGATGTACAATGGTTCG
seq00013   CCAGCTAGGTTAATGTTAGTTTGGTCATTAGTAACACGGCGTGGCAACTAAGTCGTAGAATTCATGGGATTGCATCTGGGCCTACCCAACATAACCCCAAGATCCTACACAAAGACCCATAGCGATTAAGGAGTCTGGCATTTACTTTAAGCATCGAATCCTTCTTACTCCATCCCAGCGTTTCTGGGGACCGAGGTCGAGGGTTAAGGCTCAGCGACCGCTAGCTGGCTAGTGAAAGTGAATAGCTAGGTATCTGGGGAGGATACAAAGGGCTCGGCCACGCTATCGTCAGTGGGCCTCTGGACACAAATGCAGATGAGGGACGTCCAGGAGTAGACTGCTGCAATCTATTCGGGCAGGAGTGGACTTAATCGTTTGAGCAGGACCGTATCGGCTAGGCAATGTCCTTTCTTTTCGGAACCGGAGCCGTTATGACCTGGAGGTACCACCCCAGTATAAAAGTTTTTACAATCCCTCCCTATATCGCCCCTACCCCGTGAGTAGGGCTCGTGCAGGACTGATAGCTTTTACCTACAGGTCGTAATTTGGTCTTACCTCCAGTGCTTCCCAAAGTACGACTGTGCCTCCCAGCTTTCGTAGATATTATTCGATATAGCATTGGGAACTAAGAAAATACAGAGGATCCAGGCAAGTGATTCTGGCGCGGTACTAAATTTAGTTTAGTTTTGTGAGAACCGTCATTCGAGCGACTCTAACGTTGGTCGGTCACTCCCCCGCACCCGGGAAAAACTTTTGCTTCGACATGAGATCGCAGATGTGCGTGTGCGCGTTTCCCAACCCCGCACCACGTCATTGTCTGTGCATATACAGCGAGGCTCCACACCTCCCGCCATCCTTTGATTGTCCCCCTTATTCCCGAGAGTGTGGTATGAGGCCGGACAGCAAACAGCCGTCGGCAGGCGTAGGATAGAATCATGGAAGGCACCCTTATTGTCTTTGCGTCGATAACTGAATGTGGGGCCCAGCAACCTGTATGCTAAGGCTTTACGTTCGGGTTGCAACCCTTATTAAAAGGACGTAGCGTAAGTACAGGCCCAGCCTTGTAGCCCTGCGTTTTCAATTCCAGTGCGAAGATTTGGGCGTATCAACCTACTGCGACCATTCCGACTTTGCGCACCGACTCGTTCACGTTATTTAGCGGGATTAGTTAGCGGTGAGCTGAATTCACTTGGCCATGCTTAAGCTAGTTCCATAGATAAAGGATTTATTCGCATGACTAAGAGGAAGGTAGAACCTGGCTTATTAGTATAGCACGTTGAATTCTCCCATTAGACGATATCGGAGTAATGGCATACCCTACCGTTCCGAATCCAGCAAAACGACGACTATTACTAGGCGTGATTGCCTGCAAGGGGTGGCTCAATCCACGGCCACGCATCTACAAAGGAGATAGTTTAAAAAGCCATCTTTACAGGTAGAAATACCCATCCTGACCCACGGGATCTACTTTGCTCGCCCCAAAGGTTAGAGTATCGAACAATTGACATTCGTCGATTCCAATATTGTAATTACGAACATCGCTGACAAGAAATTGTGCCTCTATGAATGACTTCTATACCAACCCGGATCCTAGTTGACAATTGAGCAAGAGCACACCTTACAGAGGACCCCAACGCCTTCGCGCTCTGACGCTAGCTTACGAATTAACCCCAACATTTTTCTGTACAGTTAGCCGATATGAATAATAAACAAACGGGTTTCTAATAGTGCTTGAATTTTTTTCGTGCAGAACGTGCCTGACCTCAAGGCGTCGTGCCAGTATACCTTAGCGACCGAGTCTGTCCCACCGCTCATGGCGGGTAAAACCTGCTCTTGGATCGAGGGCATCTGGTTTATTAGCCCTCAGGTTGAAGGCCCTGGTGTGCCTTGATTGCATGAAGGGTTTGTTTCCGCTATGTGCACCCTAGGGAAGATCGCATATTCCACCGTTTCGAGCTACTAGTTCGCAGGGGTTGTTCCTGCTCCACCTGACAGGCGGTTGTTGAGTGAGATACCCGCAAGCGACCATCTGGTACCTCACAAGACTCCACGCTCTGCGACGATATTGCGTAATTGTAATTTCGTAGGGCCTCCTAGCTGATGTCTCAACCATGCACATCATCTGGCTGGGGCGGCTGCATGAAAAGGGAACTGAAGGCGACTCAAAACCCGCTCTAAGAGGCTGTCCAGGTGAAAAGCTCGACCAATAGCCCACTAGAATAAGGAGCTTCAGGCCTATCTTACTACCCATATGGGGCATTCGCAGAGGATGTACAATGGTTCG
seq00014   CCAGCTAGGTTAATGTTAGTTTGGTCATTAGTAACACGGCGTGGCAACTAAGTCGTAGAATTCATGGGATTGCATCTGGGCCTACCCAACATAACCCCAAGATCCTACACAAAGACCCATAGCGATTAAGGAGTCTGGCATTTACTTTAAGCATCGAATCCTTCTTACTCCATCCCAGCGTTTCTGGGGACCGAGGTCGAGGGTTAAGGCTCAGCGACCGCTAGCTGGCTAGTGAAAGTGAATAGCTAGGTATCTGGGGAGGATACAAAGGGCTCGGCCACGCTATCGTCAGTGGGCCTCTGGACACAAATGCAGATGAGGGACGTCCAGGAGTAGACTGCTGCAATCTATTCGGGCAGGAGTGGACTTAATCGTTTGAGCAGGACCGTATCGGCTAGGCAATGTCCTTTCTTTTCGGAACCGGAGCCGTTATGACCTGGAGGTACCACCCCAGTATAAAAGTTTTTACAATCCCTCCCTATATCGCCCCTACCCCGTGAGTAGGGCTCGTGCAGGACTGATAGCTTTTACCTACAGGTCGTAATTTGGTCTTACCTCCAGTGCTTCCCAAAGTACGACTGTGCCTCCCAGCTTTCGTAGATATTATTCGATATAGCATTGGGAACTAAGAAAATACAGAGGATCCAGGCAAGTGATTCTGGCGCGGTACTAAATTTAGTTTAGTTTTGTGAGAACCGTCATTCGAGCGACTCTAACGTTGGTCGGTCACTCCCCCGCACCCGGGAAAAACTTTTGCTTCGACATGAGATCGCAGATGTGCGTGTGCGCGTTTCCCAACCCCGCACCACGTCATTGTCTGTGCATATACAGCGAGGCTCCACACCTCCCGCCATCCTTTGATTGTCCCCCTTATTCCCGAGAGTGTGGTATGAGGCCGGACAGCAAACAGCCGTCGGCAGGCGTAGGATAGAATCATGGAAGGCACCCTTATTGTCTTTGCGTCGATAACTGAATGTGGGGCCCAGCAACCTGTATGCTAAGGCTTTACGTTCGGGTTGCAACCCTTATTAAAAGGACGTAGCGTAAGTACAGGCCCAGCCTTGTAGCCCTGCGTTTTCAATTCCAGTGCGAAGATTTGGGCGTATCAACCTACTGCGACCATTCCGACTTTGCGCACCGACTCGTTCACGTTATTTAGCGGGATTAGTTAGCGGTGAGCTGAATTCACTTGGCCATGCTTAAGCTAGTTCCATAGATAAAGGATTTATTCGCATGACTAAGAGGAAGGTAGAACCTGGCTTATTAGTATAGCACGTTGAATTCTCCCATTAGACGATATCGGAGTAATGGCATACCCTACCGTTCCGAATCCAGCAAAACGACGACTATTACTAGGCGTGATTGCCTGCAAGGGGTGGCTCAATCCACGGCCACGCATCTACAAAGGAGATAGTTTAAAAAGCCATCTTTACAGGTAGAAATACCCATCCTGACCCACGGGATCTACTTTGCTCGCCCCAAAGGTTAGAGTATCGAACAATTGACATTCGTCGATTCCAATATTGTAATTACGAACATCGCTGACAAGAAATTGTGCCTCTATGAATGACTTCTATACCAACCCGGATCCTAGTTGACAATTGAGCAAGAGCACACCTTACAGAGGACCCCAACGCCTTCGCGCTCTGACGCTAGCTTACGAATTAACCCCAACATTTTTCTGTACAGTTAGCCGATATGAATAATAAACAAACGGGTTTCTAATAGTGCTTGAAATTTTTTCGTGCAGAACGTGCCTGACCTCAAGGCGTCGTGCCAGTATACCTTAGCGACCGAGTCTGTCCCACCGCTCATGGCGGGTAAAACCTGCTCTTGGATCGAGGGCATCTGGTTTATTAGCCCTCAGGTTGAAGGCCCTGGTGTGCCTTGATTGCATGAAGGGTTTGTTTCCGCTATGTGCACCCTAGGGAAGATCGCATATTCCACCGTTTCGAGCTACTAGTTCGCAGGGGTTGTTCCTGCTCCACCTGACAGGGGGTTGTTGAGTGAGATACCCGCAAGCGACCATCTGGTACCTCACAAGACTCCACGCTCTGCGACGATATTGCGTAATTGTAATTTCGTAGGGCCTCCTAGCTGATGTCTCAACCATGCACATCATCTGGCTGGGGCGGCTGCATGAAAAGGGAACTGAAGGCGACTCAAAACCCGCTCTAAGAGGCTGTCCAGGTGAAAAGCTCGACCAATAGCCCACTAGAATAAGGAGCTTCAGGCCTATCTTACTACCCATATGGGGCATTCGCAGAGGATGTACAATGGTTCG
seq00015   CCAGCTAGGTTAATGTTAGTTTGGTCATTAGTAACACGGCGTGGCAACTAAGTCGTAGAATTCATGGGATTGCATCTGGGCCTACCCAACATAACCCCAAGATCCTACACAAAGACCCATAGCGATTAAGGAGTCTGGCATTTACTTTAAGCATCGAATCCTTCTTACTCCATCCCAGCGTTTCTGGGGACCGAGGTCGAGGGTTAAGGCTCAGCGACCGCTAGCTGGCTAGTGAAAGTGAATAGCTAGGTATCTGGGGAGGATACAAAGGGCTCGGCCACGCTATCGTCAGTGGGCCTCTGGACACAAATGCAGATGAGGGACGTCCAGGAGTAGACTGCTGCAATCTATTCGGGCAGGAGTGGACTTAATCGTTTGAGCAGGACCGTATCGGCTAGGCAATGTCCTTTCTTTTCGGAACCGGAGCCGTTATGACCTGGAGGTACCACCCCAGTATAAAAGTTTTTACAATCCCTCCCTATATCGCCCCTACCCCGTGAGTAGGGCTCGTGCAGGACTGATAGCTTTTACCTACAGGTCGTAATTTGGTCTTACCTCCAGTGCTTCCCAAAGTACGACTGTGCCTCCCAGCTTTCGTAGATATTATTCGATATAGCATTGGGAACTAAGAAAATACAGAGGATCCAGGCAAGTGATTCTGGCGCGGTACTAAATTTAGTTTAGTTTTGTGAGAACCGTCATTCGAGCGACTCTAACGTTGGTCGGTCACTCCCCCGCACCCGGGAAAAACTTTTGCTTCGACATGAGATCGCAGATGTGCGTGTGCGCGTTTCCCAACCCCGCACCACGTCATTGTCTGTGCATATACAGCGAGGCTCCACACCTCCCGCCATCCTTTGATTGTCCCCCTTATTCCCGAGAGTGTGGTATGAGGCCGGACAGCAAACAGCCGTCGGCAGGCGTAGGATAGAATCATGGAAGGCACCCTTATTGTCTTTGCGTCGATAACTGAATGTGGGGCCCAGCAACCTGTATGCTAAGGCTTTACGTTCGGGTTGCAACCCTTATTAAAAGGACGTAGCGTAAGTACAGGCCCAGCCTTGTAGCCCTGCGTTTTCAATTCCAGTGCGAAGATTTGGGCGTATCAACCTACTGCGACCATTCCGACTTTGCGCACCGACTCGTTCACGTTATTTAGCGGGATTAGTTAGCGGTGAGCTGAATTCACTTGGCCATGCTTAAGCTAGTTCCATAGATAAAGGATTTATTCGCATGACTAAGAGGAAGGTAGAACCTGGCTTATTAGTATAGCACGTTGAATTCTCCCATTAGACGATATCGGAGTAATGGCATACCCTACCGTTCCGAATCCAGCAAAACGACGACTATTACTAGGCGTGATTGCCTGCAAGGGGTGGCTCAATCCACGGCCACGCATCTACAAAGGAGATAGTTTAAAAAGCCATCTTTACAGGTAGAAATACCCATCCTGACCCACGGGATCTACTTTGCTCGCCCCAAAGGTTAGAGTATCGAACAATTGACATTCGTCGATTCCAATATTGTAATTACGAACATCGCTGACAAGAAATTGTGCCTCTATGAATGACTTCTATACCAACCCGGATCCTAGTTGACAATTGAGCAAGAGCACACCTTACAGAGGACCCCAACGCCTTCGCGCTCTGACGCTAGCTTACGAATTAACCCCAACATTTTTCTGTACAGTTAGCCGATATGAATAATAAACAAACGGGTTTCTAATAGTGCTTGAAATTTTTTCGTGCAGAACGTGCCTGACCTCAAGGCGTCGTGCCAGTATACCTTAGCGACCGAGTCTGTCCCACCGCTCATGGCGGGTAAAACCTGCTCTTGGATCGAGGGCATCTGGTTTATTAGCCCTCAGGTTGAAGGCCCTGGTGTGCCTTGATTGCATGAAGGGTTTGTTTCCGCTATGTGCACCCTAGGGAAGATCGCATATTCCACCGTTTCGAGCTACTAGTTCGCAGGGGTTGTTCCTGCTCCACCTGACAGGGGGTTGTTGAGTGAGATACCCGCAAGCGACCATCTGGTACCTCACAAGACTCCACGCTCTGCGACGATATTGCGTAATTGTAATTTCGTAGGGCCTCCTAGCTGATGTCTCAACCATGCACATCATCTGGCTGGGGCGGCTGCATGAAAAGGGAACTGAAGGCGACTCAAAACCCGCTCTAAGAGGCTGTCCAGGTGAAAAGCTCGACCAATAGCCCACTAGAATAAGGAGCTTCAGGCCTATCTTACTACCCATATGGGGCATTCGCAGAGGATGTACAATGGTTCG
seq00016   CCAGCTAGGTTAATGTTAGTTTGGTCATTAGTAACACGGCGTGGCAACTAAGTCGTAGAATTCATGGGATTGCATCTGGGCCTACCCAACATAACCCCAAGATCCTACACAAAGACCCATAGCGATTAAGGAGTCTGGCATTTACTTTAAGCATCGAATCCTTCTTACTCCATCCCAGCGTTTCTGGGGACCGAGGTCGAGGGTTAAGGCTCAGCGACCGCTAGCTGGCTTGTGAAAGTGAATAGCTAGGTATCTGGGGAGGATACAAAGGGCTCGGCCACGCTATCGTCAGTGGGCCTCTGGACACAAATGCAGATGAGGGACGTCCAGGAGTAGACTGCTGCAATCTATTCGGGCAGGAGTGGACTTAATCGTTTGAGCAGGACCGTATCGGCTAGGCAATGTCCTTTCTTTTCGGAACCGGAGCCGTTATGACCTGGAGGTACCACCCCAGTATAAAAGTTTTTACAATCCCTCCCTATATCGCCCCTACCCCGTGAGTAGGGCTCGTGCAGGACTGATAGCTTTTACCTACAGGTCGTAATTTGGTCTTACCTCCAGTGCTTCCCAAAGTACGACTGTGCCTCCCAGCTTTCGTAGATATTATTCGATATAGCATTGGGAACTAAGAAAATACAGAGGATCCAGGCAAGTGATTCTGGCGCGGTACTAAATTTAGTTTAGTTTTGTGAGAACCGTCATTCGAGCGACTCTAACGTTGGTCGGTCACTCCCCCGCACCCGGGAAAAACTTTTGCTTCGACATGAGATCGCAGATGTGCGTGTGCGCGTTTCCCAACCCCGCACCACGTCATTGTCTGTGCATATACAGCGAGGCTCCACACCTCCCGCCATCCTTTGATTGTCCCCCTTATTCCCGAGAGTGTGGTATGAGGCCGGACAGCAAACAGCCGTCGGCAGGCGTAGGATAGAATCATGGAAGGCACCCTTATTGTCTTTGCGTCGATAACTGAATGTGGGGCCCAGCAACCTGTATGCTAAGGCTTTACGTTCGGGTTGCAACCCTTATTAAAAGGACGTAGCGTAAGTACAGGCCCAGCCTTGTAGCCCTGCGTTTTCAATTCCAGTGCGAAGATTTGGGCGTATCAACCTACTGCGACCATTCCGACTTTGCGCACCGACTCGTTCACGTTATTTAGCGGGATTAGTTAGCGGTGAGCTGAATTCACTTGGCCATGCTTAAGCTAGTTCCATAGATAAAGGATTTATTCGCATGACTAAGAGGAAGGTAGAACCTGGCTTATTAGTATAGCACGTTGAATTCTCCCATTAGACGATATCGGAGTAATGGCATACCCTACCGTTCCGAATCCAGCAAAACGACGACTATTACTAGGCGTGATTGCCTGCAAGGGGTGGCTCAATCCACGGCCACGCATCTACAAAGGAGATAGTTTAAAAAGCCATCTTTACAGGTAGAAATACCCATCCTGACCCACGGGATCTACTTTGCTCGCCCCAAAGGTTAGAGTATCGAACAATTGACATTCGTCGATTCCAATATTGTAATTACGAACATCGCTGACAAGAAATTGTGCCTCTATGAATGACTTCTATACCAACCCGGATCCTAGTTGACAATTGAGCAAGAGCACACCTTACAGAGGACCCCAACGCCTTCGCGCTCTGACGCTAGCTTACGAATTAACCCCAACATTTTTCTGTACAGTTAGCCGATATGAATAATAAACAAACGGGTTTCTAATAGTGCTTGAAATTTTTTCGTGCAGAACGTGCCTGACCTCAAGGCGTCGTGCCAGTATACCTTAGCGACCGAGTCTGTCCCACCGCTCATGGCGGGTAAAACCTGCTCTTGGATCGAGGGCATCTGGTTTATTAGCCCTCAGGTTGAAGGCCCTGGTGTGCCTTGATTGCATGAAGGGTTTGTTTCCGCTATGTGCACCCTAGGGAAGATCGCATATTCCACCGTTTCGAGCTACTAGTTCGCAGGGGTTGTTCCTGCTCCACCTGACAGGGGGTTGTTGAGTGAGATACCCGCAAGCGACCATCTGGTACCTCACAAGACTCCACGCTCTGCGACGATATTGCGTAATTGTAATTTCGTAGGGCCTCCTAGCTGATGTCTCAACCATGCACATCATCTGGCTGGGGCGGCTGCATGAAAAGGGAACTGAAGGCGACTCAAAACCCGCTCTAAGAGGCTGTCCAGGTGAAAAGCTCGACCAATAGCCCACTAGAATAAGGAGCTTCAGGCCTATCTTACTACCCATATGGGGCATTCGCAGAGGATGTACAATGGTTCG
seq00017   CCAGCTAGGTTAATGTTAGTTTGGTCATTAGTAACACGGCGTGGCAACTAAGTCGTAGAATTCATGGGATTGCATCTGGGCCTACCCAACATAACCCCAAGATCCTACACAAAGACCCATAGCGATTAAGGAGTCTGGCATTTACTTTAAGCATCGAATCCTTCTTACTCCATCCCAGCGTTTCTGGGGACCGAGGTCGAGGGTTAAGGCTCAGCGACCGCTAGCTGGCTTGTGAAAGTGAATAGCTAGGTATCTGGGGAGGATACAAAGGGCTCGGCCACGCTATCGTCAGTGGGCCTCTGGACACAAATGCAGATGAGGGACGTCCAGGAGTAGACTGCTGCAATCTATTCGGGCAGGAGTGGACTTAATCGTTTGAGCAGGACCGTATCGGCTAGGCAATGTCCTTTCTTTTCGGAACCGGAGCCGTTATGACCTGGAGGTACCACCCCAGTATAAAAGTTTTTACAATCCCTCCCTATATCGCCCCTACCCCGTGAGTAGGGCTCGTGCAGGACTGATAGCTTTTACCTACAGGTCGTAATTTGGTCTTACCTCCAGTGCTTCCCAAAGTACGACTGTGCCTCCCAGCTTTCGTAGATATTATTCGATATAGCATTGGGAACTAAGAAAATACAGAGGATCCAGGCAAGTGATTCTGGCGCGGTACTAAATTTAGTTTAGTTTTGTGAGAACCGTCATTCGAGCGACTCTAACGTTGGTCGGTCACTCCCCCGCACCCGGGAAAAACTTTTGCTTCGACATGAGATCGCAGATGTGCGTGTGCGCGTTTCCCAACCCCGCACCACGTCATTGTCTGTGCATATACAGCGAGGCTCCACACCTCCCGCCATCCTTTGATTGTCCCCCTTATTCCCGAGAGTGTGGTATGAGGCCGGACAGCAAACAGCCGTCGGCAGGCGTAGGATAGAATCATGGAAGGCACCCTTATTGTCTTTGCGTCGATAACTGAATGTGGGGCCCAGCAACCTGTATGCTAAGGCTTTACGTTCGGGTTGCAACCCTTATTAAAAGGACGTAGCGTAAGTACAGGCCCAGCCTTGTAGCCCTGCGTTTTCAATTCCAGTGCGAAGATTTGGGCGTATCAACCTACTGCGACCATTCCGACTTTGCGCACCGACTCGTTCACGTTATTTAGCGGGATTAGTTAGCGGTGAGCTGAATTCACTTGGCCATGCTTAAGCTAGTTCCATAGATAAAGGATTTATTCGCATGACTAAGAGGAAGGTAGAACCTGGCTTATTAGTATAGCACGTTGAATTCTCCCATTAGACGATATCGGAGTAATGGCATACCCTACCGTTCCGAATCCAGCAAAACGACGACTATTACTAGGCGTGATTGCCTGCAAGGGGTGGCTCAATCCACGGCCACGCATCTACAAAGGAGATAGTTTAAAAAGCCATCTTTACAGGTAGAAATACCCATCCTGACCCACGGGATCTACTTTGCTCGCCCCAAAGGTTAGAGTATCGAACAATTGACATTCGTCGATTCCAATATTGTAATTACGAACATCGCTGACAAGAAATTGTGCCTCTATGAATGACTTCTATACCAACCCGGATCCTAGTTGACAATTGAGCAAGAGCACACCTTACAGAGGACCCCAACGCCTTCGCGCTCTGACGCTAGCTTACGAATTAACCCCAACATTTTTCTGTACAGTTAGCCGATATGAATAATAAACAAACGGGTTTCTAATAGTGCTTGAAATTTTTTCGTGCAGAACGTGCCTGACCTCAAGGCGTCGTGCCAGTATACCTTAGCGACCGAGTCTGTCCCACCGCTCATGGCGGGTAAAACCTGCTCTTGGATCGAGGGCATCTGGTTTATTAGCCCTCAGGTTGAAGGCCCTGGTGTGCCTTGATTGCATGAAGGGTTTGTTTCCGCTATGTGCACCCTAGGGAAGATCGCATATTCCACCGTTTCGAGCTACTAGTTCGCAGGGGTTGTTCCTGCTCCACCTGACAGGGGGTTGTTGAGTGAGATACCCGCAAGCGACCATCTGGTACCTCACAAGACTCCACGCTCTGCGACGATATTGCGTAATTGTAATTTCGTAGGGCCTCCTAGCTGATGTCTCAACCATGCACATCATCTGGCTGGGGCGGCTGCATGAAAAGGGAACTGAAGGCGACTCAAAACCCGCTCTAAGAGGCTGTCCAGGTGAAAAGCTCGACCAATAGCCCACTAGAATAAGGAGCTTCAGGCCTATCTTACTACCCATATGGGGCATTCGCAGAGGATGTACAATGGTTCG
seq00018   CCAGCTAGGTTAATGTTAGTTTGGTCATTAGTAACACGGCGTGGCAACTAAGTCGTAGAATTCATGGGATTGCATCTGGGCCTACCCAACATAACCCCAAGATCCTACACAAAGACCCATAGCGATTAAGGAGTCTGGCATTTACTTTAAGCATCGAATCCTTCTTACTCCATCCCAGCGTTTCTGGGGACCGAGGTCGAGGGTTAAGGCTCAGCGACCGCTAGCTGGCTAGTGAAAGTGAATAGCTAGGTATCTGGGGAGGATACAAAGGGCTCGGCCACGCTATCGTCAGTGGGCCTCTGGACACAAATGCAGATGAGGGACGTCCAGGAGTAGACTGCTGCAATCTATTCGGGCAGGAGTGGACTTAATCGTTTGAGCAGGACCGTATCGGCTAGGCAATGTCCTTTCTTTTCGGAACCGGAGCCGTTATGACCTGGACGTACCACCCCAGTATAAAAGTTTTTACAATCCCTCCCTATATCGCCCCTACCCCGTGAGTAGGGCTCGTGCAGGACTGATAGCTTTTACCTACAGGTCGTAATTTGGTCTTACCTCCAGTGCTTCCCAAAGTACGACTGTGCCTCCCAGCTTTCGTAGATATTATTCGATATAGCATTGGGAACTAAGAAAATACAGAGGATCCAGGCAAGTGATTCTGGCGCGGTACTAAATTTAGTTTAGTTTTGTGAGAACCGTCATTCGAGCGACTCTAACGTTGGTCGGTCACTCCCCCGCACCCGGGAAAAACTTTTGCTTCGACATGAGATCGCAGATGTGCGTGTGCGCGTTTCCCAACCCCGCACCACGTCATTGTCTGTGCATATACAGCGAGGCTCCACACCTCCCGCCATCCTTTGATTGTCCCCCTTATTCCCGAGAGTGTGGTATGAGGCCGGACAGCAAACAGCCGTCGGCAGGCGTAGGATAGAATCATGGAAGGCACCCTTATTGTCTTTGCGTCGATAACTGAATGTGGGCCCCAGCAACCTGTATGCTAAGGCTTTACGTTCGGGTTGCAACCCTTATTAAAAGGACGTAGCGTAAGTACAGGCCCAGCCTTGTAGCCCTGCGTTTTCAATTCCAGTGCGAAGATTTGGGCGTATCAACCTACTGCGACCATTCCGACTTTGCGCACCGACTCGTTCACGTTATTTAGCGGGATTAGTTAGCGGTGAGCTGAATTCACTTGGCCATGCTTAAGCTAGTTCCATAGATAAAGGATTTATTCGCATGACTAAGAGGAAGGTAGAACCTGGCTTATTAGTATAGCACGTTGAATTCTCCCATTAGACGATATCGGAGTAATGGCATACCCTACCGTTCCGAATCCAGCAAAACGACGACTATTACTAGGCGTGATTGCCTGCAAGGGGTGGCTCAATCCACGGCCACGCATCTACAAAGGAGATAGTTTAAAAAGCCATCTTTACAGGTAGAAATACCCATCCTGACCCACGGGATCTACTTTGCTCGCCCCAAAGGTTAGAGTATCGAACAATTGACATTCGTCGATTCCAATATTGTAATTACGAACATCGCTGACAAGAAATTGTGCCTCTATGAATGACTTCTATACCAACCCGGATCCTAGTTGACAATTGAGCAAGAGCACACCTTACAGAGGACCCCAACGCCTTCGCGCTCTGACGCTAGCTTACGAATTAACCCCAACATTTTTCTGTACAGTTAGCCGATATGAATAATAAACAAACGGGTTTCTAATAGTGCTTGAAATTTTTTCGTGCAGAACGTGCCTGACCTCAAGGCGTCGTGCCAGTATACCTTAGCGACCGAGTCTGTCCCACCGCTCATGGCGGGTAAAACCTGCTCTTGGATCGAGGGCATCTGGTTTATTAGCCCTCAGGTTGAAGGCCCTGGTGTGCCTTGATTGCATGAAGGGTTTGTTTCCGCTATGTGCACCCTAGGGAAGATCGCATATTCCACCGTTTCGAGCTACTAGTTCGCAGGGGTTGTTCCTGCTCCACCTGACAGGGGGTTGTTGAGTGAGATACCCGCAAGCGACCATCTGGTACCTCACAAGACTCCACGCTCTGCGACGATATTGCGTAATTGTAATTTCGTAGGGCCTCCTAGCTGATGTCTCAACCATGCACATCATCTGGCTGGGGCGGCTGCATGAAAAGGGAACTGAAGGCGACTCAAAACCCGCTCTAAGAGGCTGTCCAGGTGAAAAGCTCGACCAATAGCCCACTAGAATAAGGAGCTTCAGGCCTATCTTACTACCCATATGGGGCATTCGCAGAGGATGTACAATGGTTCG
seq00019   CCAGCTAGGTTAATGTTAGTTTGGTCATTAGTAACACGGCGTGGCAACTAAGTCGTAGAATTCATGGGATTGCATCTGGGCCTACCCAACATAACCCCAAGATCCTACACAAAGACCCATAGCGATTAAGGAGTCTGGCATTTACTTTAAGCATCGAATCCTTCTTACTCCATCCCAGCGTTTCTGGGGACCGAGGTCGAGGGTTAAGGCTCAGCGACCGCTAGCTGGCTAGTGAAAGTGAATAGCTAGGTATCTGGGGAGGATACAAAGGGCTCGGCCACGCTATCGTCAGTGGGCCTCTGGACACAAATGCAGATGAGGGACGTCCAGGAGTAGACTGCTGCAATCTATTCGGGCAGGAGTGGACTTAATCGTTTGAGCAGGACCGTATCGGCTAGGCAATGTCCTTTCTTTTCGGAACCGGAGCCGTTATGACCTGGAGGTACCACCCCAGTATAAAAGTTTTTACAATCCCTCCCTATATCGCCCCTACCCCGTGAGTAGGGCTCGTGCAGGACTGATAGCTTTTACCTACAGGTCGTAATTTGGTCTTACCTCCAGTGCTTCCCAAAGTACGACTGTGCCTCCCAGCTTTCGTAGATATTATTCGATATAGCATTGGGAACTAAGAAAATACAGAGGATCCAGGCAAGTGATTCTGGCGCGGTACTAAATTTAGTTTAGTTTTGTGAGAACCGTCATTCGAGCGACTCTAACGTTGGTCGGTCACTCCCCCGCACCCGGGAAAAACTTTTGCTTCGACATGAGATCGCAGATGTGCGTGTGCGCGTTTCCCAACCCCGCACCACGTCATTGTCTGTGCATATACAGCGAGGCTCCACACCTCCCGCCATCCTTTGATTGTCCCCCTTATTCCCGAGAGTGTGGTATGAGGCCGGACAGCAAACAGCCGTCGGCAGGCGTAGGATAGAATCATGGAAGGCACCCTTATTGTCTTTGCGTCGATAACTGAATGTGGGGCCCAGCAACCTGTATGCTAAGGCTTTACGTTCGGGTTGCAACCCTTATTAAAAGGACGTAGCGTAAGTACAGGCCCAGCCTTGTAGCCCTGCGTTTTCAATTCCAGTGCGAAGATTTGGGCGTATCAACCTACTGCGACCATTCCGACTTTGCGCACCGACTCGTTCACGTTATTTAGCGGGATTAGTTAGCGGTGAGCTGAATTCACTTGGCCATGCTTAAGCTAGTTCCATAGATAAAGGATTTATTCGCATGACTAAGAGGAAGGTAGAACCTGGCTTATTAGTATAGCACGTTGAATTCTCCCATTAGACGATATCGGAGTAATGGCATACCCTACCGTTCCGAATCCAGCAAAACGACGACTATTACTAGGCGTGATTGCCTGCAAGGGGTGGCTCAATCCACGGCCACGCATCTACAAAGGAGATAGTTTAAAAAGCCATCTTTACAGGTAGAAATACCCATCCTGACCCACGGGATCTACTTTGCTCGCCCCAAAGGTTAGAGTATCGAACAATTGACATTCGTCGATTCCAATATTGTAATTACGAACATCGCTGACAAGAAATTGTGCCTCTATGAATGACTTCTATACCAACCCGGATCCTAGTTGACAATTGAGCAAGAGCACACCTTACAGAGGACCCCAACGCCTTCGCGCTCTGACGCTAGCTTACGAATTAACCCCAACATTTTTCTGTACAGTTAGCCGATATGAATAATAAACAAACGGGTTTCTAATAGTGCTTGAAATTTTTTCGTGCAGAACGTGCCTGACCTCAAGGCGTCGTGCCAGTATACCTTAGCGACCGAGTCTGTCCCACCGCTCATGGCGGGTAAAACCTGCTCTTGGATCGAGGGCATCTGGTTTATTAGCCCTCAGGTTGAAGGCCCTGGTGTGCCTTGATTGCATGAAGGGTTTGTTTCCGCTATGTGCACCCTAGGGAAGATCGCATATTCCACCGTTTCGAGCTACTAGTTCGCAGGGGTTGTTCCTGCTCCACCTGACAGGGGGTTGTTGAGTGAGATACCCGCAAGCGACCATCTGGTACCTCACAAGACTCCACGCTCTGCGACGATATTGCGTAATTGTAATTTCGTAGGGCCTCCTAGCTGATGTCTCAACCATGCACATCATCTGGCTGGGGCGGCTGCATGAAAAGGGAACTGAAGGCGACTCAAAACCCGCTCTAAGAGGCTGTCCAGGTGAAAAGCTCGACCAATAGCCCACTAGAATAAGGAGCTTCAGGCCTATCTTACTACCCATATGGGGCATTCGCAGAGGATGTACAATGGTTCG
seq00020   CCAGCTAGGTTAATGTTAGTTTGGTCATTAGTAACACGGCGTGGCAACTAAGTCGTAGAATTCATGGGATTGCATCTGGGCCTACCCAACATAACCCCAAGATCCTACACAAAGACCCATAGCGATTAAGGAGTCTGGCATTTACTTTAAGCATCGAATCCTTCTTACTCCATCCCAGCGTTTCTGGGGACCGAGGTCGAGGGTTAAGGCTCAGCGACCGCTAGCTGGCTAGTGAAAGTGAATAGCTAGGTATCTGGGGAGGATACAAAGGGCTCGGCCACGCTATCGTCAGTGGGCCTCTGGACACAAATGCAGATGAGGGACGTCCAGGAGTAGACTGCTGCAATCTATTCGGGCAGGAGTGGACTTAATCGTTTGAGCAGGACCGTATCGGCTAGGCAATGTCCTTTCTTTTCGGAACCGGAGCCGTTATGACCTGGACGTACCACCCCAGTATAAAAGTTTTTACAATCCCTCCCTATATCGCCCCTACCCCGTGAGTAGGGCTCGTGCAGGACTGATAGCTTTTACCTACAGGTCGTAATTTGGTCTTACCTCCAGTGCTTCCCAAAGTACGACTGTGCCTCCCAGCTTTCGTAGATATTATTCGATATAGCATTGGGAACTAAGAAAATACAGAGGATCCAGGCAAGTGATTCTGGCGCGGTACTAAATTTAGTTTAGTTTTGTGAGAACCGTCATTCGAGCGACTCTAACGTTGGTCGGTCACTCCCCCGCACCCGGGAAAAACTTTTGCTTCGACATGAGATCGCAGATGTGCGTGTGCGCGTTTCCCAACCCCGCACCACGTCATTGTCTGTGCATATACAGCGAGGCTCCACACCTCCCGCCATCCTTTGATTGTCCCCCTTATTCCCGAGAGTGTGGTATGAGGCCGGACAGCAAACAGCCGTCGGCAGGCGTAGGATAGAATCATGGAAGGCACCCTTATTGTCTTTGCGTCGATAACTGAATGTGGGCCCCAGCAACCTGTATGCTAAGGCTTTACGTTCGGGTTGCAACCCTTATTAAAAGGACGTAGCGTAAGTACAGGCCCAGCCTTGTAGCCCTGCGTTTTCAATTCCAGTGCGAAGATTTGGGCGTATCAACCTACTGCGACCATTCCGACTTTGCGCACCGACTCGTTCACGTTATTTAGCGGGATTAGTTAGCGGTGAGCTGAATTCACTTGGCCATGCTTAAGCTAGTTCCATAGATAAAGGATTTATTCGCATGACTAAGAGGAAGGTAGAACCTGGCTTATTAGTATAGCACGTTGAATTCTCCCATTAGACGATATCGGAGTAATGGCATACCCTACCGTTCCGAATCCAGCAAAACGACGACTATTACTAGGCGTGATTGCCTGCAAGGGGTGGCTCAATCCACGGCCACGCATCTACAAAGGAGATAGTTTAAAAAGCCATCTTTACAGGTAGAAATACCCATCCTGACCCACGGGATCTACTTTGCTCGCCCCAAAGGTTAGAGTATCGAACAATTGACATTCGTCGATTCCAATATTGTAATTACGAACATCGCTGACAAGAAATTGTGCCTCTATGAATGACTTCTATACCAACCCGGATCCTAGTTGACAATTGAGCAAGAGCACACCTTACAGAGGACCCCAACGCCTTCGCGCTCTGACGCTAGCTTACGAATTAACCCCAACATTTTTCTGTACAGTTAGCCGATATGAATAATAAACAAACGGGTTTCTAATAGTGCTTGAATTTTTTTCGTGCAGAACGTGCCTGACCTCAAGGCGTCGTGCCAGTATACCTTAGCGACCGAGTCTGTCCCACCGCTCATGGCGGGTAAAACCTGCTCTTGGATCGAGGGCATCTGGTTTATTAGCCCTCAGGTTGAAGGCCCTGGTGTGCCTTGATTGCATGAAGGGTTTGTTTCCGCTATGTGCACCCTAGGGAAGATCGCATATTCCACCGTTTCGAGCTACTAGTTCGCAGGGGTTGTTCCTGCTCCACCTGACAGGCGGTTGTTGAGTGAGATACCCGCAAGCGACCATCTGGTACCTCACAAGACTCCACGCTCTGCGACGATATTGCGTAATTGTAATTTCGTAGGGCCTCCTAGCTGATGTCTCAACCATGCACATCATCTGGCTGGGGCGGCTGCATGAAAAGGGAACTGAAGGCGACTCAAAACCCGCTCTAAGAGGCTGTCCAGGTGAAAAGCTCGACCAATAGCCCACTAGAATAAGGAGCTTCAGGCCTATCTTACTACCCATATGGGGCATTCGCAGAGGATGTACAATGGTTCG
seq00021   CCAGCTAGGTTAATGTTAGTTTGGTCATTAGTAACACGGCGTGGCAACTAAGTCGTAGAATTCATGGGATTGCATCTGGGCCTACCCAACATAACCCCAAGATCCTACACAAAGACCCATAGCGATTAAGGAGTCTGGCATTTACTTTAAGCATCGAATCCTTCTTACTCCATCCCAGCGTTTCTGGGGACCGAGGTCGAGGGTTAAGGCTCAGCGACCGCTAGCTGGCTTGTGAAAGTGAATAGCTAGGTATCTGGGGAGGATACAAAGGGCTCGGCCACGCTATCGTCAGTGGGCCTCTGGACACAAATGCAGATGAGGGACGTCCAGGAGTAGACTGCTGCAATCTATTCGGGCAGGAGTGGACTTAATCGTTTGAGCAGGACCGTATCGGCTAGGCAATGTCCTTTCTTTTCGGAACCGGAGCCGTTATGACCTGGAGGTACCACCCCAGTATAAAAGTTTTTACAATCCCTCCCTATATCGCCCCTACCCCGTGAGTAGGGCTCGTGCAGGACTGATAGCTTTTACCTACAGGTCGTAATTTGGTCTTACCTCCAGTGCTTCCCAAAGTACGACTGTGCCTCCCAGCTTTCGTAGATATTATTCGATATAGCATTGGGAACTAAGAAAATACAGAGGATCCAGGCAAGTGATTCTGGCGCGGTACTAAATTTAGTTTAGTTTTGTGAGAACCGTCATTCGAGCGACTCTAACGTTGGTCGGTCACTCCCCCGCACCCGGGAAAAACTTTTGCTTCGACATGAGATCGCAGATGTGCGTGTGCGCGTTTCCCAACCCCGCACCACGTCATTGTCTGTGCATATACAGCGAGGCTCCACACCTCCCGCCATCCTTTGATTGTCCCCCTTATTCCCGAGAGTGTGGTATGAGGCCGGACAGCAAACAGCCGTCGGCAGGCGTAGGATAGAATCATGGAAGGCACCCTTATTGTCTTTGCGTCGATAACTGAATGTGGGGCCCAGCAACCTGTATGCTAAGGCTTTACGTTCGGGTTGCAACCCTTATTAAAAGGACGTAGCGTAAGTACAGGCCCAGCCTTGTAGCCCTGCGTTTTCAATTCCAGTGCGAAGATTTGGGCGTATCAACCTACTGCGACCATTCCGACTTTGCGCACCGACTCGTTCACGTTATTTAGCGGGATTAGTTAGCGGTGAGCTGAATTCACTTGGCCATGCTTAAGCTAGTTCCATAGATAAAGGATTTATTCGCATGACTAAGAGGAAGGTAGAACCTGGCTTATTAGTATAGCACGTTGAATTCTCCCATTAGACGATATCGGAGTAATGGCATACCCTACCGTTCCGAATCCAGCAAAACGACGACTATTACTAGGCGTGATTGCCTGCAAGGGGTGGCTCAATCCACGGCCACGCATCTACAAAGGAGATAGTTTAAAAAGCCATCTTTACAGGTAGAAATACCCATCCTGACCCACGGGATCTACTTTGCTCGCCCCAAAGGTTAGAGTATCGAACAATTGACATTCGTCGATTCCAATATTGTAATTACGAACATCGCTGACAAGAAATTGTGCCTCTATGAATGACTTCTATACCAACCCGGATCCTAGTTGACAATTGAGCAAGAGCACACCTTACAGAGGACCCCAACGCCTTCGCGCTCTGACGCTAGCTTACGAATTAACCCCAACATTTTTCTGTACAGTTAGCCGATATGAATAATAAACAAACGGGTTTCTAATAGTGCTTGAAATTTTTTCGTGCAGAACGTGCCTGACCTCAAGGCGTCGTGCCAGTATACCTTAGCGACCGAGTCTGTCCCACCGCTCATGGCGGGTAAAACCTGCTCTTGGATCGAGGGCATCTGGTTTATTAGCCCTCAGGTTGAAGGCCCTGGTGTGCCTTGATTGCATGAAGGGTTTGTTTCCGCTATGTGCACCCTAGGGAAGATCGCATATTCCACCGTTTCGAGCTACTAGTTCGCAGGGGTTGTTCCTGCTCCACCTGACAGGGGGTTGTTGAGTGAGATACCCGCAAGCGACCATCTGGTACCTCACAAGACTCCACGCTCTGCGACGATATTGCGTAATTGTAATTTCGTAGGGCCTCCTAGCTGATGTCTCAACCATGCACATCATCTGGCTGGGGCGGCTGCATGAAAAGGGAACTGAAGGCGACTCAAAACCCGCTCTAAGAGGCTGTCCAGGTGAAAAGCTCGACCAATAGCCCACTAGAATAAGGAGCTTCAGGCCTATCTTACTACCCATATGGGGCATTCGCAGAGGATGTACAATGGTTCG
seq00022   CCAGCTAGGTTAATGTTAGTTTGGTCATTAGTAACACGGCGTGGCAACTAAGTCGTAGAATTCATGGGATTGCATCTGGGCCTACCCAACATAACCCCAAGATCCTACACAAAGACCCATAGCGATTAAGGAGTCTGGCATTTACTTTAAGCATCGAATCCTTCTTACTCCATCCCAGCGTTTCTGGGGACCGAGGTCGAGGGTTAAGGCTCAGCGACCGCTAGCTGGCTAGTGAAAGTGAATAGCTAGGTATCTGGGGAGGATACAAAGGGCTCGGCCACGCTATCGTCAGTGGGCCTCTGGACACAAATGCAGATGAGGGACGTCCAGGAGTAGACTGCTGCAATCTATTCGGGCAGGAGTGGACTTAATCGTTTGAGCAGGACCGTATCGGCTAGGCAATGTCCTTTCTTTTCGGAACCGGAGCCGTTATGACCTGGAGGTACCACCCCAGTATAAAAGTTTTTACAATCCCTCCCTATATCGCCCCTACCCCGTGAGTAGGGCTCGTGCAGGACTGATAGCTTTTACCTACAGGTCGTAATTTGGTCTTACCTCCAGTGCTTCCCAAAGTACGACTGTGCCTCCCAGCTTTCGTAGATATTATTCGATATAGCATTGGGAACTAAGAAAATACAGAGGATCCAGGCAAGTGATTCTGGCGCGGTACTAAATTTAGTTTAGTTTTGTGAGAACCGTCATTCGAGCGACTCTAACGTTGGTCGGTCACTCCCCCGCACCCGGGAAAAACTTTTGCTTCGACATGAGATCGCAGATGTGCGTGTGCGCGTTTCCCAACCCCGCACCACGTCATTGTCTGTGCATATACAGCGAGGCTCCACACCTCCCGCCATCCTTTGATTGTCCCCCTTATTCCCGAGAGTGTGGTATGAGGCCGGACAGCAAACAGCCGTCGGCAGGCGTAGGATAGAATCATGGAAGGCACCCTTATTGTCTTTGCGTCGATAACTGAATGTGGGGCCCAGCAACCTGTATGCTAAGGCTTTACGTTCGGGTTGCAACCCTTATTAAAAGGACGTAGCGTAAGTACAGGCCCAGCCTTGTAGCCCTGCGTTATCAATTCCAGTGCGAAGATTTGGGCGTATCAACCTACTGCGACCATTCCGACTTTGCGCACCGACTCGTTCACGTTATTTAGCGGGATTAGTTAGCGGTGAGCTGAATTCACTTGGCCATGCTTAAGCTAGTTCCATAGATAAAGGATTTATTCGCATGACTAAGAGGAAGGTAGAACCTGGCTTATTAGTATAGCACGTTGAATTCTCCCATTAGACGATATCGGAGTAATGGCATACCCTACCGTTCCGAATCCAGCAAAACGACGACTATTACTAGGCGTGATTGCCTGCAAGGGGTGGCTCAATCCACGGCCACGCATCTACAAAGGAGATAGTTTAAAAAGCCATCTTTACAGGTAGAAATACCCATCCTGACCCACGGGATCTACTTTGCTCGCCCCAAAGGTTAGAGTATCGAACAATTGACATTCGTCGATTCCAATATTGTAATTACGAACATCGCTGACAAGAAATTGTGCCTCTATGAATGACTTCTATACCAACCCGGATCCTAGTTGACAATTGAGCAAGAGCACACCTTACAGAGGACCCCAACGCCTTCGCGCTCTGACGCTAGCTTACGAATTAACCCCAACATTTTTCTGTACAGTTAGCCGATATGAATAATAAACAAACGGGTTTCTAATAGTGCTTGAATTTTTTTCGTGCAGAACGTGCCTGACCTCAAGGCGTCGTGCCAGTATACCTTAGCGACCGAGTCTGTCCCACCGCTCATGGCGGGTAAAACCTGCTCTTGGATCGAGGGCATCTGGTTTATTAGCCCTCAGGTTGAAGGCCCTGGTGTGCCTTGATTGCATGAAGGGTTTGTTTCCGCTATGTGCACCCTAGGGAAGATCGCATATTCCACCGTTTCGAGCTACTAGTTCGCAGGGGTTGTTCCTGCTCCACCTGACAGGCGGTTGTTGAGTGAGATACCCGCAAGCGACCATCTGGTACCTCACAAGACTCCACGCTCTGCGACGATATTGCGTAATTGTAATTTCGTAGGGCCTCCTAGCTGATGTCTCAACCATGCACATCATCTGGCTGGGGCGGCTGCATGAAAAGGGAACTGAAGGCGACTCAAAACCCGCTCTAAGAGGCTGTCCAGGTGAAAAGCTCGACCAATAGCCCACTAGAATAAGGAGCTTCAGGCCTATCTTACTACCCATATGGGGCATTCGCAGAGGATGTACAATGGTTCG
seq00023   CCAGCTAGGTTAATGTTAGTTTGGTCATTAGTAACACGGCGTGGCAACTAAGTCGTAGAATTCATGGGATTGCATCTGGGCCTACCCAACATAACCCCAAGATCCTACACAAAGACCCATAGCGATTAAGGAGTCTGGCATTTACTTTAAGCATCGAATCCTTCTTACTCCATCCCAGCGTTTCTGGGGACCGAGGTCGAGGGTTAAGGCTCAGCGACCGCTAGCTGGCTAGTGAAAGTGAATAGCTAGGTATCTGGGGAGGATACAAAGGGCTCGGCCACGCTATCGTCAGTGGGCCTCTGGACACAAATGCAGATGAGGGACGTCCAGGAGTAGACTGCTGCAATCTATTCGGGCAGGAGTGGACTTAATCGTTTGAGCAGGACCGTATCGGCTAGGCAATGTCCTTTCTTTTCGGAACCGGAGCCGTTATGACCTGGAGGTACCACCCCAGTATAAAAGTTTTTACAATCCCTCCCTATATCGCCCCTACCCCGTGAGTAGGGCTCGTGCAGGACTGATAGCTTTTACCTACAGGTCGTAATTTGGTCTTACCTCCAGTGCTTCCCAAAGTACGACTGTGCCTCCCAGCTTTCGTAGATATTATTCGATATAGCATTGGGAACTAAGAAAATACAGAGGATCCAGGCAAGTGATTCTGGCGCGGTACTAAATTTAGTTTAGTTTTGTGAGAACCGTCATTCGAGCGACTCTAACGTTGGTCGGTCACTCCCCCGCACCCGGGAAAAACTTTTGCTTCGACATGAGATCGCAGATGTGCGTGTGCGCGTTTCCCAACCCCGCACCACGTCATTGTCTGTGCATATACAGCGAGGCTCCACACCTCCCGCCATCCTTTGATTGTCCCCCTTATTCCCGAGAGTGTGGTATGAGGCCGGACAGCAAACAGCCGTCGGCAGGCGTAGGATAGAATCATGGAAGGCACCCTTATTGTCTTTGCGTCGATAACTGAATGTGGGGCCCAGCAACCTGTATGCTAAGGCTTTACGTTCGGGTTGCAACCCTTATTAAAAGGACGTAGCGTAAGTACAGGCCCAGCCTTGTAGCCCTGCGTTTTCAATTCCAGTGCGAAGATTTGGGCGTATCAACCTACTGCGACCATTCCGACTTTGCGCACCGACTCGTTCACGTTATTTAGCGGGATTAGTTAGCGGTGAGCTGAATTCACTTGGCCATGCTTAAGCTAGTTCCATAGATAAAGGATTTATTCGCATGACTAAGAGGAAGGTAGAACCTGGCTTATTAGTATAGCACGTTGAATTCTCCCATTAGACGATATCGGAGTAATGGCATACCCTACCGTTCCGAATCCAGCAAAACGACGACTATTACTAGGCGTGATTGCCTGCAAGGGGTGGCTCAATCCACGGCCACGCATCTACAAAGGAGATAGTTTAAAAAGCCATCTTTACAGGTAGAAATACCCATCCTGACCCACGGGATCTACTTTGCTCGCCCCAAAGGTTAGAGTATCGAACAATTGACATTCGTCGATTCCAATATTGTAATTACGAACATCGCTGACAAGAAATTGTGCCTCTATGAATGACTTCTATACCAACCCGGATCCTAGTTGACAATTGAGCAAGAGCACACCTTACAGAGGACCCCAACGCCTTCGCGCTCTGACGCTAGCTTACGAATTAACCCCAACATTTTTCTGTACAGTTAGCCGATATGAATAATAAACAAACGGGTTTCTAATAGTGCTTGAATTTTTTTCGTGCAGAACGTGCCTGACCTCAAGGCGTCGTGCCAGTATACCTTAGCGACCGAGTCTGTCCCACCGCTCATGGCGGGTAAAACCTGCTCTTGGATCGAGGGCATCTGGTTTATTAGCCCTCAGGTTGAAGGCCCTGGTGTGCCTTGATTGCATGAAGGGTTTGTTTCCGCTATGTGCACCCTAGGGAAGATCGCATATTCCACCGTTTCGAGCTACTAGTTCGCAGGGGTTGTTCCTGCTCCACCTGACAGGCGGTTGTTGAGTGAGATACCCGCAAGCGACCATCTGGTACCTCACAAGACTCCACGCTCTGCGACGATATTGCGTAATTGTAATTTCGTAGGGCCTCCTAGCTGATGTCTCAACCATGCACATCATCTGGCTGGGGCGGCTGCATGAAAAGGGAACTGAAGGCGACTCAAAACCCGCTCTAAGAGGCTGTCCAGGTGAAAAGCTCGACCAATAGCCCACTAGAATAAGGAGCTTCAGGCCTATCTTACTACCCATATGGGGCATTCGCAGAGGATGTACAATGGTTCG
seq00024   CCAGCTAGGTTAATGTTAGTTTGGTCATTAGTAACACGGCGTGGCAACTAAGTCGTAGAATTCATGGGATTGCATCTGGGCCTACCCAACATAACCCCAAGATCCTACACAAAGACCCATAGCGATTAAGGAGTCTGGCATTTACTTTAAGCATCGAATCCTTCTTACTCCATCCCAGCGTTTCTGGGGACCGAGGTCGAGGGTTAAGGCTCAGCGACCGCTAGCTGGCTAGTGAAAGTGAATAGCTAGGTATCTGGGGAGGATACAAAGGGCTCGGCCACGCTATCGTCAGTGGGCCTCTGGACACAAATGCAGATGAGGGACGTCCAGGAGTAGACTGCTGCAATCTATTCGGGCAGGAGTGGACTTAATCGTTTGAGCAGGACCGTATCGGCTAGGCAATGTCCTTTCTTTTCGGAACCGGAGCCGTTATGACCTGGAGGTACCACCCCAGTATAAAAGTTTTTACAATCCCTCCCTATATCGCCCCTACCCCGTGAGTAGGGCTCGTGCAGGACTGATAGCTTTTACCTACAGGTCGTAATTTGGTCTTACCTCCAGTGCTTCCCAAAGTACGACTGTGCCTCCCAGCTTTCGTAGATATTATTCGATATAGCATTGGGAACTAAGAAAATACAGAGGATCCAGGCAAGTGATTCTGGCGCGGTACTAAATTTAGTTTAGTTTTGTGAGAACCGTCATTCGAGCGACTCTAACGTTGGTCGGTCACTCCCCCGCACCCGGGAAAAACTTTTGCTTCGACATGAGATCGCAGATGTGCGTGTGCGCGTTTCCCAACCCCGCACCACGTCATTGTCTGTGCATATACAGCGAGGCTCCACACCTCCCGCCATCCTTTGATTGTCCCCCTTATTCCCGAGAGTGTGGTATGAGGCCGGACAGCAAACAGCCGTCGGCAGGCGTAGGATAGAATCATGGAAGGCACCCTTATTGTCTTTGCGTCGATAACTGAATGTGGGGCCCAGCAACCTGTATGCTAAGGCTTTACGTTCGGGTTGCAACCCTTATTAAAAGGACGTAGCGTAAGTACAGGCCCAGCCTTGTAGCCCTGCGTTTTCAATTCCAGTGCGAAGATTTGGGCGTATCAACCTACTGCGACCATTCCGACTTTGCGCACCGACTCGTTCACGTTATTTAGCGGGATTAGTTAGCGGTGAGCTGAATTCACTTGGCCATGCTTAAGCTAGTTCCATAGATAAAGGATTTATTCGCATGACTAAGAGGAAGGTAGAACCTGGCTTATTAGTATAGCACGTTGAATTCTCCCATTAGACGATATCGGAGTAATGGCATACCCTACCGTTCCGAATCCAGCAAAACGACGACTATTACTAGGCGTGATTGCCTGCAAGGGGTGGCTCAATCCACGGCCACGCATCTACAAAGGAGATAGTTTAAAAAGCCATCTTTACAGGTAGAAATACCCATCCTGACCCACGGGATCTACTTTGCTCGCCCCAAAGGTTAGAGTATCGAACAATTGACATTCGTCGATTCCAATATTGTAATTACGAACATCGCTGACAAGAAATTGTGCCTCTATGAATGACTTCTATACCAACCCGGATCCTAGTTGACAATTGAGCAAGAGCACACCTTACAGAGGACCCCAACGCCTTCGCGCTCTGACGCTAGCTTACGAATTAACCCCAACATTTTTCTGTACAGTTAGCCGATATGAATAATAAACAAACGGGTTTCTAATAGTGCTTGAAATTTTTTCGTGCAGAACGTGCCTGACCTCAAGGCGTCGTGCCAGTATACCTTAGCGACCGAGTCTGTCCCACCGCTCATGGCGGGTAAAACCTGCTCTTGGATCGAGGGCATCTGGTTTATTAGCCCTCAGGTTGAAGGCCCTGGTGTGCCTTGATTGCATGAAGGGTTTGTTTCCGCTATGTGCACCCTAGGGAAGATCGCATATTCCACCGTTTCGAGCTACTAGTTCGCAGGGGTTGTTCCTGCTCCACCTGACAGGGGGTTGTTGAGTGAGATACCCGCAAGCGACCATCTGGTACCTCACAAGACTCCACGCTCTGCGACGATATTGCGTAATTGTAATTTCGTAGGGCCTCCTAGCTGATGTCTCAACCATGCACATCATCTGGCTGGGGCGGCTGCATGAAAAGGGAACTGAAGGCGACTCAAAACCCGCTCTAAGAGGCTGTCCAGGTGAAAAGCTCGACCAATAGCCCACTAGAATAAGGAGCTTCAGGCCTATCTTACTACCCATATGGGGCATTCGCAGAGGATGTACAATGGTTCG
seq00025   CCAGCTAGGTTAATGTTAGTTTGGTCATTAGTAACACGGCGTGGCAACTAAGTCGTAGAATTCATGGGATTGCATCTGGGCCTACCCAACATAACCCCAAGATCCTACACAAAGACCCATAGCGATTAAGGAGTCTGGCATTTACTTTAAGCATCGAATCCTTCTTACTCCATCCCAGCGTTTCTGGGGACCGAGGTCGAGGGTTAAGGCTCAGCGACCGCTAGCTGGCTTGTGAAAGTGAATAGCTAGGTATCTGGGGAGGATACAAAGGGCTCGGCCACGCTATCGTCAGTGGGCCTCTGGACACAAATGCAGATGAGGGACGTCCAGGAGTAGACTGCTGCAATCTATTCGGGCAGGAGTGGACTTAATCGTTTGAGCAGGACCGTATCGGCTAGGCAATGTCCTTTCTTTTCGGAACCGGAGCCGTTATGACCTGGAGGTACCACCCCAGTATAAAAGTTTTTACAATCCCTCCCTATATCGCCCCTACCCCGTGAGTAGGGCTCGTGCAGGACTGATAGCTTTTACCTACAGGTCGTAATTTGGTCTTACCTCCAGTGCTTCCCAAAGTACGACTGTGCCTCCCAGCTTTCGTAGATATTATTCGATATAGCATTGGGAACTAAGAAAATACAGAGGATCCAGGCAAGTGATTCTGGCGCGGTACTAAATTTAGTTTAGTTTTGTGAGAACCGTCATTCGAGCGACTCTAACGTTGGTCGGTCACTCCCCCGCACCCGGGAAAAACTTTTGCTTCGACATGAGATCGCAGATGTGCGTGTGCGCGTTTCCCAACCCCGCACCACGTCATTGTCTGTGCATATACAGCGAGGCTCCACACCTCCCGCCATCCTTTGATTGTCCCCCTTATTCCCGAGAGTGTGGTATGAGGCCGGACAGCAAACAGCCGTCGGCAGGCGTAGGATAGAATCATGGAAGGCACCCTTATTGTCTTTGCGTCGATAACTGAATGTGGGGCCCAGCAACCTGTATGCTAAGGCTTTACGTTCGGGTTGCAACCCTTATTAAAAGGACGTAGCGTAAGTACAGGCCCAGCCTTGTAGCCCTGCGTTTTCAATTCCAGTGCGAAGATTTGGGCGTATCAACCTACTGCGACCATTCCGACTTTGCGCACCGACTCGTTCACGTTATTTAGCGGGATTAGTTAGCGGTGAGCTGAATTCACTTGGCCATGCTTAAGCTAGTTCCATAGATAAAGGATTTATTCGCATGACTAAGAGGAAGGTAGAACCTGGCTTATTAGTATAGCACGTTGAATTCTCCCATTAGACGATATCGGAGTAATGGCATACCCTACCGTTCCGAATCCAGCAAAACGACGACTATTACTAGGCGTGATTGCCTGCAAGGGGTGGCTCAATCCACGGCCACGCATCTACAAAGGAGATAGTTTAAAAAGCCATCTTTACAGGTAGAAATACCCATCCTGACCCACGGGATCTACTTTGCTCGCCCCAAAGGTTAGAGTATCGAACAATTGACATTCGTCGATTCCAATATTGTAATTACGAACATCGCTGACAAGAAATTGTGCCTCTATGAATGACTTCTATACCAACCCGGATCCTAGTTGACAATTGAGCAAGAGCACACCTTACAGAGGACCCCAACGCCTTCGCGCTCTGACGCTAGCTTACGAATTAACCCCAACATTTTTCTGTACAGTTAGCCGATATGAATAATAAACAAACGGGTTTCTAATAGTGCTTGAATTTTTTTCGTGCAGAACGTGCCTGACCTCAAGGCGTCGTGCCAGTATACCTTAGCGACCGAGTCTGTCCCACCGCTCATGGCGGGTAAAACCTGCTCTTGGATCGAGGGCATCTGGTTTATTAGCCCTCAGGTTGAAGGCCCTGGTGTGCCTTGATTGCATGAAGGGTTTGTTTCCGCTATGTGCACCCTAGGGAAGATCGCATATTCCACCGTTTCGAGCTACTAGTTCGCAGGGGTTGTTCCTGCTCCACCTGACAGGGGGTTGTTGAGTGAGATACCCGCAAGCGACCATCTGGTACCTCACAAGACTCCACGCTCTGCGACGATATTGCGTAATTGTAATTTCGTAGGGCCTCCTAGCTGATGTCTCAACCATGCACATCATCTGGCTGGGGCGGCTGCATGAAAAGGGAACTGAAGGCGACTCAAAACCCGCTCTAAGAGGCTGTCCAGGTGAAAAGCTCGACCAATAGCCCACTAGAATAAGGAGCTTCAGGCCTATCTTACTACCCATATGGGGCATTCGCAGAGGATGTACAATGGTTCG
seq00026   CCAGCTAGGTTAATGTTAGTTTGGTCATTAGTAACACGGCGTGGCAACTAAGTCGTAGAATTCATGGGATTGCATCTGGGCCTACCCAACATAACCCCAAGATCCTACACAAAGACCCATAGCGATTAAGGAGTCTGGCATTTACTTTAAGCATCGAATCCTTCTTACTCCATCCCAGCGTTTCTGGGGACCGAGGTCGAGGGTTAAGGCTCAGCGACCGCTAGCTGGCTAGTGAAAGTGAATAGCTAGGTATCTGGGGAGGATACAAAGGGCTCGGCCACGCTATCGTCAGTGGGCCTCTGGACACAAATGCAGATGAGGGACGTCCAGGAGTAGACTGCTGCAATCTATTCGGGCAGGAGTGGACTTAATCGTTTGAGCAGGACCGTATCGGCTAGGCAATGTCCTTTCTTTTCGGAACCGGAGCCGTTATGACCTGGAGGTACCACCCCAGTATAAAAGTTTTTACAATCCCTCCCTATATCGCCCCTACCCCGTGAGTAGGGCTCGTGCAGGACTGATAGCTTTTACCTACAGGTCGTAATTTGGTCTTACCTCCAGTGCTTCCCAAAGTACGACTGTGCCTCCCAGCTTTCGTAGATATTATTCGATATAGCATTGGGAACTAAGAAAATACAGAGGATCCAGGCAAGTGATTCTGGCGCGGTACTAAATTTAGTTTAGTTTTGTGAGAACCGTCATTCGAGCGACTCTAACGTTGGTCGGTCACTCCCCCGCACCCGGGAAAAACTTTTGCTTCGACATGAGATCGCAGATGTGCGTGTGCGCGTTTCCCAACCCCGCACCACGTCATTGTCTGTGCATATACAGCGAGGCTCCACACCTCCCGCCATCCTTTGATTGTCCCCCTTATTCCCGAGAGTGTGGTATGAGGCCGGACAGCAAACAGCCGTCGGCAGGCGTAGGATAGAATCATGGAAGGCACCCTTATTGTCTTTGCGTCGATAACTGAATGTGGGGCCCAGCAACCTGTATGCTAAGGCTTTACGTTCGGGTTGCAACCCTTATTAAAAGGACGTAGCGTAAGTACAGGCCCAGCCTTGTAGCCCTGCGTTTTCAATTCCAGTGCGAAGATTTGGGCGTATCAACCTACTGCGACCATTCCGACTTTGCGCACCGACTCGTTCACGTTATTTAGCGGGATTAGTTAGCGGTGAGCTGAATTCACTTGGCCATGCTTAAGCTAGTTCCATAGATAAAGGATTTATTCGCATGACTAAGAGGAAGGTAGAACCTGGCTTATTAGTATAGCACGTTGAATTCTCCCATTAGACGATATCGGAGTAATGGCATACCCTACCGTTCCGAATCCAGCAAAACGACGACTATTACTAGGCGTGATTGCCTGCAAGGGGTGGCTCAATCCACGGCCACGCATCTACAAAGGAGATAGTTTAAAAAGCCATCTTTACAGGTAGAAATACCCATCCTGACCCACGGGATCTACTTTGCTCGCCCCAAAGGTTAGAGTATCGAACAATTGACATTCGTCGATTCCAATATTGTAATTACGAACATCGCTGACAAGAAATTGTGCCTCTATGAATGACTTCTATACCAACCCGGATCCTAGTTGACAATTGAGCAAGAGCACACCTTACAGAGGACCCCAACGCCTTCGCGCTCTGACGCTAGCTTACGAATTAACCCCAACATTTTTCTGTACAGTTAGCCGATATGAATAATAAACAAACGGGTTTCTAATAGTGCTTGAATTTTTTTCGTGCAGAACGTGCCTGACCTCAAGGCGTCGTGCCAGTATACCTTAGCGACCGAGTCTGTCCCACCGCTCATGGCGGGTAAAACCTGCTCTTGGATCGAGGGCATCTGGTTTATTAGCCCTCAGGTTGAAGGCCCTGGTGTGCCTTGATTGCATGAAGGGTTTGTTTCCGCTATGTGCACCCTAGGGAAGATCGCATATTCCACCGTTTCGAGCTACTAGTTCGCAGGGGTTGTTCCTGCTCCACCTGACAGGCGGTTGTTGAGTGAGATACCCGCAAGCGACCATCTGGTACCTCACAAGACTCCACGCTCTGCGACGATATTGCGTAATTGTAATTTCGTAGGGCCTCCTAGCTGATGTCTCAACCATGCACATCATCTGGCTGGGGCGGCTGCATGAAAAGGGAACTGAAGGCGACTCAAAACCCGCTCTAAGAGGCTGTCCAGGTGAAAAGCTCGACCAATAGCCCACTAGAATAAGGAGCTTCAGGCCTATCTTACTACCCATATGGGGCATTCGCAGAGGATGTACAATGGTTCG
seq00027   CCAGCTAGGTTAATGTTAGTTTGGTCATTAGTAACACGGCGTGGCAACTAAGTCGTAGAATTCATGGGATTGCATCTGGGCCTACCCAACATAACCCCAAGATCCTACACAAAGACCCATAGCGATTAAGGAGTCTGGCATTTACTTTAAGCATCGAATCCTTCTTACTCCATCCCAGCGTTTCTGGGGACCGAGGTCGAGGGTTAAGGCTCAGCGACCGCTAGCTGGCTAGTGAAAGTGAATAGCTAGGTATCTGGGGAGGATACAAAGGGCTCGGCCACGCTATCGTCAGTGGGCCTCTGGACACAAATGCAGATGAGGGACGTCCAGGAGTAGACTGCTGCAATCTATTCGGGCAGGAGTGGACTTAATCGTTTGAGCAGGACCGTATCGGCTAGGCAATGTCCTTTCTTTTCGGAACCGGAGCCGTTATGACCTGGACGTACCACCCCAGTATAAAAGTTTTTACAATCCCTCCCTATATCGCCCCTACCCCGTGAGTAGGGCTCGTGCAGGACTGATAGCTTTTACCTACAGGTCGTAATTTGGTCTTACCTCCAGTGCTTCCCAAAGTACGACTGTGCCTCCCAGCTTTCGTAGATATTATTCGATATAGCATTGGGAACTAAGAAAATACAGAGGATCCAGGCAAGTGATTCTGGCGCGGTACTAAATTTAGTTTAGTTTTGTGAGAACCGTCATTCGAGCGACTCTAACGTTGGTCGGTCACTCCCCCGCACCCGGGAAAAACTTTTGCTTCGACATGAGATCGCAGATGTGCGTGTGCGCGTTTCCCAACCCCGCACCACGTCATTGTCTGTGCATATACAGCGAGGCTCCACACCTCCCGCCATCCTTTGATTGTCCCCCTTATTCCCGAGAGTGTGGTATGAGGCCGGACAGCAAACAGCCGTCGGCAGGCGTAGGATAGAATCATGGAAGGCACCCTTATTGTCTTTGCGTCGATAACTGAATGTGGGCCCCAGCAACCTGTATGCTAAGGCTTTACGTTCGGGTTGCAACCCTTATTAAAAGGACGTAGCGTAAGTACAGGCCCAGCCTTGTAGCCCTGCGTTTTCAATTCCAGTGCGAAGATTTGGGCGTATCAACCTACTGCGACCATTCCGACTTTGCGCACCGACTCGTTCACGTTATTTAGCGGGATTAGTTAGCGGTGAGCTGAATTCACTTGGCCATGCTTAAGCTAGTTCCATAGATAAAGGATTTATTCGCATGACTAAGAGGAAGGTAGAACCTGGCTTATTAGTATAGCACGTTGAATTCTCCCATTAGACGATATCGGAGTAATGGCATACCCTACCGTTCCGAATCCAGCAAAACGACGACTATTACTAGGCGTGATTGCCTGCAAGGGGTGGCTCAATCCACGGCCACGCATCTACAAAGGAGATAGTTTAAAAAGCCATCTTTACAGGTAGAAATACCCATCCTGACCCACGGGATCTACTTTGCTCGCCCCAAAGGTTAGAGTATCGAACAATTGACATTCGTCGATTCCAATATTGTAATTACGAACATCGCTGACAAGAAATTGTGCCTCTATGAATGACTTCTATACCAACCCGGATCCTAGTTGACAATTGAGCAAGAGCACACCTTACAGAGGACCCCAACGCCTTCGCGCTCTGACGCTAGCTTACGAATTAACCCCAACATTTTTCTGTACAGTTAGCCGATATGAATAATAAACAAACGGGTTTCTAATAGTGCTTGAATTTTTTTCGTGCAGAACGTGCCTGACCTCAAGGCGTCGTGCCAGTATACCTTAGCGACCGAGTCTGTCCCACCGCTCATGGCGGGTAAAACCTGCTCTTGGATCGAGGGCATCTGGTTTATTAGCCCTCAGGTTGAAGGCCCTGGTGTGCCTTGATTGCATGAAGGGTTTGTTTCCGCTATGTGCACCCTAGGGAAGATCGCATATTCCACCGTTTCGAGCTACTAGTTCGCAGGGGTTGTTCCTGCTCCACCTGACAGGCGGTTGTTGAGTGAGATACCCGCAAGCGACCATCTGGTACCTCACAAGACTCCACGCTCTGCGACGATATTGCGTAATTGTAATTTCGTAGGGCCTCCTAGCTGATGTCTCAACCATGCACATCATCTGGCTGGGGCGGCTGCATGAAAAGGGAACTGAAGGCGACTCAAAACCCGCTCTAAGAGGCTGTCCAGGTGAAAAGCTCGACCAATAGCCCACTAGAATAAGGAGCTTCAGGCCTATCTTACTACCCATATGGGGCATTCGCAGAGGATGTACAATGGTTCG
seq00028   CCAGCTAGGTTAATGTTAGTTTGGTCATTAGTAACACGGCGTGGCAACTAAGTCGTAGAATTCATGGGATTGCATCTGGGCCTACCCAACATAACCCCAAGATCCTACACAAAGACCCATAGCGATTAAGGAGTCTGGCATTTACTTTAAGCATCGAATCCTTCTTACTCCATCCCAGCGTTTCTGGGGACCGAGGTCGAGGGTTAAGGCTCAGCGACCGCTAGCTGGCTTGTGAAAGTGAATAGCTAGGTATCTGGGGAGGATACAAAGGGCTCGGCCACGCTATCGTCAGTGGGCCTCTGGACACAAATGCAGATGAGGGACGTCCAGGAGTAGACTGCTGCAATCTATTCGGGCAGGAGTGGACTTAATCGTTTGAGCAGGACCGTATCGGCTAGGCAATGTCCTTTCTTTTCGGAACCGGAGCCGTTATGACCTGGAGGTACCACCCCAGTATAAAAGTTTTTACAATCCCTCCCTATATCGCCCCTACCCCGTGAGTAGGGCTCGTGCAGGACTGATAGCTTTTACCTACAGGTCGTAATTTGGTCTTACCTCCAGTGCTTCCCAAAGTACGACTGTGCCTCCCAGCTTTCGTAGATATTATTCGATATAGCATTGGGAACTAAGAAAATACAGAGGATCCAGGCAAGTGATTCTGGCGCGGTACTAAATTTAGTTTAGTTTTGTGAGAACCGTCATTCGAGCGACTCTAACGTTGGTCGGTCACTCCCCCGCACCCGGGAAAAACTTTTGCTTCGACATGAGATCGCAGATGTGCGTGTGCGCGTTTCCCAACCCCGCACCACGTCATTGTCTGTGCATATACAGCGAGGCTCCACACCTCCCGCCATCCTTTGATTGTCCCCCTTATTCCCGAGAGTGTGGTATGAGGCCGGACAGCAAACAGCCGTCGGCAGGCGTAGGATAGAATCATGGAAGGCACCCTTATTGTCTTTGCGTCGATAACTGAATGTGGGGCCCAGCAACCTGTATGCTAAGGCTTTACGTTCGGGTTGCAACCCTTATTAAAAGGACGTAGCGTAAGTACAGGCCCAGCCTTGTAGCCCTGCGTTTTCAATTCCAGTGCGAAGATTTGGGCGTATCAACCTACTGCGACCATTCCGACTTTGCGCACCGACTCGTTCACGTTATTTAGCGGGATTAGTTAGCGGTGAGCTGAATTCACTTGGCCATGCTTAAGCTAGTTCCATAGATAAAGGATTTATTCGCATGACTAAGAGGAAGGTAGAACCTGGCTTATTAGTATAGCACGTTGAATTCTCCCATTAGACGATATCGGAGTAATGGCATACCCTACCGTTCCGAATCCAGCAAAACGACGACTATTACTAGGCGTGATTGCCTGCAAGGGGTGGCTCAATCCACGGCCACGCATCTACAAAGGAGATAGTTTAAAAAGCCATCTTTACAGGTAGAAATACCCATCCTGACCCACGGGATCTACTTTGCTCGCCCCAAAGGTTAGAGTATCGAACAATTGACATTCGTCGATTCCAATATTGTAATTACGAACATCGCTGACAAGAAATTGTGCCTCTATGAATGACTTCTATACCAACCCGGATCCTAGTTGACAATTGAGCAAGAGCACACCTTACAGAGGACCCCAACGCCTTCGCGCTCTGACGCTAGCTTACGAATTAACCCCAACATTTTTCTGTACAGTTAGCCGATATGAATAATAAACAAACGGGTTTCTAATAGTGCTTGAAATTTTTTCGTGCAGAACGTGCCTGACCTCAAGGCGTCGTGCCAGTATACCTTAACGACCGAGTCTGTCCCACCGCTCATGGCGGGTAAAACCTGCTCTTGGATCGAGGGCATCTGGTTTATTAGCCCTCAGGTTGAAGGCCCTGGTGTGCCTTGATTGCATGAAGGGTTTGTTTCCGCTATGTGCACCCTAGGGAAGATCGCATATTCCACCGTTTCGAGCTACTAGTTCGCAGGGGTTGTTCCTGCTCCACCTGACAGGGGGTTGTTGAGTGAGATACCCGCAAGCGACCATCTGGTACCTCACAAGACTCCACGCTCTGCGACGATATTGCGTAATTGTAATTTCGTAGGGCCTCCTAGCTGATGTCTCAACCATGCACATCATCTGGCTGGGGCGGCTGCATGAAAAGGGAACTGAAGGCGACTCAAAACCCGCTCTAAGAGGCTGTCCAGGTGAAAAGCTCGACCAATAGCCCACTAGAATAAGGAGCTTCAGGCCTATCTTACTACCCATATGGGGCATTCGCAGAGGATGTACAATGGTTCG
seq00029   CCAGCTAGGTTAATGTTAGTTTGGTCATTAGTAACACGGCGTGGCAACTAAGTCGTAGAATTCATGGGATTGCATCTGGGCCTACCCAACATAACCCCAAGATCCTACACAAAGACCCATAGCGATTAAGGAGTCTGGCATTTACTTTAAGCATCGAATCCTTCTTACTCCATCCCAGCGTTTCTGGGGACCGAGGTCGAGGGTTAAGGCTCAGCGACCGCTAGCTGGCTAGTGAAAGTGAATAGCTAGGTATCTGGGGAGGATACAAAGGGCTCGGCCACGCTATCGTCAGTGGGCCTCTGGACACAAATGCAGATGAGGGACGTCCAGGAGTAGACTGCTGCAATCTATTCGGGCAGGAGTGGACTTAATCGTTTGAGCAGGACCGTATCGGCTAGGCAATGTCCTTTCTTTTCGGAACCGGAGCCGTTATGACCTGGAGGTACCACCCCAGTATAAAAGTTTTTACAATCCCTCCCCATATCGCCCCTACCCCGTGAGTAGGGCTCGTGCAGGACTGATAGCTTTTACCTACAGGTCGTAATTTGGTCTTACCTCCAGTGCTTCCCAAAGTACGACTGTGCCTCCCAGCTTTCGTAGATATTATTCGATATAGCATTGGGAACTAAGAAAATACAGAGGATCCAGGCAAGTGATTCTGGCGCGGTACTAAATTTAGTTTAGTTTTGTGAGAACCGTCATTCGAGCGACTCTAACGTTGGTCGGTCACTCCCCCGCACCCGGGAAAAACTTTTGCTTCGACATGAGATCGCAGATGTGCGTGTGCGCGTTTCCCAACCCCGCACCACGTCATTGTCTGTGCATATACAGCGAGGCTCCACACCTCCCGCCATCCTTTGATTGTCCCCCTTATTCCCGAGAGTGTGGTATGAGGCCGGACAGCAAACAGCCGTCGGCAGGCGTAGGATAGAATCATGGAAGGCACCCTTATTGTCTTTGCGTCGATAACTGAATGTGGGGCCCAGCAACCTGTATGCTAAGGCTTTACGTTCGGGTTGCAACCCTTATTAAAAGGACGTAGCGAAAGTACAGGCCCAGCCTTGTAGCCCTGCGTTTTCAATTCCAGTGCGAAGATTTGGGCGTATCAACCTACTGCGACCATTCCGACTTTGCGCACCGACTCGTTCACGTTATTTAGCGGGATTAGTTAGCGGTGAGCTGAATTCACTTGGCCATGCTTAAGCTAGTTCCATAGATAAAGGATTTATTCGCATGACTAAGAGGAAGGTAGAACCTGGCTTATTAGTATAGCACGTTGAATTCTCCCATTAGACGATATCGGAGTAATGGCATACCCTACCGTTCCGAATCCAGCAAAACGACGACTATTACTAGGCGTGATTGCCTGCAAGGGGTGGCTCAATCCACGGCCACGCATCTACAAAGGAGATAGTTTAAAAAGCCATCTTTACAGGTAGAAATACCCATCCTGACCCACGGGATCTACTTTGCTCGCCCCAAAGGTTAGAGTATCGAACAATTGACATTCGTCGATTCCAATATTGTAATTACGAACATCGCTGACAAGAAATTGTGCCTCTATGAATGACTTCTATACCAACCCGGATCCTAGTTGACAATTGAGCAAGAGCACACCTTACAGAGGACCCCAACGCCTTCGCGCTCTGACGCTAGCTTACGAATTAACCCCAACATTTTTCTGTACAGTTAGCCGATATGAATAATAAACAAACGGGTTTCTAATAGTGCTTGAAATTTTTTCGTGCAGAACGTGCCTGACCTCAAGGCGTCGTGCCAGTATACCTTAGCGACCGAGTCTGTCCCACCGCTCATGGCGGGTAAAACCTGCTCTTGGATCGAGGGCATCTGGTTTATTAGCCCTCAGGTTGAAGGCCCTGGTGTGCCTTGATTGCATGAAGGGTTTGTTTCCGCTATGTGCACCCTAGGGAAGATCGCATATTCCACCGTTTCGAGCTACTAGTTCGCAGGGGTTGTTCCTGCTCCACCTGACAGGGGGTTGTTGAGTGAGATACCCGCAAGCGACCATCTGGTACCTCACAAGACTCCACGCTCTGCGACGATATTGCGTAATTGTAATTTCGTAGGGCCTCCTAGCTGATGTCTCAACCATGCACATCATCTGGCTGGGGCGGCTGCATGAAAAGGGAACTGAAGGCGACTCAAAACCCGCTCTAAGAGGCTGTCCAGGTGAAAAGCTCGACCAATAGCCCACTAGAATAAGGAGCTTCAGGCCTATCTTACTACCCATATGGGGCATTCGCAGAGGATGTACAATGGTTCG
seq00030   CCAGCTAGGTTAATGTTAGTTTGGTCATTAGTAACACGGCGTGGCAACTAAGTCGTAGAATTCATGGGATTGCATCTGGGCCTACCCAACATAACCCCAAGATCCTACACAAAGACCCATAGCGATTAAGGAGTCTGGCATTTACTTTAAGCATCGAATCCTTCTTACTCCATCCCAGCGTTTCTGGGGACCGAGGTCGAGGGTTAAGGCTCAGCGACCGCTAGCTGGCTAGTGAAAGTGAATAGCTAGGTATCTGGGGAGGATACAAAGGGCTCGGCCACGCTATCGTCAGTGGGCCTCTGGACACAAATGCAGATGAGGGACGTCCAGGAGTAGACTGCTGCAATCTATTCGGGCAGGAGTGGACTTAATCGTTTGAGCAGGACCGTATCGGCTAGGCAATGTCCTTTCTTTTCGGAACCGGAGCCGTTATGACCTGGAGGTACCACCCCAGTATAAAAGTTTTTACAATCCCTCCCTATATCGCCCCTACCCCGTGAGTAGGGCTCGTGCAGGACTGATAGCTTTTACCTACAGGTCGTAATTTGGTCTTACCTCCAGTGCTTCCCAAAGTACGACTGTGCCTCCCAGCTTTCGTAGATATTATTCGATATAGCATTGGGAACTAAGAAAATACAGAGGATCCAGGCAAGTGATTCTGGCGCGGTACTAAATTTAGTTTAGTTTTGTGAGAACCGTCATTCGAGCGACTCTAACGTTGGTCGGTCACTCCCCCGCACCCGGGAAAAACTTTTGCTTCGACATGAGATCGCAGATGTGCGTGTGCGCGTTTCCCAACCCCGCACCACGTCATTGTCTGTGCATATACAGCGAGGCTCCACACCTCCCGCCATCCTTTGATTGTCCCCCTTATTCCCGAGAGTGTGGTATGAGGCCGGACAGCAAACAGCCGTCGGCAGGCGTAGGATAGAATCATGGAAGGCACCCTTATTGTCTTTGCGTCGATAACTGAATGTGGGGCCCAGCAACCTGTATGCTAAGGCTTTACGTTCGGGTTGCAACCCTTATTAAAAGGACGTAGCGTAAGTACAGGCCCAGCCTTGTAGCCCTGCGTTTTCAATTCCAGTGCGAAGATTTGGGCGTATCAACCTACTGCGACCATTCCGACTTTGCGCACCGACTCGTTCACGTTATTTAGCGGGATTAGTTAGCGGTGAGCTGAATTCACTTGGCCATGCTTAAGCTAGTTCCATAGATAAAGGATTTATTCGCATGACTAAGAGGAAGGTAGAACCTGGCTTATTAGTATAGCACGTTGAATTCTCCCATTAGACGATATCGGAGTAATGGCATACCCTACCGTTCCGAATCCAGCAAAACGACGACTATTACTAGGCGTGATTGCCTGCAAGGGGTGGCTCAATCCACGGCCACGCATCTACAAAGGAGATAGTTTAAAAAGCCATCTTTACAGGTAGAAATACCCATCCTGACCCACGGGATCTACTTTGCTCGCCCCAAAGGTTAGAGTATCGAACAATTGACATTCGTCGATTCCAATATTGTAATTACGAACATCGCTGACAAGAAATTGTGCCTCTATGAATGACTTCTATACCAACCCGGATCCTAGTTGACAATTGAGCAAGAGCACACCTTACAGAGGACCCCAACGCCTTCGCGCTCTGACGCTAGCTTACGAATTAACCCCAACATTTTTCTGTACAGTTAGCCGATATGAATAATAAACAAACGGGTTTCTAATAGTGCTTGAATTTTTTTCGTGCAGAACGTGCCTGACCTCAAGGCGTCGTGCCAGTATACCTTAGCGACCGAGTCTGTCCCACCGCTCATGGCGGGTAAAACCTGCTCTTGGATCGAGGGCATCTGGTTTATTAGCCCTCAGGTTGAAGGCCCTGGTGTGCCTTGATTGCATGAAGGGTTTGTTTCCGCTATGTGCACCCTAGGGAAGATCGCATATTCCACCGTTTCGAGCTACTAGTTCGCAGGGGTTGTTCCTGCTCCACCTGACAGGCGGTTGTTGAGTGAGATACCCGCAAGCGACCATCTGGTACCTCACAAGACTCCACGCTCTGCGACGATATTGCGTAATTGTAATTTCGTAGGGCCTCCTAGCTGATGTCTCAACCATGCACATCATCTGGCTGGGGCGGCTGCATGAAAAGGGAACTGAAGGCGACTCAAAACCCGCTCTAAGAGGCTGTCCAGGTGAAAAGCTCGACCAATAGCCCACTAGAATAAGGAGCTTCAGGCCTATCTTACTACCCATATGGGGCATTCGCAGAGGATGTACAATGGTTCG
seq00031   CCAGCTAGGTTAATGTTAGTTTGGTCATTAGTAACACGGCGTGGCAACTAAGTCGTAGAATTCATGGGATTGCATCTGGGCCTACCCAACATAACCCCAAGATCCTACACAAAGACCCATAGCGATTAAGGAGTCTGGCATTTACTTTAAGCATCGAATCCTTCTTACTCCATCCCAGCGTTTCTGGGGACCGAGGTCGAGGGTTAAGGCTCAGCGACCGCTAGCTGGCTAGTGAAAGTGAATAGCTAGGTATCTGGGGAGGATACAAAGGGCTCGGCCACGCTATCGTCAGTGGGCCTCTGGACACAAATGCAGATGAGGGACGTCCAGGAGTAGACTGCTGCAATCTATTCGGGCAGGAGTGGACTTAATCGTTTGAGCAGGACCGTATCGGCTAGGCAATGTCCTTTCTTTTCGGAACCGGAGCCGTTATGACCTGGAGGTACCACCCCAGTATAAAAGTTTTTACAATCCCTCCCTATATCGCCCCTACCCCGTGAGTAGGGCTCGTGCAGGACTGATAGCTTTTACCTACAGGTCGTAATTTGGTCTTACCTCCAGTGCTTCCCAAAGTACGACTGTGCCTCCCAGCTTTCGTAGATATTATTCGATATAGCATTGGGAACTAAGAAAATACAGAGGATCCAGGCAAGTGATTCTGGCGCGGTACTAAATTTAGTTTAGTTTTGTGAGAACCGTCATTCGAGCGACTCTAACGTTGGTCGGTCACTCCCCCGCACCCGGGAAAAACTTTTGCTTCGACATGAGATCGCAGATGTGCGTGTGCGCGTTTCCCAACCCCGCACCACGTCATTGTCTGTGCATATACAGCGAGGCTCCACACCTCCCGCCATCCTTTGATTGTCCCCCTTATTCCCGAGAGTGTGGTATGAGGCCGGACAGCAAACAGCCGTCGGCAGGCGTAGGATAGAATCATGGAAGGCACCCTTATTGTCTTTGCGTCGATAACTGAATGTGGGGCCCAGCAACCTGTATGCTAAGGCTTTACGTTCGGGTTGCAACCCTTATTAAAAGGACGTAGCGTAAGTACAGGCCCAGCCTTGTAGCCCTGCGTTATCAATTCCAGTGCGAAGATTTGGGCGTATCAACCTACTGCGACCATTCCGACTTTGCGCACCGACTCGTTCACGTTATTTAGCGGGATTAGTTAGCGGTGAGCTGAATTCACTTGGCCATGCTTAAGCTAGTTCCATAGATAAAGGATTTATTCGCATGACTAAGAGGAAGGTAGAACCTGGCTTATTAGTATAGCACGTTGAATTCTCCCATTAGACGATATCGGAGTAATGGCATACCCTACCGTTCCGAATCCAGCAAAACGACGACTATTACTAGGCGTGATTGCCTGCAAGGGGTGGCTCAATCCACGGCCACGCATCTACAAAGGAGATAGTTTAAAAAGCCATCTTTACAGGTAGAAATACCCATCCTGACCCACGGGATCTACTTTGCTCGCCCCAAAGGTTAGAGTATCGAACAATTGACATTCGTCGATTCCAATATTGTAATTACGAACATCGCTGACAAGAAATTGTGCCTCTATGAATGACTTCTATACCAACCCGGATCCTAGTTGACAATTGAGCAAGAGCACACCTTACAGAGGACCCCAACGCCTTCGCGCTCTGACGCTAGCTTACGAATTAACCCCAACATTTTTCTGTACAGTTAGCCGATATGAATAATAAACAAACGGGTTTCTAATAGTGCTTGAATTTTTTTCGTGCAGAACGTGCCTGACCTCAAGGCGTCGTGCCAGTATACCTTAGCGACCGAGTCTGTCCCACCGCTCATGGCGGGTAAAACCTGCTCTTGGATCGAGGGCATCTGGTTTATTAGCCCTCAGGTTGAAGGCCCTGGTGTGCCTTGATTGCATGAAGGGTTTGTTTCCGCTATGTGCACCCTAGGGAAGATCGCATATTCCACCGTTTCGAGCTACTAGTTCGCAGGGGTTGTTCCTGCTCCACCTGACAGGCGGTTGTTGAGTGAGATACCCGCAAGCGACCATCTGGTACCTCACAAGACTCCACGCTCTGCGACGATATTGCGTAATTGTAATTTCGTAGGGCCTCCTAGCTGATGTCTCAACCATGCACATCATCTGGCTGGGGCGGCTGCATGAAAAGGGAACTGAAGGCGACTCAAAACCCGCTCTAAGAGGCTGTCCAGGTGAAAAGCTCGACCAATAGCCCACTAGAATAAGGAGCTTCAGGCCTATCTTACTACCCATATGGGGCATTCGCAGAGGATGTACAATGGTTCG
seq00032   CCAGCTAGGTTAATGTTAGTTTGGTCATTAGTAACACGGCGTGGCAACTAAGTCGTAGAATTCATGGGATTGCATCTGGGCCTACCCAACATAACCCCAAGATCCTACACAAAGACCCATAGCGATTAAGGAGTCTGGCATTTACTTTAAGCATCGAATCCTTCTTACTCCATCCCAGCGTTTCTGGGGACCGAGGTCGAGGGTTAAGGCTCAGCGACCGCTAGCTGGCTAGTGAAAGTGAATAGCTAGGTATCTGGGGAGGATACAAAGGGCTCGGCCACGCTATCGTCAGTGGGCCTCTGGACACAAATGCAGATGAGGGACGTCCAGGAGTAGACTGCTGCAATCTATTCGGGCAGGAGTGGACTTAATCGTTTGAGCAGGACCGTATCGGCTAGGCAATGTCCTTTCTTTTCGGAACCGGAGCCGTTATGACCTGGAGGTACCACCCCAGTATAAAAGTTTTTACAATCCCTCCCTATATCGCCCCTACCCCGTGAGTAGGGCTCGTGCAGGACTGATAGCTTTTACCTACAGGTCGTAATTTGGTCTTACCTCCAGTGCTTCCCAAAGTACGACTGTGCCTCCCAGCTTTCGTAGATATTATTCGATATAGCATTGGGAACTAAGAAAATACAGAGGATCCAGGCAAGTGATTCTGGCGCGGTACTAAATTTAGTTTAGTTTTGTGAGAACCGTCATTCGAGCGACTCTAACGTTGGTCGGTCACTCCCCCGCACCCGGGAAAAACTTTTGCTTCGACATGAGATCGCAGATGTGCGTGTGCGCGTTTCCCAACCCCGCACCACGTCATTGTCTGTGCATATACAGCGAGGCTCCACACCTCCCGCCATCCTTTGATTGTCCCCCTTATTCCCGAGAGTGTGGTATGAGGCCGGACAGCAAACAGCCGTCGGCAGGCGTAGGATAGAATCATGGAAGGCACCCTTATTGTCTTTGCGTCGATAACTGAATGTGGGGCCCAGCAACCTGTATGCTAAGGCTTTACGTTCGGGTTGCAACCCTTATTAAAAGGACGTAGCGTAAGTACAGGCCCAGCCTTGTAGCCCTGCGTTTTCAATTCCAGTGCGAAGATTTGGGCGTATCAACCTACTGCGACCATTCCGACTTTGCGCACCGACTCGTTCACGTTATTTAGCGGGATTAGTTAGCGGTGAGCTGAATTCACTTGGCCATGCTTAAGCTAGTTCCATAGATAAAGGATTTATTCGCATGACTAAGAGGAAGGTAGAACCTGGCTTATTAGTATAGCACGTTGAATTCTCCCATTAGACGATATCGGAGTAATGGCATACCCTACCGTTCCGAATCCAGCAAAACGACGACTATTACTAGGCGTGATTGCCTGCAAGGGGTGGCTCAATCCACGGCCACGCATCTACAAAGGAGATAGTTTAAAAAGCCATCTTTACAGGTAGAAATACCCATCCTGACCCACGGGATCTACTTTGCTCGCCCCAAAGGTTAGAGTATCGAACAATTGACATTCGTCGATTCCAATATTGTAATTACGAACATCGCTGACAAGAAATTGTGCCTCTATGAATGACTTCTATACCAACCCGGATCCTAGTTGACAATTGAGCAAGAGCACACCTTACAGAGGACCCCAACGCCTTCGCGCTCTGACGCTAGCTTACGAATTAACCCCAACATTTTTCTGTACAGTTAGCCGATATGAATAATAAACAAACGGGTTTCTAATAGTGCTTGAATTTTTTTCGTGCAGAACGTGCCTGACCTCAAGGCGTCGTGCCAGTATACCTTAGCGACCGAGTCTGTCCCACCGCTCATGGCGGGTAAAACCTGCTCTTGGATCGAGGGCATCTGGTTTATTAGCCCTCAGGTTGAAGGCCCTGGTGTGCCTTGATTGCATGAAGGGTTTGTTTCCGCTATGTGCACCCTAGGGAAGATCGCATATTCCACCGTTTCGAGCTACTAGTTCGCAGGGGTTGTTCCTGCTCCACCTGACAGGCGGTTGTTGAGTGAGATACCCGCAAGCGACCATCTGGTACCTCACAAGACTCCACGCTCTGCGACGATATTGCGTAATTGTAATTTCGTAGGGCCTCCTAGCTGATGTCTCAACCATGCACATCATCTGGCTGGGGCGGCTGCATGAAAAGGGAACTGAAGGCGACTCAAAACCCGCTCTAAGAGGCTGTCCAGGTGAAAAGCTCGACCAATAGCCCACTAGAATAAGGAGCTTCAGGCCTATCTTACTACCCATATGGGGCATTCGCAGAGGATGTACAATGGTTCG
seq00033   CCAGCTAGGTTAATGTTAGTTTGGTCATTAGTAACACGGCGTGGCAACTAAGTCGTAGAATTCATGGGATTGCATCTGGGCCTACCCAACATAACCCCAAGATCCTACACAAAGACCCATAGCGATTAAGGAGTCTGGCATTTACTTTAAGCATCGAATCCTTCTTACTCCATCCCAGCGTTTCTGGGGACCGAGGTCGAGGGTTAAGGCTCAGCGACCGCTAGCTGGCTAGTGAAAGTGAATAGCTAGGTATCTGGGGAGGATACAAAGGGCTCGGCCACGCTATCGTCAGTGGGCCTCTGGACACAAATGCAGATGAGGGACGTCCAGGAGTAGACTGCTGCAATCTATTCGGGCAGGAGTGGACTTAATCGTTTGAGCAGGACCGTATCGGCTAGGCAATGTCCTTTCTTTTCGGAACCGGAGCCGTTATGACCTGGAGGTACCACCCCAGTATAAAAGTTTTTACAATCCCTCCCTATATCGCCCCTACCCCGTGAGTAGGGCTCGTGCAGGACTGATAGCTTTTACCTACAGGTCGTAATTTGGTCTTACCTCCAGTGCTTCCCAAAGTACGACTGTGCCTCCCAGCTTTCGTAGATATTATTCGATATAGCATTGGGAACTAAGAAAATACAGAGGATCCAGGCAAGTGATTCTGGCGCGGTACTAAATTTAGTTTAGTTTTGTGAGAACCGTCATTCGAGCGACTCTAACGTTGGTCGGTCACTCCCCCGCACCCGGGAAAAACTTTTGCTTCGACATGAGATCGCAGATGTGCGTGTGCGCGTTTCCCAACCCCGCACCACGTCATTGTCTGTGCATATACAGCGAGGCTCCACACCTCCCGCCATCCTTTGATTGTCCCCCTTATTCCCGAGAGTGTGGTATGAGGCCGGACAGCAAACAGCCGTCGGCAGGCGTAGGATAGAATCATGGAAGGCACCCTTATTGTCTTTGCGTCGATAACTGAATGTGGGGCCCAGCAACCTGTATGCTAAGGCTTTACGTTCGGGTTGCAACCCTTATTAAAAGGACGTAGCGTAAGTACAGGCCCAGCCTTGTAGCCCTGCGTTTTCAATTCCAGTGCGAAGATTTGGGCGTATCAACCTACTGCGACCATTCCGACTTTGCGCACCGACTCGTTCACGTTATTTAGCGGGATTAGTTAGCGGTGAGCTGAATTCACTTGGCCATGCTTAAGCTAGTTCCATAGATAAAGGATTTATTCGCATGACTAAGAGGAAGGTAGAACCTGGCTTATTAGTATAGCACGTTGAATTCTCCCATTAGACGATATCGGAGTAATGGCATACCCTACCGTTCCGAATCCAGCAAAACGACGACTATTACTAGGCGTGATTGCCTGCAAGGGGTGGCTCAATCCACGGCCACGCATCTACAAAGGAGATAGTTTAAAAAGCCATCTTTACAGGTAGAAATACCCATCCTGACCCACGGGATCTACTTTGCTCGCCCCAAAGGTTAGAGTATCGAACAATTGACATTCGTCGATTCCAATATTGTAATTACGAACATCGCTGACAAGAAATTGTGCCTCTATGAATGACTTCTATACCAACCCGGATCCTAGTTGACAATTGAGCAAGAGCACACCTTACAGAGGACCCCAACGCCTTCGCGCTCTGACGCTAGCTTACGAATTAACCCCAACATTTTTCTGTACAGTTAGCCGATATGAATAATAAACAAACGGGTTTCTAATAGTGCTTGAAATTTTTTCGTGCAGAACGTGCCTGACCTCAAGGCGTCGTGCCAGTATACCTTAGCGACCGAGTCTGTCCCACCGCTCATGGCGGGTAAAACCTGCTCTTGGATCGAGGGCATCTGGTTTATTAGCCCTCAGGTTGAAGGCCCTGGTGTGCCTTGATTGCATGAAGGGTTTGTTTCCGCTATGTGCACCCTAGGGAAGATCGCATATTCCACCGTTTCGAGCTACTAGTTCGCAGGGGTTGTTCCTGCTCCACCTGACAGGGGGTTGTTGAGTGAGATACCCGCAAGCGACCATCTGGTACCTCACAAGACTCCACGCTCTGCGACGATATTGCGTAATTGTAATTTCGTAGGGCCTCCTAGCTGATGTCTCAACCATGCACATCATCTGGCTGGGGCGGCTGCATGAAAAGGGAACTGAAGGCGACTCAAAACCCGCTCTAAGAGGCTGTCCAGGTGAAAAGCTCGACCAATAGCCCACTAGAATAAGGAGCTTCAGGCCTATCTTACTACCCATATGGGGCATTCGCAGAGGATGTACAATGGTTCG
