# Supplementary material for: How Good Are Indirect Tests at Detecting Recombination in Human mtDNA?
Source: G3 (Bethesda). 2013 Jul 1;3(7):1095–104. doi: 10.1534/g3.113.006510 (PMC3704238; doi:10.1534/g3.113.006510)
Supplement: Supporting Information [file supp_g3.113.006510_FileS2.gz › SequenceData/mtDNA_ratehet&popgrowth/10/3rdbase/Infiles/10_4-new.txt]

33 2284
seq00001   TGATTCGGTGGGATGCCCCAGCCCGCCGATGGGCAGGGAGTGTCTTAGCCGTGAACGCAATGATAGGGACATGGACGCGTCTCGTTTCGGGTATGAAACCGACGCGAGCTTGAAAGAACCTGCACCGTTGCCTGAGCTGCTAACTAGTTGCCTGTTCGCTTCTCTTGTGGCGCGATGGAGTTATTGTACGAGCACTTCTAAGAAGACTGTCGTGAAGTAATATTTCTCTTAACGATGTATTTGAATCGCTTAGCACTCGCACCGAAACGCCATCGGCGACCGTCTGAGCGATGGAATATGACCATTAAAATCTGGTGAAATAGCTAACGTGTGTTACCCGGTGCTCATGGTGCTCTGTCTCTACGGCGGATGGCCCGCGTTATCTTGCTCCCCCCCTCTGACGAAATCGACCTGGTACAATAGCGGGGTCGCTCACGGTTTTTACGCGGGTCGGTCTTATGAAGTCACAATATGTCAGCCGCTCGCGAGAGCTACCCCTAGTTTTGCTTAGTTTAGATGTGTACGCGAGAATGTTGCTGACTTTGCCTCCTTAGTCGAGGTTCGGGGACTGTCCGTGGCTACATAAGATGGACGCGGACTTATACCGTTTTCCTTAAAGATTCCGATGCGCCAGTGGTGTGGACTACATCTAGCGCACGGCCGAATTCCCTTTGCTCAGTGCATAATTGGGTTAGGAAAGTGCTACATAGCGCCCGCGAGTCCCTTTCGGACCCCTGTGGCCCGAGCAAAGACGGGCTATGAGCGACACCAATCCAATGATGATGCTTAAACTTTAAATACGGAGTGCTCGGGTGTACATGAAGAACCACAGTGCAAATATCAGTGCGTTGTTATAAAGGGCAGCTCAAGATGCCCAGACGGGCAGAGGAGTTATCAAACGGGGAAATAGCTAGAGATCGAGTGTCCTCCGCGGCGACAAGTTTTGGCTACGCAGCAACTGCTGACCGCGCGGGAATTCGAGTAGTCTTGGGCAGAGACCAGGGTACAGGAACGGTGAGAAGATATAGGCCCACCGAGGGATATCAGGGGCATAAACCCACGACCCTGGAGTCTGCCTAGATGGGGATAGCTCTCAACCTGAGTTACAGGGTCAGTGAATCTCTCAGTTATGGCATCCCATTTTGTCGTTATCGGGGGTGTGATCCGATGGACTTGACCCTTCCTCTTTCTTCCGTAGTTTCTGGAGACGACTTAGCCCGGACTAAGTATTAAAGTGACTCGATATACTAAACCAGTGAATGATACACACGCGACCTCTCTACATTATGTCTGCACCATAGTTGGCTCAGTCAATTAGGTAGGTATTGAACTCCCAACCCCCGGATCAGAGATGTCAAAACTTACGTCTCGTATAGTAGGTTCAGACTCGTAAAGCATCCACCGTAATAGCCATGTCCCCCGCGTATACGCCCCTATCCTTCAAGGGGCGAATGGTGCACTCTTACATTATTCTCAAGAGTTGCCAAACTCAAGAGGGACTTGCCGGGCCTGGACTAGCCGCTGGCTCCTCAGCAGGTTCATAGACGCTAGAATGCTTTGCACCTCAGTTCGGTGAAGTCTTGCTGGTGTTTCTGGTCCTAGGCATGAACCAGTGGCTGGCCGGATGGGCGATGGTTACCTTAATAGATCGGTAAGAGTATGACACCTAGGCACTGCAGGACAGAGACATTAATTTCTACAGGGTCTTGTAACTCGGATGGAATAGTCCATAATTGACGCCCGAAAAGTTTTTGGAAAATGGGAACATGTACGACACGTCATCGACACAACGCCGTTGTAGGGGGCTGTTCGCTTTCGGGCCAGTTCAGTGGGGAAGCAATCCGAAATTGGCCAAGTTTGCCGGTTACAAAACCATTCAACGAGCCAGAACGGACCTTAGACTACGTAAAACAATTCTGTGTGGCCGGACAACTGTTTTATCACCCGTTAAATGGTAGTATAGACCTTCTCTTCTCGATCATTATGGTGCGACTATTGCTAAACAGGATAGCGGTGAGGTCTGAGACAAGTTTACCTTGCGTATGGTTTCCTGTACGATTCTCCCGATGGCGATGAATTTTCACGACACGAGCCTATAAAAGGAAAGTGTCTAGCCATATTTCGACTGTATACAGGGTAGTGGCCGTTACCCCCGGTGCTTACAATCGATTAGAGCCTGTGCAAAGGTATTTCGGTTGAACTAGGTACATTTCCCTTTCATCCCCGCAATAACCACCTTCCGTAGACTCTCATGGAATAACCGGAGAAGAACAATTCTGGAACA
seq00002   TGATTCGGTGGGATGCCCCAGCCCGCCGATGGGCAGGGAGTGTCTTAGCCGTGAACGCAATGATAGGGACATGGACGCGTCTCGTTTCGGGTATGAAACCGACGCGAGCTTGAAAGAACCTGCACCGTTGCCTGAGCTGCTAACTAGTTGCCTGTTCGCTTCTCTTGTGGCGCGATGGAGTTATTGTACGAGCACTTCTAAGAAGACTGTCGTGAAGTAATATTTCTCTTAACGATGTATTTGAATCGCTTAGCACTCGCACCGAAACGCCATCGGCGACCGTCTGAGCGATGGAATATGACCATTAAAATCTGGTGAAATAGCTAACGTGTGTTACCCGGTGCTCATGGTGCTCTGTCTCTACGGCGGATGGCCCGCGTTTTCTTGCTCCCCCCCTCTGACGAAATCGACCTGGTACAATAGCGGGGTCGCTCACGGTTTTTACGCGGGTCGGTCTTATGAAGTCACAATATGTCAGCCGCTCGCGAGAGCTACCCCTAGTTTTGCTTAGTTTAGATGTGTACGCGAGAATGTTGCTGACTTTGCCTCCTTAGTCGAGGTTCGGGGACTGTCCGTGGCTACATAAGATGGACGCGGACTTATACCGTTTTCCTTAAAGATTCCGATGCGCCAGTGGTGTGGACTACATCTAGCGCACGGCCGAATTCCCTTTGCTCAGTGCATAATTGGGTTAGGAAAGTGCTACATAGCGCCCGCGAGTCCCTTTCGGACCCCTGTGGCCCGAGCAAAGACGGGCTATGAGCGACACCAATCCAATGATGATGCTTAAACTTTAAATACGGAGTGCTCGGGTGTACATGAAGAACCACAGTGCAAATATCAGTGCGTTGTTATAAAGGGCAGCTCAAGATGCCCAGACGGGCAGAGGAGTTATCAAACGGGGAAATAGCTAGAGATCGAGTGTCCTCCGCGGCGACAAGTTTTGGCTACGCAGCAACTGCTGACCGCGCGGGAATTCGAGTAGTCTTGGGCAGAGACCAGGGTACAGGAACGGTGAGAAGATATAGGCCCACCGAGGGATATCAGGGGCATAAACCCACGACCCTGGAGTCTGCCTAGATGGGGATAGCTCTCAACCTGAGTTACAGGGTCAGTGAATCTCTCAGTTATGGCATCCCATTTTGTCGTTATCGGGGGTGTGATCCGATGGACTTGACCCTTCCTCTTTCTTCCGTAGTTTCTGGAGACGACTTAGCCCGGACTAAGTATTAAAGTGACTCGATATACTAAACCAGTGAATGATACACACGCGGCTTCTCTACATTATGTCTGCACCATAGTTGGCTCAGTCAATTAGGTAGGTATTGAACTCCCAACCCCCGGATCAGAGATGTCAAAACTTACGTCTCGTATAGTAGGTTCAGACTCGTATAGCATCCACCGTAATAGCCATGTCCCCCGCGTATACGCCCCTATCCTTCAAGGGGCGAATGGTGCACTCTTACATTATTCTCAAGAGTTGCCAAACTCAAGAGGGACTTGCCGGGCCTGGACTAGCCGCTGGCTCCTCAGCAGGTTCATAGACGCTAGAATGCTTTGCACCTCAGTTCGGTGAAGTCTTGCTGGTGTTTCTGGTCCTAGGCATGAACCAGTGGCTGGCCGGATGGGCGATGGTTACCTTAATAGATCGGTAAGAGTATGACACCTAGGCACTGCAGGACAGAGACATTAATTTCTACAGGGTCTTGTAACTCGGATGGAATAGTCCATAATTGACGCCCGAAAAGTTTTTGGAAAATGGGAACATGTACGACACGTCATCGACACAACGCCGTTGTAGGGGGCTGTTCGCTTTCGGGCCAGTTCAGTGGGGAAGCAATCCGAAATTGGCCAAGTTTGCCGGTTACAAAACCATTCAACGAGCCAGAACGGACCTTAGACTACGTAAAACAATTCTGTGTGGCCGGACAACTGTTTTATCACCCGTTAAATGGTAGTATAGACCTTCTCTTCTCGATCATTATGGTGCGACTATTGCTAAACAGGATAGCGGTGAGGTCTGAGACAAGTTTACGTTGCGTATGGTTTCCTGTACGATTCTCCCGATGGCGATGAATTTTCACGACACGAGCCTATAAAAGGAAAGTGTCTAGCCATATTTCGACTGTATACAGGGTAGTGGCCGTTACCCCCGGTGCTTACAATCGATTAGAGCCTGTGCAAAGGTATTTCGGTTGAACTAGGTACATTTCCCTTTCATCCCCGCAATAACCACCTTCCGTAGACTCTCATGGAATAACCGGAGAAGAACAATTCTGGAACA
seq00003   TGATTCGGTGGGATGCCCCAGCCCGCCGATGGGCAGGGAGTGTCTTAGCCGTGAACGCAATGATAGGGACATGGACGCGTCTCGTTTCGGGTATGAAACCGACGCGAGCTTGAAAGAACCTGCACCGTTGCCTGAGCTGCTAACTAGTTGCCTGTTCGCTTCTCTTGTGGCGCGATGGAGTTATTGTACGAGCACTTCTAAGAAGACTGTCGTGAAGTAATATTTCTCTTAACGATGTATTTGAATCGCTTAGCACTCGCACCGAAACGCCATCGGCGACCGTCTGAGCGATGGAATATGACCATTAAAATCTGGTGAAATAGCTAACGTGTGTTACCCGGTGCTCATGGTGCTCTGTCTCTACGGCGGATGGCCCGCGTTTTCTTGCTCCCCCCCTCTGCCGAAATCGACCTGGTACAATAGCGGGGTCGCTCACGGTTTTTACGCGGGTCGGTCTTATGAAGTCACAATATGTCAGCCGCTCGCGAGAGCTACCCCTAGTTTTGCTTAGTTTAGATGTGTACGCGAGAATGTTGCTGACTTTGCCTCCTTAGTCGAGGTTCGGGGACTGTCCGTGGCTACATAAGATGGACGCGGACTTATACCGTTTTCCTTAAAGATTCCGATGCGCCAGTGGTGTGGACTACATCTAGCGCACGGCCGAATTCCCTTTGCTCAGTGCATAATTGGGTTAGGAAAGTGCTACATAGCGCCCGCGAGTCCCTTTCGGACCCCTGTGGCCCGAGCAAAGACGGGCTATGAGCGACACCAATCCAATGATGATGCTTAAACTTTAAATACGGAGTGCTCGGGTGTACATGAAGAACCACAGTGCAAATATCAGTGCGTTGTTATAAAGGGCAGCTCAAGATGCCCAGACGGGCAGAGGAGTTATCAAACGGGGAAATAGCTAGAGATCGAGTGTCCTCCGCGGCGACAAGTTTTGGCTACGCAGCAACTGCTGACCGCGCGGGAATTCGAGTAGTCTTGGGCAGAGACCAGGGTACAGGAACGGTGAGAAGATATAGGCCCACCGAGGGATATCAGGGGCATAAACCCACGACCCTGGAGTCTGCCTAGATGGGGATAGCTCTCAACCTGAGTTACAGGGTCAGTGAATCTCTCAGTTATGGCATCCCATTTTGTCGTTATCGGGGGTGTGATCCGATGGACTTGACCCTTCCTCTTTCTTCCGTAGTTTCTGGAGACGACTTAGCCCGGACTAAGTATTAAAGTGACTCGATATACTAAACCAGTGAATGATACACACGCGGCTTCTCTACATTATGTCTGCACCATAGTTGGCTCAGTCAATTAGGTAGGTATTGAACTCCCAACCCCCGGATCAGAGATGTCAAAACTTACGTCTCGTATAGTAGGTTCAGACTCGTATAGCATCCACCGTAATAGCCATGTCCCCCGCGTATACGCCCCTATCCTTCAAGGGGCGAATGGTGCACTCTTACATTATTCTCAAGAGTTGCCAAACTCAAGAGGGACTTGCCGGGCCTGGACTAGCCGCTGGCTCCTCAGCAGGTTCATAGACGCTAGAATGCTTTGCACCTCAGTTCGGTGAAGTCTTGCTGGTGTTTCTGGTCCTAGGCATGAACCAGTGGCTGGCCGGATGGGCGATGGTTACCTTAATAGATCGGTAAGAGTATGACACCTAGGCACTGCAGGACAGAGACATTAATTTCTACAGGGTCTTGTAACTCGGATGGAATAGTCCATAATTGACGCCCGAAAAGTTTTTGGAAAATGGGAACATGTACGACACGTCATCGACACAACGCCGTTGTAGGGGGCTGTTCGCTTTCGGGCCAGTTCAGTGGGGAAGCAATCCGAAATTGGCCAAGTTTGCCGGTTACAAAACCATTCAACGAGCCAGAACGGACCTTAGACTACGTAAAACAATTCTGTGTGGCCGGACAACTGTTTTATCACCCGTTAAATGGTAGTATAGACCTTCTCTTCTCGATCATTATGGTGCGACTATTGCTAAACAGGATAGCGGTGAGGTCTGAGACAAGTTTACCTTGCGTATGGTTTCCTGTACGATTCTCCCGATGGCGATGAATTTTCACGACACGAGCCTATAAAAGGAAAGTGTCTAGCCATATTTCGACTGTATACAGGGTAGTGGCCGTTACCCCCGGTGCTTACAATCGATTAGAGCCTGTGCAAAGGTATTTCGGTTGAACTAGGTACATTTCCCTTTCATCCCCGCAATAACCACCTTCCGTAGACTCTCATGGAATAACCGGAGAAGAACAATTCTGGAACA
seq00004   TGATTCGGTGGGATGCCCCAGCCCGCCGATGGGCAGGGAGTGTCTTAGCCGTGAACGCAATGATAGGGACATGGACGCGTCTCGTTTCGGGTATGAAACCGACGCGAGCTTGAAAGAACCTGCACCGTTGCCTGAGCTGCTAACTAGTTGCCTGTTCGCTTCTCTTGTGGCGCGATGGAGTTATTGTACGAGCACTTCTAAGAAGACTGTCGTGAAGTAATATTTCTCTTAACGATGTATTTGAATCGCTTAGCACTCGCACCGAAACGCCATCGGCGACCGTCTGAGCGATGGAATATGACCATTAAAATCTGGTGAAATAGCTAACGTGTGTTACCCGGTGCTCATGGTGCTCTGTCTCTACGGCGGATGGCCCGCGTTATCTTGCTCCCCCCCTCTGACGAAATCGACCTGGTACAATAGCGGGGTCGCTCACGGTTTTTACGCGGGTCGGTCTTATGAAGTCACAATATGTCAGCCGCTCGCGAGAGCTACCCCTAGTTTTGCTTAGTTTAGATGTGTACGCGAGAATGTTGCTGACTTTGCCTCCTTAGTCGAGGTTCGGGGACTGTCCGTGGCTACATAAGATGGACGCGGACTTATACCGTTTTCCTTAAAGATTCCGATGCGCCAGTGGTGTGGACTACATCTAGCGCACGGCCGAATTCCCTTTGCTCAGTGCATAATTGGGTTAGGAAAGTGCTACATAGCGCCCGCGAGTCCCTTTCGGACCCCTGTGGCCCGAGCAAAGACGGGCTATGAGCGACACCAATCCAATGATGATGCTTAAACTTTAAATACGGAGTGCTCGGGTGTACATGAAGAACCACAGTGCAAATATCAGTGCGTTGTTATAAAGGGCAGCTCAAGATGCCCAGACGGGCAGAGGAGTTATCAAACGGGGAAATAGCTAGAGATCGAGTGTCCTCCGCGGCGACAAGTTTTGGCTACGCAGCAACTGCTGACCGCGCGGGAATTCGAGTAGTCTTGGGCAGAGACCAGGGTACAGGAACGGTGAGAAGATATAGGCCCACCGAGGGATATCAGGGGCATAAACCCACGACCCTGGAGTCTGCCTAGATGGGGATAGCTCTCAACCTGAGTTACAGGGTCAGTGAATCTCTCAGTTATGGCATCCCATTTTGTCGTTATCGGGGGTGTGATCCGATGGACTTGACCCTTCCTCTTTCTTCCGTAGTTTCTGGAGACGACTTAGCCCGGACTAAGTATTAAAGTGACTCGATATACTAAACCAGTGAATGATACACACGCGACTTCTCTACATTATGTCTGCACCATAGTTGGCTCAGTCAATTAGGTAGGTATTGAACTCCCAACCCCCGGATCAGAGATGTCAAAACTTACGTCTCGTATAGTAGGTTCAGACTCGTAAAGCATCCACCGTAATAGCCATGTCCCCCGCGTATACGCCCCTATCCTTCAAGGGGCGAATGGTGCACTCTTACATTATTCTCAAGAGTTGCCAAACTCAAGAGGGACTTGCCGGGCCTGGACTAGCCGCTGGCTCCTCAGCAGGTTCATAGACGCTAGAATGCTTTGCACCTCAGTTCGGTGAAGTCTTGCTGGTGTTTCTGGTCCTAGGCATGAACCAGTGGCTGGCCGGATGGGCGATGGTTACCTTAATAGATCGGTAAGAGTATGACACCTAGGCACTGCAGGACAGAGACATTAATTTCTACAGGGTCTTGTAACTCGGATGGAATAGTCCATAATTGACGCCCGAAAAGTTTTTGGAAAATGGGAACATGTACGACACGTCATCGACACAACGCCGTTGTAGGGTGCTGTTCGCTTTCGGGCCAGTTCAGTGGGGAAGCAATCCGAAATTGGCCAAGTTTGCCGGTTACAAAACCATTCAACGAGCCAGAACGGACCTTAGACTACGTAAAACAATTCTGTGTGGCCGGACAACTGTTTTATCACCCGTTAAATGGTAGTATAGACCTTCTCTTCTCGATCATTATGGTGCGACTATTGCTAAACAGGATAGCGGTGAGGTCTGAGACAAGTTTACCTTGCGTATGGTTTCCTGTACGATTCTCCCGATGGCGATGAATTTTCACGACACGAGCCTATAAAAGGAAAGTGTCTAGCCATATTTCGACTGTATACAGGGTAGTGGCCGTTACCCCCGGTGCTTACAATCGATTAGAGCCTGTGCAAAGGTATTTCGGTTGAACTAGGTACATTTCCCTTTCATCCCCGCAATAACCACCTTCCGTAGACTCTCATGGAATAACCGGAGAAGAACAATTCTGGAACA
seq00005   TGATTCGGTGGGATGCCCCAGCCCGCCGATGGGCAGGGAGTGTCTTAGCCGTGAACGCAATGATAGGGACATGGACGCGTCTCGTTTCGGGTATGAAACCGACGCGAGCTTGAAAGAACCTGCACCGTTGCCTGAGCTGCTAACTAGTTGCCTGTTCGCTTCTCTTGTGGCGCGATGGAGTTATTGTACGAGCACTTCTAAGAAGACTGTCGTGAAGTAATATTTCTCTTAACGATGTATTTGAATCGCTTAGCACTCGCACCGAAACGCCATCGGCGACCGTCTGAGCGATGGAATATGACCATTAAAATCTGGTGAAATAGCTAACGTGTGTTACCCGGTGCTCATGGTGCTCTGTCTCTACGGCGGATGGCCCGCGTTTTCTTGCTCCCCCCCTCTGACGAAATCGACCTGGTACAATAGCGGGGTCGCTCACGGTTTTTACGCGGGTCGGTCTTATGAAGTCACAATATGTCAGCCGCTCGCGAGAGCTACCCCTAGTTTTGCTTAGTTTAGATGTGTACGCGAGAATGTTGCTGACTTTGCCTCCTTAGTCGAGGTTCGGGGACTGTCCGTGGCTACATAAGATGGACGCGGACTTATACCGTTTTCCTTAAAGATTCCGATGCGCCAGTGGTGTGGACTACATCTAGCGCACGGCCGAATTCCCTTTGCTCAGTGCATAATTGGGTTAGGAAAGTGCTACATAGCGCCCGCGAGTCCCTTTCGGACCCCTGTGGCCCGAGCAAAGACGGGCTATGAGCGACACCAATCCAATGATGATGCTTAAACTTTAAATACGGAGTGCTCGGGTGTACATGAAGAACCACAGTGCAAATATCAGTGCGTTGTTATAAAGGGCAGCTCAAGATGCCCAGACGGGCAGAGGAGTTATCAAACGGGGAAATAGCTAGAGATCGAGTGTCCTCCGCGGCGACAAGTTTTGGCTACGCAGCAACTGCTGACCGCGCGGGAATTCGAGTAGTCTTGGGCAGAGACCAGGGTACAGGAACGGTGAGAAGATATAGGCCCACCGAGGGATATCAGGGGCATAAACCCACGACCCTGGAGTCTGCCTAGATGGGGATAGCTCTCAACCTGAGTTACAGGGTCAGTGAATCTCTCAGTTATGGCATCCCATTTTGTCGTTATCGGGGGTGTGATCCGATGGACTTGACCCTTCCTCTTTCTTCCGTAGTTTCTGGAGACGACTTAGCCCGGACTAAGTATTAAAGTGACTCGATATACTAAACCAGTGAATGATACACACGCGGCTTCTCTACATTATGTCTGCACCATAGTTGGCTCAGTCAATTAGGTAGGTATTGAACTCCCAACCCCCGGATCAGAGATGTCAAAACTTACGTCTCGTATAGTAGGTTCAGACTCGTATAGCATCCACCGTAATAGCCATGTCCCCCGCGTATACGCCCCTATCCTTCAAGGGGCGAATGGTGCACTCTTACATTATTCTCAAGAGTTGCCAAACTCAAGAGGGACTTGCCGGGCCTGGACTAGCCGCTGGCTCCTCAGCAGGTTCATAGACGCTAGAATGCTTTGCACCTCAGTTCGGTGAAGTCTTGCTGGTGTTTCTGGTCCTAGGCATGAACCAGTGGCTGGCCGGATGGGCGATGGTTACCTTAATAGATCGGTAAGAGTATGACACCTAGGCACTGCAGGACAGAGACATTAATTTCTACAGGGTCTTGTAACTCGGATGGAATAGTCCATAATTGACGCCCGAAAAGTTTTTGGAAAATGGGAACATGTACGACACGTCATCGACACAACGCCGTTGTAGGGGGCTGTTCGCTTTCGGGCCAGTTCAGTGGGGAAGCAATCCGAAATTGGCCAAGTTTGCCGGTTACAAAACCATTCAACGAGCCAGAACGGACCTTAGACTACGTAAAACAATTCTGTGTGGCCGGACAACTGTTTTATCACCCGTTAAATGGTAGTATAGACCTTCTCTTCTCGATCATTATGGTGCGACTATTGCTAAACAGGATAGCGGTGAGGTCTGAGACAAGTTTACGTTGCGTATGGTTTCCTGTACGATTCTCCCGATGGCGATGAATTTTCACGACACGAGCCTATAAAAGGAAAGTGTCTAGCCATATTTCGACTGTATACAGGGTAGTGGCCGTTACCCCCGGTGCTTACAATCGATTAGAGCCTGTGCAAAGGTATTTCGGTTGAACTAGGTACATTTCCCTTTCATCCCCGCAATAACCACCTTCCGTAGACTCTCATGGAATAACCGGAGAAGAACAATTCTGGAACA
seq00006   TGATTCGGTGGGATGCCCCAGCCCGCCGATGGGCAGGGAGTGTCTTAGCCGTGAACGCAATGATAGGGACATGGACGCGTCTCGTTTCGGGTATGAAACCGACGCGAGCTTGAAAGAACCTGCACCGTTGCCTGAGCTGCTAACTAGTTGCCTGTTCGCTTCTCTTGTGGCGCGATGGAGTTATTGTACGAGCACTTCTAAGAAGACTGTCGTGAAGTAATATTTCTCTTAACGATGTATTTGAATCGCTTAGCACTCGCACCGAAACGCCATCGGCGACCGTCTGAGCGATGGAATATGACCATTAAAATCTGGTGAAATAGCTAACGTGTGTTACCCGGTGCTCATGGTGCTCTGTCTCTACGGCGGATGGCCCGCGTTTTCTTGCTCCCCCCCTCTGACGAAATCGACCTGGTACAATAGCGGGGTCGCTCACGGTTTTTACGCGGGTCGGTCTTATGAAGTCACAATATGTCAGCCGCTCGCGAGAGCTACCCCTAGTTTTGCTTAGTTTAGATGTGTACGCGAGAATGTTGCTGACTTTGCCTCCTTAGTCGAGGTTCGGGGACTGTCCGTGGCTACATAAGATGGACGCGGACTTATACCGTTTTCCTTAAAGATTCCGATGCGCCAGTGGTGTGGACTACATCTAGCGCACGGCCGAATTCCCTTTGCTCAGTGCATAATTGGGTTAGGAAAGTGCTACATAGCGCCCGCGAGTCCCTTTCGGACCCCTGTGGCCCGAGCAAAGACGGGCTATGAGCGACACCAATCCAATGATGATGCTTAAACTTTAAATACGGAGTGCTCGGGTGTACATGAAGAACCACAGTGCAAATATCAGTGCGTTGTTATAAAGGGCAGCTCAAGATGCCCAGACGGGCAGAGGAGTTATCAAACGGGGAAATAGCTAGAGATCGAGTGTCCTCCGCGGCGACAAGTTTTGGCTACGCAGCAACTGCTGACCGCGCGGGAATTCGAGTAGTCTTGGGCAGAGACCAGGGTACAGGAACGGTGAGAAGATATAGGCCCACCGAGGGATATCAGGGGCATAAACCCACGACCCTGGAGTCTGCCTAGATGGGGATAGCTCTCAACCTGAGTTACAGGGTCAGTGAATCTCTCAGTTATGGCATCCCATTTTGTCGTTATCGGGGGTGTGATCCGATGGACTTGACCCTTCCTCTTTCTTCCGTAGTTTCTGGAGACGACTTAGCCCGGACTAAGTATTAAAGTGACTCGATATACTAAACCAGTGAATGATACACACGCGGCTTCTCTACATTATGTCTGCACCATAGTTGGCTCAGTCAATTAGGTAGGTATTGAACTCCCAACCCCCGGATCAGAGATGTCAAAACTTACGTCTCGTATAGTAGGTTCAGACTCGTATAGCATCCACCGTAATAGCCATGTCCCCCGCGTATACGCCCCTATCCTTCAAGGGGCGAATGGTGCACTCTTACATTATTCTCAAGAGTTGCCAAACTCAAGAGGGACTTGCCGGGCCTGGACTAGCCGCTGGCTCCTCAGCAGGTTCATAGACGCTAGAATGCTTTGCACCTCAGTTCGGTGAAGTCTTGCTGGTGTTTCTGGTCCTAGGCATGAACCAGTGGCTGGCCGGATGGGCGATGGTTACCTTAATAGATCGGTAAGAGTATGACACCTAGGCACTGCAGGACAGAGACATTAATTTCTACAGGGTCTTGTAACTCGGATGGAATAGTCCATAATTGACGCCCGAAAAGTTTTTGGAAAATGGGAACATGTACGACACGTCATCGACACAACGCCGTTGTAGGGGGCTGTTCGCTTTCGGGCCAGTTCAGTGGGGAAGCAATCCGAAATTGGCCAAGTTTGCCGGTTACAAAACCATTCAACGAGCCAGAACGGACCTTAGACTACGTAAAACAATTCTGTGTGGCCGGACAACTGTTTTATCACCCGTTAAATGGTAGTATAGACCTTCTCTTCTCGATCATTATGGTGCGACTATTGCTAAACAGGATAGCGGTGAGGTCTGAGACAAGTTTACCTTGCGTATGGTTTCCTGTACGATTCTCCCGATGGCGATGAATTTTCACGACACGAGCCTATAAAAGGAAAGTGTCTAGCCATATTTCGACTGTATACAGGGTAGTGGCCGTTACCCCCGGTGCTTACAATCGATTAGAGCCTGTGCAAAGGTATTTCGGTTGAACTAGGTACATTTCCCTTTCATCCCCGCAATAACCACCTTCCGTAGACTCTCATGGAATAACCGGAGAAGAACAATTCTGGAACA
seq00007   TGATTCGGTGGGATGCCCCAGCCCGCCGATGGGCAGGGAGTGTCTTAGCCGTGAACGCAATGATAGGGACATGGACGCGTCTCGTTTCGGGTATGAAACCGACGCGAGCTTGAAAGAACCTGCACCGTTGCCTGAGCTGCTAACTAGTTGCCTGTTCGCTTCTCTTGTGGCGCGATGGAGTTATTGTACGAGCACTTCTAAGAAGACTGTCGTGAAGTAATATTTCTCTTAACGATGTATTTGAATCGCTTAGCACTCGCACCGAAACGCCATCGGCGACCGTCTGAGCGATGGAATATGACCATTAAAATCTGGAGAAATAGCTAACGTGTGTTACCCGGTGCTCATGGTGCTCTGTCTCTACGGCGGATGGCCCGCGTTTTCTTGCTCCCCCCCTCTGACGAAATCGACCTGGTACAATAGCGGGGTCGCTCACGGTTTTTACGCGGGTCGGTCTTATGAAGTCACAATATGTCAGCCGCTCGCGAGAGCTACCCCTAGTTTTGCTTAGTTTAGATGTGTACGCGAGAATGTTGCTGACTTTGCCTCCTTAGTCGAGGTTCGGGGACTGTCCGTGGCTACATAAGATGGACGCGGACTTATACCGTTTTCCTTAAAGATTCCGATGCGCCAGTGGTGTGGACTACATCTAGCGCACGGCCGAATTCCCTTTGCTCAGTGCATAATTGGGTTAGGAAAGTGCTACATAGCGCCCGCGAGTCCCTTTCGGACCCCTGTGGCCCGAGCAAAGACGGGCTATGAGCGACACCAATCCAATGATGATGCTTAAACTTTAAATACGGAGTGCTCGGGTGTACATGAAGAACCACAGTGCAAATATCAGTGCGTTGTTATAAAGGGCAGCTCAAGATGCCCAGACGGGCAGAGGAGTTATCAAACGGGGAAATAGCTAGAGATCGAGTGTCCTCCGCGGCGACAAGTTTTGGCTACGCAGCAACTGCTGACCGCGCGGGAATTCGAGTAGTCTTGGGCAGAGACCAGGGTACAGGAACGGTGAGAAGATATAGGCCCACCGAGGGATATCAGGGGCATAAACCCACGACCCTGGAGTCTGCCTAGATGGGGATAGCTCTCAACCTGAGTTACAGGGTCAGTGAATCTCTCAGTTATGGCATCCCATTTTGTCGTTATCGGGGGTGTGATCCGATGGACTTGACCCTTCCTCTTTCTTCCGTAGTTTCTGGAGACGACTTAGCCCGGACTAAGTATTAAAGTGACTCGATATACTAAACCAGTGAATGATACACACGCGGCTTCTCTACATTATGTCTGCACCATAGTTGGCTCAGTCAATTAGGTAGGTATTGAACTCCCAACCCCCGGATCAGAGATGTCAAAACTTACGTCTCGTATAGTAGGTTCAGACTCGTATAGCATCCACCGTAATAGCCATGTCCCCCGCGTATACGCCCCTATCCTTCAAGGGGCGAATGGTGCACTCTTACATTATTCTCAAGAGTTGCCAAACTCAAGAGGGACTTGCCGGGCCTGGACTAGCCGCTGGCTCCTCAGCAGGTTCATAGACGCTAGAATGCTTTGCACCTCAGTTCGGTGAAGTCTTGCTGGTGTTTCTGGTCCTAGGCATGAACCAGTGGCTGGCCGGATGGGCGATGGTTACCTTAATAGATCGGTAAGAGTATGACACCTAGGCACTGCAGGACAGAGACATTAATTTCTACAGGGTCTTGTAACTCGGATGGAATAGTCCATAATTGACGCCCGAAAAGTTTTTGGAAAATGGGAACATGTACGACACGTCATCGACACAACGCCGTTGTAGGGGGCTGTTCGCTTTCGGGCCAGTTCAGTGGGGAAGCAATCCGAAATTGGCCAAGTTTGCCGGTTACAAAACCATTCAACGAGCCAGAACGGACCTTAGACTACGTAAAACAATTCTGTGTGGCCGGACAACTGTTTTATCACCCGTTAAATGGTAGTATAGACCTTCTCTTCTCGATCATTATGGTGCGACTATTGCTAAACAGGATAGCGGTGAGGTCTGAGACAAGTTTACCTTGCGTATGGTTTCCTGTACGATTCTCCCGATGGCGATGAATTTTCACGACACGAGCCTATAAAAGGAAAGTGTCTAGCCATATTTCGACTGTATACAGGGTAGTGGCCGTTACCCCCGGTGCTTACAATCGATTAGAGCCTGTGCAAAGGTATTTCGGTTGAACTAGGTACATTTCCCTTTCATCCCCGCAATAACCACCTTCCGTAGACTCTCATGGAATAACCGGAGAAGAACAATTCTGGAACA
seq00008   TGATTCGGTGGGATGCCCCAGCCCGCCGATGGGCAGGGAGTGTCTTAGCCGTGAACGCAATGATAGGGACATGGACGCGTCTCGTTTCGGGTATGAAACCGACGCGAGCTTGAAAGAACCTGCACCGTTGCCTGAGCTGCTAACTAGTTGCCTGTTCGCTTCTCTTGTGGCGCGATGGAGTTATTGTACGAGCACTTCTAAGAAGACTGTCGTGAAGTAATATTTCTCTTAACGATGTATTTGAATCGCTTAGCACTCGCACCGAAACGCCATCGGCGACCGTCTGAGCGATGGAATATGACCATTAAAATCTGGTGAAATAGCTAACGTGTGTTACCCGGTGCTCATGGTGCTCTGTCTCTACGGCGGATGGCCCGCGTTTTCTTGCTCCCCCCCTCTGACGAAATCGACCTGGTACAATAGCGGGGTCGCTCACGGTTTTTACGCGGGTCGGTCTTATGAAGTCACAATATGTCAGCCGCTCGCGAGAGCTACCCCTAGTTTTGCTTAGTTTAGATGTGTACGCGAGAATGTTGCTGACTTTGCCTCCTTAGTCGAGGTTCGGGGACTGTCCGTGGCTACATAAGATGGACGCGGACTTATACCGTTTTCCTTAAAGATTCCGATGCGCCAGTGGTGTGGACTACATCTAGCGCACGGCCGAATTCCCTTTGCTCAGTGCATAATTGGGTTAGGAAAGTGCTACATAGCGCCCGCGAGTCCCTTTCGGACCCCTGTGGCCCGAGCAAAGACGGGCTATGAGCGACACCAATCCAATGATGATGCTTAAACTTTAAATACGGAGTGCTCGGGTGTACATGAAGAACCACAGTGCAAATATCAGTGCGTTGTTATAAAGGGCAGCTCAAGATGCCCAGACGGGCAGAGGAGTTATCAAACGGGGAAATAGCTAGAGATCGAGTGTCCTCCGCGGCGACAAGTTTTGGCTACGCAGCAACTGCTGACCGCGCGGGAATTCGAGTAGTCTTGGGCAGAGACCAGGGTACAGGAACGGTGAGAAGATATAGGCCCACCGAGGGATATCAGGGGCATAAACCCACGACCCTGGAGTCTGCCTAGATGGGGATAGCTCTCAACCTGAGTTACAGGGTCAGTGAATCTCTCAGTTATGGCATCCCATTTTGTCGTTATCGGGGGTGTGATCCGATGGACTTGACCCTTCCTCTTTCTTCCGTAGTTTCTGGAGACGACTTAGCCCGGACTAAGTATTAAAGTGACTCGATATACTAAACCAGTGAATGATACACACGCGACTTCTCTACATTATGTCTGCACCATAGTTGGCTCAGTCAATTAGGTAGGTATTGAACTCCCAACCCCCGGATCAGAGATGTCAAAACTTACGTCTCGTATAGTAGGTTCAGACTCGTAAAGCATCCACCGTAATAGCCATGTCCCCCGCGTATACGCCCCTATCCTTCAAGGGGCGAATGGTGCACTCTTACATTATTCTCAAGAGTTGCCAAACTCAAGAGGGACTTGCCGGGCCTGGACTAGCCGCTGGCTCCTCAGCAGGTTCATAGACGCTAGAATGCTTTGCACCTCAGTTCGGTGAAGTCTTGCTGGTGTTTCTGGTCCTAGGCATGAACCAGTGGCTGGCCGGATGGGCGATGGTTACCTTAATAGATCGGTAAGAGTATGACACCTAGGCACTGCAGGACAGAGACATTAATTTCTACAGGGTCTTGTAACTCGGATGGAATAGTCCATAATTGACGCCCGAAAAGTTTTTGGAAAATGGGAACATGTACGACACGTCATCGACACAACGCCGTTGTAGGGTGCTGTTCGCTTTCGGGCCAGTTCAGTGGGGAAGCAATCCGAAATTGGCCAAGTTTGCCGGTTACAAAACCATTCAACGAGCCAGAACGGACCTTAGACTACGTAAAACAATTCTGTGTGGCCGGACAACTGTTTTATCACCCGTTCAATGGTAGTATAGACCTTCTCTTCTCGATCATTATGGTGCGACTATTGCTAAACAGGATAGCGGTGAGGTCTGAGACAAGTTTACCTTGCGTATGGTTTCCTGTACGATTCTCCCGATGGCGATGAATTTTCACGACACGAGCCTATAAAAGGAAAGTGTCTAGCCATATTTCGACTGTATACAGGGTAGTGGCCGTTACCCCCGGTGCTTACAATCGCTTAGAGCCTGTGCAAAGGTATTTCGGTTGAACTAGGTACATTTCCCTTTCATCCCCGCAATAACCACCTTCCGTAGACTCTCATGGAATAACCGGAGAAGAACAATTCTGGAACA
seq00009   TGATTCGGTGGGATGCCCCAGCCCGCCGATGGGCAGGGAGTGTCTTAGCCGTGAACGCAATGATAGGGACATGGACGCGTCTCGTTTCGGGTATGAAACCGACGCGAGCTTGAAAGAACCTGCACCGTTGCCTGAGCTGCTAACTAGTTGCCTGTTCGCTTCTCTTGTGGCGCGATGGAGTTATTGTACGAGCACTTCTAAGAAGACTGTCGTGAAGTAATATTTCTCTTAACGATGTATTTGAATCGCTTAGCACTCGCACCGAAACGCCATCGGCGACCGTCTGAGCGATGGAATATGACCATTAAAATCTGGTGAAATAGCTAACGTGTGTTACCCGGTGCTCATGGTGCTCTGTCTCTACGGCGGATGGCCCGCGTTTTCTTGCTCCCCCCCTCTGCCGAAATCGACCTGGTACAATAGCGGGGTCGCTCACGGTTTTTACGCGGGTCGGTCTTATGAAGTCACAATATGTCAGCCGCTCGCGAGAGCTACCCCTAGTTTTGCTTAGTTTAGATGTGTACGCGAGAATGTTGCTGACTTTGCCTCCTTAGTCGAGGTTCGGGGACTGTCCGTGGCTACATAAGATGGACGCGGACTTATACCGTTTTCCTTAAAGATTCCGATGCGCCAGTGGTGTGGACTACATCTAGCGCACGGCCGAATTCCCTTTGCTCAGTGCATAATTGGGTTAGGAAAGTGCTACATAGCGCCCGCGAGTCCCTTTCGGACCCCTGTGGCCCGAGCAAAGACGGGCTATGAGCGACACCAATCCAATGATGATGCTTAAACTTTAAATACGGAGTGCTCGGGTGTACATGAAGAACCACAGTGCAAATATCAGTGCGTTGTTATAAAGGGCAGCTCAAGATGCCCAGACGGGCAGAGGAGTTATCAAACGGGGAAATAGCTAGAGATCGAGTGTCCTCCGCGGCGACAAGTTTTGGCTACGCAGCAACTGCTGACCGCGCGGGAATTCGAGTAGTCTTGGGCAGAGACCAGGGTACAGGAACGGTGAGAAGATATAGGCCCACCGAGGGATATCAGGGGCATAAACCCACGACCCTGGAGTCTGCCTAGATGGGGATAGCTCTCAACCTGAGTTACAGGGTCAGTGAATCTCTCAGTTATGGCATCCCATTTTGTCGTTATCGGGGGTGTGATCCGATGGACTTGACCCTTCCTCTTTCTTCCGTAGTTTCTGGAGACGACTTAGCCCGGACTAAGTATTAAAGTGACTCGATATACTAAACCAGTGAATGATACACACGCGGCTTCTCTACATTATGTCTGCACCATAGTTGGCTCAGTCAATTAGGTAGGTATTGAACTCCCAACCCCCGGATCAGAGATGTCAAAACTTACGTCTCGTATAGTAGGTTCAGACTCGTATAGCATCCACCGTAATAGCCATGTCCCCCGCGTATACGCCCCTATCCTTCAAGGGGCGAATGGTGCACTCTTACATTATTCTCAAGAGTTGCCAAACTCAAGAGGGACTTGCCGGGCCTGGACTAGCCGCTGGCTCCTCAGCAGGTTCATAGACGCTAGAATGCTTTGCACCTCAGTTCGGTGAAGTCTTGCTGGTGTTTCTGGTCCTAGGCATGAACCAGTGGCTGGCCGGATGGGCGATGGTTACCTTAATAGATCGGTAAGAGTATGACACCTAGGCACTGCAGGACAGAGACATTAATTTCTACAGGGTCTTGTAACTCGGATGGAATAGTCCATAATTGACGCCCGAAAAGTTTTTGGAAAATGGGAACATGTACGACACGTCATCGACACAACGCCGTTGTAGGGGGCTGTTCGCTTTCGGGCCAGTTCAGTGGGGAAGCAATCCGAAATTGGCCAAGTTTGCCGGTTACAAAACCATTCAACGAGCCAGAACGGACCTTAGACTACGTAAAACAATTCTGTGTGGCCGGACAACTGTTTTATCACCCGTTAAATGGTAGTATAGACCTTCTCTTCTCGATCATTATGGTGCGACTATTGCTAAACAGGATAGCGGTGAGGTCTGAGACAAGTTTACCTTGCGTATGGTTTCCTGTACGATTCTCCCGATGGCGATGAATTTTCACGACACGAGCCTATAAAAGGAAAGTGTCTAGCCATATTTCGACTGTATACAGGGTAGTGGCCGTTACCCCCGGTGCTTACAATCGATTAGAGCCTGTGCAAAGGTATTTCGGTTGAACTAGGTACATTTCCCTTTCATCCCCGCAATAACCACCTTCCGTAGACTCTCATGGAATAACCGGAGAAGAACAATTCTGGAACA
seq00010   TGATTCGGTGGGATGCCCCAGCCCGCCGATGGGCAGGGAGTGTCTTAGCCGTGAACGCAATGATAGGGACATGGACGCGTCTCGTTTCGGGTATGAAACCGACGCGAGCTTGAAAGAACCTGCACCGTTGCCTGAGCTGCTAACTAGTTGCCTGTTCGCTTCTCTTGTGGCGCGATGGAGTTATTGTACGAGCACTTCTAAGAAGACTGTCGTGAAGTAATATTTCTCTTAACGATGTATTTGAATCGCTTAGCACTCGCACCGAAACGCCATCGGCGACCGTCTGAGCGATGGAATATGACCATTAAAATCTGGTGAAATAGCTAACGTGTGTTACCCGGTGCTCATGGTGCTCTGTCTCTACGGCGGATGGCCCGCGTTTTCTTGCTCCCCCCCTCTGACGAAATCGACCTGGTACAATAGCGGGGTCGCTCACGGTTTTTACGCGGGTCGGTCTTATGAAGTCACAATATGTCAGCCGCTCGCGAGAGCTACCCCTAGTTTTGCTTAGTTTAGATGTGTACGCGAGAATGTTGCTGACTTTGCCTCCTTAGTCGAGGTTCGGGGACTGTCCGTGGCTACATAAGATGGACGCGGACTTATACCGTTTTCCTTAAAGATTCCGATGCGCCAGTGGTGTGGACTACATCTAGCGCACGGCCGAATTCCCTTTGCTCAGTGCATAATTGGGTTAGGAAAGTGCTACATAGCGCCCGCGAGTCCCTTTCGGACCCCTGTGGCCCGAGCAAAGACGGGCTATGAGCGACACCAATCCAATGATGATGCTTAAACTTTAAATACGGAGTGCTCGGGTGTACATGAAGAACCACAGTGCAAATATCAGTGCGTTGTTATAAAGGGCAGCTCAAGATGCCCAGACGGGCAGAGGAGTTATCAAACGGGGAAATAGCTAGAGATCGAGTGTCCTCCGCGGCGACAAGTTTTGGCTACGCAGCAACTGCTGACCGCGCGGGAATTCGAGTAGTCTTGGGCAGAGACCAGGGTACAGGAACGGTGAGAAGATATAGGCCCACCGAGGGATATCAGGGGCATAAACCCACGACCCTGGAGTCTGCCTAGATGGGGATAGCTCTCAACCTGAGTTACAGGGTCAGTGAATCTCTCAGTTATGGCATCCCATTTTGTCGTTATCGGGGGTGTGATCCGATGGACTTGACCCTTCCTCTTTCTTCCGTAGTTTCTGGAGACGACTTAGCCCGGACTAAGTATTAAAGTGACTCGATATACTAAACCAGTGAATGATACACACGCGGCTTCTCTACATTATGTCTGCACCATAGTTGGCTCAGTCAATTAGGTAGGTATTGAACTCCCAACCCCCGGATCAGAGATGTCAAAACTTACGTCTCGTATAGTAGGTTCAGACTCGTATAGCATCCACCGTAATAGCCATGTCCCCCGCGTATACGCCCCTATCCTTCAAGGGGCGAATGGTGCACTCTTACATTATTCTCAAGAGTTGCCAAACTCAAGAGGGACTTGCCGGGCCTGGACTAGCCGCTGGCTCCTCAGCAGGTTCATAGACGCTAGAATGCTTTGCACCTCAGTTCGGTGAAGTCTTGCTGGTGTTTCTGGTCCTAGGCATGAACCAGTGGCTGGCCGGATGGGCGATGGTTACCTTAATAGATCGGTAAGAGTATGACACCTAGGCACTGCAGGACAGAGACATTAATTTCTACAGGGTCTTGTAACTCGGATGGAATAGTCCATAATTGACGCCCGAAAAGTTTTTGGAAAATGGGAACATGTACGACACGTCATCGACACAACGCCGTTGTAGGGGGCTGTTCGCTTTCGGGCCAGTTCAGTGGGGAAGCAATCCGAAATTGGCCAAGTTTGCCGGTTACAAAACCATTCAACGAGCCAGAACGGACCTTAGACTACGTAAAACAATTCTGTGTGGCCGGACAACTGTTTTATCACCCGTTAAATGGTAGTATAGACCTTCTCTTCTCGATCATTATGGTGCGACTATTGCTAAACAGGATAGCGGTGAGGTCTGAGACAAGTTTACCTTGCGTATGGTTTCCTGTACGATTCTCCCGATGGCGATGAATTTTCACGACACGAGCCTATAAAAGGAAAGTGTCTAGCCATATTTCGACTGTATACAGGGTAGTGGCCGTTACCCCCGGTGCTTACAATCGATTAGAGCCTGTGCAAAGGTATTTCGGTTGAACTAGGTACATTTCCCTTTCATCCCCGCAATAACCACCTTCCGTAGACTCTCATGGAATAACCGGAGAAGAACAATTCTGGAACA
seq00011   TGATTCGGTGGGATGCCCCAGCCCGCCGATGGGCAGGGAGTGTCTTAGCCGTGAACGCAATGATAGGGACATGGACGCGTCTCGTTTCGGGTATGAAACCGACGCGAGCTTGAAAGAACCTGCACCGTTGCCTGAGCTGCTAACTAGTTGCCTGTTCGCTTCTCTTGTGGCGCGATGGAGTTATTGTACGAGCACTTCTAAGAAGACTGTCGTGAAGTAATATTTCTCTTAACGATGTATTTGAATCGCTTAGCACTCGCACCGAAACGCCATCGGCGACCGTCTGAGCGATGGAATATGACCATTAAAATCTGGTGAAATAGCTAACGTGTGTTACCCGGTGCTCATGGTGCTCTGTCTCTACGGCGGATGGCCCGCGTTTTCTTGCTCCCCCCCTCTGACGAAATCGACCTGGTACAATAGCGGGGTCGCTCACGGTTTTTACGCGGGTCGGTCTTATGAAGTCACAATATGTCAGCCGCTCGCGAGAGCTACCCCTAGTTTTGCTTAGTTTAGATGTGTACGCGAGAATGTTGCTGACTTTGCCTCCTTAGTCGAGGTTCGGGGACTGTCCGTGGCTACATAAGATGGACGCGGACTTATACCGTTTTCCTTAAAGATTCCGATGCGCCAGTGGTGTGGACTACATCTAGCGCACGGCCGAATTCCCTTTGCTCAGTGCATAATTGGGTTAGGAAAGTGCTACATAGCGCCCGCGAGTCCCTTTCGGACCCCTGTGGCCCGAGCAAAGACGGGCTATGAGCGACACCAATCCAATGATGATGCTTAAACTTTAAATACGGAGTGCTCGGGTGTACATGAAGAACCACAGTGCAAATATCAGTGCGTTGTTATAAAGGGCAGCTCAAGATGCCCAGACGGGCAGAGGAGTTATCAAACGGGGAAATAGCTAGAGATCGAGTGTCCTCCGCGGCGACAAGTTTTGGCTACGCAGCAACTGCTGACCGCGCGGGAATTCGAGTAGTCTTGGGCAGAGACCAGGGTACAGGAACGGTGAGAAGATATAGGCCCACCGAGGGATATCAGGGGCATAAACCCACGACCCTGGAGTCTGCCTAGATGGGGATAGCTCTCAACCTGAGTTACAGGGTCAGTGAATCTCTCAGTTATGGCATCCCATTTTGTCGTTATCGGGGGTGTGATCCGATGGACTTGACCCTTCCTCTTTCTTCCGTAGTTTCTGGAGACGACTTAGCCCGGACTAAGTATTAAAGTGACTCGATATACTAAACCAGTGAATGATACACACGCGACTTCTCTACATTATGTCTGCACCATAGTTGGCTCAGTCAATTAGGTAGGTATTGAACTCCCAACCCCCGGATCAGAGATGTCAAAACTTACGTCTCGTATAGTAGGTTCAGACTCGTAAAGCATCCACCGTAATAGCCATGTCCCCCGCGTATACGCCCCTATCCTTCAAGGGGCGAATGGTGCACTCTTACATTATTCTCAAGAGTTGCCAAACTCAAGAGGGACTTGCCGGGCCTGGACTAGCCGCTGGCTCCTCAGCAGGTTCATAGACGCTAGAATGCTTTGCACCTCAGTTCGGTGAAGTCTTGCTGGTGTTTCTGGTCCTAGGCATGAACCAGTGGCTGGCCGGATGGGCGATGGTTACCTTAATAGATCGGTAAGAGTATGACACCTAGGCACTGCAGGACAGAGACATTAATTTCTACAGGGTCTTGTAACTCGGATGGAATAGTCCATAATTGACGCCCGAAAAGTTTTTGGAAAATGGGAACATGTACGACACGTCATCGACACAACGCCGTTGTAGGGTGCTGTTCGCTTTCGGGCCAGTTCAGTGGGGAAGCAATCCGAAATTGGCCAAGTTTGCCGGTTACAAAACCATTCAACGAGCCAGAACGGACCTTAGACTACGTAAAACAATTCTGTGTGGCCGGACAACTGTTTTATCACCCGTTCAATGGTAGTATAGACCTTCTCTTCTCGATCATTATGGTGCGACTATTGCTAAACAGGATAGCGGTGAGGTCTGAGACAAGTTTACCTTGCGTATGGTTTCCTGTACGATTCTCCCGATGGCGATGAATTTTCACGACACGAGCCTATAAAAGGAAAGTGTCTAGCCATATTTCGACTGTATACAGGGTAGTGGCCGTTACCCCCGGTGCTTACAATCGCTTAGAGCCTGTGCAAAGGTATTTCGGTTGAACTAGGTACATTTCCCTTTCATCCCCGCAATAACCACCTTCCGTAGACTCTCATGGAATAACCGGAGAAGAACAATTCTGGAACA
seq00012   TGATTCGGTGGGATGCCCCAGCCCGCCGATGGGCAGGGAGTGTCTTAGCCGTGAACGCAATGATAGGGACATGGACGCGTCTCGTTTCGGGTATGAAACCGACGCGAGCTTGAAAGAACCTGCACCGTTGCCTGAGCTGCTAACTAGTTGCCTGTTCGCTTCTCTTGTGGCGCGATGGAGTTATTGTACGAGCACTTCTAAGAAGACTGTCGTGAAGTAATATTTCTCTTAACGATGTATTTGAATCGCTTAGCACTCGCACCGAAACGCCATCGGCGACCGTCTGAGCGATGGAATATGACCATTAAAATCTGGTGAAATAGCTAACGTGTGTTACCCGGTGCTCATGGTGCTCTGTCTCTACGGCGGATGGCCCGCGTTATCTTGCTCCCCCCCTCTGACGAAATCGACCTGGTACAATAGCGGGGTCGCTCACGGTTTTTACGCGGGTCGGTCTTATGAAGTCACAATATGTCAGCCGCTCGCGAGAGCTACCCCTAGTTTTGCTTAGTTTAGATGTGTACGCGAGAATGTTGCTGACTTTGCCTCCTTAGTCGAGGTTCGGGGACTGTCCGTGGCTACATAAGATGGACGCGGACTTATACCGTTTTCCTTAAAGATTCCGATGCGCCAGTGGTGTGGACTACATCTAGCGCACGGCCGAATTCCCTTTGCTCAGTGCATAATTGGGTTAGGAAAGTGCTACATAGCGCCCGCGAGTCCCTTTCGGACCCCTGTGGCCCGAGCAAAGACGGGCTATGAGCGACACCAATCCAATGATGATGCTTAAACTTTAAATACGGAGTGCTCGGGTGTACATGAAGAACCACAGTGCAAATATCAGTGCGTTGTTATAAAGGGCAGCTCAAGATGCCCAGACGGGCAGAGGAGTTATCAAACGGGGAAATAGCTAGAGATCGAGTGTCCTCCGCGGCGACAAGTTTTGGCTACGCAGCAACTGCTGACCGCGCGGGAATTCGAGTAGTCTTGGGCAGAGACCAGGTTACAGGAACGGTGAGAAGATATAGGCCCACCGAGGGATATCAGGGGCATAAACCCACGACCCTGGAGTCTGCCTAGATGGGGATAGCTCTCAACCTGAGTTACAGGGTCAGTGAATCTCTCAGTTATGGCATCCCATTTTGTCGTTATCGGGGGTGTGATCCGATGGACTTGACCCTTCCTCTTTCTTCCGTAGTTTCTGGAGACGACTTAGCCCGGACTAAGTATTAAAGTGACTCGATATACTAAACCAGTGAATGATACACACGCGACCTCTCTACATTATGTCTGCACCATAGTTGGCTCAGTCAATTAGGTAGGTATTGAACTCCCAACCCCCGGATCAGAGATGTCAAAACTTACGTCTCGTATAGTAGGTTCAGACTCGTAAAGCATCCACCGTAATAGCCATGTCCCCCGCGTATACGCCCCTATCCTTCAAGGGGCGAATGGTGCACTCTTACATTATTCTCAAGAGTTGCCAAACTCAAGAGGGACTTGCCGGGCCTGGACTAGCCGCTGGCTCCTCAGCAGGTTCATAGACGCTAGAATGCTTTGCACCTCAGTTCGGTGAAGTCTTGCTGGTGTTTCTGGTCCTAGGCATGAACCAGTGGCTGGCCGGATGGGCGATGGTTACCTTAATAGATCGGTAAGAGTATGACACCTAGGCACTGCAGGACAGAGACATTAATTTCTACAGGGTCTTGTAACTCGGATGGAATAGTCCATAATTGACGCCCGAAAAGTTTTTGGAAAATGGGAACATGTACGACACGTCATCGACACAACGCCGTTGTAGGGGGCTGTTCGCTTTCGGGCCAGTTCAGTGGGGAAGCAATCCGAAATTGGCCAAGTTTGCCGGTTACAAAACCATTCAACGAGCCAGAACGGACCTTAGACTACGTAAAACAATTCTGTGTGGCCGGACAACTGTTTTATCACCCGTTAAATGGTAGTATAGACCTTCTCTTCTCGATCATTATGGTGCGACTATTGCTAAACAGGATAGCGGTGAGGTCTGAGACAAGTTTACCTTGCGTATGGTTTCCTGTACGATTCTCCCGATGGCGATGAATTTTCACGACACGAGCCTATAAAAGGAAAGTGTCTAGCCATATTTCGACTGTATACAGGGTAGTGGCCGTTACCCCCGGTGCTTACAATCGATTAGAGCCTGTGCAAAGGTATTTCGGTTGAACTAGGTACATTTCCCTTTCATCCCCGCAATAACCACCTTCCGTAGACTCTCATGGAATAACCGGAGAAGAACAATTCTGGAACA
seq00013   TGATTCGGTGGGATGCCCCAGCCCGCCGATGGGCAGGGAGTGTCTTAGCCGTGAACGCAATGATAGGGACATGGACGCGTCTCGTTTCGGGTATGAAACCGACGCGAGCTTGAAAGAACCTGCACCGTTGCCTGAGCTGCTAACTAGTTGCCTGTTCGCTTCTCTTGTGGCGCGATGGAGTTATTGTACGAGCACTTCTAAGAAGACTGTCGTGAAGTAATATTTCTCTTAACGATGTATTTGAATCGCTTAGCACTCGCACCGAAACGCCATCGGCGACCGTCTGAGCGATGGAATATGACCATTAAAATCTGGTGAAATAGCTAACGTGTGTTACCCGGTGCTCATGGTGCTCTGTCTCTACGGCGGATGGCCCGCGTTTTCTTGCTCCCCCCCTCTGACGAAATCGACCTGGTACAATAGCGGGGTCGCTCACGGTTTTTACGCGGGTCGGTCTTATGAAGTCACAATATGTCAGCCGCTCGCGAGAGCTACCCCTAGTTTTGCTTAGTTTAGATGTGTACGCGAGAATGTTGCTGACTTTGCCTCCTTAGTCGAGGTTCGGGGACTGTCCGTGGCTACATAAGATGGACGCGGACTTATACCGTTTTCCTTAAAGATTCCGATGCGCCAGTGGTGTGGACTACATCTAGCGCACGGCCGAATTCCCTTTGCTCAGTGCATAATTGGGTTAGGAAAGTGCTACATAGCGCCCGCGAGTCCCTTTCGGACCCCTGTGGCCCGAGCAAAGACGGGCTATGAGCGACACCAATCCAATGATGATGCTTAAACTTTAAATACGGAGTGCTCGGGTGTACATGAAGAACCACAGTGCAAATATCAGTGCGTTGTTATAAAGGGCAGCTCAAGATGCCCAGACGGGCAGAGGAGTTATCAAACGGGGAAATAGCTAGAGATCGAGTGTCCTCCGCGGCGACAAGTTTTGGCTACGCAGCAACTGCTGACCGCGCGGGAATTCGAGTAGTCTTGGGCAGAGACCAGGGTACAGGAACGGTGAGAAGATATAGGCCCACCGAGGGATATCAGGGGCATAAACCCACGACCCTGGAGTCTGCCTAGATGGGGATAGCTCTCAACCTGAGTTACAGGGTCAGTGAATCTCTCAGTTATGGCATCCCATTTTGTCGTTATCGGGGGTGTGATCCGATGGACTTGACCCTTCCTCTTTCTTCCGTAGTTTCTGGAGACGACTTAGCCCGGACTAAGTATTAAAGTGACTCGATATACTAAACCAGTGAATGATACACACGCGGCTTCTCTACATTATGTCTGCACCATAGTTGGCTCAGTCAATTAGGTAGGTATTGAACTCCCAACCCCCGGATCAGAGATGTCAAAACTTACGTCTCGTATAGTAGGTTCAGACTCGTATAGCATCCACCGTAATAGCCATGTCCCCCGCGTATACGCCCCTATCCTTCAAGGGGCGAATGGTGCACTCTTACATTATTCTCAAGAGTTGCCAAACTCAAGAGGGACTTGCCGGGCCTGGACTAGCCGCTGGCTCCTCAGCAGGTTCATAGACGCTAGAATGCTTTGCACCTCAGTTCGGTGAAGTCTTGCTGGTGTTTCTGGTCCTAGGCATGAACCAGTGGCTGGCCGGATGGGCGATGGTTACCTTAATAGATCGGTAAGAGTATGACACCTAGGCACTGCAGGACAGAGACATTAATTTCTACAGGGTCTTGTAACTCGGATGGAATAGTCCATAATTGACGCCCGAAAAGTTTTTGGAAAATGGGAACATGTACGACACGTCATCGACACAACGCCGTTGTAGGGGGCTGTTCGCTTTCGGGCCAGTTCAGTGGGGAAGCAATCCGAAATTGGCCAAGTTTGCCGGTTACAAAACCATTCAACGAGCCAGAACGGACCTTAGACTACGTAAAACAATTCTGTGTGGCCGGACAACTGTTTTATCACCCGTTAAATGGTAGTATAGACCTTCTCTTCTCGATCATTATGGTGCGACTATTGCTAAACAGGATAGCGGTGAGGTCTGAGACAAGTTTACCTTGCGTATGGTTTCCTGTACGATTCTCCCGATGGCGATGAATTTTCACGACACGAGCCTATAAAAGGAAAGTGTCTAGCCATATTTCGACTGTATACAGGGTAGTGGCCGTTACCCCCGGTGCTTACAATCGATTAGAGCCTGTGCAAAGGTATTTCGGTTGAACTAGGTACATTTCCCTTTCATCCCCGCAATAACCACCTTCCGTAGACTCTCATGGAATAACCGGAGAAGAACAATTCTGGAACA
seq00014   TGATTCGGTGGGATGCCCCAGCCCGCCGATGGGCAGGGAGTGTCTTAGCCGTGAACGCAATGATAGGGACATGGACGCGTCTCGTTTCGGGTATGAAACCGACGCGAGCTTGAAAGAACCTGCACCGTTGCCTGAGCTGCTAACTAGTTGCCTGTTCGCTTCTCTTGTGGCGCGATGGAGTTATTGTACGAGCACTTCTAAGAAGACTGTCGTGAAGTAATATTTCTCTTAACGATGTATTTGAATCGCTTAGCACTCGCACCGAAACGCCATCGGCGACCGTCTGAGCGATGGAATATGACCATTAAAATCTGGTGAAATAGCTAACGTGTGTTACCCGGTGCTCATGGTGCTCTGTCTCTACGGCGGATGGCCCGCGTTTTCTTGCTCCCCCCCTCTGACGAAATCGACCTGGTACAATAGCGGGGTCGCTCACGGTTTTTACGCGGGTCGGTCTTATGAAGTCACAATATGTCAGCCGCTCGCGAGAGCTACCCCTAGTTTTGCTTAGTTTAGATGTGTACGCGAGAATGTTGCTGACTTTGCCTCCTTAGTCGAGGTTCGGGGACTGTCCGTGGCTACATAAGATGGACGCGGACTTATACCGTTTTCCTTAAAGATTCCGATGCGCCAGTGGTGTGGACTACATCTAGCGCACGGCCGAATTCCCTTTGCTCAGTGCATAATTGGGTTAGGAAAGTGCTACATAGCGCCCGCGAGTCCCTTTCGGACCCCTGTGGCCCGAGCAAAGACGGGCTATGAGCGACACCAATCCAATGATGATGCTTAAACTTTAAATACGGAGTGCTCGGGTGTACATGAAGAACCACAGTGCAAATATCAGTGCGTTGTTATAAAGGGCAGCTCAAGATGCCCAGACGGGCAGAGGAGTTATCAAACGGGGAAATAGCTAGAGATCGAGTGTCCTCCGCGGCGACAAGTTTTGGCTACGCAGCAACTGCTGACCGCGCGGGAATTCGAGTAGTCTTGGGCAGAGACCAGGGTACAGGAACGGTGAGAAGATATAGGCCCACCGAGGGATATCAGGGGCATAAACCCACGACCCTGGAGTCTGCCTAGATGGGGATAGCTCTCAACCTGAGTTACAGGGTCAGTGAATCTCTCAGTTATGGCATCCCATTTTGTCGTTATCGGGGGTGTGATCCGATGGACTTGACCCTTCCTCTTTCTTCCGTAGTTTCTGGAGACGACTTAGCCCGGACTAAGTATTAAAGTGACTCGATATACTAAACCAGTGAATGATACACACGCGGCTTCTCTACATTATGTCTGCACCATAGTTGGCTCAGTCAATTAGGTAGGTATTGAACTCCCAACCCCCGGATCAGAGATGTCAAAACTTACGTCTCGTATAGTAGGTTCAGACTCGTATAGCATCCACCGTAATAGCCATGTCCCCCGCGTATACGCCCCTATCCTTCAAGGGGCGAATGGTGCACTCTTACATTATTCTCAAGAGTTGCCAAACTCAAGAGGGACTTGCCGGGCCTGGACTAGCCGCTGGCTCCTCAGCAGGTTCATAGACGCTAGAATGCTTTGCACCTCAGTTCGGTGAAGTCTTGCTGGTGTTTCTGGTCCTAGGCATGAACCAGTGGCTGGCCGGATGGGCGATGGTTACCTTAATAGATCGGTAAGAGTATGACACCTAGGCACTGCAGGACAGAGACATTAATTTCTACAGGGTCTTGTAACTCGGATGGAATAGTCCATAATTGACGCCCGAAAAGTTTTTGGAAAATGGGAACATGTACGACACGTCATCGACACAACGCCGTTGTAGGGGGCTGTTCGCTTTCGGGCCAGTTCAGTGGGGAAGCAATCCGAAATTGGCCAAGTTTGCCGGTTACAAAACCATTCAACGAGCCAGAACGGACCTTAGACTACGTAAAACAATTCTGTGTGGCCGGACAACTGTTTTATCACCCGTTAAATGGTAGTATAGACCTTCTCTTCTCGATCATTATGGTGCGACTATTGCTAAACAGGATAGCGGTGAGGTCTGAGACAAGTTTACCTTGCGTATGGTTTCCTGTACGATTCTCCCGATGGCGATGAATTTTCACGACACGAGCCTATAAAAGGAAAGTGTCTAGCCATATTTCGACTGTATACAGGGTAGTGGCCGTTACCCCCGGTGCTTACAATCGATTAGAGCCTGTGCAAAGGTATTTCGGTTGAACTAGGTACATTTCCCTTTCATCCCCGCAATAACCACCTTCCGTAGACTCTCATGGAATAACCGGAGAAGAACAATTCTGGAACA
seq00015   TGATTCGGTGGGATGCCCCAGCCCGCCGATGGGCAGGGAGTGTCTTAGCCGTGAACGCAATGATAGGGACATGGACGCGTCTCGTTTCGGGTATGAAACCGACGCGAGCTTGAAAGAACCTGCACCGTTGCCTGAGCTGCTAACTAGTTGCCTGTTCGCTTCTCTTGTGGCGCGATGGAGTTATTGTACGAGCACTTCTAAGAAGACTGTCGTGAAGTAATATTTCTCTTAACGATGTATTTGAATCGCTTAGCACTCGCACCGAAACGCCATCGGCGACCGTCTGAGCGATGGAATATGACCATTAAAATCTGGTGAAATAGCTAACGTGTGTTACCCGGTGCTCATGGTGCTCTGTCTCTACGGCGGATGGCCCGCGTTATCTTGCTCCCCCCCTCTGACGAAATCGACCTGGTACAATAGCGGGGTCGCTCACGGTTTTTACGCGGGTCGGTCTTATGAAGTCACAATATGTCAGCCGCTCGCGAGAGCTACCCCTAGTTTTGCTTAGTTTAGATGTGTACGCGAGAATGTTGCTGACTTTGCCTCCTTAGTCGAGGTTCGGGGACTGTCCGTGGCTACATAAGATGGACGCGGACTTATACCGTTTTCCTTAAAGATTCCGATGCGCCAGTGGTGTGGACTACATCTAGCGCACGGCCGAATTCCCTTTGCTCAGTGCATAATTGGGTTAGGAAAGTGCTACATAGCGCCCGCGAGTCCCTTTCGGACCCCTGTGGCCCGAGCAAAGACGGGCTATGAGCGACACCAATCCAATGATGATGCTTAAACTTTAAATACGGAGTGCTCGGGTGTACATGAAGAACCACAGTGCAAATATCAGTGCGTTGTTATAAAGGGCAGCTCAAGATGCCCAGACGGGCAGAGGAGTTATCAAACGGGGAAATAGCTAGAGATCGAGTGTCCTCCGCGGCGACAAGTTTTGGCTACGCAGCAACTGCTGACCGCGCGGGAATTCGAGTAGTCTTGGGCAGAGACCAGGGTACAGGAACGGTGAGAAGATATAGGCCCACCGAGGGATATCAGGGGCATAAACCCACGACCCTGGAGTCTGCCTAGATGGGGATAGCTCTCAACCTGAGTTACAGGGTCAGTGAATCTCTCAGTTATGGCATCCCATTTTGTCGTTATCGGGGGTGTGATCCGATGGACTTGACCCTTCCTCTTTCTTCCGTAGTTTCTGGAGACGACTTAGCCCGGACTAAGTATTAAAGTGACTCGATATACTAAACCAGTGAATGATACACACGCGACCTCTCTACATTATGTCTGCACCATAGTTGGCTCAGTCAATTAGGTAGGTATTGAACTCCCAACCCCCGGATCAGAGATGTCAAAACTTACGTCTCGTATAGTAGGTTCAGACTCGTAAAGCATCCACCGTAATAGCCATGTCCCCCGCGTATACGCCCCTATCCTTCAAGGGGCGAATGGTGCACTCTTACATTATTCTCAAGAGTTGCCAAACTCAAGAGGGACTTGCCGGGCCTGGACTAGCCGCTGGCTCCTCAGCAGGTTCATAGACGCTAGAATGCTTTGCACCTCAGTTCGGTGAAGTCTTGCTGGTGTTTCTGGTCCTAGGCATGAACCAGTGGCTGGCCGGATGGGCGATGGTTACCTTAATAGATCGGTAAGAGTATGACACCTAGGCACTGCAGGACAGAGACATTAATTTCTACAGGGTCTTGTAACTCGGATGGAATAGTCCATAATTGACGCCCGAAAAGTTTTTGGAAAATGGGAACATGTACGACACGTCATCGACACAACGCCGTTGTAGGGGGCTGTTCGCTTTCGGGCCAGTTCAGTGGGGAAGCAATCCGAAATTGGCCAAGTTTGCCGGTTACAAAACCATTCAACGAGCCAGAACGGACCTTAGACTACGTAAAACAATTCTGTGTGGCCGGACAACTGTTTTATCACCCGTTAAATGGTAGTATAGACCTTCTCTTCTCGATCATTATGGTGCGACTATTGCTAAACAGGATAGCGGTGAGGTCTGAGACAAGTTTACCTTGCGTATGGTTTCCTGTACGATTCTCCCGATGGCGATGAATTTTCACGACACGAGCCTATAAAAGGAAAGTGTCTAGCCATATTTCGACTGTATACAGGGTAGTGGCCGTTACCCCCGGTGCTTACAATCGATTAGAGCCTGTGCAAAGGTATTTCGGTTGAACTAGGTACATTTCCCTTTCATCCCCGCAATAACCACCTTCCGTAGACTCTCATGGAATAACCGGAGAAGAACAATTCTGGAACA
seq00016   TGATTCGGTGGGATGCCCCAGCCCGCCGATGGGCAGGGAGTGTCTTAGCCGTGAACGCAATGATAGGGACATGGACGCGTCTCGTTTCGGGTATGAAACCGACGCGAGCTTGAAAGAACCTGCACCGTTGCCTGAGCTGCTAACTAGTTGCCTGTTCGCTTCTCTTGTGGCGCGATGGAGTTATTGTACGAGCACTTCTAAGAAGACTGTCGTGAAGTAATATTTCTCTTAACGATGTATTTGAATCGCTTAGCACTCGCACCGAAACGCCATCGGCGACCGTCTGAGCGATGGAATATGACCATTAAAATCTGGTGAAATAGCTAACGTGTGTTACCCGGTGCTCATGGTGCTCTGTCTCTACGGCGGATGGCCCGCGTTTTCTTGCTCCCCCCCTCTGACGAAATCGACCTGGTACAATAGCGGGGTCGCTCACGGTTTTTACGCGGGTCGGTCTTATGAAGTCACAATATGTCAGCCGCTCGCGAGAGCTACCCCTAGTTTTGCTTAGTTTAGATGTGTACGCGAGAATGTTGCTGACTTTGCCTCCTTAGTCGAGGTTCGGGGACTGTCCGTGGCTACATAAGATGGACGCGGACTTATACCGTTTTCCTTAAAGATTCCGATGCGCCAGTGGTGTGGACTACATCTAGCGCACGGCCGAATTCCCTTTGCTCAGTGCATAATTGGGTTAGGAAAGTGCTACATAGCGCCCGCGAGTCCCTTTCGGACCCCTGTGGCCCGAGCAAAGACGGGCTATGAGCGACACCAATCCAATGATGATGCTTAAACTTTAAATACGGAGTGCTCGGGTGTACATGAAGAACCACAGTGCAAATATCAGTGCGTTGTTATAAAGGGCAGCTCAAGATGCCCAGACGGGCAGAGGAGTTATCAAACGGGGAAATAGCTAGAGATCGAGTGTCCTCCGCGGCGACAAGTTTTGGCTACGCAGCAACTGCTGACCGCGCGGGAATTCGAGTAGTCTTGGGCAGAGACCAGGGTACAGGAACGGTGAGAAGATATAGGCCCACCGAGGGATATCAGGGGCATAAACCCACGACCCTGGAGTCTGCCTAGATGGGGATAGCTCTCAACCTGAGTTACAGGGTCAGTGAATCTCTCAGTTATGGCATCCCATTTTGTCGTTATCGGGGGTGTGATCCGATGGACTTGACCCTTCCTCTTTCTTCCGTAGTTTCTGGAGACGACTTAGCCCGGACTAAGTATTAAAGTGACTCGATATACTAAACCAGTGAATGATACACACGCGGCTTCTCTACATTATGTCTGCACCATAGTTGGCTCAGTCAATTAGGTAGGTATTGAACTCCCAACCCCCGGATCAGAGATGTCAAAACTTACGTCTCGTATAGTAGGTTCAGACTCGTATAGCATCCACCGTAATAGCCATGTCCCCCGCGTATACGCCCCTATCCTTCAAGGGGCGAATGGTGCACTCTTACATTATTCTCAAGAGTTGCCAAACTCAAGAGGGACTTGCCGGGCCTGGACTAGCCGCTGGCTCCTCAGCAGGTTCATAGACGCTAGAATGCTTTGCACCTCAGTTCGGTGAAGTCTTGCTGGTGTTTCTGGTCCTAGGCATGAACCAGTGGCTGGCCGGATGGGCGATGGTTACCTTAATAGATCGGTAAGAGTATGACACCTAGGCACTGCAGGACAGAGACATTAATTTCTACAGGGTCTTGTAACTCGGATGGAATAGTCCATAATTGACGCCCGAAAAGTTTTTGGAAAATGGGAACATGTACGACACGTCATCGACACAACGCCGTTGTAGGGGGCTGTTCGCTTTCGGGCCAGTTCAGTGGGGAAGCAATCCGAAATTGGCCAAGTTTGCCGGTTACAAAACCATTCAACGAGCCAGAACGGACCTTAGACTACGTAAAACAATTCTGTGTGGCCGGACAACTGTTTTATCACCCGTTAAATGGTAGTATAGACCTTCTCTTCTCGATCATTATGGTGCGACTATTGCTAAACAGGATAGCGGTGAGGTCTGAGACAAGTTTACGTTGCGTATGGTTTCCTGTACGATTCTCCCGATGGCGATGAATTTTCACGACACGAGCCTATAAAAGGAAAGTGTCTAGCCATATTTCGACTGTATACAGGGTAGTGGCCGTTACCCCCGGTGCTTACAATCGATTAGAGCCTGTGCAAAGGTATTTCGGTTGAACTAGGTACATTTCCCTTTCATCCCCGCAATAACCACCTTCCGTAGACTCTCATGGAATAACCGGAGAAGAACAATTCTGGAACA
seq00017   TGATTCGGTGGGATGCCCCAGCCCGCCGATGGGCAGGGAGTGTCTTAGCCGTGAACGCAATGATAGGGACATGGACGCGTCTCGTTTCGGGTATGAAACCGACGCGAGCTTGAAAGAACCTGCACCGTTGCCTGAGCTGCTAACTAGTTGCCTGTTCGCTTCTCTTGTGGCGCGATGGAGTTATTGTACGAGCACTTCTAAGAAGACTGTCGTGAAGTAATATTTCTCTTAACGATGTATTTGAATCGCTTAGCACTCGCACCGAAACGCCATCGGCGACCGTCTGAGCGATGGAATATGACCATTAAAATCTGGTGAAATAGCTAACGTGTGTTACCCGGTGCTCATGGTGCTCTGTCTCTACGGCGGATGGCCCGCGTTATCTTGCTCCCCCCCTCTGACGAAATCGACCTGGTACAATAGCGGGGTCGCTCACGGTTTTTACGCGGGTCGGTCTTATGAAGTCACAATATGTCAGCCGCTCGCGAGAGCTACCCCTAGTTTTGCTTAGTTTAGATGTGTACGCGAGAATGTTGCTGACTTTGCCTCCTTAGTCGAGGTTCGGGGACTGTCCGTGGCTACATAAGATGGACGCGGACTTATACCGTTTTCCTTAAAGATTCCGATGCGCCAGTGGTGTGGACTACATCTAGCGCACGGCCGAATTCCCTTTGCTCAGTGCATAATTGGGTTAGGAAAGTGCTACATAGCGCCCGCGAGTCCCTTTCGGACCCCTGTGGCCCGAGCAAAGACGGGCTATGAGCGACACCAATCCAATGATGATGCTTAAACTTTAAATACGGAGTGCTCGGGTGTACATGAAGAACCACAGTGCAAATATCAGTGCGTTGTTATAAAGGGCAGCTCAAGATGCCCAGACGGGCAGAGGAGTTATCAAACGGGGAAATAGCTAGAGATCGAGTGTCCTCCGCGGCGACAAGTTTTGGCTACGCAGCAACTGCTGACCGCGCGGGAATTCGAGTAGTCTTGGGCAGAGACCAGGGTACAGGAACGGTGAGAAGATATAGGCCCACCGAGGGATATCAGGGGCATAAACCCACGACCCTGGAGTCTGCCTAGATGGGGATAGCTCTCAACCTGAGTTACAGGGTCAGTGAATCTCTCAGTTATGGCATCCCATTTTGTCGTTATCGGGGGTGTGATCCGATGGACTTGACCCTTCCTCTTTCTTCCGTAGTTTCTGGAGACGACTTAGCCCGGACTAAGTATTAAAGTGACTCGATATACTAAACCAGTGAATGATACACACGCGACTTCTCTACATTATGTCTGCACCATAGTTGGCTCAGTCAATTAGGTAGGTATTGAACTCCCAACCCCCGGATCAGAGATGTCAAAACTTACGTCTCGTATAGTAGGTTCAGACTCGTAAAGCATCCACCGTAATAGCCATGTCCCCCGCGTATACGCCCCTATCCTTCAAGGGGCGAATGGTGCACTCTTACATTATTCTCAAGAGTTGCCAAACTCAAGAGGGACTTGCCGGGCCTGGACTAGCCGCTGGCTCCTCAGCAGGTTCATAGACGCTAGAATGCTTTGCACCTCAGTTCGGTGAAGTCTTGCTGGTGTTTCTGGTCCTAGGCATGAACCAGTGGCTGGCCGGATGGGCGATGGTTACCTTAATAGATCGGTAAGAGTATGACACCTAGGCACTGCAGGACAGAGACATTAATTTCTACAGGGTCTTGTAACTCGGATGGAATAGTCCATAATTGACGCCCGAAAAGTTTTTGGAAAATGGGAACATGTACGACACGTCATCGACACAACGCCGTTGTAGGGTGCTGTTCGCTTTCGGGCCAGTTCAGTGGGGAAGCAATCCGAAATTGGCCAAGTTTGCCGGTTACAAAACCATTCAACGAGCCAGAACGGACCTTAGACTACGTAAAACAATTCTGTGTGGCCGGACAACTGTTTTATCACCCGTTCAATGGTAGTATAGACCTTCTCTTCTCGATCATTATGGTGCGACTATTGCTAAACAGGATAGCGGTGAGGTCTGAGACAAGTTTACCTTGCGTATGGTTTCCTGTACGATTCTCCCGATGGCGATGAATTTTCACGACACGAGCCTATAAAAGGAAAGTGTCTAGCCATATTTCGACTGTATACAGGGTAGTGGCCGTTACCCCCGGTGCTTACAATCGCTTAGAGCCTGTGCAAAGGTATTTCGGTTGAACTAGGTACATTTCCCTTTCATCCCCGCAATAACCACCTTCCGTAGACTCTCATGGAATAACCGGAGAAGAACAATTCTGGAACA
seq00018   TGATTCGGTGGGATGCCCCAGCCCGCCGATGGGCAGGGAGTGTCTTAGCCGTGAACGCAATGATAGGGACATGGACGCGTCTCGTTTCGGGTATGAAACCGACGCGAGCTTGAAAGAACCTGCACCGTTGCCTGAGCTGCTAACTAGTTGCCTGTTCGCTTCTCTTGTGGCGCGATGGAGTTATTGTACGAGCACTTCTAAGAAGACTGTCGTGAAGTAATATTTCTCTTAACGATGTATTTGAATCGCTTAGCACTCGCACCGAAACGCCATCGGCGACCGTCTGAGCGATGGAATATGACCATTAAAATCTGGTGAAATAGCTAACGTGTGTTACCCGGTGCTCATGGTGCTCTGTCTCTACGGCGGATGGCCCGCGTTATCTTGCTCCCCCCCTCTGACGAAATCGACCTGGTACAATAGCGGGGTCGCTCACGGTTTTTACGCGGGTCGGTCTTATGAAGTCACAATATGTCAGCCGCTCGCGAGAGCTACCCCTAGTTTTGCTTAGTTTAGATGTGTACGCGAGAATGTTGCTGACTTTGCCTCCTTAGTCGAGGTTCGGGGACTGTCCGTGGCTACATAAGATGGACGCGGACTTATACCGTTTTCCTTAAAGATTCCGATGCGCCAGTGGTGTGGACTACATCTAGCGCACGGCCGAATTCCCTTTGCTCAGTGCATAATTGGGTTAGGAAAGTGCTACATAGCGCCCGCGAGTCCCTTTCGGACCCCTGTGGCCCGAGCAAAGACGGGCTATGAGCGACACCAATCCAATGATGATGCTTAAACTTTAAATACGGAGTGCTCGGGTGTACATGAAGAACCACAGTGCAAATATCAGTGCGTTGTTATAAAGGGCAGCTCAAGATGCCCAGACGGGCAGAGGAGTTATCAAACGGGGAAATAGCTAGAGATCGAGTGTCCTCCGCGGCGACAAGTTTTGGCTACGCAGCAACTGCTGACCGCGCGGGAATTCGAGTAGTCTTGGGCAGAGACCAGGGTACAGGAACGGTGAGAAGATATAGGCCCACCGAGGGATATCAGGGGCATAAACCCACGACCCTGGAGTCTGCCTAGATGGGGATAGCTCTCAACCTGAGTTACAGGGTCAGTGAATCTCTCAGTTATGGCATCCCATTTTGTCGTTATCGGGGGTGTGATCCGATGGACTTGACCCTTCCTCTTTCTTCCGTAGTTTCTGGAGACGACTTAGCCCGGACTAAGTATTAAAGTGACTCGATATACTAAACCAGTGAATGATACACACGCGACCTCTCTACATTATGTCTGCACCATAGTTGGCTCAGTCAATTAGGTAGGTATTGAACTCCCAACCCCCGGATCAGAGATGTCAAAACTTACGTCTCGTATAGTAGGTTCAGACTCGTAAAGCATCCACCGTAATAGCCATGTCCCCCGCGTATACGCCCCTATCCTTCAAGGGGCGAATGGTGCACTCTTACATTATTCTCAAGAGTTGCCAAACTCAAGAGGGACTTGCCGGGCCTGGACTAGCCGCTGGCTCCTCAGCAGGTTCATAGACGCTAGAATGCTTTGCACCTCAGTTCGGTGAAGTCTTGCTGGTGTTTCTGGTCCTAGGCATGAACCAGTGGCTGGCCGGATGGGCGATGGTTACCTTAATAGATCGGTAAGAGTATGACACCTAGGCACTGCAGGACAGAGACATTAATTTCTACAGGGTCTTGTAACTCGGATGGAATAGTCCATAATTGACGCCCGAAAAGTTTTTGGAAAATGGGAACATGTACGACACGTCATCGACACAACGCCGTTGTAGGGGGCTGTTCGCTTTCGGGCCAGTTCAGTGGGGAAGCAATCCGAAATTGGCCAAGTTTGCCGGTTACAAAACCATTCAACGAGCCAGAACGGACCTTAGACTACGTAAAACAATTCTGTGTGGCCGGACAACTGTTTTATCACCCGTTAAATGGTAGTATAGACCTTCTCTTCTCGATCATTATGGTGCGACTATTGCTAAACAGGATAGCGGTGAGGTCTGAGACAAGTTTACCTTGCGTATGGTTTCCTGTACGATTCTCCCGATGGCGATGAATTTTCACGACACGAGCCTATAAAAGGAAAGTGTCTAGCCATATTTCGACTGTATACAGGGTAGTGGCCGTTACCCCCGGTGCTTACAATCGATTAGAGCCTGTGCAAAGGTATTTCGGTTGAACTAGGTACATTTCCCTTTCATCCCCGCAATAACCACCTTCCGTAGACTCTCATGGAATAACCGGAGAAGAACAATTCTGGAACA
seq00019   TGATTCGGTGGGATGCCCCAGCCCGCCGATGGGCAGGGAGTGTCTTAGCCGTGAACGCAATGATAGGGACATGGACGCGTCTCGTTTCGGGTATGAAACCGACGCGAGCTTGAAAGAACCTGCACCGTTGCCTGAGCTGCTAACTAGTTGCCTGTTCGCTTCTCTTGTGGCGCGATGGAGTTATTGTACGAGCACTTCTAAGAAGACTGTCGTGAAGTAATATTTCTCTTAACGATGTATTTGAATCGCTTAGCACTCGCACCGAAACGCCATCGGCGACCGTCTGAGCGATGGAATATGACCATTAAAATCTGGTGAAATAGCTAACGTGTGTTACCCGGTGCTCATGGTGCTCTGTCTCTACGGCGGATGGCCCGCGTTTTCTTGCTCCCCCCCTCTGACGAAATCGACCTGGTACAATAGCGGGGTCGCTCACGGTTTTTACGCGGGTCGGTCTTATGAAGTCACAATATGTCAGCCGCTCGCGAGAGCTACCCCTAGTTTTGCTTAGTTTAGATGTGTACGCGAGAATGTTGCTGACTTTGCCTCCTTAGTCGAGGTTCGGGGACTGTCCGTGGCTACATAAGATGGACGCGGACTTATACCGTTTTCCTTAAAGATTCCGATGCGCCAGTGGTGTGGACTACATCTAGCGCACGGCCGAATTCCCTTTGCTCAGTGCATAATTGGGTTAGGAAAGTGCTACATAGCGCCCGCGAGTCCCTTTCGGACCCCTGTGGCCCGAGCAAAGACGGGCTATGAGCGACACCAATCCAATGATGATGCTTAAACTTTAAATACGGAGTGCTCGGGTGTACATGAAGAACCACAGTGCAAATATCAGTGCGTTGTTATAAAGGGCAGCTCAAGATGCCCAGACGGGCAGAGGAGTTATCAAACGGGGAAATAGCTAGAGATCGAGTGTCCTCCGCGGCGACAAGTTTTGGCTACGCAGCAACTGCTGACCGCGCGGGAATTCGAGTAGTCTTGGGCAGAGACCAGGGTACAGGAACGGTGAGAAGATATAGGCCCACCGAGGGATATCAGGGGCATAAACCCACGACCCTGGAGTCTGCCTAGATGGGGATAGCTCTCAACCTGAGTTACAGGGTCAGTGAATCTCTCAGTTATGGCATCCCATTTTGTCGTTATCGGGGGTGTGATCCGATGGACTTGACCCTTCCTCTTTCTTCCGTAGTTTCTGGAGACGACTTAGCCCGGACTAAGTATTAAAGTGACTCGATATACTAAACCAGTGAATGATACACACGCGGCTTCTCTACATTATGTCTGCACCATAGTTGGCTCAGTCAATTAGGTAGGTATTGAACTCCCAACCCCCGGATCAGAGATGTCAAAACTTACGTCTCGTATAGTAGGTTCAGACTCGTATAGCATCCACCGTAATAGCCATGTCCCCCGCGTATACGCCCCTATCCTTCAAGGGGCGAATGGTGCACTCTTACATTATTCTCAAGAGTTGCCAAACTCAAGAGGGACTTGCCGGGCCTGGACTAGCCGCTGGCTCCTCAGCAGGTTCATAGACGCTAGAATGCTTTGCACCTCAGTTCGGTGAAGTCTTGCTGGTGTTTCTGGTCCTAGGCATGAACCAGTGGCTGGCCGGATGGGCGATGGTTACCTTAATAGATCGGTAAGAGTATGACACCTAGGCACTGCAGGACAGAGACATTAATTTCTACAGGGTCTTGTAACTCGGATGGAATAGTCCATAATTGACGCCCGAAAAGTTTTTGGAAAATGGGAACATGTACGACACGTCATCGACACAACGCCGTTGTAGGGGGCTGTTCGCTTTCGGGCCAGTTCAGTGGGGAAGCAATCCGAAATTGGCCAAGTTTGCCGGTTACAAAACCATTCAACGAGCCAGAACGGACCTTAGACTACGTAAAACAATTCTGTGTGGCCGGACAACTGTTTTATCACCCGTTAAATGGTAGTATAGACCTTCTCTTCTCGATCATTATGGTGCGACTATTGCTAAACAGGATAGCGGTGAGGTCTGAGACAAGTTTACCTTGCGTATGGTTTCCTGTACGATTCTCCCGATGGCGATGAATTTTCACGACACGAGCCTATAAAAGGAAAGTGTCTAGCCATATTTCGACTGTATACAGGGTAGTGGCCGTTACCCCCGGTGCTTACAATCGATTAGAGCCTGTGCAAAGGTATTTCGGTTGAACTAGGTACATTTCCCTTTCATCCCCGCAATAACCACCTTCCGTAGACTCTCATGGAATAACCGGAGAAGAACAATTCTGGAACA
seq00020   TGATTCGGTGGGATGCCCCAGCCCGCCGATGGGCAGGGAGTGTCTTAGCCGTGAACGCAATGATAGGGACATGGACGCGTCTCGTTTCGGGTATGAAACCGACGCGAGCTTGAAAGAACCTGCACCGTTGCCTGAGCTGCTAACTAGTTGCCTGTTCGCTTCTCTTGTGGCGCGATGGAGTTATTGTACGAGCACTTCTAAGAAGACTGTCGTGAAGTAATATTTCTCTTAACGATGTATTTGAATCGCTTAGCACTCGCACCGAAACGCCATCGGCGACCGTCTGAGCGATGGAATATGACCATTAAAATCTGGTGAAATAGCTAACGTGTGTTACCCGGTGCTCATGGTGCTCTGTCTCTACGGCGGATGGCCCGCGTTTTCTTGCTCCCCCCCTCTGACGAAATCGACCTGGTACAATAGCGGGGTCGCTCACGGTTTTTACGCGGGTCGGTCTTATGAAGTCACAATATGTCAGCCGCTCGCGAGAGCTACCCCTAGTTTTGCTTAGTTTAGATGTGTACGCGAGAATGTTGCTGACTTTGCCTCCTTAGTCGAGGTTCGGGGACTGTCCGTGGCTACATAAGATGGACGCGGACTTATACCGTTTTCCTTAAAGATTCCGATGCGCCAGTGGTGTGGACTACATCTAGCGCACGGCCGAATTCCCTTTGCTCAGTGCATAATTGGGTTAGGAAAGTGCTACATAGCGCCCGCGAGTCCCTTTCGGACCCCTGTGGCCCGAGCAAAGACGGGCTATGAGCGACACCAATCCAATGATGATGCTTAAACTTTAAATACGGAGTGCTCGGGTGTACATGAAGAACCACAGTGCAAATATCAGTGCGTTGTTATAAAGGGCAGCTCAAGATGCCCAGACGGGCAGAGGAGTTATCAAACGGGGAAATAGCTAGAGATCGAGTGTCCTCCGCGGCGACAAGTTTTGGCTACGCAGCAACTGCTGACCGCGCGGGAATTCGAGTAGTCTTGGGCAGAGACCAGGGTACAGGAACGGTGAGAAGATATAGGCCCACCGAGGGATATCAGGGGCATAAACCCACGACCCTGGAGTCTGCCTAGATGGGGATAGCTCTCAACCTGAGTTACAGGGTCAGTGAATCTCTCAGTTATGGCATCCCATTTTGTCGTTATCGGGGGTGTGATCCGATGGACTTGACCCTTCCTCTTTCTTCCGTAGTTTCTGGAGACGACTTAGCCCGGACTAAGTATTAAAGTGACTCGATATACTAAACCAGTGAATGATACACACGCGACTTCTCTACATTATGTCTGCACCATAGTTGGCTCAGTCAATTAGGTAGGTATTGAACTCCCAACCCCCGGATCAGAGATGTCAAAACTTACGTCTCGTATAGTAGGTTCAGACTCGTAAAGCATCCACCGTAATAGCCATGTCCCCCGCGTATACGCCCCTATCCTTCAAGGGGCGAATGGTGCACTCTTACATTATTCTCAAGAGTTGCCAAACTCAAGAGGGACTTGCCGGGCCTGGACTAGCCGCTGGCTCCTCAGCAGGTTCATAGACGCTAGAATGCTTTGCACCTCAGTTCGGTGAAGTCTTGCTGGTGTTTCTGGTCCTAGGCATGAACCAGTGGCTGGCCGGATGGGCGATGGTTACCTTAATAGATCGGTAAGAGTATGACACCTAGGCACTGCAGGACAGAGACATTAATTTCTACAGGGTCTTGTAACTCGGATGGAATAGTCCATAATTGACGCCCGAAAAGTTTTTGGAAAATGGGAACATGTACGACACGTCATCGACACAACGCCGTTGTAGGGGGCTGTTCGCTTTCGGGCCAGTTCAGTGGGGAAGCAATCCGAAATTGGCCAAGTTTGCCGGTTACAAAACCATTCAACGAGCCAGAACGGACCTTAGACTACGTAAAACAATTCTGTGTGGCCGGACAACTGTTTTATCACCCGTTAAATGGTAGTATAGACCTTCTCTTCTCGATCATTATGGTGCGACTATTGCTAAACAGGATAGCGGTGAGGTCTGAGACAAGTTTACCTTGCGTATGGTTTCCTGTACGATTCTCCCGATGGCGATGAATTTTCACGACACGAGCCTATAAAAGGAAAGTGTCTAGCCATATTTCGACTGTATACAGGGTAGTGGCCGTTACCCCCGGTGCTTACAATCGCTTAGAGCCTGTGCAAAGGTATTTCGGTTGAACTAGGTACATTTCACTTTCATCCCCGCAATAACCACCTTCCGTAGACTCTCATGGAATAACCGGAGAAGAACAATTCTGGAACA
seq00021   TGATTCGGTGGGATGCCCCAGCCCGCCGATGGGCAGGGAGTGTCTTAGCCGTGAACGCAATGATAGGGACATGGACGCGTCTCGTTTCGGGTATGAAACCGACGCGAGCTTGAAAGAACCTGCACCGTTGCCTGAGCTGCTAACTAGTTGCCTGTTCGCTTCTCTTGTGGCGCGATGGAGTTATTGTACGAGCACTTCTAAGAAGACTGTCGTGAAGTAATATTTCTCTTAACGATGTATTTGAATCGCTTAGCACTCGCACCGAAACGCCATCGGCGACCGTCTGAGCGATGGAATATGACCATTAAAATCTGGTGAAATAGCTAACGTGTGTTACCCGGTGCTCATGGTGCTCTGTCTCTACGGCGGATGGCCCGCGTTTTCTTGCTCCCCCCCTCTGCCGAAATCGACCTGGTACAATAGCGGGGTCGCTCACGGTTTTTACGCGGGTCGGTCTTATGAAGTCACAATATGTCAGCCGCTCGCGAGAGCTACCCCTAGTTTTGCTTAGTTTAGATGTGTACGCGAGAATGTTGCTGACTTTGCCTCCTTAGTCGAGGTTCGGGGACTGTCCGTGGCTACATAAGATGGACGCGGACTTATACCGTTTTCCTTAAAGATTCCGATGCGCCAGTGGTGTGGACTACATCTAGCGCACGGCCGAATTCCCTTTGCTCAGTGCATAATTGGGTTAGGAAAGTGCTACATAGCGCCCGCGAGTCCCTTTCGGACCCCTGTGGCCCGAGCAAAGACGGGCTATGAGCGACACCAATCCAATGATGATGCTTAAACTTTAAATACGGAGTGCTCGGGTGTACATGAAGAACCACAGTGCAAATATCAGTGCGTTGTTATAAAGGGCAGCTCAAGATGCCCAGACGGGCAGAGGAGTTATCAAACGGGGAAATAGCTAGAGATCGAGTGTCCTCCGCGGCGACAAGTTTTGGCTACGCAGCAACTGCTGACCGCGCGGGAATTCGAGTAGTCTTGGGCAGAGACCAGGGTACAGGAACGGTGAGAAGATATAGGCCCACCGAGGGATATCAGGGGCATAAACCCACGACCCTGGAGTCTGCCTAGATGGGGATAGCTCTCAACCTGAGTTACAGGGTCAGTGAATCTCTCAGTTATGGCATCCCATTTTGTCGTTATCGGGGGTGTGATCCGATGGACTTGACCCTTCCTCTTTCTTCCGTAGTTTCTGGAGACGACTTAGCCCGGACTAAGTATTAAAGTGACTCGATATACTAAACCAGTGAATGATACACACGCGGCTTCTCTACATTATGTCTGCACCATAGTTGGCTCAGTCAATTAGGTAGGTATTGAACTCCCAACCCCCGGATCAGAGATGTCAAAACTTACGTCTCGTATAGTAGGTTCAGACTCGTATAGCATCCACCGTAATAGCCATGTCCCCCGCGTATACGCCCCTATCCTTCAAGGGGCGAATGGTGCACTCTTACATTATTCTCAAGAGTTGCCAAACTCAAGAGGGACTTGCCGGGCCTGGACTAGCCGCTGGCTCCTCAGCAGGTTCATAGACGCTAGAATGCTTTGCACCTCAGTTCGGTGAAGTCTTGCTGGTGTTTCTGGTCCTAGGCATGAACCAGTGGCTGGCCGGATGGGCGATGGTTACCTTAATAGATCGGTAAGAGTATGACACCTAGGCACTGCAGGACAGAGACATTAATTTCTACAGGGTCTTGTAACTCGGATGGAATAGTCCATAATTGACGCCCGAAAAGTTTTTGGAAAATGGGAACATGTACGACACGTCATCGACACAACGCCGTTGTAGGGGGCTGTTCGCTTTCGGGCCAGTTCAGTGGGGAAGCAATCCGAAATTGGCCAAGTTTGCCGGTTACAAAACCATTCAACGAGCCAGAACGGACCTTAGACTACGTAAAACAATTCTGTGTGGCCGGACAACTGTTTTATCACCCGTTAAATGGTAGTATAGACCTTCTCTTCTCGATCATTATGGTGCGACTATTGCTAAACAGGATAGCGGTGAGGTCTGAGACAAGTTTACCTTGCGTATGGTTTCCTGTACGATTCTCCCGATGGCGATGAATTTTCACGACACGAGCCTATAAAAGGAAAGTGTCTAGCCATATTTCGACTGTATACAGGGTAGTGGCCGTTACCCCCGGTGCTTACAATCGATTAGAGCCTGTGCAAAGGTATTTCGGTTGAACTAGGTACATTTCCCTTTCATCCCCGCAATAACCACCTTCCGTAGACTCTCATGGAATAACCGGAGAAGAACAATTCTGGAACA
seq00022   TGATTCGGTGGGATGCCCCAGCCCGCCGATGGGCAGGGAGTGTCTTAGCCGTGAACGCAATGATAGGGACATGGACGCGTCTCGTTTCGGGTATGAAACCGACGCGAGCTTGAAAGAACCTGCACCGTTGCCTGAGCTGCTAACTAGTTGCCTGTTCGCTTCTCTTGTGGCGCGATGGAGTTATTGTACGAGCACTTCTAAGAAGACTGTCGTGAAGTAATATTTCTCTTAACGATGTATTTGAATCGCTTAGCACTCGCACCGAAACGCCATCGGCGACCGTCTGAGCGATGGAATATGACCATTAAAATCTGGTGAAATAGCTAACGTGTGTTACCCGGTGCTCATGGTGCTCTGTCTCTACGGCGGATGGCCCGCGTTTTCTTGCTCCCCCCCTCTGACGAAATCGACCTGGTACAATAGCGGGGTCGCTCACGGTTTTTACGCGGGTCGGTCTTATGAAGTCACAATATGTCAGCCGCTCGCGAGAGCTACCCCTAGTTTTGCTTAGTTTAGATGTGTACGCGAGAATGTTGCTGACTTTGCCTCCTTAGTCGAGGTTCGGGGACTGTCCGTGGCTACATAAGATGGACGCGGACTTATACCGTTTTCCTTAAAGATTCCGATGCGCCAGTGGTGTGGACTACATCTAGCGCACGGCCGAATTCCCTTTGCTCAGTGCATAATTGGGTTAGGAAAGTGCTACATAGCGCCCGCGAGTCCCTTTCGGACCCCTGTGGCCCGAGCAAAGACGGGCTATGAGCGACACCAATCCAATGATGATGCTTAAACTTTAAATACGGAGTGCTCGGGTGTACATGAAGAACCACAGTGCAAATATCAGTGCGTTGTTATAAAGGGCAGCTCAAGATGCCCAGACGGGCAGAGGAGTTATCAAACGGGGAAATAGCTAGAGATCGAGTGTCCTCCGCGGCGACAAGTTTTGGCTACGCAGCAACTGCTGACCGCGCGGGAATTCGAGTAGTCTTGGGCAGAGACCAGGGTACAGGAACGGTGAGAAGATATAGGCCCACCGAGGGATATCAGGGGCATAAACCCACGACCCTGGAGTCTGCCTAGATGGGGATAGCTCTCAACCTGAGTTACAGGGTCAGTGAATCTCTCAGTTATGGCATCCCATTTTGTCGTTATCGGGGGTGTGATCCGATGGACTTGACCCTTCCTCTTTCTTCCGTAGTTTCTGGAGACGACTTAGCCCGGACTAAGTATTAAAGTGACTCGATATACTAAACCAGTGAATGATACACACGCGGCTTCTCTACATTATGTCTGCACCATAGTTGGCTCAGTCAATTAGGTAGGTATTGAACTCCCAACCCCCGGATCAGAGATGTCAAAACTTACGTCTCGTATAGTAGGTTCAGACTCGTATAGCATCCACCGTAATAGCCATGTCCCCCGCGTATACGCCCCTATCCTTCAAGGGGCGAATGGTGCACTCTTACATTATTCTCAAGAGTTGCCAAACTCAAGAGGGACTTGCCGGGCCTGGACTAGCCGCTGGCTCCTCAGCAGGTTCATAGACGCTAGAATGCTTTGCACCTCAGTTCGGTGAAGTCTTGCTGGTGTTTCTGGTCCTAGGCATGAACCAGTGGCTGGCCGGATGGGCGATGGTTACCTTAATAGATCGGTAAGAGTATGACACCTAGGCACTGCAGGACAGAGACATTAATTTCTACAGGGTCTTGTAACTCGGATGGAATAGTCCATAATTGACGCCCGAAAAGTTTTTGGAAAATGGGAACATGTACGACACGTCATCGACACAACGCCGTTGTAGGGGGCTGTTCGCTTTCGGGCCAGTTCAGTGGGGAAGCAATCCGAAATTGGCCAAGTTTGCCGGTTACAAAACCATTCAACGAGCCAGAACGGACCTTAGACTACGTAAAACAATTCTGTGTGGCCGGACAACTGTTTTATCACCCGTTAAATGGTAGTATAGACCTTCTCTTCTCGATCATTATGGTGCGACTATTGCTAAACAGGATAGCGGTGAGGTCTGAGACAAGTTTACCTTGCGTATGGTTTCCTGTACGATTCTCCCGATGGCGATGAATTTTCACGACACGAGCCTATAAAAGGAAAGTGTCTAGCCATATTTCGACTGTATACAGGGTAGTGGCCGTTACCCCCGGTGCTTACAATCGCTTAGAGCCTGTGCAAAGGTATTTCGGTTGAACTAGGTACATTTCACTTTCATCCCCGCAATAACCACCTTCCGTAGACTCTCATGGAATAACCGGAGAAGAACAATTCTGGAACA
seq00023   TGATTCGGTGGGATGCCCCAGCCCGCCGATGGGCAGGGAGTGTCTTAGCCGTGAACGCAATGATAGGGACATGGACGCGTCTCGTTTCGGGTATGAAACCGACGCGAGCTTGAAAGAACCTGCACCGTTGCCTGAGCTGCTAACTAGTTGCCTGTTCGCTTCTCTTGTGGCGCGATGGAGTTATTGTACGAGCACTTCTAAGAAGACTGTCGTGAAGTAATATTTCTCTTAACGATGTATTTGAATCGCTTAGCACTCGCACCGAAACGCCATCGGCGACCGTCTGAGCGATGGAATATGACCATTAAAATCTGGTGAAATAGCTAACGTGTGTTACCCGGTGCTCATGGTGCTCTGTCTCTACGGCGGATGGCCCGCGTTATCTTGCTCCCCCCCTCTGACGAAATCGACCTGGTACAATAGCGGGGTCGCTCACGGTTTTTACGCGGGTCGGTCTTATGAAGTCACAATATGTCAGCCGCTCGCGAGAGCTACCCCTAGTTTTGCTTAGTTTAGATGTGTACGCGAGAATGTTGCTGACTTTGCCTCCTTAGTCGAGGTTCGGGGACTGTCCGTGGCTACATAAGATGGACGCGGACTTATACCGTTTTCCTTAAAGATTCCGATGCGCCAGTGGTGTGGACTACATCTAGCGCACGGCCGAATTCCCTTTGCTCAGTGCATAATTGAGTTAGGAAAGTGCTACATAGCGCCCGCGAGTCCCTTTCGGACCCCTGTGGCCCGAGCAAAGACGGGCTATGAGCGACACCAATCCAATGATGATGCTTAAACTTTAAATACGGAGTGCTCGGGTGTACATGAAGAACCACAGTGCAAATATCAGTGCGTTGTTATAAAGGGCAGCTCAAGATGCCCAGACGGGCAGAGGAGTTATCAAACGGGGAAATAGCTAGAGATCGAGTGTCCTCCGCGGCGACAAGTTTTGGCTACGCAGCAACTGCTGACCGCGCGGGAATTCGAGTAGTCTTGGGCAGAGACCAGGGTACAGGAACGGTGAGAAGATATAGGCCCACCGAGGGATATCAGGGGCATAAACCCACGACCCTGGAGTCTGCCTAGATGGGGATAGCTCTCAACCTGAGTTACAGGGTCAGTGAATCTCTCAGTTATGGCATCCCATTTTGTCGTTATCGGGGGTGTGATCCGATGGACTTGACCCTTCCTCTTTCTTCCGTAGTTTCTGGAGACGACTTAGCCCGGACTAAGTATTAAAGTGACTCGATATACTAAACCAGTGAATGATACACACGCGACTTCTCTACATTATGTCTGCACCATAGTTGGCTCAGTCAATTAGGTAGGTATTGAACTCCCAACCCCCGGATCAGAGATGTCAAAACTTACGTCTCGTATAGTAGGTTCAGACTCGTAAAGCATCCACCGTAATAGCCATGTCCCCCGCGTATACGCCCCTATCCTTCAAGGGGCGAATGGTGCACTCTTACATTATTCTCAAGAGTTGCCAAACTCAAGAGGGACTTGCCGGGCCTGGACTAGCCGCTGGCTCCTCAGCAGGTTCATAGACGCTAGAATGCTTTGCACCTCAGTTCGGTGAAGTCTTGCTGGTGTTTCTGGTCCTAGGCATGAACCAGTGGCTGGCCGGATGGGCGATGGTTACCTTAATAGATCGGTAAGAGTATGACACCTAGGCACTGCAGGACAGAGACATTAATTTCTACAGGGTCTTGTAACTCGGATGGAATAGTCCATAATTGACGCCCGAAAAGTTTTTGGAAAATGGGAACATGTACGACACGTCATCGACACAACGCCGTTGTAGGGTGCTGTTCGCTTTCGGGCCAGTTCAGTGGGGAAGCAATCCGAAATTGGCCAAGTTTGCCGGTTACAAAACCATTCAACGAGCCAGAACGGACCTTAGACTACGTAAAACAATTCTGTGTGGCCGGACAACTGTTTTATCACCCGTTCAATGGTAGTATAGACCTTCTCTTCTCGATCATTATGGTGCGACTATTGCTAAACAGGATAGCGGTGAGGTCTGAGACAAGTTTACCTTGCGTATGGTTTCCTGTACGATTCTCCCGATGGCGATGAATTTTCACGACACGAGCCTATAAAAGGAAAGTGTCTAGCCATATTTCGACTGTATACAGGGTAGTGGCCGTTACCCCCGGTGCTTACAATCGCTTAGAGCCTGTGCAAAGGTATTTCGGTTGAACTAGGTACATTTCCCTTTCATCCCCGCAATAACCACCTTCCGTAGACTCTCATGGAATAACCGGAGAAGAACAATTCTGGAACA
seq00024   TGATTCGGTGGGATGCCCCAGCCCGCCGATGGGCAGGGAGTGTCTTAGCCGTGAACGCAATGATAGGGACATGGACGCGTCTCGTTTCGGGTATGAAACCGACGCGAGCTTGAAAGAACCTGCACCGTTGCCTGAGCTGCTAACTAGTTGCCTGTTCGCTTCTCTTGTGGCGCGATGGAGTTATTGTACGAGCACTTCTAAGAAGACTGTCGTGAAGTAATATTTCTCTTAACGATGTATTTGAATCGCTTAGCACTCGCACCGAAACGCCATCGGCGACCGTCTGAGCGATGGAATATGACCATTAAAATCTGGTGAAATAGCTAACGTGTGTTACCCGGTGCTCATGGTGCTCTGTCTCTACGGCGGATGGCCCGCGTTTTCTTGCTCCCCCCCTCTGACGAAATCGACCTGGTACAATAGCGGGGTCGCTCACGGTTTTTACGCGGGTCGGTCTTATGAAGTCACAATATGTCAGCCGCTCGCGAGAGCTACCCCTAGTTTTGCTTAGTTTAGATGTGTACGCGAGAATGTTGCTGACTTTGCCTCCTTAGTCGAGGTTCGGGGACTGTCCGTGGCTACATAAGATGGACGCGGACTTATACCGTTTTCCTTAAAGATTCCGATGCGCCAGTGGTGTGGACTACATCTAGCGCACGGCCGAATTCCCTTTGCTCAGTGCATAATTGGGTTAGGAAAGTGCTACATAGCGCCCGCGAGTCCCTTTCGGACCCCTGTGGCCCGAGCAAAGACGGGCTATGAGCGACACCAATCCAATGATGATGCTTAAACTTTAAATACGGAGTGCTCGGGTGTACATGAAGAACCACAGTGCAAATATCAGTGCGTTGTTATAAAGGGCAGCTCAAGATGCCCAGACGGGCAGAGGAGTTATCAAACGGGGAAATAGCTAGAGATCGAGTGTCCTCCGCGGCGACAAGTTTTGGCTACGCAGCAACTGCTGACCGCGCGGGAATTCGAGTAGTCTTGGGCAGAGACCAGGGTACAGGAACGGTGAGAAGATATAGGCCCACCGAGGGATATCAGGGGCATAAACCCACGACCCTGGAGTCTGCCTAGATGGGGATAGCTCTCAACCTGAGTTACAGGGTCAGTGAATCTCTCAGTTATGGCATCCCATTTTGTCGTTATCGGGGGTGTGATCCGATGGACTTGACCCTTCCTCTTTCTTCCGTAGTTTCTGGAGACGACTTAGCCCGGACTAAGTATTAAAGTGACTCGATATACTAAACCAGTGAATGATACACACGCGGCTTCTCTACATTATGTCTGCACCATAGTTGGCTCAGTCAATTAGGTAGGTATTGAACTCCCAACCCCCGGATCAGAGATGTCAAAACTTACGTCTCGTATAGTAGGTTCAGACTCGTATAGCATCCACCGTAATAGCCATGTCCCCCGCGTATACGCCCCTATCCTTCAAGGGGCGAATGGTGCACTCTTACATTATTCTCAAGAGTTGCCAAACTCAAGAGGGACTTGCCGGGCCTGGACTAGCCGCTGGCTCCTCAGCAGGTTCATAGACGCTAGAATGCTTTGCACCTCAGTTCGGTGAAGTCTTGCTGGTGTTTCTGGTCCTAGGCATGAACCAGTGGCTGGCCGGATGGGCGATGGTTACCTTAATAGATCGGTAAGAGTATGACACCTAGGCACTGCAGGACAGAGACATTAATTTCTACAGGGTCTTGTAACTCGGATGGAATAGTCCATAATTGACGCCCGAAAAGTTTTTGGAAAATGGGAACATGTACGACACGTCATCGACACAACGCCGTTGTAGGGGGCTGTTCGCTTTCGGGCCAGTTCAGTGGGGAAGCAATCCGAAATTGGCCAAGTTTGCCGGTTACAAAACCATTCAACGAGCCAGAACGGACCTTAGACTACGTAAAACAATTCTGTGTGGCCGGACAACTGTTTTATCACCCGTTAAATGGTAGTATAGACCTTCTCTTCTCGATCATTATGGTGCGACTATTGCTAAACAGGATAGCGGTGAGGTCTGAGACAAGTTTACGTTGCGTATGGTTTCCTGTACGATTCTCCCGATGGCGATGAATTTTCACGACACGAGCCTATAAAAGGAAAGTGTCTAGCCATATTTCGACTGTATACAGGGTAGTGGCCGTTACCCCCGGTGCTTACAATCGATTAGAGCCTGTGCAAAGGTATTTCGGTTGAACTAGGTACATTTCCCTTTCATCCCCGCAATAACCACCTTCCGTAGACTCTCATGGAATAACCGGAGAAGAACAATTCTGGAACA
seq00025   TGATTCGGTGGGATGCCCCAGCCCGCCGATGGGCAGGGAGTGTCTTAGCCGTGAACGCAATGATAGGGACATGGACGCGTCTCGTTTCGGGTATGAAACCGACGCGAGCTTGAAAGAACCTGCACCGTTGCCTGAGCTGCTAACTAGTTGCCTGTTCGCTTCTCTTGTGGCGCGATGGAGTTATTGTACGAGCACTTCTAAGAAGACTGTCGTGAAGTAATATTTCTCTTAACGATGTATTTGAATCGCTTAGCACTCGCACCGAAACGCCATCGGCGACCGTCTGAGCGATGGAATATGACCATTAAAATCTGGTGAAATAGCTAACGTGTGTTACCCGGTGCTCATGGTGCTCTGTCTCTACGGCGGATGGCCCGCGTTATCTTGCTCCCCCCCTCTGACGAAATCGACCTGGTACAATAGCGGGGTCGCTCACGGTTTTTACGCGGGTCGGTCTTATGAAGTCACAATATGTCAGCCGCTCGCGAGAGCTACCCCTAGTTTTGCTTAGTTTAGATGTGTACGCGAGAATGTTGCTGACTTTGCCTCCTTAGTCGAGGTTCGGGGACTGTCCGTGGCTACATAAGATGGACGCGGACTTATACCGTTTTCCTTAAAGATTCCGATGCGCCAGTGGTGTGGACTACATCTAGCGCACGGCCGAATTCCCTTTGCTCAGTGCATAATTGGGTTAGGAAAGTGCTACATAGCGCCCGCGAGTCCCTTTCGGACCCCTGTGGCCCGAGCAAAGACGGGCTATGAGCGACACCAATCCAATGATGATGCTTAAACTTTAAATACGGAGTGCTCGGGTGTACATGAAGAACCACAGTGCAAATATCAGTGCGTTGTTATAAAGGGCAGCTCAAGATGCCCAGACGGGCAGAGGAGTTATCAAACGGGGAAATAGCTAGAGATCGAGTGTCCTCCGCGGCGACAAGTTTTGGCTACGCAGCAACTGCTGACCGCGCGGGAATTCGAGTAGTCTTGGGCAGAGACCAGGGTACAGGAACGGTGAGAAGATATAGGCCCACCGAGGGATATCAGGGGCATAAACCCACGACCCTGGAGTCTGCCTAGATGGGGATAGCTCTCAACCTGAGTTACAGGGTCAGTGAATCTCTCAGTTATGGCATCCCATTTTGTCGTTATCGGGGGTGTGATCCGATGGACTTGACCCTTCCTCTTTCTTCCGTAGTTTCTGGAGACGACTTAGCCCGGACTAAGTATTAAAGTGACTCGATATACTAAACCAGTGAATGATACACACGCGACCTCTCTACATTATGTCTGCACCATAGTTGGCTCAGTCAATTAGGTAGGTATTGAACTCCCAACCCCCGGATCAGAGATGTCAAAACTTACGTCTCGTATAGTAGGTTCAGACTCGTAAAGCATCCACCGTAATAGCCATGTCCCCCGCGTATACGCCCCTATCCTTCAAGGGGCGAATGGTGCACTCTTACATTATTCTCAAGAGTTGCCAAACTCAAGAGGGACTTGCCGGGCCTGGACTAGCCGCTGGCTCCTCAGCAGGTTCATAGACGCTAGAATGCTTTGCACCTCAGTTCGGTGAAGTCTTGCTGGTGTTTCTGGTCCTAGGCATGAACCAGTGGCTGGCCGGATGGGCGATGGTTACCTTAATAGATCGGTAAGAGTATGACACCTAGGCACTGCAGGACAGAGACATTAATTTCTACAGGGTCTTGTAACTCGGATGGAATAGTCCATAATTGACGCCCGAAAAGTTTTTGGAAAATGGGAACATGTACGACACGTCATCGACACAACGCCGTTGTAGGGGGCTGTTCGCTTTCGGGCCAGTTCAGTGGGGAAGCAATCCGAAATTGGCCAAGTTTGCCGGTTACAAAACCATTCAACGAGCCAGAACGGACCTTAGACTACGTAAAACAATTCTGTGTGGCCGGACAACTGTTTTATCACCCGTTAAATGGTAGTATAGACCTTCTCTTCTCGATCATTATGGTGCGACTATTGCTAAACAGGATAGCGGTGAGGTCTGAGACAAGTTTACCTTGCGTATGGTTTCCTGTACGATTCTCCCGATGGCGATGAATTTTCACGACACGAGCCTATAAAAGGAAAGTGTCTAGCCATATTTCGACTGTATACAGGGTAGTGGCCGTTACCCCCGGTGCTTACAATCGATTAGAGCCTGTGCAAAGGTATTTCGGTTGAACTAGGTACATTTCCCTTTCATCCCCGCAATAACCACCTTCCGTAGACTCTCATGGAATAACCGGAGAAGAACAATTCTGGAACA
seq00026   TGATTCGGTGGGATGCCCCAGCCCGCCGATGGGCAGGGAGTGTCTTAGCCGTGAACGCAATGATAGGGACATGGACGCGTCTCGTTTCGGGTATGAAACCGACGCGAGCTTGAAAGAACCTGCACCGTTGCCTGAGCTGCTAACTAGTTGCCTGTTCGCTTCTCTTGTGGCGCGATGGAGTTATTGTACGAGCACTTCTAAGAAGACTGTCGTGAAGTAATATTTCTCTTAACGATGTATTTGAATCGCTTAGCACTCGCACCGAAACGCCATCGGCGACCGTCTGAGCGATGGAATATGACCATTAAAATCTGGTGAAATAGCTAACGTGTGTTACCCGGTGCTCATGGTGCTCTGTCTCTACGGCGGATGGCCCGCGTTTTCTTGCTCCCCCCCTCTGCCGAAATCGACCTGGTACAATAGCGGGGTCGCTCACGGTTTTTACGCGGGTCGGTCTTATGAAGTCACAATATGTCAGCCGCTCGCGAGAGCTACCCCTAGTTTTGCTTAGTTTAGATGTGTACGCGAGAATGTTGCTGACTTTGCCTCCTTAGTCGAGGTTCGGGGACTGTCCGTGGCTACATAAGATGGACGCGGACTTATACCGTTTTCCTTAAAGATTCCGATGCGCCAGTGGTGTGGACTACATCTAGCGCACGGCCGAATTCCCTTTGCTCAGTGCATAATTGGGTTAGGAAAGTGCTACATAGCGCCCGCGAGTCCCTTTCGGACCCCTGTGGCCCGAGCAAAGACGGGCTATGAGCGACACCAATCCAATGATGATGCTTAAACTTTAAATACGGAGTGCTCGGGTGTACATGAAGAACCACAGTGCAAATATCAGTGCGTTGTTATAAAGGGCAGCTCAAGATGCCCAGACGGGCAGAGGAGTTATCAAACGGGGAAATAGCTAGAGATCGAGTGTCCTCCGCGGCGACAAGTTTTGGCTACGCAGCAACTGCTGACCGCGCGGGAATTCGAGTAGTCTTGGGCAGAGACCAGGGTACAGGAACGGTGAGAAGATATAGGCCCACCGAGGGATATCAGGGGCATAAACCCACGACCCTGGAGTCTGCCTAGATGGGGATAGCTCTCAACCTGAGTTACAGGGTCAGTGAATCTCTCAGTTATGGCATCCCATTTTGTCGTTATCGGGGGTGTGATCCGATGGACTTGACCCTTCCTCTTTCTTCCGTAGTTTCTGGAGACGACTTAGCCCGGACTAAGTATTAAAGTGACTCGATATACTAAACCAGTGAATGATACACACGCGGCTTCTCTACATTATGTCTGCACCATAGTTGGCTCAGTCAATTAGGTAGGTATTGAACTCCCAACCCCCGGATCAGAGATGTCAAAACTTACGTCTCGTATAGTAGGTTCAGACTCGTATAGCATCCACCGTAATAGCCATGTCCCCCGCGTATACGCCCCTATCCTTCAAGGGGCGAATGGTGCACTCTTACATTATTCTCAAGAGTTGCCAAACTCAAGAGGGACTTGCCGGGCCTGGACTAGCCGCTGGCTCCTCAGCAGGTTCATAGACGCTAGAATGCTTTGCACCTCAGTTCGGTGAAGTCTTGCTGGTGTTTCTGGTCCTAGGCATGAACCAGTGGCTGGCCGGATGGGCGATGGTTACCTTAATAGATCGGTAAGAGTATGACACCTAGGCACTGCAGGACAGAGACATTAATTTCTACAGGGTCTTGTAACTCGGATGGAATAGTCCATAATTGACGCCCGAAAAGTTTTTGGAAAATGGGAACATGTACGACACGTCATCGACACAACGCCGTTGTAGGGGGCTGTTCGCTTTCGGGCCAGTTCAGTGGGGAAGCAATCCGAAATTGGCCAAGTTTGCCGGTTACAAAACCATTCAACGAGCCAGAACGGACCTTAGACTACGTAAAACAATTCTGTGTGGCCGGACAACTGTTTTATCACCCGTTAAATGGTAGTATAGACCTTCTCTTCTCGATCATTATGGTGCGACTATTGCTAAACAGGATAGCGGTGAGGTCTGAGACAAGTTTACCTTGCGTATGGTTTCCTGTACGATTCTCCCGATGGCGATGAATTTTCACGACACGAGCCTATAAAAGGAAAGTGTCTAGCCATATTTCGACTGTATACAGGGTAGTGGCCGTTACCCCCGGTGCTTACAATCGCTTAGAGCCTGTGCAAAGGTATTTCGGTTGAACTAGGTACATTTCACTTTCATCCCCGCAATAACCACCTTCCGTAGACTCTCATGGAATAACCGGAGAAGAACAATTCTGGAACA
seq00027   TGATTCGGTGGGATGCCCCAGCCCGCCGATGGGCAGGGAGTGTCTTAGCCGTGAACGCAATGATAGGGACATGGACGCGTCTCGTTTCGGGTATGAAACCGACGCGAGCTTGAAAGAACCTGCACCGTTGCCTGAGCTGCTAACTAGTTGCCTGTTCGCTTCTCTTGTGGCGCGATGGAGTTATTGTACGAGCACTTCTAAGAAGACTGTCGTGAAGTAATATTTCTCTTAACGATGTATTTGAATCGCTTAGCACTCGCACCGAAACGCCATCGGCGACCGTCTGAGCGATGGAATATGACCATTAAAATCTGGTGAAATAGCTAACGTGTGTTACCCGGTGCTCATGGTGCTCTGTCTCTACGGCGGATGGCCCGCGTTATCTTGCTCCCCCCCTCTGACGAAATCGACCTGGTACAATAGCGGGGTCGCTCACGGTTTTTACGCGGGTCGGTCTTATGAAGTCACAATATGTCAGCCGCTCGCGAGAGCTACCCCTAGTTTTGCTTAGTTTAGATGTGTACGCGAGAATGTTGCTGACTTTGCCTCCTTAGTCGAGGTTCGGGGACTGTCCGTGGCTACATAAGATGGACGCGGACTTATACCGTTTTCCTTAAAGATTCCGATGCGCCAGTGGTGTGGACTACATCTAGCGCACGGCCGAATTCCCTTTGCTCAGTGCATAATTGGGTTAGGAAAGTGCTACATAGCGCCCGCGAGTCCCTTTCGGACCCCTGTGGCCCGAGCAAAGACGGGCTATGAGCGACACCAATCCAATGATGATGCTTAAACTTTAAATACGGAGTGCTCGGGTGTACATGAAGAACCACAGTGCAAATATCAGTGCGTTGTTATAAAGGGCAGCTCAAGATGCCCAGACGGGCAGAGGAGTTATCAAACGGGGAAATAGCTAGAGATCGAGTGTCCTCCGCGGCGACAAGTTTTGGCTACGCAGCAACTGCTGACCGCGCGGGAATTCGAGTAGTCTTGGGCAGAGACCAGGGTACAGGAACGGTGAGAAGATATAGGCCCACCGAGGGATATCAGGGGCATAAACCCACGACCCTGGAGTCTGCCTAGATGGGGATAGCTCTCAACCTGAGTTACAGGGTCAGTGAATCTCTCAGTTATGGCATCCCATTTTGTCGTTATCGGGGGTGTGATCCGATGGACTTGACCCTTCCTCTTTCTTCCGTAGTTTCTGGAGACGACTTAGCCCGGACTAAGTATTAAAGTGACTCGATATACTAAACCAGTGAATGATACACACGCGACCTCTCTACATTATGTCTGCACCATAGTTGGCTCAGTCAATTAGGTAGGTATTGAACTCCCAACCCCCGGATCAGAGATGTCAAAACTTACGTCTCGTATAGTAGGTTCAGACTCGTAAAGCATCCACCGTAATAGCCATGTCCCCCGCGTATACGCCCCTATCCTTCAAGGGGCGAATGGTGCACTCTTACATTATTCTCAAGAGTTGCCAAACTCAAGAGGGACTTGCCGGGCCTGGACTAGCCGCTGGCTCCTCAGCAGGTTCATAGACGCTAGAATGCTTTGCACCTCAGTTCGGTGAAGTCTTGCTGGTGTTTCTGGTCCTAGGCATGAACCAGTGGCTGGCCGGATGGGCGATGGTTACCTTAATAGATCGGTAAGAGTATGACACCTAGGCACTGCAGGACAGAGACATTAATTTCTACAGGGTCTTGTAACTCGGATGGAATAGTCCATAATTGACGCCCGAAAAGTTTTTGGAAAATGGGAACATGTACGACACGTCATCGACACAACGCCGTTGTAGGGGGCTGTTCGCTTTCGGGCCAGTTCAGTGGGGAAGCAATCCGAAATTGGCCAAGTTTGCCGGTTACAAAACCATTCAACGAGCCAGAACGGACCTTAGACTACGTAAAACAATTCTGTGTGGCCGGACAACTGTTTTATCACCCGTTAAATGGTAGTATAGACCTTCTCTTCTCGATCATTATGGTGCGACTATTGCTAAACAGGATAGCGGTGAGGTCTGAGACAAGTTTACCTTGCGTATGGTTTCCTGTACGATTCTCCCGATGGCGATGAATTTTCACGACACGAGCCTATAAAAGGAAAGTGTCTAGCCATATTTCGACTGTATACAGGGTAGTGGCCGTTACCCCCGGTGCTTACAATCGATTAGAGCCTGTGCAAAGGTATTTCGGTTGAACTAGGTACATTTCCCTTTCATCCCCGCAATAACCACCTTCCGTAGACTCTCATGGAATAACCGGAGAAGAACAATTCTGGAACA
seq00028   TGATTCGGTGGGATGCCCCAGCCCGCCGATGGGCAGGGAGTGTCTTAGCCGTGAACGCAATGATAGGGACATGGACGCGTCTCGTTTCGGGTATGAAACCGACGCGAGCTTGAAAGAACCTGCACCGTTGCCTGAGCTGCTAACTAGTTGCCTGTTCGCTTCTCTTGTGGCGCGATGGAGTTATTGTACGAGCACTTCTAAGAAGACTGTCGTGAAGTAATATTTCTCTTAACGATGTATTTGAATCGCTTAGCACTCGCACCGAAACGCCATCGGCGACCGTCTGAGCGATGGAATATGACCATTAAAATCTGGTGAAATAGCTAACGTGTGTTACCCGGTGCTCATGGTGCTCTGTCTCTACGGCGGATGGCCCGCGTTTTCTTGCTCCCCCCCTCTGACGAAATCGACCTGGTACAATAGCGGGGTCGCTCACGGTTTTTACGCGGGTCGGTCTTATGAAGTCACAATATGTCAGCCGCTCGCGAGAGCTACCCCTAGTTTTGCTTAGTTTAGATGTGTACGCGAGAATGTTGCTGACTTTGCCTCCTTAGTCGAGGTTCGGGGACTGTCCGTGGCTACATAAGATGGACGCGGACTTATACCGTTTTCCTTAAAGATTCCGATGCGCCAGTGGTGTGGACTACATCTAGCGCACGGCCGAATTCCCTTTGCTCAGTGCATAATTGGGTTAGGAAAGTGCTACATAGCGCCCGCGAGTCCCTTTCGGACCCCTGTGGCCCGAGCAAAGACGGGCTATGAGCGACACCAATCCAATGATGATGCTTAAACTTTAAATACGGAGTGCTCGGGTGTACATGAAGAACCACAGTGCAAATATCAGTGCGTTGTTATAAAGGGCAGCTCAAGATGCCCAGACGGGCAGAGGAGTTATCAAACGGGGAAATAGCTAGAGATCGAGTGTCCTCCGCGGCGACAAGTTTTGGCTACGCAGCAACTGCTGACCGCGCGGGAATTCGAGTAGTCTTGGGCAGAGACCAGGGTACAGGAACGGTGAGAAGATATAGGCCCACCGAGGGATATCAGGGGCATAAACCCACGACCCTGGAGTCTGCCTAGATGGGGATAGCTCTCAACCTGAGTTACAGGGTCAGTGAATCTCTCAGTTATGGCATCCCATTTTGTCGTTATCGGGGGTGTGATCCGATGGACTTGACCCTTCCTCTTTCTTCCGTAGTTTCTGGAGACGACTTAGCCCGGACTAAGTATTAAAGTGACTCGATATACTAAACCAGTGAATGATACACACGCGACTTCTCTACATTATGTCTGCACCATAGTTGGCTCAGTCAATTAGGTAGGTATTGAACTCCCAACCCCCGGATCAGAGATGTCAAAACTTACGTCTCGTATAGTAGGTTCAGACTCGTAAAGCATCCACCGTAATAGCCATGTCCCCCGCGTATACGCCCCTATCCTTCAAGGGGCGAATGGTGCACTCTTACATTATTCTCAAGAGTTGCCAAACTCAAGAGGGACTTGCCGGGCCTGGACTAGCCGCTGGCTCCTCAGCAGGTTCATAGACGCTAGAATGCTTTGCACCTCAGTTCGGTGAAGTCTTGCTGGTGTTTCTGGTCCTAGGCATGAACCAGTGGCTGGCCGGATGGGCGATGGTTACCTTAATAGATCGGTAAGAGTATGACACCTAGGCACTGCAGGACAGAGACATTAATTTCTACAGGGTCTTGTAACTCGGATGGAATAGTCCATAATTGACGCCCGAAAAGTTTTTGGAAAATGGGAACATGTACGACACGTCATCGACACAACGCCGTTGTAGGGTGCTGTTCGCTTTCGGGCCAGTTCAGTGGGGAAGCAATCCGAAATTGGCCAAGTTTGCCGGTTACAAAACCATTCAACGAGCCAGAACGGACCTTAGACTACGTAAAACAATTCTGTGTGGCCGGACAACTGTTTTATCACCCGTTCAATGGTAGTATAGACCTTCTCTTCTCGATCATTATGGTGCGACTATTGCTAAACAGGATAGCGGTGAGGTCTGAGACAAGTTTACCTTGCGTATGGTTTCCTGTACGATTCTCCCGATGGCGATGAATTTTCACGACACGAGCCTATAAAAGGAAAGTGTCTAGCCATATTTCGACTGTATACAGGGTAGTGGCCGTTACCCCCGGTGCTTACAATCGCTTAGAGCCTGTGCAAAGGTATTTCGGTTGAACTAGGTACATTTCCCTTTCATCCCCGCAATAACCACCTTCCGTAGACTCTCATGGAATAACCGGAGAAGAACAATTCTGGAACA
seq00029   TGATTCGGTGGGATGCCCCAGCCCGCCGATGGGCAGGGAGTGTCTTAGCCGTGAACGCAATGATAGGGACATGGACGCGTCTCGTTTCGGGTATGAAACCGACGCGAGCTTGAAAGAACCTGCACCGTTGCCTGAGCTGCTAACTAGTTGCCTGTTCGCTTCTCTTGTGGCGCGATGGAGTTATTGTACGAGCACTTCTAAGAAGACTGTCGTGAAGTAATATTTCTCTTAACGATGTATTTGAATCGCTTAGCACTCGCACCGAAACGCCATCGGCGACCGTCTGAGCGATGGAATATGACCATTAAAATCTGGTGAAATAGCTAACGTGTGTTACCCGGTGCTCATGGTGCTCTGTCTCTACGGCGGATGGCCCGCGTTTTCTTGCTCCCCCCCTCTGCCGAAATCGACCTGGTACAATAGCGGGGTCGCTCACGGTTTTTACGCGGGTCGGTCTTATGAAGTCACAATATGTCAGCCGCTCGCGAGAGCTACCCCTAGTTTTGCTTAGTTTAGATGTGTACGCGAGAATGTTGCTGACTTTGCCTCCTTAGTCGAGGTTCGGGGACTGTCCGTGGCTACATAAGATGGACGCGGACTTATACCGTTTTCCTTAAAGATTCCGATGCGCCAGTGGTGTGGACTACATCTAGCGCACGGCCGAATTCCCTTTGCTCAGTGCATAATTGGGTTAGGAAAGTGCTACATAGCGCCCGCGAGTCCCTTTCGGACCCCTGTGGCCCGAGCAAAGACGGGCTATGAGCGACACCAATCCAATGATGATGCTTAAACTTTAAATACGGAGTGCTCGGGTGTACATGAAGAACCACAGTGCAAATATCAGTGCGTTGTTATAAAGGGCAGCTCAAGATGCCCAGACGGGCAGAGGAGTTATCAAACGGGGAAATAGCTAGAGATCGAGTGTCCTCCGCGGCGACAAGTTTTGGCTACGCAGCAACTGCTGACCGCGCGGGAATTCGAGTAGTCTTGGGCAGAGACCAGGGTACAGGAACGGTGAGAAGATATAGGCCCACCGAGGGATATCAGGGGCATAAACCCACGACCCTGGAGTCTGCCTAGATGGGGATAGCTCTCAACCTGAGTTACAGGGTCAGTGAATCTCTCAGTTATGGCATCCCATTTTGTCGTTATCGGGGGTGTGATCCGATGGACTTGACCCTTCCTCTTTCTTCCGTAGTTTCTGGAGACGACTTAGCCCGGACTAAGTATTAAAGTGACTCGATATACTAAACCAGTGAATGATACACACGCGGCTTCTCTACATTATGTCTGCACCATAGTTGGCTCAGTCAATTAGGTAGGTATTGAACTCCCAACCCCCGGATCAGAGATGTCAAAACTTACGTCTCGTATAGTAGGTTCAGACTCGTATAGCATCCACCGTAATAGCCATGTCCCCCGCGTATACGCCCCTATCCTTCAAGGGGCGAATGGTGCACTCTTACATTATTCTCAAGAGTTGCCAAACTCAAGAGGGACTTGCCGGGCCTGGACTAGCCGCTGGCTCCTCAGCAGGTTCATAGACGCTAGAATGCTTTGCACCTCAGTTCGGTGAAGTCTTGCTGGTGTTTCTGGTCCTAGGCATGAACCAGTGGCTGGCCGGATGGGCGATGGTTACCTTAATAGATCGGTAAGAGTATGACACCTAGGCACTGCAGGACAGAGACATTAATTTCTACAGGGTCTTGTAACTCGGATGGAATAGTCCATAATTGACGCCCGAAAAGTTTTTGGAAAATGGGAACATGTACGACACGTCATCGACACAACGCCGTTGTAGGGGGCTGTTCGCTTTCGGGCCAGTTCAGTGGGGAAGCAATCCGAAATTGGCCAAGTTTGCCGGTTACAAAACCATTCAACGAGCCAGAACGGACCTTAGACTACGTAAAACAATTCTGTGTGGCCGGACAACTGTTTTATCACCCGTTAAATGGTAGTATAGACCTTCTCTTCTCGATCATTATGGTGCGACTATTGCTAAACAGGATAGCGGTGAGGTCTGAGACAAGTTTACCTTGCGTATGGTTTCCTGTACGATTCTCCCGATGGCGATGAATTTTCACGACACGAGCCTATAAAAGGAAAGTGTCTAGCCATATTTCGACTGTATACAGGGTAGTGGCCGTTACCCCCGGTGCTTACAATCGCTTAGAGCCTGTGCAAAGGTATTTCGGTTGAACTAGGTACATTTCACTTTCATCCCCGCAATAACCACCTTCCGTAGACTCTCATGGAATAACCGGAGAAGAACAATTCTGGAACA
seq00030   TGATTCGGTGGGATGCCCCAGCCCGCCGATGGGCAGGGAGTGTCTTAGCCGTGAACGCAATGATAGGGACATGGACGCGTCTCGTTTCGGGTATGAAACCGACGCGAGCTTGAAAGAACCTGCACCGTTGCCTGAGCTGCTAACTAGTTGCCTGTTCGCTTCTCTTGTGGCGCGATGGAGTTATTGTACGAGCACTTCTAAGAAGACTGTCGTGAAGTAATATTTCTCTTAACGATGTATTTGAATCGCTTAGCACTCGCACCGAAACGCCATCGGCGACCGTCTGAGCGATGGAATATGACCATTAAAATCTGGTGAAATAGCTAACGTGTGTTACCCGGTGCTCATGGTGCTCTGTCTCTACGGCGGATGGCCCGCGTTTTCTTGCTCCCCCCCTCTGACGAAATCGACCTGGTACAATAGCGGGGTCGCTCACGGTTTTTACGCGGGTCGGTCTTATGAAGTCACAATATGTCAGCCGCTCGCGAGAGCTACCCCTAGTTTTGCTTAGTTTAGATGTGTACGCGAGAATGTTGCTGACTTTGCCTCCTTAGTCGAGGTTCGGGGACTGTCCGTGGCTACATAAGATGGACGCGGACTTATACCGTTTTCCTTAAAGATTCCGATGCGCCAGTGGTGTGGACTACATCTAGCGCACGGCCGAATTCCCTTTGCTCAGTGCATAATTGGGTTAGGAAAGTGCTACATAGCGCCCGCGAGTCCCTTTCGGACCCCTGTGGCCCGAGCAAAGACGGGCTATGAGCGACACCAATCCAATGATGATGCTTAAACTTTAAATACGGAGTGCTCGGGTGTACATGAAGAACCACAGTGCAAATATCAGTGCGTTGTTATAAAGGGCAGCTCAAGATGCCCAGACGGGCAGAGGAGTTATCAAACGGGGAAATAGCTAGAGATCGAGTGTCCTCCGCGGCGACAAGTTTTGGCTACGCAGCAACTGCTGACCGCGCGGGAATTCGAGTAGTCTTGGGCAGAGACCAGGGTACAGGAACGGTGAGAAGATATAGGCCCACCGAGGGATATCAGGGGCATAAACCCACGACCCTGGAGTCTGCCTAGATGGGGATAGCTCTCAACCTGAGTTACAGGGTCAGTGAATCTCTCAGTTATGGCATCCCATTTTGTCGTTATCGGGGGTGTGATCCGATGGACTTGACCCTTCCTCTTTCTTCCGTAGTTTCTGGAGACGACTTAGCCCGGACTAAGTATTAAAGTGACTCGATATACTAAACCAGTGAATGATACACACGCGACTTCTCTACATTATGTCTGCACCATAGTTGGCTCAGTCAATTAGGTAGGTATTGAACTCCCAACCCCCGGATCAGAGATGTCAAAACTTACGTCTCGTATAGTAGGTTCAGACTCGTAAAGCATCCACCGTAATAGCCATGTCCCCCGCGTATACGCCCCTATCCTTCAAGGGGCGAATGGTGCACTCTTACATTATTCTCAAGAGTTGCCAAACTCAAGAGGGACTTGCCGGGCCTGGACTAGCCGCTGGCTCCTCAGCAGGTTCATAGACGCTAGAATGCTTTGCACCTCAGTTCGGTGAAGTCTTGCTGGTGTTTCTGGTCCTAGGCATGAACCAGTGGCTGGCCGGATGGGCGATGGTTACCTTAATAGATCGGTAAGAGTATGACACCTAGGCACTGCAGGACAGAGACATTAATTTCTACAGGGTCTTGTAACTCGGATGGAATAGTCCATAATTGACGCCCGAAAAGTTTTTGGAAAATGGGAACATGTACGACACGTCATCGACACAACGCCGTTGTAGGGGGCTGTTCGCTTTCGGGCCAGTTCAGTGGGGAAGCAATCCGAAATTGGCCAAGTTTGCCGGTTACAAAACCATTCAACGAGCCAGAACGGACCTTAGACTACGTAAAACAATTCTGTGTGGCCGGACAACTGTTTTATCACCCGTTAAATGGTAGTATAGACCTTCTCTTCTCGATCATTATGGTGCGACTATTGCTAAACAGGATAGCGGTGAGGTCTGAGACAAGTTTACCTTGCGTATGGTTTCCTGTACGATTCTCCCGATGGCGATGAATTTTCACGACACGAGCCTATAAAAGGAAAGTGTCTAGCCATATTTCGACTGTATACAGGGTAGTGGCCGTTACCCCCGGTGCTTACAATCGCTTAGAGCCTGTGCAAAGGTATTTCGGTTGAACTAGGTACATTTCACTTTCATCCCCGCAATAACCACCTTCCGTAGACTCTCATGGAATAACCGGAGAAGAACAATTCTGGAACA
seq00031   TGATTCGGTGGGATGCCCCAGCCCGCCGATGGGCAGGGAGTGTCTTAGCCGTGAACGCAATGATAGGGACATGGACGCGTCTCGTTTCGGGTATGAAACCGACGCGAGCTTGAAAGAACCTGCACCGTTGCCTGAGCTGCTAACTAGTTGCCTGTTCGCTTCTCTTGTGGCGCGATGGAGTTATTGTACGAGCACTTCTAAGAAGACTGTCGTGAAGTAATATTTCTCTTAACGATGTATTTGAATCGCTTAGCACTCGCACCGAAACGCCATCGGCGACCGTCTGAGCGATGGAATATGACCATTAAAATCTGGTGAAATAGCTAACGTGTGTTACCCGGTGCTCATGGTGCTCTGTCTCTACGGCGGATGGCCCGCGTTTTCTTGCTCCCCCCCTCTGACGAAATCGACCTGGTACAATAGCGGGGTCGCTCACGGTTTTTACGCGGGTCGGTCTTATGAAGTCACAATATGTCAGCCGCTCGCGAGAGCTACCCCTAGTTTTGCTTAGTTTAGATGTGTACGCGAGAATGTTGCTGACTTTGCCTCCTTAGTCGAGGTTCGGGGACTGTCCGTGGCTACATAAGATGGACGCGGACTTATACCGTTTTCCTTAAAGATTCCGATGCGCCAGTGGTGTGGACTACATCTAGCGCACGGCCGAATTCCCTTTGCTCAGTGCATAATTGGGTTAGGAAAGTGCTACATAGCGCCCGCGAGTCCCTTTCGGACCCCTGTGGCCCGAGCAAAGACGGGCTATGAGCGACACCAATCCAATGATGATGCTTAAACTTTAAATACGGAGTGCTCGGGTGTACATGAAGAACCACAGTGCAAATATCAGTGCGTTGTTATAAAGGGCAGCTCAAGATGCCCAGACGGGCAGAGGAGTTATCAAACGGGGAAATAGCTAGAGATCGAGTGTCCTCCGCGGCGACAAGTTTTGGCTACGCAGCAACTGCTGACCGCGCGGGAATTCGAGTAGTCTTGGGCAGAGACCAGGGTACAGGAACGGTGAGAAGATATAGGCCCACCGAGGGATATCAGGGGCATAAACCCACGACCCTGGAGTCTGCCTAGATGGGGATAGCTCTCAACCTGAGTTACAGGGTCAGTGAATCTCTCAGTTATGGCATCCCATTTTGTCGTTATCGGGGGTGTGATCCGATGGACTTGACCCTTCCTCTTTCTTCCGTAGTTTCTGGAGACGACTTAGCCCGGACTAAGTATTAAAGTGACTCGATATACTAAACCAGTGAATGATACACACGCGGCTTCTCTACATTATGTCTGCACCATAGTTGGCTCAGTCAATTAGGTAGGTATTGAACTCCCAACCCCCGGATCAGAGATGTCAAAACTTACGTCTCGTATAGTAGGTTCAGACTCGTATAGCATCCACCGTAATAGCCATGTCCCCCGCGTATACGCCCCTATCCTTCAAGGGGCGAATGGTGCACTCTTACATTATTCTCAAGAGTTGCCAAACTCAAGAGGGACTTGCCGGGCCTGGACTAGCCGCTGGCTCCTCAGCAGGTTCATAGACGCTAGAATGCTTTGCACCTCAGTTCGGTGAAGTCTTGCTGGTGTTTCTGGTCCTAGGCATGAACCAGTGGCTGGCCGGATGGGCGATGGTTACCTTAATAGATCGGTAAGAGTATGACACCTAGGCACTGCAGGACAGAGACATTAATTTCTACAGGGTCTTGTAACTCGGATGGAATAGTCCATAATTGACGCCCGAAAAGTTTTTGGAAAATGGGAACATGTACGACACGTCATCGACACAACGCCGTTGTAGGGGGCTGTTCGCTTTCGGGCCAGTTCAGTGGGGAAGCAATCCGAAATTGGCCAAGTTTGCCGGTTACAAAACCATTCAACGAGCCAGAACGGACCTTAGACTACGTAAAACAATTCTGTGTGGCCGGACAACTGTTTTATCACCCGTTAAATGGTAGTATAGACCTTCTCTTCTCGATCATTATGGTGCGACTATTGCTAAACAGGATAGCGGTGAGGTCTGAGACAAGTTTACCTTGCGTATGGTTTCCTGTACGATTCTCCCGATGGCGATGAATTTTCACGACACGAGCCTATAAAAGGAAAGTGTCTAGCCATATTTCGACTGTATACAGGGTAGTGGCCGTTACCCCCGGTGCTTACAATCGATTAGAGCCTGTGCAAAGGTATTTCGGTTGAACTAGGTACATTTCCCTTTCATCCCCGCAATAACCACCTTCCGTAGACTCTCATGGAATAACCGGAGAAGAACAATTCTGGAACA
seq00032   TGATTCGGTGGGATGCCCCAGCCCGCCGATGGGCAGGGAGTGTCTTAGCCGTGAACGCAATGATAGGGACATGGACGCGTCTCGTTTCGGGTATGAAACCGACGCGAGCTTGAAAGAACCTGCACCGTTGCCTGAGCTGCTAACTAGTTGCCTGTTCGCTTCTCTTGTGGCGCGATGGAGTTATTGTACGAGCACTTCTAAGAAGACTGTCGTGAAGTAATATTTCTCTTAACGATGTATTTGAATCGCTTAGCACTCGCACCGAAACGCCATCGGCGACCGTCTGAGCGATGGAATATGACCATTAAAATCTGGTGAAATAGCTAACGTGTGTTACCCGGTGCTCATGGTGCTCTGTCTCTACGGCGGATGGCCCGCGTTATCTTGCTCCCCCCCTCTGACGAAATCGACCTGGTACAATAGCGGGGTCGCTCACGGTTTTTACGCGGGTCGGTCTTATGAAGTCACAATATGTCAGCCGCTCGCGAGAGCTACCCCTAGTTTTGCTTAGTTTAGATGTGTACGCGAGAATGTTGCTGACTTTGCCTCCTTAGTCGAGGTTCGGGGACTGTCCGTGGCTACATAAGATGGACGCGGACTTATACCGTTTTCCTTAAAGATTCCGATGCGCCAGTGGTGTGGACTACATCTAGCGCACGGCCGAATTCCCTTTGCTCAGTGCATAATTGGGTTAGGAAAGTGCTACATAGCGCCCGCGAGTCCCTTTCGGACCCCTGTGGCCCGAGCAAAGACGGGCTATGAGCGACACCAATCCAATGATGATGCTTAAACTTTAAATACGGAGTGCTCGGGTGTACATGAAGAACCACAGTGCAAATATCAGTGCGTTGTTATAAAGGGCAGCTCAAGATGCCCAGACGGGCAGAGGAGTTATCAAACGGGGAAATAGCTAGAGATCGAGTGTCCTCCGCGGCGACAAGTTTTGGCTACGCAGCAACTGCTGACCGCGCGGGAATTCGAGTAGTCTTGGGCAGAGACCAGGGTACAGGAACGGTGAGAAGATATAGGCCCACCGAGGGATATCAGGGGCATAAACCCACGACCCTGGAGTCTGCCTAGATGGGGATAGCTCTCAACCTGAGTTACAGGGTCAGTGAATCTCTCAGTTATGGCATCCCATTTTGTCGTTATCGGGGGTGTGATCCGATGGACTTGACCCTTCCTCTTTCTTCCGTAGTTTCTGGAGACGACTTAGCCCGGACTAAGTATTAAAGTGACTCGATATACTAAACCAGTGAATGATACACACGCGACCTCTCTACATTATGTCTGCACCATAGTTGGCTCAGTCAATTAGGTAGGTATTGAACTCCCAACCCCCGGATCAGAGATGTCAAAACTTACGTCTCGTATAGTAGGTTCAGACTCGTAAAGCATCCACCGTAATAGCCATGTCCCCCGCGTATACGCCCCTATCCTTCAAGGGGCGAATGGTGCACTCTTACATTATTCTCAAGAGTTGCCAAACTCAAGAGGGACTTGCCGGGCCTGGACTAGCCGCTGGCTCCTCAGCAGGTTCATAGACGCTAGAATGCTTTGCACCTCAGTTCGGTGAAGTCTTGCTGGTGTTTCTGGTCCTAGGCATGAACCAGTGGCTGGCCGGATGGGCGATGGTTACCTTAATAGATCGGTAAGAGTATGACACCTAGGCACTGCAGGACAGAGACATTAATTTCTACAGGGTCTTGTAACTCGGATGGAATAGTCCATAATTGACGCCCGAAAAGTTTTTGGAAAATGGGAACATGTACGACACGTCATCGACACAACGCCGTTGTAGGGGGCTGTTCGCTTTCGGGCCAGTTCAGTGGGGAAGCAATCCGAAATTGGCCAAGTTTGCCGGTTACAAAACCATTCAACGAGCCAGAACGGACCTTAGACTACGTAAAACAATTCTGTGTGGCCGGACAACTGTTTTATCACCCGTTAAATGGTAGTATAGACCTTCTCTTCTCGATCATTATGGTGCGACTATTGCTAAACAGGATAGCGGTGAGGTCTGAGACAAGTTTACCTTGCGTATGGTTTCCTGTACGATTCTCCCGATGGCGATGAATTTTCACGACACGAGCCTATAAAAGGAAAGTGTCTAGCCATATTTCGACTGTATACAGGGTAGTGGCCGTTACCCCCGGTGCTTACAATCGATTAGAGCCTGTGCAAAGGTATTTCGGTTGAACTAGGTACATTTCCCTTTCATCCCCGCAATAACCACCTTCCGTAGACTCTCATGGAATAACCGGAGAAGAACAATTCTGGAACA
seq00033   TGATTCGGTGGGATGCCCCAGCCCGCCGATGGGCAGGGAGTGTCTTAGCCGTGAACGCAATGATAGGGACATGGACGCGTCTCGTTTCGGGTATGAAACCGACGCGAGCTTGAAAGAACCTGCACCGTTGCCTGAGCTGCTAACTAGTTGCCTGTTCGCTTCTCTTGTGGCGCGATGGAGTTATTGTACGAGCACTTCTAAGAAGACTGTCGTGAAGTAATATTTCTCTTAACGATGTATTTGAATCGCTTAGCACTCGCACCGAAACGCCATCGGCGACCGTCTGAGCGATGGAATATGACCATTAAAATCTGGTGAAATAGCTAACGTGTGTTACCCGGTGCTCATGGTGCTCTGTCTCTACGGCGGATGGCCCGCGTTTTCTTGCTCCCCCCCTCTGCCGAAATCGACCTGGTACAATAGCGGGGTCGCTCACGGTTTTTACGCGGGTCGGTCTTATGAAGTCACAATATGTCAGCCGCTCGCGAGAGCTACCCCTAGTTTTGCTTAGTTTAGATGTGTACGCGAGAATGTTGCTGACTTTGCCTCCTTAGTCGAGGTTCGGGGACTGTCCGTGGCTACATAAGATGGACGCGGACTTATACCGTTTTCCTTAAAGATTCCGATGCGCCAGTGGTGTGGACTACATCTAGCGCACGGCCGAATTCCCTTTGCTCAGTGCATAATTGGGTTAGGAAAGTGCTACATAGCGCCCGCGAGTCCCTTTCGGACCCCTGTGGCCCGAGCAAAGACGGGCTATGAGCGACACCAATCCAATGATGATGCTTAAACTTTAAATACGGAGTGCTCGGGTGTACATGAAGAACCACAGTGCAAATATCAGTGCGTTGTTATAAAGGGCAGCTCAAGATGCCCAGACGGGCAGAGGAGTTATCAAACGGGGAAATAGCTAGAGATCGAGTGTCCTCCGCGGCGACAAGTTTTGGCTACGCAGCAACTGCTGACCGCGCGGGAATTCGAGTAGTCTTGGGCAGAGACCAGGGTACAGGAACGGTGAGAAGATATAGGCCCACCGAGGGATATCAGGGGCATAAACCCACGACCCTGGAGTCTGCCTAGATGGGGATAGCTCTCAACCTGAGTTACAGGGTCAGTGAATCTCTCAGTTATGGCATCCCATTTTGTCGTTATCGGGGGTGTGATCCGATGGACTTGACCCTTCCTCTTTCTTCCGTAGTTTCTGGAGACGACTTAGCCCGGACTAAGTATTAAAGTGACTCGATATACTAAACCAGTGAATGATACACACGCGGCTTCTCTACATTATGTCTGCACCATAGTTGGCTCAGTCAATTAGGTAGGTATTGAACTCCCAACCCCCGGATCAGAGATGTCAAAACTTACGTCTCGTATAGTAGGTTCAGACTCGTATAGCATCCACCGTAATAGCCATGTCCCCCGCGTATACGCCCCTATCCTTCAAGGGGCGAATGGTGCACTCTTACATTATTCTCAAGAGTTGCCAAACTCAAGAGGGACTTGCCGGGCCTGGACTAGCCGCTGGCTCCTCAGCAGGTTCATAGACGCTAGAATGCTTTGCACCTCAGTTCGGTGAAGTCTTGCTGGTGTTTCTGGTCCTAGGCATGAACCAGTGGCTGGCCGGATGGGCGATGGTTACCTTAATAGATCGGTAAGAGTATGACACCTAGGCACTGCAGGACAGAGACATTAATTTCTACAGGGTCTTGTAACTCGGATGGAATAGTCCATAATTGACGCCCGAAAAGTTTTTGGAAAATGGGAACATGTACGACACGTCATCGACACAACGCCGTTGTAGGGGGCTGTTCGCTTTCGGGCCAGTTCAGTGGGGAAGCAATCCGAAATTGGCCAAGTTTGCCGGTTACAAAACCATTCAACGAGCCAGAACGGACCTTAGACTACGTAAAACAATTCTGTGTGGCCGGACAACTGTTTTATCACCCGTTAAATGGTAGTATAGACCTTCTCTTCTCGATCATTATGGTGCGACTATTGCTAAACAGGATAGCGGTGAGGTCTGAGACAAGTTTACCTTGCGTATGGTTTCCTGTACGATTCTCCCGATGGCGATGAATTTTCACGACACGAGCCTATAAAAGGAAAGTGTCTAGCCATATTTCGACTGTATACAGGGTAGTGGCCGTTACCCCCGGTGCTTACAATCGATTAGAGCCTGTGCAAAGGTATTTCGGTTGAACTAGGTACATTTCCCTTTCATCCCCGCAATAACCACCTTCCGTAGACTCTCATGGAATAACCGGAGAAGAACAATTCTGGAACA
