# Supplementary material for: How Good Are Indirect Tests at Detecting Recombination in Human mtDNA?
Source: G3 (Bethesda). 2013 Jul 1;3(7):1095–104. doi: 10.1534/g3.113.006510 (PMC3704238; doi:10.1534/g3.113.006510)
Supplement: Supporting Information [file supp_g3.113.006510_FileS2.gz › SequenceData/mtDNA_ratehet&popgrowth/10/3rdbase/Infiles/10_40-new.txt]

33 2284
seq00001   AACGGGAAATATACTAGCAGTTATTTTTTTCGGCCACTGGCAGTTCTCGGCAAGCGGCAGCCGCTGCAATTGCACGACTTGGGTGAATGGACGCAGAGTGCGCGCGGACGTGCTGGCGAATGCGGCGAAGTGTAACGCCGAAGCATTTCGCTTCCTACGCATACTGAGCATTGTAAGGATTGTGTACCGCAACAGGGGAACGTATTACAACGCATACTATGTAGAATGGAGTGCAGGATTGAGGCTAATAAAGTCTCAGATCTCTCATTAGTCGACTCCCGGATACCAGCGTGCATTATACGGTAGCTAGTATATCTCGCAAAGCTGTGTATTGTAACATTATATTGTTCCGCGGAATGTCAACATATGTGTTCACAGTATCCTCAACTGTAAGTGAGGTTAGGTTTCTGCGAACCCAAAGACCGTATCTTCACGGCGCAAAACGTTTGCCTCAGTCATTATTGCATGCGCGATGGTGGCCACTCGTACCAAGAAAAACGGCGACTGCGCGGACTCTTATCAGATGGTGCGGTACCCCTACTGTCCAATAGTTTGGCTCTCTTAAGGATGCAGTTTCTAACTGACATTCCATAGCGGCGAAGAAGGCCTCCCAGGTGCCGGACTATCAACCCTGGATGGGTTCGTGTGAGTGTCTACACCCAGTCATCGCCGGTCGGGACTGGCAACCATGCTCATCTATCGCGGTGCCGCACGATGATCAAGTCATTATTGAGCAATGTCTATTGCCCCTGGGTCACGTTGTGAAAATTCAGCACGGGAGTTGCCGCATTGTTGGTGAGCAGGGCCACGCTCAGGGGGGTTAAACATCGTGTGACTGTCCTCACCGAGTTGGATGTAATTCTTGTCTATCATGAGAGGCCACCTTCAGTCCGCACAGCTACGCATGAAATCTCTTTGCGTGTAACAACTGCCCCACCGGGAAATCGGCGATGGGCCTCGTTGCAGGAGTTACGGTTTTGAATCAGATTAATCACAGAAAAATGCGCACACCCATTTTTCGTCAAGCCCCAACTTCCTCAAGTGAGGCCGCCTCACCGGTAAATATCTGCTGGCAAATAATGCTGGTATCCGACCTATTTCTGACCATCGTCCTCTCATGTGTAAAGAATATGCCCGTGCTTCCCGTGCTTACAGTTGTGCACCTCCTGGCCGGCAAGGGTTGCGTTAGAAAGGTGTTATAAGTACGCTGTAGTCAGGAAAGCATCCCTAGTTTTAGACACGTTAAACGTGCAGAGTAATTGGTGCCACGATGTGTGTGGTTTATCGCGGTTTTCCCTTCACGGAATGATATTACGGAGGCCATCGGTATCTAACTTGAGCCCTGCGGAAACGTAACAGATCGCATTAGTCCGTCCATAGGCTCAAGAGCTGATCTTATGAGCGCCTCCTCCGAGACCGACAGTTATAAGTTCCCAATCTTGCGCTGTAAGTGCTAGTGCCAAGAACACCGCTTAAGTCCAGGACTGTGCTGGTACGATCGTAGGAGTGCTGTGATAACTTTCGGCGATACAACACGTTCACTGACAAAGTTACCACCTCTCATGTACGGCCCCGTTCACTTTTGATGATCGGACACCGCCGCTCTTGGCCGAAACGTTAAACGCGTTCTCGAGGTCGCAGTCGTGCGATGCCTAGAGTCTGCCCCAGTACCAGGAATTGTTAGTAGTCGCCCTCTATCGGAATTTTTTTCGTTATTGACCGACCACGCTCCAATAAATTGCTGTCTGTCCCTGGAATCTTGGTCTATTCAGAAGTTTTGCCGACATGACGTGCTCTTGTCGGCCCCGGGAAAGCAGTAAGCCTTGCCTTTCGGTGTAATCTTTATAGACGCGTAGTGGTTGTGCTCGGGGGAGAGTTTGGCATAGTTGCGTTCTAATGATCACATCAGAAGATGCTAGCCCGGAATCCCTGCATCAAACACAGGTACACTGAGTCACATGTTACTCGCGGGGAAAGCATCGGTCGCGTACTGCTCGCCCAACTACTATACACAAATCGACCACTCATCCGGTGCCTTCAATTGACGCTAGAATTTATTGGGCATGCCCCTCCACAGAACAAGGCGTACGTACGACTTCAGTGTTAACATTTTCTGGTCTTCTTAGCCCAACCTGTATATTAGAACGCGGCTATAACGTATTGGCCAATGTGTCAGTTCCTTCTTCAACTTGAACTGAGCGCAGTCATCCAGGGCGGATGAGAGAAATCCGGACTCAGTCGCTCTTTTCGGATGGCAACTTGGAAATCAAGCTAACTAGGTGGT
seq00002   AACGGGAAATATACTAGCAGTTATTTTTTTCGGCCACTGGCAGTTCTCGGCAAGCGGCAGCCGCTGCAATTGCACGACTTGGGTGAATGGACGCAGAGTGCGCGCGGACGTGCTGGCGAATGCGGCGAAGTGTAACGCCGAAGCATTTCGCTTCCTACGCATACTGAGCATTGTAAGGATTGTGTACCGCAACAGGGGAACGTATTACAACGCATACTATGTAGAATGGAGTGCAGGATTGAGGCTAATAAAGTCTCAGATCTCTCATTAGTCGACTCCCGGATACCAGCGTGCATTATACGGTAGCTAGTATATCTCGCAAAGCTGTGTATTGTAACATTATATTGTTCCGCGGAATGTCAACATATGTGTTCACAGTATCCTCAACTGTAAGTGAGGTTAGGTTTCTGCGAACCCAAAGACCGTATCTTCACGGCGCAAAACGTTTGCCTCAGTCATTATTGCATGCGCGATGGTGGCCACTCGTACCAAGAAAAACGGCGACTGCGCGGACTCTTATCAGATGGTGCGGTACCCCTACTGTCCAATAGTTTGGCTCTCTTAAGGATGCAGTTTCTAACTGACATTCCATAGCGGCGAAGAAGGCCTCCCAGGTGCCGGACTATCAACCCTGGATGGGTTCGTGTGAGTGTCTACACCCAGTCATCGCCGGTCGGGACTGGCAACCATGCTCATCTATCGCGGTGCCGCACGATGATCAAGTCATTATTGAGCAATGTCTATTGCCCCTGGGTCACGTTGTGAAAATTCAGCACGGGAGTTGCCGCATTGTTGGTGAGCAGGGCCACGCTCAGGGGGGTTAAACATCGTGTGACTGTCCTCACCGAGTTGGATGTAATTCTTGTCTATCATGAGAGGCCACCTTCAGTCCGCACAGCTACGCATGAAATCTCTTTGCGTGTAACAACTGCCCCACCGGGAAATCGGCGATGGGCCTCGTTGCAGGAGTTACGGTTTTGAATCAGATTAATCACAGAAAAATGCGCACACCCATTTTTCGTCAAGCCCCAACTTCCTCAAGTGAGGCCGCCTCACCGGTAAATATCTGCTGGCAAATAATGCTGGTATCCGACCTATTTCTGACCATCGTCCTCTCATGTGTAAAGAATATGCCCGTGCTTCCCGTGCTTACAGTTGTGCACCTCCTGGCCGGCAAGGGTTGCGTTAGAAAGGTGTTATAAGTACGCTGTAGTCAGGAAAGCATCCCTAGTTTTAGACACGTTAAACGTGCAGAGTAATTGGTGCCACGATGTGTGTGGTTTATCGCGGTTTTCCCTTCACGGAATGATATTACGGAGGCCATCGGTATCTAACTTGAGCCCTGCGGAAACGTAACAGATCGCATTAGTCCGTCCATAGGCTCAAGAGCTGATCTTATGAGCGCCTCCTCCGAGACCGACAGTTATAAGTTCCCAATCTTGCGCTGTAAGTGCTAGTGCCAAGAACACCGCTTAAGTCCAGGACTGTGCTGGTACGATCGTAGGAGTGCTGTGATAACTTTCGGCGATACAACACGTTCACTGACAAAGTTACCACCTCTCATGTACGGCCCCGTTCACTTTTGATGATCGGACACCGCCGCTCTTGGCCGAAACGTTAAACGCGTTCTCGAGGTCGCAGTCGTGCGATGCCTAGAGTCTGCCCCAGTACCAGGAATTGTTAGTAGTCGCCCTCTATCGGAATTTTTTTCGTTATTGACCGACCACGCTCCAATAAATTGCTGTCTGTCCCTGGAATCTTGGTCTATTCAGAAGTTTTGCCGACATGACGTGCTCTTGTCGGCCCCGGGAAAGCAGTAAGCCTTGCCTTTCGGTGTAATCTTTATAGACGCGTAGTGGTTGTGCTCGGGGGAGAGTTTGGCATAGTTGCGTTCTAATGATCACATCAGAAGATGCTAGCCCGGAATCCCTGCATCAAACACAGGTACACTGAGTCACATGTTACTCGCGGGGAAAGCATCGGTCGCGTACTGCTCGCCCAACTACTATACACAAATCGACCACTCATCCGGTGCCTTCAATTGACGCTAGAATTTATTGGGCATGCCCCTCCACAGAACAAGGCGTACGTACGACTTCAGTGTTAACATTTTCTGGTCTTCTTAGCCCAACCTGTATATTAGAACGCGGCTATAACGTATTGGCCAATGTGTCAGTTCCTTCTTCAACTTGAACTGAGCGCAGTCATCCAGGGCGGATGAGAGAAATCCGGACTCAGTCGCTCTTTTCGGATGGCAACTTGGAAATCAAGCTAACTAGGTGGT
seq00003   AACGGGAAATATACTAGCAGTTATTTTTTTCGGCCACTGGCAGTTCTCGGCAAGCGGCAGCCGCTGCAATTGCACGACTTGGGTGAATGGACGCAGAGTGCGCGCGGACGTGCTGGCGAATGCGGCGAAGTGTAACGCCGAAGCATTTCGCTTCCTACGCATACTGAGCATTGTAAGGATTGTGTACCGCAACAGGGGAACGTATTACAACGCATACTATGTAGAATGGAGTGCAGGATTGAGGCTAATAAAGTCTCAGATCTCTCATTAGTCGACTCCCGGATACCAGCGTGCATTATACGGTAGCTAGTATATCTCGCAAAGCTGTGTATTGTAACATTATATTGTTCCGCGGAATGTCAACATATGTGTTCACAGTATCCTCAACTGTAAGTGAGGTTAGGTTTCTGCGAACCCAAAGACCGTATCTTCACGGCGCAAAACGTTTGCCTCAGTCATTATTGCATGCGCGATGGTGGCCACTCGTACCAAGAAAAACGGCGACTGCGCGGACTCTTATCAGATGGTGCGGTACCCCTACTGTCCAATAGTTTGGCTCTCTTAAGGATGCAGTTTCTAACTGACATTCCATAGCGGCGAAGAAGGCCTCCCAGGTGCCGGACTATCAACCCTGGATGGGTTCGTGTGAGTGTCTACACCCAGTCATCGCCGGTCGGGACTGGCAACCATGCTCATCTATCGCGGTGCCGCACGATGATCAAGTCATTATTGAGCAATGTCTATTGCCCCTGGGTCACGTTGTGAAAATTCAGCACGGGAGTTGCCGCATTGTTGGTGAGCAGGGCCACGCTCAGGGGGGTTAAACATCGTGTGACTGTCCTCACCGAGTTGGATGTAATTCTTGTCTATCATGAGAGGCCACCTTCAGTCCGCACAGCTACGCATGAAATCTCTTTGCGTGTAACAACTGCCCCACCGGGAAATCGGCGATGGGCCTCGTTGCAGGAGTTACGGTTTTGAATCAGATTAATCACAGAAAAATGCGCACACCCATTTTTCGTCAAGCCCCAACTTCCTCAAGTGAGGCCGCCTCACCGGTAAATATCTGCTGGCAAATAATGCTGGTATCCGACCTATTTCTGACCATCGTCCTCTCATGTGTAAAGAATATGCCCGTGCTTCCCGTGCTTACAGTTGTGCACCTCCTGGCCGGCAAGGGTTGCGTTAGAAAGGTGTTATAAGTACGCTGTAGTCAGGAAAGCATCCCTAGTTTTAGACACGTTAAACGTGCAGAGTAATTGGTGCCACGATGTGTGTGGTTTATCGCGGTTTTCCCTTCACGGAATGATATTACGGAGGCCATCGGTATCTAACTTGAGCCCTGCGGAAACGTAACAGATCGCATTAGTCCGTCCATAGGCTCAAGAGCTGATCTTATGAGCGCCTCCTCCGAGACCGACAGTTATAAGTTCCCAATCTTGCGCTGTCAGTGCTAGTGCCAAGAACACCGCTTAAGTCCAGGACTGTGCTGGTACGATCGTAGGAGTGCTGTGATAACTTTCGGCGATACAACACGTTCACTGACAAAGTTACCACCTCTCATGTACGGCCCCGTTCACTTTTGATGATCGGACACCGCCGCTCTTGGCCGAAACGTTAAACGCGTTCTCGAGGTCGCAGTCGTGCGATGCCTAGAGTCTGCCCCAGTACCAGGAATTGTTAGTAGTCGCCCTCTATCGGAATTTTTTTCGTTATTGACCGACCACGCTCCAATAAATTGCTGTCTGTCCCTGGAATCTTGGTCTATTCAGAAGTTTTGCCGACATGACGTGCTCTTGTCGGCCCCGGGAAAGCAGTAAGCCTTGCCTTTCGGTGTAATCTTTATAGACGCGTAGTGGTTGTGCTCGGGGGAGAGTTTGGCATAGTTGCGTTCTAATGATCACATCAGAAGATGCTAGCCCGGAATCCCTGCATCAAACACAGGTACACTGAGTCACATGTTACTCGCGGGGAAAGCATCGGTCGCGTACTGCTCGCCCAACTACTATACACAAATCGACCACTCATCCGGTGCCTTCAATTGACGCTAGAATTTATTGGGCATGCCCCTCCACAGAACAAGGCGTACGTACGACTTCAGTGTTAACATTTTCTGGTCTTCTTAGCCCAACCTGTATATTAGAACGCGGCTATAACGTATTGGCCAATGTGTCAGTTCCTTCTTCAACTTGAACTGAGCGCAGTCATCCAGGGCGGATGAGAGAAATCCGGACTCAGTCGCTCTTTTCGGATGGCAACTTGGAAATCAAGCTAACTAGGTGGT
seq00004   AACGGGAAATATACTAGCAGTTATTTTTTTCGGCCACTGGCAGTTCTCGGCAAGCGGCAGCCGCTGCAATTGCACGACTTGGGTGAATGGACGCAGAGTGCGCGCGGACGTGCTGGCGAATGCGGCGAAGTGTAACGCCGAAGCATTTCGCTTCCTACGCATACTGAGCATTGTAAGGATTGTGTACCGCAACAGGGGAACGTATTACAACGCATACTATGTAGAATGGAGTGCAGGATTGAGGCTAATAAAGTCTCAGATCTCTCATTAGTCGACTCCCGGATACCAGCGTGCATTATACGGTAGCTAGTATATCTCGCAAAGCTGTGTATTGTAACATTATATTGTTCCGCGGAATGTCAACATATGTGTTCACAGTATCCTCAACTGTAAGTGAGGTTAGGTTTCTGCGAACCCAAAGACCGTATCTTCACGGCGCAAAACGTTTGCCTCAGTCATTATTGCATGCGCGATGGTGGCCACTCGTACCAAGAAAAACGGCGACTGCGCGGACTCTTATCAGATGGTGCGGTACCCCTACTGTCCAATAGTTTGGCTCTCTTAAGGATGCAGTTTCTAACTGACATTCCATAGCGGCGAAGAAGGCCTCCCAGGTGCCGGACTATCAACCCTGGATGGGTTCGTGTGAGTGTCTACACCCAGTCATCGCCGGTCGGGACTGGCAACCATGCTCATCTATCGCGGTGCCGCACGATGATCAAGTCATTATTGAGCAATGTCTATTGCCCCTGGGTCACGTTGTGAAAATTCAGCACGGGAGTTGCCGCATTGTTGGTGAGCAGGGCCACGCTCAGGGGGGTTAAACATCGTGTGACTGTCCTCACCGAGTTGGATGTAATTCTTGTCTATCATGAGAGGCCACCTTCAGTCCGCACAGCTACGCATGAAATCTCTTTGCGTGTAACAACTGCCCCACCGGGAAATCGGCGATGGGCCTCGTTGCAGGAGTTACGGTTTTGAATCAGATTAATCACAGAAAAATGCGCACACCCATTTTTCGTCAAGCCCCAACTTCCTCAAGTGAGGCCGCCTCACCGGTAAATATCTGCTGGCAAATAATGCTGGTATCCGACCTATTTCTGACCATCGTCCTCTCATGTGTAAAGAATATGCCCGTGCTTCCCGTGCTTACAGTTGTGCACCTCCTGGCCGGCAAGGGTTGCGTTAGAAAGGTGTTATAAGTACGCTGTAGTCAGGAAAGCATCCCTAGTTTTAGACACGTTAAACGTGCAGAGTAATTGGTGCCACGATGTGTGTGGTTTATCGCGGTTTTCCCTTCACGGAATGATATTACGGAGGCCATCGGTATCTAACTTGAGCCCTGCGGAAACGTAACAGATCGCATTAGTCCGTCCATAGGCTCAAGAGCTGATCTTATGAGCGCCTCCTCCGAGACCGACAGTTATAAGTTCCCAATCTTGCGCTGTAAGTGCTAGTGCCAAGAACACCGCTTAAGTCCAGGACTGTGCTGGTACGATCGTAGGAGTGCTGTGATAACTTTCGGCGATACAACACGTTCACTGACAAAGTTACCACCTCTCATGTACGGCCCCGTTCACTTTTGATGATCGGACACCGCCGCTCTTGGCCGAAACGTTAAACGCGTTCTCGAGGTCGCAGTCGTGCGATGCCTAGAGTCTGCCCCAGTACCAGGAATTGTTAGTAGTCGCCCTCTATCGGAATTTTTTTCGTTATTGACCGACCACGCTCCAATAAATTGCTGTCTGTCCCTGGAATCTTGGTCTATTCAGAAGTTTTGCCGACATGACGTGCTCTTGTCGGCCCCGGGAAAGCAGTAAGCCTTGCCTTTCGGTGTAATCTTTATAGACGCGTAGTGGTTGTGCTCGGGGGAGAGTTTGGCATAGTTGCGTTCTAATGATCACATCAGAAGATGATAGCCCGGAATCCCTGCATCAAACACAGGTACACTGAGTCACATGTTACTCGCGGGGAAAGCATCGGTCGCGTACTGCTCGCCCAACTACTATACACAAATCGACCACTCATCCGGTGCCTTCAATTGACGCTAGAATTTATTGGGCATGCCCCTCCACAGAACAAGGCGTACGTACGACTTCAGTGTTAACATTTTCTGGTCTTCTTAGCCCAACCTGTATATTAGAACGCGGCTATAACGTATTGGCCAATGTGTCAGTTCCTTCTTCAACTTGAACTGAGCGCAGTCATCCAGGGCGGATGAGAGAAATCCGGACTCAGTCGCTCTTTTCGGATGGCAACTTGGAAATCAAGCTAACTAGGTGGT
seq00005   AACGGGAAATATACTAGCAGTTATTTTTTTCGGCCACTGGCAGTTCTCGGCAAGCGGCAGCCGCTGCAATTGCACGACTTGGGTGAATGGACGCAGAGTGCGCGCGGACGTGCTGGCGAATGCGGCGAAGTGTAACGCCGAAGCATTTCGCTTCCTACGCATACTGAGCATTGTAAGGATTGTGTACCGCAACAGGGGAACGTATTACAACGCATACTATGTAGAATGGAGTGCAGGATTGAGGCTAATAAAGTCTCAGATCTCTCATTAGTCGACTCCCGGATACCAGCGTGCATTATACGGTAGCTAGTATATCTCGCAAAGCTGTGTATTGTAACATTATATTGTTCCGCGGAATGTCAACATATGTGTTCACAGTATCCTCAACTGTAAGTGAGGTTAGGTTTCTGCGAACCCAAAGACCGTATCTTCACGGCGCAAAACGTTTGCCTCAGTCATTATTGCATGCGCGATGGTGGCCACTCGTACCAAGAAAAACGGCGACTGCGCGGACTCTTATCAGATGGTGCGGTACCCCTACTGTCCAATAGTTTGGCTCTCTTAAGGATGCAGTTTCTAACTGACATTCCATAGCGGCGAAGAAGGCCTCCCAGGTGCCGGACTATCAACCCTGGATGGGTTCGTGTGAGTGTCTACACCCAGTCATCGCCGGTCGGGACTGGCAACCATGCTCATCTATCGCGGTGCCGCACGATGATCAAGTCATTATTGAGCAATGTCTATTGCCCCTGGGTCACGTTGTGAAAATTCAGCACGGGAGTTGCCGCATTGTTGGTGAGCAGGGCCACGCTCAGGGGGGTTAAACATCGTGTGACTGTCCTCACCGAGTTGGATGTAATTCTTGTCTATCATGAGAGGCCACCTTCAGTCCGCACAGCTACGCATGAAATCTCTTTGCGTGTAACAACTGCCCCACCGGGAAATCGGCGATGGGCCTCGTTGCAGGAGTTACGGTTTTGAATCAGATTAATCACAGAAAAATGCGCACACCCATTTTTCGTCAAGCCCCAACTTCCTCAAGTGAGGCCGCCTCACCGGTAAATATCTGCTGGCAAATAATGCTGGTATCCGACCTATTTCTGACCATCGTCCTCTCATGTGTAAAGAATATGCCCGTGCTTCCCGTGCTTACAGTTGTGCACCTCCTGGCCGGCAAGGGTTGCGTTAGAAAGGTGTTATAAGTACGCTGTAGTCAGGAAAGCATCCCTAGTTTTAGACACGTTAAACGTGCAGAGTAATTGGTGCCACGATGTGTGTGGTTTATCGCGGTTTTCCCTTCACGGAATGATATTACGGAGGCCATCGGTATCTAACTTGAGCCCTGCGGAAACGTAACAGATCGCATTAGTCCGTCCATAGGCTCAAGAGCTGATCTTATGAGCGCCTCCTCCGAGACCGACAGTTATAAGTTCCCAATCTTGCGCTGTAAGTGCTAGTGCCAAGAACACCGCTTAAGTCCAGGACTGTGCTGGTACGATCGTAGGAGTGCTGTGATAACTTTCGGCGATACAACACGTTCACTGACAAAGTTACCACCTCTCATGTACGGCCCCGTTCACTTTTGATGATCGGACACCGCCGCTCTTGGCCGAAACGTTAAACGCGTTCTCGAGGTCGCAGTCGTGCGATGCCTAGAGTCTGCCCCAGTACCAGGAATTGTTAGTAGTCGCCCTCTATCGGAATTTTTTTCGTTATTGACCGACCACGCTCCAATAAATTGCTGTCTGTCCCTGGAATCTTGGTCTATTCAGAAGTTTTGCCGACATGACGTGCTCTTGTCGGCCCCGGGAAAGCAGTAAGCCTTGCCTTTCGGTGTAATCTTTATAGACGCGTAGTGGTTGTGCTCGGGGGAGAGTTTGGCATAGTTGCGTTCTAATGATCACATCAGAAGATGCTAGCCCGGAATCCCTGCATCAAACACAGGTACACTGAGTCACATGTTACTCGCGGGGAAAGCATCGGTCGCGTACTGCTCGCCCAACTACTATACACAAATCGACCACTCATCCGGTGCCTTCAATTGACGCTAGAATTTATTGGGCATGCCCCTCCACAGAACAAGGCGTACGTACGACTTCAGTGTTAACATTTTCTGGTCTTCTTAGCCCAACCTGTATATTAGAACGCGGCTATAACGTATTGGCCAATGTGTCAGTTCCTTCTTCAACTTGAACTGAGCGCAGTCATCCAGGGCGGATGAGAGAAATCCGGACTCAGTCGCTCTTTTCGGATGGCAACTTGGAAATCAAGCTAACTAGGTGGT
seq00006   AACGGGAAATATACTAGCAGTTATTTTTTTCGGCCACTGGCAGTTCTCGGCAAGCGGCAGCCGCTGCAATTGCACGACTTGGGTGAATGGACGCAGAGTGCGCGCGGACGTGCTGGCGAATGCGGCGAAGTGTAACGCCGAAGCATTTCGCTTCCTACGCATACTGAGCATTGTAAGGATTGTGTACCGCAACAGGGGAACGTATTACAACGCATACTATGTAGAATGGAGTGCAGGATTGAGGCTAATAAAGTCTCAGATCTCTCATTAGTCGACTCCCGGATACCAGCGTGCATTATACGGTAGCTAGTATATCTCGCAAAGCTGTGTATTGTAACATTATATTGTTCCGCGGAATGTCAACATATGTGTTCACAGTATCCTCAACTGTAAGTGAGGTTAGGTTTCTGCGAACCCAAAGACCGTATCTTCACGGCGCAAAACGTTTGCCTCAGTCATTATTGCATGCGCGATGGTGGCCACTCGTACCAAGAAAAACGGCGACTGCGCGGACTCTTATCAGATGGTGCGGTACCCCTACTGTCCAATAGTTTGGCTCTCTTAAGGATGCAGTTTCTAACTGACATTCCATAGCGGCGAACAAGGCCTCCCAGGTGCCGGACTATCAACCCTGGATGGGTTCGTGTGAGTGTCTACACCCAGTCATCGCCGGTCGGGACTGGCAACCATGCTCATCTATCGCGGTGCCGCACGATGATCAAGTCATTATTGAGCAATGTCTAATGCCCCTGGGTCACGTTGTGAAAATTCAGCACGGGAGTTGCCGCATTGTTGGTGAGCAGGGCCACGCTCAGGGGGGTTAAACATCGTGTGACTGTCCTCACCGAGTTGGATGTAATTCTTGTCTATCATGAGAGGCCACCTTCAGTCCGCACAGCTACGCATGAAATCTCTTTGCGTGTAACAACTGCCCCACCGGGAAATCGGCGATGGGCCTCGTTGCAGGAGTTACGGTTTTGAATCAGATTAATCACAGAAAAATGCGCACACCCATTTTTCGTCAAGCCCCAACTTCCTCAAGTGAGGCCGCCTCACCGGTAAATATCTGCTGGCAAATAATGCTGGTATCCGACCTATTTCTGACCATCGTCCTCTCATGTGTAAAGAATATGCCCGTGCTTCCCGTGCTTACAGTTGTGCACCTCCTGGCCGGCAAGGGTTGCGTTAGAAAGGTGTTATAAGTACGCTGTAGTCAGGAAAGCATCCCTAGTTTTAGACACGTTAAACGTGCAGAGTAATTGGTGCCACGATGTGTGTGGTTTATCGCGGTTTTCCCTTCACGGAATGATATTACGGAGGCCATCGGTATCTAACTTGAGCCCTGCGGAAACGTAACAGATCGCATTAGTCCGTCCATAGGCTCAAGAGCTGATCTTATGAGCGCCTCCTCCGAGACCGACAGTTATAAGTTCCCAATCTTGCGCTGTAAGTGCTAGTGCCAAGAACACCGCTTAAGTCCAGGACTGTGCTGGTACGATCGTAGGAGTGCTGTGATAACTTTCGGCGATACAACACGTTCACTGACAAAGTTACCACCTCTCATGTACGGCCCCGTTCACTTTTGATGATCGGACACCGCCGCTCTTGGCCGAAACGTTAAACGCGTTCTCGAGGTCGCAGTCGTGCGATGCCTAGAGTCTGCCCCAGTACCAGGAATTGTTAGTAGTCGCCCTCTATCGGAATTTTTTTCGTTATTGACCGACCACGCTCCAATAAATTGCTGTCTGTCCCTGGAATCTTGGTCTATTCAGAAGTTTTGCCGACATGACGTGCTCTTGTCGGCCCCGGGAAAGCAGTAAGCCTTGCCTTTCGGTGTAATCTTTATAGACGCGTAGTGGTTGTGCTCGGGGGAGAGTTTGGCATAGTTGCGTTCTAATGATCACATCAGAAGATGCTAGCCCGGAATCCCTGCATCAAACACAGGTACACTGAGTCACATGTTACTCGCGGGGAAAGCATCGGTCGCGTACTGCTCGCCCAACTACTATACACAAATCGACCACTCATCCGGTGCCTTCAATTGACGCTAGAATTTATTGGGCATGCCCCTCCACAGAACAAGGCGTACGTACGACTTCAGTGTTAACATTTTCTGGTCTTCTTAGCCCAACCTGTATATTAGAACGCGGCTATAACGTATTGGCCAATGTGTCAGTTCCTTCTTCAACTTGAACTGAGCGCAGTCATCCAGGGCGGATGAGAGAAATCCGGACTCAGTCGCTCTTTTCGGATGGCAACTTGGAAATCAAGCTAACTAGGTGGT
seq00007   AACGGGAAATATACTAGCAGTTATTTTTTTCGGCCACTGGCAGTTCTCGGCAAGCGGCAGCCGCTGCAATTGCACGACTTGGGTGAATGGACGCAGAGTGCGCGCGGACGTGCTGGCGAATGCGGCGAAGTGTAACGCCGAAGCATTTCGCTTCCTACGCATACTGAGCATTGTAAGGATTGTGTACCGCAACAGGGGAACGTATTACAACGCATACTATGTAGAATGGAGTGCAGGATTGAGGCTAATAAAGTCTCAGATCTCTCATTAGTCGACTCCCGGATACCAGCGTGCATTATACGGTAGCTAGTATATCTCGCAAAGCTGTGTATTGTAACATTATATTGTTCCGCGGAATGTCAACATATGTGTTCACAGTATCCTCAACTGTAAGTGAGGTTAGGTTTCTGCGAACCCAAAGACCGTATCTTCACGGCGCAAAACGTTTGCCTCAGTCATTATTGCATGCGCGATGGTGGCCACTCGTACCAAGAAAAACGGCGACTGCGCGGACTCTTATCAGATGGTGCGGTACCCCTACTGTCCAATAGTTTGGCTCTCTTAAGGATGCAGTTTCTAACTGACATTCCATAGCGGCGAAGAAGGCCTCCCAGGTGCCGGACTATCAACCCTGGATGGGTTCGTGTGAGTGTCTACACCCAGTCATCGCCGGTCGGGACTGGCAACCATGCTCATCTATCGCGGTGCCGCACGATGATCAAGTCATTATTGAGCAATGTCTATTGCCCCTGGGTCACGTTGTGAAAATTCAGCACGGGAGTTGCCGCATTGTTGGTGAGCAGGGCCACGCTCAGGGGGGTTAAACATCGTGTGACTGTCCTCACCGAGTTGGATGTAATTCTTGTCTATCATGAGAGGCCACCTTCAGTCCGCACAGCTACGCATGAAATCTCTTTGCGTGTAACAACTGCCCCACCGGGAAATCGGCGATGGGCCTCGTTGCAGGAGTTACGGTTTTGAATCAGATTAATCACAGAAAAATGCGCACACCCATTTTTCGTCAAGCCCCAACTTCCTCAAGTGAGGCCGCCTCACCGGTAAATATCTGCTGGCAAATAATGCTGGTATCCGACCTATTTCTGACCATCGTCCTCTCATGTGTAAAGAATATGCCCGTGCTTCCCGTGCTTACAGTTGTGCACCTCCTGGCCGGCAAGGGTTGCGTTAGAAAGGTGTTATAAGTACGCTGTAGTCAGGAAAGCATCCCTAGTTTTAGACACGTTAAACGTGCAGAGTAATTGGTGCCACGATGTGTGTGGTTTATCGCGGTTTTCCCTTCACGGAATGATATTACGGAGGCCATCGGTATCTAACTTGAGCCCTGCGGAAACGTAACAGATCGCATTAGTCCGTCCATAGGCTCAAGAGCTGATCTTATGAGCGCCTCCTCCGAGACCGACAGTTATAAGTTCCCAATCTTGCGCTGTAAGTGCTAGTGCCAAGAACACCGCTTAAGTCCAGGACTGTGCTGGTACGATCGTAGGAGTGCTGTGATAACTTTCGGCGATACAACACGTTCACTGACAAAGTTACCACCTCTCATGTACGGCCCCGTTCACTTTTGATGATCGGACACCGCCGCTCTTGGCCGAAACGTTAAACGCGTTCTCGAGGTCGCAGTCGTGCGATGCCTAGAGTCTGCCCCAGTACCAGGAATTGTTAGTAGTCGCCCTCTATCGGAATTTTTTTCGTTATTGACCGACCACGCTCCAATAAATTGCTGTCTGTCCCTGGAATCTTGGTCTATTCAGAAGTTTTGCCGACATGACGTGCTCTTGTCGGCCCCGGGAAAGCAGTAAGCCTTGCCTTTCGGTGTAATCTTTATAGACGCGTAGTGGTTGTGCTCGGGGGAGAGTTTGGCATAGTTGCGTTCTAATGATCACATCAGAAGATGCTAGCCCGGAATCCCTGCATCAAACACAGGTACACTGAGTCACATGTTACTCGCGGGGAAAGCATCGGTCGCGTACTGCTCGCCCAACTACTATACACAAATCGACCACTCATCCGGTGCCTTCAATTGACGCTAGAATTTATTGGGCATGCCCCTCCACAGAACAAGGCGTACGTACGACTTCAGTGTTAACATTTTCTGGTCTTCTTAGCCCAACCTGTATATTAGAACGCGGCTATAACGTATTGGCCAATGTGTCAGTTCCTTCTTCAACTTGAACTGAGCGCAGTCATCCAGGGCGGATGAGAGAAATCCGGACTCAGTCGCTCTTTTCGGATGGCAACTTGGAAATCAAGCTAACTAGGTGGT
seq00008   AACGGGAAATATACTAGCAGTTATTTTTTTCGGCCACTGGCAGTTCTCGGCAAGCGGCAGCCGCTGCAATTGCACGACTTGGGTGAATGGACGCAGAGTGCGCGCGGACGTGCTGGCGAATGCGGCGAAGTGTAACGCCGAAGCATTTCGCTTCCTACGCATACTGAGCATTGTAAGGATTGTGTACCGCAACAGGGGAACGTATTACAACGCATACTATGTAGAATGGAGTGCAGGATTGAGGCTAATAAAGTCTCAGATCTCTCATTAGTCGACTCCCGGATACCAGCGTGCATTATACGGTAGCTAGTATATCTCGCAAAGCTGTGTATTGTAACATTATATTGTTCCGCGGAATGTCAACATATGTGTTCACAGTATCCTCAACTGTAAGTGAGGTTAGGTTTCTGCGAACCCAAAGACCGTATCTTCACGGCGCAAAACGTTTGCCTCAGTCATTATTGCATGCGCGATGGTGGCCACTCGTACCAAGAAAAACGGCGACTGCGCGGACTCTTATCAGATGGTGCGGTACCCCTACTGTCCAATAGTTTGGCTCTCTTAAGGATGCAGTTTCTAACTGACATTCCATAGCGGCGAAGAAGGCCTCCCAGGTGCCGGACTATCAACCCTGGATGGGTTCGTGTGAGTGTCTACACCCAGTCATCGCCGGTCGGGACTGGCAACCATGCTCATCTATCGCGGTGCCGCACGATGATCAAGTCATTATTGAGCAATGTCTATTGCCCCTGGGTCACGTTGTGAAAATTCAGCACGGGAGTTGCCGCATTGTTGGTGAGCAGGGCCACGCTCAGGGGGGTTAAACATCGTGTGACTGTCCTCACCGAGTTGGATGTAATTCTTGTCTATCATGAGAGGCCACCTTCAGTCCGCACAGCTACGCATGAAATCTCTTTGCGTGTAACAACTGCCCCACCGGGAAATCGGCGATGGGCCTCGTTGCAGGAGTTACGGTTTTGAATCAGATTAATCACAGAAAAATGCGCACACCCATTTTTCGTCAAGCCCCAACTTCCTCAAGTGAGGCCGCCTCACCGGTAAATATCTGCTGGCAAATAATGCTGGTATCCGACCTATTTCTGACCATCGTCCTCTCATGTGTAAAGAATATGCCCGTGCTTCCCGTGCTTACAGTTGTGCACCTCCTGGCCGGCAAGGGTTGCGTTAGAAAGGTGTTATAAGTACGCTGTAGTCAGGAAAGCATCCCTAGTTTTAGACACGTTAAACGTGCAGAGTAATTGGTGCCACGATGTGTGTGGTTTATCGCGGTTTTCCCTTCACGGAATGATATTACGGAGGCCATCGGTATCTAACTTGAGCCCTGCGGAAACGTAACAGATCGCATTAGTCCGTCCATAGGCTCAAGAGCTGATCTTATGAGCGCCTCCTCCGAGACCGACAGTTATAAGTTCCCAATCTTGCGCTGTAAGTGCTAGTGCCAAGAACACCGCTTAAGTCCAGGACTGTGCTGGTACGATCGTAGGAGTGCTGTGATAACTTTCGGCGATACAACACGTTCACTGACAAAGTTACCACCTCTCATGTACGGCCCCGTTCACTTTTGATGATCGGACACCGCCGCTCTTGGCCGAAACGTTAAACGCGTTCTCGAGGTCGCAGTCGTGCGATGCCTAGAGTCTGCCCCAGTACCAGGAATTGTTAGTAGTCGCCCTCTATCGGAATTTTTTTCGTTATTGACCGACCACGCTCCAATAAATTGCTGTCTGTCCCTGGAATCTTGGTCTATTCAGAAGTTTTGCCGACATGACGTGCTCTTGTCGGCCCCGGGAAAGCAGTAAGCCTTGCCTTTCGGTGTAATCTTTATAGACGCGTAGTGGTTGTGCTCGGGGGAGAGTTTGGCATAGTTGCGTTCTAATGATCACATCAGAAGATGCTAGCCCGGAATCCCTGCATCAAACACAGGTACACTGAGTCACATGTTACTCGCGGGGAAAGCATCGGTCGCGTACTGCTCGCCCAACTACTATACACAAATCGACCACTCATCCGGTGCCTTCAATTGACGCTAGAATTTATTGGGCATGCCCCTCCACAGAACAAGGCGTACGTACGACTTCAGTGTTAACATTTTCTGGTCTTCTTAGCCCAACCTGTATATTAGAACGCGGCTATAACGTATTGGCCAATGTGTCAGTTCCTTCTTCAACTTGAACTGAGCGCAGTCATCCAGGGCGGATGAGAGAAATCCGGACTCAGTCGCTCTTTTCGGATGGCAACTTGGAAATCAAGCTAACTAGGTGGT
seq00009   AACGGGAAATATACTAGCAGTTATTTTTTTCGGCCACTGGCAGTTCTCGGCAAGCGGCAGCCGCTGCAATTGCACGACTTGGGTGAATGGACGCAGAGTGCGCGCGGACGTGCTGGCGAATGCGGCGAAGTGTAACGCCGAAGCATTTCGCTTCCTACGCATACTGAGCATTGTAAGGATTGTGTACCGCAACAGGGGAACGTATTACAACGCATACTATGTAGAATGGAGTGCAGGATTGAGGCTAATAAAGTCTCAGATCTCTCATTAGTCGACTCCCGGATACCAGCGTGCATTATACGGTAGCTAGTATATCTCGCAAAGCTGTGTATTGTAACATTATATTGTTCCGCGGAATGTCAACATATGTGTTCACAGTATCCTCAACTGTAAGTGAGGTTAGGTTTCTGCGAACCCAAAGACCGTATCTTCACGGCGCAAAACGTTTGCCTCAGTCATTATTGCATGCGCGATGGTGGCCACTCGTACCAAGAAAAACGGCGACTGCGCGGACTCTTATCAGATGGTGCGGTACCCCTACTGTCCAATAGTTTGGCTCTCTTAAGGATGCAGTTTCTAACTGACATTCCATAGCGGCGAAGAAGGCCTCCCAGGTGCCGGACTATCAACCCTGGATTGGTTCGTGTGAGTGTCTACACCCAGTCATCGCCGGTCGGGACTGGCAACCATGCTCATCTATCGCGGTGCCGCACGATGATCAAGTCATTATTGAGCAATGTCTATTGCCCCTGGGTCACGTTGTGAAAATTCAGCACGGGAGTTGCCGCATTGTTGGTGAGCAGGGCCACGCTCAGGGGGGTTAAACATCGTGTGACTGTCCTCATCGAGTTGGATGTAATTCTTGTCTATCATGAGAGGCCACCTTCAGTCCGCACAGCTACGCATGAAATCTCTTTGCGTGTAACAACTGCCCCACCGGGAAATCGGCGATGGGCCTCGTTGCAGGAGTTACGGTTTTGAATCAGATTAATCACAGAAAAATGCGCACACCCATTTTTCGTCAAGCCCCAACTTCCTCAAGTGAGGCCGCCTCACCGGTAAATATCTGCTGGCAAATAATGCTGGTATCCGACCTATTTCTGACCATCGTCCTCTCATGTGTAAAGAATATGCCCGTGCTTCCCGTGCTTACAGTTGTGCACCTCCTGGCCGGCAAGGGTTGCGTTAGAAAGGTGTTATAAGTACGCTGTAGTCAGGAAAGCATCCCTAGTTTTAGACACGTTAAACGTGCAGAGTAATTGGTGCCACGATGTGTGTGGTTTATCGCGGTTTTCCCTTCACGGAATGATATTACGGAGGCCATCGGTATCTAACTTGAGCCCTGCGGAAACGTAACAGATCGCATTAGTCCGTCCATAGGCTCAAGAGCTGATCTTATGAGCGCCTCCTCCGAGACCGACAGTTATAAGTTCCCAATCTTGCGCTGTAAGTGCTAGTGCCAAGAACACCGCTTAAGTCCAGGACTGTGCTGGTACGATCGTAGGAGTGCTGTGATAACTTTCGGCGATACAACACGTTCACTGACAAAGTTACCACCTCTCATGTACGGCCCCGTTCACTTTTGATGATCGGACACCGCCGCTCTTGGCCGAAACGTTAAACGCGTTCTCGAGGTCGCAGTCGTGCGATGCCTAGAGTCTGCCCCAGTACCAGGAATTGTTAGTAGTCGCCCTCTATCGGAATTTTTTTCGTTATTGACCGACCACGCTCCAATAAATTGCTGTCTGTCCCTGGAATCTTGGTCTATTCAGAAGTTTTGCCGACATGACGTGCTCTTGTCGGCCCCGGGAAAGCAGTAAGCCTTGCCTTTCGGTGTAATCTTTATAGACGCGTAGTGGTTGTGCTCGGGGGAGAGTTTGGCATAGTTGCGTTCTAATGATCACATCAGAAGATGCTAGCCCGGAATCCCTGCATCAAACACAGGTACACTGAGTCACATGTTACTCGCGGGGAAAGCATCGGTCGCGTACTGCTCGCCCAACTACTATACACAAATCGACCACTCATCCGGTGCCTTCAATTGACGCTAGAATTTATTGGGCATGCCCCTCCACAGAACAAGGCGTACGTACGACTTCAGTGTTAACATTTTCTGGTCTTCTTAGCCCAACCTGTATATTAGAACGCGGCTATAACGTATTGGCCAATGTGTCAGTTCCTTCTTCAACTTGAACTGAGCGCAGTCATCCAGGGCGGATGAGAGAAATCCGGACTCAGTCGCTCTTTTCGGATGGCAACTTGGAAATCAAGCTAACTAGGTGGT
seq00010   AACGGGAAATATACTAGCAGTTATTTTTTTCGGCCACTGGCAGTTCTCGGCAAGCGGCAGCCGCTGCAATTGCACGACTTGGGTGAATGGACGCAGAGTGCGCGCGGACGTGCTGGCGAATGCGGCGAAGTGTAACGCCGAAGCATTTCGCTTCCTACGCATACTGAGCATTGTAAGGATTGTGTACCGCAACAGGGGAACGTATTACAACGCATACTATGTAGAATGGAGTGCAGGATTGAGGCTAATAAAGTCTCAGATCTCTCATTAGTCGACTCCCGGATACCAGCGTGCATTATACGGTAGCTAGTATATCTCGCAAAGCTGTGTATTGTAACATTATATTGTTCCGCGGAATGTCAACATATGTGTTCACAGTATCCTCAACTGTAAGTGAGGTTAGGTTTCTGCGAACCCAAAGACCGTATCTTCACGGCGCAAAACGTTTGCCTCAGTCATTATTGCATGCGCGATGGTGGCCACTCGTACCAAGAAAAACGGCGACTGCGCGGACTCTTATCAGATGGTGCGGTACCCCTACTGTCCAATAGTTTGGCTCTCTTAAGGATGCAGTTTCTAACTGACATTCCATAGCGGCGAAGAAGGCCTCCCAGGTGCCGGACTATCAACCCTGGATGGGTTCGTGTGAGTGTCTACACCCAGTCATCGCCGGTCGGGACTGGCAACCATGCTCATCTATCGCGGTGCCGCACGATGATCAAGTCATTATTGAGCAATGTCTATTGCCCCTGGGTCACGTTGTGAAAATTCAGCACGGGAGTTGCCGCATTGTTGGTGAGCAGGGCCACGCTCAGGGGGGTTAAACATCGTGTGACTGTCCTCACCGAGTTGGATGTAATTCTTGTCTATCATGAGAGGCCACCTTCAGTCCGCACAGCTACGCATGAAATCTCTTTGCGTGTAACAACTGCCCCACCGGGAAATCGGCGATGGGCCTCGTTGCAGGAGTTACGGTTTTGAATCAGATTAATCACAGAAAAATGCGCACACCCATTTTTCGTCAAGCCCCAACTTCCTCAAGTGAGGCCGCCTCACCGGTAAATATCTGCTGGCAAATAATGCTGGTATCCGACCTATTTCTGACCATCGTCCTCTCATGTGTAAAGAATATGCCCGTGCTTCCCGTGCTTACAGTTGTGCACCTCCTGGCCGGCAAGGGTTGCGTTAGAAAGGTGTTATAAGTACGCTGTAGTCAGGAAAGCATCCCTAGTTTTAGACACGTTAAACGTGCAGAGTAATTGGTGCCACGATGTGTGTGGTTTATCGCGGTTTTCCCTTCACGGAATGATATTACGGAGGCCATCGGTATCTAACTTGAGCCCTGCGGAAACGTAACAGATCGCATTAGTCCGTCCATAGGCTCAAGAGCTGATCTTATGAGCGCCTCCTCCGAGACCGACAGTTATAAGTTCCCAATCTTGCGCTGTAAGTGCTAGTGCCAAGAACACCGCTTAAGTCCAGGACTGTGCTGGTACGATCGTAGGAGTGCTGTGATAACTTTCGGCGATACAACACGTTCACTGACAAAGTTACCACCTCTCATGTACGGCCCCGTTCACTTTTGATGATCGGACACCGCCGCTCTTGGCCGAAACGTTAAACGCGTTCTCGAGGTCGCAGTCGTGCGATGCCTAGAGTCTGCCCCAGTACCAGGAATTGTTAGTAGTCGCCCTCTATCGGAATTTTTTTCGTTATTGACCGACCACGCTCCAATAAATTGCTGTCTGTCCCTGGAATCTTGGTCTATTCAGAAGTTTTGCCGACATGACGTGCTCTTGTCGGCCCCGGGAAAGCAGTAAGCCTTGCCTTTCGGTGTAATCTTTATAGACGCGTAGTGGTTGTGCTCGGGGGAGAGTTTGGCATAGTTGCGTTCTAATGATCACATCAGAAGATGCTAGCCCGGAATCCCTGCATCAAACACAGGTACACTGAGTCACATGTTACTCGCGGGGAAAGCATCGGTCGCGTACTGCTCGCCCAACTACTATACACAAATCGACCACTCATCCGGTGCCTTCAATTGACGCTAGAATTTATTGGGCATGCCCCTCCACAGAACAAGGCGTACGTACGACTTCAGTGTTAACATTTTCTGGTCTTCTTAGCCCAACCTGTATATTAGAACGCGGCTATAACGTATTGGCCAATGTGTCAGTTCCTTCTTCAACTTGAACTGAGCGCAGTCATCCAGGGCGGATGAGAGAAATCCGGACTCAGTCGCTCTTTTCGGATGGCAACTTGGAAATCAAGCTAACTAGGTGGT
seq00011   AACGGGAAATATACTAGCAGTTATTTTTTTCGGCCACTGGCAGTTCTCGGCAAGCGGCAGCCGCTGCAATTGCACGACTTGGGTGAATGGACGCAGAGTGCGCGCGGACGTGCTGGCGAATGCGGCGAAGTGTAACGCCGAAGCATTTCGCTTCCTACGCATACTGAGCATTGTAAGGATTGTGTACCGCAACAGGGGAACGTATTACAACGCATACTATGTAGAATGGAGTGCAGGATTGAGGCTAATAAAGTCTCAGATCTCTCATTAGTCGACTCCCGGATACCAGCGTGCATTATACGGTAGCTAGTATATCTCGCAAAGCTGTGTATTGTAACATTATATTGTTCCGCGGAATGTCAACATATGTGTTCACAGTATCCTCAACTGTAAGTGAGGTTAGGTTTCTGCGAACCCAAAGACCGTATCTTCACGGCGCAAAACGTTTGCCTCAGTCATTATTGCATGCGCGATGGTGGCCACTCGTACCAAGAAAAACGGCGACTGCGCGGACTCTTATCAGATGGTGCGGTACCCCTACTGTCCAATAGTTTGGCTCTCTTAAGGATGCAGTTTCTAACTGACATTCCATAGCGGCGAAGAAGGCCTCCCAGGTGCCGGACTATCAACCCTGGATGGGTTCGTGTGAGTGTCTACACCCAGTCATCGCCGGTCGGGACTGGCAACCATGCTCATCTATCGCGGTGCCGCACGATGATCAAGTCATTATTGAGCAATGTCTATTGCCCCTGGGTCACGTTGTGAAAATTCAGCACGGGAGTTGCCGCATTGTTGGTGAGCAGGGCCACGCTCAGGGGGGTTAAACATCGTGTGACTGTCCTCACCGAGTTGGATGTAATTCTTGTCTATCATGAGAGGCCACCTTCAGTCCGCACAGCTACGCATGAAATCTCTTTGCGTGTAACAACTGCCCCACCGGGAAATCGGCGATGGGCCTCGTTGCAGGAGTTACGGTTTTGAATCAGATTAATCACAGAAAAATGCGCACACCCATTTTTCGTCAAGCCCCAACTTCCTCAAGTGAGGCCGCCTCACCGGTAAATATCTGCTGGCAAATAATGCTGGTATCCGACCTATTTCTGACCATCGTCCTCTCATGTGTAAAGAATATGCCCGTGCTTCCCGTGCTTACAGTTGTGCACCTCCTGGCCGGCAAGGGTTGCGTTAGAAAGGTGTTATAAGTACGCTGTAGTCAGGAAAGCATCCCTAGTTTTAGACACGTTAAACGTGCAGAGTAATTGGTGCCACGATGTGTGTGGTTTATCGCGGTTTTCCCTTCACGGAATGATATTACGGAGGCCATCGGTATCTAACTTGAGCCCTGCGGAAACGTAACAGATCGCATTAGTCCGTCCATAGGCTCAAGAGCTGATCTTATGAGCGCCTCCTCCGAGACCGACAGTTATAAGTTCCCAATCTTGCGCTGTAAGTGCTAGTGCCAAGAACACCGCTTAAGTCCAGGACTGTGCTGGTACGATCGTAGGAGTGCTGTGATAACTTTCGGCGATACAACACGTTCACTGACAAAGTTACCACCTCTCATGTACGGCCCCGTTCACTTTTGATGATCGGACACCGCCGCTCTTGGCCGAAACGTTAAACGCGTTCTCGAGGTCGCAGTCGTGCGATGCCTAGAGTCTGCCCCAGTACCAGGAATTGTTAGTAGTCGCCCTCTATCGGAATTTTTTTCGTTATTGACCGACCACGCTCCAATAAATTGCTGTCTGTCCCTGGAATCTTGGTCTATTCAGAAGTTTTGCCGACATGACGTGCTCTTGTCGGCCCCGGGAAAGCAGTAAGCCTTGCCTTTCGGTGTAATCTTTATAGACGCGTAGTGGTTGTGCTCGGGGGAGAGTTTGGCATAGTTGCGTTCTAATGATCACATCAGAAGATGCTAGCCCGGAATCCCTGCATCAAACACAGGTACACTGAGTCACATGTTACTCGCGGGGAAAGCATCGGTCGCGTACTGCTCGCCCAACTACTATACACAAATCGACCACTCATCCGGTGCCTTCAATTGACGCTAGAATTTATTGGGCATGCCCCTCCACAGAACAAGGCGTACGTACGACTTCAGTGTTAACATTTTCTGGTCTTCTTAGCCCAACCTGTATATTAGAACGCGGCTATAACGTATTGGCCAATGTGTCAGTTCCTTCTTCAACTTGAACTGAGCGCAGTCATCCAGGGCGGATGAGAGAAATCCGGACTCAGTCGCTCTTTTCGGATGGCAACTTGGAAATCAAGCTAACTAGGTGGT
seq00012   AACGGGAAATATACTAGCAGTTATTTTTTTCGGCCACTGGCAGTTCTCGGCAAGCGGCAGCCGCTGCAATTGCACGACTTGGGTGAATGGACGCAGAGTGCGCGCGGACGTGCTGGCGAATGCGGCGAAGTGTAACGCCGAAGCATTTCGCTTCCTACGCATACTGAGCATTGTAAGGATTGTGTACCGCAACAGGGGAACGTATTACAACGCATACTATGTAGAATGGAGTGCAGGATTGAGGCTAATAAAGTCTCAGATCTCTCATTAGTCGACTCCCGGATACCAGCGTGCATTATACGGTAGCTAGTATATCTCGCAAAGCTGTGTATTGTAACATTATATTGTTCCGCGGAATGTCAACATATGTGTTCACAGTATCCTCAACTGTAAGTGAGGTTAGGTTTCTGCGAACCCAAAGACCGTATCTTCACGGCGCAAAACGTTTGCCTCAGTCATTATTGCATGCGCGATGGTGGCCACTCGTACCAAGAAAAACGGCGACTGCGCGGACTCTTATCAGATGGTGCGGTACCCCTACTGTCCAATAGTTTGGCTCTCTTAAGGATGCAGTTTCTAACTGACATTCCATAGCGGCGAAGAAGGCCTCCCAGGTGCCGGACTATCAACCCTGGATGGGTTCGTGTGAGTGTCTACACCCAGTCATCGCCGGTCGGGACTGGCAACCATGCTCATCTATCGCGGTGCCGCACGATGATCAAGTCATTATTGAGCAATGTCTATTGCCCCTGGGTCACGTTGTGAAAATTCAGCACGGGAGTTGCCGCATTGTTGGTGAGCAGGGCCACGCTCAGGGGGGTTAAACATCGTGTGACTGTCCTCACCGAGTTGGATGTAATTCTTGTCTATCATGAGAGGCCACCTTCAGTCCGCACAGCTACGCATGAAATCTCTTTGCGTGTAACAACTGCCCCACCGGGAAATCGGCGATGGGCCTCGTTGCAGGAGTTACGGTTTTGAATCAGATTAATCACAGAAAAATGCGCACACCCATTTTTCGTCAAGCCCCAACTTCCTCAAGTGAGGCCGCCTCACCGGTAAATATCTGCTGGCAAATAATGCTGGTCTCCGACCTATTTCTGACCATCGTCCTCTCATGTGTAAAGAATATGCCCGTGCTTCCCGTGCTTACAGTTGTGCACCTCCTGGCCGGCAAGGGTTGCGTTAGAAAGGTGTTATAAGTACGCTGTAGTCAGGAAAGCATCCCTAGTTTTAGACACGTTAAACGTGCAGAGTAATTGGTGCCACGATGTGTGTGGTTTATCGCGGTTTTCCCTTCACGGAATGATATTACGGAGGCCATCGGTATCTAACTTGAGCCCTGCGGAAACGTAACAGATCGCATTAGTCCGTCCATAGGCTCAAGAGCTGATCTTATGAGCGCCTCCTCCGAGACCGACAGTTATAAGTTCCCAATCTTGCGCTGTAAGTGCTAGTGCCAAGAACACCGCTTAAGTCCAGGACTGTGCTGGTACGATCGTAGGAGTGCTGTGATAACTTTCGGCGATACAACACGTTCACTGACAAAGTTACCACCTCTCATGTACGGCCCCGTTCACTTTTGATGATCGGACACCGCCGCTCTTGGCCGAAACGTTAAACGCGTTCTCGAGGTCGCAGTCGTGCGATGCCTAGAGTCTGCCCCAGTACCAGGAATTGTTAGTAGTCGCCCTCTATCGGAATTTTTTTCGTTATTGACCGACCACGCTCCAATAAATTGCTGTCTGTCCCTGGAATCTTGGTCTATTCAGAAGTTTTGCCGACATGACGTGCTCTTGTCGGCCCCGGGAAAGCAGTAAGCCTTGCCTTTCGGTGTAATCTTTATAGACGCGTAGTGGTTGTGCTCGGGGGAGAGTTTGGCATAGTTGCGTTCTAATGATCACATCAGAAGATGCTAGCCCGGAATCCCTGCATCAAACACAGGTACACTGAGTCACATGTTACTCGCGGGGAAAGCATCGGTCGCGTACTGCTCGCCCAACTACTATACACAAATCGACCACTCATCCGGTGCCTTCAATTGACGCTAGAATTTATTGGGCATGCCCCTCCACAGAACAAGGCGTACGTACGACTTCAGTGTTAACATTTTCTGGTCTTCTTAGCCCAACCTGTATATTAGAACGCGGCTATAACGTATTGGCCAATGTGTCAGTTCCTTCTTCAACTTGAACTGAGCGCAGTCATCCAGGGCGGATGAGAGAAATCCGGACTCAGTCGCTCTTTTCGGATGGCAACTTGGAAATCAAGCTAACTAGGTGGT
seq00013   AACGGGAAATATACTAGCAGTTATTTTTTTCGGCCACTGGCAGTTCTCGGCAAGCGGCAGCCGCTGCAATTGCACGACTTGGGTGAATGGACGCAGAGTGCGCGCGGACGTGCTGGCGAATGCGGCGAAGTGTAACGCCGAAGCATTTCGCTTCCTACGCATACTGAGCATTGTAAGGATTGTGTACCGCAACAGGGGAACGTATTACAACGCATACTATGTAGAATGGAGTGCAGGATTGAGGCTAATAAAGTCTCAGATCTCTCATTAGTCGACTCCCGGATACCAGCGTGCATTATACGGTAGCTAGTATATCTCGCAAAGCTGTGTATTGTAACATTATATTGTTCCGCGGAATGTCAACATATGTGTTCACAGTATCCTCAACTGTAAGTGAGGTTAGGTTTCTGCGAACCCAAAGACCGTATCTTCACGGCGCAAAACGTTTGCCTCAGTCATTATTGCATGCGCGATGGTGGCCACTCGTACCAAGAAAAACGGCGACTGCGCGGACTCTTATCAGATGGTGCGGTACCCCTACTGTCCAATAGTTTGGCTCTCTTAAGGATGCAGTTTCTAACTGACATTCCATAGCGGCGAAGAAGGCCTCCCAGGTGCCGGACTATCAACCCTGGATGGGTTCGTGTGAGTGTCTACACCCAGTCATCGCCGGTCGGGACTGGCAACCATGCTCATCTATCGCGGTGCCGCACGATGATCAAGTCATTATTGAGCAATGTCTATTGCCCCTGGGTCACGTTGTGAAAATTCAGCACGGGAGTTGCCGCATTGTTGGTGAGCAGGGCCACGCTCAGGGGGGTTAAACATCGTGTGACTGTCCTCACCGAGTTGGATGTAATTCTTGTCTATCATGAGAGGCCACCTTCAGTCCGCACAGCTACGCATGAAATCTCTTTGCGTGTAACAACTGCCCCACCGGGAAATCGGCGATGGGCCTCGTTGCAGGAGTTACGGTTTTGAATCAGATTAATCACAGAAAAATGCGCACACCCATTTTTCGTCAAGCCCCAACTTCCTCAAGTGAGGCCGCCTCACCGGTAAATATCTGCTGGCAAATAATGCTGGTCTCCGACCTATTTCTGACCATCGTCCTCTCATGTGTAAAGAATATGCCCGTGCTTCCCGTGCTTACAGTTGTGCACCTCCTGGCCGGCAAGGGTTGCGTTAGAAAGGTGTTATAAGTACGCTGTAGTCAGGAAAGCATCCCTAGTTTTAGACACGTTAAACGTGCAGAGTAATTGGTGCCACGATGTGTGTGGTTTATCGCGGTTTTCCCTTCACGGAATGATATTACGGAGGCCATCGGTATCTAACTTGAGCCCTGCGGAAACGTAACAGATCGCATTAGTCCGTCCATAGGCTCAAGAGCTGATCTTATGAGCGCCTCCTCCGAGACCGACAGTTATAAGTTCCCAATCTTGCGCTGTAAGTGCTAGTGCCAAGAACACCGCTTAAGTCCAGGACTGTGCTGGTACGATCGTAGGAGTGCTGTGATAACTTTCGGCGATACAACACGTTCACTGACAAAGTTACCACCTCTCATGTACGGCCCCGTTCACTTTTGATGATCGGACACCGCCGCTCTTGGCCGAAACGTTAAACGCGTTCTCGAGGTCGCAGTCGTGCGATGCCTAGAGTCTGCCCCAGTACCAGGAATTGTTAGTAGTCGCCCTCTATCGGAATTTTTTTCGTTATTGACCGACCACGCTCCAATAAATTGCTGTCTGTCCCTGGAATCTTGGTCTATTCAGAAGTTTTGCCGACATGACGTGCTCTTGTCGGCCCCGGGAAAGCAGTAAGCCTTGCCTTTCGGTGTAATCTTTATAGACGCGTAGTGGTTGTGCTCGGGGGAGAGTTTGGCATAGTTGCGTTCTAATGATCACATCAGAAGATGCTAGCCCGGAATCCCTGCATCAAACACAGGTACACTGAGTCACATGTTACTCGCGGGGAAAGCATCGGTCGCGTACTGCTCGCCCAACTACTATACACAAATCGACCACTCATCCGGTGCCTTCAATTGACGCTAGAATTTATTGGGCATGCCCCTCCACAGAACAAGGCGTACGTACGACTTCAGTGTTAACATTTTCTGGTCTTCTTAGCCCAACCTGTATATTAGAACGCGGCTATAACGTATTGGCCAATGTGTCAGTTCCTTCTTCAACTTGAACTGAGCGCAGTCATCCAGGGCGGATGAGAGAAATCCGGACTCAGTCGCTCTTTTCGGATGGCAACTTGGAAATCAAGCTAACTAGGTGGT
seq00014   AACGGGAAATATACTAGCAGTTATTTTTTTCGGCCACTGGCAGTTCTCGGCAAGCGGCAGCCGCTGCAATTGCACGACTTGGGTGAATGGACGCAGAGTGCGCGCGGACGTGCTGGCGAATGCGGCGAAGTGTAACGCCGAAGCATTTCGCTTCCTACGCATACTGAGCATTGTAAGGATTGTGTACCGCAACAGGGGAACGTATTACAACGCATACTATGTAGAATGGAGTGCAGGATTGAGGCTAATAAAGTCTCAGATCTCTCATTAGTCGACTCCCGGATACCAGCGTGCATTATACGGTAGCTAGTATATCTCGCAAAGCTGTGTATTGTAACATTATATTGTTCCGCGGAATGTCAACATATGTGTTCACAGTATCCTCAACTGTAAGTGAGGTTAGGTTTCTGCGAACCCAAAGACCGTATCTTCACGGCGCAAAACGTTTGCCTCAGTCATTATTGCATGCGCGATGGTGGCCACTCGTACCAAGAAAAACGGCGACTGCGCGGACTCTTATCAGATGGTGCGGTACCCCTACTGTCCAATAGTTTGGCTCTCTTAAGGATGCAGTTTCTAACTGACATTCCATAGCGGCGAAGAAGGCCTCCCAGGTGCCGGACTATCAACCCTGGATGGGTTCGTGTGAGTGTCTACACCCAGTCATCGCCGGTCGGGACTGGCAACCATGCTCATCTATCGCGGTGCCGCACGATGATCAAGTCATTATTGAGCAATGTCTATTGCCCCTGGGTCACGTTGTGAAAATTCAGCACGGGAGTTGCCGCATTGTTGGTGAGCAGGGCCACGCTCAGGGGGGTTAAACATCGTGTGACTGTCCTCACCGAGTTGGATGTAATTCTTGTCTATCATGAGAGGCCACCTTCAGTCCGCACAGCTACGCATGAAATCTCTTTGCGTGTAACAACTGCCCCACCGGGAAATCGGCGATGGGCCTCGTTGCAGGAGTTACGGTTTTGAATCAGATTAATCACAGAAAAATGCGCACACCCATTTTTCGTCAAGCCCCAACTTCCTCAAGTGAGGCCGCCTCACCGGTAAATATCTGCTGGCAAATAATGCTGGTCTCCGACCTATTTCTGACCATCGTCCTCTCATGTGTAAAGAATATGCCCGTGCTTCCCGTGCTTACAGTTGTGCACCTCCTGGCCGGCAAGGGTTGCGTTAGAAAGGTGTTATAAGTACGCTGTAGTCAGGAAAGCATCCCTAGTTTTAGACACGTTAAACGTGCAGAGTAATTGGTGCCACGATGTGTGTGGTTTATCGCGGTTTTCCCTTCACGGAATGATATTACGGAGGCCATCGGTATCTAACTTGAGCCCTGCGGAAACGTAACAGATCGCATTAGTCCGTCCATAGGCTCAAGAGCTGATCTTATGAGCGCCTCCTCCGAGACCGACAGTTATAAGTTCCCAATCTTGCGCTGTAAGTGCTAGTGCCAAGAACACCGCTTAAGTCCAGGACTGTGCTGGTACGATCGTAGGAGTGCTGTGATAACTTTCGGCGATACAACACGTTCACTGACAAAGTTACCACCTCTCATGTACGGCCCCGTTCACTTTTGATGATCGGACACCGCCGCTCTTGGCCGAAACGTTAAACGCGTTCTCGAGGTCGCAGTCGTGCGATGCCTAGAGTCTGCCCCAGTACCAGGAATTGTTAGTAGTCGCCCTCTATCGGAATTTTTTTCGTTATTGACCGACCACGCTCCAATAAATTGCTGTCTGTCCCTGGAATCTTGGTCTATTCAGAAGTTTTGCCGACATGACGTGCTCTTGTCGGCCCCGGGAAAGCAGTAAGCCTTGCCTTTCGGTGTAATCTTTATAGACGCGTAGTGGTTGTGCTCGGGGGAGAGTTTGGCATAGTTGCGTTCTAATGATCACATCAGAAGATGCTAGCCCGGAATCCCTGCATCAAACACAGGTACACTGAGTCACATGTTACTCGCGGGGAAAGCATCGGTCGCGTACTGCTCGCCCAACTACTATACACAAATCGACCACTCATCCGGTGCCTTCAATTGACGCTAGAATTTATTGGGCATGCCCCTCCACAGAACAAGGCGTACGTACGACTTCAGTGTTAACATTTTCTGGTCTTCTTAGCCCAACCTGTATATTAGAACGCGGCTATAACGTATTGGCCAATGTGTCAGTTCCTTCTTCAACTTGAACTGAGCGCAGTCATCCAGGGCGGATGAGAGAAATCCGGACTCAGTCGCTCTTTTCGGATGGCAACTTGGAAATCAAGCTAACTAGGTGGT
seq00015   AACGGGAAATATACTAGCAGTTATTTTTTTCGGCCACTGGCAGTTCTCGGCAAGCGGCAGCCGCTGCAATTGCACGACTTGGGTGAATGGACGCAGAGTGCGCGCGGACGTGCTGGCGAATGCGGCGAAGTGTAACGCCGAAGCATTTCGCTTCCTACGCATACTGAGCATTGTAAGGATTGTGTACCGCAACAGGGGAACGTATTACAACGCATACTATGTAGAATGGAGTGCAGGATTGAGGCTAATAAAGTCTCAGATCTCTCATTAGTCGACTCCCGGATACCAGCGTGCATTATACGGTAGCTAGTATATCTCGCAAAGCTGTGTATTGTAACATTATATTGTTCCGCGGAATGTCAACATATGTGTTCACAGTATCCTCAACTGTAAGTGAGGTTAGGTTTCTGCGAACCCAAAGACCGTATCTTCACGGCGCAAAACGTTTGCCTCAGTCATTATTGCATGCGCGATGGTGGCCACTCGTACCAAGAAAAACGGCGACTGCGCGGACTCTTATCAGATGGTGCGGTACCCCTACTGTCCAATAGTTTGGCTCTCTTAAGGATGCAGTTTCTAACTGACATTCCATAGCGGCGAAGAAGGCCTCCCAGGTGCCGGACTATCAACCCTGGATGGGTTCGTGTGAGTGTCTACACCCAGTCATCGCCGGTCGGGACTGGCAACCATGCTCATCTATCGCGGTGCCGCACGATGATCAAGTCATTATTGAGCAATGTCTATTGCCCCTGGGTCACGTTGTGAAAATTCAGCACGGGAGTTGCCGCATTGTTGGTGAGCAGGGCCACGCTCAGGGGGGTTAAACATCGTGTGACTGTCCTCACCGAGTTGGATGTAATTCTTGTCTATCATGAGAGGCCACCTTCAGTCCGCACAGCTACGCATGAAATCTCTTTGCGTGTAACAACTGCCCCACCGGGAAATCGGCGATGGGCCTCGTTGCAGGAGTTACGGTTTTGAATCAGATTAATCACAGAAAAATGCGCACACCCATTTTTCGTCAAGCCCCAACTTCCTCAAGTGAGGCCGCCTCACCGGTAAATATCTGCTGGCAAATAATGCTGGTATCCGACCTATTTCTGACCATCGTCCTCTCATGTGTAAAGAATATGCCCGTGCTTCCCGTGCTTACAGTTGTGCACCTCCTGGCCGGCAAGGGTTGCGTTAGAAAGGTGTTATAAGTACGCTGTAGTCAGGAAAGCATCCCTAGTTTTAGACACGTTAAACGTGCAGAGTAATTGGTGCCACGATGTGTGTGGTTTATCGCGGTTTTCCCTTCACGGAATGATATTACGGAGGCCATCGGTATCTAACTTGAGCCCTGCGGAAACGTAACAGATCGCATTAGTCCGTCCATAGGCTCAAGAGCTGATCTTATGAGCGCCTCCTCCGAGACCGACAGTTATAAGTTCCCAATCTTGCGCTGTAAGTGCTAGTGCCAAGAACACCGCTTAAGTCCAGGACTGTGCTGGTACGATCGTAGGAGTGCTGTGATAACTTTCGGCGATACAACACGTTCACTGACAAAGTTACCACCTCTCATGTACGGCCCCGTTCACTTTTGATGATCGGACACCGCCGCTCTTGGCCGAAACGTTAAACGCGTTCTCGAGGTCGCAGTCGTGCGATGCCTAGAGTCTGCCCCAGTACCAGGAATTGTTAGTAGTCGCCCTCTATCGGAATTTTTTTCGTTATTGACCGACCACGCTCCAATAAATTGCTGTCTGTCCCTGGAATCTTGGTCTATTCAGAAGTTTTGCCGACATGACGTGCTCTTCTCGGCCCCGGGAAAGCAGTAAGCCTTGCCTTTCGGTGTAATCTTTATAGACGCGTAGTGGTTGTGCTCGGGGGAGAGTTTGGCATAGTTGCGTTCTAATGATCACATCAGAAGATGCTAGCCCGGAATCCCTGCATCAAACACAGGTACACTGAGTCACATGTTACTCGCGGGGAAAGCATCGGTCGCGTACTGCTCGCCCAACTACTATACACAAATCGACCACTCATCCGGTGCCTTCAATTGACGCTAGAATTTATTGGGCATGCCCCTCCACAGAACAAGGCGTACGTACGACTTCAGTGTTAACATTTTCTGGTCTTCTTAGCCCAACCTGTATATTAGAACGCGGCTATAACGTATTGGCCAATGTGTCAGTTCCTTCTTCAACTTGAACTGAGCGCAGTCATCCAGGGCGGATGAGAGAAATCCGGACTCAGTCGCTCTTTTCGGATGGCAACTTGGAAATCAAGCTAACTAGGTGGT
seq00016   AACGGGAAATATACTAGCAGTTATTTTTTTCGGCCACTGGCAGTTCTCGGCAAGCGGCAGCCGCTGCAATTGCACGACTTGGGTGAATGGACGCAGAGTGCGCGCGGACGTGCTGGCGAATGCGGCGAAGTGTAACGCCGAAGCATTTCGCTTCCTACGCATACTGAGCATTGTAAGGATTGTGTACCGCAACAGGGGAACGTATTACAACGCATACTATGTAGAATGGAGTGCAGGATTGAGGCTAATAAAGTCTCAGATCTCTCATTAGTCGACTCCCGGATACCAGCGTGCATTATACGGTAGCTAGTATATCTCGCAAAGCTGTGTATTGTAACATTATATTGTTCCGCGGAATGTCAACATATGTGTTCACAGTATCCTCAACTGTAAGTGAGGTTAGGTTTCTGCGAACCCAAAGACCGTATCTTCACGGCGCAAAACGTTTGCCTCAGTCATTATTGCATGCGCGATGGTGGCCACTCGTACCAAGAAAAACGGCGACTGCGCGGACTCTTATCAGATGGTGCGGTACCCCTACTGTCCAATAGTTTGGCTCTCTTAAGGATGCAGTTTCTAACTGACATTCCATAGCGGCGAAGAAGGCCTCCCAGGTGCCGGACTATCAACCCTGGATGGGTTCGTGTGAGTGTCTACACCCAGTCATCGCCGGTCGGGACTGGCAACCATGCTCATCTATCGCGGTGCCGCACGATGATCAAGTCATTATTGAGCAATGTCTATTGCCCCTGGGTCACGTTGTGAAAATTCAGCACGGGAGTTGCCGCATTGTTGGTGAGCAGGGCCACGCTCAGGGGGGTTAAACATCGTGTGACTGTCCTCACCGAGTTGGATGTAATTCTTGTCTATCATGAGAGGCCACCTTCAGTCCGCACAGCTACGCATGAAATCTCTTTGCGTGTAACAACTGCCCCACCGGGAAATCGGCGATGGGCCTCGTTGCAGGAGTTACGGTTTTGAATCAGATTAATCACAGAAAAATGCGCACACCCATTTTTCGTCAAGCCCCAACTTCCTCAAGTGAGGCCGCCTCACCGGTAAATATCTGCTGGCAAATAATGCTGGTATCCGACCTATTTCTGACCATCGTCCTCTCATGTGTAAAGAATATGCCCGTGCTTCCCGTGCTTACAGTTGTGCACCTCCTGGCCGGCAAGGGTTGCGTTAGAAAGGTGTTATAAGTACGCTGTAGTCAGGAAAGCATCCCTAGTTTTAGACACGTTAAACGTGCAGAGTAATTGGTGCCACGATGTGTGTGGTTTATCGCGGTTTTCCCTTCACGGAATGATATTACGGAGGCCATCGGTATCTAACTTGAGCCCTGCGGAAACGTAACAGATCGCATTAGTCCGTCCATAGGCTCAAGAGCTGATCTTATGAGCGCCTCCTCCGAGACCGACAGTTATAAGTTCCCAATCTTGCGCTGTAAGTGCTAGTGCCAAGAACACCGCTTAAGTCCAGGACTGTGCTGGTACGATCGTAGGAGTGCTGTGATAACTTTCGGCGATACAACACGTTCACTGACAAAGTTACCACCTCTCATGTACGGCCCCGTTCACTTTTGATGATCGGACACCGCCGCTCTTGGCCGAAACGTTAAACGCGTTCTCGAGGTCGCAGTCGTGCGATGCCTAGAGTCTGCCCCAGTACCAGGAATTGTTAGTAGTCGCCCTCTATCGGAATTTTTTTCGTTATTGACCGACCACGCTCCAATAAATTGCTGTCTGTCCCTGGAATCTTGGTCTATTCAGAAGTTTTGCCGACATGACGTGCTCTTGTCGGCCCCGGGAAAGCAGTAAGCCTTGCCTTTCGGTGTAATCTTTATAGACGCGTAGTGGTTGTGCTCGGGGGAGAGTTTGGCATAGTTGCGTTCTAATGATCACATCAGAAGATGCTAGCCCGGAATCCCTGCATCAAACACAGGTACACTGAGTCACATGTTACTCGCGGGGAAAGCATCGGTCGCGTACTGCTCGCCCAACTACTATACACAAATCGACCACTCATCCGGTGCCTTCAATTGACGCTAGAATTTATTGGGCATGCCCCTCCACAGAACAAGGCGTACGTACGACTTCAGTGTTAACATTTTCTGGTCTTCTTAGCCCAACCTGTATATTAGAACGCGGCTATAACGTATTGGCCAATGTGTCAGTTCCTTCTTCAACTTGAACTGAGCGCAGTCATCCAGGGCGGATGAGAGAAATCCGGACTCAGTCGCTCTTTTCGGATGGCAACTTGGAAATCAAGCTAACTAGGTGGT
seq00017   AACGGGAAATATACTAGCAGTTATTTTTTTCGGCCACTGGCAGTTCTCGGCAAGCGGCAGCCGCTGCAATTGCACGACTTGGGTGAATGGACGCAGAGTGCGCGCGGACGTGCTGGCGAATGCGGCGAAGTGTAACGCCGAAGCATTTCGCTTCCTACGCATACTGAGCATTGTAAGGATTGTGTACCGCAACAGGGGAACGTATTACAACGCATACTATGTAGAATGGAGTGCAGGATTGAGGCTAATAAAGTCTCAGATCTCTCATTAGTCGACTCCCGGATACCAGCGTGCATTATACGGTAGCTAGTATATCTCGCAAAGCTGTGTATTGTAACATTATATTGTTCCGCGGAATGTCAACATATGTGTTCACAGTATCCTCAACTGTAAGTGAGGTTAGGTTTCTGCGAACCCAAAGACCGTATCTTCACGGCGCAAAACGTTTGCCTCAGTCATTATTGCATGCGCGATGGTGGCCACTCGTACCAAGAAAAACGGCGACTGCGCGGACTCTTATCAGATGGTGCGGTACCCCTACTGTCCAATAGTTTGGCTCTCTTAAGGATGCAGTTTCTAACTGACATTCCATAGCGGCGAAGAAGGCCTCCCAGGTGCCGGACTATCAACCCTGGATGGGTTCGTGTGAGTGTCTACACCCAGTCATCGCCGGTCGGGACTGGCAACCATGCTCATCTATCGCGGTGCCGCACGATGATCAAGTCATTATTGAGCAATGTCTATTGCCCCTGGGTCACGTTGTGAAAATTCAGCACGGGAGTTGCCGCATTGTTGGTGAGCAGGGCCACGCTCAGGGGGGTTAAACATCGTGTGACTGTCCTCACCGAGTTGGATGTAATTCTTGTCTATCATGAGAGGCCACCTTCAGTCCGCACAGCTACGCATGAAATCTCTTTGCGTGTAACAACTGCCCCACCGGGAAATCGGCGATGGGCCTCGTTGCAGGAGTTACGGTTTTGAATCAGATTAATCACAGAAAAATGCGCACACCCATTTTTCGTCAAGCCCCAACTTCCTCAAGTGAGGCCGCCTCACCGGTAAATATCTGCTGGCAAATAATGCTGGTATCCGACCTATTTCTGACCATCGTCCTCTCATGTGTAAAGAATATGCCCGTGCTTCCCGTGCTTACAGTTGTGCACCTCCTGGCCGGCAAGGGTTGCGTTAGAAAGGTGTTATAAGTACGCTGTAGTCAGGAAAGCATCCCTAGTTTTAGACACGTTAAACGTGCAGAGTAATTGGTGCCACGATGTGTGTGGTTTATCGCGGTTTTCCCTTCACGGAATGATATTACGGAGGCCATCGGTATCTAACTTGAGCCCTGCGGAAACGTAACAGATCGCATTAGTCCGTCCATAGGCTCAAGAGCTGATCTTATGAGCGCCTCCTCCGAGACCGACAGTTATAAGTTCCCAATCTTGCGCTGTAAGTGCTAGTGCCAAGAACACCGCTTAAGTCCAGGACTGTGCTGGTACGATCGTAGGAGTGCTGTGATAACTTTCGGCGATACAACACGTTCACTGACAAAGTTACCACCTCTCATGTACGGCCCCGTTCACTTTTGATGATCGGACACCGCCGCTCTTGGCCGAAACGTTAAACGCGTTCTCGAGGTCGCAGTCGTGCGATGCCTAGAGTCTGCCCCAGTACCAGGAATTGTTAGTAGTCGCCCTCTATCGGAATTTTTTTCGTTATTGACCGACCACGCTCCAATAAATTGCTGTCTGTCCCTGGAATCTTGGTCTATTCAGAAGTTTTGCCGACATGACGTGCTCTTGTCGGCCCCGGGAAAGCAGTAAGCCTTGCCTTTCGGTGTAATCTTTATAGACGCGTAGTGGTTGTGCTCGGGGGAGAGTTTGGCATAGTTGCGTTCTAATGATCACATCAGAAGATGCTAGCCCGGAATCCCTGCATCAAACACAGGTACACTGAGTCACATGTTACTCGCGGGGAAAGCATCGGTCGCGTACTGCTCGCCCAACTACTATACACAAATCGACCACTCATCCGGTGCCTTCAATTGACGCTAGAATTTATTGGGCATGCCCCTCCACAGAACAAGGCGTACGTACGACTTCAGTGTTAACATTTTCTGGTCTTCTTAGCCCAACCTGTATATTAGAACGCGGCTATAACGTATTGGCCAATGTGTCAGTTCCTTCTTCAACTTGAACTGAGCGCAGTCATCCAGGGCGGATGAGAGAAATCCGGACTCAGTCGCTCTTTTCGGATGGCAACTTGGAAATCAAGCTAACTAGGTGGT
seq00018   AACGGGAAATATACTAGCAGTTATTTTTTTCGGCCACTGGCAGTTCTCGGCAAGCGGCAGCCGCTGCAATTGCACGACTTGGGTGAATGGACGCAGAGTGCGCGCGGACGTGCTGGCGAATGCGGCGAAGTGTAACGCCGAAGCATTTCGCTTCCTACGCATACTGAGCATTGTAAGGATTGTGTACCGCAACAGGGGAACGTATTACAACGCATACTATGTAGAATGGAGTGCAGGATTGAGGCTAATAAAGTCTCAGATCTCTCATTAGTCGACTCCCGGATACCAGCGTGCATTATACGGTAGCTAGTATATCTCGCAAAGCTGTGTATTGTAACATTATATTGTTCCGCGGAATGTCAACATATGTGTTCACAGTATCCTCAACTGTAAGTGAGGTTAGGTTTCTGCGAACCCAAAGACCGTATCTTCACGGCGCAAAACGTTTGCCTCAGTCATTATTGCATGCGCGATGGTGGCCACTCGTACCAAGAAAAACGGCGACTGCGCGGACTCTTATCAGATGGTGCGGTACCCCTACTGTCCAATAGTTTGGCTCTCTTAAGGATGCAGTTTCTAACTGACATTCCATAGCGGCGAAGAAGGCCTCCCAGGTGCCGGACTATCAACCCTGGATGGGTTCGTGTGAGTGTCTACACCCAGTCATCGCCGGTCGGGACTGGCAACCATGCTCATCTATCGCGGTGCCGCACGATGATCAAGTCATTATTGAGCAATGTCTATTGCCCCTGGGTCACGTTGTGAAAATTCAGCACGGGAGTTGCCGCATTGTTGGTGAGCAGGGCCACGCTCAGGGGGGTTAAACATCGTGTGACTGTCCTCACCGAGTTGGATGTAATTCTTGTCTATCATGAGAGGCCACCTTCAGTCCGCACAGCTACGCATGAAATCTCTTTGCGTGTAACAACTGCCCCACCGGGAAATCGGCGATGGGCCTCGTTGCAGGAGTTACGGTTTTGAATCAGATTAATCACAGAAAAATGCGCACACCCATTTTTCGTCAAGCCCCAACTTCCTCAAGTGAGGCCGCCTCACCGGTAAATATCTGCTGGCAAATAATGCTGGTCTCCGACCTATTTCTGACCATCGTCCTCTCATGTGTAAAGAATATGCCCGTGCTTCCCGTGCTTACAGTTGTGCACCTCCTGGCCGGCAAGGGTTGCGTTAGAAAGGTGTTATAAGTACGCTGTAGTCAGGAAAGCATCCCTAGTTTTAGACACGTTAAACGTGCAGAGTAATTGGTGCCACGATGTGTGTGGTTTATCGCGGTTTTCCCTTCACGGAATGATATTACGGAGGCCATCGGTATCTAACTTGAGCCCTGCGGAAACGTAACAGATCGCATTAGTCCGTCCATAGGCTCAAGAGCTGATCTTATGAGCGCCTCCTCCGAGACCGACAGTTATAAGTTCCCAATCTTGCGCTGTAAGTGCTAGTGCCAAGAACACCGCTTAAGTCCAGGACTGTGCTGGTACGATCGTAGGAGTGCTGTGATAACTTTCGGCGATACAACACGTTCACTGACAAAGTTACCACCTCTCATGTACGGCCCCGTTCACTTTTGATGATCGGACACCGCCGCTCTTGGCCGAAACGTTAAACGCGTTCTCGAGGTCGCAGTCGTGCGATGCCTAGAGTCTGCCCCAGTACCAGGAATTGTTAGTAGTCGCCCTCTATCGGAATTTTTTTCGTTATTGACCGACCACGCTCCAATAAATTGCTGTCTGTCCCTGGAATCTTGGTCTATTCAGAAGTTTTGCCGACATGACGTGCTCTTGTCGGCCCCGGGAAAGCAGTAAGCCTTGCCTTTCGGTGTAATCTTTATAGACGCGTAGTGGTTGTGCTCGGGGGAGAGTTTGGCATAGTTGCGTTCTAATGATCACATCAGAAGATGCTAGCCCGGAATCCCTGCATCAAACACAGGTACACTGAGTCACATGTTACTCGCGGGGAAAGCATCGGTCGCGTACTGCTCGCCCAACTACTATACACAAATCGACCACTCATCCGGTGCCTTCAATTGACGCTAGAATTTATTGGGCATGCCCCTCCACAGAACAAGGCGTACGTACGACTTCAGTGTTAACATTTTCTGGTCTTCTTAGCCCAACCTGTATATTAGAACGCGGCTATAACGTATTGGCCAATGTGTCAGTTCCTTCTTCAACTTGAACTGAGCGCAGTCATCCAGGGCGGATGAGAGAAATCCGGACTCAGTCGCTCTTTTCGGATGGCAACTTGGAAATCAAGCTAACTAGGTGGT
seq00019   AACGGGAAATATACTAGCAGTTATTTTTTTCGGCCACTGGCAGTTCTCGGCAAGCGGCAGCCGCTGCAATTGCACGACTTGGGTGAATGGACGCAGAGTGCGCGCGGACGTGCTGGCGAATGCGGCGAAGTGTAACGCCGAAGCATTTCGCTTCCTACGCATACTGAGCATTGTAAGGATTGTGTACCGCAACAGGGGAACGTATTACAACGCATACTATGTAGAATGGAGTGCAGGATTGAGGCTAATAAAGTCTCAGATCTCTCATTAGTCGACTCCCGGATACCAGCGTGCATTATACGGTAGCTAGTATATCTCGCAAAGCTGTGTATTGTAACATTATATTGTTCCGCGGAATGTCAACATATGTGTTCACAGTATCCTCAACTGTAAGTGAGGTTAGGTTTCTGCGAACCCAAAGACCGTATCTTCACGGCGCAAAACGTTTGCCTCAGTCATTATTGCATGCGCGATGGTGGCCACTCGTACCAAGAAAAACGGCGACTGCGCGGACTCTTATCAGATGGTGCGGTACCCCTACTGTCCAATAGTTTGGCTCTCTTAAGGATGCAGTTTCTAACTGACATTCCATAGCGGCGAAGAAGGCCTCCCAGGTGCCGGACTATCAACCCTGGATGGGTTCGTGTGAGTGTCTACACCCAGTCATCGCCGGTCGGGACTGGCAACCATGCTCATCTATCGCGGTGCCGCACGATGATCAAGTCATTATTGAGCAATGTCTATTGCCCCTGGGTCACGTTGTGAAAATTCAGCACGGGAGTTGCCGCATTGTTGGTGAGCAGGGCCACGCTCAGGGGGGTTAAACATCGTGTGACTGTCCTCACCGAGTTGGATGTAATTCTTGTCTATCATGAGAGGCCACCTTCAGTCCGCACAGCTACGCATGAAATCTCTTTGCGTGTAACAACTGCCCCACCGGGAAATCGGCGATGGGCCTCGTTGCAGGAGTTACGGTTTTGAATCAGATTAATCACAGAAAAATGCGCACACCCATTTTTCGTCAAGCCCCAACTTCCTCAAGTGAGGCCGCCTCACCGGTAAATATCTGCTGGCAAATAATGCTGGTATCCGACCTATTTCTGACCATCGTCCTCTCATGTGTAAAGAATATGCCCGTGCTTCCCGTGCTTACAGTTGTGCACCTCCTGGCCGGCAAGGGTTGCGTTAGAAAGGTGTTATAAGTACGCTGTAGTCAGGAAAGCATCCCTAGTTTTAGACACGTTAAACGTGCAGAGTAATTGGTGCCACGATGTGTGTGGTTTATCGCGGTTTTCCCTTCACGGAATGATATTACGGAGGCCATCGGTATCTAACTTGAGCCCTGCGGAAACGTAACAGATCGCATTAGTCCGTCCATAGGCTCAAGAGCTGATCTTATGAGCGCCTCCTCCGAGACCGACAGTTATAAGTTCCCAATCTTGCGCTGTAAGTGCTAGTGCCAAGAACACCGCTTAAGTCCAGGACTGTGCTGGTACGATCGTAGGAGTGCTGTGATAACTTTCGGCGATACAACACGTTCACTGACAAAGTTACCACCTCTCATGTACGGCCCCGTTCACTTTTGATGATCGGACACCGCCGCTCTTGGCCGAAACGTTAAACGCGTTCTCGAGGTCGCAGTCGTGCGATGCCTAGAGTCTGCCCCAGTACCAGGAATTGTTAGTAGTCGCCCTCTATCGGAATTTTTTTCGTTATTGACCGACCACGCTCCAATAAATTGCTGTCTGTCCCTGGAATCTTGGTCTATTCAGAAGTTTTGCCGACATGACGTGCTCTTGTCGGCCCCGGGAAAGCAGTAAGCCTTGCCTTTCGGTGTAATCTTTATAGACGCGTAGTGGTTGTGCTCGGGGGAGAGTTTGGCATAGTTGCGTTCTAATGATCACATCAGAAGATGCTAGCCCGGAATCCCTGCATCAAACACAGGTACACTGAGTCACATGTTACTCGCGGGGAAAGCATCGGTCGCGTACTGCTCGCCCAACTACTATACACAAATCGACCACTCATCCGGTGCCTTCAATTGACGCTAGAATTTATTGGGCATGCCCCTCCACAGAACAAGGCGTACGTACGACTTCAGTGTTAACATTTTCTGGTCTTCTTAGCCCAACCTGTATATTAGAACGCGGCTATAACGTATTGGCCAATGTGTCAGTTCCTTCTTCAACTTGAACTGAGCGCAGTCATCCAGGGCGGATGAGAGAAATCCGGACTCAGTCGCTCTTTTCGGATGGCAACTTGGAAATCAAGCTAACTAGGTGGT
seq00020   AACGGGAAATATACTAGCAGTTATTTTTTTCGGCCACTGGCAGTTCTCGGCAAGCGGCAGCCGCTGCAATTGCACGACTTGGGTGAATGGACGCAGAGTGCGCGCGGACGTGCTGGCGAATGCGGCGAAGTGTAACGCCGAAGCATTTCGCTTCCTACGCATACTGAGCATTGTAAGGATTGTGTACCGCAACAGGGGAACGTATTACAACGCATACTATGTAGAATGGAGTGCAGGATTGAGGCTAATAAAGTCTCAGATCTCTCATTAGTCGACTCCCGGATACCAGCGTGCATTATACGGTAGCTAGTATATCTCGCAAAGCTGTGTATTGTAACATTATATTGTTCCGCGGAATGTCAACATATGTGTTCACAGTATCCTCAACTGTAAGTGAGGTTAGGTTTCTGCGAACCCAAAGACCGTATCTTCACGGCGCAAAACGTTTGCCTCAGTCATTATTGCATGCGCGATGGTGGCCACTCGTACCAAGAAAAACGGCGACTGCGCGGACTCTTATCAGATGGTGCGGTACCCCTACTGTCCAATAGTTTGGCTCTCTTAAGGATGCAGTTTCTAACTGACATTCCATAGCGGCGAAGAAGGCCTCCCAGGTGCCGGACTATCAACCCTGGATGGGTTCGTGTGAGTGTCTACACCCAGTCATCGCCGGTCGGGACTGGCAACCATGCTCATCTATCGCGGTGCCGCACGATGATCAAGTCATTATTGAGCAATGTCTATTGCCCCTGGGTCACGTTGTGAAAATTCAGCACGGGAGTTGCCGCATTGTTGGTGAGCAGGGCCACGCTCAGGGGGGTTAAACATCGTGTGACTGTCCTCACCGAGTTGGATGTAATTCTTGTCTATCATGAGAGGCCACCTTCAGTCCGCACAGCTACGCATGAAATCTCTTTGCGTGTAACAACTGCCCCACCGGGAAATCGGCGATGGGCCTCGTTGCAGGAGTTACGGTTTTGAATCAGATTAATCACAGAAAAATGCGCACACCCATTTTTCGTCAAGCCCCAACTTCCTCAAGTGAGGCCGCCTCACCGGTAAATATCTGCTGGCAAATAATGCTGGTATCCGACCTATTTCTGACCATCGTCCTCTCATGTGTAAAGAATATGCCCGTGCTTCCCGTGCTTACAGTTGTGCACCTCCTGGCCGGCAAGGGTTGCGTTAGAAAGGTGTAATAAGTACGCTGTAGTCAGGAAAGCATCCCTAGTTTTAGACACGTTAAACGTGCAGAGTAATTGGTGCCACGATGTGTGTGGTTTATCGCGGTTTTCCCTTCACGGAATGATATTACGGAGGCCATCGGTATCTAACTTGAGCCCTGCGGAAACGTAACAGATCGCATTAGTCCGTCCATAGGCTCAAGAGCTGATCTTATGAGCGCCTCCTCCGAGACCGACAGTTATAAGTTCCCAATCTTGCGCTGTAAGTGCTAGTGCCAAGAACACCGCTTAAGTCCAGGACTGTGCTGGTACGATCGTAGGAGTGCTGTGATAACTTTCGGCGATACAACACGTTCACTGACAAAGTTACCACCTCTCATGTACGGCCCCGTTCACTTTTGATGATCGGACACCGCCGCTCTTGGCCGAAACGTTAAACGCGTTCTCGAGGTCGCAGTCGTGCGATGCCTAGAGTCTGCCCCAGTACCAGGAATTGTTAGTAGTCGCCCTCTATCGGAATTTTTTTCGTTATTGACCGACCACGCTCCAATAAATTGCTGTCTGTCCCTGGAATCTTGGTCTATTCAGAAGTTTTGCCGACATGACGTGCTCTTGTCGGCCCCGGGAAAGCAGTAAGCCTTGCCTTTCGGTGTAATCTTTATAGACGCGTAGTGGTTGTGCTCGGGGGAGAGTTTGGCATAGTTGCGTTCTAATGATCACATCAGAAGATGCTAGCCCGGAATCCCTGCATCAAACACAGGTACACTGAGTCACATGTTACTCGCGGGGAAAGCATCGGTCGCGTACTGCTCGCCCAACTACTATACACAAATCGACCACTCATCCGGTGCCTTCAATTGACGCTAGAATTTATTGGGCATGCCCCTCCACAGAACAAGGCGTACGTACGACTTCAGTGTTAACATTTTCTGGTCTTCTTAGCCCAACCTGTATATTAGAACGCGGCTATAACGTATTGGCCAATGTGTCAGTTCCTTCTTCAACTTGAACTGAGCGCAGTCATCCAGGGCGGATGAGAGAAATCCGGACTCAGTCGCTCTTTTCGGATGGCAACTTGGAAATCAAGCTAACTAGGTGGT
seq00021   AACGGGAAATATACTAGCAGTTATTTTTTTCGGCCACTGGCAGTTCTCGGCAAGCGGCAGCCGCTGCAATTGCACGACTTGGGTGAATGGACGCAGAGTGCGCGCGGACGTGCTGGCGAATGCGGCGAAGTGTAACGCCGAAGCATTTCGCTTCCTACGCATACTGAGCATTGTAAGGATTGTGTACCGCAACAGGGGAACGTATTACAACGCATACTATGTAGAATGGAGTGCAGGATTGAGGCTAATAAAGTCTCAGATCTCTCATTAGTCGACTCCCGGATACCAGCGTGCATTATACGGTAGCTAGTATATCTCGCAAAGCTGTGTATTGTAACATTATATTGTTCCGCGGAATGTCAACATATGTGTTCACAGTATCCTCAACTGTAAGTGAGGTTAGGTTTCTGCGAACCCAAAGACCGTATCTTCACGGCGCAAAACGTTTGCCTCAGTCATTATTGCATGCGCGATGGTGGCCACTCGTACCAAGAAAAACGGCGACTGCGCGGACTCTTATCAGATGGTGCGGTACCCCTACTGTCCAATAGTTTGGCTCTCTTAAGGATGCAGTTTCTAACTGACATTCCATAGCGGCGAACAAGGCCTCCCAGGTGCCGGACTATCAACCCTGGATGGGTTCGTGTGAGTGTCTACACCCAGTCATCGCCGGTCGGGACTGGCAACCATGCTCATCTATCGCGGTGCCGCACGATGATCAAGTCATTATTGAGCAATGTCTAATGCCCCTGGGTCACGTTGTGAAAATTCAGCACGGGAGTTGCCGCATTGTTGGTGAGCAGGGCCACGCTCAGGGGGGTTAAACATCGTGTGACTGTCCTCACCGAGTTGGATGTAATTCTTGTCTATCATGAGAGGCCACCTTCAGTCCGCACAGCTACGCATGAAATCTCTTTGCGTGTAACAACTGCCCCACCGGGAAATCGGCGATGGGCCTCGTTGCAGGAGTTACGGTTTTGAATCAGATTAATCACAGAAAAATGCGCACACCCATTTTTCGTCAAGCCCCAACTTCCTCAAGTGAGGCCGCCTCACCGGTAAATATCTGCTGGCAAATAATGCTGGTATCCGACCTATTTCTGACCATCGTCCTCTCATGTGTAAAGAATATGCCCGTGCTTCCCGTGCTTACAGTTGTGCACCTCCTGGCCGGCAAGGGTTGCGTTAGAAAGGTGTTATAAGTACGCTGTAGTCAGGAAAGCATCCCTAGTTTTAGACACGTTAAACGTGCAGAGTAATTGGTGCCACGATGTGTGTGGTTTATCGCGGTTTTCCCTTCACGGAATGATATTACGGAGGCCATCGGTATCTAACTTGAGCCCTGCGGAAACGTAACAGATCGCATTAGTCCGTCCATAGGCTCAAGAGCTGATCTTATGAGCGCCTCCTCCGAGACCGACAGTTATAAGTTCCCAATCTTGCGCTGTAAGTGCTAGTGCCAAGAACACCGCTTAAGTCCAGGACTGTGCTGGTACGATCGTAGGAGTGCTGTGATAACTTTCGGCGATACAACACGTTCACTGACAAAGTTACCACCTCTCATGTACGGCCCCGTTCACTTTTGATGATCGGACACCGCCGCTCTTGGCCGAAACGTTAAACGCGTTCTCGAGGTCGCAGTCGTGCGATGCCTAGAGTCTGCCCCAGTACCAGGAATTGTTAGTAGTCGCCCTCTATCGGAATTTTTTTCGTTATTGACCGACCACGCTCCAATAAATTGCTGTCTGTCCCTGGAATCTTGGTCTATTCAGAAGTTTTGCCGACATGACGTGCTCTTGTCGGCCCCGGGAAAGCAGTAAGCCTTGCCTTTCGGTGTAATCTTTATAGACGCGTAGTGGTTGTGCTCGGGGGAGAGTTTGGCATAGTTGCGTTCTAATGATCACATCAGAAGATGCTAGCCCGGAATCCCTGCATCAAACACAGGTACACTGAGTCACATGTTACTCGCGGGGAAAGCATCGGTCGCGTACTGCTCGCCCAACTACTATACACAAATCGACCACTCATCCGGTGCCTTCAATTGACGCTAGAATTTATTGGGCATGCCCCTCCACAGAACAAGGCGTACGTACGACTTCAGTGTTAACATTTTCTGGTCTTCTTAGCCCAACCTGTATATTAGAACGCGGCTATAACGTATTGGCCAATGTGTCAGTTCCTTCTTCAACTTGAACTGAGCGCAGTCATCCAGGGCGGATGAGAGAAATCCGGACTCAGTCGCTCTTTTCGGATGGCAACTTGGAAATCAAGCTAACTAGGTGGT
seq00022   AACGGGAAATATACTAGCAGTTATTTTTTTCGGCCACTGGCAGTTCTCGGCAAGCGGCAGCCGCTGCAATTGCACGACTTGGGTGAATGGACGCAGAGTGCGCGCGGACGTGCTGGCGAATGCGGCGAAGTGTAACGCCGAAGCATTTCGCTTCCTACGCATACTGAGCATTGTAAGGATTGTGTACCGCAACAGGGGAACGTATTACAACGCATACTATGTAGAATGGAGTGCAGGATTGAGGCTAATAAAGTCTCAGATCTCTCATTAGTCGACTCCCGGATACCAGCGTGCATTATACGGTAGCTAGTATATCTCGCAAAGCTGTGTATTGTAACATTATATTGTTCCGCGGAATGTCAACATATGTGTTCACAGTATCCTCAACTGTAAGTGAGGTTAGGTTTCTGCGAACCCAAAGACCGTATCTTCACGGCGCAAAACGTTTGCCTCAGTCATTATTGCATGCGCGATGGTGGCCACTCGTACCAAGAAAAACGGCGACTGCGCGGACTCTTATCAGATGGTGCGGTACCCCTACTGTCCAATAGTTTGGCTCTCTTAAGGATGCAGTTTCTAACTGACATTCCATAGCGGCGAAGAAGGCCTCCCAGGTGCCGGACTATCAACCCTGGATGGGTTCGTGTGAGTGTCTACACCCAGTCATCGCCGGTCGGGACTGGCAACCATGCTCATCTATCGCGGTGCCGCACGATGATCAAGTCATTATTGAGCAATGTCTATTGCCCCTGGGTCACGTTGTGAAAATTCAGCACGGGAGTTGCCGCATTGTTGGTGAGCAGGGCCACGCTCAGGGGGGTTAAACATCGTGTGACTGTCCTCACCGAGTTGGATGTAATTCTTGTCTATCATGAGAGGCCACCTTCAGTCCGCACAGCTACGCATGAAATCTCTTTGCGTGTAACAACTGCCCCACCGGGAAATCGGCGATGGGCCTCGTTGCAGGAGTTACGGTTTTGAATCAGATTAATCACAGAAAAATGCGCACACCCATTTTTCGTCAAGCCCCAACTTCCTCAAGTGAGGCCGCCTCACCGGTAAATATCTGCTGGCAAATAATGCTGGTATCCGACCTATTTCTGACCATCGTCCTCTCATGTGTAAAGAATATGCCCGTGCTTCCCGTGCTTACAGTTGTGCACCTCCTGGCCGGCAAGGGTTGCGTTAGAAAGGTGTTATAAGTACGCTGTAGTCAGGAAAGCATCCCTAGTTTTAGACACGTTAAACGTGCAGAGTAATTGGTGCCACGATGTGTGTGGTTTATCGCGGTTTTCCCTTCACGGAATGATATTACGGAGGCCATCGGTATCTAACTTGAGCCCTGCGGAAACGTAACAGATCGCATTAGTCCGTCCATAGGCTCAAGAGCTGATCTTATGAGCGCCTCCTCCGAGACCGACAGTTATAAGTTCCCAATCTTGCGCTGTAAGTGCTAGTGCCAAGAACACCGCTTAAGTCCAGGACTGTGCTGGTACGATCGTAGGAGTGCTGTGATAACTTTCGGCGATACAACACGTTCACTGACAAAGTTACCACCTCTCATGTACGGCCCCGTTCACTTTTGATGATCGGACACCGCCGCTCTTGGCCGAAACGTTAAACGCGTTCTCGAGGTCGCAGTCGTGCGATGCCTAGAGTCTGCCCCAGTACCAGGAATTGTTAGTAGTCGCCCTCTATCGGAATTTTTTTCGTTATTGACCGACCACGCTCCAATAAATTGCTGTCTGTCCCTGGAATCTTGGTCTATTCAGAAGTTTTGCCGACATGACGTGCTCTTGTCGGCCCCGGGAAAGCAGTAAGCCTTGCCTTTCGGTGTAATCTTTATAGACGCGTAGTGGTTGTGCTCGGGGGAGAGTTTGGCATAGTTGCGTTCTAATGATCACATCAGAAGATGCTAGCCCGGAATCCCTGCATCAAACACAGGTACACTGAGTCACATGTTACTCGCGGGGAAAGCATCGGTCGCGTACTGCTCGCCCAACTACTATACACAAATCGACCACTCATCCGGTGCCTTCAATTGACGCTAGAATTTATTGGGCATGCCCCTCCACAGAACAAGGCGTACGTACGACTTCAGTGTTAACATTTTCTGGTCTTCTTAGCCCAACCTGTATATTAGAACGCGGCTATAACGTATTGGCCAATGTGTCAGTTCCTTCTTCAACTTGAACTGAGCGCAGTCATCCAGGGCGGATGAGAGAAATCCGGACTCAGTCGCTCTTTTCGGATGGCAACTTGGAAATCAAGCTAACTAGGTGGT
seq00023   AACGGGAAATATACTAGCAGTTATTTTTTTCGGCCACTGGCAGTTCTCGGCAAGCGGCAGCCGCTGCAATTGCACGACTTGGGTGAATGGACGCAGAGTGCGCGCGGACGTGCTGGCGAATGCGGCGAAGTGTAACGCCGAAGCATTTCGCTTCCTACGCATACTGAGCATTGTAAGGATTGTGTACCGCAACAGGGGAACGTATTACAACGCATACTATGTAGAATGGAGTGCAGGATTGAGGCTAATAAAGTCTCAGATCTCTCATTAGTCGACTCCCGGATACCAGCGTGCATTATACGGTAGCTAGTATATCTCGCAAAGCTGTGTATTGTAACATTATATTGTTCCGCGGAATGTCAACATATGTGTTCACAGTATCCTCAACTGTAAGTGAGGTTAGGTTTCTGCGAACCCAAAGACCGTATCTTCACGGCGCAAAACGTTTGCCTCAGTCATTATTGCATGCGCGATGGTGGCCACTCGTACCAAGAAAAACGGCGACTGCGCGGACTCTTATCAGATGGTGCGGTACCCCTACTGTCCAATAGTTTGGCTCTCTTAAGGATGCAGTTTCTAACTGACATTCCATAGCGGCGAAGAAGGCCTCCCAGGTGCCGGACTATCAACCCTGGATGGGTTCGTGTGAGTGTCTACACCCAGTCATCGCCGGTCGGGACTGGCAACCATGCTCATCTATCGCGGTGCCGCACGATGATCAAGTCATTATTGAGCAATGTCTATTGCCCCTGGGTCACGTTGTGAAAATTCAGCACGGGAGTTGCCGCATTGTTGGTGAGCAGGGCCACGCTCAGGGGGGTTAAACATCGTGTGACTGTCCTCACCGAGTTGGATGTAATTCTTGTCTATCATGAGAGGCCACCTTCAGTCCGCACAGCTACGCATGAAATCTCTTTGCGTGTAACAACTGCCCCACCGGGAAATCGGCGATGGGCCTCGTTGCAGGAGTTACGGTTTTGAATCAGATTAATCACAGAAAAATGCGCACACCCATTTTTCGTCAAGCCCCAACTTCCTCAAGTGAGGCCGCCTCACCGGTAAATATCTGCTGGCAAATAATGCTGGTATCCGACCTATTTCTGACCATCGTCCTCTCATGTGTAAAGAATATGCCCGTGCTTCCCGTGCTTACAGTTGTGCACCTCCTGGCCGGCAAGGGTTGCGTTAGAAAGGTGTAATAAGTACGCTGTAGTCAGGAAAGCATCCCTAGTTTTAGACACGTTAAACGTGCAGAGTAATTGGTGCCACGATGTGTGTGGTTTATCGCGGTTTTCCCTTCACGGAATGATATTACGGAGGCCATCGGTATCTAACTTGAGCCCTGCGGAAACGTAACAGATCGCATTAGTCCGTCCATAGGCTCAAGAGCTGATCTTATGAGCGCCTCCTCCGAGACCGACAGTTATAAGTTCCCAATCTTGCGCTGTAAGTGCTAGTGCCAAGAACACCGCTTAAGTCCAGGACTGTGCTGGTACGATCGTAGGAGTGCTGTGATAACTTTCGGCGATACAACACGTTCACTGACAAAGTTACCACCTCTCATGTACGGCCCCGTTCACTTTTGATGATCGGACACCGCCGCTCTTGGCCGAAACGTTAAACGCGTTCTCGAGGTCGCAGTCGTGCGATGCCTAGAGTCTGCCCCAGTACCAGGAATTGTTAGTAGTCGCCCTCTATCGGAATTTTTTTCGTTATTGACCGACCACGCTCCAATAAATTGCTGTCTGTCCCTGGAATCTTGGTCTATTCAGAAGTTTTGCCGACATGACGTGCTCTTGTCGGCCCCGGGAAAGCAGTAAGCCTTGCCTTTCGGTGTAATCTTTATAGACGCGTAGTGGTTGTGCTCGGGGGAGAGTTTGGCATAGTTGCGTTCTAATGATCACATCAGAAGATGCTAGCCCGGAATCCCTGCATCAAACACAGGTACACTGAGTCACATGTTACTCGCGGGGAAAGCATCGGTCGCGTACTGCTCGCCCAACTACTATACACAAATCGACCACTCATCCGGTGCCTTCAATTGACGCTAGAATTTATTGGGCATGCCCCTCCACAGAACAAGGCGTACGTACGACTTCAGTGTTAACATTTTCTGGTCTTCTTAGCCCAACCTGTATATTAGAACGCGGCTATAACGTATTGGCCAATGTGTCAGTTCCTTCTTCAACTTGAACTGAGCGCAGTCATCCAGGGCGGATGAGAGAAATCCGGACTCAGTCGCTCTTTTCGGATGGCAACTTGGAAATCAAGCTAACTAGGTGGT
seq00024   AACGGGAAATATACTAGCAGTTATTTTTTTCGGCCACTGGCAGTTCTCGGCAAGCGGCAGCCGCTGCAATTGCACGACTTGGGTGAATGGACGCAGAGTGCGCGCGGACGTGCTGGCGAATGCGGCGAAGTGTAACGCCGAAGCATTTCGCTTCCTACGCATACTGAGCATTGTAAGGATTGTGTACCGCAACAGGGGAACGTATTACAACGCATACTATGTAGAATGGAGTGCAGGATTGAGGCTAATAAAGTCTCAGATCTCTCATTAGTCGACTCCCGGATACCAGCGTGCATTATACGGTAGCTAGTATATCTCGCAAAGCTGTGTATTGTAACATTATATTGTTCCGCGGAATGTCAACATATGTGTTCACAGTATCCTCAACTGTAAGTGAGGTTAGGTTTCTGCGAACCCAAAGACCGTATCTTCACGGCGCAAAACGTTTGCCTCAGTCATTATTGCATGCGCGATGGTGGCCACTCGTACCAAGAAAAACGGCGACTGCGCGGACTCTTATCAGATGGTGCGGTACCCCTACTGTCCAATAGTTTGGCTCTCTTAAGGATGCAGTTTCTAACTGACATTCCATAGCGGCGAAGAAGGCCTCCCAGGTGCCGGACTATCAACCCTGGATGGGTTCGTGTGAGTGTCTACACCCAGTCATCGCCGGTCGGGACTGGCAACCATGCTCATCTATCGCGGTGCCGCACGATGATCAAGTCATTATTGAGCAATGTCTATTGCCCCTGGGTCACGTTGTGAAAATTCAGCACGGGAGTTGCCGCATTGTTGGTGAGCAGGGCCACGCTCAGGGGGGTTAAACATCGTGTGACTGTCCTCACCGAGTTGGATGTAATTCTTGTCTATCATGAGAGGCCACCTTCAGTCCGCACAGCTACGCATGAAATCTCTTTGCGTGTAACAACTGCCCCACCGGGAAATCGGCGATGGGCCTCGTTGCAGGAGTTACGGTTTTGAATCAGATTAATCACAGAAAAATGCGCACACCCATTTTTCGTCAAGCCCCAACTTCCTCAAGTGAGGCCGCCTCACCGGTAAATATCTGCTGGCAAATAATGCTGGTATCCGACCTATTTCTGACCATCGTCCTCTCATGTGTAAAGAATATGCCCGTGCTTCCCGTGCTTACAGTTGTGCACCTCCTGGCCGGCAAGGGTTGCGTTAGAAAGGTGTTATAAGTACGCTGTAGTCAGGAAAGCATCCCTAGTTTTAGACACGTTAAACGTGCAGAGTAATTGGTGCCACGATGTGTGTGGTTTATCGCGGTTTTCCCTTCACGGAATGATATTACGGAGGCCATCGGTATCTAACTTGAGCCCTGCGGAAACGTAACAGATCGCATTAGTCCGTCCATAGGCTCAAGAGCTGATCTTATGAGCGCCTCCTCCGAGACCGACAGTTATAAGTTCCCAATCTTGCGCTGTAAGTGCTAGTGCCAAGAACACCGCTTAAGTCCAGGACTGTGCTGGTACGATCGTAGGAGTGCTGTGATAACTTTCGGCGATACAACACGTTCACTGACAAAGTTACCACCTCTCATGTACGGCCCCGTTCACTTTTGATGATCGGACACCGCCGCTCTTGGCCGAAACGTTAAACGCGTTCTCGAGGTCGCAGTCGTGCGATGCCTAGAGTCTGCCCCAGTACCAGGAATTGTTAGTAGTCGCCCTCTATCGGAATTTTTTTCGTTATTGACCGACCACGCTCCAATAAATTGCTGTCTGTCCCTGGAATCTTGGTCTATTCAGAAGTTTTGCCGACATGACGTGCTCTTGTCGGCCCCGGGAAAGCAGTAAGCCTTGCCTTTCGGTGTAATCTTTATAGACGCGTAGTGGTTGTGCTCGGGGGAGAGTTTGGCATAGTTGCGTTCTAATGATCACATCAGAAGATGCTAGCCCGGAATCCCTGCATCAAACACAGGTACACTGAGTCACATGTTACTCGCGGGGAAAGCATCGGTCGCGTACTGCTCGCCCAACTACTATACACAAATCGACCACTCATCCGGTGCCTTCAATTGACGCTAGAATTTATTGGGCATGCCCCTCCACAGAACAAGGCGTACGTACGACTTCAGTGTTAACATTTTCTGGTCTTCTTAGCCCAACCTGTATATTAGAACGCGGCTATAACGTATTGGCCAATGTGTCAGTTCCTTCTTCAACTTGAACTGAGCGCAGTCATCCAGGGCGGATGAGAGAAATCCGGACTCAGTCGCTCTTTTCGGATGGCAACTTGGAAATCAAGCTAACTAGGTGGT
seq00025   AACGGGAAATATACTAGCAGTTATTTTTTTCGGCCACTGGCAGTTCTCGGCAAGCGGCAGCCGCTGCAATTGCACGACTTGGGTGAATGGACGCAGAGTGCGCGCGGACGTGCTGGCGAATGCGGCGAAGTGTAACGCCGAAGCATTTCGCTTCCTACGCATACTGAGCATTGTAAGGATTGTGTACCGCAACAGGGGAACGTATTACAACGCATACTATGTAGAATGGAGTGCAGGATTGAGGCTAATAAAGTCTCAGATCTCTCATTAGTCGACTCCCGGATACCAGCGTGCATTATACGGTAGCTAGTATATCTCGCAAAGCTGTGTATTGTAACATTATATTGTTCCGCGGAATGTCAACATATGTGTTCACAGTATCCTCAACTGTAAGTGAGGTTAGGTTTCTGCGAACCCAAAGACCGTATCTTCACGGCGCAAAACGTTTGCCTCAGTCATTATTGCATGCGCGATGGTGGCCACTCGTACCAAGAAAAACGGCGACTGCGCGGACTCTTATCAGATGGTGCGGTACCCCTACTGTCCAATAGTTTGGCTCTCTTAAGGATGCAGTTTCTAACTGACATTCCATAGCGGCGAAGAAGGCCTCCCAGGTGCCGGACTATCAACCCTGGATGGGTTCGTGTGAGTGTCTACACCCAGTCATCGCCGGTCGGGACTGGCAACCATGCTCATCTATCGCGGTGCCGCACGATGATCAAGTCATTATTGAGCAATGTCTATTGCCCCTGGGTCACGTTGTGAAAATTCAGCACGGGAGTTGCCGCATTGTTGGTGAGCAGGGCCACGCTCAGGGGGGTTAAACATCGTGTGACTGTCCTCACCGAGTTGGATGTAATTCTTGTCTATCATGAGAGGCCACCTTCAGTCCGCACAGCTACGCATGAAATCTCTTTGCGTGTAACAACTGCCCCACCGGGAAATCGGCGATGGGCCTCGTTGCAGGAGTTACGGTTTTGAATCAGATTAATCACAGAAAAATGCGCACACCCATTTTTCGTCAAGCCCCAACTTCCTCAAGTGAGGCCGCCTCACCGGTAAATATCTGCTGGCAAATAATGCTGGTATCCGACCTATTTCTGACCATCGTCCTCTCATGTGTAAAGAATATGCCCGTGCTTCCCGTGCTTACAGTTGTGCACCTCCTGGCCGGCAAGGGTTGCGTTAGAAAGGTGTTATAAGTACGCTGTAGTCAGGAAAGCATCCCTAGTTTTAGACACGTTAAACGTGCAGAGTAATTGGTGCCACGATGTGTGTGGTTTATCGCGGTTTTCCCTTCACGGAATGATATTACGGAGGCCATCGGTATCTAACTTGAGCCCTGCGGAAACGTAACAGATCGCATTAGTCCGTCCATAGGCTCAAGAGCTGATCTTATGAGCGCCTCCTCCGAGACCGACAGTTATAAGTTCCCAATCTTGCGCTGTAAGTGCTAGTGCCAAGAACACCGCTTAAGTCCAGGACTGTGCTGGTACGATCGTAGGAGTGCTGTGATAACTTTCGGCGATACAACACGTTCACTGACAAAGTTACCACCTCTCATGTACGGCCCCGTTCACTTTTGATGATCGGACACCGCCGCTCTTGGCCGAAACGTTAAACGCGTTCTCGAGGTCGCAGTCGTGCGATGCCTAGAGTCTGCCCCAGTACCAGGAATTGTTAGTAGTCGCCCTCTATCGGAATTTTTTTCGTTATTGACCGACCACGCTCCAATAAATTGCTGTCTGTCCCTGGAATCTTGGTCTATTCAGAAGTTTTGCCGACATGACGTGCTCTTGTCGGCCCCGGGAAAGCAGTAAGCCTTGCCTTTCGGTGTAATCTTTATAGACGCGTAGTGGTTGTGCTCGGGGGAGAGTTTGGCATAGTTGCGTTCTAATGATCACATCAGAAGATGCTAGCCCGGAATCCCTGCATCAAACACAGGTACACTGAGTCACATGTTACTCGCGGGGAAAGCATCGGTCGCGTACTGCTCGCCCAACTACTATACACAAATCGACCACTCATCCGGTGCCTTCAATTGACGCTAGAATTTATTGGGCATGCCCCTCCACAGAACAAGGCGTACGTACGACTTCAGTGTTAACATTTTCTGGTCTTCTTAGCCCAACCTGTATATTAGAACGCGGCTATAACGTATTGGCCAATGTGTCAGTTCCTTCTTCAACTTGAACTGAGCGCAGTCATCCAGGGCGGATGAGAGAAATCCGGACTCAGTCGCTCTTTTCGGATGGCAACTTGGAAATCAAGCTAACTAGGTGGT
seq00026   AACGGGAAATATACTAGCAGTTATTTTTTTCGGCCACTGGCAGTTCTCGGCAAGCGGCAGCCGCTGCAATTGCACGACTTGGGTGAATGGACGCAGAGTGCGCGCGGACGTGCTGGCGAATGCGGCGAAGTGTAACGCCGAAGCATTTCGCTTCCTACGCATACTGAGCATTGTAAGGATTGTGTACCGCAACAGGGGAACGTATTACAACGCATACTATGTAGAATGGAGTGCAGGATTGAGGCTAATAAAGTCTCAGATCTCTCATTAGTCGACTCCCGGATACCAGCGTGCATTATACGGTAGCTAGTATATCTCGCAAAGCTGTGTATTGTAACATTATATTGTTCCGCGGAATGTCAACATATGTGTTCACAGTATCCTCAACTGTAAGTGAGGTTAGGTTTCTGCGAACCCAAAGACCGTATCTTCACGGCGCAAAACGTTTGCCTCAGTCATTATTGCATGCGCGATGGTGGCCACTCGTACCAAGAAAAACGGCGACTGCGCGGACTCTTATCAGATGGTGCGGTACCCCTACTGTCCAATAGTTTGGCTCTCTTAAGGATGCAGTTTCTAACTGACATTCCATAGCGGCGAAGAAGGCCTCCCAGGTGCCGGACTATCAACCCTGGATGGGTTCGTGTGAGTGTCTACACCCAGTCATCGCCGGTCGGGACTGGCAACCATGCTCATCTATCGCGGTGCCGCACGATGATCAAGTCATTATTGAGCAATGTCTATTGCCCCTGGGTCACGTTGTGAAAATTCAGCACGGGAGTTGCCGCATTGTTGGTGAGCAGGGCCACGCTCAGGGGGGTTAAACATCGTGTGACTGTCCTCACCGAGTTGGATGTAATTCTTGTCTATCATGAGAGGCCACCTTCAGTCCGCACAGCTACGCATGAAATCTCTTTGCGTGTAACAACTGCCCCACCGGGAAATCGGCGATGGGCCTCGTTGCAGGAGTTACGGTTTTGAATCAGATTAATCACAGAAAAATGCGCACACCCATTTTTCGTCAAGCCCCAACTTCCTCAAGTGAGGCCGCCTCACCGGTAAATATCTGCTGGCAAATAATGCTGGTATCCGACCTATTTCTGACCATCGTCCTCTCATGTGTAAAGAATATGCCCGTGCTTCCCGTGCTTACAGTTGTGCACCTCCTGGCCGGCAAGGGTTGCGTTAGAAAGGTGTTATAAGTACGCTGTAGTCAGGAAAGCATCCCTAGTTTTAGACACGTTAAACGTGCAGAGTAATTGGTGCCACGATGTGTGTGGTTTATCGCGGTTTTCCCTTCACGGAATGATATTACGGAGGCCATCGGTATCTAACTTGAGCCCTGCGGAAACGTAACAGATCGCATTAGTCCGTCCATAGGCTCAAGAGCTGATCTTATGAGCGCCTCCTCCGAGACCGACAGTTATAAGTTCCCAATCTTGCGCTGTAAGTGCTAGTGCCAAGAACACCGCTTAAGTCCAGGACTGTGCTGGTACGATCGTAGGAGTGCTGTGATAACTTTCGGCGATACAACACGTTCACTGACAAAGTTACCACCTCTCATGTACGGCCCCGTTCACTTTTGATGATCGGACACCGCCGCTCTTGGCCGAAACGTTAAACGCGTTCTCGAGGTCGCAGTCGTGCGATGCCTAGAGTCTGCCCCAGTACCAGGAATTGTTAGTAGTCGCCCTCTATCGGAATTTTTTTCGTTATTGACCGACCACGCTCCAATAAATTGCTGTCTGTCCCTGGAATCTTGGTCTATTCAGAAGTTTTGCCGACATGACGTGCTCTTGTCGGCCCCGGGAAAGCAGTAAGCCTTGCCTTTCGGTGTAATCTTTATAGACGCGTAGTGGTTGTGCTCGGGGGAGAGTTTGGCATAGTTGCGTTCTAATGATCACATCAGAAGATGCTAGCCCGGAATCCCTGCATCAAACACAGGTACACTGAGTCACATGTTACTCGCGGGGAAAGCATCGGTCGCGTACTGCTCGCCCAACTACTATACACAAATCGACCACTCATCCGGTGCCTTCAATTGACGCTAGAATTTATTGGGCATGCCCCTCCACAGAACAAGGCGTACGTACGACTTCAGTGTTAACATTTTCTGGTCTTCTTAGCCCAACCTGTATATTAGAACGCGGCTATAACGTATTGGCCAATGTGTCAGTTCCTTCTTCAACTTGAACTGAGCGCAGTCATCCAGGGCGGATGAGAGAAATCCGGACTCAGTCGCTCTTTTCGGATGGCAACTTGGAAATCAAGCTAACTAGGTGGT
seq00027   AACGGGAAATATACTAGCAGTTATTTTTTTCGGCCACTGGCAGTTCTCGGCAAGCGGCAGCCGCTGCAATTGCACGACTTGGGTGAATGGACGCAGAGTGCGCGCGGACGTGCTGGCGAATGCGGCGAAGTGTAACGCCGAAGCATTTCGCTTCCTACGCATACTGAGCATTGTAAGGATTGTGTACCGCAACAGGGGAACGTATTACAACGCATACTATGTAGAATGGAGTGCAGGATTGAGGCTAATAAAGTCTCAGATCTCTCATTAGTCGACTCCCGGATACCAGCGTGCATTATACGGTAGCTAGTATATCTCGCAAAGCTGTGTATTGTAACATTATATTGTTCCGCGGAATGTCAACATATGTGTTCACAGTATCCTCAACTGTAAGTGAGGTTAGGTTTCTGCGAACCCAAAGACCGTATCTTCACGGCGCAAAACGTTTGCCTCAGTCATTATTGCATGCGCGATGGTGGCCACTCGTACCAAGAAAAACGGCGACTGCGCGGACTCTTATCAGATGGTGCGGTACCCCTACTGTCCAATAGTTTGGCTCTCTTAAGGATGCAGTTTCTAACTGACATTCCATAGCGGCGAAGAAGGCCTCCCAGGTGCCGGACTATCAACCCTGGATGGGTTCGTGTGAGTGTCTACACCCAGTCATCGCCGGTCGGGACTGGCAACCATGCTCATCTATCGCGGTGCCGCACGATGATCAAGTCATTATTGAGCAATGTCTATTGCCCCTGGGTCACGTTGTGAAAATTCAGCACGGGAGTTGCCGCATTGTTGGTGAGCAGGGCCACGCTCAGGGGGGTTAAACATCGTGTGACTGTCCTCACCGAGTTGGATGTAATTCTTGTCTATCATGAGAGGCCACCTTCAGTCCGCACAGCTACGCATGAAATCTCTTTGCGTGTAACAACTGCCCCACCGGGAAATCGGCGATGGGCCTCGTTGCAGGAGTTACGGTTTTGAATCAGATTAATCACAGAAAAATGCGCACACCCATTTTTCGTCAAGCCCCAACTTCCTCAAGTGAGGCCGCCTCACCGGTAAATATCTGCTGGCAAATAATGCTGGTCTCCGACCTATTTCTGACCATCGTCCTCTCATGTGTAAAGAATATGCCCGTGCTTCCCGTGCTTACAGTTGTGCACCTCCTGGCCGGCAAGGGTTGCGTTAGAAAGGTGTTATAAGTACGCTGTAGTCAGGAAAGCATCCCTAGTTTTAGACACGTTAAACGTGCAGAGTAATTGGTGCCACGATGTGTGTGGTTTATCGCGGTTTTCCCTTCACGGAATGATATTACGGAGGCCATCGGTATCTAACTTGAGCCCTGCGGAAACGTAACAGATCGCATTAGTCCGTCCATAGGCTCAAGAGCTGATCTTATGAGCGCCTCCTCCGAGACCGACAGTTATAAGTTCCCAATCTTGCGCTGTAAGTGCTAGTGCCAAGAACACCGCTTAAGTCCAGGACTGTGCTGGTACGATCGTAGGAGTGCTGTGATAACTTTCGGCGATACAACACGTTCACTGACAAAGTTACCACCTCTCATGTACGGCCCCGTTCACTTTTGATGATCGGACACCGCCGCTCTTGGCCGAAACGTTAAACGCGTTCTCGAGGTCGCAGTCGTGCGATGCCTAGAGTCTGCCCCAGTACCAGGAATTGTTAGTAGTCGCCCTCTATCGGAATTTTTTTCGTTATTGACCGACCACGCTCCAATAAATTGCTGTCTGTCCCTGGAATCTTGGTCTATTCAGAAGTTTTGCCGACATGACGTGCTCTTGTCGGCCCCGGGAAAGCAGTAAGCCTTGCCTTTCGGTGTAATCTTTATAGACGCGTAGTGGTTGTGCTCGGGGGAGAGTTTGGCATAGTTGCGTTCTAATGATCACATCAGAAGATGCTAGCCCGGAATCCCTGCATCAAACACAGGTACACTGAGTCACATGTTACTCGCGGGGAAAGCATCGGTCGCGTACTGCTCGCCCAACTACTATACACAAATCGACCACTCATCCGGTGCCTTCAATTGACGCTAGAATTTATTGGGCATGCCCCTCCACAGAACAAGGCGTACGTACGACTTCAGTGTTAACATTTTCTGGTCTTCTTAGCCCAACCTGTATATTAGAACGCGGCTATAACGTATTGGCCAATGTGTCAGTTCCTTCTTCAACTTGAACTGAGCGCAGTCATCCAGGGCGGATGAGAGAAATCCGGACTCAGTCGCTCTTTTCGGATGGCAACTTGGAAATCAAGCTAACTAGGTGGT
seq00028   AACGGGAAATATACTAGCAGTTATTTTTTTCGGCCACTGGCAGTTCTCGGCAAGCGGCAGCCGCTGCAATTGCACGACTTGGGTGAATGGACGCAGAGTGCGCGCGGACGTGCTGGCGAATGCGGCGAAGTGTAACGCCGAAGCATTTCGCTTCCTACGCATACTGAGCATTGTAAGGATTGTGTACCGCAACAGGGGAACGTATTACAACGCATACTATGTAGAATGGAGTGCAGGATTGAGGCTAATAAAGTCTCAGATCTCTCATTAGTCGACTCCCGGATACCAGCGTGCATTATACGGTAGCTAGTATATCTCGCAAAGCTGTGTATTGTAACATTATATTGTTCCGCGGAATGTCAACATATGTGTTCACAGTATCCTCAACTGTAAGTGAGGTTAGGTTTCTGCGAACCCAAAGACCGTATCTTCACGGCGCAAAACGTTTGCCTCAGTCATTATTGCATGCGCGATGGTGGCCACTCGTACCAAGAAAAACGGCGACTGCGCGGACTCTTATCAGATGGTGCGGTACCCCTACTGTCCAATAGTTTGGCTCTCTTAAGGATGCAGTTTCTAACTGACATTCCATAGCGGCGAAGAAGGCCTCCCAGGTGCCGGACTATCAACCCTGGATGGGTTCGTGTGAGTGTCTACACCCAGTCATCGCCGGTCGGGACTGGCAACCATGCTCATCTATCGCGGTGCCGCACGATGATCAAGTCATTATTGAGCAATGTCTATTGCCCCTGGGTCACGTTGTGAAAATTCAGCACGGGAGTTGCCGCATTGTTGGTGAGCAGGGCCACGCTCAGGGGGGTTAAACATCGTGTGACTGTCCTCACCGAGTTGGATGTAATTCTTGTCTATCATGAGAGGCCACCTTCAGTCCGCACAGCTACGCATGAAATCTCTTTGCGTGTAACAACTGCCCCACCGGGAAATCGGCGATGGGCCTCGTTGCAGGAGTTACGGTTTTGAATCAGATTAATCACAGAAAAATGCGCACACCCATTTTTCGTCAAGCCCCAACTTCCTCAAGTGAGGCCGCCTCACCGGTAAATATCTGCTGGCAAATAATGCTGGTCTCCGACCTATTTCTGACCATCGTCCTCTCATGTGTAAAGAATATGCCCGTGCTTCCCGTGCTTACAGTTGTGCACCTCCTGGCCGGCAAGGGTTGCGTTAGAAAGGTGTTATAAGTACGCTGTAGTCAGGAAAGCATCCCTAGTTTTAGACACGTTAAACGTGCAGAGTAATTGGTGCCACGATGTGTGTGGTTTATCGCGGTTTTCCCTTCACGGAATGATATTACGGAGGCCATCGGTATCTAACTTGAGCCCTGCGGAAACGTAACAGATCGCATTAGTCCGTCCATAGGCTCAAGAGCTGATCTTATGAGCGCCTCCTCCGAGACCGACAGTTATAAGTTCCCAATCTTGCGCTGTAAGTGCTAGTGCCAAGAACACCGCTTAAGTCCAGGACTGTGCTGGTACGATCGTAGGAGTGCTGTGATAACTTTCGGCGATACAACACGTTCACTGACAAAGTTACCACCTCTCATGTACGGCCCCGTTCACTTTTGATGATCGGACACCGCCGCTCTTGGCCGAAACGTTAAACGCGTTCTCGAGGTCGCAGTCGTGCGATGCCTAGAGTCTGCCCCAGTACCAGGAATTGTTAGTAGTCGCCCTCTATCGGAATTTTTTTCGTTATTGACCGACCACGCTCCAATAAATTGCTGTCTGTCCCTGGAATCTTGGTCTATTCAGAAGTTTTGCCGACATGACGTGCTCTTGTCGGCCCCGGGAAAGCAGTAAGCCTTGCCTTTCGGTGTAATCTTTATAGACGCGTAGTGGTTGTGCTCGGGGGAGAGTTTGGCATAGTTGCGTTCTAATGATCACATCAGAAGATGCTAGCCCGGAATCCCTGCATCAAACACAGGTACACTGAGTCACATGTTACTCGCGGGGAAAGCATCGGTCGCGTACTGCTCGCCCAACTACTATACACAAATCGACCACTCATCCGGTGCCTTCAATTGACGCTAGAATTTATTGGGCATGCCCCTCCACAGAACAAGGCGTACGTACGACTTCAGTGTTAACATTTTCTGGTCTTCTTAGCCCAACCTGTATATTAGAACGCGGCTATAACGTATTGGCCAATGTGTCAGTTCCTTCTTCAACTTGAACTGAGCGCAGTCATCCAGGGCGGATGAGAGAAATCCGGACTCAGTCGCTCTTTTCGGATGGCAACTTGGAAATCAAGCTAACTAGGTGGT
seq00029   AACGGGAAATATACTAGCAGTTATTTTTTTCGGCCACTGGCAGTTCTCGGCAAGCGGCAGCCGCTGCAATTGCACGACTTGGGTGAATGGACGCAGAGTGCGCGCGGACGTGCTGGCGAATGCGGCGAAGTGTAACGCCGAAGCATTTCGCTTCCTACGCATACTGAGCATTGTAAGGATTGTGTACCGCAACAGGGGAACGTATTACAACGCATACTATGTAGAATGGAGTGCAGGATTGAGGCTAATAAAGTCTCAGATCTCTCATTAGTCGACTCCCGGATACCAGCGTGCATTATACGGTAGCTAGTATATCTCGCAAAGCTGTGTATTGTAACATTATATTGTTCCGCGGAATGTCAACATATGTGTTCACAGTATCCTCAACTGTAAGTGAGGTTAGGTTTCTGCGAACCCAAAGACCGTATCTTCACGGCGCAAAACGTTTGCCTCAGTCATTATTGCATGCGCGATGGTGGCCACTCGTACCAAGAAAAACGGCGACTGCGCGGACTCTTATCAGATGGTGCGGTACCCCTACTGTCCAATAGTTTGGCTCTCTTAAGGATGCAGTTTCTAACTGACATTCCATAGCGGCGAACAAGGCCTCCCAGGTGCCGGACTATCAACCCTGGATGGGTTCGTGTGAGTGTCTACACCCAGTCATCGCCGGTCGGGACTGGCAACCATGCTCATCTATCGCGGTGCCGCACGATGATCAAGTCATTATTGAGCAATGTCTAATGCCCCTGGGTCACGTTGTGAAAATTCAGCACGGGAGTTGCCGCATTGTTGGTGAGCAGGGCCACGCTCAGGGGGGTTAAACATCGTGTGACTGTCCTCACCGAGTTGGATGTAATTCTTGTCTATCATGAGAGGCCACCTTCAGTCCGCACAGCTACGCATGAAATCTCTTTGCGTGTAACAACTGCCCCACCGGGAAATCGGCGATGGGCCTCGTTGCAGGAGTTACGGTTTTGAATCAGATTAATCACAGAAAAATGCGCACACCCATTTTTCGTCAAGCCCCAACTTCCTCAAGTGAGGCCGCCTCACCGGTAAATATCTGCTGGCAAATAATGCTGGTATCCGACCTATTTCTGACCATCGTCCTCTCATGTGTAAAGAATATGCCCGTGCTTCCCGTGCTTACAGTTGTGCACCTCCTGGCCGGCAAGGGTTGCGTTAGAAAGGTGTTATAAGTACGCTGTAGTCAGGAAAGCATCCCTAGTTTTAGACACGTTAAACGTGCAGAGTAATTGGTGCCACGATGTGTGTGGTTTATCGCGGTTTTCCCTTCACGGAATGATATTACGGAGGCCATCGGTATCTAACTTGAGCCCTGCGGAAACGTAACAGATCGCATTAGTCCGTCCATAGGCTCAAGAGCTGATCTTATGAGCGCCTCCTCCGAGACCGACAGTTATAAGTTCCCAATCTTGCGCTGTAAGTGCTAGTGCCAAGAACACCGCTTAAGTCCAGGACTGTGCTGGTACGATCGTAGGAGTGCTGTGATAACTTTCGGCGATACAACACGTTCACTGACAAAGTTACCACCTCTCATGTACGGCCCCGTTCACTTTTGATGATCGGACACCGCCGCTCTTGGCCGAAACGTTAAACGCGTTCTCGAGGTCGCAGTCGTGCGATGCCTAGAGTCTGCCCCAGTACCAGGAATTGTTAGTAGTCGCCCTCTATCGGAATTTTTTTCGTTATTGACCGACCACGCTCCAATAAATTGCTGTCTGTCCCTGGAATCTTGGTCTATTCAGAAGTTTTGCCGACATGACGTGCTCTTGTCGGCCCCGGGAAAGCAGTAAGCCTTGCCTTTCGGTGTAATCTTTATAGACGCGTAGTGGTTGTGCTCGGGGGAGAGTTTGGCATAGTTGCGTTCTAATGATCACATCAGAAGATGCTAGCCCGGAATCCCTGCATCAAACACAGGTACACTGAGTCACATGTTACTCGCGGGGAAAGCATCGGTCGCGTACTGCTCGCCCAACTACTATACACAAATCGACCACTCATCCGGTGCCTTCAATTGACGCTAGAATTTATTGGGCATGCCCCTCCACAGAACAAGGCGTACGTACGACTTCAGTGTTAACATTTTCTGGTCTTCTTAGCCCAACCTGTATATTAGAACGCGGCTATAACGTATTGGCCAATGTGTCAGTTCCTTCTTCAACTTGAACTGAGCGCAGTCATCCAGGGCGGATGAGAGAAATCCGGACTCAGTCGCTCTTTTCGGATGGCAACTTGGAAATCAAGCTAACTAGGTGGT
seq00030   AACGGGAAATATACTAGCAGTTATTTTTTTCGGCCACTGGCAGTTCTCGGCAAGCGGCAGCCGCTGCAATTGCACGACTTGGGTGAATGGACGCAGAGTGCGCGCGGACGTGCTGGCGAATGCGGCGAAGTGTAACGCCGAAGCATTTCGCTTCCTACGCATACTGAGCATTGTAAGGATTGTGTACCGCAACAGGGGAACGTATTACAACGCATACTATGTAGAATGGAGTGCAGGATTGAGGCTAATAAAGTCTCAGATCTCTCATTAGTCGACTCCCGGATACCAGCGTGCATTATACGGTAGCTAGTATATCTCGCAAAGCTGTGTATTGTAACATTATATTGTTCCGCGGAATGTCAACATATGTGTTCACAGTATCCTCAACTGTAAGTGAGGTTAGGTTTCTGCGAACCCAAAGACCGTATCTTCACGGCGCAAAACGTTTGCCTCAGTCATTATTGCATGCGCGATGGTGGCCACTCGTACCAAGAAAAACGGCGACTGCGCGGACTCTTATCAGATGGTGCGGTACCCCTACTGTCCAATAGTTTGGCTCTCTTAAGGATGCAGTTTCTAACTGACATTCCATAGCGGCGAAGAAGGCCTCCCAGGTGCCGGACTATCAACCCTGGATGGGTTCGTGTGAGTGTCTACACCCAGTCATCGCCGGTCGGGACTGGCAACCATGCTCATCTATCGCGGTGCCGCACGATGATCAAGTCATTATTGAGCAATGTCTATTGCCCCTGGGTCACGTTGTGAAAATTCAGCACGGGAGTTGCCGCATTGTTGGTGAGCAGGGCCACGCTCAGGGGGGTTAAACATCGTGTGACTGTCCTCACCGAGTTGGATGTAATTCTTGTCTATCATGAGAGGCCACCTTCAGTCCGCACAGCTACGCATGAAATCTCTTTGCGTGTAACAACTGCCCCACCGGGAAATCGGCGATGGGCCTCGTTGCAGGAGTTACGGTTTTGAATCAGATTAATCACAGAAAAATGCGCACACCCATTTTTCGTCAAGCCCCAACTTCCTCAAGTGAGGCCGCCTCACCGGTAAATATCTGCTGGCAAATAATGCTGGTATCCGACCTATTTCTGACCATCGTCCTCTCATGTGTAAAGAATATGCCCGTGCTTCCCGTGCTTACAGTTGTGCACCTCCTGGCCGGCAAGGGTTGCGTTAGAAAGGTGTTATAAGTACGCTGTAGTCAGGAAAGCATCCCTAGTTTTAGACACGTTAAACGTGCAGAGTAATTGGTGCCACGATGTGTGTGGTTTATCGCGGTTTTCCCTTCACGGAATGATATTACGGAGGCCATCGGTATCTAACTTGAGCCCTGCGGAAACGTAACAGATCGCATTAGTCCGTCCATAGGCTCAAGAGCTGATCTTATGAGCGCCTCCTCCGAGACCGACAGTTATAAGTTCCCAATCTTGCGCTGTAAGTGCTAGTGCCAAGAACACCGCTTAAGTCCAGGACTGTGCTGGTACGATCGTAGGAGTGCTGTGATAACTTTCGGCGATACAACACGTTCACTGACAAAGTTACCACCTCTCATGTACGGCCCCGTTCACTTTTGATGATCGGACACCGCCGCTCTTGGCCGAAACGTTAAACGCGTTCTCGAGGTCGCAGTCGTGCGATGCCTAGAGTCTGCCCCAGTACCAGGAATTGTTAGTAGTCGCCCTCTATCGGAATTTTTTTCGTTATTGACCGACCACGCTCCAATAAATTGCTGTCTGTCCCTGGAATCTTGGTCTATTCAGAAGTTTTGCCGACATGACGTGCTCTTGTCGGCCCCGGGAAAGCAGTAAGCCTTGCCTTTCGGTGTAATCTTTATAGACGCGTAGTGGTTGTGCTCGGGGGAGAGTTTGGCATAGTTGCGTTCTAATGATCACATCAGAAGATGCTAGCCCGGAATCCCTGCATCAAACACAGGTACACTGAGTCACATGTTACTCGCGGGGAAAGCATCGGTCGCGTACTGCTCGCCCAACTACTATACACAAATCGACCACTCATCCGGTGCCTTCAATTGACGCTAGAATTTATTGGGCATGCCCCTCCACAGAACAAGGCGTACGTACGACTTCAGTGTTAACATTTTCTGGTCTTCTTAGCCCAACCTGTATATTAGAACGCGGCTATAACGTATTGGCCAATGTGTCAGTTCCTTCTTCAACTTGAACTGAGCGCAGTCATCCAGGGCGGATGAGAGAAATCCGGACTCAGTCGCTCTTTTCGGATGGCAACTTGGAAATCAAGCTAACTAGGTGGT
seq00031   AACGGGAAATATACTAGCAGTTATTTTTTTCGGCCACTGGCAGTTCTCGGCAAGCGGCAGCCGCTGCAATTGCACGACTTGGGTGAATGGACGCAGAGTGCGCGCGGACGTGCTGGCGAATGCGGCGAAGTGTAACGCCGAAGCATTTCGCTTCCTACGCATACTGAGCATTGTAAGGATTGTGTACCGCAACAGGGGAACGTATTACAACGCATACTATGTAGAATGGAGTGCAGGATTGAGGCTAATAAAGTCTCAGATCTCTCATTAGTCGACTCCCGGATACCAGCGTGCATTATACGGTAGCTAGTATATCTCGCAAAGCTGTGTATTGTAACATTATATTGTTCCGCGGAATGTCAACATATGTGTTCACAGTATCCTCAACTGTAAGTGAGGTTAGGTTTCTGCGAACCCAAAGACCGTATCTTCACGGCGCAAAACGTTTGCCTCAGTCATTATTGCATGCGCGATGGTGGCCACTCGTACCAAGAAAAACGGCGACTGCGCGGACTCTTATCAGATGGTGCGGTACCCCTACTGTCCAATAGTTTGGCTCTCTTAAGGATGCAGTTTCTAACTGACATTCCATAGCGGCGAAGAAGGCCTCCCAGGTGCCGGACTATCAACCCTGGATGGGTTCGTGTGAGTGTCTACACCCAGTCATCGCCGGTCGGGACTGGCAACCATGCTCATCTATCGCGGTGCCGCACGATGATCAAGTCATTATTGAGCAATGTCTATTGCCCCTGGGTCACGTTGTGAAAATTCAGCACGGGAGTTGCCGCATTGTTGGTGAGCAGGGCCACGCTCAGGGGGGTTAAACATCGTGTGACTGTCCTCACCGAGTTGGATGTAATTCTTGTCTATCATGAGAGGCCACCTTCAGTCCGCACAGCTACGCATGAAATCTCTTTGCGTGTAACAACTGCCCCACCGGGAAATCGGCGATGGGCCTCGTTGCAGGAGTTACGGTTTTGAATCAGATTAATCACAGAAAAATGCGCACACCCATTTTTCGTCAAGCCCCAACTTCCTCAAGTGAGGCCGCCTCACCGGTAAATATCTGCTGGCAAATAATGCTGGTATCCGACCTATTTCTGACCATCGTCCTCTCATGTGTAAAGAATATGCCCGTGCTTCCCGTGCTTACAGTTGTGCACCTCCTGGCCGGCAAGGGTTGCGTTAGAAAGGTGTTATAAGTACGCTGTAGTCAGGAAAGCATCCCTAGTTTTAGACACGTTAAACGTGCAGAGTAATTGGTGCCACGATGTGTGTGGTTTATCGCGGTTTTCCCTTCACGGAATGATATTACGGAGGCCATCGGTATCTAACTTGAGCCCTGCGGAAACGTAACAGATCGCATTAGTCCGTCCATAGGCTCAAGAGCTGATCTTATGAGCGCCTCCTCCGAGACCGACAGTTATAAGTTCCCAATCTTGCGCTGTAAGTGCTAGTGCCAAGAACACCGCTTAAGTCCAGGACTGTGCTGGTACGATCGTAGGAGTGCTGTGATAACTTTCGGCGATACAACACGTTCACTGACAAAGTTACCACCTCTCATGTACGGCCCCGTTCACTTTTGATGATCGGACACCGCCGCTCTTGGCCGAAACGTTAAACGCGTTCTCGAGGTCGCAGTCGTGCGATGCCTAGAGTCTGCCCCAGTACCAGGAATTGTTAGTAGTCGCCCTCTATCGGAATTTTTTTCGTTATTGACCGACCACGCTCCAATAAATTGCTGTCTGTCCCTGGAATCTTGGTCTATTCAGAAGTTTTGCCGACATGACGTGCTCTTGTCGGCCCCGGGAAAGCAGTAAGCCTTGCCTTTCGGTGTAATCTTTATAGACGCGTAGTGGTTGTGCTCGGGGGAGAGTTTGGCATAGTTGCGTTCTAATGATCACATCAGAAGATGCTAGCCCGGAATCCCTGCATCAAACACAGGTACACTGAGTCACATGTTACTCGCGGGGAAAGCATCGGTCGCGTACTGCTCGCCCAACTACTATACACAAATCGACCACTCATCCGGTGCCTTCAATTGACGCTAGAATTTATTGGGCATGCCCCTCCACAGAACAAGGCGTACGTACGACTTCAGTGTTAACATTTTCTGGTCTTCTTAGCCCAACCTGTATATTAGAACGCGGCTATAACGTATTGGCCAATGTGTCAGTTCCTTCTTCAACTTGAACTGAGCGCAGTCATCCAGGGCGGATGAGAGAAATCCGGACTCAGTCGCTCTTTTCGGATGGCAACTTGGAAATCAAGCTAACTAGGTGGT
seq00032   AACGGGAAATATACTAGCAGTTATTTTTTTCGGCCACTGGCAGTTCTCGGCAAGCGGCAGCCGCTGCAATTGCACGACTTGGGTGAATGGACGCAGAGTGCGCGCGGACGTGCTGGCGAATGCGGCGAAGTGTAACGCCGAAGCATTTCGCTTCCTACGCATACTGAGCATTGTAAGGATTGTGTACCGCAACAGGGGAACGTATTACAACGCATACTATGTAGAATGGAGTGCAGGATTGAGGCTAATAAAGTCTCAGATCTCTCATTAGTCGACTCCCGGATACCAGCGTGCATTATACGGTAGCTAGTATATCTCGCAAAGCTGTGTATTGTAACATTATATTGTTCCGCGGAATGTCAACATATGTGTTCACAGTATCCTCAACTGTAAGTGAGGTTAGGTTTCTGCGAACCCAAAGACCGTATCTTCACGGCGCAAAACGTTTGCCTCAGTCATTATTGCATGCGCGATGGTGGCCACTCGTACCAAGAAAAACGGCGACTGCGCGGACTCTTATCAGATGGTGCGGTACCCCTACTGTCCAATAGTTTGGCTCTCTTAAGGATGCAGTTTCTAACTGACATTCCATAGCGGCGAAGAAGGCCTCCCAGGTGCCGGACTATCAACCCTGGATGGGTTCGTGTGAGTGTCTACACCCAGTCATCGCCGGTCGGGACTGGCAACCATGCTCATCTATCGCGGTGCCGCACGATGATCAAGTCATTATTGAGCAATGTCTATTGCCCCTGGGTCACGTTGTGAAAATTCAGCACGGGAGTTGCCGCATTGTTGGTGAGCAGGGCCACGCTCAGGGGGGTTAAACATCGTGTGACTGTCCTCACCGAGTTGGATGTAATTCTTGTCTATCATGAGAGGCCACCTTCAGTCCGCACAGCTACGCATGAAATCTCTTTGCGTGTAACAACTGCCCCACCGGGAAATCGGCGATGGGCCTCGTTGCAGGAGTTACGGTTTTGAATCAGATTAATCACAGAAAAATGCGCACACCCATTTTTCGTCAAGCCCCAACTTCCTCAAGTGAGGCCGCCTCACCGGTAAATATCTGCTGGCAAATAATGCTGGTATCCGACCTATTTCTGACCATCGTCCTCTCATGTGTAAAGAATATGCCCGTGCTTCCCGTGCTTACAGTTGTGCACCTCCTGGCCGGCAAGGGTTGCGTTAGAAAGGTGTTATAAGTACGCTGTAGTCAGGAAAGCATCCCTAGTTTTAGACACGTTAAACGTGCAGAGTAATTGGTGCCACGATGTGTGTGGTTTATCGCGGTTTTCCCTTCACGGAATGATATTACGGAGGCCATCGGTATCTAACTTGAGCCCTGCGGAAACGTAACAGATCGCATTAGTCCGTCCATAGGCTCAAGAGCTGATCTTATGAGCGCCTCCTCCGAGACCGACAGTTATAAGTTCCCAATCTTGCGCTGTAAGTGCTAGTGCCAAGAACACCGCTTAAGTCCAGGACTGTGCTGGTACGATCGTAGGAGTGCTGTGATAACTTTCGGCGATACAACACGTTCACTGACAAAGTTACCACCTCTCATGTACGGCCCCGTTCACTTTTGATGATCGGACACCGCCGCTCTTGGCCGAAACGTTAAACGCGTTCTCGAGGTCGCAGTCGTGCGATGCCTAGAGTCTGCCCCAGTACCAGGAATTGTTAGTAGTCGCCCTCTATCGGAATTTTTTTCGTTATTGACCGACCACGCTCCAATAAATTGCTGTCTGTCCCTGGAATCTTGGTCTATTCAGAAGTTTTGCCGACATGACGTGCTCTTGTCGGCCCCGGGAAAGCAGTAAGCCTTGCCTTTCGGTGTAATCTTTATAGACGCGTAGTGGTTGTGCTCGGGGGAGAGTTTGGCATAGTTGCGTTCTAATGATCACATCAGAAGATGCTAGCCCGGAATCCCTGCATCAAACACAGGTACACTGAGTCACATGTTACTCGCGGGGAAAGCATCGGTCGCGTACTGCTCGCCCAACTACTATACACAAATCGACCACTCATCCGGTGCCTTCAATTGACGCTAGAATTTATTGGGCATGCCCCTCCACAGAACAAGGCGTACGTACGACTTCAGTGTTAACATTTTCTGGTCTTCTTAGCCCAACCTGTATATTAGAACGCGGCTATAACGTATTGGCCAATGTGTCAGTTCCTTCTTCAACTTGAACTGAGCGCAGTCATCCAGGGCGGATGAGAGAAATCCGGACTCAGTCGCTCTTTTCGGATGGCAACTTGGAAATCAAGCTAACTAGGTGGT
seq00033   AACGGGAAATATACTAGCAGTTATTTTTTTCGGCCACTGGCAGTTCTCGGCAAGCGGCAGCCGCTGCAATTGCACGACTTGGGTGAATGGACGCAGAGTGCGCGCGGACGTGCTGGCGAATGCGGCGAAGTGTAACGCCGAAGCATTTCGCTTCCTACGCATACTGAGCATTGTAAGGATTGTGTACCGCAACAGGGGAACGTATTACAACGCATACTATGTAGAATGGAGTGCAGGATTGAGGCTAATAAAGTCTCAGATCTCTCATTAGTCGACTCCCGGATACCAGCGTGCATTATACGGTAGCTAGTATATCTCGCAAAGCTGTGTATTGTAACATTATATTGTTCCGCGGGATGTCAACATATGTGTTCACAGTATCCTCAACTGTAAGTGAGGTTAGGTTTCTGCGAACCCAAAGACCGTATCTTCACGGCGCAAAACGTTTGCCTCAGTCATTATTGCATGCGCGATGGTGGCCACTCGTACCAAGAAAAACGGCGACTGCGCGGACTCTTATCAGATGGTGCGGTACCCCTACTGTCCAATAGTTTGGCTCTCTTAAGGATGCAGTTTCTAACTGACATTCCATAGCGGCGAAGAAGGCCTCCCAGGTGCCGGACTATCAACCCTGGATGGGTTCGTGTGAGTGTCTACACCCAGTCATCGCCGGTCGGGACTGGCAACCATGCTCATCTATCGCGGTGCCGCACGATGATCAAGTCATTATTGAGCAATGTCTATTGCCCCTGGGTCACGTTGTGAAAATTCAGCACGGGAGTTGCCGCATTGTTGGTGAGCAGGGCCACGCTCAGGGGGGTTAAACATCGTGTGACTGTCCTCACCGAGTTGGATGTAATTCTTGTCTATCATGAGAGGCCACCTTCAGTCCGCACAGCTACGCATGAAATCTCTTTGCGTGTAACAACTGCCCCACCGGGAAATCGGCGATGGGCCTCGTTGCAGGAGTTACGGTTTTGAATCAGATTAATCACAGAAAAATGCGCACACCCATTTTTCGTCAAGCCCCAACTTCCTCAAGTGAGGCCGCCTCACCGGTAAATATCTGCTGGCAAATAATGCTGGTATCCGACCTATTTCTGACCATCGTCCTCTCATGTGTAAAGAATATGCCCGTGCTTCCCGTGCTTACAGTTGTGCACCTCCTGGCCGGCAAGGGTTGCGTTAGAAAGGTGTTATAAGTACGCTGTAGTCAGGAAAGCATCCCTAGTTTTAGACACGTTAAACGTGCAGAGTAATTGGTGCCACGATGTGTGTGGTTTATCGCGGTTTTCCCTTCACGGAATGATATTACGGAGGCCATCGGTATCTAACTTGAGCCCTGCGGAAACGTAACAGATCGCATTAGTCCGTCCATAGGCTCAAGAGCTGATCTTATGAGCGCCTCCTCCGAGACCGACAGTTATAAGTTCCCAATCTTGCGCTGTAAGTGCTAGTGCCAAGAACACCGCTTAAGTCCAGGATTGTGCTGGTACGATCGTAGGAGTGCTGTGATAACTTTCGGCGATACAACACGTTCACTGACAAAGTTACCACCTCTCATGTACGGCCCCGTTCACTTTTGATGATCGGACACCGCCGCTCTTGGCCGAAACGTTAAACGCGTTCTCGAGGTCGCAGTCGTGCGATGCCTAGAGTCTGCCCCAGTACCAGGAATTGTTAGTAGTCGCCCTCTATCGGAATTTTTTTCGTTATTGACCGACCACGCTCCAATAAATTGCTGTCTGTCCCTGGAATCTTGGTCTATTCAGAAGTTTTGCCGACATGACGTGCTCTTGTCGGCCCCGGGAAAGCAGTAAGCCTTGCCTTTCGGTGTAATCTTTATAGACGCGTAGTGGTTGTGCTCGGGGGAGAGTTTGGCATAGTTGCGTTCTAATGATCACATCAGAAGATGCTAGCCCGGAATCCCTGCATCAAACACAGGTACACTGAGTCACATGTTACTCGCGGGGAAAGCATCGGTCGCGTACTGCTCGCCCAACTACTATACACAAATCGACCACTCATCCGGTGCCTTCAATTGACGCTAGAATTTATTGGGCATGCCCCTCCACAGAACAAGGCGTACGTACGACTTCAGTGTTAACATTTTCTGGTCTTCTTAGCCCAACCTGTATATTAGAACGCGGCTATAACGTATTGGCCAATGTGTCAGTTCCTTCTTCAACTTGAACTGAGCGCAGTCATCCAGGGCGGATGAGAGAAATCCGGACTCAGTCGCTCTTTTCGGATGGCAACTTGGAAATCAAGCTAACTAGGTGGT
