# Supplementary material for: How Good Are Indirect Tests at Detecting Recombination in Human mtDNA?
Source: G3 (Bethesda). 2013 Jul 1;3(7):1095–104. doi: 10.1534/g3.113.006510 (PMC3704238; doi:10.1534/g3.113.006510)
Supplement: Supporting Information [file supp_g3.113.006510_FileS2.gz › SequenceData/mtDNA_ratehet&popgrowth/10/3rdbase/Infiles/10_41-new.txt]

33 2284
seq00001   GCGGGAACTTTTTTATGCCCCGAGTACAACCCCCAACTGAGGCGGCCATGGGAACGATCAGCCAGGATTTCATTTGGGTTAGATGTGGAAATGTTCCGGGGTAGGGCCGTCATAGCGGGCTCGCGAAGATCAAAGCGCCGTAGAGTGAGGTTCGGTTATACATGGCGTGGTAATGACCAGTCTTGAATGATCCTGATGCATGTACCGGGTCACAGCCCAGACTCTTCTGGTGACTGCCATATGAGTTACGAACAGCTTCTCGGTGCAGACCAATTATCTGACTTCGGCCTCGCAAAGCCGCAATATTCAGAGTATCCCCGGAGCGATAGCCTCTCAGCCGCAAGACGGGCCGATCTAGGAACGATTATCCGCTAACAGTATATCCGCAGGCGCGGAAGGCGTTAACCTGCTCCGGGTCCTGGGATGCCCCACTTTATAAGGAGTTTAAAGCATCTTGGATGCGTTAAATAACCAATAGATGGGGGTGTTCTATCGAGTGCTCACCCGGGTAGGGTAACCCGTCCTTTAAGTCTAAATCTCTTATCCGTCGTAAGAGGTACGGTTTATGCAACATCTAAACCGGTCACACCCAGGTAGACGCAAGGGGACACGAGATGTTTATCTGGCGTTCTTTCCGAAGTGTTAACTGTATTCCCCCTGAACGGCCACGTTCGGGGTGTCCCGACCATACTGGTTGAGCCGCTACCCCGCTACCGATAATTTCGGGTTTATTACAACTCTGGGCCCATGCTAATAAGTCTGCATTCTGTCTAAGTTGTTGGGGCCGGAATTAGAGAGGATGTACTTCATGCGGATCCCAATAATGCACACATATCACGGATGGAACCACGTCGGACGGGTGCGTGGCTGCCAAACTGTACATTCACAACGATAAAAAACGCTACCCGCATACTGGCCCATACTTGCCGCGCCCCCCTTAAACCGGTCGGCAAGCATAAATAGGATACCATAGGCAATGTCTGACCGTACTTGAAACCTTGCCACGCAGACGCCCCCCGAAATAAATTGAGATACAGTGGCCCGCGGGGTGGCTACAAATCTTCACCTAGTTGCACATGAAAACCAATCAAAGACAGATACCCCGATGATGCCCCACACACTGCAACATCCAATAAGGCGATGGCTTGCTTTTTTACCTTGGAGTGCCTCATTGTCTTAAGGGTCCTAACACCAGTACGGATAATGAAAACGTCACAGCCCCGGGGTATTATAGAGCCCAGCCAATATGGTGGATGATACCCAGCCGTGAAGCGAGTCGACGGTTTCCCTATTGGCCTTATCCAGTCCTAATCAAAACCCCGCCAACCCCTAAATACCAGTTTGAAGTTGTGTCGTCCTGTTAGCTGAACAGGCACGTATCTTCACGGTCCCCTAGTTTGGCCAGGTCACGGCTACTGTGGGTTCCGTGGGTGGAATAATATGAACATACTACGCCCGCTTTTATGGTAACGTACATACGACGTGCATGAATCTAGCTAGGAGGAAGCCTAGATTGATATTAAATCGCATATAATCCTTACGGTACCTTCCTCTGGGAGTAGCAGTCCATATTAGTTCATTCCAATGCGATACATTTACTCTGCAGAACTTTCCTCGTACGCCAATTTCGCATCTCCGTTGAATCAATTATTCGCGGAAAAGGAGTGACCTCCCAAAGGAGAACGTTTAATCGGGACAGATAAGTTAGTGCATGGGACCGTCCAATTCGCTCAAGGAGCCTACCCTCACCGACGCGAATAGAGACGGAACCGGCAATGGCTTCGTATCAAGTGCCAGTAACAAGCGCTGCGATGCCGGGATTACACCTTCAGTCCCTTACCGTATTGCGCGCCATGTGCCGGGGTGGTTGTGCCGCCGGGTAGTGCTCCACAACGTTCCGCATGATCGCCCAACTTTCTTCGGCTTATAACAACGGTAAAGATATTAACATTCGTTCGTACACACGGGTACGCTTCCTGCGGCTACTAAAGCTTACACACAAAGGTAGCCCTTCCAGTACCAGTCCGACGCGTGCATCTTGCGGAAGGGCCTACGCACCTGAGCAGCTTGCTGAGGGTTTACGTACCTAGACACCCTCAAAATCATCGCGCTGGCTTTTGGTTACCGGGTTACATGGATGCTGATAGTTAAACAGTCTAATTGCTTCACTATCTGGCCTCGTCCCAACGTATACTCCACAAACGTCATTAGGCGGCCCATAGGCGCCGATTATCCTTCGGGCGCTTGATTCTCACGGGTATCACACAAAGGCTACCTCCCATGG
seq00002   GCGGGAACTTTTTTATGCCCCGAGTACAACCCCCAACTGAGGCGGCCATGGGAACGATCAGCCAGGATTTCATTTGGGTTAGATGTGGAAATGTTCCGGGGTAGGGCCGTCATAGCGGGCTCGCGAAGATCAAAGCGCCGTAGAGTGAGGTTCGGTTATACATGGCGTGGTAATGACCAGTCTTGAATGATCCTGATGCATGTACCGGGTCACAGCCCAGACTCTTCTGGTGACTGCCATATGAGTTACGAACAGCTTCTCGGTGCAGACCAATTATCTGACTTCGGCCTCGCAAAGCCGCAATATTCAGAGTATCCCCGGAGCGATAGCCTCTCAGCCGCAAGACGGGCCGATCTAGGAACGATTATCCGCTAACAGTATATCCGCAGGCGCGGAAGGCGTTAACCTGCTCCGGGTCCTGGGATGCCCCACTTTATAAGGAGTTTAAAGCATCTTGGATGCGTTAAATAACCAATAGATGGGGGTGTTCTATCGAGTGCTCACCCGGGTAGGGTAACCCGTCCTTTAAGTCTAAATCTCTTATCCGTCGTAAGAGGTACGGTTTATGCAACATCTAAACCGGTCACACCCAGGTAGACGCAAGGGGACACGAGATGTTTATCTGGCGTTCTTTCCGAAGTGTTAACTGTATTCCCCCTGAACGGCCACGTTCGGGGTGTCCCGACCATACTGGTTGAGCCGCTACCCCGCTACCGATAATTTCGGGTTTATTACAACTCTGGGCCCATGCTAATAAGTCTGCATTCTGTCTAAGTTGTTGGGGCCGGAATTAGAGAGGATGTACTTCATGCGGATCCCAATAATGCACACATATCACGGATGGAACCACGTCGGACGGGTGCGTGGCTGCCAAACTGTACATTCACAACGATAAAAAACGCTACCCGCATACTGGCCCATACTTGCCGCGCCCCCGTTAAACCGGTCGGCAAGCATAAATAGGATACCATAGGCAATGTCTGACCGTACTTGAAACCTTGCCACGCAGACGCCCCCCGAAATAAATTGAGATACAGTGGCCCACGGGGTGGCTACAAATCTTCACCTAGTTGCACATGAAAACCAATCAAAGACAGATACCCCGATGATGCCCCACACACTGCAACATCCAATAAGGCGATGGCTTGCTTTTTTACCTTGGAGTGCCTCATTGTCTTAAGGGTCCTAACACCAGTACGGATAATGAAAACGTCACAGCCCCGGGGTATTATAGAGCCCAGCCAATATGGTGGATGATACCCAGCCGTGAAGCGAGTCGACGGTTTCCCTATTGGCCTTATCCAGTCCTAATCAAAACCCCGCCAACCCCTAAATACCAGTTTGAAGTTGTGTCGTCCTGTTAGCTGAACAGGCACGTATCTTCACGGTCCCCTAGTTTGGCCAGGTCACGGCTACTGTGGGTTCCGTGGGTGGAATAATATGAACATACTACGCCCGCTTTTATGGTAACGTACATACGACGTGCATGAATCTAGCTAGGAGGAAGCCTAGATTGATATTAAATCGCATATAATCCTTACGGTACCTTCCTCTGGGAGTAGCAGTCCATATTAGTTCATTCCAATGCGATACATTTACTCTGCAGAACTTTCCTCGTACGCCAATTTCGCATCTCCGTTGAATCAATTATTCGCGGAAAAGGAGTGACCTCCCAAAGGAGAACGTTTAATCGGGACAGATAAGTTAGTGCATGGGACCGTCCAATTCGCTCAAGGAGCCTACCCTCACCGACGCGAATAGAGACGGAACCGGCAATGGCTTCGTATCAAGTGCCAGTAACAAGCGCTGCGATGCCGGGATTACACCTTCAGTCCCTTACCGTATTGCGCGCCATGTGCCGGGGTGGTTGTGCCGCCGGGTAGTGCTCCACAACGTTCCGCATGATCGCCCAACTTTCTTCGGCTTATAACAACGGTAAAGATATTAACATTCGTTCGTACACACGGGTACGCTTCCTGCGGCTACTAAAGCTTACACACAAAGGTAGCCCTTCCAGTACCAGTCCGACGCGGGCATCTTGCGGAAGGGCCTACGCACCTGAGCAGCTTGCTGAGGGTTTACGTACCTAGACACCCTCAAAATCATCGCGCTGGCTTTTGGTTACCGGGTTACATGGATGCTGATAGTTAAACAGTCTAATTGCTTCACTATCTGGCCTCGTCCCAACGTATACTCCACAAACGTCATTAGGCGGCCCATAGGCGCCGATTATCCTTCGGGCGCTTGATTCTCACGGGTATCACACAAAGGCTACCTCCCATGG
seq00003   GCGGGAACTTTTTTATGCCCCGAGTACAACCCCCAACTGAGGCGGCCATGGGAACGATCAGCCAGGATTTCATTTGGGTTAGATGTGGAAATGTTCCGGGGTAGGGCCGTCATAGCGGGCTCGCGAAGATCAAAGCGCCGTAGAGTGAGGTTCGGTTATACATGGCGTGGTAATGACCAGTCTTGAATGATCCTGATGCATGTACCGGGTCACAGCCCAGACTCTTCTGGTGACTGCCATATGAGTTACGAACAGCTTCTCGGTGCAGACCAATTATCTGACTTCGGCCTCGCAAAGCCGCAATATTCAGAGTATCCCCGGAGCGATAGCCTCTCAGCCGCAAGACGGGCCGATCTAGGAACGATTATCCGCTAACAGTATATCCGCAGGCGCGGAAGGCGTTAACCTGCTCCGGGTCCTGGGATGCCCCACTTTATAAGGAGTTTAAAGCATCTTGGATGCGTTAAATAACCAATAGATGGGGGTGTTCTATCGAGTGCTCACCCGGGTAGGGTAACCCGTCCTTTAAGTCTAAATCTCTTATCCGTCGTAAGAGGTACGGTTTATGCAACATCTAAACCGGTCACACCCAGGTAGACGCAAGGGGACACGAGATGTTTATCTGGCGTTCTTTCCGAAGTGTTAACTGTATTCCCCCTGAACGGCCACGTTCGGGGTGTCCCGACCATACTGGTTGAGCCGCTACCCCGCTACCGATAATTTCGGGTTTATTACAACTCTGGGCCCATGCTAATAAGTCTGCATTCTGTCTAAGTTGTTGGGGCCGGAATTAGAGAGGATGTACTTCATGCGGATCCCAATAATGCACACATATCACGGATGGAACCACGTCGGACGGGTGCGTGGCTGCCAAACTGTACATTCACAACGATAAAAAACGCTACCCGCATACTGGCCCATACTTGCCGCGCCCCCCTTAAACCGGTCGGCAAGCATAAATAGGATACCATAGGCAATGTCTGACCGTACTTGAAACCTTGCCACGCAGACGCCCCCCGAAATAAATTGAGATACAGTGGCCCGCGGGGTGGCTACAAATCTTCACCTAGTTGCACATGAAAACCAATCAAAGACAGATACCCCGATGATGCCCCACACACTGCAACATCCAATAAGGCGATGGCTTGCTTTTTTACCTTGGAGTGCCTCATTGTCTTAAGGGTCCTAACACCAGTACGGATAATGAAAACGTCACAGCCCCGGGGTATTATAGAGCCCAGCCAATATGGTGGATGATACCCAGCCGTGAAGCGAGTCGACGGTTTCCCTATTGGCCTTATCCAGTCCTAATCAAAACCCCGCCAACCCCTAAATACCAGTTTGAAGTTGTGTCGTCCTGTTAGCTGAACAGGCACGTATCTTCACGGTCCCCTAGTTTGGCCAGGTCACGGCTACTGTGGGTTCCGTGGGTGGAATAATATGAACATACTACGCCCGCTTTTATGGTAACGTACATACGACGTGCATGAATCTAGCTAGGAGGAAGCCTAGATTGATATTAAATCGCATATAATCCTTACGGTACCTTCCTCTGGGAGTAGCAGTCCATATTAGTTCATTCCAATGCGATACATTTACTCTGCAGAACTTTCCTCGTACGCCAATTTCGCATCTCCGTTGAATCAATTATTCGCGGAAAAGGAGTGACCTCCCAAAGGAGAACGTTTAATCGGGACAGATAAGTTAGTGCATGGGACCGTCCAATTCGCTCAAGGAGCCTACCCTCACCGACGCGAATAGAGACGGAACCGGCAATGGCTTCGTATCAAGTGCCAGTAACAAGCGCTGCGATGCCGGGATTACACCTTCAGTCCCTTACCGTATTGCGCGCCATGTGCCGGGGTGGTTGTGCCGCCGGGTAGTGCTCCACAACGTTCCGCATGATCGCCCAACTTTCTTCGGCTTATAACAACGGTAAAGATATTAACATTCGTTCGTACACACGGGTACGCTTCCTGCGGCTACTAAAGCTTACACACAAAGGTAGCCCTTCCAGTACCAGTCCGACGCGTGCATCTTGCGGAAGGGCCTACGCACCTGAGCAGCTTGCTGAGGGTTTACGTACCTAGACACCCTCAAAATCATCGCGCTGGCTTTTGGTTACCGGGTTACATGGATGCTGATAGTTAAACAGTCTAATTGCTTCACTATCTGGCCTCGTCCCAACGTATACTCCACAAACGTCATTAGGCGGCCCATAGGCGCCGATTATCCTTCGGGCGCTTGATTCTCACGGGTATCACACAAAGGCTACCTCCCATGG
seq00004   GCGGGAACTTTTTTATGCCCCGAGTACAACCCCCAACTGAGGCGGCCATGGGAACGATCAGCCAGGATTTCATTTGGGTTAGATGTGGAAATGTTCCGGGGTAGGGCCGTCATAGCGGGCTCGCGAAGATCAAAGCGCCGTAGAGTGAGGTTCGGTTATACATGGCGTGGTAATGACCAGTCTTGAATGATCCTGATGCATGTACCGGGTCACAGCCCAGACTCTTCTGGTGACTGCCATATGAGTTACGAACAGCTTCTCGGTGCAGACCAATTATCTGACTTCGGCCTCGCAAAGCCGCAATATTCAGAGTATCCCCGGAGCGATAGCCTCTCAGCCGCAAGACGGGCCGATCTAGGAACGATTATCCGCTAACAGTATATCCGCAGGCGCGGAAGGCGTTAACCTGCTCCGGGTCCTGGGATGCCCCACTTTATAAGGAGTTTAAAGCATCTTGGATGCGTTAAATAACCAATAGATGGGGGTGTTCTATCGAGTGCTCACCCGGGTAGGGTAACCCGTCCTTTAAGTCTAAATCTCTTATCCGTCGTAAGAGGTACGGTTTATGCAACATCTAAACCGGTCACACCCAGGTAGACGCAAGGGGACACGAGATGTTTATCTGGCGTTCTTTCCGAAGTGTTAACTGTATTCCCCCTGAACGGCCACGTTCGGGGTGTCCCGACCATACTGGTTGAGCCGCTACCCCGCTACCGATAATTTCGGGTTTATTACAACTCTGGGCCCATGCTAATAAGTCTGCATTCTGTCTAAGTTGTTGGGGCCGGAATTAGAGAGGATGTACTTCATGCGGATCCCAATAATGCACACATATCACGGATGGAACCACGTCGGACGGGTGCGTGGCTGCCAAACTGTACATTCACAACGATAAAAAACGCTACCCGCATACTGGCCCATACTTGCCGCGCCCCCGTTAAACCGGTCGGCAAGCATAAATAGGATACCATAGGCAATGTCTGACCGTACTTGAAACCTTGCCACGCAGACGCCCCCCGAAATAAATTGAGATACAGTGGCCCGCGGGGTGGCTACAAATCTTCACCTAGTTGCACATGAAAACCAATCAAAGACAGATACCCCGATGATGCCCCACACACTGCAACATCCAATAAGGCGATGGCTTGCTTTTTTACCTTGGAGTGCCTCATTGTCTTAAGGGTCCTAACACCAGTACGGATAATGAAAACGTCACAGCCCCGGGGTATTATAGAGCCCAGCCAATATGGTGGATGATACCCAGCCGTGAAGCGAGTCGACGGTTTCCCTATTGGCCTTATCCAGTCCTAATCAAAACCCCGCCAACCCCTAAATACCAGTTTGAAGTTGTGTCGTCCTGTTAGCTGAACAGGCACGTATCTTCACGGTCCCCTAGTTTGGCCAGGTCACGGCTACTGTGGGTTCCGTGGGTGGAATAATATGAACATACTACGCCCGCTTTTATGGTAACGTACATACGACGTGCATGAATCTAGCTAGGAGGAAGCCTAGATTGATATTAAATCGCATATAATCCTTACGGTACCTTCCTCTGGGAGTAGCAGTCCATATTAGTTCATTCCAATGCGATACATTTACTCTGCAGACCTTTCCTCGTACGCCAATTTCGCATCTCCGTTGAATCAATTATTCGCGGAAAAGGAGTGACCTCCCAAAGGAGAACGTTTAATCGGGACAGATAAGTTAGTGCATGGGACCGTCCAATTCGCTCAAGGAGCCTACCCTCACCGACGCGAATAGAGACGGAACCGGCAATGGCTTCGTATCAAGTGCCAGTAACAAGCGCTGCGATGCCGGGATTACACCTTCAGTCCCTTACCGTATTGCGCGCCATGTGCCGGGGTGGTTGTGCCGCCGGGTAGTGCTCCACAACGTTCCGCATGATCGCCCAACTTTCTTCGGCTTATAACAACGGTAAAGATATTAACATTCGTTCGTACACACGGGTACGCTTCCTGCGGCTACTAAAGCTTACACACAAAGGTAGCCCTTCCAGTACCAGTCCGACGCGGGCATCTTGCGGAAGGGCCTACGCACCTGAGCAGCTTGCTGAGGGTTTACGTACCTAGACACCCTCAAAATCATCGCGCTGGCTTTTGGTTACCGGGTTACATGGATGCTGATAGTTAAACAGTCTAATTGCTTCACTATCTGGCCTCGTCCCAACGTATACTCCACAAACGTCATTAGGCGGCCCATAGTCGCCGATTATCCTTCGGGCGCTTGATTCTCACGGGTATCACACAAAGGCTACCTCCCATGG
seq00005   GCGGGAACTTTTTTATGCCCCGAGTACAACCCCCAACTGAGGCGGCCATGGGAACGATCAGCCAGGATTTCATTTGGGTTAGATGTGGAAATGTTCCGGGGTAGGGCCGTCATAGCGGGCTCGCGAAGATCAAAGCGCCGTAGAGTGAGGTTCGGTTATACATGGCGTGGTAATGACCAGTCTTGAATGATCCTGATGCATGTACCGGGTCACAGCCCAGACTCTTCTGGTGACTGCCATATGAGTTACGAACAGCTTCTCGGTGCAGACCAATTATCTGACTTCGGCCTCGCAAAGCCGCAATATTCAGAGTATCCCCGGAGCGATAGCCTCTCAGCCGCAAGACGGGCCGATCTAGGAACGATTATCCGCTAACAGTATATCCGCAGGCGCGGAAGGCGTTAACCTGCTCCGGGTCCTGGGATGCCCCACTTTATAAGGAGTTTAAAGCATCTTGGATGCGTTAAATAACCAATAGATGGGGGTGTTCTATCGAGTGCTCACCCGGGTAGGGTAACCCGTCCTTTAAGTCTAAATCTCTTATCCGTCGTAAGAGGTACGGTTTATGCAACATCTAAACCGGTCACACCCAGGTAGACGCAAGGGGACACGAGATGTTTATCTGGCGTTCTTTCCGAAGTGTTAACTGTATTCCCCCTGAACGGCCACGTTCGGGGTGTCCCGACCATACTGGTTGAGCCGCTACCCCGCTACCGATAATTTCGGGTTTATTACAACTCTGGGCCCATGCTAATAAGTCTGCATTCTGTCTAAGTTGTTGGGGCCGGAATTAGAGAGGATGTACTTCATGCGGATCCCAATAATGCACACATATCACGGATGGAACCACGTCGGACGGGTGCGTGGCTGCCAAACTGTACATTCACAACGATAAAAAACGCTACCCGCATACTGGCCCATACTTGCCGCGCCCCCGTTAAACCGGTCGGCAAGCATAAATAGGATACCATAGGCAATGTCTGACCGTACTTGAAACCTTGCCACGCAGACGCCCCCCGAAATAAATTGAGATACAGTGGCCCGCGGGGTGGCTACAAATCTTCACCTAGTTGCACATGAAAACCAATCAAAGACAGATACCCCGATGATGCCCCACACACTGCAACATCCAATAAGGCGATGGCTTGCTTTTTTACCTTGGAGTGCCTCATTGTCTTAAGGGTCCTAACACCAGTACGGATAATGAAAACGTCACAGCCCCGGGGTATTATAGAGCCCAGCCAATATGGTGGATGATACCCAGCCGTGAAGCGAGTCGACGGTTTCCCTATTGGCCTTATCCAGTCCTAATCAAAACCCCGCCAACCCCTAAATACCAGTTTGAAGTTGTGTCGTCCTGTTAGCTGAACAGGCACGTATCTTCACGGTCCCCTAGTTTGGCCAGGTCACGGCTACTGTGGGTTCCGTGGGTGGAATAATATGAACATACTACGCCCGCTTTTATGGTAACGTACATACGACGTGCATGAATCTAGCTAGGAGGAAGCCTAGATTGATATTAAATCGCATATAATCCTTACGGTACCTTCCTCTGGGAGTAGCAGTCCATATTAGTTCATTCCAATGCGATACATTTACTCTGCAGAACTTTCCTCGTACGCCAATTTCGCATCTCCGTTGAATCAATTATTCGCGGAAAAGGAGTGACCTCCCAAAGGAGAACGTTTAATCGGGACAGATAAGTTAGTGCATGGGACCGTCCAATTCGCTCAAGGAGCCTACCCTCACCGACGCGAATAGAGACGGAACCGGCAATGGCTTCGTATCAAGTGCCAGTAACAAGCGCTGCGATGCCGGGATTACACCTTCAGTCCCTTACCGTATTGCGCGCCATGTGCCGGGGTGGTTGTGCCGCCGGGTAGTGCTCCACAACGTTCCGCATGATCGCCCAACTTTCTTCGGCTTATAACAACGGTAAAGATATTAACATTCGTTCGTACACACGGGTACGCTTCCTGCGGCTACTAAAGCTTACACACAAAGGTAGCCCTTCCAGTACCAGTCCGACGCGGGCATCTTGCGGAAGGGCCTACGCACCTGAGCAGCTTGCTGAGGGTTTACGTACCTAGACACCCTCAAAATCATCGCGCTGGCTTTTGGTTACCGGGTTACATGGATGCTGATAGTTAAACAGTCTAATTGCTTCACTATCTGGCCTCGTCCCAACGTATACTCCACAAACGTCATTAGGCGGCCCATAGGCGCCGATTATCCTTCGGGCGCTTGATTCTCACGGGTATCACACAAAGGCTACCTCCCATGG
seq00006   GCGGGAACTTTTTTATGCCCCGAGTACAACCCCCAACTGAGGCGGCCATGGGAACGATCAGCCAGGATTTCATTTGGGTTAGATGTGGAAATGTTCCGGGGTAGGGCCGTCATAGCGGGCTCGCGAAGATCAAAGCGCCGTAGAGTGAGGTTCGGTTATACATGGCGTGGTAATGACCAGTCTTGAATGATCCTGATGCATGTACCGGGTCACAGCCCAGACTCTTCTGGTGACTGCCATATGAGTTACGAACAGCTTCTCGGTGCAGACCAATTATCTGACTTCGGCCTCGCAAAGCCGCAATATTCAGAGTATCCCCGGAGCGATAGCCTCTCAGCCGCAAGACGGGCCGATCTAGGAACGATTATCCGCTAACAGTATATCCGCAGGCGCGGAAGGCGTTAACCTGCTCCGGGTCCTGGGATGCCCCACTTTATAAGGAGTTTAAAGCATCTTGGATGCGTTAAATAACCAATAGATGGGGGTGTTCTATCGAGTGCTCACCCGGGTAGGGTAACCCGTCCTTTAAGTCTAAATCTCTTATCCGTCGTAAGAGGTACGGTTTATGCAACATCTAAACCGGTCACACCCAGGTAGACGCAAGGGGACACGAGATGTTTATCTGGCGTTCTTTCCGAAGTGTTAACTGTATTCCCCCTGAACGGCCACGTTCGGGGTGTCCCGACCATACTGGTTGAGCCGCTACCCCGCTACCGATAATTTCGGGTTTATTACAACTCTGGGCCCATGCTAATAAGTCTGCATTCTGTCTAAGTTGTTGGGGCCGGAATTAGAGAGGATGTACTTCATGCGGATCCCAATAATGCACACATATCACGGATGGAACCACGTCGGACGGGTGCGTGGCTGCCAAACTGTACATTCACAACGATAAAGAACGCTACCCGCATACTGGCCCATACTTGCCGCGCCCCCGTTAAACCGGTCGGCAAGCATAAATAGGATACCATAGGCAATGTCTGACCGTACTTGAAACCTTGCCACGCAGACGCCCCCCGAAATAAATTGAGATACAGTGGCCCGCGGGGTGGCTACAAATCTTCACCTAGTTGCACATGAAAACCAATCAAAGACAGATACCCCGATGATGCCCCACACACTGCAACATCCAATAAGGCGATGGCTTGCTTTTTTACCTTGGAGTGCCTCATTGTCTTAAGGGTCCTAACACCAGTACGGATAATGAAAACGTCACAGCCCCGGGGTATTATAGAGCCCAGCCAATATGGTGGATGATACCCAGCCGTGAAGCGAGTCGACGGTTTCCCTATTGGCCTTATCCAGTCCTAATCAAAACCCCGCCAACCCCTAAATACCAGTTTGAAGTTGTGTCGTCCTGTTAGCTGAACAGGCACGTATCTTCACGGTCCCCTAGTTTGGCCAGGTCACGGCTACTGTGGGTTCCGTGGGTGGAATAATATGAACATACTACGCCCGCTTTTATGGTAACGTACATACGACGTGCATGAATCTAGCTAGGAGGAAGCCTAGATTGATATTAAATCGCATATAATCCTTACGGTACCTTCCTCTGGGAGTAGCAGTCCATATTAGTTCATTCCAATGCGATACATTTACTCTGCAGACCTTTCCTCGTACGCCAATTTCGCATCTCCGTTGAATCAATTATTCGCGGAAAAGGAGTGACCTCCCAAAGGAGAACGTTTAATCGGGACAGATAAGTTAGTGCATGGGACCGTCCAATTCGCTCAAGGAGCCTACCCTCACCGACGCGAATAGAGACGGAACCGGCAATGGCTTCGTATCAAGTGCCAGTAACAAGCGCTGCGATGCCGGGATTACACCTTCAGTCCCTTACCGTATTGCGCGCCATGTGCCGGGGTGGTTGTGCCGCCGGGTAGTGCTCCACAACGTTCCGCGTGATCGCCCAACTTTCTTCGGCTTATAACAACGGTAAAGATATTAACATTCGTTCGTACACACGGGTACGCTTCCTGCGGCTACTAAAGCTTACACACAAAGGTAGCCCTTCCAGTACCAGTCCGACGCGGGCATCTTGCGGAAGGGCCTACGCACCTGAGCAGCTTGCTGAGGGTTTACGTACCTAGACACCCTCAAAATCATCGCGCTGGCTTTTGGTTACCGGGTTACATGGATGCTGATAGTTAAACAGTCTAATTGCTTCACTATCTGGCCTCGTCCCAACGTATACTCCACAAACGTCATTAGGCGGCCCATAGGCGCCGATTATCCTTCGGGCGCTTGATTCTCACGGGTATCACACAAAGGCTACCTCCCATGG
seq00007   GCGGGAACTTTTTTATGCCCCGAGTACAACCCCCAACTGAGGCGGCCATGGGAACGATCAGCCAGGATTTCATTTGGGTTAGATGTGGAAATGTTCCGGGGTAGGGCCGTCATAGCGGGCTCGCGAAGATCAAAGCGCCGTAGAGTGAGGTTCGGTTATACATGGCGTGGTAATGACCAGTCTTGAATGATCCTGATGCATGTACCGGGTCACAGCCCAGACTCTTCTGGTGACTGCCATATGAGTTACGAACAGCTTCTCGGTGCAGACCAATTATCTGACTTCGGCCTCGCAAAGCCGCAATATTCAGAGTATCCCCGGAGCGATAGCCTCTCAGCCGCAAGACGGGCCGATCTAGGAACGATTATCCGCTAACAGTATATCCGCAGGCGCGGAAGGCGTTAACCTGCTCCGGGTCCTGGGATGCCCCACTTTATAAGGAGTTTAAAGCATCTTGGATGCGTTAAATAACCAATAGATGGGGGTGTTCTATCGAGTGCTCACCCGGGTAGGGTAACCCGTCCTTTAAGTCTAAATCTCTTATCCGTCGTAAGAGGTACGGTTTATGCAACATCTAAACCGGTCACACCCAGGTAGACGCAAGGGGACACGAGATGTTTATCTGGCGTTCTTTCCGAAGTGTTAACTGTATTCCCCCTGAACGGCCACGTTCGGGGTGTCCCGACCATACTGGTTGAGCCGCTACCCCGCTACCGATAATTTCGGGTTTATTACAACTCTGGGCCCATGCTAATAAGTCTGCATTCTGTCTAAGTTGTTGGGGCCGGAATTAGAGAGGATGTACTTCATGCGGATCCCAATAATGCACACATATCACGGATGGAACCACGTCGGACGGGTGCGTGGCTGCCAAACTGTACATTCACAACGATAAAGAACGCTACCCGCATACTGGCCCATACTTGCCGCGCCCCCGTTAAACCGGTCGGCAAGCATAAATAGGATACCATAGGCAATGTCTGACCGTACTTGAAACCTTGCCACGCAGACGCCCCCCGAAATAAATTGAGATACAGTGGCCCGCGGGGTGGCTACAAATCTTCACCTAGTTGCACATGAAAACCAATCAAAGACAGATACCCCGATGATGCCCCACACACTGCAACATCCAATAAGGCGATGGCTTGCTTTTTTACCTTGGAGTGCCTCATTGTCTTAAGGGTCCTAACACCAGTACGGATAATGAAAACGTCACAGCCCCGGGGTATTATAGAGCCCAGCCAATATGGTGGATGATACCCAGCCGTGAAGCGAGTCGACGGTTTCCCTATTGGCCTTATCCAGTCCTAATCAAAACCCCGCCAACCCCTAAATACCAGTTTGAAGTTGTGTCGTCCTGTTAGCTGAACAGGCACGTATCTTCACGGTCCCCTAGTTTGGCCAGGTCACGGCTACTGTGGGTTCCGTGGGTGGAATAATATGAACATACTACGCCCGCTTTTATGGTAACGTACATACGACGTGCATGAATCTAGCTAGGAGGAAGCCTAGATTGATATTAAATCGCATATAATCCTTACGGTACCTTCCTCTGGGAGTAGCAGTCCATATTAGTTCATTCCAATGCGATACATTTACTCTGCAGACCTTTCCTCGTACGCCAATTTCGCATCTCCGTTGAATCAATTATTCGCGGAAAAGGAGTGACCTCCCAAAGGAGAACGTTTAATCGGGACAGATAAGTTAGTGCATGGGACCGTCCAATTCGCTCAAGGAGCCTACCCTCACCGACGCGAATAGAGACGGAACCGGCAATGGCTTCGTATCAAGTGCCAGTAACAAGCGCTGCGATGCCGGGATTACACCTTCAGTCCCTTACCGTATTGCGCGCCATGTGCCGGGGTGGTTGTGCCGCCGGGTAGTGCTCCACAACGTTCCGCGTGATCGCCCAACTTTCTTCGGCTTATAACAACGGTAAAGATATTAACATTCGTTCGTACACACGGGTACGCTTCCTGCGGCTACTAAAGCTTACACACAAAGGTAGCCCTTCCAGTACCAGTCCGACGCGGGCATCTTGCGGAAGGGCCTACGCACCTGAGCAGCTTGCTGAGGGTTTACGTACCTAGACACCCTCAAAATCATCGCGCTGGCTTTTGGTTACCGGGTTACATGGATGCTGATAGTTAAACAGTCTAATTGCTTCACTATCTGGCCTCGTCCCAACGTATACTCCACAAACGTCATTAGGCGGCCCATAGGCGCCGATTATCCTTCGGGCGCTTGATTCTCACGGGTATCACACAAAGGCTACCTCCCATGG
seq00008   GCGGGAACTTTTTTATGCCCCGAGTACAACCCCCAACTGAGGCGGCCATGGGAACGATCAGCCAGGATTTCATTTGGGTTAGATGTGGAAATGTTCCGGGGTAGGGCCGTCATAGCGGGCTCGCGAAGATCAAAGCGCCGTAGAGTGAGGTTCGGTTATACATGGCGTGGTAATGACCAGTCTTGAATGATCCTGATGCATGTACCGGGTCACAGCCCAGACTCTTCTGGTGACTGCCATATGAGTTACGAACAGCTTCTCGGTGCAGACCAATTATCTGACTTCGGCCTCGCAAAGCCGCAATATTCAGAGTATCCCCGGAGCGATAGCCTCTCAGCCGCAAGACGGGCCGATCTAGGAACGATTATCCGCTAACAGTATATCCGCAGGCGCGGAAGGCGTTAACCTGCTCCGGGTCCTGGGATGCCCCACTTTATAAGGAGTTTAAAGCATCTTGGATGCGTTAAATAACCAATAGATGGGGGTGTTCTATCGAGTGCTCACCCGGGTAGGGTAACCCGTCCTTTAAGTCTAAATCTCTTATCCGTCGTAAGAGGTACGGTTTATGCAACATCTAAACCGGTCACACCCAGGTAGACGCAAGGGGACACGAGATGTTTATCTGGCGTTCTTTCCGAAGTGTTAACTGTATTCCCCCTGAACGGCCACGTTCGGGGTGTCCCGACCATACTGGTTGAGCCGCTACCCCGCTACCGATAATTTCGGGTTTATTACAACTCTGGGCCCATGCTAATAAGTCTGCATTCTGTCTAAGTTGTTGGGGCCGGAATTAGAGAGGATGTACTTCATGCGGATCCCAATAATGCACACATATCACGGATGGAACCACGTCGGACGGGTGCGTGGCTGCCAAACTGTACATTCACAACGATAAAAAACGCTACCCGCATACTGGCCCATACTTGCCGCGCCCCCCTTAAACCGGTCGGCAAGCATAAATAGGATACCATAGGCAATGTCTGACCGTACTTGAAACCTTGCCACGCAGACGCCCCCCGAAATAAATTGAGATACAGTGGCCCGCGGGGTGGCTACAAATCTTCACCTAGTTGCACATGAAAACCAATCAAAGACAGATACCCCGATGATGCCCCACACACTGCAACATCCAATAAGGCGATGGCTTGCTTTTTTACCTTGGAGTGCCTCATTGTCTTAAGGGTCCTAACACCAGTACGGATAATGAAAACGTCACAGCCCCGGGGTATTATAGAGCCCAGCCAATATGGTGGATGATACCCAGCCGTGAAGCGAGTCGACGGTTTCCCTATTGGCCTTATCCAGTCCTAATCAAAACCCCGCCAACCCCTAAATACCAGTTTGAAGTTGTGTCGTCCTGTTAGCTGAACAGGCACGTATCTTCACGGTCCCCTAGTTTGGCCAGGTCACGGCTACTGTGGGTTCCGTGGGTGGAATAATATGAACATACTACGCCCGCTTTTATGGTAACGTACATACGACGTGCATGAATCTAGCTAGGAGGAAGCCTAGATTGATATTAAATCGCATATAATCCTTACGGTACCTTCCTCTGGGAGTAGCAGTCCATATTAGTTCATTCCAATGCGATACATTTACTCTGCAGAACTTTCCTCGTACGCCAATTTCGCATCTCCGTTGAATCAATTATTCGCGGAAAAGGAGTGACCTCCCAAAGGAGAACGTTTAATCGGGACAGATAAGTTAGTGCATGGGACCGTCCAATTCGCTCAAGGAGCCTACCCTCACCGACGCGAATAGAGACGGAACCGGCAATGGCTTCGTATCAAGTGCCAGTAACAAGCGCTGCGATGCCGGGATTACACCTTCAGTCCCTTACCGTATTGCGCGCCATGTGCCGGGGTGGTTGTGCCGCCGGGTAGTGCTCCACAACGTTCCGCATGATCGCCCAACTTTCTTCGGCTTATAACAACGGTAAAGATATTAACATTCGTTCGTACACACGGGTACGCTTCCTGCGGCTACTAAAGCTTACACACAAAGGTAGCCCTTCCAGTACCAGTCCGACGCGTGCATCTTGCGGAAGGGCCTACGCACCTGAGCAGCTTGCTGAGGGTTTACGTACCTAGACACCCTCAAAATCATCGCGCTGGCTTTTGGTTACCGGGTTACATGGATGCTGATAGTTAAACAGTCTAATTGCTTCACTATCTGGCCTCGTCCCAACGTATACTCCACAAACGTCATTAGGCGGCCCATAGGCGCCGATTATCCTTCGGGCGCTTGATTCTCACGGGTATCACACAAAGGCTACCTCCCATGG
seq00009   GCGGGAACTTTTTTATGCCCCGAGTACAACCCCCAACTGAGGCGGCCATGGGAACGATCAGCCAGGATTTCATTTGGGTTAGATGTGGAAATGTTCCGGGGTAGGGCCGTCATAGCGGGCTCGCGAAGATCAAAGCGCCGTAGAGTGAGGTTCGGTTATACATGGCGTGGTAATGACCAGTCTTGAATGATCCTGATGCATGTACCGGGTCACAGCCCAGACTCTTCTGGTGACTGCCATATGAGTTACGAACAGCTTCTCGGTGCAGACCAATTATCTGACTTCGGCCTCGCAAAGCCGCAATATTCAGAGTATCCCCGGAGCGATAGCCTCTCAGCCGCAAGACGGGCCGATCTAGGAACGATTATCCGCTAACAGTATATCCGCAGGCGCGGAAGGCGTTAACCTGCTCCGGGTCCTGGGATGCCCCACTTTATAAGGAGTTTAAAGCATCTTGGATGCGTTAAATAACCAATAGATGGGGGTGTTCTATCGAGTGCTCACCCGGGTAGGGTAACCCGTCCTTTAAGTCTAAATCTCTTATCCGTCGTAAGAGGTACGGTTTATGCAACATCTAAACCGGTCACACCCAGGTAGACGCAAGGGGACACGAGATGTTTATCTGGCGTTCTTTCCGAAGTGTTAACTGTATTCCCCCTGAACGGCCACGTTCGGGGTGTCCCGACCATACTGGTTGAGCCGCTACCCCGCTACCGATAATTTCGGGTTTATTACAACTCTGGGCCCATGCTAATAAGTCTGCATTCTGTCTAAGTTGTTGGGGCCGGAATTAGAGAGGATGTACTTCATGCGGATCCCAATAATGCACACATATCACGGATGGAACCACGTCGGACGGGTGCGTGGCTGCCAAACTGTACATTCACAACGATAAAAAACGCTACCCGCATACTGGCCCATACTTGCCGCGCCCCCGTTAAACCGGTCGGCAAGCATAAATAGGATACCATAGGCAATGTCTGACCGTACTTGAAACCTTGCCACGCAGACGCCCCCCGAAATAAATTGAGATACAGTGGCCCGCGGGGTGGCTACAAATCTTCACCTAGTTGCACATGAAAACCAATCAAAGACAGATACCCCGATGATGCCCCACACACTGCAACATCCAATAAGGCGATGGCTTGCTTTTTTACCTTGGAGTGCCTCATTGTCTTAAGGGTCCTAACACCAGTACGGATAATGAAAACGTCACAGCCCCGGGGTATTATAGAGCCCAGCCAATATGGTGGATGATACCCAGCCGTGAAGCGAGTCGACGGTTTCCCTATTGGCCTTATCCAGTCCTAATCAAAACCCCGCCAACCCCTAAATACCAGTTTGAAGTTGTGTCGTCCTGTTAGCTGAACAGGCACGTATCTTCACGGTCCCCTAGTTTGGCCAGGTCACGGCTACTGTGGGTTCCGTGGGTGGAATAATATGAACATACTACGCCCGCTTTTATGGTAACGTACATACGACGTGCATGAATCTAGCTAGGAGGAAGCCTAGATTGATATTAAATCGCATATAATCCTTACGGTACCTTCCTCTGGGAGTAGCAGTCCATATTAGTTCATTCCAATGCGATACATTTACTCTGCAGAACTTTCCTCGTACGCCAATTTCGCATCTCCGTTGAATCAATTATTCGCGGAAAAGGAGTGACCTCCCAAAGGAGAACGTTTAATCGGGACAGATAAGTTAGTGCATGGGACCGTCCAATTCGCTCAAGGAGCCTACCCTCACCGACGCGAATAGAGACGGAACCGGCAATGGCTTCGTATCAAGTGCCAGTAACAAGCGCTGCGATGCCGGGATTACACCTTCAGTCCCTTACCGTATTGCGCGCCATGTGCCGGGGTGGTTGTGCCGCCGGGTAGTGCTCCACAACGTTCCGCATGATCGCCCAACTTTCTTCGGCTTATAACAACGGTAAAGATATTAACATTCGTTCGTACACACGGGTACGCTTCCTGCGGCTACTAAAGCTTACACACAAAGGTAGCCCTTCCAGTACCAGTCCGACGCGGGCATCTTGCGGAAGGGCCTACGCACCTGAGCAGCTTGCTGAGGGTTTACGTACCTAGACACCCTCAAAATCATCGCGCTGGCTTTTGGTTACCGGGTTACATGGATGCTGATAGTTAAACAGTCTAATTGCTTCACTATCTGGCCTCGTCCCAACGTATACTCCACAAACGTCATTAGGCGGCCCCTAGGCGCCGATTATCCTTCGGGCGCTTGATTCTCACGGGTACCACACAAAGGCTACCTCCCATGG
seq00010   GCGGGAACTTTTTTATGCCCCGAGTACAACCCCCAACTGAGGCGGCCATGGGAACGATCAGCCAGGATTTCATTTGGGTTAGATGTGGAAATGTTCCGGGGTAGGGCCGTCATAGCGGGCTCGCGAAGATCAAAGCGCCGTAGAGTGAGGTTCGGTTATACATGGCGTGGTAATGACCAGTCTTGAATGATCCTGATGCATGTACCGGGTCACAGCCCAGACTCTTCTGGTGACTGCCATATGAGTTACGAACAGCTTCTCGGTGCAGACCAATTATCTGACTTCGGCCTCGCAAAGCCGCAATATTCAGAGTATCCCCGGAGCGATAGCCTCTCAGCCGCAAGACGGGCCGATCTAGGAACGATTATCCGCTAACAGTATATCCACAGGCGCGGAAGGCGTTAACCTGCTCCGGGTCCTGGGATGCCCCACTTTATAAGGAGTTTAAAGCATCTTGGATGCGTTAAATAACCAATAGATGGGGGTGTTCTATCGAGTGCTCACCCGGGTAGGGTAACCCGTCCTTTAAGTCTAAATCTCTTATCCGTCGTAAGAGGTACGGTTTATGCAACATCTAAACCGGTCACACCCAGGTAGACGCAAGGGGACACGAGATGTTTATCTGGCGTTCTTTCCGAAGTGTTAACTGTATTCCCCCTGAACGGCCACGTTCGGGGTGTCCCGACCATACTGGTTGAGCCGCTACCCCGCTACCGATAATTTCGGGTTTATTACAACTCTGGGCCCATGCTAATAAGTCTGCATTCTGTCTAAGTTGTTGGGGCCGGAATTAGAGAGGATGTACTTCATGCGGATCCCAATAATGCACACATATCACGGATGGAACCACGTCGGACGGGTGCGTGGCTGCCAAACTGTACATTCACAACGATAAAAAACGCTACCCGCATACTGGCCCATACTTGCCGCGCCCCCGTTAAACCGGTCGGCAAGCATAAATTGGATACCATAGGCAATGTCTGACCGTACTTGAAACCTTGCCACGCAGACGCCCCCCGAAATAAATTGAGATACAGTGGCCCGCGGGGTGGCTACAAATCTTCACCTAGTTGCACATGAAAACCAATCAAAGACAGATACCCCGATGATGCCCCACACACTGCAACATCCAATAAGGCGATGGCTTGCTTTTTTACCTTGGAGTGCCTCATTGTCTTAAGGGTCCTAACACCAGTACGGATAATGAAAACGTCACAGCCCCGGGGTATTATAGAGCCCAGCCAATATGGTGGATGATACCCAGCCGTGAAGCGAGTCGACGGTTTCCCTATTGGCCTTATCCAGTCCTAATCAAAACCCCGCCAACCCCTAAATACCAGTTTGAAGTTGTGTCGTCCTGTTAGCTGAACAGGCACGTATCTTCACGGTCCCCTAGTTTGGCCAGGTCACGGCTACTGTGGGTTCCGTGGGTGGAATAATATGAACATACTACGCCCGCTTTTATGGTAACGTACATACGACGTGCATGAATCTAGCTAGGAGGAAGCCTAGATTGATATTAAATCGCATATAATCCTTACGGTACCTTCCTCTGGGAGTAGCAGTCCATATTAGTTCATTCCAATGCGATACATTTACTCTGCAGAACTTTCCTCGTACGCCAATTTCGCATCTCCGTTGAATCAATTATTCGCGGAAAAGGAGTGACCTCCCAAAGGAGAACGTTTAATCGGGACAGATAAGTTAGTGCATGGGACCGTCCAATTCGCTCAAGGAGCCTACCCTCACCGACGCGAATAGAGACGGAACCGGCAATGGCTTCGTATCAAGTGCCAGTAACAAGCGCTGCGATGCCGGGATTACACCTTCAGTCCCTTACCGTATTGCGCGCCATGTGCCGGGGTGGTTGTGCCGCCGGGTAGTGCTCCACAACGTTCCGCATGATCGCCCAACTTTCTTCGGCTTATAACAACGGTAAAGATATTAACATTCGTTCGTACACACGGGTACGCTTCCTGCGGCTACTAAAGCTTACACACAAAGGTAGCCCTTCCAGTACCAGTCCGACGCGGGCATCTTGCGGAAGGGCCTACGCACCTGAGCAGCTTGCTGAGGGTTTACGTACCTAGACACCCTCAAAATCATCGCGCTGGCTTTTGGTTACCGGGTTACATGGATGCTGATAGTTAAACAGTCTAATTGCTTCACTATCTGGCCTCGTCCCAACGTATACTCCACAAACGTCATTAGGCGGCCCATAGGCGCCGATTATCCTTCGGGCGCTTGATTCTCACGGGTATCACACAAAGGCTACCTCCCATGG
seq00011   GCGGGAACTTTTTTATGCCCCGAGTACAACCCCCAACTGAGGCGGCCATGGGAACGATCAGCCAGGATTTCATTTGGGTTAGATGTGGAAATGTTCCGGGGTAGGGCCGTCATAGCGGGCTCGCGAAGATCAAAGCGCCGTAGAGTGAGGTTCGGTTATACATGGCGTGGTAATGACCAGTCTTGAATGATCCTGATGCATGTACCGGGTCACAGCCCAGACTCTTCTGGTGACTGCCATATGAGTTACGAACAGCTTCTCGGTGCAGACCAATTATCTGACTTCGGCCTCGCAAAGCCGCAATATTCAGAGTATCCCCGGAGCGATAGCCTCTCAGCCGCAAGACGGGCCGATCTAGGAACGATTATCCGCTAACAGTATATCCGCAGGCGCGGAAGGCGTTAACCTGCTCCGGGTCCTGGGATGCCCCACTTTATAAGGAGTTTAAAGCATCTTGGATGCGTTAAATAACCAATAGATGGGGGTGTTCTATCGAGTGCTCACCCGGGTAGGGTAACCCGTCCTTTAAGTCTAAATCTCTTATCCGTCGTAAGAGGTACGGTTTATGCAACATCTAAACCGGTCACACCCAGGTAGACGCAAGGGGACACGAGATGTTTATCTGGCGTTCTTTCCGAAGTGTTAACTGTATTCCCCCTGAACGGCCACGTTCGGGGTGTCCCGACCATACTGGTTGAGCCGCTACCCCGCTACCGATAATTTCGGGTTTATTACAACTCTGGGCCCATGCTAATAAGTCTGCATTCTGTCTAAGTTGTTGGGGCCGGAATTAGAGAGGATGTACTTCATGCGGATCCCAATAATGCACACATATCACGGATGGAACCACGTCGGACGGGTGCGTGGCTGCCAAACTGTACATTCACAACGATAAAAAACGCTACCCGCATACTGGCCCATACTTGCCGCGCCCCCGTTAAACCGGTCGGCAAGCATAAATAGGATACCATAGGCAATGTCTGACCGTACTTGAAACCTTGCCACGCAGACGCCCCCCGAAATAAATTGAGATACAGTGGCCCGCGGGGTGGCTACAAATCTTCACCTAGTTGCACATGAAAACCAATCAAAGACAGATACCCCGATGATGCCCCACACACTGCAACATCCAATAAGGCGATGGCTTGCTTTTTTACCTTGGAGTGCCTCATTGTCTTAAGGGTCCTAACACCAGTACGGATAATGAAAACGTCACAGCCCCGGGGTATTATAGAGCCCAGCCAATATGGTGGATGATACCCAGCCGTGAAGCGAGTCGACGGTTTCCCTATTGGCCTTATCCAGTCCTAATCAAAACCCCGCCAACCCCTAAATACCAGTTTGAAGTTGTGTCGTCCTGTTAGCTGAACAGGCACGTATCTTCACGGTCCCCTAGTTTGGCCAGGTCACGGCTACTGTGGGTTCCGTGGGTGGAATAATATGAACATACTACGCCCGCTTTTATGGTAACGTACATACGACGTGCATGAATCTAGCTAGGAGGAAGCCTAGATTGATATTAAATCGCATATAATCCTTACGGTACCTTCCTCTGGGAGTAGCAGTCCATATTAGTTCATTCCAATGCGATACATTTACTCTGCAGAACTTTCCTCGTACGCCAATTTCGCATCTCCGTTGAATCAATTATTCGCGGAAAAGGAGTGACCTCCCAAAGGAGAACGTTTAATCGGGACAGATAAGTTAGTGCATGGGACCGTCCAATTCGCTCAAGGAGCCTACCCTCACCGACGCGAATAGAGACGGAACCGGCAATGGCTTCGTATCAAGTGCCAGTAACAAGCGCTGCGATGCCGGGATTACACCTTCAGTCCCTTACCGTATTGCGCGCCATGTGCCGGGGTGGTTGTGCCGCCGGGTAGTGCTCCACAACGTTCCGCATGATCGCCCAACTTTCTTCGGCTTATAACAACGGTAAAGATATTAACATTCGTTCGTACACACGGGTACGCTTCCTGCGGCTACTAAAGCTTACACACAAAGGTAGCCCTTCCAGTACCAGTCCGACGCGGGCATCTTGCGGAAGGGCCTACGCACCTGAGCAGCTTGCTGAGGGTTTACGTACCTAGACACCCTCAAAATCATCGCGCTGGCTTTTGGTTACCGGGTTACATGGATGCTGATAGTTAAACAGTCTAATTGCTTCACTATCTGGCCTCGTCCCAACGTATACTCCACAAACGTCATTAGGCGGCCCATAGGCGCCGATTATCCTTCGGGCGCTTGATTCTCACGGGTATCACACAAAGGCTACCTCCCATGG
seq00012   GCGGGAACTTTTTTATGCCCCGAGTACAACCCCCAACTGAGGCGGCCATGGGAACGATCAGCCAGGATTTCATTTGGGTTAGATGTGGAAATGTTCCGGGGTAGGGCCGTCATAGCGGGCTCGCGAAGATCAAAGCGCCGTAGAGTGAGGTTCGGTTATACATGGCGTGGTAATGACCAGTCTTGAATGATCCTGATGCATGTACCGGGTCACAGCCCAGACTCTTCTGGTGACTGCCATATGAGTTACGAACAGCTTCTCGGTGCAGACCAATTATCTGACTTCGGCCTCGCAAAGCCGCAATATTCAGAGTATCCCCGGAGCGATAGCCTCTCAGCCGCAAGACGGGCCGATCTAGGAACGATTATCCGCTAACAGTATATCCGCAGGCGCGGAAGGCGTTAACCTGCTCCGGGTCCTGGGATGCCCCACTTTATAAGGAGTTTAAAGCATCTTGGATGCGTTAAATAACCAATAGATGGGGGTGTTCTATCGAGTGCTCACCCGGGTAGGGTAACCCGTCCTTTAAGTCTAAATCTCTTATCCGTCGTAAGAGGTACGGTTTATGCAACATCTAAACCGGTCACACCCAGGTAGACGCAAGGGGACACGAGATGTTTATCTGGCGTTCTTTCCGAAGTGTTAACTGTATTCCCCCTGAACGGCCACGTTCGGGGTGTCCCGACCATACTGGTTGAGCCGCTACCCCGCTACCGATAATTTCGGGTTTATTACAACTCTGGGCCCATGCTAATAAGTCTGCATTCTGTCTAAGTTGTTGGGGCCGGAATTAGAGAGGATGTACTTCATGCGGATCCCAATAATGCACACATATCACGGATGGAACCACGTCGGACGGGTGCGTGGCTGCCAAACTGTACATTCACAACGATAAAAAACGCTACCCGCATACTGGCCCATACTTGCCGCGCCCCCGTTAAACCGGTCGGCAAGCATAAATAGGATACCATAGGCAATGTCTGACCGTACTTGAAACCTTGCCACGCAGACGCCCCCCGAAATAAATTGAGATACAGTGGCCCGCGGGGTGGCTACAAATCTTCACCTAGTTGCACATGAAAACCAATCAAAGACAGATACCCCGATGATGCCCCACACACTGCAACATCCAATAAGGCGATGGCTTGCTTTTTTACCTTGGAGTGCCTCATTGTCTTAAGGGTCCTAACACCAGTACGGATAATGAAAACGTCACAGCCCCGGGGTATTATAGAGCCCAGCCAATATGGTGGATGATACCCAGCCGTGAAGCGAGTCGACGGTTTCCCTATTGGCCTTATCCAGTCCTAATCAAAACCCCGCCAACCCCTAAATACCAGTTTGAAGTTGTGTCGTCCTGTTAGCTGAACAGGCACGTATCTTCACGGTCCCCTAGTTTGGCCAGGTCACGGCTACTGTGGGTTCCGTGGGTGGAATAATATGAACATACTACGCCCGCTTTTATGGTAACGTACATACGACGTGCATGAATCTAGCTAGGAGGAAGCCTAGATTGATATTAAATCGCATATAATCCTTACGGTACCTTCCTCTGGGAGTAGCAGTCCATATTAGTTCATTCCAATGCGATACATTTACTCTGCAGAACTTTCCTCGTACGCCAATTTCGCATCTCCGTTGAATCAATTATTCGCGGAAAAGGAGTGACCTCCCAAAGGAGAACGTTTAATCGGGACAGATAAGTTAGTGCATGGGACCGTCCAATTCGCTCAAGGAGCCTACCCTCACCGACGCGAATAGAGACGGAACCGGCAATGGCTTCGTATCAAGTGCCAGTAACAAGCGCTGCGATGCCGGGATTACACCTTCAGTCCCTTACCGTATTGCGCGCCATGTGCCGGGGTGGTTGTGCCGCCGGGTAGTGCTCCACAACGTTCCGCATGATCGCCCAACTTTCTTCGGCTTATAACAACGGTAAAGATATTAACATTCGTTCGTACACACGGGTACGCTTCCTGCGGTTACTAAAGCTTACACACAAAGGTAGCCCTTCCAGTACCAGTCCGACGCGGGCATCTTGCGGAAGGGCCTACGCACCTGAGCAGCTTGCTGAGGGTTTACGTACCTAGACACCCTCAAAATCATCGCGCTGGCTTTTGGTTACCGGGTTACATGGATGCTGATAGTTAAACAGTCTAATTGCTTCACTATCTGGCCTCGTCCCAACGTATACTCCACAAACGTCATTAGGCGGCCCATAGGCGCCGATTATCCTTCGGGCGCTTGATTCTCACGGGTATCACACAAAGGCTACCTCCCATGG
seq00013   GCGGGAACTTTTTTATGCCCCGAGTACAACCCCCAACTGAGGCGGCCATGGGAACGATCAGCCAGGATTTCATTTGGGTTAGATGTGGAAATGTTCCGGGGTAGGGCCGTCATAGCGGGCTCGCGAAGATCAAAGCGCCGTAGAGTGAGGTTCGGTTATACATGGCGTGGTAATGACCAGTCTTGAATGATCCTGATGCATGTACCGGGTCACAGCCCAGACTCTTCTGGTGACTGCCATATGAGTTACGAACAGCTTCTCGGTGCAGACCAATTATCTGACTTCGGCCTCGCAAAGCCGCAATATTCAGAGTATCCCCGGAGCGATAGCCTCTCAGCCGCAAGACGGGCCGATCTAGGAACGATTATCCGCTAACAGTATATCCGCAGGCGCGGAAGGCGTTAACCTGCTCCGGGTCCTGGGATGCCCCACTTTATAAGGAGTTTAAAGCATCTTGGATGCGTTAAATAACCAATAGATGGGGGTGTTCTATCGAGTGCTCACCCGGGTAGGGTAACCCGTCCTTTAAGTCTAAATCTCTTATCCGTCGTAAGAGGTACGGTTTATGCAACATCTAAACCGGTCACACCCAGGTAGACGCAAGGGGACACGAGATGTTTATCTGGCGTTCTTTCCGAAGTGTTAACTGTATTCCCCCTGAACGGCCACGTTCGGGGTGTCCCGACCATACTGGTTGAGCCGCTACCCCGCTACCGATAATTTCGGGTTTATTACAACTCTGGGCCCATGCTAATAAGTCTGCATTCTGTCTAAGTTGTTGGGGCCGGAATTAGAGAGGATGTACTTCATGCGGATCCCAATAATGCACACATATCACGGATGGAACCACGTCGGACGGGTGCGTGGCTGCCAAACTGTACATTCACAACGATAAAAAACGCTACCCGCATACTGGCCCATACTTGCCGCGCCCCCGTTAAACCGGTCGGCAAGCATAAATAGGATACCATAGGCAATGTCTGACCGTACTTGAAACCTTGCCACGCAGACGCCCCCCGAAATAAATTGAGATACAGTGGCCCGCGGGGTGGCTACAAATCTTCACCTAGTTGCACATGAAAACCAATCAAAGACAGATACCCCGATGATGCCCCACACACTGCAACATCCAATAAGGCGATGGCTTGCTTTTTTACCTTGGAGTGCCTCATTGTCTTAAGGGTCCTAACACCAGTACGGATAATGAAAACGTCACAGCCCCGGGGTATTATAGAGCCCAGCCAATATGGTGGATGATACCCAGCCGTGAAGCGAGTCGACGGTTTCCCTATTGGCCTTATCCAGTCCTAATCAAAACCCCGCCAACCCCTAAATACCAGTTTGAAGTTGTGTCGTCCTGTTAGCTGAACAGGCACGTATCTTCACGGTCCCCTAGTTTGGCCAGGTCACGGCTACTGTGGGTTCCGTGGGTGGAATAATATGAACATACTACGCCCGCTTTTATGGTAACGTACATACGACGTGCATGAATCTAGCTAGGAGGAAGCCTAGATTGATATTAAATCGCATATAATCCTTACGGTACCTTCCTCTGGGAGTAGCAGTCCATATTAGTTCATTCCAATGCGATACATTTACTCTGCAGAACTTTCCTCGTACGCCAATTTCGCATCTCCGTTGAATCAATTATTCGCGGAAAAGGAGTGACCTCCCAAAGGAGAACGTTTAATCGGGACAGATAAGTTAGTGCATGGGACCGTCCAATTCGCTCAAGGAGCCTACCCTCACCGACGCGAATAGAGACGGAACCGGCAATGGCTTCGTATCAAGTGCCAGTAACAAGCGCTGCGATGCCGGGATTACACCTTCAGTCCCTTACCGTATTGCGCGCCATGTGCCGGGGTGGTTGTGCCGCCGGGTAGTGCTCCACAACGTTCCGCATGATCGCCCAACTTTCTTCGGCTTATAACAACGGTAAAGATATTAACATTCGTTCGTACACACGGGTACGCTTCCTGCGGCTACTAAAGCTTACACACAAAGGTAGCCCTTCCAGTACCAGTCCGACGCGGGCATCTTGCGGAAGGGCCTACGCACCTGAGCAGCTTGCTGAGGGTTTACGTACCTAGACACCCTCAAAATCATCGCGCTGGCTTTTGGTTACCGGGTTACATGGATGCTGATAGTTAAACAGTCTAATTGCTTCACTATCTGGCCTCGTCCCAACGTATACTCCACAAACGTCATTAGGCGGCCCATAGGCGCCGATTATCCTTCGGGCGCTTGATTCTCACGGGTATCACACAAAGGCTACCTCCCATGG
seq00014   GCGGGAACTTTTTTATGCCCCGAGTACAACCCCCAACTGAGGCGGCCATGGGAACGATCAGCCAGGATTTCATTTGGGTTAGATGTGGAAATGTTCCGGGGTAGGGCCGTCATAGCGGGCTCGCGAAGATCAAAGCGCCGTAGAGTGAGGTTCGGTTATACATGGCGTGGTAATGACCAGTCTTGAATGATCCTGATGCATGTACCGGGTCACAGCCCAGACTCTTCTGGTGACTGCCATATGAGTTACGAACAGCTTCTCGGTGCAGACCAATTATCTGACTTCGGCCTCGCAAAGCCGCAATATTCAGAGTATCCCCGGAGCGATAGCCTCTCAGCCGCAAGACGGGCCGATCTAGGAACGATTATCCGCTAACAGTATATCCGCAGGCGCGGAAGGCGTTAACCTGCTCCGGGTCCTGGGATGCCCCACTTTATAAGGAGTTTAAAGCATCTTGGATGCGTTAAATAACCAATAGATGGGGGTGTTCTATCGAGTGCTCACCCGGGTAGGGTAACCCGTCCTTTAAGTCTAAATCTCTTATCCGTCGTAAGAGGTACGGTTTATGCAACATCTAAACCGGTCACACCCAGGTAGACGCAAGGGGACACGAGATGTTTATCTGGCGTTCTTTCCGAAGTGTTAACTGTATTCCCCCTGAACGGCCACGTTCGGGGTGTCCCGACCATACTGGTTGAGCCGCTACCCCGCTACCGATAATTTCGGGTTTATTACAACTCTGGGCCCATGCTAATAAGTCTGCATTCTGTCTAAGTTGTTGGGGCCGGAATTAGAGAGGATGTACTTCATGCGGATCCCAATAATGCACACATATCACGGATGGAACCACGTCGGACGGGTGCGTGGCTGCCAAACTGTACATTCACAACGATAAAAAACGCTACCCGCATACTGGCCCATACTTGCCGCGCCCCCGTTAAACCGGGCGGCAAGCATAAATAGGATACCATAGGCAATGTCTGACCGTACTTGAAACCTTGCCACGCAGACGCCCCCCGAAATAAATTGAGATACAGTGGCCCGCGGGGTGGCTACAAATCTTCACCTAGTTGCACATGAAAACCAATCAAAGACAGATACCCCGATGATGCCCCACACACTGCAACATCCAATAAGGCGATGGCTTGCTTTTTTACCTTGGAGTGCCTCATTGTCTTAAGGGTCCTAACACCAGTACGGATAATGAAAACGTCACAGCCCCGGGGTATTATAGAGCCCAGCCAATATGGTGGATGATACCCAGCCGTGAAGCGAGTCGACGGTTTCCCTATTGGCCTTATCCAGTCCTAATCAAAACCCCGCCAACCCCTAAATACCAGTTTGAAGTTGTGTCGTCCTGTTAGCTGAACAGGCACGTATCTTCACGGTCCCCTAGTTTGGCCAGGTCACGGCTACTGTGGGTTCCGTGGGTGGAATAATATGAACATACTACGCCCGCTTTTATGGTAACGTACATACGACGTGCATGAATCTAGCTAGGAGGAAGCCTAGATTGATATTAAATCGCATATAATCCTTACGGTACCTTCCTCTGGGAGTAGCAGTCCATATTAGTTCATTCCAATGCGATACATTTACTCTGCAGAACTTTCCTCGTACGCCAATTTCGCATCTCCGTTGAATCAATTATTCGCGGAAAAGGAGTGACCTCCCAAAGGAGAACGTTTAATCGGGACAGATAAGTTAGTGCATGGGACCGTCCAATTCGCTCAAGGAGCCTACCCTCACCGACGCGAATAGAGACGGAACCGGCAATGGCTTCGTATCAAGTGCCAGTAACAAGCGCTGCGATGCCGGGATTACACCTTCAGTCCCTTACCGTATTGCGCGCCATGTGCCGGGGTGGTTGTGCCGCCGGGTAGTGCTCCACAACGTTCCGCATGATCGCCCAACTTTCTTCGGCTTATAACAACGGTAAAGATATTAACATTCGTTCGTACACACGGGTACGCTTCCTGCGGCTACTAAAGCTTACACACAAAGGTAGCCCTTCCAGTACCAGTCCGACGCGGGCATCTTGCGGAAGGGCCTACGCACCTGAGCAGCTTGCTGAGGGTTTACGTACCTAGACACCCTCAAAATCATCGCGCTGGCTTTTGGTTACCGGGTTACATGGATGCTGATAGTTAAACAGTCTAATTGCTTCACTATCTGGCCTCGTCCCAACGTATACTCCACAAACGTCATTAGGCGGCCCATAGGCGCCGATTATCCTTCGGGCGCTTGATTCTCACGGGTATCACACAAAGGCTACCTCCCATGG
seq00015   GCGGGAACTTTTTTATGCCCCGAGTACAACCCCCAACTGAGGCGGCCATGGGAACGATCAGCCAGGATTTCATTTGGGTTAGATGTGGAAATGTTCCGGGGTAGGGCCGTCATAGCGGGCTCGCGAAGATCAAAGCGCCGTAGAGTGAGGTTCGGTTATACATGGCGTGGTAATGACCAGTCTTGAATGATCCTGATGCATGTACCGGGTCACAGCCCAGACTCTTCTGGTGACTGCCATATGAGTTACGAACAGCTTCTCGGTGCAGACCAATTATCTGACTTCGGCCTCGCAAAGCCGCAATATTCAGAGTATCCCCGGAGCGATAGCCTCTCAGCCGCAAGACGGGCCGATCTAGGAACGATTATCCGCTAACAGTATATCCGCAGGCGCGGAAGGCGTTAACCTGCTCCGGGTCCTGGGATGCCCCACTTTATAAGGAGTTTAAAGCATCTTGGATGCGTTAAATAACCAATAGATGGGGGTGTTCTATCGAGTGCTCACCCGGGTAGGGTAACCCGTCCTTTAAGTCTAAATCTCTTATCCGTCGTAAGAGGTACGGTTTATGCAACATCTAAACCGGTCACACCCAGGTAGACGCAAGGGGACACGAGATGTTTATCTGGCGTTCTTTCCGAAGTGTTAACTGTATTCCCCCTGAACGGCCACGTTCGGGGTGTCCCGACCATACTGGTTGAGCCGCTACCCCGCTACCGATAATTTCGGGTTTATTACAACTCTGGGCCCATGCTAATAAGTCTGCATTCTGTCTAAGTTGTTGGGGCCGGAATTAGAGAGGATGTACTTCATGCGGATCCCAATAATGCACACATATCACGGATGGAACCACGTCGGACGGGTGCGTGGCTGCCAAACTGTACATTCACAACGATAAAGAACGCTACCCGCATACTGGCCCATACTTGCCGCGCCCCCGTTAAACCGGTCGGCAAGCATAAATAGGATACCATAGGCAATGTCTGACCGTACTTGAAACCTTGCCACGCAGACGCCCCCCGAAATAAATTGAGATACAGTGGCCCGCGGGGTGGCTACAAATCTTCACCTAGTTGCACATGAAAACCAATCAAAGACAGATACCCCGATGATGCCCCACACACTGCAACATCCAATAAGGCGATGGCTTGCTTTTTTACCTTGGAGTGCCTCATTGTCTTAAGGGTCCTAACACCAGTACGGATAATGAAAACGTCACAGCCCCGGGGTATTATAGAGCCCAGCCAATATGGTGGATGATACCCAGCCGTGAAGCGAGTCGACGGTTTCCCTATTGGCCTTATCCAGTCCTAATCAAAACCCCGCCAACCCCTAAATACCAGTTTGAAGTTGTGTCGTCCTGTTAGCTGAACAGGCACGTATCTTCACGGTCCCCTAGTTTGGCCAGGTCACGGCTACTGTGGGTTCCGTGGGTGGAATAATATGAACATACTACGCCCGCTTTTATGGTAACGTACATACGACGTGCATGAATCTAGCTAGGAGGAAGCCTAGATTGATATTAAATCGCATATAATCCTTACGGTACCTTCCTCTGGGAGTAGCAGTCCATATTAGTTCATTCCAATGCGATACATTTACTCTGCAGAACTTTCCTCGTACGCCAATTTCGCATCTCCGTTGAATCAATTATTCGCGGAAAAGGAGTGACCTCCCAAAGGAGAACGTTTAATCGGGACAGATAAGTTAGTGCATGGGACCGTCCAATTCGCTCAAGGAGCCTACCCTCACCGACGCGAATAGAGACGGAACCGGCAATGGCTTCGTATCAAGTGCCAGTAACAAGCGCTGCGATGCCGGGATTACACCTTCAGTCCCTTACCGTATTGCGCGCCATGTGCCGGGGTGGTTGTGCCGCCGGGTAGTGCTCCACAACGTTCCGCATGATCGCCCAACTTTCTTCGGCTTATAACAACGGTAAAGATATTAACATTCGTTCGTACACACGGGTACGCTTCCTGCGGCTACTAAAGCTTACACACAAAGGTAGCCCTTCCAGTACCAGTCCGACGCGGGCATCTTGCGGAAGGGCCTACGCACCTGAGCAGCTTGCTGAGGGTTTACGTACCTAGACACCCTCAAAATCATCGCGCTGGCTTTTGGTTACCGGGTTACATGGATGCTGATAGTTAAACAGTCTAATTGCTTCACTATCTGGCCTCGTCCCAACGTATACTCCACAAACGTCATTAGGCGGCCCATAGGCGCCGATTATCCTTCGGGCGCTTGATTCTCACGGGTATCACACAAAGGCTACCTCCCATGG
seq00016   GCGGGAACTTTTTTATGCCCCGAGTACAACCCCCAACTGAGGCGGCCATGGGAACGATCAGCCAGGATTTCATTTGGGTTAGATGTGGAAATGTTCCGGGGTAGGGCCGTCATAGCGGGCTCGCGAAGATCAAAGCGCCGTAGAGTGAGGTTCGGTTATACATGGCGTGGTAATGACCAGTCTTGAATGATCCTGATGCATGTACCGGGTCACAGCCCAGACTCTTCTGGTGACTGCCATATGAGTTACGAACAGCTTCTCGGTGCAGACCAATTATCTGACTTCGGCCTCGCAAAGCCGCAATATTCAGAGTATCCCCGGAGCGATAGCCTCTCAGCCGCAAGACGGGCCGATCTAGGAACGATTATCCGCTAACAGTATATCCGCAGGCGCGGAAGGCGTTAACCTGCTCCGGGTCCTGGGATGCCCCACTTTATAAGGAGTTTAAAGCATCTTGGATGCGTTAAATAACCAATAGATGGGGGTGTTCTATCGAGTGCTCACCCGGGTAGGGTAACCCGTCCTTTAAGTCTAAATCTCTTATCCGTCGTAAGAGGTACGGTTTATGCAACATCTAAACCGGTCACACCCAGGTAGACGCAAGGGGACACGAGATGTTTATCTGGCGTTCTTTCCGAAGTGTTAACTGTATTCCCCCTGAACGGCCACGTTCGGGGTGTCCCGACCATACTGGTTGAGCCGCTACCCCGCTACCGATAATTTCGGGTTTATTACAACTCTGGGCCCATGCTAATAAGTCTGCATTCTGTCTAAGTTGTTGGGGCCGGAATTAGAGAGGATGTACTTCATGCGGATCCCAATAATGCACACATATCACGGATGGAACCACGTCGGACGGGTGCGTGGCTGCCAAACTGTACATTCACAACGATAAAAAACGCTACCCGCATACTGGCCCATACTTGCCGCGCCCCCGTTAAACCGGTCGGCAAGCATAAATAGGATACCATAGGCAATGTCTGACCGTACTTGAAACCTTGCCACGCAGACGCCCCCCGAAATAAATTGAGATACAGTGGCCCGCGGGGTGGCTACAAATCTTCACCTAGTTGCACATGAAAACCAATCAAAGACAGATACCCCGATGATGCCCCACACACTGCAACATCCAATAAGGCGATGGCTTGCTTTTTTACCTTGGAGTGCCTCATTGTCTTAAGGGTCCTAACACCAGTACGGATAATGAAAACGTCACAGCCCCGGGGTATTATAGAGCCCAGCCAATATGGTGGATGATACCCAGCCGTGAAGCGAGTCGACGGTTTCCCTATTGGCCTTATCCAGTCCTAATCAAAACCCCGCCAACCCCTAAATACCAGTTTGAAGTTGTGTCGTCCTGTTAGCTGAACAGGCACGTATCTTCACGGTCCCCTAGTTTGGCCAGGTCACGGCTACTGTGGGTTCCGTGGGTGGAATAATATGAACATACTACGCCCGCTTTTATGGTAACGTACATACGACGTGCATGAATCTAGCTAGGAGGAAGCCTAGATTGATATTAAATCGCATATAATCCTTACGGTACCTTCCTCTGGGAGTAGCAGTCCATATTAGTTCATTCCAATGCGATACATTTACTCTGCAGAACTTTCCTCGTACGCCAATTTCGCATCTCCGTTGAATCAATTATTCGCGGAAAAGGAGTGACCTCCCAAAGGAGAACGTTTAATCGGGACAGATAAGTTAGTGCATGGGACCGTCCAATTCGCTCAAGGAGCCTACCCTCACCGACGCGAATAGAGACGGAACCGGCAATGGCTTCGTATCAAGTGCCAGTAACAAGCGCTGCGATGCCGGGATTACACCTTCAGTCCCTTACCGTATTGCGCGCCATGTGCCGGGGTGGTTGTGCCGCCGGGTAGTGCTCCACAACGTTCCGCATGATCGCCCAACTTTCTTCGGCTTATAACAACGGTAAAGATATTAACATTCGTTCGTACACACGGGTACGCTTCCTGCGGTTACTAAAGCTTACACACAAAGGTAGCCCTTCCAGTACCAGTCCGACGCGGGCATCTTGCGGAAGGGCCTACGCACCTGAGCAGCTTGCTGAGGGTTTACGTACCTAGACACCCTCAAAATCATCGCGCTGGCTTTTGGTTACCGGGTTACATGGATGCTGATAGTTAAACAGTCTAATTGCTTCACTATCTGGCCTCGTCCCAACGTATACTCCACAAACGTCATTAGGCGGCCCATAGGCGCCGATTATCCTTCGGGCGCTTGATTCTCACGGGTATCACACAAAGGCTACCTCCCATGG
seq00017   GCGGGAACTTTTTTATGCCCCGAGTACAACCCCCAACTGAGGCGGCCATGGGAACGATCAGCCAGGATTTCATTTGGGTTAGATGTGGAAATGTTCCGGGGTAGGGCCGTCATAGCGGGCTCGCGAAGATCAAAGCGCCGTAGAGTGAGGTTCGGTTATACATGGCGTGGTAATGACCAGTCTTGAATGATCCTGATGCATGTACCGGGTCACAGCCCAGACTCTTCTGGTGACTGCCATATGAGTTACGAACAGCTTCTCGGTGCAGACCAATTATCTGACTTCGGCCTGGCAAAGCCGCAATATTCAGAGTATCCCCGGAGCGATAGCCTCTCAGCCGCAAGACGGGCCGATCTAGGAACGATTATCCGCTAACAGTATATCCGCAGGCGCGGAAGGCGTTAACCTGCTCCGGGTCCTGGGATGCCCCACTTTATAAGGAGTTTAAAGCATCTTGGATGCGTTAAATAACCAATAGATGGGGGTGTTCTATCGAGTGCTCACCCGGGTAGGGTAACCCGTCCTTTAAGTCTAAATCTCTTATCCGTCGTAAGAGGTACGGTTTATGCAACATCTAAACCGGTCACACCCAGGTAGACGCAAGGGGACACGAGATGTTTATCTGGCGTTCTTTCCGAAGTGTTAACTGTATTCCCCCTGAACGGCCACGTTCGGGGTGTCCCGACCATACTGGTTGAGCCGCTACCCCGCTACCGATAATTTCGGGTTTATTACAACTCTGGGCCCATGCTAATAAGTCTGCATTCTGTCTAAGTTGTTGGGGCCGGAATTAGAGAGGATGTACTTCATGCGGATCCCAATAATGCACACATATCACGGATGGAACCACGTCGGACGGGTGCGTGGCTGCCAAACTGTACATTCACAACGATAAAAAACGCTACCCGCATACTGGCCCATACTTGCCGCGCCCCCGTTAAACCGGTCGGCAAGCATAAATAGGATACCATAGGCAATGTCTGACCGTACTTGAAACCTTGCCACGCAGACGCCCCCCGAAATAAATTGAGATACAGTGGCCCACGGGGTGGCTACAAATCTTCACCTAGTTGCACATGAAAACCAATCAAAGACAGATACCCCGATGATGCCCCACACACTGCAACATCCAATAAGGCGATGGCTTGCTTTTTTACCTTGGAGTGCCTCATTGTCTTAAGGGTCCTAACACCAGTACGGATAATGAAAACGTCACAGCCCCGGGGTATTATAGAGCCCAGCCAATATGGTGGATGATACCCAGCCGTGAAGCGAGTCGACGGTTTCCCTATTGGCCTTATCCAGTCCTAATCAAAACCCCGCCAACCCCTAAATACCAGTTTGAAGTTGTGTCGTCCTGTTAGCTGAACAGGCACGTATCTTCACGGTCCCCTAGTTTGGCCAGGTCACGGCTACTGTGGGTTCCGTGGGTGGAATAATATGAACATACTACGCCCGCTTTTATGGTAACGTACATACGACGTGCATGAATCTAGCTAGGAGGAAGCCTAGATTGATATTAAATCGCATATAATCCTTACGGTACCTTCCTCTGGGAGTAGCAGTCCATATTAGTTCATTCCAATGCGATACATTTACTCTGCAGAACTTTCCTCGTACGCCAATTTCGCATCTCCGTTGAATCAATTATTCGCGGAAAAGGAGTGACCTCCCAAAGGAGAACGTTTAATCGGGACAGATAAGTTAGTGCATGGGACCGTCCAATTCGCTCAAGGAGCCTACCCTCACCGACGCGAATAGAGACGGAACCGGCAATGGCTTCGTATCAAGTGCCAGTAACAAGCGCTGCGATGCCGGGATTACACCTTCAGTCCCTTACCGTATTGCGCGCCATGTGCCGGGGTGGTTGTGCCGCCGGGTAGTGCTCCACAACGTTCCGCATGATCGCCCAACTTTCTTCGGCTTATAACAACGGTAAAGATATTAACATTCGTTCGTACACACGGGTACGCTTCCTGCGGCTACTAAAGCTTACACACAAAGGTAGCCCTTCCAGTACCAGTCCGACGCGGGCATCTTGCGGAAGGGCCTACGCACCTGAGCAGCTTGCTGAGGGTTTACGTACCTAGACACCCTCAAAATCATCGCGCTGGCTTTTGGTTACCGGGTTACATGGATGCTGATAGTTAAACAGTCTAATTGCTTCACTATCTGGCCTCGTCCCAACGTATACTCCACAAACGTCATTAGGCGGCCCATAGGCGCCGATTATCCTTCGGGCGCTTGATTCTCACGGGTATCACACAAAGGCTACCTCCCATGG
seq00018   GCGGGAACTTTTTTATGCCCCGAGTACAACCCCCAACTGAGGCGGCCATGGGAACGATCAGCCAGGATTTCATTTGGGTTAGATGTGGAAATGTTCCGGGGTAGGGCCGTCATAGCGGGCTCGCGAAGATCAAAGCGCCGTAGAGTGAGGTTCGGTTATACATGGCGTGGTAATGACCAGTCTTGAATGATCCTGATGCATGTACCGGGTCACAGCCCAGACTCTTCTGGTGACTGCCATATGAGTTACGAACAGCTTCTCGGTGCAGACCAATTATCTGACTTCGGCCTCGCAAAGCCGCAATATTCAGAGTATCCCCGGAGCGATAGCCTCTCAGCCGCAAGACGGGCCGATCTAGGAACGATTATCCGCTAACAGTATATCCGCAGGCGCGGAAGGCGTTAACCTGCTCCGGGTCCTGGGATGCCCCACTTTATAAGGAGTTTAAAGCATCTTGGATGCGTTAAATAACCAATAGATGGGGGTGTTCTATCGAGTGCTCACCCGGGTAGGGTAACCCGTCCTTTAAGTCTAAATCTCTTATCCGTCGTAAGAGGTACGGTTTATGCAACATCTAAACCGGTCACACCCAGGTAGACGCAAGGGGACACGAGATGTTTATCTGGCGTTCTTTCCGAAGTGTTAACTGTATTCCCCCTGAACGGCCACGTTCGGGGTGTCCCGACCATACTGGTTGAGCCGCTACCCCGCTACCGATAATTTCGGGTTTATTACAACTCTGGGCCCATGCTAATAAGTCTGCATTCTGTCTAAGTTGTTGGGGCCGGAATTAGAGAGGATGTACTTCATGCGGATCCCAATAATGCACACATATCACGGATGGAACCACGTCGGACGGGTGCGTGGCTGCCAAACTGTACATTCACAACGATAAAGAACGCTACCCGCATACTGGCCCATACTTGCCGCGCCCCCGTTAAACCGGTCGGCAAGCATAAATAGGATACCATAGGCAATGTCTGACCGTACTTGAAACCTTGCCACGCAGACGCCCCCCGAAATAAATTGAGATACAGTGGCCCGCGGGGTGGCTACAAATCTTCACCTAGTTGCACATGAAAACCAATCAAAGACAGATACCCCGATGATGCCCCACACACTGCAACATCCAATAAGGCGATGGCTTGCTTTTTTACCTTGGAGTGCCTCATTGTCTTAAGGGTCCTAACACCAGTACGGATAATGAAAACGTCACAGCCCCGGGGTATTATAGAGCCCAGCCAATATGGTGGATGATACCCAGCCGTGAAGCGAGTCGACGGTTTCCCTATTGGCCTTATCCAGTCCTAATCAAAACCCCGCCAACCCCTAAATACCAGTTTGAAGTTGTGTCGTCCTGTTAGCTGAACAGGCACGTATCTTCACGGTCCCCTAGTTTGGCCAGGTCACGGCTACTGTGGGTTCCGTGGGTGGAATAATATGAACATACTACGCCCGCTTTTATGGTAACGTACATACGACGTGCATGAATCTAGCTAGGAGGAAGCCTAGATTGATATTAAATCGCATATAATCCTTACGGTACCTTCCTCTGGGAGTAGCAGTCCATATTAGTTCATTCCAATGCGATACATTTACTCTGCAGACCTTTCCTCGTACGCCAATTTCGCATCTCCGTTGAATCAATTATTCGCGGAAAAGGAGTGACCTCCCAAAGGAGAACGTTTAATCGGGACAGATAAGTTAGTGCATGGGACCGTCCAATTCGCTCAAGGAGCCTACCCTCACCGACGCGAATAGAGACGGAACCGGCAATGGCTTCGTATCAAGTGCCAGTAACAAGCGCTGCGATGCCGGGATTACACCTTCAGTCCCTTACCGTATTGCGCGCCATGTGCCGGGGTGGTTGTGCCGCCGGGTAGTGCTCCACAACGTTCCGCGTGATCGCCCAACTTTCTTCGGCTTATAACAACGGTAAAGATATTAACATTCGTTCGTACACACGGGTACGCTTCCTGCGGCTACTAAAGCTTACACACAAAGGTAGCCCTTCCAGTACCAGTCCGACGCGGGCATCTTGCGGAAGGGCCTACGCACCTGAGCAGCTTGCTGAGGGTTTACGTACCTAGACACCCTCAAAATCATCGCGCTGGCTTTTGGTTACCGGGTTACATGGATGCTGATAGTTAAACAGTCTAATTGCTTCACTATCTGGCCTCGTCCCAACGTATACTCCACAAACGTCATTAGGCGGCCCATAGGCGCCGATTATCCTTCGGGCGCTTGATTCTCACGGGTATCACACAAAGGCTACCTCCCATGG
seq00019   GCGGGAACTTTTTTATGCCCCGAGTACAACCCCCAACTGAGGCGGCCATGGGAACGATCAGCCAGGATTTCATTTGGGTTAGATGTGGAAATGTTCCGGGGTAGGGCCGTCATAGCGGGCTCGCGAAGATCAAAGCGCCGTAGAGTGAGGTTCGGTTATACATGGCGTGGTAATGACCAGTCTTGAATGATCCTGATGCATGTACCGGGTCACAGCCCAGACTCTTCTGGTGACTGCCATATGAGTTACGAACAGCTTCTCGGTGCAGACCAATTATCTGACTTCGGCCTCGCAAAGCCGCAATATTCAGAGTATCCCCGGAGCGATAGCCTCTCAGCCGCAAGACGGGCCGATCTAGGAACGATTATCCGCTAACAGTATATCCGCAGGCGCGGAAGGCGTTAACCTGCTCCGGGTCCTGGGATGCCCCACTTTATAAGGAGTTTAAAGCATCTTGGATGCGTTAAATAACCAATAGATGGGGGTGTTCTATCGAGTGCTCACCCGGGTAGGGTAACCCGTCCTTTAAGTCTAAATCTCTTATCCGTCGTAAGAGGTACGGTTTATGCAACATCTAAACCGGTCACACCCAGGTAGACGCAAGGGGACACGAGATGTTTATCTGGCGTTCTTTCCGAAGTGTTAACTGTATTCCCCCTGAACGGCCACGTTCGGGGTGTCCCGACCATACTGGTTGAGCCGCTACCCCGCTACCGATAATTTCGGGTTTATTACAACTCTGGGCCCATGCTAATAAGTCTGCATTCTGTCTAAGTTGTTGGGGCCGGAATTAGAGAGGATGTACTTCATGCGGATCCCAATAATGCACACATATCACGGATGGAACCACGTCGGACGGGTGCGTGGCTGCCAAACTGTACATTCACAACGATAAAAAACGCTACCCGCATACTGGCCCATACTTGCCGCGCCCCCGTTAAACCGGTCGGCAAGCATAAATAGGATACCATAGGCAATGTCTGACCGTACTTGAAACCTTGCCACGCAGACGCCCCCCGAAATAAATTGAGATACAGTGGCCCGCGGGGTGGCTACAAATCTTCACCTAGTTGCACATGAAAACCAATCAAAGACAGATACCCCGATGATGCCCCACACACTGCAACATCCAATAAGGCGATGGCTTGCTTTTTTACCTTGGAGTGCCTCATTGTCTTAAGGGTCCTAACACCAGTACGGATAATGAAAACGTCACAGCCCCGGGGTATTATAGAGCCCAGCCAATATGGTGGATGATACCCAGCCGTGAAGCGAGTCGACGGTTTCCCTATTGGCCTTATCCAGTCCTAATCAAAACCCCGCCAACCCCTAAATACCAGTTTGAAGTTGTGTCGTCCTGTTAGCTGAACAGGCACGTATCTTCACGGTCCCCTAGTTTGGCCAGGTCACGGCTACTGTGGGTTCCGTGGGTGGAATAATATGAACATACTACGCCCGCTTTTATGGTAACGTACATACGACGTGCATGAATCTAGCTAGGAGGAAGCCTAGATTGATATTAAATCGCATATAATCCTTACGGTACCTTCCTCTGGGAGTAGCAGTCCATATTAGTTCATTCCAATGCGATACATTTACTCTGCAGAACTTTCCTCGTACGCCAATTTCGCATCTCCGTTGAATCAATTATTCGCGGAAAAGGAGTGACCTCCCAAAGGAGAACGTTTAATCGGGACAGATAAGTTAGTGCATGGGACCGTCCAATTCGCTCAAGGAGCCTACCCTCACCGACGCGAATAGAGACGGAACCGGCAATGGCTTCGTATCAAGTGCCAGTAACAAGCGCTGCGATGCCGGGATTACACCTTCAGTCCCTTACCGTATTGCGCGCCATGTGCCGGGGTGGTTGTGCCGCCGGGTAGTGCTCCACAACGTTCCGCATGATCGCCCAACTTTCTTCGGCTTATAACAACGGTAAAGATATTAACATTCGTTCGTACACACGGGTACGCTTCCTGCGGTTACTAAAGCTTACACACAAAGGTAGCCCTTCCAGTACCAGTCCGACGCGGGCATCTTGCGGAAGGGCCTACGCACCTGAGCAGCTTGCTGAGGGTTTACGTACCTAGACACCCTCAAAATCATCGCGCTGGCTTTTGGTTACCGGGTTACATGGATGCTGATAGTTAAACAGTCTAATTGCTTCACTATCTGGCCTCGTCCCAACGTATACTCCACAAACGTCATTAGGCGGCCCATAGGCGCCGATTATCCTTCGGGCGCTTGATTCTCACGGGTATCACACAAAGGCTACCTCCCATGG
seq00020   GCGGGAACTTTTTTATGCCCCGAGTACAACCCCCAACTGAGGCGGCCATGGGAACGATCAGCCAGGATTTCATTTGGGTTAGATGTGGAAATGTTCCGGGGTAGGGCCGTCATAGCGGGCTCGCGAAGATCAAAGCGCCGTAGAGTGAGGTTCGGTTATACATGGCGTGGTAATGACCAGTCTTGAATGATCCTGATGCATGTACCGGGTCACAGCCCAGACTCTTCTGGTGACTGCCATATGAGTTACGAACAGCTTCTCGGTGCAGACCAATTATCTGACTTCGGCCTCGCAAAGCCGCAATATTCAGAGTATCCCCGGAGCGATAGCCTCTCAGCCGCAAGACGGGCCGATCTAGGAACGATTATCCGCTAACAGTATATCCGCAGGCGCGGAAGGCGTTAACCTGCTCCGGGTCCTGGGATGCCCCACTTTATAAGGAGTTTAAAGCATCTTGGATGCGTTAAATAACCAATAGATGGGGGTGTTCTATCGAGTGCTCACCCGGGTAGGGTAACCCGTCCTTTAAGTCTAAATCTCTTATCCGTCGTAAGAGGTACGGTTTATGCAACATCTAAACCGGTCACACCCAGGTAGACGCAAGGGGACACGAGATGTTTATCTGGCGTTCTTTCCGAAGTGTTAACTGTATTCCCCCTGAACGGCCACGTTCGGGGTGTCCCGACCATACTGGTTGAGCCGCTACCCCGCTACCGATAATTTCGGGTTTATTACAACTCTGGGCCCATGCTAATAAGTCTGCATTCTGTCTAAGTTGTTGGGGCCGGAATTAGAGAGGATGTACTTCATGCGGATCCCAATAATGCACACATATCACGGATGGAACCACGTCGGACGGGTGCGTGGCTGCCAAACTGTACATTCACAACGATAAAAAACGCTACCCGCATACTGGCCCATACTTGCCGCGCCCCCGTTAAACCGGTCGGCAAGCATAAATAGGATACCATAGGCAATGTCTGACCGTACTTGAAACCTTGCCACGCAGACGCCCCCCGAAATAAATTGAGATACAGTGGCCCGCGGGGTGGCTACAAATCTTCACCTAGTTGCACATGAAAACCAATCAAAGACAGATACCCCGATGATGCCCCACACACTGCAACATCCAATAAGGCGATGGCTTGCTTTTTTACCTTGGAGTGCCTCATTGTCTTAAGGGTCCTAACACCAGTACGGATAATGAAAACGTCACAGCCCCGGGGTATTATAGAGCCCAGCCAATATGGTGGATGATACCCAGCCGTGAAGCGAGTCGACGGTTTCCCTATTGGCCTTATCCAGTCCTAATCAAAACCCCGCCAACCCCTAAATACCAGTTTGAAGTTGTGTCGTCCTGTTAGCTGAACAGGCACGTATCTTCACGGTCCCCTAGTTTGGCCAGGTCACGGCTACTGTGGGTTCCGTGGGTGGAATAATATGAACATACTACGCCCGCTTTTATGGTAACGTACATACGACGTGCATGAATCTAGCTAGGAGGAAGCCTAGATTGATATTAAATCGCATATAATCCTTACGGTACCTTCCTCTGGGAGTAGCAGTCCATATTAGTTCATTCCAATGCGATACATTTACTCTGCAGACCTTTCCTCGTACGCCAATTTCGCATCTCCGTTGAATCAATTATTCGCGGAAAAGGAGTGACCTCCCAAAGGAGAACGTTTAATCGGGACAGATAAGTTAGTGCATGGGACCGTCCAATTCGCTCAAGGAGCCTACCCTCACCGACGCGAATAGAGACGGAACCGGCAATGGCTTCGTATCAAGTGCCAGTAACAAGCGCTGCGATGCCGGGATTACACCTTCAGTCCCTTACCGTATTGCGCGCCATGTGCCGGGGTGGTTGTGCCGCCGGGTAGTGCTCCACAACGTTCCGCATGATCGCCCAACTTTCTTCGGCTTATAACAACGGTAAAGATATTAACATTCGTTCGTACACACGGGTACGCTTCCTGCGGCTACTAAAGCTTACACACAAAGGTAGCCCTTCCAGTACCAGTCCGACGCGGGCATCTTGCGGAAGGGCCTACGCACCTGAGCAGCTTGCTGAGGGTTTACGTACCTAGACACCCTCAAAATCATCGCGCTGGCTTTTGGTTACCGGGTTACATGGATGCTGATAGTTAAACAGTCTAATTGCTTCACTATCTGGCCTCGTCCCAACGTATACTCCACAAACGTCATTAGGCGGCCCATAGTCGCCGATTATCCTTCGGGCGCTTGATTCTCACGGGTATCACACAAAGGCTACCTCCCATGG
seq00021   GCGGGAACTTTTTTATGCCCCGAGTACAACCCCCAACTGAGGCGGCCATGGGAACGATCAGCCAGGATTTCATTTGGGTTAGATGTGGAAATGTTCCGGGGTAGGGCCGTCATAGCGGGCTCGCGAAGATCAAAGCGCCGTAGAGTGAGGTTCGGTTATACATGGCGTGGTAATGACCAGTCTTGAATGATCCTGATGCATGTACCGGGTCACAGCCCAGACTCTTCTGGTGACTGCCATATGAGTTACGAACAGCTTCTCGGTGCAGACCAATTATCTGACTTCGGCCTCGCAAAGCCGCAATATTCAGAGTATCCCCGGAGCGATAGCCTCTCAGCCGCAAGACGGGCCGATCTAGGAACGATTATCCGCTAACAGTATATCCGCAGGCGCGGAAGGCGTTAACCTGCTCCGGGTCCTGGGATGCCCCACTTTATAAGGAGTTTAAAGCATCTTGGATGCGTTAAATAACCAATAGATGGGGGTGTTCTATCGAGTGCTCACCCGGGTAGGGTAACCCGTCCTTTAAGTCTAAATCTCTTATCCGTCGTAAGAGGTACGGTTTATGCAACATCTAAACCGGTCACACCCAGGTAGACGCAAGGGGACACGAGATGTTTATCTGGCGTTCTTTCCGAAGTGTTAACTGTATTCCCCCTGAACGGCCACGTTCGGGGTGTCCCGACCATACTGGTTGAGCCGCTACCCCGCTACCGATAATTTCGGGTTTATTACAACTCTGGGCCCATGCTAATAAGTCTGCATTCTGTCTAAGTTGTTGGGGCCGGAATTAGAGAGGATGTACTTCATGCGGATCCCAATAATGCACACATATCACGGATGGAACCACGTCGGACGGGTGCGTGGCTGCCAAACTGTACATTCACAACGATAAAAAACGCTACCCGCATACTGGCCCATACTTGCCGCGCCCCCGTTAAACCGGTCGGCAAGCATAAATAGGATACCATAGGCAATGTCTGACCGTACTTGAAACCTTGCCACGCAGACGCCCCCCGAAATAAATTGAGATACAGTGGCCCGCGGGGTGGCTACAAATCTTCACCTAGTTGCACATGAAAACCAATCAAAGACAGATACCCCGATGATGCCCCACACACTGCAACATCCAATAAGGCGATGGCTTGCTTTTTTACCTTGGAGTGCCTCATTGTCTTAAGGGTCCTAACACCAGTACGGATAATGAAAACGTCACAGCCCCGGGGTATTATAGAGCCCAGCCAATATGGTGGATGATACCCAGCCGTGAAGCGAGTCGACGGTTTCCCTATTGGCCTTATCCAGTCCTAATCAAAACCCCGCCAACCCCTAAATACCAGTTTGAAGTTGTGTCGTCCTGTTAGCTGAACAGGCACGTATCTTCACGGTCCCCTAGTTTGGCCAGGTCACGGCTACTGTGGGTTCCGTGGGTGGAATAATATGAACATACTACGCCCGCTTTTATGGTAACGTACATACGACGTGCATGAATCTAGCTAGGAGGAAGCCTAGATTGATATTAAATCGCATATAATCCTTACGGTACCTTCCTCTGGGAGTAGCAGTCCATATTAGTTCATTCCAATGCGATACATTTACTCTGCAGACCTTTCCTCGTACGCCAATTTCGCATCTCCGTTGAATCAATTATTCGCGGAAAAGGAGTGACCTCCCAAAGGAGAACGTTTAATCGGGACAGATAAGTTAGTGCATGGGACCGTCCAATTCGCTCAAGGAGCCTACCCTCACCGACGCGAATAGAGACGGAACCGGCAATGGCTTCGTATCAAGTGCCAGTAACAAGCGCTGCGATGCCGGGATTACACCTTCAGTCCCTTACCGTATTGCGCGCCATGTGCCGGGGTGGTTGTGCCGCCGGGTAGTGCTCCACAACGTTCCGCATGATCGCCCAACTTTCTTCGGCTTATAACAACGGTAAAGATATTAACATTCGTTCGTACACACGGGTACGCTTCCTGCGGCTACTAAAGCTTACACACAAAGGTAGCCCTTCCAGTACCAGTCCGACGCGGGCATCTTGCGGAAGGGCCTACGCACCTGAGCAGCTTGCTGAGGGTTTACGTACCTAGACACCCTCAAAATCATCGCGCTGGCTTTTGGTTACCGGGTTACATGGATGCTGATAGTTAAACAGTCTAATTGCTTCACTATCTGGCCTCGTCCCAACGTATACTCCACAAACGTCATTAGGCGGCCCATAGTCGCCGATTATCCTTCGGGCGCTTGATTCTCACGGGTATCACACAAAGGCTACCTCCCATGG
seq00022   GCGGGAACTTTTTTATGCCCCGAGTACAACCCCCAACTGAGGCGGCCATGGGAACGATCAGCCAGGATTTCATTTGGGTTAGATGTGGAAATGTTCCGGGGTAGGGCCGTCATAGCGGGCTCGCGAAGATCAAAGCGCCGTAGAGTGAGGTTCGGTTATACATGGCGTGGTAATGACCAGTCTTGAATGATCCTGATGCATGTACCGGGTCACAGCCCAGACTCTTCTGGTGACTGCCATATGAGTTACGAACAGCTTCTCGGTGCAGACCAATTATCTGACTTCGGCCTCGCAAAGCCGCAATATTCAGAGTATCCCCGGAGCGATAGCCTCTCAGCCGCAAGACGGGCCGATCTAGGAACGATTATCCGCTAACAGTATATCCGCAGGCGCGGAAGGCGTTAACCTGCTCCGGGTCCTGGGATGCCCCACTTTATAAGGAGTTTAAAGCATCTTGGATGCGTTAAATAACCAATAGATGGGGGTGTTCTATCGAGTGCTCACCCGGGTAGGGTAACCCGTCCTTTAAGTCTAAATCTCTTATCCGTCGTAAGAGGTACGGTTTATGCAACATCTAAACCGGTCACACCCAGGTAGACGCAAGGGGACACGAGATGTTTATCTGGCGTTCTTTCCGAAGTGTTAACTGTATTCCCCCTGAACGGCCACGTTCGGGGTGTCCCGACCATACTGGTTGAGCCGCTACCCCGCTACCGATAATTTCGGGTTTATTACAACTCTGGGCCCATGCTAATAAGTCTGCATTCTGTCTAAGTTGTTGGGGCCGGAATTAGAGAGGATGTACTTCATGCGGATCCCAATAATGCACACATATCACGGATGGAACCACGTCGGACGGGTGCGTGGCTGCCAAACTGTACATTCACAACGATAAAAAACGCTACCCGCATACTGGCCCATACTTGCCGCGCCCCCGTTAAACCGGTCGGCAAGCATAAATAGGATACCATAGGCAATGTCTGACCGTACTTGAAACCTTGCCACGCAGACGCCCCCCGAAATAAATTGAGATACAGTGGCCCGCGGGGTGGCTACAAATCTTCACCTAGTTGCACATGAAAACCAATCAAAGACAGATACCCCGATGATGCCCCACACACTGCAACATCCAATAAGGCGATGGCTTGCTTTTTTACCTTGGAGTGCCTCATTGTCTTAAGGGTCCTAACACCAGTACGGATAATGAAAACGTCACAGCCCCGGGGTATTATAGAGCCCAGCCAATATGGTGGATGATACCCAGCCGTGAAGCGAGTCGACGGTTTCCCTATTGGCCTTATCCAGTCCTAATCAAAACCCCGCCAACCCCTAAATACCAGTTTGAAGTTGTGTCGTCCTGTTAGCTGAACAGGCACGTATCTTCACGGTCCCCTAGTTTGGCCAGGTCACGGCTACTGTGGGTTCCGTGGGTGGAATAATATGAACATACTACGCCCGCTTTTATGGTAACGTACATACGACGTGCATGAATCTAGCTAGGAGGAAGCCTAGATTGATATTAAATCGCATATAATCCTTACGGTACCTTCCTCTGGGAGTAGCAGTCCATATTAGTTCATTCCAATGCGATACATTTACTCTGCAGAACTTTCCTCGTACGCCAATTTCGCATCTCCGTTGAATCAATTATTCGCGGAAAAGGAGTGACCTCCCAAAGGAGAACGTTTAATCGGGACAGATAAGTTAGTGCATGGGACCGTCCAATTCGCTCAAGGAGCCTACCCTCACCGACGCGAATAGAGACGGAACCGGCAATGGCTTCGTATCAAGTGCCAGTAACAAGCGCTGCGATGCCGGGATTACACCTTCAGTCCCTTACCGTATTGCGCGCCATGTGCCGGGGTGGTTGTGCCGCCGGGTAGTGCTCCACAACGTTCCGCATGATCGCCCAACTTTCTTCGGCTTATAACAACGGTAAAGATATTAACATTCGTTCGTACACACGGGTACGCTTCCTGCGGTTACTAAAGCTTACACACAAAGGTAGCCCTTCCAGTACCAGTCCGACGCGGGCATCTTGCGGAAGGGCCTACGCACCTGAGCAGCTTGCTGAGGGTTTACGTACCTAGACACCCTCAAAATCATCGCGCTGGCTTTTGGTTACCGGGTTACATGGATGCTGATAGTTAAACAGTCTAATTGCTTCACTATCTGGCCTCGTCCCAACGTATACTCCACAAACGTCATTAGGCGGCCCATAGGCGCCGATTATCCTTCGGGCGCTTGATTCTCACGGGTATCACACAAAGGCTACCTCCCATGG
seq00023   GCGGGAACTTTTTTATGCCCCGAGTACAACCCCCAACTGAGGCGGCCATGGGAACGATCAGCCAGGATTTCATTTGGGTTAGATGTGGAAATGTTCCGGGGTAGGGCCGTCATAGCGGGCTCGCGAAGATCAAAGCGCCGTAGAGTGAGGTTCGGTTATACATGGCGTGGTAATGACCAGTCTTGAATGATCCTGATGCATGTACCGGGTCACAGCCCAGACTCTTCTGGTGACTGCCATATGAGTTACGAACAGCTTCTCGGTGCAGACCAATTATCTGACTTCGGCCTCGCAAAGCCGCAATATTCAGAGTATCCCCGGAGCGATAGCCTCTCAGCCGCAAGACGGGCCGATCTAGGAACGATTATCCGCTAACAGTATATCCGCAGGCGCGGAAGGCGTTAACCTGCTCCGGGTCCTGGGATGCCCCACTTTATAAGGAGTTTAAAGCATCTTGGATGCGTTAAATAACCAATAGATGGGGGTGTTCTATCGAGTGCTCACCCGGGTAGGGTAACCCGTCCTTTAAGTCTAAATCTCTTATCCGTCGTAAGAGGTACGGTTTATGCAACATCTAAACCGGTCACACCCAGGTAGACGCAAGGGGACACGAGATGTTTATCTGGCGTTCTTTCCGAAGTGTTAACTGTATTCCCCCTGAACGGCCACGTTCGGGGTGTCCCGACCATACTGGTTGAGCCGCTACCCCGCTACCGATAATTTCGGGTTTATTACAACTCTGGGCCCATGCTAATAAGTCTGCATTCTGTCTAAGTTGTTGGGGCCGGAATTAGAGAGGATGTACTTCATGCGGATCCCAATAATGCACACATATCACGGATGGAACCACGTCGGACGGGTGCGTGGCTGCCAAACTGTACATTCACAACGATAAAAAACGCTACCCGCATACTGGCCCATACTTGCCGCGCCCCCCTTAAACCGGTCGGCAAGCATAAATAGGATACCATAGGCAATGTCTGACCGTACTTGAAACCTTGCCACGCAGACGCCCCCCGAAATAAATTGAGATACAGTGGCCCGCGGGGTGGCTACAAATCTTCACCTAGTTGCACATGAAAACCAATCAAAGACAGATACCCCGATGATGCCCCACACACTGCAACATCCAATAAGGCGATGGCTTGCTTTTTTACCTTGGAGTGCCTCATTGTCTTAAGGGTCCTAACACCAGTACGGATAATGAAAACGTCACAGCCCCGGGGTATTATAGAGCCCAGCCAATATGGTGGATGATACCCAGCCGTGAAGCGAGTCGACGGTTTCCCTATTGGCCTTATCCAGTCCTAATCAAAACCCCGCCAACCCCTAAATACCAGTTTGAAGTTGTGTCGTCCTGTTAGCTGAACAGGCACGTATCTTCACGGTCCCCTAGTTTGGCCAGGTCACGGCTACTGTGGGTTCCGTGGGTGGAATAATATGAACATACTACGCCCGCTTTTATGGTAACGTACATACGACGTGCATGAATCTAGCTAGGAGGAAGCCTAGATTGATATTAAATCGCATATAATCCTTACGGTACCTTCCTCTGGGAGTAGCAGTCCATATTAGTTCATTCCAATGCGATACATTTACTCTGCAGAACTTTCCTCGTACGCCAATTTCGCATCTCCGTTGAATCAATTATTCGCGGAAAAGGAGTGACCTCCCAAAGGAGAACGTTTAATCGGGACAGATAAGTTAGTGCATGGGACCGTCCAATTCGCTCAAGGAGCCTACCCTCACCGACGCGAATAGAGACGGAACCGGCAATGGCTTCGTATCAAGTGCCAGTAACAAGCGCTGCGATGCCGGGATTACACCTTCAGTCCCTTACCGTATTGCGCGCCATGTGCCGGGGTGGTTGTGCCGCCGGGTAGTGCTCCACAACGTTCCGCATGATCGCCCAACTTTCTTCGGCTTATAACAACGGTAAAGATATTAACATTCGTTCGTACACACGGGTACGCTTCCTGCGGCTACTAAAGCTTACACACAAAGGTAGCCCTTCCAGTACCAGTCCGACGCGTGCATCTTGCGGAAGGGCCTACGCACCTGAGCAGCTTGCTGAGGGTTTACGTACCTAGACACCCTCAAAATCATCGCGCTGGCTTTTGGTTACCGGGTTACATGGATGCTGATAGTTAAACAGTCTAATTGCTTCACTATCTGGCCTCGTCCCAACGTATACTCCACAAACGTCATTAGGCGGCCCATAGGCGCCGATTATCCTTCGGGCGCTTGATTCTCACGGGTATCACACAAAGGCTACCTCCCATGG
seq00024   GCGGGAACTTTTTTATGCCCCGAGTACAACCCCCAACTGAGGCGGCCATGGGAACGATCAGCCAGGATTTCATTTGGGTTAGATGTGGAAATGTTCCGGGGTAGGGCCGTCATAGCGGGCTCGCGAAGATCAAAGCGCCGTAGAGTGAGGTTCGGTTATACATGGCGTGGTAATGACCAGTCTTGAATGATCCTGATGCATGTACCGGGTCACAGCCCAGACTCTTCTGGTGACTGCCATATGAGTTACGAACAGCTTCTCGGTGCAGACCAATTATCTGACTTCGGCCTGGCAAAGCCGCAATATTCAGAGTATCCCCGGAGCGATAGCCTCTCAGCCGCAAGACGGGCCGATCTAGGAACGATTATCCGCTAACAGTATATCCGCAGGCGCGGAAGGCGTTAACCTGCTCCGGGTCCTGGGATGCCCCACTTTATAAGGAGTTTAAAGCATCTTGGATGCGTTAAATAACCAATAGATGGGGGTGTTCTATCGAGTGCTCACCCGGGTAGGGTAACCCGTCCTTTAAGTCTAAATCTCTTATCCGTCGTAAGAGGTACGGTTTATGCAACATCTAAACCGGTCACACCCAGGTAGACGCAAGGGGACACGAGATGTTTATCTGGCGTTCTTTCCGAAGTGTTAACTGTATTCCCCCTGAACGGCCACGTTCGGGGTGTCCCGACCATACTGGTTGAGCCGCTACCCCGCTACCGATAATTTCGGGTTTATTACAACTCTGGGCCCATGCTAATAAGTCTGCATTCTGTCTAAGTTGTTGGGGCCGGAATTAGAGAGGATGTACTTCATGCGGATCCCAATAATGCACACATATCACGGATGGAACCACGTCGGATGGGTGCGTGGCTGCCAAACTGTACATTCACAACGATAAAAAACGCTACCCGCATACTGGCCCATACTTGCCGCGCCCCCGTTAAACCGGTCGGCAAGCATAAATAGGATACCATAGGCAATGTCTGACCGTACTTGAAACCTTGCCACGCAGACGCCCCCCGAAATAAATTGAGATACAGTGGCCCGCGGGGTGGCTACAAATCTTCACCTAGTTGCACATGAAAACCAATCAAAGACAGATACCCCGATGATGCCCCACACACTGCAACATCCAATAAGGCGATGGCTTGCTTTTTTACCTTGGAGTGCCTCATTGTCTTAAGGGTCCTAACACCAGTACGGATAATGAAAACGTCACAGCCCCGGGGTATTATAGAGCCCAGCCAATATGGTGGATGATACCCAGCCGTGAAGCGAGTCGACGGTTTCCCTATTGGCCTTATCCAGTCCTAATCAAAACCCCGCCAACCCCTAAATACCAGTTTGAAGTTGTGTCGTCCTGTTAGCTGAACAGGCACGTATCTTCACGGTCCCCTAGTTTGGCCAGGTCACGGCTACTGTGGGTTCCGTGGGTGGAATAATATGAACATACTACGCCCGCTTTTATGGTAACGTACATACGACGTGCATGAATCTAGCTAGGAGGAAGCCTAGATTGATATTAAATCGCATATAATCCTTACGGTACCTTCCTCTGGGAGTAGCAGTCCATATTAGTTCATTCCAATGCGATACATTTACTCTGCAGAACTTTCCTCGTACGCCAATTTCGCATCTCCGTTGAATCAATTATTCGCGGAAAAGGAGTGACCTCCCAAAGGAGAACGTTTAATCGGGACAGATAAGTTAGTGCATGGGACCGTCCAATTCGCTCAAGGAGCCTACCCTCACCGACGCGAATAGAGACGGAACCGGCAATGGCTTCGTATCAAGTGCCAGTAACAAGCGCTGCGATGCCGGGATTACACCTTCAGTCCCTTACCGTATTGCGCGCCATGTGCCGGGGTGGTTGTGCCGCCGGGTAGTGCTCCACAACGTTCCGCATGATCGCCCAACTTTCTTCGGCTTATAACAACGGTAAAGATATTAACATTCGTTCGTACACACGGGTACGCTTCCTGCGGCTACTAAAGCTTACACACAAAGGTAGCCCTTCCAGTACCAGTCCGACGCGGGCATCTTGCGGAAGGGCCTACGCACCTGAGCAGCTTGCTGAGGGTTTACGTACCTAGACACCCTCAAAATCATCGCGCTGGCTTTTGGTTACCGGGTTACATGGATGCTGATAGTTAAACAGTCTAATTGCTTCACTATCTGGCCTCGTCCCAACGTATACTCCACAAACGTCATTAGGCGGCCCCTAGGCGCCGATTATCCTTCGGGCGCTTGATTCTCACGGGTACCACACAAAGGCTACCTCCCATGG
seq00025   GCGGGAACTTTTTTATGCCCCGAGTACAACCCCCAACTGAGGCGGCCATGGGAACGATCAGCCAGGATTTCATTTGGGTTAGATGTGGAAATGTTCCGGGGTAGGGCCGTCATAGCGGGCTCGCGAAGATCAAAGCGCCGTAGAGTGAGGTTCGGTTATACATGGCGTGGTAATGACCAGTCTTGAATGATCCTGATGCATGTACCGGGTCACAGCCCAGACTCTTCTGGTGACTGCCATATGAGTTACGAACAGCTTCTCGGTGCAGACCAATTATCTGACTTCGGCCTCGCAAAGCCGCAATATTCAGAGTATCCCCGGAGCGATAGCCTCTCAGCCGCAAGACGGGCCGATCTAGGAACGATTATCCGCTAACAGTATATCCGCAGGCGCGGAAGGCGTTAACCTGCTCCGGGTCCTGGGATGCCCCACTTTATAAGGAGTTTAAAGCATCTTGGATGCGTTAAATAACCAATAGATGGGGGTGTTCTATCGAGTGCTCACCCGGGTAGGGTAACCCGTCCTTTAAGTCTAAATCTCTTATCCGTCGTAAGAGGTACGGTTTATGCAACATCTAAACCGGTCACACCCAGGTAGACGCAAGGGGACACGAGATGTTTATCTGGCGTTCTTTCCGAAGTGTTAACTGTATTCCCCCTGAACGGCCACGTTCGGGGTGTCCCGACCATACTGGTTGAGCCGCTACCCCGCTACCGATAATTTCGGGTTTATTACAACTCTGGGCCCATGCTAATAAGTCTGCATTCTGTCTAAGTTGTTGGGGCCGGAATTAGAGAGGATGTACTTCATGCGGATCCCAATAATGCACACATATCACGGATGGAACCACGTCGGACGGGTGCGTGGCTGCCAAACTGTACATTCACAACGATAAAAAACGCTACCCGCATACTGGCCCATACTTGCCGCGCCCCCGTTAAACCGGTCGGCAAGCATAAATAGGATACCATAGGCAATGTCTGACCGTACTTGAAACCTTGCCACGCAGACGCCCCCCGAAATAAATTGAGATACAGTGGCCCGCGGGGTGGCTACAAATCTTCACCTAGTTGCACATGAAAACCAATCAAAGACAGATACCCCGATGATGCCCCACACACTGCAACATCCAATAAGGCGATGGCTTGCTTTTTTACCTTGGAGTGCCTCATTGTCTTAAGGGTCCTAACACCAGTACGGATAATGAAAACGTCACAGCCCCGGGGTATTATAGAGCCCAGCCAATATGGTGGATGATACCCAGCCGTGAAGCGAGTCGACGGTTTCCCTATTGGCCTTATCCAGTCCTAATCAAAACCCCGCCAACCCCTAAATACCAGTTTGAAGTTGTGTCGTCCTGTTAGCTGAACAGGCACGTATCTTCACGGTCCCCTAGTTTGGCCAGGTCACGGCTACTGTGGGTTCCGTGGGTGGAATAATATGAACATACTACGCCCGCTTTTATGGTAACGTACATACGACGTGCATGAATCTAGCTAGGAGGAAGCCTAGATTGATATTAAATCGCATATAATCCTTACGGTACCTTCCTCTGGGAGTAGCAGTCCATATTAGTTCATTCCAATGCGATACATTTACTCTGCAGAACTTTCCTCGTACGCCAATTTCGCATCTCCGTTGAATCAATTATTCGCGGAAAAGGAGTGACCTCCCAAAGGAGAACGTTTAATCGGGACAGATAAGTTAGTGCATGGGACCGTCCAATTCGCTCAAGGAGCCTACCCTCACCGACGCGAATAGAGACGGAACCGGCAATGGCTTCGTATCAAGTGCCAGTAACAAGCGCTGCGATGCCGGGATTACACCTTCAGTCCCTTACCGTATTGCGCGCCATGTGCCGGGGTGGTTGTGCCGCCGGGTAGTGCTCCACAACGTTCCGCATGATCGCCCAACTTTCTTCGGCTTATAACAACGGTAAAGATATTAACATTCGTTCGTACACACGGGTACGCTTCCTGCGGCTACTAAAGCTTACACACAAAGGTAGCCCTTCCAGTACCAGTCCGACGCGGGCATCTTGCGGAAGGGCCTACGCACCTGAGCAGCTTGCTGAGGGTTTACGTACCTAGACACCCTCAAAATCATCGCGCTGGCTTTTGGTTACCGGGTTACATGGATGCTGATAGTTAAACAGTCTAATTGCTTCACTATCTGGCCTCGTCCCAACGTATACTCCACAAACGTCATTAGGCGGCCCATAGGCGCCGATTATCCTTCGGGCGCTTGATTCTCACGGGTATCACACAAAGGCTACCTCCCATGG
seq00026   GCGGGAACTTTTTTATGCCCCGAGTACAACCCCCAACTGAGGCGGCCATGGGAACGATCAGCCAGGATTTCATTTGGGTTAGATGTGGAAATGTTCCGGGGTAGGGCCGTCATAGCGGGCTCGCGAAGATCAAAGCGCCGTAGAGTGAGGTTCGGTTATACATGGCGTGGTAATGACCAGTCTTGAATGATCCTGATGCATGTACCGGGTCACAGCCCAGACTCTTCTGGTGACTGCCATATGAGTTACGAACAGCTTCTCGGTGCAGACCAATTATCTGACTTCGGCCTCGCAAAGCCGCAATATTCAGAGTATCCCCGGAGCGATAGCCTCTCAGCCGCAAGACGGGCCGATCTAGGAACGATTATCCGCTAACAGTATATCCGCAGGCGCGGAAGGCGTTAACCTGCTCCGGGTCCTGGGATGCCCCACTTTATAAGGAGTTTAAAGCATCTTGGATGCGTTAAATAACCAATAGATGGGGGTGTTCTATCGAGTGCTCACCCGGGTAGGGTAACCCGTCCTTTAAGTCTAAATCTCTTATCCGTCGTAAGAGGTACGGTTTATGCAACATCTAAACCGGTCACACCCAGGTAGACGCAAGGGGACACGAGATGTTTATCTGGCGTTCTTTCCGAAGTGTTAACTGTATTCCCCCTGAACGGCCACGTTCGGGGTGTCCCGACCATACTGGTTGAGCCGCTACCCCGCTACCGATAATTTCGGGTTTATTACAACTCTGGGCCCATGCTAATAAGTCTGCATTCTGTCTAAGTTGTTGGGGCCGGAATTAGAGAGGATGTACTTCATGCGGATCCCAATAATGCACACATATCACGGATGGAACCACGTCGGACGGGTGCGTGGCTGCCAAACTGTACATTCACAACGATAAAGAACGCTACCCGCATACTGGCCCATACTTGCCGCGCCCCCGTTAAACCGGTCGGCAAGCATAAATAGGATACCATAGGCAATGTCTGACCGTACTTGAAACCTTGCCACGCAGACGCCCCCCGAAATAAATTGAGATACAGTGGCCCGCGGGGTGGCTACAAATCTTCACCTAGTTGCACATGAAAACCAATCAAAGACAGATACCCCGATGATGCCCCACACACTGCAACATCCAATAAGGCGATGGCTTGCTTTTTTACCTTGGAGTGCCTCATTGTCTTAAGGGTCCTAACACCAGTACGGATAATGAAAACGTCACAGCCCCGGGGTATTATAGAGCCCAGCCAATATGGTGGATGATACCCAGCCGTGAAGCGAGTCGACGGTTTCCCTATTGGCCTTATCCAGTCCTAATCAAAACCCCGCCAACCCCTAAATACCAGTTTGAAGTTGTGTCGTCCTGTTAGCTGAACAGGCACGTATCTTCACGGTCCCCTAGTTTGGCCAGGTCACGGCTACTGTGGGTTCCGTGGGTGGAATAATATGAACATACTACGCCCGCTTTTATGGTAACGTACATACGACGTGCATGAATCTAGCTAGGAGGAAGCCTAGATTGATATTAAATCGCATATAATCCTTACGGTACCTTCCTCTGGGAGTAGCAGTCCATATTAGTTCATTCCAATGCGATACATTTACTCTGCAGAACTTTCCTCGTACGCCAATTTCGCATCTCCGTTGAATCAATTATTCGCGGAAAAGGAGTGACCTCCCAAAGGAGAACGTTTAATCGGGACAGATAAGTTAGTGCATGGGACCGTCCAATTCGCTCAAGGAGCCTACCCTCACCGACGCGAATAGAGACGGAACCGGCAATGGCTTCGTATCAAGTGCCAGTAACAAGCGCTGCGATGCCGGGATTACACCTTCAGTCCCTTACCGTATTGCGCGCCATGTGCCGGGGTGGTTGTGCCGCCGGGTAGTGCTCCACAACGTTCCGCATGATCGCCCAACTTTCTTCGGCTTATAACAACGGTAAAGATATTAACATTCGTTCGTACACACGGGTACGCTTCCTGCGGCTACTAAAGCTTACACACAAAGGTAGCCCTTCCAGTACCAGTCCGACGCGGGCATCTTGCGGAAGGGCCTACGCACCTGAGCAGCTTGCTGAGGGTTTACGTACCTAGACACCCTCAAAATCATCGCGCTGGCTTTTGGTTACCGGGTTACATGGATGCTGATAGTTAAACAGTCTAATTGCTTCACTATCTGGCCTCGTCCCAACGTATACTCCACAAACGTCATTAGGCGGCCCATAGGCGCCGATTATCCTTCGGGCGCTTGATTCTCACGGGTATCACACAAAGGCTACCTCCCATGG
seq00027   GCGGGAACTTTTTTATGCCCCGAGTACAACCCCCAACTGAGGCGGCCATGGGAACGATCAGCCAGGATTTCATTTGGGTTAGATGTGGAAATGTTCCGGGGTAGGGCCGTCATAGCGGGCTCGCGAAGATCAAAGCGCCGTAGAGTGAGGTTCGGTTATACATGGCGTGGTAATGACCAGTCTTGAATGATCCTGATGCATGTACCGGGTCACAGCCCAGACTCTTCTGGTGACTGCCATATGAGTTACGAACAGCTTCTCGGTGCAGACCAATTATCTGACTTCGGCCTCGCAAAGCCGCAATATTCAGAGTATCCCCGGAGCGATAGCCTCTCAGCCGCAAGACGGGCCGATCTAGGAACGATTATCCGCTAACAGTATATCCGCAGGCGCGGAAGGCGTTAACCTGCTCCGGGTCCTGGGATGCCCCACTTTATAAGGAGTTTAAAGCATCTTGGATGCGTTAAATAACCAATAGATGGGGGTGTTCTATCGAGTGCTCACCCGGGTAGGGTAACCCGTCCTTTAAGTCTAAATCTCTTATCCGTCGTAAGAGGTACGGTTTATGCAACATCTAAACCGGTCACACCCAGGTAGACGCAAGGGGACACGAGATGTTTATCTGGCGTTCTTTCCGAAGTGTTAACTGTATTCCCCCTGAACGGCCACGTTCGGGGTGTCCCGACCATACTGGTTGAGCCGCTACCCCGCTACCGATAATTTCGGGTTTATTACAACTCTGGGCCCATGCTAATAAGTCTGCATTCTGTCTAAGTTGTTGGGGCCGGAATTAGAGAGGATGTACTTCATGCGGATCCCAATAATGCACACATATCACGGATGGAACCACGTCGGACGGGTGCGTGGCTGCCAAACTGTACATTCACAACGATAAAAAACGCTACCCGCATACTGGCCCATACTTGCCGCGCCCCCGTTAAACCGGTCGGCAAGCATAAATAGGATACCATAGGCAATGTCTGACCGTACTTGAAACCTTGCCACGCAGACGCCCCCCGAAATAAATTGAGATACAGTGGCCCGCGGGGTGGCTACAAATCTTCACCTAGTTGCACATGAAAACCAATCAAAGACAGATACCCCGATGATGCCCCACACACTGCAACATCCAATAAGGCGATGGCTTGCTTTTTTACCTTGGAGTGCCTCATTGTCTTAAGGGTCCTAACACCAGTACGGATAATGAAAACGTCACAGCCCCGGGGTATTATAGAGCCCAGCCAATATGGTGGATGATACCCAGCCGTGAAGCGAGTCGACGGTTTCCCTATTGGCCTTATCCAGTCCTAATCAAAACCCCGCCAACCCCTAAATACCAGTTTGAAGTTGTGTCGTCCTGTTAGCTGAACAGGCACGTATCTTCACGGTCCCCTAGTTTGGCCAGGTCACGGCTACTGTGGGTTCCGTGGGTGGAATAATATGAACATACTACGCCCGCTTTTATGGTAACGTACATACGACGTGCATGAATCTAGCTAGGAGGAAGCCTAGATTGATATTAAATCGCATATAATCCTTACGGTACCTTCCTCTGGGAGTAGCAGTCCATATTAGTTCATTCCAATGCGATACATTTACTCTGCAGAACTTTCCTCGTACGCCAATTTCGCATCTCCGTTGAATCAATTATTCGCGGAAAAGGAGTGACCTCCCAAAGGAGAACGTTTAATCGGGACAGATAAGTTAGTGCATGGGACCGTCCAATTCGCTCAAGGAGCCTACCCTCACCGACGCGAATAGAGACGGAACCGGCAATGGCTTCGTATCAAGTGCCAGTAACAAGCGCTGCGATGCCGGGATTACACCTTCAGTCCCTTACCGTATTGCGCGCCATGTGCCGGGGTGGTTGTGCCGCCGGGTAGTGCTCCACAACGTTCCGCATGATCGCCCAACTTTCTTCGGCTTATAACAACGGTAAAGATATTAACATTCGTTCGTACACACGGGTACGCTTCCTGCGGCTACTAAAGCTTACACACAAAGGTAGCCCTTCCAGTACCAGTCCGACGCGGGCATCTTGCGGAAGGGCCTACGCACCTGAGCAGCTTGCTGAGGGTTTACGTACCTAGACACCCTCAAAATCATCGCGCTGGCTTTTGGTTACCGGGTTACATGGATGCTGATAGTTAAACAGTCTAATTGCTTCACTATCTGGCCTCGTCCCAACGTATACTCCACAAACGTCATTAGGCGGCCCATAGGCGCCGATTATCCTTCGGGCGCTTGATTCTCACGGGTATCACACAAAGGCTACCTCCCATGG
seq00028   GCGGGAACTTTTTTATGCCCCGAGTACAACCCCCAACTGAGGCGGCCATGGGAACGATCAGCCAGGATTTCATTTGGGTTAGATGTGGAAATGTTCCGGGGTAGGGCCGTCATAGCGGGCTCGCGAAGATCAAAGCGCCGTAGAGTGAGGTTCGGTTATACATGGCATGGTAATGACCAGTCTTGAATGATCCTGATGCATGTACCGGGTCACAGCCCAGACTCTTCTGGTGACTGCCATATGAGTTACGAACAGCTTCTCGGTGCAGACCAATTATCTGACTTCGGCCTCGCAAAGCCGCAATATTCAGAGTATCCCCGGAGCGATAGCCTCTCAGCCGCAAGACGGGCCGATCTAGGAACGATTATCCGCTAACAGTATATCCGCAGGCGCGGAAGGCGTTAACCTGCTCCGGGTCCTGGGATGCCCCACTTTATAAGGAGTTTAAAGCATCTTGGATGCGTTAAATAACCAATAGATGGGGGTGTTCTATCGAGTGCTCACCCGGGTAGGGTAACCCGTCCTTTAAGTCTAAATCTCTTATCCGTCGTAAGAGGTACGGTTTATGCAACATCTAAACCGGTCACACCCAGGTAGACGCAAGGGGACACGAGATGTTTATCTGGCGTTCTTTCCGAAGTGTTAACTGTATTCCCCCTGAACGGCCACGTTCGGGGTGTCCCGACCATACTGGTTGAGCCGCTACCCCGCTACCGATAATTTCGGGTTTATTACAACTCTGGGCCCATGCTAATAAGTCTGCATTCTGTCTAAGTTGTTGGGGCCGGAATTAGAGAGGATGTACTTCATGCGGATCCCAATAATGCACACATATCACGGATGGAACCACGTCGGACGGGTGCGTGGCTGCCAAACTGTACATTCACAACGATAAAAAACGCTACCCGCATACTGGCCCATACTTGCCGCGCCCCCGTTAAACCGGTCGGCAAGCATAAATAGGATACCATAGGCAATGTCTGACCGTACTTGAAACCTTGCCACGCAGACGCCCCCCGAAATAAATTGAGATACAGTGGCCCGCGGGGTGGCTACAAATCTTCACCTAGTTGCACATGAAAACCAATCAAAGACAGATACCCCGATGATGCCCCACACACTGCAACATCCAATAAGGCGATGGCTTGCTTTTTTACCTTGGAGTGCCTCATTGTCTTAAGGGTCCTAACACCAGTACGGATAATGAAAACGTCACAGCCCCGGGGTATTATAGAGCCCAGCCAATATGGTGGATGATACCCAGCCGTGAAGCGAGTCGACGGTTTCCCTATTGGCCTTATCCAGTCCTAATCAAAACCCCGCCAACCCCTAAATACCAGTTTGAAGTTGTGTCGTCCTGTTAGCTGAACAGGCACGTATCTTCACGGTCCCCTAGTTTGGCCAGGTCACGGCTACTGTGGGTTCCGTGGGTGGAATAATATGAACATACTACGCCCGCTTTTATGGTAACGTACATACGACGTGCATGAATCTAGCTAGGAGGAAGCCTAGATTGATATTAAATCGCATATAATCCTTACGGTACCTTCCTCTGGGAGTAGCAGTCCATATTAGTTCATTCCAATGCGATACATTTACTCTGCAGAACTTTCCTCGTACGCCAATTTCGCATCTCCGTTGAATCAATTATTCGCGGAAAAGGAGTGACCTCCCAAAGGAGAACGTTTAATCGGGACAGATAAGTTAGTGCATGGGACCGTCCAATTCGCTCAAGGAGCCTACCCTCACCGACGCGAATAGAGACGGAACCGGCAATGGCTTCGTATCAAGTGCCAGTAACAAGCGCTGCGATGCCGGGATTACACCTTCAGTCCCTTACCGTATTGCGCGCCATGTGCCGGGGTGGTTGTGCCGCCGGGTAGTGCTCCACAACGTTCCGCATGATCGCCCAACTTTCTTCGGCTTATAACAACGGTAAAGATATTAACATTCGTTCGTACACACGGGTACGCTTCCTGCGGCTACTAAAGCTTACACACAAAGGTAGCCCTTCCAGTACCAGTCCGACGCGGGCATCTTGCGGAAGGGCCTACGCACCTGAGCAGCTTGCTGAGGGTTTACGTACCTAGACACCCTCAAAATCATCGCGCTGGCTTTTGGTTACCGGGTTACATGGATGCTGATAGTTAAACAGTCTAATTGCTTCACTATCTGGCCTCGTCCCAACGTATACTCCACAAACGTCATTAGGCGGCCCATAGGCGCCGATTATCCTTCGGGCGCTTGATTCTCACGGGTATCACACAAAGGCTACCTCCCATGG
seq00029   GCGGGAACTTTTTTATGCCCCGAGTACAACCCCCAACTGAGGCGGCCATGGGAACGATCAGCCAGGATTTCATTTGGGTTAGATGTGGAAATGTTCCGGGGTAGGGCCGTCATAGCGGGCTCGCGAAGATCAAAGCGCCGTAGAGTGAGGTTCGGTTATACATGGCGTGGTAATGACCAGTCTTGAATGATCCTGATGCATGTACCGGGTCACAGCCCAGACTCTTCTGGTGACTGCCATATGAGTTACGAACAGCTTCTCGGTGCAGACCAATTATCTGACTTCGGCCTCGCAAAGCCGCAATATTCAGAGTATCCCCGGAGCGATAGCCTCTCAGCCGCAAGACGGGCCGATCTAGGAACGATTATCCGCTAACAGTATATCCGCAGGCGCGGAAGGCGTTAACCTGCTCCGGGTCCTGGGATGCCCCACTTTATAAGGAGTTTAAAGCATCTTGGATGCGTTAAATAACCAATAGATGGGGGTGTTCTATCGAGTGCTCACCCGGGTAGGGTAACCCGTCCTTTAAGTCTAAATCTCTTATCCGTCGTAAGAGGTACGGTTTATGCAACATCTAAACCGGTCACACCCAGGTAGACGCAAGGGGACACGAGATGTTTATCTGGCGTTCTTTCCGAAGTGTTAACTGTATTCCCCCTGAACGGCCACGTTCGGGGTGTCCCGACCATACTGGTTGAGCCGCTACCCCGCTACCGATAATTTCGGGTTTATTACAACTCTGGGCCCATGCTAATAAGTCTGCATTCTGTCTAAGTTGTTGGGGCCGGAATTAGAGAGGATGTACTTCATGCGGATCCCAATAATGCACACATATCACGGATGGAACCACGTCGGACGGGTGCGTGGCTGCCAAACTGTACATTCACAACGATAAAAAACGCTACCCGCATACTGGCCCATACTTGCCGCGCCCCCGTTAAACCGGTCGGCAAGCATAAATAGGATACCATAGGCAATGTCTGACCGTACTTGAAACCTTGCCACGCAGACGCCCCCCGAAATAAATTGAGATACAGTGGCCCACGGGGTGGCTACAAATCTTCACCTAGTTGCACATGAAAACCAATCAAAGACAGATACCCCGATGATGCCCCACACACTGCAACATCCAATAAGGCGATGGCTTGCTTTTTTACCTTGGAGTGCCTCATTGTCTTAAGGGTCCTAACACCAGTACGGATAATGAAAACGTCACAGCCCCGGGGTATTATAGAGCCCAGCCAATATGGTGGATGATACCCAGCCGTGAAGCGAGTCGACGGTTTCCCTATTGGCCTTATCCAGTCCTAATCAAAACCCCGCCAACCCCTAAATACCAGTTTGAAGTTGTGTCGTCCTGTTAGCTGAACAGGCACGTATCTTCACGGTCCCCTAGTTTGGCCAGGTCACGGCTACTGTGGGTTCCGTGGGTGGAATAATATGAACATACTACGCCCGCTTTTATGGTAACGTACATACGACGTGCATGAATCTAGCTAGGAGGAAGCCTAGATTGATATTAAATCGCATATAATCCTTACGGTACCTTCCTCTGGGAGTAGCAGTCCATATTAGTTCATTCCAATGCGATACATTTACTCTGCAGAACTTTCCTCGTACGCCAATTTCGCATCTCCGTTGAATCAATTATTCGCGGAAAAGGAGTGACCTCCCAAAGGAGAACGTTTAATCGGGACAGATAAGTTAGTGCATGGGACCGTCCAATTCGCTCAAGGAGCCTACCCTCACCGACGCGAATAGAGACGGAACCGGCAATGGCTTCGTATCAAGTGCCAGTAACAAGCGCTGCGATGCCGGGATTACACCTTCAGTCCCTTACCGTATTGCGCGCCATGTGCCGGGGTGGTTGTGCCGCCGGGTAGTGCTCCACAACGTTCCGCATGATCGCCCAACTTTCTTCGGCTTATAACAACGGTAAAGATATTAACATTCGTTCGTACACACGGGTACGCTTCCTGCGGCTACTAAAGCTTACACACAAAGGTAGCCCTTCCAGTACCAGTCCGACGCGGGCATCTTGCGGAAGGGCCTACGCACCTGAGCAGCTTGCTGAGGGTTTACGTACCTAGACACCCTCAAAATCATCGCGCTGGCTTTTGGTTACCGGGTTACATGGATGCTGATAGTTAAACAGTCTAATTGCTTCACTATCTGGCCTCGTCCCAACGTATACTCCACAAACGTCATTAGGCGGCCCATAGGCGCCGATTATCCTTCGGGCGCTTGATTCTCACGGGTATCACACAAAGGCTACCTCCCATGG
seq00030   GCGGGAACTTTTTTATGCCCCGAGTACAACCCCCAACTGAGGCGGCCATGGGAACGATCAGCCAGGATTTCATTTGGGTTAGATGTGGAAATGTTCCGGGGTAGGGCCGTCATAGCGGGCTCGCGAAGATCAAAGCGCCGTAGAGTGAGGTTCGGTTATACATGGCGTGGTAATGACCAGTCTTGAATGATCCTGATGCATGTACCGGGTCACAGCCCAGACTCTTCTGGTGACTGCCATATGAGTTACGAACAGCTTCTCGGTGCAGACCAATTATCTGACTTCGGCCTCGCAAAGCCGCAATATTCAGAGTATCCCCGGAGCGATAGCCTCTCAGCCGCAAGACGGGCCGATCTAGGAACGATTATCCGCTAACAGTATATCCGCAGGCGCGGAAGGCGTTAACCTGCTCCGGGTCCTGGGATGCCCCACTTTATAAGGAGTTTAAAGCATCTTGGATGCGTTAAATAACCAATAGATGGGGGTGTTCTATCGAGTGCTCACCCGGGTAGGGTAACCCGTCCTTTAAGTCTAAATCTCTTATCCGTCGTAAGAGGTACGGTTTATGCAACATCTAAACCGGTCACACCCAGGTAGACGCAAGGGGACACGAGATGTTTATCTGGCGTTCTTTCCGAAGTGTTAACTGTATTCCCCCTGAACGGCCACGTTCGGGGTGTCCCGACCATACTGGTTGAGCCGCTACCCCGCTACCGATAATTTCGGGTTTATTACAACTCTGGGCCCATGCTAATAAGTCTGCATTCTGTCTAAGTTGTTGGGGCCGGAATTAGAGAGGATGTACTTCATGCGGATCCCAATAATGCACACATATCACGGATGGAACCACGTCGGACGGGTGCGTGGCTGCCAAACTGTACATTCACAACGATAAAGAACGCTACCCGCATACTGGCCCATACTTGCCGCGCCCCCGTTAAACCGGTCGGCAAGCATAAATAGGATACCATAGGCAATGTCTGACCGTACTTGAAACCTTGCCACGCAGACGCCCCCCGAAATAAATTGAGATACAGTGGCCCGCGGGGTGGCTACAAATCTTCACCTAGTTGCACATGAAAACCAATCAAAGACAGATACCCCGATGATGCCCCACACACTGCAACATCCAATAAGGCGATGGCTTGCTTTTTTACCTTGGAGTGCCTCATTGTCTTAAGGGTCCTAACACCAGTACGGATAATGAAAACGTCACAGCCCCGGGGTATTATAGAGCCCAGCCAATATGGTGGATGATACCCAGCCGTGAAGCGAGTCGACGGTTTCCCTATTGGCCTTATCCAGTCCTAATCAAAACCCCGCCAACCCCTAAATACCAGTTTGAAGTTGTGTCGTCCTGTTAGCTGAACAGGCACGTATCTTCACGGTCCCCTAGTTTGGCCAGGTCACGGCTACTGTGGGTTCCGTGGGTGGAATAATATGAACATACTACGCCCGCTTTTATGGTAACGTACATACGACGTGCATGAATCTAGCTAGGAGGAAGCCTAGATTGATATTAAATCGCATATAATCCTTACGGTACCTTCCTCTGGGAGTAGCAGTCCATATTAGTTCATTCCAATGCGATACATTTACTCTGCAGAACTTTCCTCGTACGCCAATTTCGCATCTCCGTTGAATCAATTATTCGCGGAAAAGGAGTGACCTCCCAAAGGAGAACGTTTAATCGGGACAGATAAGTTAGTGCATGGGACCGTCCAATTCGCTCAAGGAGCCTACCCTCACCGACGCGAATAGAGACGGAACCGGCAATGGCTTCGTATCAAGTGCCAGTAACAAGCGCTGCGATGCCGGGATTACACCTTCAGTCCCTTACCGTATTGCGCGCCATGTGCCGGGGTGGTTGTGCCGCCGGGTAGTGCTCCACAACGTTCCGCATGATCGCCCAACTTTCTTCGGCTTATAACAACGGTAAAGATATTAACATTCGTTCGTACACACGGGTACGCTTCCTGCGGCTACTAAAGCTTACACACAAAGGTAGCCCTTCCAGTACCAGTCCGACGCGGGCATCTTGCGGAAGGGCCTACGCACCTGAGCAGCTTGCTGAGGGTTTACGTACCTAGACACCCTCAAAATCATCGCGCTGGCTTTTGGTTACCGGGTTACATGGATGCTGATAGTTAAACAGTCTAATTGCTTCACTATCTGGCCTCGTCCCAACGTATACTCCACAAACGTCATTAGGCGGCCCATAGGCGCCGATTATCCTTCGGGCGCTTGATTCTCACGGGTATCACACAAAGGCTACCTCCCATGG
seq00031   GCGGGAACTTTTTTATGCCCCGAGTACAACCCCCAACTGAGGCGGCCATGGGAACGATCAGCCAGGATTTCATTTGGGTTAGATGTGGAAATGTTCCGGGGTAGGGCCGTCATAGCGGGCTCGCGAAGATCAAAGCGCCGTAGAGTGAGGTTCGGTTATACATGGCGTGGTAATGACCAGTCTTGAATGATCCTGATGCATGTACCGGGTCACAGCCCAGACTCTTCTGGTGACTGCCATATGAGTTACGAACAGCTTCTCGGTGCAGACCAATTATCTGACTTCGGCCTCGCAAAGCCGCAATATTCAGAGTATCCCCGGAGCGATAGCCTCTCAGCCGCAAGACGGGCCGATCTAGGAACGATTATCCGCTAACAGTATATCCGCAGGCGCGGAAGGCGTTAACCTGCTCCGGGTCCTGGGATGCCCCACTTTATAAGGAGTTTAAAGCATCTTGGATGCGTTAAATAACCAATAGATGGGGGTGTTCTATCGAGTGCTCACCCGGGTAGGGTAACCCGTCCTTTAAGTCTAAATCTCTTATCCGTCGTAAGAGGTACGGTTTATGCAACATCTAAACCGGTCACACCCAGGTAGACGCAAGGGGACACGAGATGTTTATCTGGCGTTCTTTCCGAAGTGTTAACTGTATTCCCCCTGAACGGCCACGTTCGGGGTGTCCCGACCATACTGGTTGAGCCGCTACCCCGCTACCGATAATTTCGGGTTTATTACAACTCTGGGCCCATGCTAATAAGTCTGCATTCTGTCTAAGTTGTTGGGGCCGGAATTAGAGAGGATGTACTTCATGCGGATCCCAATAATGCACACATATCACGGATGGAACCACGTCGGACGGGTGCGTGGCTGCCAAACTGTACATTCACAACGATAAAAAACGCTACCCGCATACTGGCCCATACTTGCCGCGCCCCCGTTAAACCGGTCGGCAAGCATAAATAGGATACCATAGGCAATGTCTGACCGTACTTGAAACCTTGCCACGCAGACGCCCCCCGAAATAAATTGAGATACAGTGGCCCGCGGGGTGGCTACAAATCTTCACCTAGTTGCACATGAAAACCAATCAAAGACAGATACCCCGATGATGCCCCACACACTGCAACATCCAATAAGGCGATGGCTTGCTTTTTTACCTTGGAGTGCCTCATTGTCTTAAGGGTCCTAACACCAGTACGGATAATGAAAACGTCACAGCCCCGGGGTATTATAGAGCCCAGCCAATATGGTGGATGATACCCAGCCGTGAAGCGAGTCGACGGTTTCCCTATTGGCCTTATCCAGTCCTAATCAAAACCCCGCCAACCCCTAAATACCAGTTTGAAGTTGTGTCGTCCTGTTAGCTGAACAGGCACGTATCTTCACGGTCCCCTAGTTTGGCCAGGTCACGGCTACTGTGGGTTCCGTGGGTGGAATAATATGAACATACTACGCCCGCTTTTATGGTAACGTACATACGACGTGCATGAATCTAGCTAGGAGGAAGCCTAGATTGATATTAAATCGCATATAATCCTTACGGTACCTTCCTCTGGGAGTAGCAGTCCATATTAGTTCATTCCAATGCGATACATTTACTCTGCAGAACTTTCCTCGTACGCCAATTTCGCATCTCCGTTGAATCAATTATTCGCGGAAAAGGAGTGACCTCCCAAAGGAGAACGTTTAATCGGGACAGATAAGTTAGTGCATGGGACCGTCCAATTCGCTCAAGGAGCCTACCCTCACCGACGCGAATAGAGACGGAACCGGCAATGGCTTCGTATCAAGTGCCAGTAACAAGCGCTGCGATGCCGGGATTACACCTTCAGTCCCTTACCGTATTGCGCGCCATGTGCCGGGGTGGTTGTGCCGCCGGGTAGTGCTCCACAACGTTCCGCATGATCGCCCAACTTTCTTCGGCTTATAACAACGGTAAAGATATTAACATTCGTTCGTACACACGGGTACGCTTCCTGCGGCTACTAAAGCTTACACACAAAGGTAGCCCTTCCAGTACCAGTCCGACGCGGGCATCTTGCGGAAGGGCCTACGCACCTGAGCAGCTTGCTGAGGGTTTACGTACCTAGACACCCTCAAAATCATCGCGCTGGCTTTTGGTTACCGGGTTACATGGATGCTGATAGTTAAACAGTCTAATTGCTTCACTATCTGGCCTCGTCCCAACGTATACTCCACAAACGTCATTAGGCGGCCCATAGGCGCCGATTATCCTTCGGGCGCTTGATTCTCACGGGTATCACACAAAGGCTACCTCCCATGG
seq00032   GCGGGAACTTTTTTATGCCCCGAGTACAACCCCCAACTGAGGCGGCCATGGGAACGATCAGCCAGGATTTCATTTGGGTTAGATGTGGAAATGTTCCGGGGTAGGGCCGTCATAGCGGGCTCGCGAAGATCAAAGCGCCGTAGAGTGAGGTTCGGTTATACATGGCGTGGTAATGACCAGTCTTGAATGATCCTGATGCATGTACCGGGTCACAGCCCAGACTCTTCTGGTGACTGCCATATGAGTTACGAACAGCTTCTCGGTGCAGACCAATTATCTGACTTCGGCCTCGCAAAGCCGCAATATTCAGAGTATCCCCGGAGCGATAGCCTCTCAGCCGCAAGACGGGCCGATCTAGGAACGATTATCCGCTAACAGTATATCCGCAGGCGCGGAAGGCGTTAACCTGCTCCGGGTCCTGGGATGCCCCACTTTATAAGGAGTTTAAAGCATCTTGGATGCGTTAAATAACCAATAGATGGGGGTGTTCTATCGAGTGCTCACCCGGGTAGGGTAACCCGTCCTTTAAGTCTAAATCTCTTATCCGTCGTAAGAGGTACGGTTTATGCAACATCTAAACCGGTCACACCCAGGTAGACGCAAGGGGACACGAGATGTTTATCTGGCGTTCTTTCCGAAGTGTTAACTGTATTCCCCCTGAACGGCCACGTTCGGGGTGTCCCGACCATACTGGTTGAGCCGCTACCCCGCTACCGATAATTTCGGGTTTATTACAACTCTGGGCCCATGCTAATAAGTCTGCATTCTGTCTAAGTTGTTGGGGCCGGAATTAGAGAGGATGTACTTCATGCGGATCCCAATAATGCACACATATCACGGATGGAACCACGTCGGACGGGTGCGTGGCTGCCAAACTGTACATTCACAACGATAAAAAACGCTACCCGCATACTGGCCCATACTTGCCGCGCCCCCGTTAAACCGGTCGGCAAGCATAAATAGGATACCATAGGCAATGTCTGACCGTACTTGAAACCTTGCCACGCAGACGCCCCCCGAAATAAATTGAGATACAGTGGCCCGCGGGGTGGCTACAAATCTTCACCTAGTTGCACATGAAAACCAATCAAAGACAGATACCCCGATGATGCCCCACACACTGCAACATCCAATAAGGCGATGGCTTGCTTTTTTACCTTGGAGTGCCTCATTGTCTTAAGGGTCCTAACACCAGTACGGATAATGAAAACGTCACAGCCCCGGGGTATTATAGAGCCCAGCCAATATGGTGGATGATACCCAGCCGTGAAGCGAGTCGACGGTTTCCCTATTGGCCTTATCCAGTCCTAATCAAAACCCCGCCAACCCCTAAATACCAGTTTGAAGTTGTGTCGTCCTGTTAGCTGAACAGGCACGTATCTTCACGGTCCCCTAGTTTGGCCAGGTCACGGCTACTGTGGGTTCCGTGGGTGGAATAATATGAACATACTACGCCCGCTTTTATGGTAACGTACATACGACGTGCATGAATCTAGCTAGGAGGAAGCCTAGATTGATATTAAATCGCATATAATCCTTACGGTACCTTCCTCTGGGAGTAGCAGTCCATATTAGTTCATTCCAATGCGATACATTTACTCTGCAGAACTTTCCTCGTACGCCAATTTCGCATCTCCGTTGAATCAATTATTCGCGGAAAAGGAGTGACCTCCCAAAGGAGAACGTTTAATCGGGACAGATAAGTTAGTGCATGGGACCGTCCAATTCGCTCAAGGAGCCTACCCTCACCGACGCGAATAGAGACGGAACCGGCAATGGCTTCGTATCAAGTGCCAGTAACAAGCGCTGCGATGCCGGGATTACACCTTCAGTCCCTTACCGTATTGCGCGCCATGTGCCGGGGTGGTTGTGCCGCCGGGTAGTGCTCCACAACGTTCCGCATGATCGCCCAACTTTCTTCGGCTTATAACAACGGTAAAGATATTAACATTCGTTCGTACACACGGGTACGCTTCCTGCGGTTACTAAAGCTTACACACAAAGGTAGCCCTTCCAGTACCAGTCCGACGCGGGCATCTTGCGGAAGGGCCTACGCACCTGAGCAGCTTGCTGAGGGTTTACGTACCTAGACACCCTCAAAATCATCGCGCTGGCTTTTGGTTACCGGGTTACATGGATGCTGATAGTTAAACAGTCTAATTGCTTCACTATCTGGCCTCGTCCCAACGTATACTCCACAAACGTCATTAGGCGGCCCATAGGCGCCGATTATCCTTCGGGCGCTTGATTCTCACGGGTATCACACAAAGGCTACCTCCCATGG
seq00033   GCGGGAACTTTTTTATGCCCCGAGTACAACCCCCAACTGAGGCGGCCATGGGAACGATCAGCCAGGATTTCATTTGGGTTAGATGTGGAAATGTTCCGGGGTAGGGCCGTCATAGCGGGCTCGCGAAGATCAAAGCGCCGTAGAGTGAGGTTCGGTTATACATGGCGTGGTAATGACCAGTCTTGAATGATCCTGATGCATGTACCGGGTCACAGCCCAGACTCTTCTGGTGACTGCCATATGAGTTACGAACAGCTTCTCGGTGCAGACCAATTATCTGACTTCGGCCTGGCAAAGCCGCAATATTCAGAGTATCCCCGGAGCGATAGCCTCTCAGCCGCAAGACGGGCCGATCTAGGAACGATTATCCGCTAACAGTATATCCGCAGGCGCGGAAGGCGTTAACCTGCTCCGGGTCCTGGGATGCCCCACTTTATAAGGAGTTTAAAGCATCTTGGATGCGTTAAATAACCAATAGATGGGGGTGTTCTATCGAGTGCTCACCCGGGTAGGGTAACCCGTCCTTTAAGTCTAAATCTCTTATCCGTCGTAAGAGGTACGGTTTATGCAACATCTAAACCGGTCACACCCAGGTAGACGCAAGGGGACACGAGATGTTTATCTGGCGTTCTTTCCGAAGTGTTAACTGTATTCCCCCTGAACGGCCACGTTCGGGGTGTCCCGACCATACTGGTTGAGCCGCTACCCCGCTACCGATAATTTCGGGTTTATTACAACTCTGGGCCCATGCTAATAAGTCTGCATTCTGTCTAAGTTGTTGGGGCCGGAATTAGAGAGGATGTACTTCATGCGGATCCCAATAATGCACACATATCACGGATGGAACCACGTCGGACGGGTGCGTGGCTGCCAAACTGTACATTCACAACGATAAAAAACGCTACCCGCATACTGGCCCATACTTGCCGCGCCCCCGTTAAACCGGTCGGCAAGCATAAATAGGATACCATAGGCAATGTCTGACCGTACTTGAAACCTTGCCACGCAGACGCCCCCCGAAATAAATTGAGATACAGTGGCCCGCGGGGTGGCTACAAATCTTCACCTAGTTGCACATGAAAACCAATCAAAGACAGATACCCCGATGATGCCCCACACACTGCAACATCCAATAAGGCGATGGCTTGCTTTTTTACCTTGGAGTGCCTCATTGTCTTAAGGGTCCTAACACCAGTACGGATAATGAAAACGTCACAGCCCCGGGGTATTATAGAGCCCAGCCAATATGGTGGATGATACCCAGCCGTGAAGCGAGTCGACGGTTTCCCTATTGGCCTTATCCAGTCCTAATCAAAACCCCGCCAACCCCTAAATACCAGTTTGAAGTTGTGTCGTCCTGTTAGCTGAACAGGCACGTATCTTCACGGTCCCCTAGTTTGGCCAGGTCACGGCTACTGTGGGTTCCGTGGGTGGAATAATATGAACATACTACGCCCGCTTTTATGGTAACGTACATACGACGTGCATGAATCTAGCTAGGAGGAAGCCTAGATTGATATTAAATCGCATATAATCCTTACGGTACCTTCCTCTGGGAGTAGCAGTCCATATTAGTTCATTCCAATGCGATACATTTACTCTGCAGAACTTTCCTCGTACGCCAATTTCGCATCTCCGTTGAATCAATTATTCGCGGAAAAGGAGTGACCTCCCAAAGGAGAACGTTTAATCGGGACAGATAAGTTAGTGCATGGGACCGTCCAATTCGCTCAAGGAGCCTACCCTCACCGACGCGAATAGAGACGGAACCGGCAATGGCTTCGTATCAAGTGCCAGTAACAAGCGCTGCGATGCCGGGATTACACCTTCAGTCCCTTACCGTATTGCGCGCCATGTGCCGGGGTGGTTGTGCCGCCGGGTAGTGCTCCACAACGTTCCGCATGATCGCCCAACTTTCTTCGGCTTATAACAACGGTAAAGATATTAACATTCGTTCGTACACACGGGTACGCTTCCTGCGGCTACTAAAGCTTACACACAAAGGTAGCCCTTCCAGTACCAGTCCGACGCGGGCATCTTGCGGAAGGGCCTACGCACCTGAGCAGCTTGCTGAGGGTTTACGTACCTAGACACCCTCAAAATCATCGCGCTGGCTTTTGGTTACCGGGTTACATGGATGCTGATAGTTAAACAGTCTAATTGCTTCACTATCTGGCCTCGTCCCAACGTATACTCCACAAACGTCATTAGGCGGCCCCTAGGCGCCGATTATCCTTCGGGCGCTTGATTCTCACGGGTACCACACAAAGGCTACCTCCCATGG
