# Supplementary material for: How Good Are Indirect Tests at Detecting Recombination in Human mtDNA?
Source: G3 (Bethesda). 2013 Jul 1;3(7):1095–104. doi: 10.1534/g3.113.006510 (PMC3704238; doi:10.1534/g3.113.006510)
Supplement: Supporting Information [file supp_g3.113.006510_FileS2.gz › SequenceData/mtDNA_ratehet&popgrowth/10/3rdbase/Infiles/10_42-new.txt]

33 2284
seq00001   CCTTAATCCCTATCTACTGAAAGGACTGTGGGGAGCAGGTAGGGGGGGGCTTCGCTTGCTGGTAGACATCCTGGGGGTGCTTGGACCAAGGCCATACACACGGAACAGACTTACAAATTCGCCAGTGTAGTTTGCAGGATCTACCGAGCCCCTCCTTCATCGTCCTGTAGGAAGTCCTTAATCAAATACCAAACACTCGAGTACGGACCTATTTTAAGCGGAGTCGGGTAGCTACGACGGAACTCCCGCTAGACCGCTGATACGGAGGCTCCCCGTTAAAGAAGATTGTGTAACTGGCCGTCACCATTCATAAAGAGGGTACAAGGTAAGATACCGATTGTGGACCCGATTCCTCGGCCAGCTCTCATAACATAGCCCGCTTGGCGTTCGTACTCCATACACTTATTGAGCCTATCCCCTGTCTGAGTTTGTTGGGATGACCAACATTTTAGGGAGTCACACGGTCATCCCTCTATGGGGTTTCAAATAAAAAAAATCTACATCGCCGTAGACGATGACTACTATCTCGGGCGTAAAAGCTTGGAGTAGGCCAAATTGGAATATCGTAGTGATCCAGCTATCGGCTTCGCATACGTCGTTTGAACCATATACCTTTGCAGGCACGCAGCACGAATCTCTCCCATTTCCTTATTCGAGGTGCTGCCCAGAGATGTGCATAGCTAGCTTCTTATGATCCTTTTATGCTTTGATATGCATCTGTATCTCGGTGAGCTAGACTATATCCTCTTTCCCCTCAGAGAGCAGTCCTGCCGCCTAAAAATTCTTGGTCGTGTCCAGACGCTGTTAAGCCCGTGGTCTACTCGGCGATTAGCCCTGCTCCCCCTGCTATTAACTACCAGAGCCCGGACTATCATAGGGCGCCTGCGTTAGTATACTATATGCTTTAGCCTATCAAGGAAGTATTGATCCCATTGGTATTCCATTAACGGTCCGATTAAACGTCAACCTATGAGTTGTTGAAGACGGGCTCAGCCGACGAGGGAGTGATAATACACGTTTAGTAGCAGCGACGAGGTTTAATCCCTCCGTTTTGGCTCGGTGCCCCTTTACTATGCCGATTTTGTTTGTAGGAGATACCAGCTAGTAGTCAGAGTCAGAGGGGTGGGTTCAAGATCAACCCGTGGGTTCGATATCCTCGCTATTCTTAGGGGGGGCATAAGCTAGTTCGGGTGTCCGTTCTATGCAAAGATAATGGTCGTGTAGTCTTCCGGACCGGGCACCCGAAGAATGCTTTATTTTTCTCGTCAAATCCGTAGAGTTAACAAACGCTCGGGAGCCACTCTTCTCCCGACCTATACTAAGTGATGACCAGTCAGTGCCACCAGTACCATGGCTACCTGGGTGCTCAAGGGCTCTATGGTTGACTATTGAGTAATATGGTATCTGCGACTTCTTCTATCTTAACGTAATTTCGACGTTCGCATCTATAAGCGTGGATTATAACTTGTGAACCAGCTGCGCACACCCGGCCCATCCTTGCTGCGATTTGCGTTAACATGGCAGTTTGGCCATCGACGCGGGGATGCACTAAATGCAAGTCAAACCAACGGGTTAGGATCGGAAAGCACTGCGCTACGTTTCTCTACATGCGGTGAAGATTCCCATGATACGTACACCGGGGACACACGGTGTATAGCCCACGGGCTCATTCAGTCCATAAATTACGGCCACCGTCGAAGCTTGGCAACCTACCGGTTAGGGTACCGTCGAGTACCCTAATTCCATCGGTCCTAATGCCTCGAAATCCAGAAGCATCACTTTATAGCTCGCGCTACAGGACTAGCGCGAGCCTCAATCAGATGTGATACGCCCTCACATTATGGTTAAGCGAGCAACCTAGGAATCATATACCACGCCCAAGAACGCCTGTAGACCGAGTATGCTAGTGGCCTATCTGTGCTCCACATGCTGCGGGTCTCGTGGGCGTAAGCGACTACGACGGGGTGGGGCCGAACCTGCAATCAGCCAGCTTTACATAGGACCGCATCCATTATCCATCGCCTGAGCTCCCGCAGCCGCAGCTATTAACCCCATTCCACGGGTCGATAGTACCAGATTAGATTCCAGTACTCGGGTTTAGAAGGGCCCATCTATGATCGTAGACATATCATCTACTTACTTAGGGGTCGAACGGAGGGCTAGACGGGCACCGCCAGGTATCCCAACGTCTTAAGGCCCGCAGGACGGTGACTATCGGGATCCCGACTCAAGGCGAAGGGAATTTATAGTTCTCTCCAGCATCAGTTACGCGACAAGATTTGAG
seq00002   CCTTAATCCCTATCTACTGAAAGGACTGTGGGGAGCAGGTAGGGGGGGGCTTCGCTTGCTGGTAGACATCCTGGGGGTGCTTGGACCAAGGCCATACACACGGAACAGACTTACAAATTCGCCAGTGTAGTTTGCAGGATCTACCGAGCCCCTCCTTCATCGTCCTGTAGGAAGTCCTTAATCAAATACCAAACACTCGAGTACGGACCTATTTTAAGCGGAGTCGGGTAGCTACGACGGAACTCCCGCTAGACCGCTGATACGGAGGCTCCCCGTTAAAGAAGATTGTGTAACTGGCCGTCACCATTCATAAAGAGGGTACAAGGTAAGATACCGATTGTGGACCCGATTCCTCGGCCAGCTCTCATAACATAGCCCGCTTGGCGTTCGTACTCCATACACTTATTGAGCCTATCCCCTGTCTGAGTTTGTTGGGATGACCAACATTTTAGGGAGTCACACGGTCATCCCTCTATGGGGTTTCAAATAAAAAAAATCTACATCGCCGTAGACGATGACTACTATCTCGGGCGTAAAAGCTTGGAGTAGGCCAAATTGGAATATCGTAGTGATCCAGCTATCGGCTTCGCATACGTCGTTTGAACCATATACCTTTGCAGGCACGCAGCACGAATCTCTCCCATTTCCTTATTCGAGGTGCTGCCCAGAGATGTGCATAGCTAGCTTCTTATGATCCTTTTATGCTTTGATATGCATCTGTATCTCGGTGAGCTAGACTATATCCTCTTTCCCCTCAGAGAGCAGTCCTGCCGCCTAAAAATTCTTGGTCGTGTCCAGACGCTGTTAAGCCCGTGGTCTACTCGGCGATTAGCCCTGCTCCCCCTGCTATTAACTACCAGAGCCCGGACTATCATAGGGCGCCTGCGTTAGTATACTATATGCTTTAGCCTATCAAGGAAGTATTGATCCCATTGGTATTCCATTAACGGTCCGATTAAACGTCAACCTATGAGTTGTTGAAGACGGGCTCAGCCGACGAGGGAGTGATAATACACGTTTAGTAGCAGCGACGAGGTTTAATCCCTCCGTTTTGGCTCGGTGCCCCTTTACTATGCCGATTTTGTTTGTAGGAGATACCAGCTAGTAGTCAGAGTCAGAGGGGTGGGTTCAAGATCAACCCGTGGGTTCGATATCCTCGCTATTCTTAGGGGGGGCATAAGCTAGTTCGGGTGTCCGTTCTATGCAAAGATAATGGTCGTGTAGTCTTCCGGACCGGGCACCCGAAGAATGCTTTATTTTTCTCGTCAAATCCGTAGAGTTAACAAACGCTCGGGAGCCACTCTTCTCCCGACCTATACTAAGTGATGACCAGTCAGTGCCACCAGTACCATGGCTACCTGGGTGCTCAAGGGCTCTATGGTTGACTATTGAGTAATATGGTATCTGCGACTTCTTCTATCTTAACGTAATTTCGACGTTCGCATCTATAAGCGTGGATTATAACTTGTGAACCAGCTGCGCACACCCGGCCCATCCTTGCTGCGATTTGCGTTAACATGGCAGTTTGGCCATCGACGCGGGGATGCACTAAATGCAAGTCAAACCAACGGGTTAGGATCGGAAAGCACTGCGCTACGTTTCTCTACATGCGGTGAAGATTCCCATGATACGTACACCGGGGACACACGGTGTATAGCCCACGGGCTCATTCAGTCCATAAATTACGGCCACCGTCGAAGCTTGGCAACCTACCGGTTAGGGTACCGTCGAGTACCCTAATTCCATCGGTCCTAATGCCTCGAAATCCAGAAGCATCACTTTATAGCTCGCGCTACAGGACTAGCGCGAGCCTCAATCAGATGTGATACGCCCTCACATTATGGTTAAGCGAGCAACCTAGGAATCATATACCACGCCCAAGAACGCCTGTAGACCGAGTATGCTAGTGGCCTATCTGTGCTCCACATGCTGCGGGTCTCGTGGGCGTAAGCGACTACGACGGGGTGGGGCCGAACCTGCAATCAGCCAGCTTTACATAGGACCGCATCCATTATCCATCGCCTGAGCTCCCGCAGCCGCAGCTATTAACCCCATTCCACGGGTCGATAGTACCAGATTAGATTCCAGTACTCGGGTTTAGAAGGGCCCATCTATGATCGTAGACATATCATCTACTTACTTAGGGGTCGAACGGAGGGCTAGACGGGCACCGCCAGGTATCCCAACGTCTTAAGGCCCGCAGGACGGTGACTATCGGGATCCCGACTCAAGGCGAAGGGAATTTATAGTTCTCTCCAGCATCAGTTACGCGACAAGATTTGAG
seq00003   CCTTAATCCCTATCTACTGAAAGGACTGTGGGGAGCAGGTAGGGGGGGGCTTCGCTTGCTGGTAGACATCCTGGGGGTGCTTGGACCAAGGCCATACACACGGAACAGACTTACAAATTCGCCAGTGTAGTTTGCAGGATCTACCGAGCCCCTCCTTCATCGTCCTGTAGGAAGTCCTTAATCAAATACCAAACACTCGAGTACGGACCTATTTTAAGCGGAGTCGGGTAGCTACGACGGAACTCCCGCTAGACCGCTGATACGGAGGCTCCCCGTTAAAGAAGATTGTGTAACTGGCCGTCACCATTCATAAAGAGGGTACAAGGTAAGATACCGATTGTGGACCCGATTCCTCGGCCAGCTCTCATAACATAGCCCGCTTGGCGTTCGTACTCCATACACTTATTGAGCCTATCCCCTGTCTGAGTTTGTTGGGATGACCAACATTTTAGGGAGTCACACGGTCATCCCTCTATGGGGTTTCAAATAAAAAAAATCTACATCGCCGTAGACGATGACTACTATCTCGGGCGTAAAAGCTTGGAGTAGGCCAAATTGGAATATCGTAGTGATCCAGCTATCGGCTTCGCATACGTCGTTTGAACCATATACCTTTGCAGGCACGCAGCACGAATCTCTCCCATTTCCTTATTCGAGGTGCTGCCCAGAGATGTGCATAGCTAGCTTCTTATGATCCTTTTATGCTTTGATATGCATCTGTATCTCGGTGAGCTAGACTATATCCTCTTTCCCCTCAGAGAGCAGTCCTGCCGCCTAAAAATTCTTGGTCGTGTCCAGACGCTGTTAAGCCCGTGGTCTACTCGGCGATTAGCCCTGCTCCCCCTGCTATTAACTACCAGAGCCCGGACTATCATAGGGCGCCTGCGTTAGTATACTATATGCTTTAGCCTATCAAGGAAGTATTGATCCCATTGGTATTCCATTAACGGTCCGATTAAACGTCAACCTATGAGTTGTTGAAGACGGGCTCAGCCGACGAGGGAGTGATAATACACGTTTAGTAGCAGCGACGAGGTTTAATCCCTCCGTTTTGGCTCGGTGCCCCTTTACTATGCCGATTTTGTTTGTAGGAGATACCAGCTAGTAGTCAGAGTCAGAGGGGTGGGTTCAAGATCAACCCGTGGGTTCGATATCCTCGCTATTCTTAGGGGGGGCATAAGCTAGTTCGGGTGTCCGTTCTATGCAAAGATAATGGTCGTGTAGTCTTCCGGACCGGGCACCCGAAGAATGCTTTATTTTTCTCGTCAAATCCGTAGAGTTAACAAACGCTCGGGAGCCACTCTTCTCCCGACCTATACTAAGTGATGACCAGTCAGTGCCACCAGTACCATGGCTACCTGGGTGCTCAAGGGCTCTATGGTTGACTATTGAGTAATATGGTATCTGCGACTTCTTCTATCTTAACGTAATTTCGACGTTCGCATCTATAAGCGTGGATTATAACTTGTGAACCAGCTGCGCACACCCGGCCCATCCTTGCTGCGATTTGCGTTAACATGGCAGTTTGGCCATCGACGCGGGGATGCACTAAATGCAAGTCAAACCAACGGGTTAGGATCGGAAAGCACTGCGCTACGTTTCTCTACATGCGGTGAAGATTCCCATGATACGTACACCGGGGACACACGGTGTATAGCCCACGGGCTCATTCAGTCCATAAATTACGGCCACCGTCGAAGCTTGGCAACCTACCGGTTAGGGTACCGTCGAGTACCCTAATTCCATCGGTCCTAATGCCTCGAAATCCAGAAGCATCACTTTATAGCTCGCGCTACAGGACTAGCGCGAGCCTCAATCAGATGTGATACGCCCTCACATTATGGTTAAGCGAGCAACCTAGGAATCATATACCACGCCCAAGAACGCCTGTAGACCGAGTATGCTAGTGGCCTATCTGTGCTCCACATGCTGCGGGTCTCGTGGGCGTAAGCGACTACGACGGGGTGGGGCCGAACCTGCAATCAGCCAGCTTTACATAGGACCGCATCCATTATCCATCGCCTGAGCTCCCGCAGCCGCAGCTATTAACCCCATTCCACGGGTCGATAGTACCAGATTAGATTCCAGTACTCGGGTTTAGAAGGGCCCATCTATGATCGTAGACATATCATCTACTTACTTAGGGGTCGAACGGAGGGCTAGACGGGCACCGCCAGGTATCCCAACGTCTTAAGGCCCGCAGGACGGTGACTATCGGGATCCCGACTCAAGGCGAAGGGAATTTATAGTTCTCTCCAGCATCAGTTACGCGACAAGATTTGAG
seq00004   CCTTAATCCCTATCTACTGAAAGGACTGTGGGGAGCAGGTAGGGGGGGGCTTCGCTTGCTGGTAGACATCCTGGGGGTGCTTGGACCAAGGCCATACACACGGAACAGACTTACAAATTCGCCAGTGTAGTTTGCAGGATCTACCGAGCCCCTCCTTCATCGTCCTGTAGGAAGTCCTTAATCAAATACCAAACACTCGAGTACGGACCTATTTTAAGCGGAGTCGGGTAGCTACGACGGAACTCCCGCTAGACCGCTGATACGGAGGCTCCCCGTTAAAGAAGATTGTGTAACTGGCCGTCACCATTCATAAAGAGGGTACAAGGTAAGATACCGATTGTGGACCCGATTCCTCGGCCAGCTCTCATAACATAGCCCGCTTGGCGTTCGTACTCCATACACTTATTGAGCCTATCCCCTGTCTGAGTTTGTTGGGATGACCAACATTTTAGGGAGTCACACGGTCATCCCTCTATGGGGTTTCAAATAAAAAAAATCTACATCGCCGTAGACGATGACTACTATCTCGGGCGTAAAAGCTTGGAGTAGGCCAAATTGGAATATCGTAGTGATCCAGCTATCGGCTTCGCATACGTCGTTTGAACCATATACCTTTGCAGGCACGCAGCACGAATCTCTCCCATTTCCTTATTCGAGGTGCTGCCCAGAGATGTGCATAGCTAGCTTCTTATGATCCTTTTATGCTTTGATATGCATCTGTATCTCGGTGAGCTAGACTATATCCTCTTTCCCCTCAGAGAGCAGTCCTGCCGCCTAAAAATTCTTGGTCGTGTCCAGACGCTGTTAAGCCCGTGGTCTACTCGGCGATTAGCCCTGCTCCCCCTGCTATTAACTACCAGAGCCCGGACTATCATAGGGCGCCTGCGTTAGTATACTATATGCTTTAGCCTATCAAGGAAGTATTGATCCCATTGGTATTCCATTAACGGTCCGATTAAACGTCAACCTATGAGTTGTTGAAGACGGGCTCAGCCGACGAGGGAGTGATAATACACGTTTAGTAGCAGCGACGAGGTTTAATCCCTCCGTTTTGGCTCGGTGCCCCTTTACTATGCCGATTTTGTTTGTAGGAGATACCAGCTAGTAGTCAGAGTCAGAGGGGTGGGTTCAAGATCAACCCGTGGGTTCGATATCCTCGCTATTCTTAGGGGGGGCATAAGCTAGTTCGGGTGTCCGTTCTATGCAAAGATAATGGTCGTGTAGTCTTCCGGACCGGGCACCCGTAGAATGCTTTATTTTTCTCGTCAAATCCGTAGAGTTAACAAACGCTCGGGAGCCACTCTTCTCCCGACCTATACTAAGTGATGACCAGTCAGTGCCACCAGTACCATGGCTACCTGGGTGCTCAAGGGCTCTATGGTTGACTATTGAGTAATATGGTATCTGCGACTTCTTCTATCTTAACGTAATTTCGACGTTCGCATCTATAAGCGTGGATTATAACTTGTGAACCAGCTGCGCACACCCGGCCCATCCTTGCTGCGATTTGCGTTAACATGGCAGTTTGGCCATCGACGCGGGGATGCACTAAATGCAAGTCAAACCAACGGGTTAGGATCGGAAAGCACTGCGCTACGTTTCTCTACATGCGGTGAAGATTCCCATGATACGTACACCGGGGACACACGGTGTATAGCCCACGGGCTCATTCAGTCCATAAATTACGGCCACCGTCGAAGCTTGGCAACCTACCGGTTAGGGTACCGTCGAGTACCCTAATTCCATCGGTCCTAATGCCTCGAAATCCAGAAGCATCACTTTATAGCTCGCGCTACAGGACTAGCGCGAGCCTCAATCAGATGTGATACGCCCTCACATTATGGTTAAGCGAGCAACCTAGGAATCATATACCACGCCCAAGAACGCCTGTAGACCGAGTATGCTAGTGGCCTATCTGTGCTCCACATGCTGCGGGTCTCGTGGGCGTAAGCGACTACGACGGGGTGGGGCCGAACCTGCAATCAGCCAGCTTTACATAGGACCGCATCCATTATCCATCGCCTGAGCTCCCGCAGCCGCAGCTATTAACCCCATTCCACGGGTCGATAGTACCAGATTAGATTCCAGTACTCGGGTTTAGAAGGGCGCATCTATGATCGTAGACATATCATCTACTTACTTAGGGGTCGAACGGAGGGCTAGACGGGCACCGCCAGGTATCCCAACGTCTTAAGGCCCGCAGGACGGTGACTATCGGGATCCCGACTCAAGGCGAAGGGAATTTATAGTTCTCTCCAGCATCAGTTACGCGACAAGATTTGAG
seq00005   CCTTAATCCCTATCTACTGAAAGGACTGTGGGGAGCAGGTAGGGGGGGGCTTCGCTTGCTGGTAGACATCCTGGGGGTGCTTGGACCAAGGCCATACACACGGAACAGACTTACAAATTCGCCAGTGTAGTTTGCAGGATCTACCGAGCCCCTCCTTCATCGTCCTGTAGGAAGTCCTTAATCAAATACCAAACACTCGAGTACGGACCTATTTTAAGCGGAGTCGGGTAGCTACGACGGAACTCCCGCTAGACCGCTGATACGGAGGCTCCCCGTTAAAGAAGATTGTGTAACTGGCCGTCACCATTCATAAAGAGGGTACAAGGTAAGATACCGATTGTGGACCCGATTCCTCGGCCAGCTCTCATAACATAGCCCGCTTGGCGTTCGTACTCCATACACTTATTGAGCCTATCCCCTGTCTGAGTTTGTTGGGATGACCAACATTTTAGGGAGTCACACGGTCATCCCTCTATGGGGTTTCAAATAAAAAAAATCTACATCGCCGTAGACGATGACTACTATCTCGGGCGTAAAAGCTTGGAGTAGGCCAAATTGGAATATCGTAGTGATCCAGCTATCGGCTTCGCATACGTCGTTTGAACCATATACCTTTGCAGGCACGCAGCACGAATCTCTCCCATTTCCTTATTCGAGGTGCTGCCCAGAGATGTGCATAGCTAGCTTCTTATGATCCTTTTATGCTTTGATATGCATCTGTATCTCGGTGAGCTAGACTATATCCTCTTTCCCCTCAGAGAGCAGTCCTGCCGCCTAAAAATTCTTGGTCGTGTCCAGACGCTGTTAAGCCCGTGGTCTACTCGGCGATTAGCCCTGCTCCCCCTGCTATTAACTACCAGAGCCCGGACTATCATAGGGCGCCTGCGTTAGTATACTATATGCTTTAGCCTATCAAGGAAGTATTGATCCCATTGGTATTCCATTAACGGTCCGATTAAACGTCAACCTATGAGTTGTTGAAGACGGGCTCAGCCGACGAGGGAGTGATAATACACGTTTAGTAGCAGCGACGAGGTTTAATCCCTCCGTTTTGGCTCGGTGCCCCTTTACTATGCCGATTTTGTTTGTAGGAGATACCAGCTAGTAGTCAGAGTCAGAGGGGTGGGTTCAAGATCAACCCGTGGGTTCGATATCCTCGCTATTCTTAGGGGGGGCATAAGCTAGTTCGGGTGTCCGTTCTATGCAAAGATAATGGTCGTGTAGTCTTCCGGACCGGGCACCCGTAGAATGCTTTATTTTTCTCGTCAAATCCGTAGAGTTAACAAACGCTCGGGAGCCACTCTTCTCCCGACCTATACTAAGTGATGACCAGTCAGTGCCACCAGTACCATGGCTACCTGGGTGCTCAAGGGCTCTATGGTTGACTATTGAGTAATATGGTATCTGCGACTTCTTCTATCTTAACGTAATTTCGACGTTCGCATCTATAAGCGTGGATTATAACTTGTGAACCAGCTGCGCACACCCGGCCCATCCTTGCTGCGATTTGCGTTAACATGGCAGTTTGGCCATCGACGCGGGGATGCACTAAATGCAAGTCAAACCAACGGGTTAGGATCGGAAAGCACTGCGCTACGTTTCTCTACATGCGGTGAAGATTCCCATGATACGTACACCGGGGACACACGGTGTATAGCCCACGGGCTCATTCAGTCCATAAATTACGGCCACCGTCGAAGCTTGGCAACCTACCGGTTAGGGTACCGTCGAGTACCCTAATTCCATCGGTCCTAATGCCTCGAAATCCAGAAGCATCACTTTATAGCTCGCGCTACAGGACTAGCGCGAGCCTCAATCAGATGTGATACGCCCTCACATTATGGTTAAGCGAGCAACCTAGGAATCATATACCACGCCCAAGAACGCCTGTAGACCGAGTATGCTAGTGGCCTATCTGTGCTCCACATGCTGCGGGTCTCGTGGGCGTAAGCGACTACGACGGGGTGGGGCCGAACCTGCAATCAGCCAGCTTTACATAGGACCGCATCCATTATCCATCGCCTGAGCTCCCGCAGCCGCAGCTATTAACCCCATTCCACGGGTCGATAGTACCAGATTAGATTCCAGTACTCGGGTTTAGAAGGGCCCATCTATGATCGTAGACATATCATCTACTTACTTAGGGGTCGAACGGAGGGCTAGACGGGCACCGCCAGGTATCCCAACGTCTTAAGGCCCGCAGGACGGTGACTATCGGGATCCCGACTCAAGGCGAAGGGAATTTATAGTTCTCTCCAGCATCAGTTACGCGACAAGATTTGAG
seq00006   CCTTAATCCCTATCTACTGAAAGGACTGTGGGGAGCAGGTAGGGGGGGGCTTCGCTTGCTGGTAGACATCCTGGGGGTGCTTGGACCAAGGCCATACACACGGAACAGACTTACAAATTCGCCAGTGTAGTTTGCAGGATCTACCGAGCCCCTCCTTCATCGTCCTGTAGGAAGTCCTTAATCAAATACCAAACACTCGAGTACGGACCTATTTTAAGCGGAGTCGGGTAGCTACGACGGAACTCCCGCTAGACCGCTGATACGGAGGCTCCCCGTTAAAGAAGATTGTGTAACTGGCCGTCACCATTCATAAAGAGGGTACAAGGTAAGATACCGATTGTGGACCCGATTCCTCGGCCAGCTCTCATAACATAGCCCGCTTGGCGTTCGTACTCCATACACTTATTGAGCCTATCCCCTGTCTGAGTTTGTTGGGATGACCAACATTTTAGGGAGTCACACGGTCATCCCTCTATGGGGTTTCAAATAAAAAAAATCTACATCGCCGTAGACGATGACTACTATCTCGGGCGTAAAAGCTTGGAGTAGGCCAAATTGGAATATCGTAGTGATCCAGCTATCGGCTTCGCATACGTCGTTTGAACCATATACCTTTGCAGGCACGCAGCACGAATCTCTCCCATTTCCTTATTCGAGGTGCTGCCCAGAGATGTGCATAGCTAGCTTCTTATGATCCTTTTATGCTTTGATATGCATCTGTATCTCGGTGAGCTAGACTATATCCTCTTTCCCCTCAGAGAGCAGTCCTGCCGCCTAAAAATTCTTGGTCGTGTCCAGACGCTGTTAAGCCCGTGGTCTACTCGGCGATTAGCCCTGCTCCCCCTGCTATTAACTACCAGAGCCCGGACTATCATAGGGCGCCTGCGTTAGTATACTATATGCTTTAGCCTATCAAGGAAGTATTGATCCCATTGGTATTCCATTAACGGTCCGATTAAACGTCAACCTATGAGTTGTTGAAGACGGGCTCAGCCGACGAGGGAGTGATAATACACGTTTAGTAGCAGCGACGAGGTTTAATCCCTCCGTTTTGGCTCGGTGCCCCTTTACTATGCCGATTTTGTTTGTAGGAGATACCAGCTAGTAGTCAGAGTCAGAGGGGTGGGTTCAAGATCAACCCGTGGGTTCGATATCCTCGCTATTCTTAGGGGGGGCATAAGCTAGTTCGGGTGTCCGTTCTATGCAAAGAGAATGGTCGTGTAGTCTTCCGGACCGGGCACCCGTAGAATGCTTTATTTTTCTCGTCAAATCCGTAGAGTTAACAAACGCTCGGGAGCCACTCTTCTCCCGACCTATACTAAGTGATGACCAGTCAGTGCCACCAGTACCATGGCTACCTGGGTGCTCAAGGGCTCTATGGTTGACTATTGAGTAATATGGTATCTGCGACTTCTTCTATCTTAACGTAATTTCGACGTTCGCATCTATAAGCGTGGATTATAACTTGTGAACCAGCTGCGCACACCCGGCCCATCCTTGCTGCGATTTGCGTTAACATGGCAGTTTGGCCATCGACGCGGGGATGCACTAAATGCAAGTCAAACCAACGGGTTAGGATCGGAAAGCACTGCGCTACGTTTCTCTACATGCGGTGAAGATTCCCATGATACGTACACCGGGGACACACGGCGTATAGCCCACGGGCTCATTCAGTCCATAAATTACGGCCACCGTCGAAGCTTGGCAACCTACCGGTTAGGGTACCGTCGAGTACCCTAATTCCATCGGTCCTAATGCCTCGAAATCCAGAAGCATCACTTTATAGCTCGCGCTACAGGACTAGCGCGAGCCTCAATCAGATGTGATACGCCCTCACATTATGGTTAAGCGAGCAACCTAGGAATCATATACCACGCCCAAGAACGCCTGTAGACCGAGTATGCTAGTGGCCTATCTGTGCTCCACATGCTGCGGGTCTCGTGGGCGTAAGCGACTACGACGGGGTGGGGCCGAACCTGCAATCAGCCAGCTTTACATAGGACCGCATCCATTATCCATCGCCTGAGCTCCCGCAGCCGCAGCTATTAACCCCATTCCACGGGTCGATAGTACCAGATTAGATTCCAGTACTCGGGTTTAGAAGGGCCCATCTATGATCGTAGACATATCATCTACTTACTTAGGGGTCGAACGGAGGGCTAGACGGGCACCGCCAGGTATCCCAACGTCTTAAGGCCCGCAGGACGGTGACTATCGGGATCCCGACTCAAGGCGAAGGGAATTTATAGTTCTCTCCAGCATCAGTTACGCGACAAGATTTGAG
seq00007   CCTTAATCCCTATCTACTGAAAGGACTGTGGGGAGCAGGTAGGGGGGGGCTTCGCTTGCTGGTAGACATCCTGGGGGTGCTTGGACCAAGGCCATACACACGGAACAGACTTACAAATTCGCCAGTGTAGTTTGCAGGATCTACCGAGCCCCTCCTTCATCGTCCTGTAGGAAGTCCTTAATCAAATACCAAACACTCGAGTACGGACCTATTTTAAGCGGAGTCGGGTAGCTACGACGGAACTCCCGCTAGACCGCTGATACGGAGGCTCCCCGTTAAAGAAGATTGTGTAACTGGCCGTCACCATTCATAAAGAGGGTACAAGGTAAGATACCGATTGTGGACCCGATTCCTCGGCCAGCTCTCATAACATAGCCCGCTTGGCGTTCGTACTCCATACACTTATTGAGCCTATCCCCTGTCTGAGTTTGTTGGGATGACCAACATTTTAGGGAGTCACACGGTCATCCCTCTATGGGGTTTCAAATAAAAAAAATCTACATCGCCGTAGACGATGACTACTATCTCGGGCGTAAAAGCTTGGAGTAGGCCAAATTGGAATATCGTAGTGATCCAGCTATCGGCTTCGCATACGTCGTTTGAACCATATACCTTTGCAGGCACGCAGCACGAATCTCTCCCATTTCCTTATTCGAGGTGCTGCCCAGAGATGTGCATAGCTAGCTTCTTATGATCCTTTTATGCTTTGATATGCATCTGTATCTCGGTGAGCTAGACTATATCCTCTTTCCCCTCAGAGAGCAGTCCTGCCGCCTAAAAATTCTTGGTCGTGTCCAGACGCTGTTAAGCCCGTGGTCTACTCGGCGATTAGCCCTGCTCCCCCTGCTATTAACTACCAGAGCCCGGACTATCATAGGGCGCCTGCGTTAGTATACTATATGCTTTAGCCTATCAAGGAAGTATTGATCCCATTGGTATTCCATTAACGGTCCGATTAAACGTCAACCTATGAGTTGTTGAAGACGGGCTCAGCCGACGAGGGAGTGATAATACACGTTTAGTAGCAGCGACGAGGTTTAATCCCTCCGTTTTGGCTCGGTGCCCCTTTACTATGCCGATTTTGTTTGTAGGAGATACCAGCTAGTAGTCAGAGTCAGAGGGGTGGGTTCAAGATCAACCCGTGGGTTCGATATCCTCGCTATTCTTAGGGGGGGCATAAGCTAGTTCGGGTGTCCGTTCTATGCAAAGATAATGGTCGTGTAGTCTTCCGGACCGGGCACCCGAAGAATGCTTTATTTTTCTCGTCAAATCCGTAGAGTTAACAAACGCTCGGGAGCCACTCTTCTCCCGACCTATACTAAGTGATGACCAGTCAGTGCCACCAGTACCATGGCTACCTGGGTGCTCAAGGGCTCTATGGTTGACTATTGAGTAATATGGTATCTGCGACTTCTTCTATCTTAACGTAATTTCGACGTTCGCATCTATAAGCGTGGATTATAACTTGTGAACCAGCTGCGCACACCCGGCCCATCCTTGCTGCGATTTGCGTTAACATGGCAGTTTGGCCATCGACGCGGGGATGCACTAAATGCAAGTCAAACCAACGGGTTAGGATCGGAAAGCACTGCGCTACGTTTCTCTACATGCGGTGAAGATTCCCATGATACGTACACCGGGGACACACGGTGTATAGCCCACGGGCTCATTCAGTCCATAAATTACGGCCACCGTCGAAGCTTGGCAACCTACCGGTTAGGGTACCGTCGAGTACCCTAATTCCATCGGTCCTAATGCCTCGAAATCCAGAAGCATCACTTTATAGCTCGCGCTACAGGACTAGCGCGAGCCTCAATCAGATGTGATACGCCCTCACATTATGGTTAAGCGAGCAACCTAGGAATCATATACCACGCCCAAGAACGCCTGTAGACCGAGTATGCTAGTGGCCTATCTGTGCTCCACATGCTGCGGGTCTCGTGGGCGTAAGCGACTACGACGGGGTGGGGCCGAACCTGCAATCAGCCAGCTTTACATAGGACCGCATCCATTATCCATCGCCTGAGCTCCCGCAGCCGCAGCTATTAACCCCATTCCACGGGTCGATAGTACCAGATTAGATTCCAGTACTCGGGTTTAGAAGGGCCCATCTATGATCGTAGACATATCATCTACTTACTTAGGGGTCGAACGGAGGGCTAGACGGGCACCGCCAGGTATCCCAACGTCTTAAGGCCCGCAGGACGGTGACTATCGGGATCCCGACTCAAGGCGAAGGGAATTTATAGTTCTCTCCAGCATCAGTTACGCGACAAGATTTGAG
seq00008   CCTTAATCCCTATCTACTGAAAGGACTGTGGGGAGCAGGTAGGGGGGGGCTTCGCTTGCTGGTAGACATCCTGGGGGTGCTTGGACCAAGGCCATACACACGGAACAGACTTACAAATTCGCCAGTGTAGTTTGCAGGATCTACCGAGCCCCTCCTTCATCGTCCTGTAGGAAGTCCTTAATCAAATACCAAACACTCGAGTACGGACCTATTTTAAGCGGAGTCGGGTAGCTACGACGGAACTCCCGCTAGACCGCTGATACGGAGGCTCCCCGTTAAAGAAGATTGTGTAACTGGCCGTCACCATTCATAAAGAGGGTACAAGGTAAGATACCGATTGTGGACCCGATTCCTCGGCCAGCTCTCATAACATAGCCCGCTTGGCGTTCGTACTCCATACACTTATTGAGCCTATCCCCTGTCTGAGTTTGTTGGGATGACCAACATTTTAGGGAGTCACACGGTCATCCCTCTATGGGGTTTCAAATAAAAAAAATCTACATCGCCGTAGACGATGACTACTATCTCGGGCGTAAAAGCTTGGAGTAGGCCAAATTGGAATATCGTAGTGATCCAGCTATCGGCTTCGCATACGTCGTTTGAACCATATACCTTTGCAGGCACGCAGCACGAATCTCTCCCATTTCCTTATTCGAGGTGCTGCCCAGAGATGTGCATAGCTAGCTTCTTATGATCCTTTTATGCTTTGATATGCATCTGTATCTCGGTGAGCTAGACTATATCCTCTTTCCCCTCAGAGAGCAGTCCTGCCGCCTAAAAATTCTTGGTCGTGTCCAGACGCTGTTAAGCCCGTGGTCTACTCGGCGATTAGCCCTGCTCCCCCTGCTATTAACTACCAGAGCCCGGACTATCATAGGGCGCCTGCGTTAGTATACTATATGCTTTAGCCTATCAAGGAAGTATTGATCCCATTGGTATTCCATTAACGGTCCGATTAAACGTCAACCTATGAGTTGTTGAAGACGGGCTCAGCCGACGAGGGAGTGATAATACACGTTTAGTAGCAGCGACGAGGTTTAATCCCTCCGTTTTGGCTCGGTGCCCCTTTACTATGCCGATTTTGTTTGTAGGAGATACCAGCTAGTAGTCAGAGTCAGAGGGGTGGGTTCAAGATCAACCCGTGGGTTCGATATCCTCGCTATTCTTAGGGGGGGCATAAGCTAGTTCGGGTGTCCGTTCTATGCAAAGATAATGGTCGTGTAGTCTTCCGGACCGGGCACCCGAAGAATGCTTTATTTTTCTCGTCAAATCCGTAGAGTTAACAAACGCTCGGGAGCCACTCTTCTCCCGACCTATACTAAGTGATGACCAGTCAGTGCCACCAGTACCATGGCTACCTGGGTGCTCAAGGGCTCTATGGTTGACTATTGAGTAATATGGTATCTGCGACTTCTTCTATCTTAACGTAATTTCGACGTTCGCATCTATAAGCGTGGATTATAACTTGTGAACCAGCTGCGCACACCCGGCCCATCCTTGCTGCGATTTGCGTTAACATGGCAGTTTGGCCATCGACGCGGGGATGCACTAAATGCAAGTCAAACCAACGGGTTAGGATCGGAAAGCACTGCGCTACGTTTCTCTACATGCGGTGAAGATTCCCATGATACGTACACCGGGGACACACGGTGTATAGCCCACGGGCTCATTCAGTCCATAAATTACGGCCACCGTCGAAGCTTGGCAACCTACCGGTTAGGGTACCGTCGAGTACCCTAATTCCATCGGTCCTAATGCCTCGAAATCCAGAAGCATCACTTTATAGCTCGCGCTACAGGACTAGCGCGAGCCTCAATCAGATGTGATACGCCCTCACATTATGGTTAAGCGAGCAACCTAGGAATCATATACCACGCCCAAGAACGCCTGTAGACCGAGTATGCTAGTGGCCTATCTGTGCTCCACATGCTGCGGGTCTCGTGGGCGTAAGCGACTACGACGGGGTGGGGCCGAACCTGCAATCAGCCAGCTTTACATAGGACCGCATCCATTATCCATCGCCTGAGCTCCCGCAGCCGCAGCTATTAACCCCATTCCACGGGTCGATAGTACCAGATTAGATTCCAGTACTCGGGTTTAGAAGGGCCCATCTATGATCGTAGACATATCATCTACTTACTTAGGGGTCGAACGGAGGGCTAGACGGGCACCGCCAGGTATCCCAACGTCTTAAGGCCCGCAGGACGGTGACTATCGGGATCCCGACTCAAGGCGAAGGGAATTTATAGTTCTCTCCAGCATCAGTTACGCGACAAGATTTGAG
seq00009   CCTTAATCCCTATCTACTGAAAGGACTGTGGGGAGCAGGTAGGGGGGGGCTTCGCTTGCTGGTAGACATCCTGGGGGTGCTTGGACCAAGGCCATACACACGGAACAGACTTACAAATTCGCCAGTGTAGTTTGCAGGATCTACCGAGCCCCTCCTTCATCGTCCTGTAGGAAGTCCTTAATCAAATACCAAACACTCGAGTACGGACCTATTTTAAGCGGAGTCGGGTAGCTACGACGGAACTCCCGCTAGACCGCTGATACGGAGGCTCCCCGTTAAAGAAGATTGTGTAACTGGCCGTCACCATTCATAAAGAGGGTACAAGGTAAGATACCGATTGTGGACCCGATTCCTCGGCCAGCTCTCATAACATAGCCCGCTTGGCGTTCGTACTCCATACACTTATTGAGCCTATCCCCTGTCTGAGTTTGTTGGGATGACCAACATTTTAGGGAGTCACACGGTCATCCCTCTATGGGGTTTCAAATAAAAAAAATCTACATCGCCGTAGACGATGACTACTATCTCGGGCGTAAAAGCTTGGAGTAGGCCAAATTGGAATATCGTAGTGATCCAGCTATCGGCTTCGCATACGTCGTTTGAACCATATACCTTTGCAGGCACGCAGCACGAATCTCTCCCATTTCCTTATTCGAGGTGCTGCCCAGAGATGTGCATAGCTAGCTTCTTATGATCCTTTTATGCTTTGATATGCATCTGTATCTCGGTGAGCTAGACTATATCCTCTTTCCCCTCAGAGAGCAGTCCTGCCGCCTAAAAATTCTTGGTCGTGTCCAGACGCTGTTAAGCCCGTGGTCTACTCGGCGATTAGCCCTGCTCCCCCTGCTATTAACTACCAGAGCCCGGACTATCATAGGGCGCTTGCGTTAGTATACTATATGCTTTAGCCTATCAAGGAAGTATTGATCCCATTGGTATTCCATTAACGGTCCGATTAAACGTCAACCTATGAGTTGTTGAAGACGGGCTCAGCCGACGAGGGAGTGATAATACACGTTTAGTAGCAGCGACGAGGTTTAATCCCTCCGTTTTGGCTCGGTGCCCCTTTACTATGCCGATCTTGTTTGTAGGAGATACCAGCTAGTAGTCAGAGTCAGAGGGGTGGGTTCAAGATCAACCCGTGGGTTCGATATCCTCGCTATTCTTAGGGGGGGCATAAGCTAGTTCGGGTGTCCGTTCTATGCAAAGAGAATGGTCGTGTAGTCTTCCGGACCGGGCACCCGTAGAATGCTTTATTTTTCTCGTCAAATCCGTAGAGTTAACAAACGCTCGGGAGCCACTCTTCTCCCGACCTATACTAAGTGATGACCAGTCAGTGCCACCAGTACCATGGCTACCTGGGTGCTCAAGGGCTCTATGGTTGACTATTGAGTAATATGGTATCTGCGACTTCTTCTATCTTAACGTAATTTCGACGTTCGCATCTATAAGCGTGGATTATAACTTGTGAACCAGCTGCGCACACCCGGCCCATCCTTGCTGCGATTTGCGTTAACATGGCAGTTTGGCCATCGACGCGGGGATGCACTAAATGCAAGTCAAACCAACGGGTTAGGATCGGAAAGCACTGCGCTACGTTTCTCTACATGCGGTGAAGATTCCCATGATACGTACACCGGGGACACACGGCGTATAGCCCACGGGCTCATTCAGTCCATAAATTACGGCCACCGTCGAAGCTTGGCAACCTACCGGTTAGGGTACCGTCGAGTACCCTAATTCCATCGGTCCTAATGCCTCGAAATCCAGAAGCATCACTTTATAGCTCGCGCTACAGGACTAGCGCGAGCCTCAATCAGATGTGATACGCCCTCACATTATGGTTAAGCGAGCAACCTAGGAATCATATACCACGCCCAAGAACGCCTGTAGACCGAGTATGCTAGTGGCCTATCTGTGCTCCACATGCTGCGGGTCTCGTGGGCGTAAGCGACTACGACGGGGTGGGGCCGAACCTGCAATCAGCCAGCTTTACATAGGACCGCATCCATTATCCATCGCCTGAGCTCCCGCAGCCGCAGCTATTAACCCCATTCCACGGGTCGATAGTACCAGATTAGATTCCAGTACTCGGGTTTAGAAGGGCCCATCTATGATCGTAGACATATCATCTACTTACTTAGGGGTCGAACGGAGGGCTAGACGGGCACCGCCAGGTATCCCAACGTCTTAAGGCCCGCAGGACGGTGACTATCGGGATCCCGACTCAAGGCGAAGGGAATTTATAGTTCTCTCCAGCATCAGTTACGCGACAAGATTTGAG
seq00010   CCTTAATCCCTATCTACTGAAAGGACTGTGGGGAGCAGGTAGGGGGGGGCTTCGCTTGCTGGTAGACATCCTGGGGGTGCTTGGACCAAGGCCATACACACGGAACAGACTTACAAATTCGCCAGTGTAGTTTGCAGGATCTACCGAGCCCCTCCTTCATCGTCCTGTAGGAAGTCCTTAATCAAATACCAAACACTCGAGTACGGACCTATTTTAAGCGGAGTCGGGTAGCTACGACGGAACTCCCGCTAGACCGCTGATACGGAGGCTCCCCGTTAAAGAAGATTGTGTAACTGGCCGTCACCATTCATAAAGAGGGTACAAGGTAAGATACCGATTGTGGACCCGATTCCTCGGCCAGCTCTCATAACATAGCCCGCTTGGCGTTCGTACTCCATACACTTATTGAGCCTATCCCCTGTCTGAGTTTGTTGGGATGACCAACATTTTAGGGAGTCACACGGTCATCCCTCTATGGGGTTTCAAATAAAAAAAATCTACATCGCCGTAGACGATGACTACTATCTCGGGCGTAAAAGCTTGGAGTAGGCCAAATTGGAATATCGTAGTGATCCAGCTATCGGCTTCGCATACGTCGTTTGAACCATATACCTTTGCAGGCACGCAGCACGAATCTCTCCCATTTCCTTATTCGAGGTGCTGCCCAGAGATGTGCATAGCTAGCTTCTTATGATCCTTTTATGCTTTGATATGCATCTGTATCTCGGTGAGCTAGACTATATCCTCTTTCCCCTCAGAGAGCAGTCCTGCCGCCTAAAAATTCTTGGTCGTGTCCAGACGCTGTTAAGCCCGTGGTCTACTCGGCGATTAGCCCTGCTCCCCCTGCTATTAACTACCAGAGCCCGGACTATCATAGGGCGCCTGCGTTAGTATACTATATGCTTTAGCCTATCAAGGAAGTATTGATCCCATTGGTATTCCATTAACGGTCCGATTAAACGTCAACCTATGAGTTGTTGAAGACGGGCTCAGCCGACGAGGGAGTGATAATACACGTTTAGTAGCAGCGACGAGGTTTAATCCCTCCGTTTTGGCTCGGTGCCCCTTTACTATGCCGATTTTGTTTGTAGGAGATACCAGCTAGTAGTCAGAGTCAGAGGGGTGGGTTCAAGATCAACCCGTGGGTTCGATATCCTCGCTATTCTTAGGGGGGGCATAAGCTAGTTCGGGTGTCCGTTCTATGCAAAGATAATGGTCGTGTAGTCTTCCGGACCGGGCACCCGTAGAATGCTTTATTTTTCTCGTCAAATCCGTAGAGTTAACAAACGCTCGGGAGCCACTCTTCTCCCGACCTATACTAAGTGATGACCAGTCAGTGCCACCAGTACCATGGCTACCTGGGTGCTCAAGGGCTCTATGGTTGACTATTGAGTAATATGGTATCTGCGACTTCTTCTATCTTAACGTAATTTCGACGTTCGCATCTATAAGCGTGGATTATAACTTGTGAACCAGCTGCGCACACCCGGCCCATCCTTGCTGCGATTTGCGTTAACATGGCAGTTTGGCCATCGACGCGGGGATGCACTAAATGCAAGTCAAACCAACGGGTTAGGATCGGAAAGCACTGCGCTACGTTTCTCTACATGCGGTGAAGATTCCCATGATACGTACACCGGGGACACACGGTGTATAGCCCACGGGCTCATTCAGTCCATAAATTACGGCCACCGTCGAAGCTTGGCAACCTACCGGTTAGGGTACCGTCGAGTACCCTAATTCCATCGGTCCTAATGCCTCGAAATCCAGAAGCATCACTTTATAGCTCGCGCTACAGGACTAGCGCGAGCCTCAATCAGATGTGATACGCCCTCACATTATGGTTAAGCGAGCAACCTAGGAATCATATACCACGCCCAAGAACGCCTGTAGACCGAGTATGCTAGTGGCCTATCTGTGCTCCACATGCTGCGGGTCTCGTGGGCGTAAGCGACTACGACGGGGTGGGGCCGAACCTGCAATCAGCCAGCTTTACATAGGACCGCATCCATTATCCATCGCCTGAGCTCCCGCAGCCGCAGCTATTAACCCCATTCCACGGGTCGATAGTACCAGATTAGATTCCAGTACTCGGGTTTAGAAGGGCCCATCTATGATCGTAGACATATCATCTACTTACTTAGGGGTCGAAAGGAGGGCTAGACGGGCACCGCCAGGTATCCCAATGTCTTAAGGCCCGCAGGACGGTGACTATCGGGATCCCGACTCAAGGCGAAGGGAATTTATAGTTCTCTCCAGCATCAGTTACGCGACAAGATTTGAG
seq00011   CCTTAATCCCTATCTACTGAAAGGACTGTGGGGAGCAGGTAGGGGGGGGCTTCGCTTGCTGGTAGACATCCTGGGGGTGCTTGGACCAAGGCCATACACACGGAACAGACTTACAAATTCGCCAGTGTAGTTTGCAGGATCTACCGAGCCCCTCCTTCATCGTCCTGTAGGAAGTCCTTAATCAAATACCAAACACTCGAGTACGGACCTATTTTAAGCGGAGTCGGGTAGCTACGACGGAACTCCCGCTAGACCGCTGATACGGAGGCTCCCCGTTAAAGAAGATTGTGTAACTGGCCGTCACCATTCATAAAGAGGGTACAAGGTAAGATACCGATTGTGGACCCGATTCCTCGGCCAGCTCTCATAACATAGCCCGCTTGGCGTTCGTACTCCATACACTTATTGAGCCTATCCCCTGTCTGAGTTTGTTGCGATGACCAACATTTTAGGGAGTCACACGGTCATCCCTCTATGGGGTTTCAAATAAAAAAAATCTACATCGCCGTAGACGATGACTACTATCTCGGGCGTAAAAGCTTGGAGTAGGCCAAATTGGAATATCGTAGTGATCCAGCTATCGGCTTCGCATACGTCGTTTGAACCATATACCTTTGCAGGCACGCAGCACGAATCTCTCCCATTTCCTTATTCGAGGTGCTGCCCAGAGATGTGCATAGCTAGCTTCTTATGATCCTTTTATGCTTTGATATGCATCTGTATCTCGGTGAGCTAGACTATATCCTCTTTCCCCTCAGAGAGCAGTCCTGCCGCCTAAAAATTCTTGGTCGTGTCCAGACGCTGTTAAGCCCGTGGTCTACTCGGCGATTAGCCCTGCTCCCCCTGCTATTAACTACCAGAGCCCGGACTATCATAGGGCGCCTGCGTTAGTATACTATATGCTTTAGCCTATCAAGGAAGTATTGATCCCATTGGTATTCCATTAACGGTCCGATTAAACGTCAACCTATGAGTTGTTGAAGACGGGCTCAGCCGACGAGGGAGTGATAATACACGTTTAGTAGCAGCGACGAGGTTTAATCCCTCCGTTTTGGCTCGGTGCCCCTTTACTATGCCGATTTTGTTTGTAGGAGATACCAGCTAGTAGTCAGAGTCAGAGGGGTGGGTTCAAGATCAACCCGTGGGTTCGATATCCTCGCTATTCTTAGGGGGGGCATAAGCTAGTTCGGGTGTCCGTTCTATGCAAAGATAATGGTCGTGTAGTCTTCCGGACCGGGCACCCGTAGAATGCTTTATTTTTCTCGTCAAATCCGTAGAGTTAACAAACGCTCGGGAGCCACTCTTCTCCCGACCTATACTAAGTGATGACCAGTCAGTGCCACCAGTACCATGGCTACCTGGGTGCTCAAGGGCTCTATGGTTGACTATTGAGTAATATGGTATCTGCGACTTCTTCTATCTTAACGTAATTTCGACGTTCGCATCTATAAGCGTGGATTATAACTTGTGAACCAGCTGCGCACACCCGGCCCATCCTTGCTGCGATTTGCGTTAACATGGCAGTTTGGCCATCGACGCGGGGATGCACTAAATGCAAGTCAAACCAACGGGTTAGGATCGGAAAGCACTGCGCTACGTTTCTCTACATGCGGTGAAGATTCCCATGATACGTACACCGGGGACACACGGTGTATAGCCCACGGGCTCATTCAGTCCATAAATTACGGCCACCGTCGAAGCTTGGCAACCTACCGGTTAGGGTACCGTCGAGTACCCTAATTCCATCGGTCCTAATGCCTCGAAATCCAGAAGCATCACTTTATAGCTCGCGCTACAGGACTAGCGCGAGCCTCAATCAGATGTGATACGCCCTCACATTATGGTTAAGCGAGCAACCTAGGAATCATATACCACGCCCAAGAACGCCTGTAGACCGAGTATGCTAGTGGCCTATCTGTGCTCCACATGCTGCGGGTCTCGTGGGCGTAAGCGACTACGACGGGGTGGGGCCGAACCTGCAATCAGCCAGCTTTACATAGGACCGCATCCATTATCCATCGCCTGAGCTCCCGCAGCCGCAGCTATTAACCCCATTCCACGGGTCGATAGTACCAGATTAGATTCCAGTACTCGGGTTTAGAAGGGCCCATCTATGATCGTAGACATATCATCTACTTACTTAGGGGTCGAACGGAGGGCTAGACGGGCACCGCCAGGTATCCCAACGTCTTAAGGCCCGCAGGACGGTGACTATCGGGATCCCGACTCAAGGCGAAGGGAATTTATAGTTCTCTCCAGCATCAGTTACGCGACAAGATTTGAG
seq00012   CCTTAATCCCTATCTACTGAAAGGACTGTGGGGAGCAGGTAGGGGGGGGCTTCGCTTGCTGGTAGACATCCTGGGGGTGCTTGGACCAAGGCCATACACACGGAACAGACTTACAAATTCGCCAGTGTAGTTTGCAGGATCTACCGAGCCCCTCCTTCATCGTCCTGTAGGAAGTCCTTAATCAAATACCAAACACTCGAGTACGGACCTATTTTAAGCGGAGTCGGGTAGCTACGACGGAACTCCCGCTAGACCGCTGATACGGAGGCTCCCCGTTAAAGAAGATTGTGTAACTGGCCGTCACCATTCATAAAGAGGGTACAAGGTAAGATACCGATTGTGGACCCGATTCCTCGGCCAGCTCTCATAACATAGCCCGCTTGGCGTTCGTACTCCATACACTTATTGAGCCTATCCCCTGTCTGAGTTTGTTGGGATGACCAACATTTTAGGGAGTCACACGGTCATCCCTCTATGGGGTTTCAAATAAAAAAAATCTACATCGCCGTAGACGATGACTACTATCTCGGGCGTAAAAGCTTGGAGTAGGCCAAATTGGAATATCGTAGTGATCCAGCTATCGGCTTCGCATACGTCGTTTGAACCATATACCTTTGCAGGCACGCAGCACGAATCTCTCCCATTTCCTTATTCGAGGTGCTGCCCAGAGATGTGCATAGCTAGCTTCTTATGATCCTTTTATGCTTTGATATGCATCTGTATCTCGGTGAGCTAGACTATATCCTCTTTCCCCTCAGAGAGCAGTCCTGCCGCCTAAAAATTCTTGGTCGTGTCCAGACGCTGTTAAGCCCGTGGTCTACTCGGCGATTAGCCCTGCTCCCCCTGCTATTAACTACCAGAGCCCGGACTATCATAGGGCGCCTGCGTTAGTATACTATATGCTTTAGCCTATCAAGGAAGTATTGATCCCATTGGTATTCCATTAACGGTCCGATTAAACGTCAACCTATGAGTTGTTGAAGACGGGCTCAGCCGACGAGGGAGTGATAATACACGTTTAGTAGCAGCGACGAGGTTTAATCCCTCCGTTTTGGCTCGGTGCCCCTTTACTATGCCGATCTTGTTTGTAGGAGATACCAGCTAGTAGTCAGAGTCAGAGGGGTGGGTTCAAGATCAACCCGTGGGTTCGATATCCTCGCTATTCTTAGGGGGGGCATAAGCTAGTTCGGGTGTCCGTTCTATGCAAAGAGAATGGTCGTGTAGTCTTCCGGACCGGGCACCCGTAGAATGCTTTATTTTTCTCGTCAAATCCGTAGAGTTAACAAACGCTCGGGAGCCACTCTTCTCCCGACCTATACTAAGTGATGACCAGTCAGTGCCACCAGTACCATGGCTACCTGGGTGCTCAAGGGCTCTATGGTTGACTATTGAGTAATATGGTATCTGCGACTTCTTCTATCTTAACGTAATTTCGACGTTCGCATCTATAAGCGTGGATTATAACTTGTGAACCAGCTGCGCACACCCGGCCCATCCTTGCTGCGATTTGCGTTAACATGGCAGTTTGGCCATCGACGCGGGGATGCACTAAATGCAAGTCAAACCAACGGGTTAGGATCGGAAAGCACTGCGCTACGTTTCTCTACATGCGGTGAAGATTCCCATGATACGTACACCGGGGACACACGGCGTATAGCCCACGGGCTCATTCAGTCCATAAATTACGGCCACCGTCGAAGCTTGGCAACCTACCGGTTAGGGTACCGTCGAGTACCCTAATTCCATCGGTCCTAATGCCTCGAAATCCAGAAGCATCACTTTATAGCTCGCGCTACAGGACTAGCGCGAGCCTCAATCAGATGTGATACGCCCTCACATTATGGTTAAGCGAGCAACCTAGGAATCATATACCACGCCCAAGAACGCCTGTAGACCGAGTATGCTAGTGGCCTATCTGTGCTCCACATGCTGCGGGTCTCGTGGGCGTAAGCGACTACGACGGGGTGGGGCCGAACCTGCAATCAGCCAGCTTTACATAGGACCGCATCCATTATCCATCGCCTGAGCTCCCGCAGCCGCAGCTATTAACCCCATTCCACGGGTCGATAGTACCAGATTAGATTCCAGTACTCGGGTTTAGAAGGGCCCATCTATGATCGTAGACATATCATCTACTTACTTAGGGGTCGAACGGAGGGCTAGACGGGCACCGCCAGGTATCCCAACGTCTTAAGGCCCGCAGGACGGTGACTATCGGGATCCCGACTCAAGGCGAAGGGAATTTATAGTTCTCTCCAGCATCAGTTACGCGACAAGATTTGAG
seq00013   CCTTAATCCCTATCTACTGAAAGGACTGTGGGGAGCAGGTAGGGGGGGGCTTCGCTTGCTGGTAGACATCCTGGGGGTGCTTGGACCAAGGCCATACACACGGAACAGACTTACAAATTCGCCAGTGTAGTTTGCAGGATCTACCGAGCCCCTCCTTCATCGTCCTGTAGGAAGTCCTTAATCAAATACCAAACACTCGAGTACGGACCTATTTTAAGCGGAGTCGGGTAGCTACGACGGAACTCCCGCTAGACCGCTGATACGGAGGCTCCCCGTTAAAGAAGATTGTGTAACTGGCCGTCACCATTCATAAAGAGGGTACAAGGTAAGATACCGATTGTGGACCCGATTCCTCGGCCAGCTCTCATAACATAGCCCGCTTGGCGTTCGTACTCCATACACTTATTGAGCCTATCCCCTGTCTGAGTTTGTTGGGATGACCAACATTTTAGGGAGTCACACGGTCATCCCTCTATGGGGTTTCAAATAAAAAAAATCTACATCGCCGTAGACGATGACTACTATCTCGGGCGTAAAAGCTTGGAGTAGGCCAAATTGGAATATCGTAGTGATCCAGCTATCGGCTTCGCATACGTCGTTTGAACCATATACCTTTGCAGGCACGCAGCACGAATCTCTCCCATTTCCTTATTCGAGGTGCTGCCCAGAGATGTGCATAGCTAGCTTCTTATGATCCTTTTATGCTTTGATATGCATCTGTATCTCGGTGAGCTAGACTATATCCTCTTTCCCCTCAGAGAGCAGTCCTGCCGCCTAAAAATTCTTGGTCGTGTCCAGACGCTGTTAAGCCCGTGGTCTACTCGGCGATTAGCCCTGCTCCCCCTGCTATTAACTACCAGAGCCCGGACTATCATAGGGCGCCTGCGTTAGTATACTATATGCTTTAGCCTATCAAGGAAGTATTGATCCCATTGGTATTCCATTAACGGTCCGATTAAACGTCAACCTATGAGTTGTTGAAGACGGGCTCAGCCGACGAGGGAGTGATAATACACGTTTAGTAGCAGCGACGAGGTTTAATCCCTCCGTTTTGGCTCGGTGCCCCTTTACTATGCCGATTTTGTTTGTAGGAGATACCAGCTAGTAGTCAGAGTCAGAGGGGTGGGTTCAAGATCAACCCGTGGGTTCGATATCCTCGCTATTCTTAGGGGGGGCATAAGCTAGTTCGGGTGTCCGTTCTATGCAAAGATAATGGTCGTGTAGTCTTCCGGACCGGGCACCCGAAGAATGCTTTATTTTTCTCGTCAAATCCGTAGAGTTAACAAACGCTCGGGAGCCACTCTTCTCCCGACCTATACTAAGTGATGACCAGTCAGTGCCACCAGTACCATGGCTACCTGGGTGCTCAAGGGCTCTATGGTTGACTATTGAGTAATATGGTATCTGCGACTTCTTCTATCTTAACGTAATTTCGACGTTCGCATCTATAAGCGTGGATTATAACTTGTGAACCAGCTGCGCACACCCGGCCCATCCTTGCTGCGATTTGCGTTAACATGGCAGTTTGGCCATCGACGCGGGGATGCACTAAATGCAAGTCAAACCAACGGGTTAGGATCGGAAAGCACTGCGCTACGTTTCTCTACATGCGGTGAAGATTCCCATGATACGTACACCGGGGACACACGGTGTATAGCCCACGGGCTCATTCAGTCCATAAATTACGGCCACCGTCGAAGCTTGGCAACCTACCGGTTAGGGTACCGTCGAGTACCCTAATTCCATCGGTCCTAATGCCTCGAAATCCAGAAGCATCACTTTATAGCTCGCGCTACAGGACTAGCGCGAGCCTCAATCAGATGTGATACGCCCTCACATTATGGTTAAGCGAGCAACCTAGGAATCATATACCACGCCCAAGAACGCCTGTAGACCGAGTATGCTAGTGGCCTATCTGTGCTCCACATGCTGCGGGTCTCGTGGGCGTAAGCGACTACGACGGGGTGGGGCCGAACCTGCAATCAGCCAGCTTTACATAGGACCGCATCCATTATCCATCGCCTGAGCTCCCGCAGCCGCAGCTATTAACCCCATTCCACGGGTCGATAGTACCAGATTAGATTCCAGTACTCGGGTTTAGAAGGGCCCATCTATGATCGTAGACATATCATCTACTTACTTAGGGGTCGAACGGAGGGCTAGACGGGCACCGCCAGGTATCCCAACGTCTTAAGGCCCGCAGGACGGTGACTATCGGGATCCCGACTCAAGGCGAAGGGAATTTATAGTTCTCTCCAGCATCAGTTACGCGACAAGATTTGAG
seq00014   CCTTAATCCCTATCTACTGAAAGGACTGTGGGGAGCAGGTAGGGGGGGGCTTCGCTTGCTGGTAGACATCCTGGGGGTGCTTGGACCAAGGCCATACACACGGAACAGACTTACAAATTCGCCAGTGTAGTTTGCAGGATCTACCGAGCCCCTCCTTCATCGTCCTGTAGGAAGTCCTTAATCAAATACCAAACACTCGAGTACGGACCTATTTTAAGCGGAGTCGGGTAGCTACGACGGAACTCCCGCTAGACCGCTGATACGGAGGCTCCCCGTTAAAGAAGATTGTGTAACTGGCCGTCACCATTCATAAAGAGGGTACAAGGTAAGATACCGATTGTGGACCCGATTCCTCGGCCAGCTCTCATAACATAGCCCGCTTGGCGTTCGTACTCCATACACTTATTGAGCCTATCCCCTGTCTGAGTTTGTTGGGATGACCAACATTTTAGGGAGTCACACGGTCATCCCTCTATGGGGTTTCAAATAAAAAAAATCTACATCGCCGTAGACGATGACTACTATCTCGGGCGTAAAAGCTTGGAGTAGGCCAAATTGGAATATCGTAGTGATCCAGCTATCGGCTTCGCATACGTCGTTTGAACCATATACCTTTGCAGGCACGCAGCACGAATCTCTCCCATTTCCTTATTCGAGGTGCTGCCCAGAGATGTGCATAGCTAGCTTCTTATGATCCTTTTATGCTTTGATATGCATCTGTATCTCGGTGAGCTAGACTATATCCTCTTTCCCCTCAGAGAGCAGTCCTGCCGCCTAAAAATTCTTGGTCGTGTCCAGACGCTGTTAAGCCCGTGGTCTACTCGGCGATTAGCCCTGCTCCCCCTGCTATTAACTACCAGAGCCCGGACTATCATAGGGCGCCTGCGTTAGTATACTATATGCTTTAGCCTATCAAGGAAGTATTGATCCCATTGGTATTCCATTAACGGTCCGATTAAACGTCAACCTATGAGTTGTTGAAGACGGGCTCAGCCGACGAGGGAGTGATAATACACGTTTAGTAGCAGCGACGAGGTTTAATCCCTCCGTTTTGGCTCGGTGCCCCTTTACTATGCCGATTTTGTTTGTAGGAGATACCAGCTAGTAGTCAGAGTCAGAGGGGTGGGTTCAAGATCAACCCGTGGGTTCGATATCCTCGCTATTCTTAGGGGGGGCATAAGCTAGTTCGGGTGTCCGTTCTATGCAAAGAGAATGGTCGTGTAGTCTTCCGGACCGGGCACCCGTAGAATGCTTTATTTTTCTCGTCAAATCCGTAGAGTTAACAAACGCTCGGGAGCCACTCTTCTCCCGACCTATACTAAGTGATGACCAGTCAGTGCCACCAGTACCATGGCTACCTGGGTGCTCAAGGGCTCTATGGTTGACTATTGAGTAATATGGTATCTGCGACTTCTTCTATCTTAACGTAATTTCGACGTTCGCATCTATAAGCGTGGATTATAACTTGTGAACCAGCTGCGCACACCCGGCCCATCCTTGCTGCGATTTGCGTTAACATGGCAGTTTGGCCATCGACGCGGGGATGCACTAAATGCAAGTCAAACCAACGGGTTAGGATCGGAAAGCACTGCGCTACGTTTCTCTACATGCGGTGAAGATTCCCATGATACGTACACCGGGGACACACGGCGTATAGCCCACGGGCTCATTCAGTCCATAAATTACGGCCACCGTCGAAGCTTGGCAACCTACCGGTTAGGGTACCGTCGAGTACCCTAATTCCATCGGTCCTAATGCCTCGAAATCCAGAAGCATCACTTTATAGCTCGCGCTACAGGACTAGCGCGAGCCTCAATCAGATGTGATACGCCCTCACATTATGGTTAAGCGAGCAACCTAGGAATCATATACCACGCCCAAGAACGCCTGTAGACCGAGTATGCTAGTGGCCTATCTGTGCTCCACATGCTGCGGGTCTCGTGGGCGTAAGCGACTACGACGGGGTGGGGCCGAACCTGCAATCAGCCAGCTTTACATAGGACCGCATCCATTATCCATCGCCTGAGCTCCCGCAGCCGCAGCTATTAACCCCATTCCACGGGTCGATAGTACCAGATTAGATTCCAGTACTCGGGTTTAGAAGGGCCCATCTATGATCGTAGACATATCATCTACTTACTTAGGGGTCGAACGGAGGGCTAGACGGGCACCGCCAGGTATCCCAACGTCTTAAGGCCCGCAGGACGGTGACTATCGGGATCCCGACTCAAGGCGAAGGGAATTTATAGTTCTCTCCAGCATCAGTTACGCGACAAGATTTGAG
seq00015   CCTTAATCCCTATCTACTGAAAGGACTGTGGGGAGCAGGTAGGGGGGGGCTTCGCTTGCTGGTAGACATCCTGGGGGTGCTTGGACCAAGGCCATACACACGGAACAGACTTACAAATTCGCCAGTGTAGTTTGCAGGATCTACCGAGCCCCTCCTTCATCGTCCTGTAGGAAGTCCTTAATCAAATACCAAACACTCGAGTACGGACCTATTTTAAGCGGAGTCGGGTAGCTACGACGGAACTCCCGCTAGACCGCTGATACGGAGGCTCCCCGTTAAAGAAGATTGTGTAACTGGCCGTCACCATTCATAAAGAGGGTACAAGGTAAGATACCGATTGTGGACCCGATTCCTCGGCCAGCTCTCATAACATAGCCCGCTTGGCGTTCGTACTCCATACACTTATTGAGCCTATCCCCTGTCTGAGTTTGTTGGGATGACCAACATTTTAGGGAGTCACACGGTCATCCCTCTATGGGGTTTCAAATAAAAAAAATCTACATCGCCGTAGACGATGACTACTATCTCGGGCGTAAAAGCTTGGAGTAGGCCAAATTGGAATATCGTAGTGATCCAGCTATCGGCTTCGCATACGTCGTTTGAACCATATACCTTTGCAGGCACGCAGCACGAATCTCTCCCATTTCCTTATTCGAGGTGCTGCCCAGAGATGTGCATAGCTAGCTTCTTATGATCCTTTTATGCTTTGATATGCATCTGTATCTCGGTGAGCTAGACTATATCCTCTTTCCCCTCAGAGAGCAGTCCTGCCGCCTAAAAATTCTTGGTCGTGTCCAGACGCTGTTAAGCCCGTGGTCTACTCGGCGATTAGCCCTGCTCCCCCTGCTATTAACTACCAGAGCCCGGACTATCATAGGGCGCCTGCGTTAGTATACTATATGCTTTAGCCTATCAAGGAAGTATTGATCCCATTGGTATTCCATTAACGGTCCGATTAAACGTCAACCTATGAGTTGTTGAAGACGGGCTCAGCCGACGAGGGAGTGATAATACACGTTTAGTAGCAGCGACGAGGTTTAATCCCTCCGTTTTGGCTCGGTGCCCCTTTACTATGCCGATTTTGTTTGTAGGAGATACCAGCTAGTAGTCAGAGTCAGAGGGGTGGGTTCAAGATCAACCCGTGGGTTCGATATCCTCGCTATTCTTAGGGGGGGCATAAGCTAGTTCGGGTGTCCGTTCTATGCAAAGAGAATGGTCGTGTAGTCTTCCGGACCGGGCACCCGTAGAATGCTTTATTTTTCTCGTCAAATCCGTAGAGTTAACAAACGCTCGGGAGCCACTCTTCTCCCGACCTATACTAAGTGATGACCAGTCAGTGCCACCAGTACCATGGCTACCTGGGTGCTCAAGGGCTCTATGGTTGACTATTGAGTAATATGGTATCTGCGACTTCTTCTATCTTAACGTAATTTCGACGTTCGCATCTATAAGCGTGGATTATAACTTGTGAACCAGCTGCGCACACCCGGCCCATCCTTGCTGCGATTTGCGTTAACATGGCAGTTTGGCCATCGACGCGGGGATGCACTAAATGCAAGTCAAACCAACGGGTTAGGATCGGAAAGCACTGCGCTACGTTTCTCTACATGCGGTGAAGATTCCCATGATACGTACACCGGGGACACACGGCGTATAGCCCACGGGCTCATTCAGTCCATAAATTACGGCCACCGTCGAAGCTTGGCAACCTACCGGTTAGGGTACCGTCGAGTACCCTAATTCCATCGGTCCTAATGCCTCGAAATCCAGAAGCATCACTTTATAGCTCGCGCTACAGGACTAGCGCGAGCCTCAATCAGATGTGATACGCCCTCACATTATGGTTAAGCGAGCAACCTAGGAATCATATACCACGCCCAAGAACGCCTGTAGACCGAGTATGCTAGTGGCCTATCTGTGCTCCACATGCTGCGGGTCTCGTGGGCGTAAGCGACTACGACGGGGTGGGGCCGAACCTGCAATCAGCCAGCTTTACATAGGACCGCATCCATTATCCATCGCCTGAGCTCCCGCAGCCGCAGCTATTAACCCCATTCCACGGGTCGATAGTACCAGATTAGATTCCAGTACTCGGGTTTAGAAGGGCCCATCTATGATCGTAGACATATCATCTACTTACTTAGGGGTCGAACGGAGGGCTAGACGGGCACCGCCAGGTATCCCAACGTCTTAAGGCCCGCAGGACGGTGACTATCGGGATCCCGACTCAAGGCGAAGGGAATTTATAGTTCTCTCCAGCATCAGTTACGCGACAAGATTTGAG
seq00016   CCTTAATCCCTATCTACTGAAAGGACTGTGGGGAGCAGGTAGGGGGGGGCTTCGCTTGCTGGTAGACATCCTGGGGGTGCTTGGACCAAGGCCATACACACGGAACAGACTTACAAATTCGCCAGTGTAGTTTGCAGGATCTACCGAGCCCCTCCTTCATCGTCCTGTAGGAAGTCCTTAATCAAATACCAAACACTCGAGTACGGACCTATTTTAAGCGGAGTCGGGTAGCTACGACGGAACTCCCGCTAGACCGCTGATACGGAGGCTCCCCGTTAAAGAAGATTGTGTAACTGGCCGTCACCATTCATAAAGAGGGTACAAGGTAAGATACCGATTGTGGACCCGATTCCTCGGCCAGCTCTCATAACATAGCCCGCTTGGCGTTCGTACTCCATACACTTATTGAGCCTATCCCCTGTCTGAGTTTGTTGGGATGACCAACATTTTAGGGAGTCACACGGTCATCCCTCTATGGGGTTTCAAATAAAAAAACTCTACATCGCCGTAGACGATGACTACTATCTCGGGCGTAAAAGCTTGGAGTAGGCCAAATTGGAATATCGTAGTGATCCAGCTATCGGCTTCGCATACGTCGTTTGAACCATATACCTTTGCAGGCACGCAGCACGAATCTCTCCCATTTCCTTATTCGAGGTGCTGCCCAGAGATGTGCATAGCTAGCTTCTTATGATCCTTTTATGCTTTGATATGCATCTGTATCTCGGTGAGCTAGACTATATCCTCTTTCCCCTCAGAGAGCAGTCCTGCCGCCTAAAAATTCTTGGTCGTGTCCAGACGCTGTTAAGCCCGTGGTCTACTCGGCGATTAGCCCTGCTCCCCCTGCTATTAACTACCAGAGCCCGGACTATCATAGGGCGCCTGCGTTAGTATACTATATGCTTTAGCCTATCAAGGAAGTATTGATCCCATTGGTATTCCATTAACGGTCCGATTAAACGTCAACCTATGAGTTGTTGAAGACGGGCTCAGCCGACGAGGGAGTGATAATACACGTTTAGTAGCAGCGACGAGGTTTAATCCCTCCGTTTTGGCTCGGTGCCCCTTTACTATGCCGATTTTGTTTGTAGGAGATACCAGCTAGTAGTCAGAGTCAGAGGGGTGGGTTCAAGATCAACCCGTGGGTTCGATATCCTCGCTATTCTTAGGGGGGGCATAAGCTAGTTCGGGTGTCCGTTCTATGCAAAGATAATGGTCGTGTAGTCTTCCGGACCGGGCACCCGTAGAATGCTTTATTTTTCTCGTCAAATCCGTAGAGTTAACAAACGCTCGGGAGCCACTCTTCTCCCGACCTATACTAAGTGATGACCAGTCAGTGCCACCAGTACCATGGCTACCTGGGTGCTCAAGGGCTCTATGGTTGACTATTGAGTAATATGGTATCTGCGACTTCTTCTATCTTAACGTAATTTCGACGTTCGCATCTATAAGCGTGGATTATAACTTGTGAACCAGCTGCGCACACCCGGCCCATCCTTGCTGCGATTTGCGTTAACATGGCAGTTTGGCCATCGACGCGGGGATGCACTAAATGCAAGTCAAACCAACGGGTTAGGATCGGAAAGCACTGCGCTACGTTTCTCTACATGCGGTGAAGATTCCCATGATACGTACACCGGGGACACACGGTGTATAGCCCACGGGCTCATTCAGTCCATAAATTACGGCCACCGTCGAAGCTTGGCAACCTACCGGTTAGGGTACCGTCGAGTACCCTAATTCCATCGGTCCTATTGCCTCGAAATCCAGAAGCATCACTTTATAGCTCGCGCTACAGGACTAGCGCGAGCCTCAATCAGATGTGATACGCCCTCACATTATGGTTAAGCGAGCAACCTAGGAATCATATACCACGCCCAAGAACGCCTGTAGACCGAGTATGCTAGTGGCCTATCTGTGCTCCACATGCTGCGGGTCTCGTGGGCGTAAGCGACTACGACGGGGTGGGGCCGAACCTGCAATCAGCCAGCTTTACATAGGACCGCATCCATTATCCATCGCCTGAGCTCCCGCAGCCGCAGCTATTAACCCCATTCCACGGGTCGATAGTACCAGATTAGATTCCAGTACTCGGGTTTAGAAGGGCCCATCTATGATCGTAGACATATCATCTACTTACTTAGGGGTCGAACGGAGGGCTAGACGGGCACCGCCAGGTATCCCAACGTCTTAAGGCCCGCAGGACGGTGACTATCGGGATCCCGACTCAAGGCGAAGGGAATTTATAGTTCTCTCCAGCATCAGTTACGCGACAAGATTTGAG
seq00017   CCTTAATCCCTATCTACTGAAAGGACTGTGGGGAGCAGGTAGGGGGGGGCTTCGCTTGCTGGTAGACATCCTGGGGGTGCTTGGACCAAGGCCATACACACGGAACAGACTTACAAATTCGCCAGTGTAGTTTGCAGGATCTACCGAGCCCCTCCTTCATCGTCCTGTAGGAAGTCCTTAATCAAATACCAAACACTCGAGTACGGACCTATTTTAAGCGGAGTCGGGTAGCTACGACGGAACTCCCGCTAGACCGCTGATACGGAGGCTCCCCGTTAAAGAAGATTGTGTAACTGGCCGTCACCATTCATAAAGAGGGTACAAGGTAAGATACCGATTGTGGACCCGATTCCTCGGCCAGCTCTCATAACATAGCCCGCTTGGCGTTCGTACTCCATACACTTATTGAGCCTATCCCCTGTCTGAGTTTGTTGGGATGACCAACATTTTAGGGAGTCACACGGTCATCCCTCTATGGGGTTTCAAATAAAAAAAATCTACATCGCCGTAGACGATGACTACTATCTCGGGCGTAAAAGCTTGGAGTAGGCCAAATTGGAATATCGTAGTGATCCAGCTATCGGCTTCGCATACGTCGTTTGAACCATATACCTTTGCAGGCACGCAGCACGAATCTCTCCCATTTCCTTATTCGAGGTGCTGCCCAGAGATGTGCATAGCTAGCTTCTTATGATCCTTTTATGCTTTGATATGCATCTGTATCTCGGTGAGCTAGACTATATCCTCTTTCCCCTCAGAGAGCAGTCCTGCCGCCTAAAAATTCTTGGTCGTGTCCAGACGCTGTTAAGCCCGTGGTCTACTCGGCGATTAGCCCTGCTCCCCCTGCTATTAACTACCAGAGCCCGGACTATCATAGGGCGCTTGCGTTAGTATACTATATGCTTTAGCCTATCAAGGAAGTATTGATCCCATTGGTATTCCATTAACGGTCCGATTAAACGTCAACCTATGAGTTGTTGAAGACGGGCTCAGCCGACGAGGGAGTGATAATACACGTTTAGTAGCAGCGACGAGGTTTAATCCCTCCGTTTTGGCTCGGTGCCCCTTTACTATGCCGATCTTGTTTGTAGGAGATACCAGCTAGTAGTCAGAGTCAGAGGGGTGGGTTCAAGATCAACCCGTGGGTTCGATATCCTCGCTATTCTTAGGGGGGGCATAAGCTAGTTCGGGTGTCCGTTCTATGCAAAGAGAATGGTCGTGTAGTCTTCCGGACCGGGCACCCGTAGAATGCTTTATTTTTCTCGTCAAATCCGTAGAGTTAACAAACGCTCGGGAGCCACTCTTCTCCCGACCTATACTAAGTGATGACCAGTCAGTGCCACCAGTACCATGGCTACCTGGGTGCTCAAGGGCTCTATGGTTGACTATTGAGTAATATGGTATCTGCGACTTCTTCTATCTTAACGTAATTTCGACGTTCGCATCTATAAGCGTGGATTATAACTTGTGAACCAGCTGCGCACACCCGGCCCATCCTTGCTGCGATTTGCGTTAACATGGCAGTTTGGCCATCGACGCGGGGATGCACTAAATGCAAGTCAAACCAACGGGTTAGGATCGGAAAGCACTGCGCTACGTTTCTCTACATGCGGTGAAGATTCCCATGATACGTACACCGGGGACACACGGCGTATAGCCCACGGGCTCATTCAGTCCATAAATTACGGCCACCGTCGAAGCTTGGCAACCTACCGGTTAGGGTACCGTCGAGTACCCTAATTCCATCGGTCCTAATGCCTCGAAATCCAGAAGCATCACTTTATAGCTCGCGCTACAGGACTAGCGCGAGCCTCAATCAGATGTGATACGCCCTCACATTATGGTTAAGCGAGCAACCTAGGAATCATATACCACGCCCAAGAACGCCTGTAGACCGAGTATGCTAGTGGCCTATCTGTGCTCCACATGCTGCGGGTCTCGTGGGCGTAAGCGACTACGACGGGGTGGGGCCGAACCTGCAATCAGCCAGCTTTACATAGGACCGCATCCATTATCCATCGCCTGAGCTCCCGCAGCCGCAGCTATTAACCCCATTCCACGGGTCGATAGTACCAGATTAGATTCCAGTACTCGGGTTTAGAAGGGCCCATCTATGATCGTAGACATATCATCTACTTACTTAGGGGTCGAACGGAGGGCTAGACGGGCACCGCCAGGTATCCCAACGTCTTAAGGCCCGCAGGACGGTGACTATCGGGATCCCGACTCAAGGCGAAGGGAATTTATAGTTCTCTCCAGCATCAGTTACGCGACAAGATTTGAG
seq00018   CCTTAATCCCTATCTACTGAAAGGACTGTGGGGAGCAGGTAGGGGGGGGCTTCGCTTGCTGGTAGACATCCTGGGGGTGCTTGGACCAAGGCCATACACACGGAACAGACTTACAAATTCGCCAGTGTAGTTTGCAGGATCTACCGAGCCCCTCCTTCATCGTCCTGTAGGAAGTCCTTAATCAAATACCAAACACTCGAGTACGGACCTATTTTAAGCGGAGTCGGGTAGCTACGACGGAACTCCCGCTAGACCGCTGATACGGAGGCTCCCCGTTAAAGAAGATTGTGTAACTGGCCGTCACCATTCATAAAGAGGGTACAAGGTAAGATACCGATTGTGGACCCGATTCCTCGGCCAGCTCTCATAACATAGCCCGCTTGGCGTTCGTACTCCATACACTTATTGAGCCTATCCCCTGTCTGAGTTTGTTGCGATGACCAACATTTTAGGGAGTCACACGGTCATCCCTCTATGGGGTTTCAAATAAAAAAAATCTACATCGCCGTAGACGATGACTACTATCTCGGGCGTAAAAGCTTGGAGTAGGCCAAATTGGAATATCGTAGTGATCCAGCTATCGGCTTCGCATACGTCGTTTGAACCATATACCTTTGCAGGCACGCAGCACGAATCTCTCCCATTTCCTTATTCGAGGTGCTGCCCAGAGATGTGCATAGCTAGCTTCTTATGATCCTTTTATGCTTTGATATGCATCTGTATCTCGGTGAGCTAGACTATATCCTCTTTCCCCTCAGAGAGCAGTCCTGCCGCCTAAAAATTCTTGGTCGTGTCCAGACGCTGTTAAGCCCGTGGTCTACTCGGCGATTAGCCCTGCTCCCCCTGCTATTAACTACCAGAGCCCGGACTATCATAGGGCGCCTGCGTTAGTATACTATATGCTTTAGCCTATCAAGGAAGTATTGATCCCATTGGTATTCCATTAACGGTCCGATTAAACGTCAACCTATGAGTTGTTGAAGACGGGCTCAGCCGACGAGGGAGTGATAATACACGTTTAGTAGCAGCGACGAGGTTTAATCCCTCCGTTTTGGCTCGGTGCCCCTTTACTATGCCGATTTTGTTTGTAGGAGATACCAGCTAGTAGTCAGAGTCAGAGGGGTGGGTTCAAGATCAACCCGTGGGTTCGATATCCTCGCTATTCTTAGGGGGGGCATAAGCTAGTTCGGGTGTCCGTTCTATGCAAAGATAATGGTCGTGTAGTCTTCCGGACCGGGCACCCGTAGAATGCTTTATTTTTCTCGTCAAATCCGTAGAGTTAACAAACGCTCGGGAGCCACTCTTCTCCCGACCTATACTAAGTGATGACCAGTCAGTGCCACCAGTACCATGGCTACCTGGGTGCTCAAGGGCTCTATGGTTGACTATTGAGTAATATGGTATCTGCGACTTCTTCTATCTTAACGTAATTTCGACGTTCGCATCTATAAGCGTGGATTATAACTTGTGAACCAGCTGCGCACACCCGGCCCATCCTTGCTGCGATTTGCGTTAACATGGCAGTTTGGCCATCGACGCGGGGATGCACTAAATGCAAGTCAAACCAACGGGTTAGGATCGGAAAGCACTGCGCTACGTTTCTCTACATGCGGTGAAGATTCCCATGATACGTACACCGGGGACACACGGTGTATAGCCCACGGGCTCATTCAGTCCATAAATTACGGCCACCGTCGAAGCTTGGCAACCTACCGGTTAGGGTACCGTCGAGTACCCTAATTCCATCGGTCCTAATGCCTCGAAATCCAGAAGCATCACTTTATAGCTCGCGCTACAGGACTAGCGCGAGCCTCAATCAGATGTGATACGCCCTCACATTATGGTTAAGCGAGCAACCTAGGAATCATATACCACGCCCAAGAACGCCTGTAGACCGAGTATGCTAGTGGCCTATCTGTGCTCCACATGCTGCGGGTCTCGTGGGCGTAAGCGACTACGACGGGGTGGGGCCGAACCTGCAATCAGCCAGCTTTACATAGGACCGCATCCATTATCCATCGCCTGAGCTCCCGCAGCCGCAGCTATTAACCCCATTCCACGGGTCGATAGTACCAGATTAGATTCCAGTACTCGGGTTTAGAAGGGCCCATCTATGATCGTAGACATATCATCTACTTACTTAGGGGTCGAACGGAGGGCTAGACGGGCACCGCCAGGTATCCCAACGTCTTAAGGCCCGCAGGACGGTGACTATCGGGATCCCGACTCAAGGCGAAGGGAATTTATAGTTCTCTCCAGCATCAGTTACGCGACAAGATTTGAG
seq00019   CCTTAATCCCTATCTACTGAAAGGACTGTGGGGAGCAGGTAGGGGGGGGCTTCGCTTGCTGGTAGACATCCTGGGGGTGCTTGGACCAAGGCCATACACACGGAACAGACTTACAAATTCGCCAGTGTAGTTTGCAGGATCTACCGAGCCCCTCCTTCATCGTCCTGTAGGAAGTCCTTAATCAAATACCAAACACTCGAGTACGGACCTATTTTAAGCGGAGTCGGGTAGCTACGACGGAACTCCCGCTAGACCGCTGATACGGAGGCTCCCCGTTAAAGAAGATTGTGTAACTGGCCGTCACCATTCATAAAGAGGGTACAAGGTAAGATACCGATTGTGGACCCGATTCCTCGGCCAGCTCTCATAACATAGCCCGCTTGGCGTTCGTACTCCATACACTTATTGAGCCTATCCCCTGTCTGAGTTTGTTGGGATGACCAACATTTTAGGGAGTCACACGGTCATCCCTCTATGGGGTTTCAAATAAAAAAAATCTACATCGCCGTAGACGATGACTACTATCTCGGGCGTAAAAGCTTGGAGTAGGCCAAATTGGAATATCGTAGTGATCCAGCTATCGGCTTCGCATACGTCGTTTGAACCATATACCTTTGCAGGCACGCAGCACGAATCTCTCCCATTTCCTTATTCGAGGTGCTGCCCAGAGATGTGCATAGCTAGCTTCTTATGATCCTTTTATGCTTTGATATGCATCTGTATCTCGGTGAGCTAGACTATATCCTCTTTCCCCTCAGAGAGCAGTCCTGCCGCCTAAAAATTCTTGGTCGTGTCCAGACGCTGTTAAGCCCGTGGTCTACTCGGCGATTAGCCCTGCTCCCCCTGCTATTAACTACCAGAGCCCGGACTATCATAGGGCGCCTGCGTTAGTATACTATATGCTTTAGCCTATCAAGGAAGTATTGATCCCATTGGTATTCCATTAACGGTCCGATTAAACGTCAACCTATGAGTTGTTGAAGACGGGCTCAGCCGACGAGGGAGTGATAATACACGTTTAGTAGCAGCGACGAGGTTTAATCCCTCCGTTTTGGCTCGGTGCCCCTTTACTATGCCGATCTTGTTTGTAGGAGATACCAGCTAGTAGTCAGAGTCAGAGGGGTGGGTTCAAGATCAACCCGTGGGTTCGATATCCTCGCTATTCTTAGGGGGGGCATAAGCTAGTTCGGGTGTCCGTTCTATGCAAAGAGAATGGTCGTGTAGTCTTCCGGACCGGGCACCCGTAGAATGCTTTATTTTTCTCGTCAAATCCGTAGAGTTAACAAACGCTCGGGAGCCACTCTTCTCCCGACCTATACTAAGTGATGACCAGTCAGTGCCACCAGTACCATGGCTACCTGGGTGCTCAAGGGCTCTATGGTTGACTATTGAGTAATATGGTATCTGCGACTTCTTCTATCTTAACGTAATTTCGACGTTCGCATCTATAAGCGTGGATTATAACTTGTGAACCAGCTGCGCACACCCGGCCCATCCTTGCTGCGATTTGCGTTAACATGGCAGTTTGGCCATCGACGCGGGGATGCACTAAATGCAAGTCAAACCAACGGGTTAGGATCGGAAAGCACTGCGCTACGTTTCTCTACATGCGGTGAAGATTCCCATGATACGTACACCGGGGACACACGGCGTATAGCCCACGGGCTCATTCAGTCCATAAATTACGGCCACCGTCGAAGCTTGGCAACCTACCGGTTAGGGTACCGTCGAGTACCCTAATTCCATCGGTCCTAATGCCTCGAAATCCAGAAGCATCACTTTATAGCTCGCGCTACAGGACTAGCGCGAGCCTCAATCAGATGTGATACGCCCTCACATTATGGTTAAGCGAGCAACCTAGGAATCATATACCACGCCCAAGAACGCCTGTAGACCGAGTATGCTAGTGGCCTATCTGTGCTCCACATGCTGCGGGTCTCGTGGGCGTAAGCGACTACGACGGGGTGGGGCCGAACCTGCAATCAGCCAGCTTTACATAGGACCGCATCCATTATCCATCGCCTGAGCTCCCGCAGCCGCAGCTATTAACCCCATTCCACGGGTCGATAGTACCAGATTAGATTCCAGTACTCGGGTTTAGAAGGGCCCATCTATGATCGTAGACATATCATCTACTTACTTAGGGGTCGAACGGAGGGCTAGACGGGCACCGCCAGGTATCCCAACGTCTTAAGGCCCGCAGGACGGTGACTATCGGGATCCCGACTCAAGGCGAAGGGAATTTATAGTTCTCTCCAGCATCAGTTACGCGACAAGATTTGAG
seq00020   CCTTAATCCCTATCTACTGAAAGGACTGTGGGGAGCAGGTAGGGGGGGGCTTCGCTTGCTGGTAGACATCCTGGGGGTGCTTGGACCAAGGCCATACACACGGAACAGACTTACAAATTCGCCAGTGTAGTTTGCAGGATCTACCGAGCCCCTCCTTCATCGTCCTGTAGGAAGTCCTTAATCAAATACCAAACACTCGAGTACGGACCTATTTTAAGCGGAGTCGGGTAGCTACGACGGAACTCCCGCTAGACCGCTGATACGGAGGCTCCCCGTTAAAGAAGATTGTGTAACTGGCCGTCACCATTCATAAAGAGGGTACAAGGTAAGATACCGATTGTGGACCCGATTCCTCGGCCAGCTCTCATAACATAGCCCGCTTGGCGTTCGTACTCCATACACTTATTGAGCCTATCCCCTGTCTGAGTTTGTTGGGATGACCAACATTTTAGGGAGTCACACGGTCATCCCTCTATGGGGTTTCAAATAAAAAAAATCTACATCGCCGTAGACGATGACTACTATCTCGGGCGTAAAAGCTTGGAGTAGGCCAAATTGGAATATCGTAGTGATCCAGCTATCGGCTTCGCATACGTCGTTTGAACCATATACCTTTGCAGGCACGCAGCACGAATCTCTCCCATTTCCTTATTCGAGGTGCTGCCCAGAGATGTGCATAGCTAGCTTCTTATGATCCTTTTATGCTTTGATATGCATCTGTATCTCGGTGAGCTAGACTATATCCTCTTTCCCCTCAGAGAGCAGTCCTGCCGCCTAAAAATTCTTGGTCGTGTCCAGACGCTGTTAAGCCCGTGGTCTACTCGGCGATTAGCCCTGCTCCCCCTGCTATTAACTACCAGAGCCCGGACTATCATAGGGCGCCTGCGTTAGTATACTATATGCTTTAGCCTATCAAGGAAGTATTGATCCCATTGGTATTCCATTAACGGTCCGATTAAACGTCAACCTATGAGTTGTTGAAGACGGGCTCAGCCGACGAGGGAGTGATAATACACGTTTAGTAGCAGCGACGAGGTTTAATCCCTCCGTTTTGGCTCGGTGCCCCTTTACTATGCCGATCTTGTTTGTAGGAGATACCAGCTAGTAGTCAGAGTCAGAGGGGTGGGTTCAAGATCAACCCGTGGGTTCGATATCCTCGCTATTCTTAGGGGGGGCATAAGCTAGTTCGGGTGTCCGTTCTATGCAAAGAGAATGGTCGTGTAGTCTTCCGGACCGGGCACCCGTAGAATGCTTTATTTTTCTCGTCAAATCCGTAGAGTTAACAAACGCTCGGGAGCCACTCTTCTCCCGACCTATACTAAGTGATGACCAGTCAGTGCCACCAGTACCATGGCTACCTGGGTGCTCAAGGGCTCTATGGTTGACTATTGAGTAATATGGTATCTGCGACTTCTTCTATCTTAACGTAATTTCGACGTTCGCATCTATAAGCGTGGATTATAACTTGTGAACCAGCTGCGCACACCCGGCCCATCCTTGCTGCGATTTGCGTTAACATGGCAGTTTGGCCATCGACGCGGGGATGCACTAAATGCAAGTCAAACCAACGGGTTAGGATCGGAAAGCACTGCGCTACGTTTCTCTACATGCGGTGAAGATTCCCATGATACGTACACCGGGGACACACGGCGTATAGCCCACGGGCTCATTCAGTCCATAAATTACGGCCACCGTCGAAGCTTGGCAACCTACCGGTTAGGGTACCGTCGAGTACCCTAATTCCATCGGTCCTAATGCCTCGAAATCCAGAAGCATCACTTTATAGCTCGCGCTACAGGACTAGCGCGAGCCTCAATCAGATGTGATACGCCCTCACATTATGGTTAAGCGAGCAACCTAGGAATCATATACCACGCCCAAGAACGCCTGTAGACCGAGTATGCTAGTGGCCTATCTGTGCTCCACATGCTGCGGGTCTCGTGGGCGTAAGCGACTACGACGGGGTGGGGCCGAACCTGCAATCAGCCAGCTTTACATAGGACCGCATCCATTATCCATCGCCTGAGCTCCCGCAGCCGCAGCTATTAACCCCATTCCACGGGTCGATAGTACCAGATTAGATTCCAGTACTCGGGTTTAGAAGGGCCCATCTATGATCGTAGACATATCATCTACTTACTTAGGGGTCGAACGGAGGGCTAGACGGGCACCGCCAGGTATCCCAACGTCTTAAGGCCCGCAGGACGGTGACTATCGGGATCCCGACTCAAGGCGAAGGGAATTTATAGTTCTCTCCAGCATCAGTTACGCGACAAGATTTGAG
seq00021   CCTTAATCCCTATCTACTGAAAGGACTGTGGGGAGCAGGTAGGGGGGGGCTTCGCTTGCTGGTAGACATCCTGGGGGTGCTTGGACCAAGGCCATACACACGGAACAGACTTACAAATTCGCCAGTGTAGTTTGCAGGATCTACCGAGCCCCTCCTTCATCGTCCTGTAGGAAGTCCTTAATCAAATACCAAACACTCGAGTACGGACCTATTTTAAGCGGAGTCGGGTAGCTACGACGGAACTCCCGCTAGACCGCTGATACGGAGGCTCCCCGTTAAAGAAGATTGTGTAACTGGCCGTCACCATTCATAAAGAGGGTACAAGGTAAGATACCGATTGTGGACCCGATTCCTCGGCCAGCTCTCATAACATAGCCCGCTTGGCGTTCGTACTCCATACACTTATTGAGCCTATCCCCTGTCTGAGTTTGTTGGGATGACCAACATTTTAGGGAGTCACACGGTCATCCCTCTATGGGGTTTCAAATAAAAAAAATCTACATCGCCGTAGACGATGACTACTATCTCGGGCGTAAAAGCTTGGAGTAGGCCAAATTGGAATATCGTAGTGATCCAGCTATCGGCTTCGCATACGTCGTTTGAACCATATACCTTTGCAGGCACGCAGCACGAATCTCTCCCATTTCCTTATTCGAGGTGCTGCCCAGAGATGTGCATAGCTAGCTTCTTATGATCCTTTTATGCTTTGATATGCATCTGTATCTCGGTGAGCTAGACTATATCCTCTTTCCCCTCAGAGAGCAGTCCTGCCGCCTAAAAATTCTTGGTCGTGTCCAGACGCTGTTAAGCCCGTGGTCTACTCGGCGATTAGCCCTGCTCCCCCTGCTATTAACTACCAGAGCCCGGACTATCATAGGGCGCCTGCGTTAGTATACTATATGCTTTAGCCTATCAAGGAAGTATTGATCCCATTGGTATTCCATTAACGGTCCGATTAAACGTCAACCTATGAGTTGTTGAAGACGGGCTCAGCCGACGAGGGAGTGATAATACACGTTTAGTAGCAGCGACGAGGTTTAATCCCTCCGTTTTGGCTCGGTGCCCCTTTACTATGCCGATTTTGTTTGTAGGAGATACCAGCTAGTAGTCAGAGTCAGAGGGGTGGGTTCAAGATCAACCCGTGGGTTCGATATCCTCGCTATTCTTAGGGGGGGCATAAGCTAGTTCGGGTGTCCGTTCTATGCAAAGAGAATGGTCGTGTAGTCTTCCGGACCGGGCACCCGTAGAATGCTTTATTTTTCTCGTCAAATCCGTAGAGTTAACAAACGCTCGGGAGCCACTCTTCTCCCGACCTATACTAAGTGATGACCAGTCAGTGCCACCAGTACCATGGCTACCTGGGTGCTCAAGGGCTCTATGGTTGACTATTGAGTAATATGGTATCTGCGACTTCTTCTATCTTAACGTAATTTCGACGTTCGCATCTATAAGCGTGGATTATAACTTGTGAACCAGCTGCGCACACCCGGCCCATCCTTGCTGCGATTTGCGTTAACATGGCAGTTTGGCCATCGACGCGGGGATGCACTAAATGCAAGTCAAACCAACGGGTTAGGATCGGAAAGCACTGCGCTACGTTTCTCTACATGCGGTGAAGATTCCCATGATACGTACACCGGGGACACACGGCGTATAGCCCACGGGCTCATTCAGTCCATAAATTACGGCCACCGTCGAAGCTTGGCAACCTACCGGTTAGGGTACCGTCGAGTACCCTAATTCCATCGGTCCTAATGCCTCGAAATCCAGAAGCATCACTTTATAGCTCGCGCTACAGGACTAGCGCGAGCCTCAATCAGATGTGATACGCCCTCACATTATGGTTAAGCGAGCAACCTAGGAATCATATACCACGCCCAAGAACGCCTGTAGACCGAGTATGCTAGTGGCCTATCTGTGCTCCACATGCTGCGGGTCTCGTGGGCGTAAGCGACTACGACGGGGTGGGGCCGAACCTGCAATCAGCCAGCTTTACATAGGACCGCATCCATTATCCATCGCCTGAGCTCCCGCAGCCGCAGCTATTAACCCCATTCCACGGGTCGATAGTACCAGATTAGATTCCAGTACTCGGGTTTAGAAGGGCCCATCTATGATCGTAGACATATCATCTACTTACTTAGGGGTCGAACGGAGGGCTAGACGGGCACCGCCAGGTATCCCAACGTCTTAAGGCCCGCAGGACGGTGACTATCGGGATCCCGACTCAAGGCGAAGGGAATTTATAGTTCTCTCCAGCATCAGTTACGCGACAAGATTTGAG
seq00022   CCTTAATCCCTATCTACTGAAAGGACTGTGGGGAGCAGGTAGGGGGGGGCTTCGCTTGCTGGTAGACATCCTGGGGGTGCTTGGACCAAGGCCATACACACGGAACAGACTTACAAATTCGCCAGTGTAGTTTGCAGGATCTACCGAGCCCCTCCTTCATCGTCCTGTAGGAAGTCCTTAATCAAATACCAAACACTCGAGTACGGACCTATTTTAAGCGGAGTCGGGTAGCTACGACGGAACTCCCGCTAGACCGCTGATACGGAGGCTCCCCGTTAAAGAAGATTGTGTAACTGGCCGTCACCATTCATAAAGAGGGTACAAGGTAAGATACCGATTGTGGACCCGATTCCTCGGCCAGCTCTCATAACATAGCCCGCTTGGCGTTCGTACTCCATACACTTATTGAGCCTATCCCCTGTCTGAGTTTGTTGGGATGACCAACATTTTAGGGAGTCACACGGTCATCCCTCTATGGGGTTTCAAATAAAAAAAATCTACATCGCCGTAGACGATGACTACTATCTCGGGCGTAAAAGCTTGGAGTAGGCCAAATTGGAATATCGTAGTGATCCAGCTATCGGCTTCGCATACGTCGTTTGAACCATATACCTTTGCAGGCACGCAGCACGAATCTCTCCCATTTCCTTATTCGAGGTGCTGCCCAGAGATGTGCATAGCTAGCTTCTTATGATCCTTTTATGCTTTGATATGCATCTGTATCTCGGTGAGCTAGACTATATCCTCTTTCCCCTCAGAGAGCAGTCCTGCCGCCTAAAAATTCTTGGTCGTGTCCAGACGCTGTTAAGCCCGTGGTCTACTCGGCGATTAGCCCTGCTCCCCCTGCTATTAACTACCAGAGCCCGGACTATCATAGGGCGCCTGCGTTAGTATACTATATGCTTTAGCCTATCAAGGAAGTATTGATCCCATTGGTATTCCATTAACGGTCCGATTAAACGTCAACCTATGAGTTGTTGAAGACGGGCTCAGCCGACGAGGGAGTGATAATACACGTTTAGTAGCAGCGACGAGGTTTAATCCCTCCGTTTTGGCTCGGTGCCCCTTTACTATGCCGATTTTGTTTGTAGGAGATACCAGCTAGTAGTCAGAGTCAGAGGGGTGGGTTCAAGATCAACCCGTGGGTTCGATATCCTCGCTATTCTTAGGGGGGGCATAAGCTAGTTCGGGTGTCCGTTCTATGCAAAGATAATGGTCGTGTAGTCTTCCGGACCGGGCACCCGAAGAATGCTTTATTTTTCTCGTCAAATCCGTAGAGTTAACAAACGCTCGGGAGCCACTCTTCTCCCGACCTATACTAAGTGATGACCAGTCAGTGCCACCAGTACCATGGCTACCTGGGTGCTCAAGGGCTCTATGGTTGACTATTGAGTAATATGGTATCTGCGACTTCTTCTATCTTAACGTAATTTCGACGTTCGCATCTATAAGCGTGGATTATAACTTGTGAACCAGCTGCGCACACCCGGCCCATCCTTGCTGCGATTTGCGTTAACATGGCAGTTTGGCCATCGACGCGGGGATGCACTAAATGCAAGTCAAACCAACGGGTTAGGATCGGAAAGCACTGCGCTACGTTTCTCTACATGCGGTGAAGATTCCCATGATACGTACACCGGGGACACACGGTGTATAGCCCACGGGCTCATTCAGTCCATAAATTACGGCCACCGTCGAAGCTTGGCAACCTACCGGTTAGGGTACCGTCGAGTACCCTAATTCCATCGGTCCTAATGCCTCGAAATCCAGAAGCATCACTTTATAGCTCGCGCTACAGGACTAGCGCGAGCCTCAATCAGATGTGATACGCCCTCACATTATGGTTAAGCGAGCAACCTAGGAATCATATACCACGCCCAAGAACGCCTGTAGACCGAGTATGCTAGTGGCCTATCTGTGCTCCACATGCTGCGGGTCTCGTGGGCGTAAGCGACTACGACGGGGTGGGGCCGAACCTGCAATCAGCCAGCTTTACATAGGACCGCATCCATTATCCATCGCCTGAGCTCCCGCAGCCGCAGCTATTAACCCCATTCCACGGGTCGATAGTACCAGATTAGATTCCAGTACTCGGGTTTAGAAGGGCCCATCTATGATCGTAGACATATCATCTACTTACTTAGGGGTCGAACGGAGGGCTAGACGGGCACCGCCAGGTATCCCAACGTCTTAAGGCCCGCAGGACGGTGACTATCGGGATCCCGACTCAAGGCGAAGGGAATTTATAGTTCTCTCCAGCATCAGTTACGCGACAAGATTTGAG
seq00023   CCTTAATCCCTATCTACTGAAAGGACTGTGGGGAGCAGGTAGGGGGGGGCTTCGCTTGCTGGTAGACATCCTGGGGGTGCTTGGACCAAGGCCATACACACGGAACAGACTTACAAATTCGCCAGTGTAGTTTGCAGGATCTACCGAGCCCCTCCTTCATCGTCCTGTAGGAAGTCCTTAATCAAATACCAAACACTCGAGTACGGACCTATTTTAAGCGGAGTCGGGTAGCTACGACGGAACTCCCGCTAGACCGCTGATACGGAGGCTCCCCGTTAAAGAAGATTGTGTAACTGGCCGTCACCATTCATAAAGAGGGTACAAGGTAAGATACCGATTGTGGACCCGATTCCTCGGCCAGCTCTCATAACATAGCCCGCTTGGCGTTCGTACTCCATACACTTATTGAGCCTATCCCCTGTCTGAGTTTGTTGGGATGACCAACATTTTAGGGAGTCACACGGTCATCCCTCTATGGGGTTTCAAATAAAAAAAATCTACATCGCCGTAGACGATGACTACTATCTCGGGCGTAAAAGCTTGGAGTAGGCCAAATTGGAATATCGTAGTGATCCAGCTATCGGCTTCGCATACGTCGTTTGAACCATATACCTTTGCAGGCACGCAGCACGAATCTCTCCCATTTCCTTATTCGAGGTGCTGCCCAGAGATGTGCATAGCTAGCTTCTTATGATCCTTTTATGCTTTGATATGCATCTGTATCTCGGTGAGCTAGACTATATCCTCTTTCCCCTCAGAGAGCAGTCCTGCCGCCTAAAAATTCTTGGTCGTGTCCAGACGCTGTTAAGCCCGTGGTCTACTCGGCGATTAGCCCTGCTCCCCCTGCTATTAACTACCAGAGCCCGGACTATCATAGGGCGCCTGCGTTAGTATACTATATGCTTTAGCCTATCAAGGAAGTATTGATCCCATTGGTATTCCATTAACGGTCCGATTAAACGTCAACCTATGAGTTGTTGAAGACGGGCTCAGCCGACGAGGGAGTGATAATACACGTTTAGTAGCAGCGACGAGGTTTAATCCCTCCGTTTTGGCTCGGTGCCCCTTTACTATGCCGATTTTGTTTGTAGGAGATACCAGCTAGTAGTCAGAGTCAGAGGGGTGGGTTCAAGATCAACCCGTGGGTTCGATATCCTCGCTATTCTTAGGGGGGGCATAAGCTAGTTCGGGTGTCCGTTCTATGCAAAGATAATGGTCGTGTAGTCTTCCGGACCGGGCACCCGAAGAATGCTTTATTTTTCTCGTCAAATCCGTAGAGTTAACAAACGCTCGGGAGCCACTCTTCTCCCGACCTATACTAAGTGATGACCAGTCAGTGCCACCAGTACCATGGCTACCTGGGTGCTCAAGGGCTCTATGGTTGACTATTGAGTAATATGGTATCTGCGACTTCTTCTATCTTAACGTAATTTCGACGTTCGCATCTATAAGCGTGGATTATAACTTGTGAACCAGCTGCGCACACCCGGCCCATCCTTGCTGCGATTTGCGTTAACATGGCAGTTTGGCCATCGACGCGGGGATGCACTAAATGCAAGTCAAACCAACGGGTTAGGATCGGAAAGCACTGCGCTACGTTTCTCTACATGCGGTGAAGATTCCCATGATACGTACACCGGGGACACACGGTGTATAGCCCACGGGCTCATTCAGTCCATAAATTACGGCCACCGTCGAAGCTTGGCAACCTACCGGTTAGGGTACCGTCGAGTACCCTAATTCCATCGGTCCTAATGCCTCGAAATCCAGAAGCATCACTTTATAGCTCGCGCTACAGGACTAGCGCGAGCCTCAATCAGATGTGATACGCCCTCACATTATGGTTAAGCGAGCAACCTAGGAATCATATACCACGCCCAAGAACGCCTGTAGACCGAGTATGCTAGTGGCCTATCTGTGCTCCACATGCTGCGGGTCTCGTGGGCGTAAGCGACTACGACGGGGTGGGGCCGAACCTGCAATCAGCCAGCTTTACATAGGACCGCATCCATTATCCATCGCCTGAGCTCCCGCAGCCGCAGCTATTAACCCCATTCCACGGGTCGATAGTACCAGATTAGATTCCAGTACTCGGGTTTAGAAGGGCCCATCTATGATCGTAGACATATCATCTACTTACTTAGGGGTCGAACGGAGGGCTAGACGGGCACCGCCAGGTATCCCAACGTCTTAAGGCCCGCAGGACGGTGACTATCGGGATCCCGACTCAAGGCGAAGGGAATTTATAGTTCTCTCCAGCATCAGTTACGCGACAAGATTTGAG
seq00024   CCTTAATCCCTATCTACTGAAAGGACTGTGGGGAGCAGGTAGGGGGGGGCTTCGCTTGCTGGTAGACATCCTGGGGGTGCTTGGACCAAGGCCATACACACGGAACAGACTTACAAATTCGCCAGTGTAGTTTGCAGGATCTACCGAGCCCCTCCTTCATCGTCCTGTAGGAAGTCCTTAATCAAATACCAAACACTCGAGTACGGACCTATTTTAAGCGGAGTCGGGTAGCTACGACGGAACTCCCGCTAGACCGCTGATACGGAGGCTCCCCGTTAAAGAAGATTGTGTAACTGGCCGTCACCATTCATAAAGAGGGTACAAGGTAAGATACCGATTGTGGACCCGATTCCTCGGCCAGCTCTCATAACATAGCCCGCTTGGCGTTCGTACTCCATACACTTATTGAGCCTATCCCCTGTCTGAGTTTGTTGCGATGACCAACATTTTAGGGAGTCACACGGTCATCCCTCTATGGGGTTTCAAATAAAAAAAATCTACATCGCCGTAGACGATGACTACTATCTCGGGCGTAAAAGCTTGGAGTAGGCCAAATTGGAATATCGTAGTGATCCAGCTATCGGCTTCGCATACGTCGTTTGAACCATATACCTTTGCAGGCACGCAGCACGAATCTCTCCCATTTCCTTATTCGAGGTGCTGCCCAGAGATGTGCATAGCTAGCTTCTTATGATCCTTTTATGCTTTGATATGCATCTGTATCTCGGTGAGCTAGACTATATCCTCTTTCCCCTCAGAGAGCAGTCCTGCCGCCTAAAAATTCTTGGTCGTGTCCAGACGCTGTTAAGCCCGTGGTCTACTCGGCGATTAGCCCTGCTCCCCCTGCTATTAACTACCAGAGCCCGGACTATCATAGGGCGCCTGCGTTAGTATACTATATGCTTTAGCCTATCAAGGAAGTATTGATCCCATTGGTATTCCATTAACGGTCCGATTAAACGTCAACCTATGAGTTGTTGAAGACGGGCTCAGCCGACGAGGGAGTGATAATACACGTTTAGTAGCAGCGACGAGGTTTAATCCCTCCGTTTTGGCTCGGTGCCCCTTTACTATGCCGATTTTGTTTGTAGGAGATACCAGCTAGTAGTCAGAGTCAGAGGGGTGGGTTCAAGATCAACCCGTGGGTTCGATATCCTCGCTATTCTTAGGGGGGGCATAAGCTAGTTCGGGTGTCCGTTCTATGCAAAGATAATGGTCGTGTAGTCTTCCGGACCGGGCACCCGTAGAATGCTTTATTTTTCTCGTCAAATCCGTAGAGTTAACAAACGCTCGGGAGCCACTCTTCTCCCGACCTATACTAAGTGATGACCAGTCAGTGCCACCAGTACCATGGCTACCTGGGTGCTCAAGGGCTCTATGGTTGACTATTGAGTAATATGGTATCTGCGACTTCTTCTATCTTAACGTAATTTCGACGTTCGCATCTATAAGCGTGGATTATAACTTGTGAACCAGCTGCGCACACCCGGCCCATCCTTGCTGCGATTTGCGTTAACATGGCAGTTTGGCCATCGACGCGGGGATGCACTAAATGCAAGTCAAACCAACGGGTTAGGATCGGAAAGCACTGCGCTACGTTTCTCTACATGCGGTGAAGATTCCCATGATACGTACACCGGGGACACACGGTGTATAGCCCACGGGCTCATTCAGTCCATAAATTACGGCCACCGTCGAAGCTTGGCAACCTACCGGTTAGGGTACCGTCGAGTACCCTAATTCCATCGGTCCTAATGCCTCGAAATCCAGAAGCATCACTTTATAGCTCGCGCTACAGGACTAGCGCGAGCCTCAATCAGATGTGATACGCCCTCACATTATGGTTAAGCGAGCAACCTAGGAATCATATACCACGCCCAAGAACGCCTGTAGACCGAGTATGCTAGTGGCCTATCTGTGCTCCACATGCTGCGGGTCTCGTGGGCGTAAGCGACTACGACGGGGTGGGGCCGAACCTGCAATCAGCCAGCTTTACATAGGACCGCATCCATTATCCATCGCCTGAGCTCCCGCAGCCGCAGCTATTAACCCCATTCCACGGGTCGATAGTACCAGATTAGATTCCAGTACTCGGGTTTAGAAGGGCCCATCTATGATCGTAGACATATCATCTACTTACTTAGGGGTCGAACGGAGGGCTAGACGGGCACCGCCAGGTATCCCAACGTCTTAAGGCCCGCAGGACGGTGACTATCGGGATCCCGACTCAAGGCGAAGGGAATTTATAGTTCTCTCCAGCATCAGTTACGCGACAAGATTTGAG
seq00025   CCTTAATCCCTATCTACTGAAAGGACTGTGGGGAGCAGGTAGGGGGGGGCTTCGCTTGCTGGTAGACATCCTGGGGGTGCTTGGACCAAGGCCATACACACGGAACAGACTTACAAATTCGCCAGTGTAGTTTGCAGGATCTACCGAGCCCCTCCTTCATCGTCCTGTAGGAAGTCCTTAATCAAATACCAAACACTCGAGTACGGACCTATTTTAAGCGGAGTCGGGTAGCTACGACGGAACTCCCGCTAGACCGCTGATACGGAGGCTCCCCGTTAAAGAAGATTGTGTAACTGGCCGTCACCATTCATAAAGAGGGTACAAGGTAAGATACCGATTGTGGACCCGATTCCTCGGCCAGCTCTCATAACATAGCCCGCTTGGCGTTCGTACTCCATACACTTATTGAGCCTATCCCCTGTCTGAGTTTGTTGGGATGACCAACATTTTAGGGAGTCACACGGTCATCCCTCTATGGGGTTTCAAATAAAAAAAATCTACATCGCCGTAGACGATGACTACTATCTCGGGCGTAAAAGCTTGGAGTAGGCCAAATTGGAATATCGTAGTGATCCAGCTATCGGCTTCGCATACGTCGTTTGAACCATATACCTTTGCAGGCACGCAGCACGAATCTCTCCCATTTCCTTATTCGAGGTGCTGCCCAGAGATGTGCATAGCTAGCTTCTTATGATCCTTTTATGCTTTGATATGCATCTGTATCTCGGTGAGCTAGACTATATCCTCTTTCCCCTCAGAGAGCAGTCCTGCCGCCTAAAAATTCTTGGTCGTGTCCAGACGCTGTTAAGCCCGTGGTCTACTCGGCGATTAGCCCTGCTCCCCCTGCTATTAACTACCAGAGCCCGGACTATCATAGGGCGCCTGCGTTAGTATACTATATGCTTTAGCCTATCAAGGAAGTATTGATCCCATTGGTATTCCATTAACGGTCCGATTAAACGTCAACCTATGAGTTGTTGAAGACGGGCTCAGCCGACGAGGGAGTGATAATACACGTTTAGTAGCAGCGACGAGGTTTAATCCCTCCGTTTTGGCTCGGTGCCCCTTTACTATGCCGATTTTGTTTGTAGGAGATACCAGCTAGTAGTCAGAGTCAGAGGGGTGGGTTCAAGATCAACCCGTGGGTTCGATATCCTCGCTATTCTTAGGGGGGGCATAAGCTAGTTCGGGTGTCCGTTCTATGCAAAGATAATGGTCGTGTAGTCTTCCGGACCGGGCACCCGAAGAATGCTTTATTTTTCTCGTCAAATCCGTAGAGTTAACAAACGCTCGGGAGCCACTCTTCTCCCGACCTATACTAAGTGATGACCAGTCAGTGCCACCAGTACCATGGCTACCTGGGTGCTCAAGGGCTCTATGGTTGACTATTGAGTAATATGGTATCTGCGACTTCTTCTATCTTAACGTAATTTCGACGTTCGCATCTATAAGCGTGGATTATAACTTGTGAACCAGCTGCGCACACCCGGCCCATCCTTGCTGCGATTTGCGTTAACATGGCAGTTTGGCCATCGACGCGGGGATGCACTAAATGCAAGTCAAACCAACGGGTTAGGATCGGAAAGCACTGCGCTACGTTTCTCTACATGCGGTGAAGATTCCCATGATACGTACACCGGGGACACACGGTGTATAGCCCACGGGCTCATTCAGTCCATAAATTACGGCCACCGTCGAAGCTTGGCAACCTACCGGTTAGGGTACCGTCGAGTACCCTAATTCCATCGGTCCTAATGCCTCGAAATCCAGAAGCATCACTTTATAGCTCGCGCTACAGGACTAGCGCGAGCCTCAATCAGATGTGATACGCCCTCACATTATGGTTAAGCGAGCAACCTAGGAATCATATACCACGCCCAAGAACGCCTGTAGACCGAGTATGCTAGTGGCCTATCTGTGCTCCACATGCTGCGGGTCTCGTGGGCGTAAGCGACTACGACGGGGTGGGGCCGAACCTGCAATCAGCCAGCTTTACATAGGACCGCATCCATTATCCATCGCCTGAGCTCCCGCAGCCGCAGCTATTAACCCCATTCCACGGGTCGATAGTACCAGATTAGATTCCAGTACTCGGGTTTAGAAGGGCCCATCTATGATCGTAGACATATCATCTACTTACTTAGGGGTCGAACGGAGGGCTAGACGGGCACCGCCAGGTATCCCAACGTCTTAAGGCCCGCAGGACGGTGACTATCGGGATCCCGACTCAAGGCGAAGGGAATTTATAGTTCTCTCCAGCATCAGTTACGCGACAAGATTTGAG
seq00026   CCTTAATCCCTATCTACTGAAAGGACTGTGGGGAGCAGGTAGGGGGGGGCTTCGCTTGCTGGTAGACATCCTGGGGGTGCTTGGACCAAGGCCATACACACGGAACAGACTTACAAATTCGCCAGTGTAGTTTGCAGGATCTACCGAGCCCCTCCTTCATCGTCCTGTAGGAAGTCCTTAATCAAATACCAAACACTCGAGTACGGACCTATTTTAAGCGGAGTCGGGTAGCTACGACGGAACTCCCGCTAGACCGCTGATACGGAGGCTCCCCGTTAAAGAAGATTGTGTAACTGGCCGTCACCATTCATAAAGAGGGTACAAGGTAAGATACCGATTGTGGACCCGATTCCTCGGCCAGCTCTCATAACATAGCCCGCTTGGCGTTCGTACTCCATACACTTATTGAGCCTATCCCCTGTCTGAGTTTGTTGGGATGACCAACATTTTAGGGAGTCACACGGTCATCCCTCTATGGGGTTTCAAATAAAAAAAATCTACATCGCCGTAGACGATGACTACTATCTCGGGCGTAAAAGCTTGGAGTAGGCCAAATTGGAATATCGTAGTGATCCAGCTATCGGCTTCGCATACGTCGTTTGAACCATATACCTTTGCAGGCACGCAGCACGAATCTCTCCCATTTCCTTATTCGAGGTGCTGCCCAGAGATGTGCATAGCTAGCTTCTTATGATCCTTTTATGCTTTGATATGCATCTGTATCTCGGTGAGCTAGACTATATCCTCTTTCCCCTCAGAGAGCAGTCCTGCCGCCTAAAAATTCTTGGTCGTGTCCAGACGCTGTTAAGCCCGTGGTCTACTCGGCGATTAGCCCTGCTCCCCCTGCTATTAACTACCAGAGCCCGGACTATCATAGGGCGCCTGCGTTAGTATACTATATGCTTTAGCCTATCAAGGAAGTATTGATCCCATTGGTATTCCATTAACGGTCCGATTAAACGTCAACCTATGAGTTGTTGAAGACGGGCTCAGCCGACGAGGGAGTGATAATACACGTTTAGTAGCAGCGACGAGGTTTAATCCCTCCGTTTTGGCTCGGTGCCCCTTTACTATGCCGATTTTGTTTGTAGGAGATACCAGCTAGTAGTCAGAGTCAGAGGGGTGGGTTCAAGATCAACCCGTGGGTTCGATATCCTCGCTATTCTTAGGGGGGGCATAAGCTAGTTCGGGTGTCCGTTCTATGCAAAGATAATGGTCGTGTAGTCTTCCGGACCGGGCACCCGAAGAATGCTTTATTTTTCTCGTCAAATCCGTAGAGTTAACAAACGCTCGGGAGCCACTCTTCTCCCGACCTATACTAAGTGATGACCAGTCAGTGCCACCAGTACCATGGCTACCTGGGTGCTCAAGGGCTCTATGGTTGACTATTGAGTAATATGGTATCTGCGACTTCTTCTATCTTAACGTAATTTCGACGTTCGCATCTATAAGCGTGGATTATAACTTGTGAACCAGCTGCGCACACCCGGCCCATCCTTGCTGCGATTTGCGTTAACATGGCAGTTTGGCCATCGACGCGGGGATGCACTAAATGCAAGTCAAACCAACGGGTTAGGATCGGAAAGCACTGCGCTACGTTTCTCTACATGCGGTGAAGATTCCCATGATACGTACACCGGGGACACACGGTGTATAGCCCACGGGCTCATTCAGTCCATAAATTACGGCCACCGTCGAAGCTTGGCAACCTACCGGTTAGGGTACCGTCGAGTACCCTAATTCCATCGGTCCTAATGCCTCGAAATCCAGAAGCATCACTTTATAGCTCGCGCTACAGGACTAGCGCGAGCCTCAATCAGATGTGATACGCCCTCACATTATGGTTAAGCGAGCAACCTAGGAATCATATACCACGCCCAAGAACGCCTGTAGACCGAGTATGCTAGTGGCCTATCTGTGCTCCACATGCTGCGGGTCTCGTGGGCGTAAGCGACTACGACGGGGTGGGGCCGAACCTGCAATCAGCCAGCTTTACATAGGACCGCATCCATTATCCATCGCCTGAGCTCCCGCAGCCGCAGCTATTAACCCCATTCCACGGGTCGATAGTACCAGATTAGATTCCAGTACTCGGGTTTAGAAGGGCCCATCTATGATCGTAGACATATCATCTACTTACTTAGGGGTCGAACGGAGGGCTAGACGGGCACCGCCAGGTATCCCAACGTCTTAAGGCCCGCAGGACGGTGACTATCGGGATCCCGACTCAAGGCGAAGGGAATTTATAGTTCTCTCCAGCATCAGTTACGCGACAAGATTTGAG
seq00027   CCTTAATCCCTATCTACTGAAAGGACTGTGGGGAGCAGGTAGGGGGGGGCTTCGCTTGCTGGTAGACATCCTGGGGGTGCTTGGACCAAGGCCATACACACGGAACAGACTTACAAATTCGCCAGTGTAGTTTGCAGGATCTACCGAGCCCCTCCTTCATCGTCCTGTAGGAAGTCCTTAATCAAATACCAAACACTCGAGTACGGACCTATTTTAAGCGGAGTCGGGTAGCTACGACGGAACTCCCGCTAGACCGCTGATACGGAGGCTCCCCGTTAAAGAAGATTGTGTAACTGGCCGTCACCATTCATAAAGAGGGTACAAGGTAAGATACCGATTGTGGACCCGATTCCTCGGCCAGCTCTCATAACATAGCCCGCTTGGCGTTCGTACTCCATACACTTATTGAGCCTATCCCCTGTCTGAGTTTGTTGCGATGACCAACATTTTAGGGAGTCACACGGTCATCCCTCTATGGGGTTTCAAATAAAAAAAATCTACATCGCCGTAGACGATGACTACTATCTCGGGCGTAAAAGCTTGGAGTAGGCCAAATTGGAATATCGTAGTGATCCAGCTATCGGCTTCGCATACGTCGTTTGAACCATATACCTTTGCAGGCACGCAGCACGAATCTCTCCCATTTCCTTATTCGAGGTGCTGCCCAGAGATGTGCATAGCTAGCTTCTTATGATCCTTTTATGCTTTGATATGCATCTGTATCTCGGTGAGCTAGACTATATCCTCTTTCCCCTCAGAGAGCAGTCCTGCCGCCTAAAAATTCTTGGTCGTGTCCAGACGCTGTTAAGCCCGTGGTCTACTCGGCGATTAGCCCTGCTCCCCCTGCTATTAACTACCAGAGCCCGGACTATCATAGGGCGCCTGCGTTAGTATACTATATGCTTTAGCCTATCAAGGAAGTATTGATCCCATTGGTATTCCATTAACGGTCCGATTAAACGTCAACCTATGAGTTGTTGAAGACGGGCTCAGCCGACGAGGGAGTGATAATACACGTTTAGTAGCAGCGACGAGGTTTAATCCCTCCGTTTTGGCTCGGTGCCCCTTTACTATGCCGATTTTGTTTGTAGGAGATACCAGCTAGTAGTCAGAGTCAGAGGGGTGGGTTCAAGATCAACCCGTGGGTTCGATATCCTCGCTATTCTTAGGGGGGGCATAAGCTAGTTCGGGTGTCCGTTCTATGCAAAGATAATGGTCGTGTAGTCTTCCGGACCGGGCACCCGTAGAATGCTTTATTTTTCTCGTCAAATCCGTAGAGTTAACAAACGCTCGGGAGCCACTCTTCTCCCGACCTATACTAAGTGATGACCAGTCAGTGCCACCAGTACCATGGCTACCTGGGTGCTCAAGGGCTCTATGGTTGACTATTGAGTAATATGGTATCTGCGACTTCTTCTATCTTAACGTAATTTCGACGTTCGCATCTATAAGCGTGGATTATAACTTGTGAACCAGCTGCGCACACCCGGCCCATCCTTGCTGCGATTTGCGTTAACATGGCAGTTTGGCCATCGACGCGGGGATGCACTAAATGCAAGTCAAACCAACGGGTTAGGATCGGAAAGCACTGCGCTACGTTTCTCTACATGCGGTGAAGATTCCCATGATACGTACACCGGGGACACACGGTGTATAGCCCACGGGCTCATTCAGTCCATAAATTACGGCCACCGTCGAAGCTTGGCAACCTACCGGTTAGGGTACCGTCGAGTACCCTAATTCCATCGGTCCTAATGCCTCGAAATCCAGAAGCATCACTTTATAGCTCGCGCTACAGGACTAGCGCGAGCCTCAATCAGATGTGATACGCCCTCACATTATGGTTAAGCGAGCAACCTAGGAATCATATACCACGCCCAAGAACGCCTGTAGACCGAGTATGCTAGTGGCCTATCTGTGCTCCACATGCTGCGGGTCTCGTGGGCGTAAGCGACTACGACGGGGTGGGGCCGAACCTGCAATCAGCCAGCTTTACATAGGACCGCATCCATTATCCATCGCCTGAGCTCCCGCAGCCGCAGCTATTAACCCCATTCCACGGGTCGATAGTACCAGATTAGATTCCAGTACTCGGGTTTAGAAGGGCCCATCTATGATCGTAGACATATCATCTACTTACTTAGGGGTCGAACGGAGGGCTAGACGGGCACCGCCAGGTATCCCAACGTCTTAAGGCCCGCAGGACGGTGACTATCGGGATCCCGACTCAAGGCGAAGGGAATTTATAGTTCTCTCCAGCATCAGTTACGCGACAAGATTTGAG
seq00028   CCTTAATCCCTATCTACTGAAAGGACTGTGGGGAGCAGGTAGGGGGGGGCTTCGCTTGCTGGTAGACATCCTGGGGGTGCTTGGACCAAGGCCATACACACGGAACAGACTTACAAATTCGCCAGTGTAGTTTGCAGGATCTACCGAGCCCCTCCTTCATCGTCCTGTAGGAAGTCCTTAATCAAATACCAAACACTCGAGTACGGACCTATTTTAAGCGGAGTCGGGTAGCTACGACGGAACTCCCGCTAGACCGCTGATACGGAGGCTCCCCGTTAAAGAAGATTGTGTAACTGGCCGTCACCATTCATAAAGAGGGTACAAGGTAAGATACCGATTGTGGACCCGATTCCTCGGCCAGCTCTCATAACATAGCCCGCTTGGCGTTCGTACTCCATACACTTATTGAGCCTATCCCCTGTCTGAGTTTGTTGGGATGACCAACATTTTAGGGAGTCACACGGTCATCCCTCTATGGGGTTTCAAATAAAAAAACTCTACATCGCCGTAGACGATGACTACTATCTCGGGCGTAAAAGCTTGGAGTAGGCCAAATTGGAATATCGTAGTGATCCAGCTATCGGCTTCGCATACGTCGTTTGAACCATATACCTTTGCAGGCACGCAGCACGAATCTCTCCCATTTCCTTATTCGAGGTGCTGCCCAGAGATGTGCATAGCTAGCTTCTTATGATCCTTTTATGCTTTGATATGCATCTGTATCTCGGTGAGCTAGACTATATCCTCTTTCCCCTCAGAGAGCAGTCCTGCCGCCTAAAAATTCTTGGTCGTGTCCAGACGCTGTTAAGCCCGTGGTCTACTCGGCGATTAGCCCTGCTCCCCCTGCTATTAACTACCAGAGCCCGGACTATCATAGGGCGCCTGCGTTAGTATACTATATGCTTTAGCCTATCAAGGAAGTATTGATCCCATTGGTATTCCATTAACGGTCCGATTAAACGTCAACCTATGAGTTGTTGAAGACGGGCTCAGCCGACGAGGGAGTGATAATACACGTTTAGTAGCAGCGACGAGGTTTAATCCCTCCGTTTTGGCTCGGTGCCCCTTTACTATGCCGATTTTGTTTGTAGGAGATACCAGCTAGTAGTCAGAGTCAGAGGGGTGGGTTCAAGATCAACCCGTGGGTTCGATATCCTCGCTATTCTTAGGGGGGGCATAAGCTAGTTCGGGTGTCCGTTCTATGCAAAGATAATGGTCGTGTAGTCTTCCGGACCGGGCACCCGTAGAATGCTTTATTTTTCTCGTCAAATCCGTAGAGTTAACAAACGCTCGGGAGCCACTCTTCTCCCGACCTATACTAAGTGATGACCAGTCAGTGCCACCAGTACCATGGCTACCTGGGTGCTCAAGGGCTCTATGGTTGACTATTGAGTAATATGGTATCTGCGACTTCTTCTATCTTAACGTAATTTCGACGTTCGCATCTATAAGCGTGGATTATAACTTGTGAACCAGCTGCGCACACCCGGCCCATCCTTGCTGCGATTTGCGTTAACATGGCAGTTTGGCCATCGACGCGGGGATGCACTAAATGCAAGTCAAACCAACGGGTTAGGATCGGAAAGCACTGCGCTACGTTTCTCTACATGCGGTGAAGATTCCCATGATACGTACACCGGGGACACACGGTGTATAGCCCACGGGCTCATTCAGTCCATAAATTACGGCCACCGTCGAAGCTTGGCAACCTACCGGTTAGGGTACCGTCGAGTACCCTAATTCCATCGGTCCTATTGCCTCGAAATCCAGAAGCATCACTTTATAGCTCGCGCTACAGGACTAGCGCGAGCCTCAATCAGATGTGATACGCCCTCACATTATGGTTAAGCGAGCAACCTAGGAATCATATACCACGCCCAAGAACGCCTGTAGACCGAGTATGCTAGTGGCCTATCTGTGCTCCACATGCTGCGGGTCTCGTGGGCGTAAGCGACTACGACGGGGTGGGGCCGAACCTGCAATCAGCCAGCTTTACATAGGACCGCATCCATTATCCATCGCCTGAGCTCCCGCAGCCGCAGCTATTAACCCCATTCCACGGGTCGATAGTACCAGATTAGATTCCAGTACTCGGGTTTAGAAGGGCCCATCTATGATCGTAGACATATCATCTACTTACTTAGGGGTCGAACGGAGGGCTAGACGGGCACCGCCAGGTATCCCAACGTCTTAAGGCCCGCAGGACGGTGACTATCGGGATCCCGACTCAAGGCGAAGGGAATTTATAGTTCTCTCCAGCATCAGTTACGCGACAAGATTTGAG
seq00029   CCTTAATCCCTATCTACTGAAAGGACTGTGGGGAGCAGGTAGGGGGGGGCTTCGCTTGCTGGTAGACATCCTGGGGGTGCTTGGACCAAGGCCATACACACGGAACAGACTTACAAATTCGCCAGTGTAGTTTGCAGGATCTACCGAGCCCCTCCTTCATCGTCCTGTAGGAAGTCCTTAATCAAATACCAAACACTCGAGTACGGACCTATTTTAAGCGGAGTCGGGTAGCTACGACGGAACTCCCGCTAGACCGCTGATACGGAGGCTCCCCGTTAAAGAAGATTGTGTAACTGGCCGTCACCATTCATAAAGAGGGTACAAGGTAAGATACCGATTGTGGACCCGATTCCTCGGCCAGCTCTCATAACATAGCCCGCTTGGCGTTCGTACTCCATACACTTATTGAGCCTATCCCCTGTCTGAGTTTGTTGGGATGACCAACATTTTAGGGAGTCACACGGTCATCCCTCTATGGGGTTTCAAATAAAAAAAATCTACATCGCCGTAGACGATGACTACTATCTCGGGCGTAAAAGCTTGGAGTAGGCCAAATTGGAATATCGTAGTGATCCAGCTATCGGCTTCGCATACGTCGTTTGAACCATATACCTTTGCAGGCACGCAGCACGAATCTCTCCCATTTCCTTATTCGAGGTGCTGCCCAGAGATGTGCATAGCTAGCTTCTTATGATCCTTTTATGCTTTGATATGCATCTGTATCTCGGTGAGCTAGACTATATCCTCTTTCCCCTCAGAGAGCAGTCCTGCCGCCTAAAAATTCTTGGTCGTGTCCAGACGCTGTTAAGCCCGTGGTCTACTCGGCGATTAGCCCTGCTCCCCCTGCTATTAACTACCAGAGCCCGGACTATCATAGGGCGCCTGCGTTAGTATACTATATGCTTTAGCCTATCAAGGAAGTATTGATCCCATTGGTATTCCATTAACGGTCCGATTAAACGTCAACCTATGAGTTGTTGAAGACGGGCTCAGCCGACGAGGGAGTGATAATACACGTTTAGTAGCAGCGACGAGGTTTAATCCCTCCGTTTTGGCTCGGTGCCCCTTTACTATGCCGATTTTGTTTGTAGGAGATACCAGCTAGTAGTCAGAGTCAGAGGGGTGGGTTCAAGATCAACCCGTGGGTTCGATATCCTCGCTATTCTTAGGGGGGGCATAAGCTAGTTCGGGTGTCCGTTCTATGCAAAGATAATGGTCGTGTAGTCTTCCGGACCGGGCACCCGAAGAATGCTTTATTTTTCTCGTCAAATCCGTAGAGTTAACAAACGCTCGGGAGCCACTCTTCTCCCGACCTATACTAAGTGATGACCAGTCAGTGCCACCAGTACCATGGCTACCTGGGTGCTCAAGGGCTCTATGGTTGACTATTGAGTAATATGGTATCTGCGACTTCTTCTATCTTAACGTAATTTCGACGTTCGCATCTATAAGCGTGGATTATAACTTGTGAACCAGCTGCGCACACCCGGCCCATCCTTGCTGCGATTTGCGTTAACATGGCAGTTTGGCCATCGACGCGGGGATGCACTAAATGCAAGTCAAACCAACGGGTTAGGATCGGAAAGCACTGCGCTACGTTTCTCTACATGCGGTGAAGATTCCCATGATACGTACACCGGGGACACACGGTGTATAGCCCACGGGCTCATTCAGTCCATAAATTACGGCCACCGTCGAAGCTTGGCAACCTACCGGTTAGGGTACCGTCGAGTACCCTAATTCCATCGGTCCTAATGCCTCGAAATCCAGAAGCATCACTTTATAGCTCGCGCTACAGGACTAGCGCGAGCCTCAATCAGATGTGATACGCCCTCACATTATGGTTAAGCGAGCAACCTAGGAATCATATACCACGCCCAAGAACGCCTGTAGACCGAGTATGCTAGTGGCCTATCTGTGCTCCACATGCTGCGGGTCTCGTGGGCGTAAGCGACTACGACGGGGTGGGGCCGAACCTGCAATCAGCCAGCTTTACATAGGACCGCATCCATTATCCATCGCCTGAGCTCCCGCAGCCGCAGCTATTAACCCCATTCCACGGGTCGATAGTACCAGATTAGATTCCAGTACTCGGGTTTAGAAGGGCCCATCTATGATCGTAGACATATCATCTACTTACTTAGGGGTCGAACGGAGGGCTAGACGGGCACCGCCAGGTATCCCAACGTCTTAAGGCCCGCAGGACGGTGACTATCGGGATCCCGACTCAAGGCGAAGGGAATTTATAGTTCTCTCCAGCATCAGTTACGCGACAAGATTTGAG
seq00030   CCTTAATCCCTATCTACTGAAAGGACTGTGGGGAGCAGGTAGGGGGGGGCTTCGCTTGCTGGTAGACATCCTGGGGGTGCTTGGACCAAGGCCATACACACGGAACAGACTTACAAATTCGCCAGTGTAGTTTGCAGGATCTACCGAGCCCCTCCTTCATCGTCCTGTAGGAAGTCCTTAATCAAATACCAAACACTCGAGTACGGACCTATTTTAAGCGGAGTCGGGTAGCTACGACGGAACTCCCGCTAGACCGCTGATACGGAGGCTCCCCGTTAAAGAAGATTGTGTAACTGGCCGTCACCATTCATAAAGAGGGTACAAGGTAAGATACCGATTGTGGACCCGATTCCTCGGCCAGCTCTCATAACATAGCCCGCTTGGCGTTCGTACTCCATACACTTATTGAGCCTATCCCCTGTCTGAGTTTGTTGCGATGACCAACATTTTAGGGAGTCACACGGTCATCCCTCTATGGGGTTTCAAATAAAAAAAATCTACATCGCCGTAGACGATGACTACTATCTCGGGCGTAAAAGCTTGGAGTAGGCCAAATTGGAATATCGTAGTGATCCAGCTATCGGCTTCGCATACGTCGTTTGAACCATATACCTTTGCAGGCACGCAGCACGAATCTCTCCCATTTCCTTATTCGAGGTGCTGCCCAGAGATGTGCATAGCTAGCTTCTTATGATCCTTTTATGCTTTGATATGCATCTGTATCTCGGTGAGCTAGACTATATCCTCTTTCCCCTCAGAGAGCAGTCCTGCCGCCTAAAAATTCTTGGTCGTGTCCAGACGCTGTTAAGCCCGTGGTCTACTCGGCGATTAGCCCTGCTCCCCCTGCTATTAACTACCAGAGCCCGGACTATCATAGGGCGCCTGCGTTAGTATACTATATGCTTTAGCCTATCAAGGAAGTATTGATCCCATTGGTATTCCATTAACGGTCCGATTAAACGTCAACCTATGAGTTGTTGAAGACGGGCTCAGCCGACGAGGGAGTGATAATACACGTTTAGTAGCAGCGACGAGGTTTAATCCCTCCGTTTTGGCTCGGTGCCCCTTTACTATGCCGATTTTGTTTGTAGGAGATACCAGCTAGTAGTCAGAGTCAGAGGGGTGGGTTCAAGATCAACCCGTGGGTTCGATATCCTCGCTATTCTTAGGGGGGGCATAAGCTAGTTCGGGTGTCCGTTCTATGCAAAGATAATGGTCGTGTAGTCTTCCGGACCGGGCACCCGTAGAATGCTTTATTTTTCTCGTCAAATCCGTAGAGTTAACAAACGCTCGGGAGCCACTCTTCTCCCGACCTATACTAAGTGATGACCAGTCAGTGCCACCAGTACCATGGCTACCTGGGTGCTCAAGGGCTCTATGGTTGACTATTGAGTAATATGGTATCTGCGACTTCTTCTATCTTAACGTAATTTCGACGTTCGCATCTATAAGCGTGGATTATAACTTGTGAACCAGCTGCGCACACCCGGCCCATCCTTGCTGCGATTTGCGTTAACATGGCAGTTTGGCCATCGACGCGGGGATGCACTAAATGCAAGTCAAACCAACGGGTTAGGATCGGAAAGCACTGCGCTACGTTTCTCTACATGCGGTGAAGATTCCCATGATACGTACACCGGGGACACACGGTGTATAGCCCACGGGCTCATTCAGTCCATAAATTACGGCCACCGTCGAAGCTTGGCAACCTACCGGTTAGGGTACCGTCGAGTACCCTAATTCCATCGGTCCTAATGCCTCGAAATCCAGAAGCATCACTTTATAGCTCGCGCTACAGGACTAGCGCGAGCCTCAATCAGATGTGATACGCCCTCACATTATGGTTAAGCGAGCAACCTAGGAATCATATACCACGCCCAAGAACGCCTGTAGACCGAGTATGCTAGTGGCCTATCTGTGCTCCACATGCTGCGGGTCTCGTGGGCGTAAGCGACTACGACGGGGTGGGGCCGAACCTGCAATCAGCCAGCTTTACATAGGACCGCATCCATTATCCATCGCCTGAGCTCCCGCAGCCGCAGCTATTAACCCCATTCCACGGGTCGATAGTACCAGATTAGATTCCAGTACTCGGGTTTAGAAGGGCCCATCTATGATCGTAGACATATCATCTACTTACTTAGGGGTCGAACGGAGGGCTAGACGGGCACCGCCAGGTATCCCAACGTCTTAAGGCCCGCAGGACGGTGACTATCGGGATCCCGACTCAAGGCGAAGGGAATTTATAGTTCTCTCCAGCATCAGTTACGCGACAAGATTTGAG
seq00031   CCTTAATCCCTATCTACTGAAAGGACTGTGGGGAGCAGGTAGGGGGGGGCTTCGCTTGCTGGTAGACATCCTGGGGGTGCTTGGACCAAGGCCATACACACGGAACAGACTTACAAATTCGCCAGTGTAGTTTGCAGGATCTACCGAGCCCCTCCTTCATCGTCCTGTAGGAAGTCCTTAATCAAATACCAAACACTCGAGTACGGACCTATTTTAAGCGGAGTCGGGTAGCTACGACGGAACTCCCGCTAGACCGCTGATACGGAGGCTCCCCGTTAAAGAAGATTGTGTAACTGGCCGTCACCATTCATAAAGAGGGTACAAGGTAAGATACCGATTGTGGACCCGATTCCTCGGCCAGCTCTCATAACATAGCCCGCTTGGCGTTCGTACTCCATACACTTATTGAGCCTATCCCCTGTCTGAGTTTGTTGGGATGACCAACATTTTAGGGAGTCACACGGTCATCCCTCTATGGGGTTTCAAATAAAAAAAATCTACATCGCCGTAGACGATGACTACTATCTCGGGCGTAAAAGCTTGGAGTAGGCCAAATTGGAATATCGTAGTGATCCAGCTATCGGCTTCGCATACGTCGTTTGAACCATATACCTTTGCAGGCACGCAGCACGAATCTCTCCCATTTCCTTATTCGAGGTGCTGCCCAGAGATGTGCATAGCTAGCTTCTTATGATCCTTTTATGCTTTGATATGCATCTGTATCTCGGTGAGCTAGACTATATCCTCTTTCCCCTCAGAGAGCAGTCCTGCCGCCTAAAAATTCTTGGTCGTGTCCAGACGCTGTTAAGCCCGTGGTCTACTCGGCGATTAGCCCTGCTCCCCCTGCTATTAACTACCAGAGCCCGGACTATCATAGGGCGCCTGCGTTAGTATACTATATGCTTTAGCCTATCAAGGAAGTATTGATCCCATTGGTATTCCATTAACGGTCCGATTAAACGTCAACCTATGAGTTGTTGAAGACGGGCTCAGCCGACGAGGGAGTGATAATACACGTTTAGTAGCAGCGACGAGGTTTAATCCCTCCGTTTTGGCTCGGTGCCCCTTTACTATGCCGATTTTGTTTGTAGGAGATACCAGCTAGTAGTCAGAGTCAGAGGGGTGGGTTCAAGATCAACCCGTGGGTTCGATATCCTCGCTATTCTTAGGGGGGGCATAAGCTAGTTCGGGTGTCCGTTCTATGCAAAGAGAATGGTCGTGTAGTCTTCCGGACCGGGCACCCGTAGAATGCTTTATTTTTCTCGTCAAATCCGTAGAGTTAACAAACGCTCGGGAGCCACTCTTCTCCCGACCTATACTAAGTGATGACCAGTCAGTGCCACCAGTACCATGGCTACCTGGGTGCTCAAGGGCTCTATGGTTGACTATTGAGTAATATGGTATCTGCGACTTCTTCTATCTTAACGTAATTTCGACGTTCGCATCTATAAGCGTGGATTATAACTTGTGAACCAGCTGCGCACACCCGGCCCATCCTTGCTGCGATTTGCGTTAACATGGCAGTTTGGCCATCGACGCGGGGATGCACTAAATGCAAGTCAAACCAACGGGTTAGGATCGGAAAGCACTGCGCTACGTTTCTCTACATGCGGTGAAGATTCCCATGATACGTACACCGGGGACACACGGCGTATAGCCCACGGGCTCATTCAGTCCATAAATTACGGCCACCGTCGAAGCTTGGCAACCTACCGGTTAGGGTACCGTCGAGTACCCTAATTCCATCGGTCCTAATGCCTCGAAATCCAGAAGCATCACTTTATAGCTCGCGCTACAGGACTAGCGCGAGCCTCAATCAGATGTGATACGCCCTCACATTATGGTTAAGCGAGCAACCTAGGAATCATATACCACGCCCAAGAACGCCTGTAGACCGAGTATGCTAGTGGCCTATCTGTGCTCCACATGCTGCGGGTCTCGTGGGCGTAAGCGACTACGACGGGGTGGGGCCGAACCTGCAATCAGCCAGCTTTACATAGGACCGCATCCATTATCCATCGCCTGAGCTCCCGCAGCCGCAGCTATTAACCCCATTCCACGGGTCGATAGTACCAGATTAGATTCCAGTACTCGGGTTTAGAAGGGCCCATCTATGATCGTAGACATATCATCTACTTACTTAGGGGTCGAACGGAGGGCTAGACGGGCACCGCCAGGTATCCCAACGTCTTAAGGCCCGCAGGACGGTGACTATCGGGATCCCGACTCAAGGCGAAGGGAATTTATAGTTCTCTCCAGCATCAGTTACGCGACAAGATTTGAG
seq00032   CCTTAATCCCTATCTACTGAAAGGACTGTGGGGAGCAGGTAGGGGGGGGCTTCGCTTGCTGGTAGACATCCTGGGGGTGCTTGGACCAAGGCCATACACACGGAACAGACTTACAAATTCGCCAGTGTAGTTTGCAGGATCTACCGAGCCCCTCCTTCATCGTCCTGTAGGAAGTCCTTAATCAAATACCAAACACTCGAGTACGGACCTATTTTAAGCGGAGTCGGGTAGCTACGACGGAACTCCCGCTAGACCGCTGATACGGAGGCTCCCCGTTAAAGAAGATTGTGTAACTGGCCGTCACCATTCATAAAGAGGGTACAAGGTAAGATACCGATTGTGGACCCGATTCCTCGGCCAGCTCTCATAACATAGCCCGCTTGGCGTTCGTACTCCATACACTTATTGAGCCTATCCCCTGTCTGAGTTTGTTGCGATGACCAACATTTTAGGGAGTCACACGGTCATCCCTCTATGGGGTTTCAAATAAAAAAAATCTACATCGCCGTAGACGATGACTACTATCTCGGGCGTAAAAGCTTGGAGTAGGCCAAATTGGAATATCGTAGTGATCCAGCTATCGGCTTCGCATACGTCGTTTGAACCATATACCTTTGCAGGCACGCAGCACGAATCTCTCCCATTTCCTTATTCGAGGTGCTGCCCAGAGATGTGCATAGCTAGCTTCTTATGATCCTTTTATGCTTTGATATGCATCTGTATCTCGGTGAGCTAGACTATATCCTCTTTCCCCTCAGAGAGCAGTCCTGCCGCCTAAAAATTCTTGGTCGTGTCCAGACGCTGTTAAGCCCGTGGTCTACTCGGCGATTAGCCCTGCTCCCCCTGCTATTAACTACCAGAGCCCGGACTATCATAGGGCGCCTGCGTTAGTATACTATATGCTTTAGCCTATCAAGGAAGTATTGATCCCATTGGTATTCCATTAACGGTCCGATTAAACGTCAACCTATGAGTTGTTGAAGACGGGCTCAGCCGACGAGGGAGTGATAATACACGTTTAGTAGCAGCGACGAGGTTTAATCCCTCCGTTTTGGCTCGGTGCCCCTTTACTATGCCGATTTTGTTTGTAGGAGATACCAGCTAGTAGTCAGAGTCAGAGGGGTGGGTTCAAGATCAACCCGTGGGTTCGATATCCTCGCTATTCTTAGGGGGGGCATAAGCTAGTTCGGGTGTCCGTTCTATGCAAAGATAATGGTCGTGTAGTCTTCCGGACCGGGCACCCGTAGAATGCTTTATTTTTCTCGTCAAATCCGTAGAGTTAACAAACGCTCGGGAGCCACTCTTCTCCCGACCTATACTAAGTGATGACCAGTCAGTGCCACCAGTACCATGGCTACCTGGGTGCTCAAGGGCTCTATGGTTGACTATTGAGTAATATGGTATCTGCGACTTCTTCTATCTTAACGTAATTTCGACGTTCGCATCTATAAGCGTGGATTATAACTTGTGAACCAGCTGCGCACACCCGGCCCATCCTTGCTGCGATTTGCGTTAACATGGCAGTTTGGCCATCGACGCGGGGATGCACTAAATGCAAGTCAAACCAACGGGTTAGGATCGGAAAGCACTGCGCTACGTTTCTCTACATGCGGTGAAGATTCCCATGATACGTACACCGGGGACACACGGTGTATAGCCCACGGGCTCATTCAGTCCATAAATTACGGCCACCGTCGAAGCTTGGCAACCTACCGGTTAGGGTACCGTCGAGTACCCTAATTCCATCGGTCCTAATGCCTCGAAATCCAGAAGCATCACTTTATAGCTCGCGCTACAGGACTAGCGCGAGCCTCAATCAGATGTGATACGCCCTCACATTATGGTTAAGCGAGCAACCTAGGAATCATATACCACGCCCAAGAACGCCTGTAGACCGAGTATGCTAGTGGCCTATCTGTGCTCCACATGCTGCGGGTCTCGTGGGCGTAAGCGACTACGACGGGGTGGGGCCGAACCTGCAATCAGCCAGCTTTACATAGGACCGCATCCATTATCCATCGCCTGAGCTCCCGCAGCCGCAGCTATTAACCCCATTCCACGGGTCGATAGTACCAGATTAGATTCCAGTACTCGGGTTTAGAAGGGCCCATCTATGATCGTAGACATATCATCTACTTACTTAGGGGTCGAACGGAGGGCTAGACGGGCACCGCCAGGTATCCCAACGTCTTAAGGCCCGCAGGACGGTGACTATCGGGATCCCGACTCAAGGCGAAGGGAATTTATAGTTCTCTCCAGCATCAGTTACGCGACAAGATTTGAG
seq00033   CCTTAATCCCTATCTACTGAAAGGACTGTGGGGAGCAGGTAGGGGGGGGCTTCGCTTGCTGGTAGACATCCTGGGGGTGCTTGGACCAAGGCCATACACACGGAACAGACTTACAAATTCGCCAGTGTAGTTTGCAGGATCTACCGAGCCCCTCCTTCATCGTCCTGTAGGAAGTCCTTAATCAAATACCAAACACTCGAGTACGGACCTATTTTAAGCGGAGTCGGGTAGCTACGACGGAACTCCCGCTAGACCGCTGATACGGAGGCTCCCCGTTAAAGAAGATTGTGTAACTGGCCGTCACCATTCATAAAGAGGGTACAAGGTAAGATACCGATTGTGGACCCGATTCCTCGGCCAGCTCTCATAACATAGCCCGCTTGGCGTTCGTACTCCATACACTTATTGAGCCTATCCCCTGTCTGAGTTTGTTGGGATGACCAACATTTTAGGGAGTCACACGGTCATCCCTCTATGGGGTTTCAAATAAAAAAAATCTACATCGCCGTAGACGATGACTACTATCTCGGGCGTAAAAGCTTGGAGTAGGCCAAATTGGAATATCGTAGTGATCCAGCTATCGGCTTCGCATACGTCGTTTGAACCATATACCTTTGCAGGCACGCAGCACGAATCTCTCCCATTTCCTTATTCGAGGTGCTGCCCAGAGATGTGCATAGCTAGCTTCTTATGATCCTTTTATGCTTTGATATGCATCTGTATCTCGGTGAGCTAGACTATATCCTCTTTCCCCTCAGAGAGCAGTCCTGCCGCCTAAAAATTCTTGGTCGTGTCCAGACGCTGTTAAGCCCGTGGTCTACTCGGCGATTAGCCCTGCTCCCCCTGCTATTAACTACCAGAGCCCGGACTATCATAGGGCGCCTGCGTTAGTATACTATATGCTTTAGCCTATCAAGGAAGTATTGATCCCATTGGTATTCCATTAACGGTCCGATTAAACGTCAACCTATGAGTTGTTGAAGACGGGCTCAGCCGACGAGGGAGTGATAATACACGTTTAGTAGCAGCGACGAGGTTTAATCCCTCCGTTTTGGCTCGGTGCCCCTTTACTATGCCGATCTTGTTTGTAGGAGATACCAGCTAGTAGTCAGAGTCAGAGGGGTGGGTTCAAGATCAACCCGTGGGTTCGATATCCTCGCTATTCTTAGGGGGGGCATAAGCTAGTTCGGGTGTCCGTTCTATGCAAAGAGAATGGTCGTGTAGTCTTCCGGACCGGGCACCCGTAGAATGCTTTATTTTTCTCGTCAAATCCGTAGAGTTAACAAACGCTCGGGAGCCACTCTTCTCCCGACCTATACTAAGTGATGACCAGTCAGTGCCACCAGTACCATGGCTACCTGGGTGCTCAAGGGCTCTATGGTTGACTATTGAGTAATATGGTATCTGCGACTTCTTCTATCTTAACGTAATTTCGACGTTCGCATCTATAAGCGTGGATTATAACTTGTGAACCAGCTGCGCACACCCGGCCCATCCTTGCTGCGATTTGCGTTAACATGGCAGTTTGGCCATCGACGCGGGGATGCACTAAATGCAAGTCAAACCAACGGGTTAGGATCGGAAAGCACTGCGCTACGTTTCTCTACATGCGGTGAAGATTCCCATGATACGTACACCGGGGACACACGGCGTATAGCCCACGGGCTCATTCAGTCCATAAATTACGGCCACCGTCGAAGCTTGGCAACCTACCGGTTAGGGTACCGTCGAGTACCCTAATTCCATCGGTCCTAATGCCTCGAAATCCAGAAGCATCACTTTATAGCTCGCGCTACAGGACTAGCGCGAGCCTCAATCAGATGTGATACGCCCTCACATTATGGTTAAGCGAGCAACCTAGGAATCATATACCACGCCCAAGAACGCCTGTAGACCGAGTATGCTAGTGGCCTATCTGTGCTCCACATGCTGCGGGTCTCGTGGGCGTAAGCGACTACGACGGGGTGGGGCCGAACCTGCAATCAGCCAGCTTTACATAGGACCGCATCCATTATCCATCGCCTGAGCTCCCGCAGCCGCAGCTATTAACCCCATTCCACGGGTCGATAGTACCAGATTAGATTCCAGTACTCGGGTTTAGAAGGGCCCATCTATGATCGTAGACATATCATCTACTTACTTAGGGGTCGAACGGAGGGCTAGACGGGCACCGCCAGGTATCCCAACGTCTTAAGGCCCGCAGGACGGTGACTATCGGGATCCCGACTCAAGGCGAAGGGAATTTATAGTTCTCTCCAGCATCAGTTACGCGACAAGATTTGAG
