# Supplementary material for: How Good Are Indirect Tests at Detecting Recombination in Human mtDNA?
Source: G3 (Bethesda). 2013 Jul 1;3(7):1095–104. doi: 10.1534/g3.113.006510 (PMC3704238; doi:10.1534/g3.113.006510)
Supplement: Supporting Information [file supp_g3.113.006510_FileS2.gz › SequenceData/mtDNA_ratehet&popgrowth/10/3rdbase/Infiles/10_43-new.txt]

33 2284
seq00001   TTCTGCAACTCAAACGTCCTTGGGCCTCCCGGAGCAAATTCGATCCCCACTTAGTGGTTTACCAGCCACCGCAATACCACCTTATGCCGAGTGCAGCTCCGCGTATAGAGAAACCCGGAGTACGCTTGTTACGTATAGTGAGTGAGTGGAAATCAAACATGGATAATCCATACGGATTCGGAACTTAGCGTGTTACAGCAACAGAAAGCGTCTCCATAAGTTAGAGAGCCTGATGAACGCTCTTCACGGTGGTTGACTGCCGCGGGTCGGAAGTCAATTGAATCAGTGGGCATTGTTAGGTGATATACGGATATTCCACTAATAATAGGGCATCCGGCCGGCAGTTGATCTGTGTATCAGGCTAGCCCTATTTATAGTACCTCAGTTACGCCCGCCATGTTCGTAGGTATGGTGTTCCTAGGTCGGCTGGAGCAGGGGAGGCACGCGAACCGTTACTTGTGTTCCCAGTTGCTCTCACCTATACTGGTTCGTGCTAAGACACGTCGATCGTAAAGCAACCTCGAGTCGGCCAAGCACCACTCATAGCGATCCTCATGGACCTTGGTTAGCATGCAGGGGATGCGTTCGTATCATGAGGGGCTAGGACGTTACCCTTTACACGAGTTCTGGATATGCTACAGTGAAGTCCACCTTGGAACAGGAGGCCTTTGGTGAGAGAAACTGGCCAATAAGATGTTGGTAAATCGAAGATTCTGGAAACAAAACGCTAAAAGGCCTTAAACCCTTTTGAACCGCGCAAGGGGGGGTACAGCAAAGAGGAGACGTGGACTTGCCAGGTCTACTAGTACTTCGAGGATCACGCCTTAGCCTACCCAGACTGCAAATTATAAGCTTAACCCCAGCGAGGCAATTTGTTCGTCTACGTACAAATGACACTCCCGATTATGGTCATGAGGGAGCCATTAGGGTGCCCTGCGTTTACACTTGCCTATGGTGTCTCTATTAATATTAATTCACCCCAAGTCGTGTGGTTTCCTATGAATGAATGGACAGTCCTGTCCGTCTGTCGAGCAACTTATACTTAACCGGCCACCTCCACACAGAAACCGTTTCTAGCCTGCCAGTGGACACTTGGCACTCCCCATAAAACAAACAACTGAATCCGAACGCGGCAAACGAAATCGGTGAAAGCTAGCTGCCACCCAACTAAACAAGAATTAGACGCCCGACTTTTACGCCCGTTATCCAACCCGCACACCGGCCTGGTACGGGGACCTTGAACCGAACTCGCTGATGAGCTTGAGGGTATCAATAAACTCTTACATGTACAGATTTGTCGGTGCCCACCATTTCGGTGGGCTCAAATTACGGATGGCATGCTCAGAGGTTTACTCTTTGACTGTCGGCGCACCACGTCTCGTCCTGCAATGGTATTATAGCTAACGCGGCTGTCAAAAATTCATCTAATGCTTCCAAGCTTGATGCCGAGTTCCTTGGTAGGTCTGTCCACCCGTGTTTTGTGAATTTATAGATACGGTACTTTAACATTACAATAATGAAATTACTGCGAGGGGTGCACTTACAACCACGCACCTAGCCGGACCCTACTATGGGGACGGGTCGCTCCTAACCGGTACGTTTAGTAGCAGGGACACAGTTGACTGAGGACTACGAATATCAAACGGGGTGGAGTTGTCGACTGAATTAAGGTCTTCTGATCCAGGGTATCCGGGCGTGGAAAGTCAACCGGTATCTAGACCGAAGCTCTCGGGGGTAGAAGCCGAGCCATTGCACCGAACTACCTGAGTGAACCACCCGCGCTCGCTCATAATAGGGGGACGTGCCGTCATCCGGCGCTGTGAGAGTGCCGAATCAAGATGATAGAACTAGTAAGGCCACCGCGCTGACACTAATGTACCGTAGGCCGCCAATCGCGGGAGAAAAAAGATAATGTCCACGGTTTGCCTTCTAGGCTGACGGGGATAGTATGCCCGGTTGAGGTTGACGGGATGCGCCGCGGGTGTATCAAAAGTTGAGTTTTCTGCACCTCGCACCCCATGGAAGTCGATATGCCATCTGTCCGGAAAAGGACAACCCCCTGCGACCAGACAGAACGTCATAGTCTCGAGTCCCCGGGATTCCTCGGGCGACGTAGGAGTTACGTCTAGAACAATAGGAACGACTCAGATGTAGATTTTCACGCTAGTTGAGCTAAGTGCCGCACACATGTATGTCCTTGCAGTTTTGCTTAAATTGCCCTTTAGTATTCCACACATGAGACGTAGTGACTAGAATTCAATTGAATCTTAACGAGCTAGTATTT
seq00002   TTCTGCAACTCAAACGTCCTTGGGCCTCCCGGAGCAAATTCGATCCCCACTTAGTGGTTTACCAGCCACCGCAATACCACCTTATGCCGAGTGCAGCTCCGCGTATAGAGAAACCCGGAGTACGCTTGTTACGTATAGTGAGTGAGTGGAAATCAAACATGGATAATCCATACGGATTCGGAACTTAGCGTGTTACAGCAACAGAAAGCGTCTCCATAAGTTAGAGAGCCTGATGAACGCTCTTCACGGTGGTTGACTGCCGCGGGTCGGAAGTCAATTGAATCAGTGGGCATTGTTAGGTGATATACGGATATTCCACTAATAATAGGGCATCCGGCCGGCAGTTGATCTGTGTATCAGGCTAGCCCTATTTATAGTACCTCAGTTACGCCCGCCATGTTCGTAGGTATGGTGTTCCTAGGTCGGCTGGAGCAGGGGAGGCACGCGAACCGTTACTTGTGTTCCCAGTTGCTCTCACCTATACTGGTTCGTGCTAAGACACGTCGATCGTAAAGCAACCTCGAGTCGGCCAAGCACCACTCATAGCGATCCTCATGGACCTTGGTTAGCATGCAGGGGATGCGTTCGTATCATGAGGGGCTAGGACGTTACCCTTTACACGAGTTCTGGATATGCTACAGTGAAGTCCACCTTGGAACAGGAGGCCTTTGGTGAGAGAAACTGGCCAATAAGATGTTGGTACATCGAAGATTCTGGAAACAAAACGCTAAAAGGCCTTAAACCCTTTTGAACCGCGCAAGGGGGGGTACAGCAAAGAGGAGACGTGGACTTGCCAGGTCTACTAGTACTTCGAGGATCACGCCTTAGCCTACCCAGACTGCAAATTATAAGCTTAACCCCAGCGAGGCAATTTGTTCGTCTACGTACAAATGACACTCCCGATTATGGTCATGAGGGAGCCATTAGGGTGCCCTGCGTTTACACTTGCCTATGGTGTCTCTATTAATATTAATTCACCCCAAGTCGTGTGGTTTCCTATGAATGAATGGACAGTCCTGTCCGTCTGTCGAGCAACTTATACTTAACCGGCCACCTCCACACAGAAACCGTTTCTAGCCTGCCAGTGGACACTTGGCACTCCCCATAAAACAAACAACTGAATCCGAACGCGGCAAACGAAATCGGTGAAAGCTAGCTGCCACCCAACTAAACAAGAATTAGACGCCCGACTTTTACGCCCGTTATCCAACCCGCACACCGGCCTGGTACGGGGACCTTGAACCGAACTCGCTGATGAGCTTGAGGGTATCAATAAACTCTTACATGTACAGATTTGTCGGTGCCCACCATTTCGGTGGGCTCAAATTACGGATGGCATGCTCAGAGGTTTACTCTTTGACTGTCGGCGCACCACGTCTCGTCCTGCAATGGTATTATAGCTAACGCGGCTGTCAAAAATTCATCTAATGCTTCCAAGCTTGATGCCGAGTTCCTTGGTAGGTCTGTCCACCCGTGTTTTGTGAATTTATAGATACGGTACTTTAACATTACAATAATGAAATTACTGCGAGGGGTGCACTTACAACCACGCACCTAGCCGGACCCTACTATGGGGACGGGTCGCTCCTAACCGGTACGTTTAGTAGCAGGGACACAGTTGACTGAGGACTACGAATATCAAACGGGGTGGAGTTGTCGACTGAATTAAGGTCTTCTGATCCAGGGTATCCGGGCGTGGAAGGTCAACCGGTATCTAGACCGAAGCTCTCGGGGGTAGAAGCCGAGCCATTGCACCGTACTACCTGAGTGAACCACCCGCGCTCGCTCATAATAGGGGGACGTGCCGTCATCCGGCGCTGTGAGAGTGCCGAATCAAGATGATAGAACTAGTAAGGCCACCGCGCTGACACTAATGTACCGTAGGCCGCCAATCGCGGGAGAAAAAAGATAATGTCCACGGTTTGCCTTCTAGGCTGACGGGGATAGTATGCCCGGTTGAGGTTGACGGGATGCGCCGCGGGTGTATCAAAAGTTGAGTTTTCTGCACCTCGCACCCCATGGAAGTCGATATGCCATCTGTCCGGAAAAGGACAACCCCCTGCGACCAGACAGAACGTCATAGTCTCGAGTCCCCGGGATTCCTCGGGCGACGTAGGAATTACGTCTAGAACAATAGGAACGACTCAGATGTAGATTTTCACGCTAGTTGAGCTAAGTGCCGCACACATGTATGTCCTGGCAGTTTTGCTTAAATTGCCCTTTAGTATTCCACACATGAGACGTAGTGACTAGAATTCAATTGAATCTTAACGAGCTAGTATTT
seq00003   TTCTGCAACTCAAACGTCCTTGGGCCTCCCGGAGCAAATTCGATCCCCACTTAGTGGTTTACCAGCCACCGCAATACCACCTTATGCCGAGTGCAGCTCCGCGTATAGAGAAACCCGGAGTACGCTTGTTACGTATAGTGAGTGAGTGGAAATCAAACATGGATAATCCATACGGATTCGGAACTTAGCGTGTTACAGCAACAGAAAGCGTCTCCATAAGTTAGAGAGCCTGATGAACGCTCTTCACGGTGGTTGACTGCCGCGGGTCGGAAGTCAATTGAATCAGTGGGCATTGTTAGGTGATATACGGATATTCCACTAATAATAGGGCATCCGGCCGGCAGTTGATCTGTGTATCAGGCTAGCCCTATTTATAGTACCTCAGTTACGCCCGCCATGTTCGTAGGTATGGTGTTCCTAGGTCGGCTGGAGCAGGGGAGGCACGCGAACCGTTACTTGTGTTCCCAGTTGCTCTCACCTATACTGGTTCGTGCTAAGACACGTCGATCGTAAAGCAACCTCGAGTCGGCCAAGCACCACTCATAGCGATCCTCATGGACCTTGGTTAGCATGCAGGGGATGCGTTCGTATCATGAGGGGCTAGGACGTTACCCTTTACACGAGTTCTGGATATGCTACAGTGAAGTCCACCTTGGAACAGGAGGCCTTTGGTGAGAGAAACTGGCCAATAAGATGTTGGTAAATCGAAGATTCTGGAAACAAAACGCTAAAAGGCCTTAAACCCTTTTGAACCGCGCAAGGGGGGGTACAGCAAAGAGGAGACGTGGACTTGCCAGGTCTACTAGTACTTCGAGGATCACGCCTTAGCCTACCCAGACTGCAAATTATAAGCTTAACCCCAGCGAGGCAATTTGTTCGTCTACGTACAAATGACACTCCCGATTATGGTCATGAGGGAGCCATTAGGGTGCCCTGCGTTTACACTTGCCTATGGTGTCTCTATTAATATTAATTCACCCCAAGTCGTGTGGTTTCCTATGAATGAATGGACAGTCCTGTCCGTCTGTCGAGCAACTTATACTTAACCGGCCACCTCCACACAGAAACCGTTTCTAGCCTGCCAGTGGACACTTGGCACTCCCCATAAAACAAACAACTGAATCCGAACGCGGCAAACGAAATCGGTGAAAGCTAGCTGCCACCCAACTAAACAAGAATTAGACGCCCGACTTTTACGCCCGTTATCCAACCCGCACACCGGCCTGGTACGGGGACCTTGAACCGAACTCGCTGATGAGCTTGAGGGTATCAATAAACTCTTACATGTACAGATTTGTCGGTGCCCACCATTTCGGTGGGCTCAAATTACGGATGGCATGCTCAGAGGTTTACTCTTTGACTGTCGGCGCACCACGTCTCGTCCTGCAATGGTATTATAGCTAACGCGGCTGTCAAAAATTCATCTAATGCTTCCAAGCTTGATGCCGAGTTCCTTGGTAGGTCTGTCCACCCGTGTTTTGTGAATTTATAGATACGGTACTTTAACATTACAATAATGAAATTACTGCGAGGGGTGCACTTACAACCACGCACCTAGCCGGACCCTACTATGGGGACGGGTCGCTCCTAACCGGTACGTTTAGTAGCAGGGACACAGTTGACTGAGGACTACGAATATCAAACGGGGTGGAGTTGTCGACTGAATTAAGGTCTTCTGATCCAGGGTATCCGGGCGTGGAAAGTCAACCGGTATCTAGACCGAAGCTCTCGGGGGTAGAAGCCGAGCCATTGCACCGAACTACCTGAGTGAACCACCCGCGCTCGCTCATAATAGGGGGACGTGCCGTCATCCGGCGCTGTGAGAGTGCCGAATCAAGATGATAGAACTAGTAAGGCCACCGCGCTGACACTAATGTACCGTAGGCCGCCAATCGCGGGAGAAAAAAGATAATGTCCACGGTTTGCCTTCTAGGCTGACGGGGATAGTATGCCCGGTTGAGGTTGACGGGATGCGCCGCGGGTGTATCAAAAGTTGAGTTTTCTGCACCTCGCACCCCATGGAAGTCGATATGCCATCTGTCCGGAAAAGGACAACCCCCTGCGACCAGACAGAACGTCATAGTCTCGAGTCCCCGGGATTCCTCGGGCGACGTAGGAGTTACGTCTAGAACAATAGGAACGACTCAGATGTAGATTTTCACGCTAGTTGAGCTAAGTGCCGCACACATGTATGTCCTTGCAGTTTTGCTTAAATTGCCCTTTAGTATTCCACACATGAGACGTAGTGACTAGAATTCAATTGAATCTTAACGAGCTAGTATTT
seq00004   TTCTGCAACTCAAACGTCCTTGGGCCTCCCGGAGCAAATTCGATCCCCACTTAGTGGTTTACCAGCCACCGCAATACCACCTTATGCCGAGTGCAGCTCCGCGTATAGAGAAACCCGGAGTACGCTTGTTACGTATAGTGAGTGAGTGGAAATCAAACATGGATAATCCATACGGATTCGGAACTTAGCGTGTTACAGCAACAGAAAGCGTCTCCATAAGTTAGAGAGCCTGATGAACGCTCTTCACGGTGGTTGACTGCCCCGGGTCGGAAGTCAATTGAATCAGTGGGCATTGTTAGGTGATATACGGATATTCCACTAATAATAGGGCATCCGGCCGGCAGTTGATCTGTGTATCAGGCTAGCCCTATTTATAGTACCTCAGTTACGCCCGCCATGTTCGTAGGTATGGTGTTCCTAGGTCGGCTGGAGCAGGGGAGGCACGCGAACCGTTACTTGTGTTCCCAGTTGCTCTCACCTATACTGGTTCGTGCTAAGACACGTCGATCGTAAAGCAACCTCGAGTCGGCCAAGCACCACTCATAGCGATCCTCATGGACCTTGGTTAGCATGCAGGGGATGCGTTCGTATCATGAGGGGCTAGGACGTTACCCTTTACACGAGTTCTGGATATGCTACAGTGAAGTCCACCTTGGAACAGGAGGCCTTTGGTGAGAGAAACTGGCCAATAAGATGTTGGTACATCGAAGATTCTGGAAACAAAACGCTAAAAGGCCTTAAACCCTTTTGAACCGCGCAAGGGGGGGTACAGCAAAGAGGAGACGTGGACTTGCCAGGTCTACTAGTACTTCGAGGATCACGCCTTAGCCTACCCAGACTGCAAATTATAAGCTTAACCCCAGCGAGGCAATTTGTTCGTCTACGTACAAATGACACTCCCGATTATGGTCATGAGGGAGCCATTAGGGTGCCCTGCGTTTACACTTGCCTATGGTGTCTCTATTAATATTAATTCACCCCAAGTCGTGTGGTTTCCTATGAATGAATGGACAGTCCTGTCCGTCTGTCGAGCAACTTATACTTAACCGGCCACCTCCACACAGAAACCGTTTCTAGCCTGCCAGTGGACACTTGGCACTCCCCATAAAACAAACAACTGAATCCGAACGCGGCAAACGAAATCGGTGAAAGCTAGCTGCCACCCAACTAAACAAGAATTAGACGCCCGACTTTTACGCCCGTTATCCAACCCGCACACCGGCCTGGTACGGGGACCTTGAACCGAACTCGCTGATGAGCTTGAGGGTATCAATAAACTCTTACATGTACAGATTTGTCGGTGCCCACCATTTCGGTGGGCTCAAATTACGGATGGCATGCTCAGAGGTTTACTCTTTGACTGTCGGCGCACCACGTCTCGTCCTGCAATGGTATTATAGCTAACGCGGCTGTCAAAAATTCATCTAATGCTTCCAAGCTTGATGCCGAGTTCCTTGGTAGGTCTGTCCACCCGTGTTTTGTGAATTTATAGATACGGTACTTTAACATTACAATAATGAAATTACTGCGAGGGGTGCACTTACAACCACGCACCTAGCCGGACCCTACTATGGGGACGGGTCGCTCCTAACCGGTACGTTTAGTAGCAGGGACACAGTTGACTGAGGACTACGAATATCAAACGGGGTGGAGTTGTCGACTGAATTAAGGTCTTCTGATCCAGGGTATCCGGGCGTGGAAAGTCAACCGGTATCTAGACCGAAGCTCTCGGGGGTAGAAGCCGAGCCATTGCACCGTACTACCTGAGTGAACCACCCGCGCTCGCTCATAATAGGGGGACGTGCCGTCATCCGGCGCTGTGAGAGTGCCGAATCAAGATGATAGAACTAGTAAGGCCACCGCGCTGACACTAATGTACCGTAGGCCGCCAATCGCGGGAGAAAAAAGATAATGTCCACGGTTTGCCTTCTAGGCTGACGGGGATAGTATGCCCGGTTGAGGTTGACGGGATGCGCCGCGGGTGTATCAAAAGTTGAGTTTTCTGCACCTCGCACCCCATGGAAGTCGATATGCCATCTGTCCGGAAAAGGACAACCCCCTGCGACCAGACAGAACGTCATAGTCTCGAGTCCCCGGGATTCCTCGGGCGACGTAGGAATTACGTCTAGAACAATAGGAACGACTCAGATGTAGATTTTCACGCTAGTTGAGCTAAGTGCCGCACACATGTATGTCCTGGCAGTTTTGCTTAAATTGCCCTTTAGTATTCCACACATGAGACGTAGTGACTAGAATTCAATTGAATCTTAACGAGCTAGTATTT
seq00005   TTCTGCAACTCAAACGTCCTTGGGCCTCCCGGAGCAAATTCGATCCCCACTTAGTGGTTTACCAGCCACCGCAATACCACCTTATGCCGAGTGCAGCTCCGCGTATAGAGAAACCCGGAGTACGCTTGTTACGTATAGTGAGTGAGTGGAAATCAAACATGGATAATCCATACGGATTCGGAACTTAGCGTGTTACAGCAACAGAAAGCGTCTCCATAAGTTAGAGAGCCTGATGAACGCTCTTCACGGTGGTTGACTGCCGCGGGTCGGAAGTCAATTGAATCAGTGGGCATTGTTAGGTGATATACGGATATTCCACTAATAATAGGGCATCCGGCCGGCAGTTGATCTGTGTATCAGGCTAGCCCTATTTATAGTACCTCAGTTACGCCCGCCATGTTCGTAGGTATGGTGTTCCTAGGTCGGCTGGAGCAGGGGAGGCACGCGAACCGTTACTTGTGTTCCCAGTTGCTCTCACCTATACTGGTTCGTGCTAAGACACGTCGATCGTAAAGCAACCTCGAGTCGGCCAAGCACCACTCATAGCGATCCTCATGGACCTTGGTTAGCATGCAGGGGATGCGTTCGTATCATGAGGGGCTAGGACGTTACCCTTTACACGAGTTCTGGATATGCTACAGTGAAGTCCACCTTGGAACAGGAGGCCTTTGGTGAGAGAAACTGGCCAATAAGATGTTGGTACATCGAAGATTCTGGAAACAAAACGCTAAAAGGCCTTAAACCCTTTTGAACCGCGCAAGGGGGGGTACAGCAAAGAGGAGACGTGGACTTGCCAGGTCTACTAGTACTTCGAGGATCACGCCTTAGCCTACCCAGACTGCAAATTATAAGCTTAACCCCAGCGAGGCAATTTGTTCGTCTACGTACAAATGACACTCCCGATTATGGTCATGAGGGAGCCATTAGGGTGCCCTGCGTTTACACTTGCCTATGGTGTCTCTATTAATATTAATTCACCCCAAGTCGTGTGGTTTCCTATGAATGAATGGACAGTCCTGTCCGTCTGTCGAGCAACTTATACTTAACCGGCCACCTCCACACAGAAACCGTTTCTAGCCTGCCAGTGGACACTTGGCACTCCCCATAAAACAAACAACTGAATCCGAACGCGGCAAACGAAATCGGTGAAAGCTAGCTGCCACCCAACTAAACAAGAATTAGACGCCCGACTTTTACGCCCGTTATCCAACCCGCACACCGGCCTGGTACGGGGACCTTGAACCGAACTCGCTGATGAGCTTGAGGGTATCAATAAACTCTTACATGTACAGATTTGTCGGTGCCCACCATTTCGGTGGGCTCAAATTACGGATGGCATGCTCAGAGGTTTACTCTTTGACTGTCGGCGCACCACGTCTCGTCCTGCAATGGTATTATAGCTAACGCGGCTGTCAAAAATTCATCTAATGCTTCCAAGCTTGATGCCGAGTTCCTTGGTAGGTCTGTCCACCCGTGTTTTGTGAATTTATAGATACGGTACTTTAACATTACAATAATGAAATTACTGCGAGGGGTGCACTTACAACCACGCACCTAGCCGGACCCTACTATGGGGACGGGTCGCTCCTAACCGGTACGTTTAGTAGCAGGGACACAGTTGACTGAGGACTACGAATATCAAACGGGGTGGAGTTGTCGACTGAATTAAGGTCTTCTGATCCAGGGTATCCGGGCGTGGAAGGTCAACCGGTATCTAGACCGAAGCTCTCGGGGGTAGAAGCCGAGCCATTGCACCGTACTACCTGAGTGAACCACCCGCGCTCGCTCATAATAGGGGGACGTGCCGTCATCCGGCGCTGTGAGAGTGCCGAATCAAGATGATAGAACTAGTAAGGCCACCGCGCTGACACTAATGTACCGTAGGCCGCCAATCGCGGGAGAAAAAAGATAATGTCCACGGTTTGCCTTCTAGGCTGACGGGGATAGTATGCCCGGTTGAGGTTGACGGGATGCGCCGCGGGTGTATCAAAAGTTGAGTTTTCTGCACCTCGCACCCCATGGAAGTCGATATGCCATCTGTCCGGAAAAGGACAACCCCCTGCGACCAGACAGAACGTCATAGTCTCGAGTCCCCGGGATTCCTCGGGCGACGTAGGAATTACGTCTAGAACAATAGGAACGACTCAGATGTAGATTTTCACGCTAGTTGAGCTAAGTGCCGCACACATGTATGTCCTGGCAGTTTTGCTTAAATTGCCCTTTAGTATTCCACACATGAGACGTAGTGACTAGAATTCAATTGAATCTTAACGAGCTAGTATTT
seq00006   TTCTGCAACTCAAACGTCCTTGGGCCTCCCGGAGCAAATTCGATCCCCACTTAGTGGTTTACCAGCCACCGCAATACCACCTTATGCCGAGTGCAGCTCCGCGTATAGAGAAACCCGGAGTACGCTTGTTACGTATAGTGAGTGAGTGGAAATCAAACATGGATAATCCATACGGATTCGGAACTTAGCGTGTTACAGCAACAGAAAGCGTCTCCATAAGTTAGAGAGCCTGATGAACGCTCTTCACGGTGGTTGACTGCCGCGGGTCGGAAGTCAATTGAATCAGTGGGCATTGTTAGGTGATATACGGATATTCCACTAATAATAGGGCATCCGGCCGGCAGTTGATCTGTGTATCAGGCTAGCCCTATTTATAGTACCTCAGTTACGCCCGCCATGTTCGTAGGTATGGTGTTCCTAGGTCGGCTGGAGCAGGGGAGGCACGCGAACCGTTACTTGTGTTCCCAGTTGCTCTCACCTATACTGGTTCGTGCTAAGACACGTCGATCGTAAAGCAACCTCGAGTCGGCCAAGCACCACTCATAGCGATCCTCATGGACCTTGGTTAGCATGCAGGGGATGCGTTCGTATCATGAGGGGCTAGGACGTTACCCTTTACACGAGTTCTGGATATGCTACAGTGAAGTCCACCTTGGAACAGGAGGCCTTTGGTGAGAGAAACTGGCCAATAAGATGTTGGTAAATCGAAGATTCTGGAAACAAAACGCTAAAAGGCCTTAAACCCTTTTGAACCGCGCAAGGGGGGGTACAGCAAAGAGGAGACGTGGACTTGCCAGGTCTACTAGTACTTCGAGGATCACGCCTTAGCCTACCCAGACTGCAAATTATAAGCTTAACCCCAGCGAGGCAATTTGTTCGTCTACGTACAAATGACACTCCCGATTATGGTCATGAGGGAGCCATTAGGGTGCCCTGCGTTTACACTTGCCTATGGTGTCTCTATTAATATTAATTCACCCCAAGTCGTGTGGTTTCCTATGAATGAATGGACAGTCCTGTCCGTCTGTCGAGCAACTTATACTTAACCGGCCACCTCCACACAGAAACCGTTTCTAGCCTGCCAGTGGACACTTGGCACTCCCCATAAAACAAACAACTGAATCCGAACGCGGCAAACGAAATCGGTGAAAGCTAGCTGCCACCCAACTAAACAAGAATTAGACGCCCGACTTTTACGCCCGTTATCCAACCCGCACACCGGCCTGGTACGGGGACCTTGAACCGAACTCGCTGATGAGCTTGAGGGTATCAATAAACTCTTACATGTACAGATTTGTCGGTGCCCACCATTTCGGTGGGCTCAAATTACGGATGGCATGCTCAGAGGTTTACTCTTTGACTGTCGGCGCACCACGTCTCGTCCTGCAATGGTATTATAGCTAACGCGGCTGTCAAAAATTCATCTAATGCTTCCAAGCTTGATGCCGAGTTCCTTGGTAGGTCTGTCCACCCGTGTTTTGTGAATTTATAGATACGGTACTTTAACATTACAATAATGAAATTACTGCGAGGGGTGCACTTACAACCACGCACCTAGCCGGACCCTACTATGGGGACGGGTCGCTCCTAACCGGTACGTTTAGTAGCAGGGACACAGTTGACTGAGGACTACGAATATCAAACGGGGTGGAGTTGTCGACTGAATTAAGGTCTTCTGATCCAGGGTATCCGGGCGTGGAAAGTCAACCGGTATCTAGACCGAAGGTCTCGGGGGTAGAAGCCGAGCCATTGCACCGAACTACCTGAGTGAACCACCCGCGCTCGCTCATAATAGGGGGACGTGCCGTCATCCGGCGCTGTGAGAGTGCCGAATCAAGATGATAGAACTAGTAAGGCCACCGCGCTGACACTAATGTACCGTAGGCCGCCAATCGCGGGAGAAAAAAGATAATGTCCACGGTTTGCCTTCTAGGCTGACGGGGATAGTATGCCCGGTTGAGGTTGACGGGATGCGCCGCGGGTGTATCAAAAGTTGAGTTTTCTGCACCTCGCACCCCATGGAAGTCGATATGCCATCTGTCCGGAAAAGGACAACCCCCTGCGACCAGACAGAACGTCATAGTCTCGAGTCCCCGGGATTCCTCGGGCGACGTAGGAATTACGTCTAGAACAATAGGAACGACTCAGATGTAGATTTTCACGCTAGTTGAGCTAAGTGCCGCACACATGTATGTCCTGGCAGTTTTGCTTAAATTGCCCTTTAGTATTCCACACATGAGACGTAGTGACTAGAATTCAATTGAATCTTAACGAGCTAGTATTT
seq00007   TTCTGCAACTCAAACGTCCTTGGGCCTCCCGGAGCAAATTCGATCCCCACTTAGTGGTTTACCAGCCACCGCAATACCACCTTATGCCGAGTGCAGCTCCGCGTATAGAGAAACCCGGAGTACGCTTGTTACGTATAGTGAGTGAGTGGAAATCAAACATGGATAATCCATACGGATTCGGAACTTAGCGTGTTACAGCAACAGAAAGCGTCTCCATAAGTTAGAGAGCCTGATGAACGCTCTTCACGGTGGTTGACTGCCGCGGGTCGGAAGTCAATTGAATCAGTGGGCATTGTTAGGTGATATACGGATATTCCACTAATAATAGGGCATCCGGCCGGCAGTTGATCTGTGTATCAGGCTAGCCCTATTTATAGTACCTCAGTTACGCCCGCCATGTTCGTAGGTATGGTGTTCCTAGGTCGGCTGGAGCAGGGGAGGCACGCGAACCGTTACTTGTGTTCCCAGTTGCTCTCACCTATACTGGTTCGTGCTAAGACACGTCGATCGTAAAGCAACCTCGAGTCGGCCAAGCACCACTCATAGCGATCCTCATGGACCTTGGTTAGCATGCAGGGGATGCGTTCGTATCATGAGGGGCTAGGACGTTACCCTTTACACGAGTTCTGGATATGCTACAGTGAAGTCCACCTTGGAACAGGAGGCCTTTGGTGAGAGAAACTGGCCAATAAGATGTTGGTAAATCGAAGATTCTGGAAACAAAACGCTAAAAGGCCTTAAACCCTTTTGAACCGCGCAAGGGGGGGTACAGCAAAGAGGAGACGTGGACTTGCCAGGTCTACTAGTACTTCGAGGATCACGCCTTAGCCTACCCAGACTGCAAATTATAAGCTTAACCCCAGCGAGGCAATTTGTTCGTCTACGTACAAATGACACTCCCGATTATGGTCATGAGGGAGCCATTAGGGTGCCCTGCGTTTACACTTGCCTATGGTGTCTCTATTAATATTAATTCACCCCAAGTCGTGTGGTTTCCTATGAATGAATGGACAGTCCTGTCCGTCTGTCGAGCAACTTATACTTAACCGGCCACCTCCACACAGAAACCGTTTCTAGCCTGCCAGTGGACACTTGGCACTCCCCATAAAACAAACAACTGAATCCGAACGCGGCAAACGAAATCGGTGAAAGCTAGCTGCCACCCAACTAAACAAGAATTAGACGCCCGACTTTTACGCCCGTTATCCAACCCGCACACCGGCCTGGTACGGGGACCTTGAACCGAACTCGCTGATGAGCTTGAGGGTATCAATAAACTCTTACATGTACAGATTTGTCGGTGCCCACCATTTCGGTGGGCTCAAATTACGGATGGCATGCTCAGAGGTTTACTCTTTGACTGTCGGCGCACCACGTCTCGTCCTGCAATGGTATTATAGCTAACGCGGCTGTCAAAAATTCATCTAATGCTTCCAAGCTTGATGCCGAGTTCCTTGGTAGGTCTGTCCACCCGTGTTTTGTGAATTTATAGATACGGTACTTTAACATTACAATAATGAAATTACTGCGAGGGGTGCACTTACAACCACGCACCTAGCCGGACCCTACTATGGGGACGGGTCGCTCCTAACCGGTACGTTTAGTAGCAGGGACACAGTTGACTGAGGACTACGAATATCAAACGGGGTGGAGTTGTCGACTGAATTAAGGTCTTCTGATCCAGGGTATCCGGGCGTGGAAGGTCAACCGGTATCTAGACCGAAGCTCTCGGGGGTAGAAGCCGAGCCATTGCACCGTACTACCTGAGTGAACCACCCGCGCTCGCTCATAATAGGGGGACGTGCCGTCATCCGGCGCTGTGAGAGTGCCGAATCAAGATGATAGAACTAGTAAGGCCACCGCGCTGACACTAATGTACCGTAGGCCGCCAATCGCGGGAGAAAAAAGATAATGTCCACGGTTTGCCTTCTAGGCTGACGGGGATAGTATGCCCGGTTGAGGTTGACGGGATGCGCCGCGGGTGTATCAAAAGTTGAGTTTTCTGCACCTCGCACCCCATGGAAGTCGATATGTCATCTGTCCGGAAAAGGACAACCCCCTGCGACCAGACAGAACGTCATAGTCTCGAGTCCCCGGGATTCCTCGGGCGACGTAGGAATTACGTCTAGAACAATAGGAACGACTCAGATGTAGATTTTCACGCTAGTTGAGCTAAGTGCCGCACACATGTATGTCCTTGCAGTTTTGCTTAAATTGCCCTTTAGTATTCCACACATGAGACGTAGTGACTAGAATTCAATTGAATCTTAACGAGCTAGTATTT
seq00008   TTCTGCAACTCAAACGTCCTTGGGCCTCCCGGAGCAAATTCGATCCCCACTTAGTGGTTTACCAGCCACCGCAATACCACCTTATGCCGAGTGCAGCTCCGCGTATAGAGAAACCCGGAGTACGCTTGTTACGTATAGTGAGTGAGTGGAAATCAAACATGGATAATCCATACGGATTCGGAACTTAGCGTGTTACAGCAACAGAAAGCGTCTCCATAAGTTAGAGAGCCTGATGAACGCTCTTCACGGTGGTTGACTGCCGCGGGTCGGAAGTCAATTGAATCAGTGGGCATTGTTAGGTGATATACGGATATTCCACTAATAATAGGGCATCCGGCCGGCAGTTGATCTGTGTATCAGGCTAGCCCTATTTATAGTACCTCAGTTACGCCCGCCATGTTCGTAGGTATGGTGTTCCTAGGTCGGCTGGAGCAGGGGAGGCACGCGAACCGTTACTTGTGTTCCCAGTTGCTCTCACCTATACTGGTTCGTGCTAAGACACGTCGATCGTAAAGCAACCTCGAGTCGGCCAAGCACCACTCATAGCGATCCTCATGGACCTTGGTTAGCATGCAGGGGATGCGTTCGTATCATGAGGGGCTAGGACGTTACCCTTTACACGAGTTCTGGATATGCTACAGTGAAGTCCACCTTGGAACAGGAGGCCTTTGGTGAGAGAAACTGGCCAATAAGATGTTGGTACATCGAAGATTCTGGAAACAAAACGCTAAAAGGCCTTAAACCCTTTTGAACCGCGCAAGGGGGGGTACAGCAAAGAGGAGACGTGGACTTGCCAGGTCTACTAGTACTTCGAGGATCACGCCTTAGCCTACCCAGACTGCAAATTATAAGCTTAACCCCAGCGAGGCAATTTGTTCGTCTACGTACAAATGACACTCCCGATTATGGTCATGAGGGAGCCATTAGGGTGCCCTGCGTTTACACTTGCCTATGGTGTCTCTATTAATATTAATTCACCCCAAGTCGTGTGGTTTCCTATGAATGAATGGACAGTCCTGTCCGTCTGTCGAGCAACTTATACTTAACCGGCCACCTCCACACAGAAACCGTTTCTAGCCTGCCAGTGGACACTTGGCACTCCCCATAAAACAAACAACTGAATCCGAACGCGGCAAACGAAATCGGTGAAAGCTAGCTGCCACCCAACTAAACAAGAATTAGACGCCCGACTTTTACGCCCGTTATCCAACCCGCACACCGGCCTGGTACGGGGACCTTGAACCGAACTCGCTGATGAGCTTGAGGGTATCAATAAACTCTTACATGTACAGATTTGTCGGTGCCCACCATTTCGGTGGGCTCAAATTACGGATGGCATGCTCAGAGGTTTACTCTTTGACTGTCGGCGCACCACGTCTCGTCCTGCAATGGTATTATAGCTAACGCGGCTGTCAAAAATTCATCTAATGCTTCCAAGCTTGATGCCGAGTTCCTTGGTAGGTCTGTCCACCCGTGTTTTGTGAATTTATAGATACGGTACTTTAACATTACAATAATGAAATTACTGCGAGGGGTGCACTTACAACCACGCACCTAGCCGGACCCTACTATGGGGACGGGTCGCTCCTAACCGGTACGTTTAGTAGCAGGGACACAGTTGACTGAGGACTACGAATATCAAACGGGGTGGAGTTGTCGACTGAATTAAGGTCTTCTGATCCAGGGTATCCGGGCGTGGAAGGTCAACCGGTATCTAGACCGAAGCTCTCGGGGGTAGAAGCCGAGCCATTGCACCGTACTACCTGAGTGAACCACCCGCGCTCGCTCATAATAGGGGGACGTGCCGTCATCCGGCGCTGTGAGAGTGCCGAATCAAGATGATAGAACTAGTAAGGCCACCGCGCTGACACTAATGTACCGTAGGCCGCCAATCGCGGGAGAAAAAAGATAATGTCCACGGTTTGCCTTCTAGGCTGACGGGGATAGTATGCCCGGTTGAGGTTGACGGGATGCGCCGCGGGTGTATCAAAAGTTGAGTTTTCTGCACCTCGCACCCCATGGAAGTCGATATGCCATCTGTCCGGAAAAGGACAACCCCCTGCGACCAGACAGAACGTCATAGTCTCGAGTCCCCGGGATTCCTCGGGCGACGTAGGAATTACGTCTAGAACAATAGGAACGACTCAGATGTAGATTTTCACGCTAGTTGAGCTAAGTGCCGCACACATGTATGTCCTTGCAGTTTTGCTTAAATTGCCCTTTAGTATTCCACACATGAGACGTAGTGACTAGAATTCAATTGAATCTTAACGAGCTAGTATTT
seq00009   TTCTGCAACTCAAACGTCCTTGGGCCTCCCGGAGCAAATTCGATCCCCACTTAGTGGTTTACCAGCCACCGCAATACCACCTTATGCCGAGTGCAGCTCCGCGTATAGAGAAACCCGGAGTACGCTTGTTACGTATAGTGAGTGAGTGGAAATCAAACATGGATAATCCATACGGATTCGGAACTTAGCGTGTTACAGCAACAGAAAGCGTCTCCATAAGTTAGAGAGCCTGATGAACGCTCTTCACGGTGGTTGACTGCCGCGGGTCGGAAGTCAATTGAATCAGTGGGCATTGTTAGGTGATATACGGATATTCCACTAATAATAGGGCATCCGGCCGGCAGTTGATCTGTGTATCAGGCTAGCCCTATTTATAGTACCTCAGTTACGCCCGCCATGTTCGTAGGTATGGTGTTCCTAGGTCGGCTGGAGCAGGGGAGGCACGCGAACCGTTACTTGTGTTCCCAGTTGCTCTCACCTATACTGGTTCGTGCTAAGACACGTCGATCGTAAAGCAACCTCGAGTCGGCCAAGCACCACTCATAGCGATCCTCATGGACCTTGGTTAGCATGCAGGGGATGCGTTCGTATCATGAGGGGCTAGGACGTTACCCTTTACACGAGTTCTGGATATGCTACAGTGAAGTCCACCTTGGAACAGGAGGCCTTTGGTGAGAGAAACTGGCCAATAAGATGTTGGTAAATCGAAGATTCTGGAAACAAAACGCTAAAAGGCCTTAAACCCTTTTGAACCGCGCAAGGGGGGGTACAGCAAAGAGGAGACGTGGACTTGCCAGGTCTACTAGTACTTCGAGGATCACGCCTTAGCCTACCCAGACTGCAAATTATAAGCTTAACCCCAGCGAGGCAATTTGTTCGTCTACGTACAAATGACACTCCCGATTATGGTCATGAGGGAGCCATTAGGGTGCCCTGCGTTTACACTTGCCTATGGTGTCTCTATTAATATTAATTCACCCCAAGTCGTGTGGTTTCCTATGAATGAATGGACAGTCCTGTCCGTCTGTCGAGCAACTTATACTTAACCGGCCACCTCCACACAGAAACCGTTTCTAGCCTGCCAGTGGACACTTGGCACTCCCCATAAAACAAACAACTGAATCCGAACGCGGCAAACGAAATCGGTGAAAGCTAGCTGCCACCCAACTAAACAAGAATTAGACGCCCGACTTTTACGCCCGTTATCCAACCCGCACACCGGCCTGGTACGGGGACCTTGAACCGAACTCGCTGATGAGCTTGAGGGTATCAATAAACTCTTACATGTACAGATTTGTCGGTGCCCACCATTTCGGTGGGCTCAAATTACGGATGGCATGCTCAGAGGTTTACTCTTTGACTGTCGGCGCACCACGTCTCGTCCTGCAATGGTATTATAGCTAACGCGGCTGTCAAAAATTCATCTAATGCTTCCAAGCTTGATGCCGAGTTCCTTGGTAGGTCTGTCCACCCGTGTTTTGTGAATTTATAGATACGGTACTTTAACATTACAATAATGAAATTACTGCGAGGGGTGCACTTACAACCACGCACCTAGCCGGACCCTACTATGGGGACGGGTCGCTCCTAACCGGTACGTTTAGTAGCAGGGACACAGTTGACTGAGGACTACGAATATCAAACGGGGTGGAGTTGTCGACTGAATTAAGGTCTTCTGATCCAGGGTATCCGGGCGTGGAAAGTCAACCGGTATCTAGACCGAAGCTCTCGGGGGTAGAAGCCGAGCCATTGCACCGTACTACCTGAGTGAACCACCCGCGCTCGCTCATAATAGGGGGACGTGCCGTCATCCGGCGCTGTGAGAGTGCCGAATCAAGATGATAGAACTAGTAAGGCCACCGCGCTGACACTAATGTACCGTAGGCCGCCAATCGCGGGAGAAAAAAGATAATGTCCACGGTTTGCCTTCTAGGCTGACGGGGATAGTATGCCCGGTTGAGGTTGACGGGATGCGCCGCGGGTGTATCAAAAGTTGAGTTTTCTGCACCTCGCACCCCATGGAAGTCGATATGCCATCTGTCCGGAAAAGGACAACCCCCTGCGACCAGACAGAACGTCATAGTCTCGAGTCCCCGGGATTCCTCGGGCGACGTAGGAATTACGTCTAGAACAATAGGAACGACTCAGATGTAGATTTTCACGCTAGTTGAGCTAAGTGCCGCACACATGTATGTCCTGGCAGTTTTGCTTAAATTGCCCTTTAGTATTCCACACATGAGACGTAGTGACTAGAATTCAATTGAATCTTAACGAGCTAGTATTT
seq00010   TTCTGCAACTCAAACGTCCTTGGGCCTCCCGGAGCAAATTCGATCCCCACTTAGTGGTTTACCAGCCACCGCAATACCACCTTATGCCGAGTGCAGCTCCGCGTATAGAGAAACCCGGAGTACGCTTGTTACGTATAGTGAGTGAGTGGAAATCAAACATGGATAATCCATACGGATTCGGAACTTAGCGTGTTACAGCAACAGAAAGCGTCTCCATAAGTTAGAGAGCCTGATGAACGCTCTTCACGGTGGTTGACTGCCGCGGGTCGGAAGTCAATTGAATCAGTGGGCATTGTTAGGTGATATACGGATATTCCACTAATAATAGGGCATCCGGCCGGCAGTTGATCTGTGTATCAGGCTAGCCCTATTTATAGTACCTCAGTTACGCCCGCCATGTTCGTAGGTATGGTGTTCCTAGGTCGGCTGGAGCAGGGGAGGCACGCGAACCGTTACTTGTGTTCCCAGTTGCTCTCACCTATACTGGTTCGTGCTAAGACACGTCGATCGTAAAGCAACCTCGAGTCGGCCAAGCACCACTCATAGCGATCCTCATGGACCTTGGTTAGCATGCAGGGGATGCGTTCGTATCATGAGGGGCTAGGACGTTACCCTTTACACGAGTTCTGGATATGCTACAGTGAAGTCCACCTTGGAACAGGAGGCCTTTGGTGAGAGAAACTGGCCAATAAGATGTTGGTAAATCGAAGATTCTGGAAACAAAACGCTAAAAGGCCTTAAACCCTTTTGAACCGCGCAAGGGGGGGTACAGCAAAGAGGAGACGTGGACTTGCCAGGTCTACTAGTACTTCGAGGATCACGCCTTAGCCTACCCAGACTGCAAATTATAAGCTTAACCCCAGCGAGGCAATTTGTTCGTCTACGTACAAATGACACTCCCGATTATGGTCATGAGGGAGCCATTAGGGTGCCCTGCGTTTACACTTGCCTATGGTGTCTCTATTAATATTAATTCACCCCAAGTCGTGTGGTTTCCTATGAATGAATGGACAGTCCTGTCCGTCTGTCGAGCAACTTATACTTAACCGGCCACCTCCACACAGAAACCGTTTCTAGCCTGCCAGTGGACACTTGGCACTCCCCATAAAACAAACAACTGAATCCGAACGCGGCAAACGAAATCGGTGAAAGCTAGCTGCCACCCAACTAAACAAGAATTAGACGCCCGACTTTTACGCCCGTTATCCAACCCGCACACCGGCCTGGTACGGGGACCTTGAACCGAACTCGCTGATGAGCTTGAGGGTATCAATAAACTCTTACATGTACAGATTTGTCGGTGCCCACCATTTCGGTGGGCTCAAATTACGGATGGCATGCTCAGAGGTTTACTCTTTGACTGTCGGCGCACCACGTCTCGTCCTGCAATGGTATTATAGCTAACGCGGCTGTCAAAAATTCATCTAATGCTTCCAAGCTTGATGCCGAGTTCCTTGGTAGGTCTGTCCACCCGTGTTTTGTGAATTTATAGATACGGTACTTTAACATTACAATAATGAAATTACTGCGAGGGGTGCACTTACAACCACGCACCTAGCCGGACCCTACTATGGGGACGGGTCGCTCCTAACCGGTACGTTTAGTAGCAGGGACACAGTTGACTGAGGACTACGAATATCAAACGGGGTGGAGTTGTCGACTGAATTAAGGTCTTCTGATCCAGGGTATCCGGGCGTGGAAAGTCAACCGGTATCTAGACCGAAGGTCTCGGGGGTAGAAGCCGAGCCATTGCACCGAACTACCTGAGTGAACCACCCGCGCTCGCTCATAATAGGGGGACGTGCCGTCATCCGGCGCTGTGAGAGTGCCGAATCAAGATGATAGAACTAGTAAGGCCACCGCGCTGACACTAATGTACCGTAGGCCGCCAATCGCGGGAGAAAAAAGATAATGTCCACGGTTTGCCTTCTAGGCTGACGGGGATAGTATGCCCGGTTGAGGTTGACGGGATGCGCCGCGGGTGTATCAAAAGTTGAGTTTTCTGCACCTCGCACCCCATGGAAGTCGATATGCCATCTGTCCGGAAAAGGACAACCCCCTGCGACCAGACAGAACGTCATAGTCTCGAGTCCCCGGGATTCCTCGGGCGACGTAGGAATTACGTCTAGAACAATAGGAACGACTCAGATGTAGATTTTCACGCTAGTTGAGCTAAGTGCCGCACACATGTATGTCCTGGCAGTTTTGCTTAAATTGCCCTTTAGTATTCCACACATGAGACGTAGTGACTAGAATTCAATTGAATCTTAACGAGCTAGTATTT
seq00011   TTCTGCAACTCAAACGTCCTTGGGCCTCCCGGAGCAAATTCGATCCCCACTTAGTGGTTTACCAGCCACCGCAATACCACCTTATGCCGAGTGCAGCTCCGCGTATAGAGAAACCCGGAGTACGCTTGTTACGTATAGTGAGTGAGTGGAAATCAAACATGGATAATCCATACGGATTCGGAACTTAGCGTGTTACAGCAACAGAAAGCGTCTCCATAAGTTAGAGAGCCTGATGAACGCTCTTCACGGTGGTTGACTGCCGCGGGTCGGAAGTCAATTGAATCAGTGGGCATTGTTAGGTGATATACGGATATTCCACTAATAATAGGGCATCCGGCCGGCAGTTGATCTGTGTATCAGGCTAGCCCTATTTATAGTACCTCAGTTACGCCCGCCATGTTCGTAGGTATGGTGTTCCTAGGTCGGCTGGAGCAGGGGAGGCACGCGAACCGTTACTTGTGTTCCCAGTTGCTCTCACCTATACTGGTTCGTGCTAAGACACGTCGATCGTAAAGCAACCTCGAGTCGGCCAAGCACCACTCATAGCGATCCTCATGGACCTTGGTTAGCATGCAGGGGATGCGTTCGTATCATGAGGGGCTAGGACGTTACCCTTTACACGAGTTCTGGATATGCTACAGTGAAGTCCACCTTGGAACAGGAGGCCTTTGGTGAGAGAAACTGGCCAATAAGATGTTGGTAAATCGAAGATTCTGGAAACAAAACGCTAAAAGGCCTTAAACCCTTTTGAACCGCGCAAGGGGGGGTACAGCAAAGAGGAGACGTGGACTTGCCAGGTCTACTAGTACTTCGAGGATCACGCCTTAGCCTACCCAGACTGCAAATTATAAGCTTAACCCCAGCGAGGCAATTTGTTCGTCTACGTACAAATGACACTCCCGATTATGGTCATGAGGGAGCCATTAGGGTGCCCTGCGTTTACACTTGCCTATGGTGTCTCTATTAATATTAATTCACCCCAAGTCGTGTGGTTTCCTATGAATGAATGGACAGTCCTGTCCGTCTGTCGAGCAACTTATACTTAACCGGCCACCTCCACACAGAAACCGTTTCTAGCCTGCCAGTGGACACTTGGCACTCCCCATAAAACAAACAACTGAATCCGAACGCGGCAAACGAAATCGGTGAAAGCTAGCTGCCACCCAACTAAACAAGAATTAGACGCCCGACTTTTACGCCCGTTATCCAACCCGCACACCGGCCTGGTACGGGGACCTTGAACCGAACTCGCTGATGAGCTTGAGGGTATCAATAAACTCTTACATGTACAGATTTGTCGGTGCCCACCATTTCGGTGGGCTCAAATTACGGATGGCATGCTCAGAGGTTTACTCTTTGACTGTCGGCGCACCACGTCTCGTCCTGCAATGGTATTATAGCTAACGCGGCTGTCAAAAATTCATCTAATGCTTCCAAGCTTGATGCCGAGTTCCTTGGTAGGTCTGTCCACCCGTGTTTTGTGAATTTATAGATACGGTACTTTAACATTACAATAATGAAATTACTGCGAGGGGTGCACTTACAACCACGCACCTAGCCGGACCCTACTATGGGGACGGGTCGCTCCTAACCGGTACGTTTAGTAGCAGGGACACAGTTGACTGAGGACTACGAATATCAAACGGGGTGGAGTTGTCGACTGAATTAAGGTCTTCTGATCCAGGGTATCCGGGCGTGGAAAGTCAACCGGTATCTAGACCGAAGCTCTCGGGGGTAGAAGCCGAGCCATTGCACCGAACTACCTGAGTGAACCACCCGCGCTCGCTCATAATAGGGGGACGTGCCGTCATCCGGCGCTGTGAGAGTGCCGAATCAAGATGATAGAACTAGTAAGGCCACCGCGCTGACACTAATGTACCGTAGGCCGCCAATCGCGGGAGAAAAAAGATAATGTCCACGGTTTGCCTTCTAGGCTGACGGGGATAGTATGCCCGGTTGAGGTTGACGGGATGCGCCGCGGGTGTATCAAAAGTTGAGTTTTCTGCACCTCGCACCCCATGGAAGTCGATATGCCATCTGTCCGGAAAAGGACAACCCCCTGCGACCAGACAGAACGTCATAGTCTCGAGTCCCCGGGATTCCTCGGGCGACGTAGGAGTTACGTCTAGAACAATAGGAACGACTCAGATGTAGATTTTCACGCTAGTTGAGCTAAGTGCCGCACACATGTATGTCCTTGCAGTTTTGCTTAAATTGCCCTTTAGTATTCCACACATGAGACGTAGTGACTAGAATTCAATTGAATCTTAACGAGCTAGTATTT
seq00012   TTCTGCAACTCAAACGTCCTTGGGCCTCCCGGAGCAAATTCGATCCCCACTTAGTGGTTTACCAGCCACCGCAATACCACCTTATGCCGAGTGCAGCTCCGCGTATAGAGAAACCCGGAGTACGCTTGTTACGTATAGTGAGTGAGTGGAAATCAAACATGGATAATCCATACGGATTCGGAACTTAGCGTGTTACAGCAACAGAAAGCGTCTCCATAAGTTAGAGAGCCTGATGAACGCTCTTCACGGTGGTTGACTGCCGCGGGTCGGAAGTCAATTGAATCAGTGGGCATTGTTAGGTGATATACGGATATTCCACTAATAATAGGGCATCCGGCCGGCAGTTGATCTGTGTATCAGGCTAGCCCTATTTATAGTACCTCAGTTACGCCCGCCATGTTCGTAGGTATGGTGTTCCTAGGTCGGCTGGAGCAGGGGAGGCACGCGAACCGTTACTTGTGTTCCCAGTTGCTCTCACCTATACTGGTTCGTGCTAAGACACGTCGATCGTAAAGCAACCTCGAGTCGGCCAAGCACCACTCATAGCGATCCTCATGGACCTTGGTTAGCATGCAGGGGATGCGTTCGTATCATGAGGGGCTAGGACGTTACCCTTTACACGAGTTCTGGATATGCTACAGTGAAGTCCACCTTGGAACAGGAGGCCTTTGGTGAGAGAAACTGGCCAATAAGATGTTGGTACATCGAAGATTCTGGAAACAAAACGCTAAAAGGCCTTAAACCCTTTTGAACCGCGCAAGGGGGGGTACAGCAAAGAGGAGACGTGGACTTGCCAGGTCTACTAGTACTTCGAGGATCACGCCTTAGCCTACCCAGACTGCAAATTATAAGCTTAACCCCAGCGAGGCAATTTGTTCGTCTACGTACAAATGACACTCCCGATTATGGTCATGAGGGAGCCATTAGGGTGCCCTGCGTTTACACTTGCCTATGGTGTCTCTATTAATATTAATTCACCCCAAGTCGTGTGGTTTCCTATGAATGAATGGACAGTCCTGTCCGTCTGTCGAGCAACTTATACTTAACCGGCCACCTCCACACAGAAACCGTTTCTAGCCTGCCAGTGGACACTTGGCACTCCCCATAAAACAAACAACTGAATCCGAACGCGGCAAACGAAATCGGTGAAAGCTAGCTGCCACCCAACTAAACAAGAATTAGACGCCCGACTTTTACGCCCGTTATCCAACCCGCACACCGGCCTGGTACGGGGACCTTGAACCGAACTCGCTGATGAGCTTGAGGGTATCAATAAACTCTTACATGTACAGATTTGTCGGTGCCCACCATTTCGGTGGGCTCAAATTACGGATGGCATGCTCAGAGGTTTACTCTTTGACTGTCGGCGCACCACGTCTCGTCCTGCAATGGTATTATAGCTAACGCGGCTGTCAAAAATTCATCTAATGCTTCCAAGCTTGATGCCGAGTTCCTTGGTAGGTCTGTCCACCCGTGTTTTGTGAATTTATAGATACGGTACTTTAACATTACAATAATGAAATTACTGCGAGGGGTGCACTTACAACCACGCACCTAGCCGGACCCTACTATGGGGACGGGTCGCTCCTAACCGGTACGTTTAGTAGCAGGGACACAGTTGACTGAGGACTACGAATATCAAACGGGGTGGAGTTGTCGACTGAATTAAGGTCTTCTGATCCAGGGTATCCGGGCGTGGAAGGTCAACCGGTATCTAGACCGAAGCTCTCGGGGGTAGAAGCCGAGCCATTGCACCGTACTACCTGAGTGAACCACCCGCGCTCGCTCATAATAGGGGGACGTGCCGTCATCCGGCGCTGTGAGAGTGCCGAATCAAGATGATAGAACTAGTAAGGCCACCGCGCTGACACTAATGTACCGTAGGCCGCCAATCGCGGGAGAAAAAAGATAATGTCCACGGTTTGCCTTCTAGGCTGACGGGGATAGTATGCCCGGTTGAGGTTGACGGGATGCGCCGCGGGTGTATCAAAAGTTGAGTTTTCTGCACCTCGCACCCCATGGAAGTCGATATGCCATCTGTCCGGAAAAGGACAACCCCCTGCGACCAGACAGAACGTCATAGTCTCGAGTCCCCGGGATTCCTCGGGCGACGTAGGAATTACGTCTAGAACAATAGGAACGACTCAGATGTAGATTTTCACGCTAGTTGAGCTAAGTGCCGCACACATGTATGTCCTGGCAGTTTTGCTTAAATTGCCCTTTAGTATTCCACACATGAGACGTAGTGACTAGAATTCAATTGAATCTTAACGAGCTAGTATTT
seq00013   TTCTGCAACTCAAACGTCCTTGGGCCTCCCGGAGCAAATTCGATCCCCACTTAGTGGTTTACCAGCCACCGCAATACCACCTTATGCCGAGTGCAGCTCCGCGTATAGAGAAACCCGGAGTACGCTTGTTACGTATAGTGAGTGAGTGGAAATCAAACATGGATAATCCATACGGATTCGGAACTTAGCGTGTTACAGCAACAGAAAGCGTCTCCATAAGTTAGAGAGCCTGATGAACGCTCTTCACGGTGGTTGACTGCCGCGGGTCGGAAGTCAATTGAATCAGTGGGCATTGTTAGGTGATATACGGATATTCCACTAATAATAGGGCATCCGGCCGGCAGTTGATCTGTGTATCAGGCTAGCCCTATTTATAGTACCTCAGTTACGCCCGCCATGTTCGTAGGTATGGTGTTCCTAGGTCGGCTGGAGCAGGGGAGGCACGCGAACCGTTACTTGTGTTCCCAGTTGCTCTCACCTATACTGGTTCGTGCTAAGACACGTCGATCGTAAAGCAACCTCGAGTCGGCCAAGCACCACTCATAGCGATCCTCATGGACCTTGGTTAGCATGCAGGGGATGCGTTCGTATCATGAGGGGCTAGGACGTTACCCTTTACACGAGTTCTGGATATGCTACAGTGAAGTCCACCTTGGAACAGGAGGCCTTTGGTGAGAGAAACTGGCCAATAAGATGTTGGTAAATCGAAGATTCTGGAAACAAAACGCTAAAAGGCCTTAAACCCTTTTGAACCGCGCAAGGGGGGGTACAGCAAAGAGGAGACGTGGACTTGCCAGGTCTACTAGTACTTCGAGGATCACGCCTTAGCCTACCCAGACTGCAAATTATAAGCTTAACCCCAGCGAGGCAATTTGTTCGTCTACGTACAAATGACACTCCCGATTATGGTCATGAGGGAGCCATTAGGGTGCCCTGCGTTTACACTTGCCTATGGTGTCTCTATTAATATTAATTCACCCCAAGTCGTGTGGTTTCCTATGAATGAATGGACAGTCCTGTCCGTCTGTCGAGCAACTTATACTTAACCGGCCACCTCCACACAGAAACCGTTTCTAGCCTGCCAGTGGACACTTGGCACTCCCCATAAAACAAACAACTGAATCCGAACGCGGCAAACGAAATCGGTGAAAGCTAGCTGCCACCCAACTAAACAAGAATTAGACGCCCGACTTTTACGCCCGTTATCCAACCCGCACACCGGCCTGGTACGGGGACCTTGAACCGAACTCGCTGATGAGCTTGAGGGTATCAATAAACTCTTACATGTACAGATTTGTCGGTGCCCACCATTTCGGTGGGCTCAAATTACGGATGGCATGCTCAGAGGTTTACTCTTTGACTGTCGGCGCACCACGTCTCGTCCTGCAATGGTATTATAGCTAACGCGGCTGTCAAAAATTCATCTAATGCTTCCAAGCTTGATGCCGAGTTCCTTGGTAGGTCTGTCCACCCGTGTTTTGTGAATTTATAGATACGGTACTTTAACATTACAATAATGAAATTACTGCGAGGGGTGCACTTACAACCACGCACCTAGCCGGACCCTACTATGGGGACGGGTCGCTCCTAACCGGTACGTTTAGTAGCAGGGACACAGTTGACTGAGGACTACGAATATCAAACGGGGTGGAGTTGTCGACTGAATTAAGGTCTTCTGATCCAGGGTATCCGGGCGTGGAAAGTCAACCGGTATCTAGACCGAAGGTCTCGGGGGTAGAAGCCGAGCCATTGCACCGAACTACCTGAGTGAACCACCCGCGCTCGCTCATAATAGGGGGACGTGCCGTCATCCGGCGCTGTGAGAGTGCCGAATCAAGATGATAGAACTAGTAAGGCCACCGCGCTGACACTAATGTACCGTAGGCCGCCAATCGCGGGAGAAAAAAGATAATGTCCACGGTTTGCCTTCTAGGCTGACGGGGATAGTATGCCCGGTTGAGGTTGACGGGATGCGCCGCGGGTGTATCAAAAGTTGAGTTTTCTGCACCTCGCACCCCATGGAAGTCGATATGCCATCTGTCCGGAAAAGGACAACCCCCTGCGACCAGACAGAACGTCATAGTCTCGAGTCCCCGGGATTCCTCGGGCGACGTAGGAATTACGTCTAGAACAATAGGAACGACTCAGATGTAGATTTTCACGCTAGTTGAGCTAAGTGCCGCACACATGTATGTCCTGGCAGTTTTGCTTAAATTGCCCTTTAGTATTCCACACATGAGACGTAGTGACTAGAATTCAATTGAATCTTAACGAGCTAGTATTT
seq00014   TTCTGCAACTCAAACGTCCTTGGGCCTCCCGGAGCAAATTCGATCCCCACTTAGTGGTTTACCAGCCACCGCAATACCACCTTATGCCGAGTGCAGCTCCGCGTATAGAGAAACCCGGAGTACGCTTGTTACGTATAGTGAGTGAGTGGAAATCAAACATGGATAATCCATACGGATTCGGAACTTAGCGTGTTACAGCAACAGAAAGCGTCTCCATAAGTTAGAGAGCCTGATGAACGCTCTTCACGGTGGTTGACTGCCGCGGGTCGGAAGTCAATTGAATCAGTGGGCATTGTTAGGTGATATACGGATATTCCACTAATAATAGGGCATCCGGCCGGCAGTTGATCTGTGTATCAGGCTAGCCCTATTTATAGTACCTCAGTTACGCCCGCCATGTTCGTAGGTATGGTGTTCCTAGGTCGGCTGGAGCAGGGGAGGCACGCGAACCGTTACTTGTGTTCCCAGTTGCTCTCACCTATACTGGTTCGTGCTAAGACACGTCGATCGTAAAGCAACCTCGAGTCGGCCAAGCACCACTCATAGCGATCCTCATGGACCTTGGTTAGCATGCAGGGGATGCGTTCGTATCATGAGGGGCTAGGACGTTACCCTTTACACGAGTTCTGGATATGCTACAGTGAAGTCCACCTTGGAACAGGAGGCCTTTGGTGAGAGAAACTGGCCAATAAGATGTTGGTACATCGAAGATTCTGGAAACAAAACGCTAAAAGGCCTTAAACCCTTTTGAACCGCGCAAGGGGGGGTACAGCAAAGAGGAGACGTGGACTTGCCAGGTCTACTAGTACTTCGAGGATCACGCCTTAGCCTACCCAGACTGCAAATTATAAGCTTAACCCCAGCGAGGCAATTTGTTCGTCTACGTACAAATGACACTCCCGATTATGGTCATGAGGGAGCCATTAGGGTGCCCTGCGTTTACACTTGCCTATGGTGTCTCTATTAATATTAATTCACCCCAAGTCGTGTGGTTTCCTATGAATGAATGGACAGTCCTGTCCGTCTGTCGAGCAACTTATACTTAACCGGCCACCTCCACACAGAAACCGTTTCTAGCCTGCCAGTGGACACTTGGCACTCCCCATAAAACAAACAACTGAATCCGAACGCGGCAAACGAAATCGGTGAAAGCTAGCTGCCACCCAACTAAACAAGAATTAGACGCCCGACTTTTACGCCCGTTATCCAACCCGCACACCGGCCTGGTACGGGGACCTTGAACCGAACTCGCTGATGAGCTTGAGGGTATCAATAAACTCTTACATGTACAGATTTGTCGGTGCCCACCATTTCGGTGGGCTCAAATTACGGATGGCATGCTCAGAGGTTTACTCTTTGACTGTCGGCGCACCACGTCTCGTCCTGCAATGGTATTATAGCTAACGCGGCTGTCAAAAATTCATCTAATGCTTCCAAGCTTGATGCCGAGTTCCTTGGTAGGTCTGTCCACCCGTGTTTTGTGAATTTATAGATACGGTACTTTAACATTACAATAATGAAATTACTGCGAGGGGTGCACTTACAACCACGCACCTAGCCGGACCCTACTATGGGGACGGGTCGCTCCTAACCGGTACGTTTAGTAGCAGGGACACAGTTGACTGAGGACTACGAATATCAAACGGGGTGGAGTTGTCGACTGAATTAAGGTCTTCTGATCCAGGGTATCCGGGCGTGGAAAGTCAACCGGTATCTAGACCGAAGCTCTCGGGGGTAGAAGCCGAGCCATTGCACCGAACTACCTGAGTGAACCACCCGCGCTCGCTCATAATAGGGGGACGTGCCGTCATCCGGCGCTGTGAGAGTGCCGAATCAAGATGATAGAACTAGTAAGGCCACCGCGCTGACACTAATGTACCGTAGGCCGCCAATCGCGGGAGAAAAAAGATAATGTCCACGGTTTGCCTTCTAGGCTGACGGGGATAGTATGCCCGGTTGAGGTTGACGGGATGCGCCGCGGGTGTATCAAAAGTTGAGTTTTCTGCACCTCGCACCCCATGGAAGTCGATATGCCATCTGTCCGGAAAAGGACAACCCCCTGCGACCAGACAGAACGTCATAGTCTCGAGTCCCCGGGATTCCTCGGGCGACGTAGGAATTACGTCTAGAACAATAGGAACGACTCAGATGTAGATTTTCACGCTAGTTGAGCTAAGTGCCGCACACATGTATGTCCTGGCAGTTTTGCTTAAATTGCCCTTTAGTATTCCACACATGAGACGTAGTGACTAGAATTCAATTGAATCTTAACGAGCTAGTATTA
seq00015   TTCTGCAACTCAAACGTCCTTGGGCCTCCCGGAGCAAATTCGATCCCCACTTAGTGGTTTACCAGCCACCGCAATACCACCTTATGCCGAGTGCAGCTCCGCGTATAGAGAAACCCGGAGTACGCTTGTTACGTATAGTGAGTGAGTGGAAATCAAACATGGATAATCCATACGGATTCGGAACTTAGCGTGTTACAGCAACAGAAAGCGTCTCCATAAGTTAGAGAGCCTGATGAACGCTCTTCACGGTGGTTGACTGCCCCGGGTCGGAAGTCAATTGAATCAGTGGGCATTGTTAGGTGATATACGGATATTCCACTAATAATAGGGCATCCGGCCGGCAGTTGATCTGTGTATCAGGCTAGCCCTATTTATAGTACCTCAGTTACGCCCGCCATGTTCGTAGGTATGGTGTTCCTAGGTCGGCTGGAGCAGGGGAGGCACGCGAACCGTTACTTGTGTTCCCAGTTGCTCTCACCTATACTGGTTCGTGCTAAGACACGTCGATCGTAAAGCAACCTCGAGTCGGCCAAGCACCACTCATAGCGATCCTCATGGACCTTGGTTAGCATGCAGGGGATGCGTTCGTATCATGAGGGGCTAGGACGTTACCCTTTACACGAGTTCTGGATATGCTACAGTGAAGTCCACCTTGGAACAGGAGGCCTTTGGTGAGAGAAACTGGCCAATAAGATGTTGGTACATCGAAGATTCTGGAAACAAAACGCTAAAAGGCCTTAAACCCTTTTGAACCGCGCAAGGGGGGGTACAGCAAAGAGGAGACGTGGACTTGCCAGGTCTACTAGTACTTCGAGGATCACGCCTTAGCCTACCCAGACTGCAAATTATAAGCTTAACCCCAGCGAGGCAATTTGTTCGTCTACGTACAAATGACACTCCCGATTATGGTCATGAGGGAGCCATTAGGGTGCCCTGCGTTTACACTTGCCTATGGTGTCTCTATTAATATTAATTCACCCCAAGTCGTGTGGTTTCCTATGAATGAATGGACAGTCCTGTCCGTCTGTCGAGCAACTTATACTTAACCGGCCACCTCCACACAGAAACCGTTTCTAGCCTGCCAGTGGACACTTGGCACTCCCCATAAAACAAACAACTGAATCCGAACGCGGCAAACGAAATCGGTGAAAGCTAGCTGCCACCCAACTAAACAAGAATTAGACGCCCGACTTTTACGCCCGTTATCCAACCCGCACACCGGCCTGGTACGGGGACCTTGAACCGAACTCGCTGATGAGCTTGAGGGTATCAATAAACTCTTACATGTACAGATTTGTCGGTGCCCACCATTTCGGTGGGCTCAAATTACGGATGGCATGCTCAGAGGTTTACTCTTTGACTGTCGGCGCACCACGTCTCGTCCTGCAATGGTATTATAGCTAACGCGGCTGTCAAAAATTCATCTAATGCTTCCAAGCTTGATGCCGAGTTCCTTGGTAGGTCTGTCCACCCGTGTTTTGTGAATTTATAGATACGGTACTTTAACATTACAATAATGAAATTACTGCGAGGGGTGCACTTACAACCACGCACCTAGCCGGACCCTACTATGGGGACGGGTCGCTCCTAACCGGTACGTTTAGTAGCAGGGACACAGTTGACTGAGGACTACGAATATCAAACGGGGTGGAGTTGTCGACTGAATTAAGGTCTTCTGATCCAGGGTATCCGGGCGTGGAAAGTCAACCGGTATCTAGACCGAAGCTCTCGGGGGTAGAAGCCGAGCCATTGCACCGTACTACCTGAGTGAACCACCCGCGCTCGCTCATAATAGGGGGACGTGCCGTCATCCGGCGCTGTGAGAGTGCCGAATCAAGATGATAGAACTAGTAAGGCCACCGCGCTGACACTAATGTACCGTAGGCCGCCAATCGCGGGAGAAAAAAGATAATGTCCACGGTTTGCCTTCTAGGCTGACGGGGATAGTATGCCCGGTTGAGGTTGACGGGATGCGCCGCGGGTGTATCAAAAGTTGAGTTTTCTGCACCTCGCACCCCATGGAAGTCGATATGCCATCTGTCCGGAAAAGGACAACCCCCTGCGACCAGACAGAACGTCATAGTCTCGAGTCCCCGGGATTCCTCGGGCGACGTAGGAATTACGTCTAGAACAATAGGAACGACTCAGATGTAGATTTTCACGCTAGTTGAGCTAAGTGCCGCACACATGTATGTCCTGGCAGTTTTGCTTAAATTGCCCTTTAGTATTCCACACATGAGACGTAGTGACTAGAATTCAATTGAATCTTAACGAGCTAGTATTT
seq00016   TTCTGCAACTCAAACGTCCTTGGGCCTCCCGGAGCAAATTCGATCCCCACTTAGTGGTTTACCAGCCACCGCAATACCACCTTATGCCGAGTGCAGCTCCGCGTATAGAGAAACCCGGAGTACGCTTGTTACGTATAGTGAGTGAGTGGAAATCAAACATGGATAATCCATACGGATTCGGAACTTAGCGTGTTACAGCAACAGAAAGCGTCTCCATAAGTTAGAGAGCCTGATGAACGCTCTTCACGGTGGTTGACTGCCCCGGGTCGGAAGTCAATTGAATCAGTGGGCATTGTTAGGTGATATACGGATATTCCACTAATAATAGGGCATCCGGCCGGCAGTTGATCTGTGTATCAGGCTAGCCCTATTTATAGTACCTCAGTTACGCCCGCCATGTTCGTAGGTATGGTGTTCCTAGGTCGGCTGGAGCAGGGGAGGCACGCGAACCGTTACTTGTGTTCCCAGTTGCTCTCACCTATACTGGTTCGTGCTAAGACACGTCGATCGTAAAGCAACCTCGAGTCGGCCAAGCACCACTCATAGCGATCCTCATGGACCTTGGTTAGCATGCAGGGGATGCGTTCGTATCATGAGGGGCTAGGACGTTACCCTTTACACGAGTTCTGGATATGCTACAGTGAAGTCCACCTTGGAACAGGAGGCCTTTGGTGAGAGAAACTGGCCAATAAGATGTTGGTACATCGAAGATTCTGGAAACAAAACGCTAAAAGGCCTTAAACCCTTTTGAACCGCGCAAGGGGGGGTACAGCAAAGAGGAGACGTGGACTTGCCAGGTCTACTAGTACTTCGAGGATCACGCCTTAGCCTACCCAGACTGCAAATTATAAGCTTAACCCCAGCGAGGCAATTTGTTCGTCTACGTACAAATGACACTCCCGATTATGGTCATGAGGGAGCCATTAGGGTGCCCTGCGTTTACACTTGCCTATGGTGTCTCTATTAATATTAATTCACCCCAAGTCGTGTGGTTTCCTATGAATGAATGGACAGTCCTGTCCGTCTGTCGAGCAACTTATACTTAACCGGCCACCTCCACACAGAAACCGTTTCTAGCCTGCCAGTGGACACTTGGCACTCCCCATAAAACAAACAACTGAATCCGAACGCGGCAAACGAAATCGGTGAAAGCTAGCTGCCACCCAACTAAACAAGAATTAGACGCCCGACTTTTACGCCCGTTATCCAACCCGCACACCGGCCTGGTACGGGGACCTTGAACCGAACTCGCTGATGAGCTTGAGGGTATCAATAAACTCTTACATGTACAGATTTGTCGGTGCCCACCATTTCGGTGGGCTCAAATTACGGATGGCATGCTCAGAGGTTTACTCTTTGACTGTCGGCGCACCACGTCTCGTCCTGCAATGGTATTATAGCTAACGCGGCTGTCAAAAATTCATCTAATGCTTCCAAGCTTGATGCCGAGTTCCTTGGTAGGTCTGTCCACCCGTGTTTTGTGAATTTATAGATACGGTACTTTAACATTACAATAATGAAATTACTGCGAGGGGTGCACTTACAACCACGCACCTAGCCGGACCCTACTATGGGGACGGGTCGCTCCTAACCGGTACGTTTAGTAGCAGGGACACAGTTGACTGAGGACTACGAATATCAAACGGGGTGGAGTTGTCGACTGAATTAAGGTCTTCTGATCCAGGGTATCCGGGCGTGGAAAGTCAACCGGTATCTAGACCGAAGCTCTCGGGGGTAGAAGCCGAGCCATTGCACCGTACTACCTGAGTGAACCACCCGCGCTCGCTCATAATAGGGGGACGTGCCGTCATCCGGCGCTGTGAGAGTGCCGAATCAAGATGATAGAACTAGTAAGGCCACCGCGCTGACACTAATGTACCGTAGGCCGCCAATCGCGGGAGAAAAAAGATAATGTCCACGGTTTGCCTTCTAGGCTGACGGGGATAGTATGCCCGGTTGAGGTTGACGGGATGCGCCGCGGGTGTATCAAAAGTTGAGTTTTCTGCACCTCGCACCCCATGGAAGTCGATATGCCATCTGTCCGGAAAAGGACAACCCCCTGCGACCAGACAGAACGTCATAGTCTCGAGTCCCCGGGATTCCTCGGGCGACGTAGGAATTACGTCTAGAACAATAGGAACGACTCAGATGTAGATTTTCACGCTAGTTGAGCTAAGTGCCGCACACATGTATGTCCTGGCAGTTTTGCTTAAATTGCCCTTTAGTATTCCACACATGAGACGTAGTGACTAGAATTCAATTGAATCTTAACGAGCTAGTATTT
seq00017   TTCTGCAACTCAAACGTCCTTGGGCCTCCCGGAGCAAATTCGATCCCCACTTAGTGGTTTACCAGCCACCGCAATACCACCTTATGCCGAGTGCAGCTCCGCGTATAGAGAAACCCGGAGTACGCTTGTTACGTATAGTGAGTGAGTGGAAATCAAACATGGATAATCCATACGGATTCGGAACTTAGCGTGTTACAGCAACAGAAAGCGTCTCCATAAGTTAGAGAGCCTGATGAACGCTCTTCACGGTGGTTGACTGCCGCGGGTCGGAAGTCAATTGAATCAGTGGGCATTGTTAGGTGATATACGGATATTCCACTAATAATAGGGCATCCGGCCGGCAGTTGATCTGTGTATCAGGCTAGCCCTATTTATAGTACCTCAGTTACGCCCGCCATGTTCGTAGGTATGGTGTTCCTAGGTCGGCTGGAGCAGGGGAGGCACGCGAACCGTTACTTGTGTTCCCAGTTGCTCTCACCTATACTGGTTCGTGCTAAGACACGTCGATCGTAAAGCAACCTCGAGTCGGCCAAGCACCACTCATAGCGATCCTCATGGACCTTGGTTAGCATGCAGGGGATGCGTTCGTATCATGAGGGGCTAGGACGTTACCCTTTACACGAGTTCTGGATATGCTACAGTGAAGTCCACCTTGGAACAGGAGGCCTTTGGTGAGAGAAACTGGCCAATAAGATGTTGGTACATCGAAGATTCTGGAAACAAAACGCTAAAAGGCCTTAAACCCTTTTGAACCGCGCAAGGGGGGGTACAGCAAAGAGGAGACGTGGACTTGCCAGGTCTACTAGTACTTCGAGGATCACGCCTTAGCCTACCCAGACTGCAAATTATAAGCTTAACCCCAGCGAGGCAATTTGTTCGTCTACGTACAAATGACACTCCCGATTATGGTCATGAGGGAGCCATTAGGGTGCCCTGCGTTTACACTTGCCTATGGTGTCTCTATTAATATTAATTCACCCCAAGTCGTGTGGTTTCCTATGAATGAATGGACAGTCCTGTCCGTCTGTCGAGCAACTTATACTTAACCGGCCACCTCCACACAGAAACCGTTTCTAGCCTGCCAGTGGACACTTGGCACTCCCCATAAAACAAACAACTGAATCCGAACGCGGCAAACGAAATCGGTGAAAGCTAGCTGCCACCCAACTAAACAAGAATTAGACGCCCGACTTTTACGCCCGTTATCCAACCCGCACACCGGCCTGGTACGGGGACCTTGAACCGAACTCGCTGATGAGCTTGAGGGTATCAATAAACTCTTACATGTACAGATTTGTCGGTGCCCACCATTTCGGTGGGCTCAAATTACGGATGGCATGCTCAGAGGTTTACTCTTTGACTGTCGGCGCACCACGTCTCGTCCTGCAATGGTATTATAGCTAACGCGGCTGTCAAAAATTCATCTAATGCTTCCAAGCTTGATGCCGAGTTCCTTGGTAGGTCTGTCCACCCGTGTTTTGTGAATTTATAGATACGGTACTTTAACATTACAATAATGAAATTACTGCGAGGGGTGCACTTACAACCACGCACCTAGCCGGACCCTACTATGGGGACGGGTCGCTCCTAACCGGTACGTTTAGTAGCAGGGACACAGTTGACTGAGGACTACGAATATCAAACGGGGTGGAGTTGTCGACTGAATTAAGGTCTTCTGATCCAGGGTATCCGGGCGTGGAAAGTCAACCGGTATCTAGACCGAAGCTCTCGGGGGTAGAAGCCGAGCCATTGCACCGTACTACCTGAGTGAACCACCCGCGCTCGCTCATAATAGGGGGACGTGCCGTCATCCGGCGCTGTGAGAGTGCCGAATCAAGATGATAGAACTAGTAAGGCCACCGCGCTGACACTAATGTACCGTAGGCCGCCAATCGCGGGAGAAAAAAGATAATGTCCACGGTTTGCCTTCTAGGCTGACGGGGATAGTATGCCCGGTTGAGGTTGACGGGATGCGCCGCGGGTGTATCAAAAGTTGAGTTTTCTGCACCTCGCACCCCATGGAAGTCGATATGCCATCTGTCCGGAAAAGGACAACCCCCTGCGACCAGACAGAACGTCATAGTCTCGAGTCCCCGGGATTCCTCGGGCGACGTAGGAATTACGTCTAGAACAATAGGAACGACTCAGATGTAGATTTTCACGCTAGTTGAGCTAAGTGCCGCACACATGTATGTCCTGGCAGTTTTGCTTAAATTGCCCTTTAGTATTCCACACATGAGACGTAGTGACTAGAATTCAATTGAATCTTAACGAGCTAGTATTT
seq00018   TTCTGCAACTCAAACGTCCTTGGGCCTCCCGGAGCAAATTCGATCCCCACTTAGTGGTTTACCAGCCACCGCAATACCACCTTATGCCGAGTGCAGCTCCGCGTATAGAGAAACCCGGAGTACGCTTGTTACGTATAGTGAGTGAGTGGAAATCAAACATGGATAATCCATACGGATTCGGAACTTAGCGTGTTACAGCAACAGAAAGCGTCTCCATAAGTTAGAGAGCCTGATGAACGCTCTTCACGGTGGTTGACTGCCGCGGGTCGGAAGTCAATTGAATCAGTGGGCATTGTTAGGTGATATACGGATATTCCACTAATAATAGGGCATCCGGCCGGCAGTTGATCTGTGTATCAGGCTAGCCCTATTTATAGTACCTCAGTTACGCCCGCCATGTTCGTAGGTATGGTGTTCCTAGGTCGGCTGGAGCAGGGGAGGCACGCGAACCGTTACTTGTGTTCCCAGTTGCTCTCACCTATACTGGTTCGTGCTAAGACACGTCGATCGTAAAGCAACCTCGAGTCGGCCAAGCACCACTCATAGCGATCCTCATGGACCTTGGTTAGCATGCAGGGGATGCGTTCGTATCATGAGGGGCTAGGACGTTACCCTTTACACGAGTTCTGGATATGCTACAGTGAAGTCCACCTTGGAACAGGAGGCCTTTGGTGAGAGAAACTGGCCAATAAGATGTTGGTACATCGAAGATTCTGGAAACAAAACGCTAAAAGGCCTTAAACCCTTTTGAACCGCGCAAGGGGGGGTACAGCAAAGAGGAGACGTGGACTTGCCAGGTCTACTAGTACTTCGAGGATCACGCCTTAGCCTACCCAGACTGCAAATTATAAGCTTAACCCCAGCGAGGCAATTTGTTCGTCTACGTACAAATGACACTCCCGATTATGGTCATGAGGGAGCCATTAGGGTGCCCTGCGTTTACACTTGCCTATGGTGTCTCTATTAATATTAATTCACCCCAAGTCGTGTGGTTTCCTATGAATGAATGGACAGTCCTGTCCGTCTGTCGAGCAACTTATACTTAACCGGCCACCTCCACACAGAAACCGTTTCTAGCCTGCCAGTGGACACTTGGCACTCCCCATAAAACAAACAACTGAATCCGAACGCGGCAAACGAAATCGGTGAAAGCTAGCTGCCACCCAACTAAACAAGAATTAGACGCCCGACTTTTACGCCCGTTATCCAACCCGCACACCGGCCTGGTACGGGGACCTTGAACCGAACTCGCTGATGAGCTTGAGGGTATCAATAAACTCTTACATGTACAGATTTGTCGGTGCCCACCATTTCGGTGGGCTCAAATTACGGATGGCATGCTCAGAGGTTTACTCTTTGACTGTCGGCGCACCACGTCTCGTCCTGCAATGGTATTATAGCTAACGCGGCTGTCAAAAATTCATCTAATGCTTCCAAGCTTGATGCCGAGTTCCTTGGTAGGTCTGTCCACCCGTGTTTTGTGAATTTATAGATACGGTACTTTAACATTACAATAATGAAATTACTGCGAGGGGTGCACTTACAACCACGCACCTAGCCGGACCCTACTATGGGGACGGGTCGCTCCTAACCGGTACGTTTAGTAGCAGGGACACAGTTGACTGAGGACTACGAATATCAAACGGGGTGGAGTTGTCGACTGAATTAAGGTCTTCTGATCCAGGGTATCCGGGCGTGGAAGGTCAACCGGTATCTAGACCGAAGCTCTCGGGGGTAGAAGCCGAGCCATTGCACCGTACTACCTGAGTGAACCACCCGCGCTCGCTCATAATAGGGGGACGTGCCGTCATCCGGCGCTGTGAGAGTGCCGAATCAAGATGATAGAACTAGTAAGGCCACCGCGCTGACACTAATGTACCGTAGGCCGCCAATCGCGGGAGAAAAAAGATAATGTCCACGGTTTGCCTTCTAGGCTGACGGGGATAGTATGCCCGGTTGAGGTTGACGGGATGCGCCGCGGGTGTATCAAAAGTTGAGTTTTCTGCACCTCGCACCCCATGGAAGTCGATATGCCATCTGTCCGGAAAAGGACAACCCCCTGCGACCAGACAGAACGTCATAGTCTCGAGTCCCCGGGATTCCTCGGGCGACGTAGGAATTACGTCTAGAACAATAGGAACGACTCAGATGTAGATTTTCACGCTAGTTGAGCTAAGTGCCGCACACATGTATGTCCTGGCAGTTTTGCTTAAATTGCCCTTTAGTATTCCACACATGAGACGTAGTGACTAGAATTCAATTGAATCTTAACGAGCTAGTATTT
seq00019   TTCTGCAACTCAAACGTCCTTGGGCCTCCCGGAGCAAATTCGATCCCCACTTAGTGGTTTACCAGCCACCGCAATACCACCTTATGCCGAGTGCAGCTCCGCGTATAGAGAAACCCGGAGTACGCTTGTTACGTATAGTGAGTGAGTGGAAATCAAACATGGATAATCCATACGGATTCGGAACTTAGCGTGTTACAGCAACAGAAAGCGTCTCCATAAGTTAGAGAGCCTGATGAACGCTCTTCACGGTGGTTGACTGCCGCGGGTCGGAAGTCAATTGAATCAGTGGGCATTGTTAGGTGATATACGGATATTCCACTAATAATAGGGCATCCGGCCGGCAGTTGATCTGTGTATCAGGCTAGCCCTATTTATAGTACCTCAGTTACGCCCGCCATGTTCGTAGGTATGGTGTTCCTAGGTCGGCTGGAGCAGGGGAGGCACGCGAACCGTTACTTGTGTTCCCAGTTGCTCTCACCTATACTGGTTCGTGCTAAGACACGTCGATCGTAAAGCAACCTCGAGTCGGCCAAGCACCACTCATAGCGATCCTCATGGACCTTGGTTAGCATGCAGGGGATGCGTTCGTATCATGAGGGGCTAGGACGTTACCCTTTACACGAGTTCTGGATATGCTACAGTGAAGTCCACCTTGGAACAGGAGGCCTTTGGTGAGAGAAACTGGCCAATAAGATGTTGGTACATCGAAGATTCTGGAAACAAAACGCTAAAAGGCCTTAAACCCTTTTGAACCGCGCAAGGGGGGGTACAGCAAAGAGGAGACGTGGACTTGCCAGGTCTACTAGTACTTCGAGGATCACGCCTTAGCCTACCCAGACTGCAAATTATAAGCTTAACCCCAGCGAGGCAATTTGTTCGTCTACGTACAAATGACACTCCCGATTATGGTCATGAGGGAGCCATTAGGGTGCCCTGCGTTTACACTTGCCTATGGTGTCTCTATTAATATTAATTCACCCCAAGTCGTGTGGTTTCCTATGAATGAATGGACAGTCCTGTCCGTCTGTCGAGCAACTTATACTTAACCGGCCACCTCCACACAGAAACCGTTTCTAGCCTGCCAGTGGACACTTGGCACTCCCCATAAAACAAACAACTGAATCCGAACGCGGCAAACGAAATCGGTGAAAGCTAGCTGCCACCCAACTAAACAAGAATTAGACGCCCGACTTTTACGCCCGTTATCCAACCCGCACACCGGCCTGGTACGGGGACCTTGAACCGAACTCGCTGATGAGCTTGAGGGTATCAATAAACTCTTACATGTACAGATTTGTCGGTGCCCACCATTTCGGTGGGCTCAAATTACGGATGGCATGCTCAGAGGTTTACTCTTTGACTGTCGGCGCACCACGTCTCGTCCTGCAATGGTATTATAGCTAACGCGGCTGTCAAAAATTCATCTAATGCTTCCAAGCTTGATGCCGAGTTCCTTGGTAGGTCTGTCCACCCGTGTTTTGTGAATTTATAGATACGGTACTTTAACATTACAATAATGAAATTACTGCGAGGGGTGCACTTACAACCACGCACCTAGCCGGACCCTACTATGGGGACGGGTCGCTCCTAACCGGTACGTTTAGTAGCAGGGACACAGTTGACTGAGGACTACGAATATCAAACGGGGTGGAGTTGTCGACTGAATTAAGGTCTTCTGATCCAGGGTATCCGGGCGTGGAAAGTCAACCGGTATCTAGACCGAAGCTCTCGGGGGTAGAAGCCGAGCCATTGCACCGAACTACCTGAGTGAACCACCCGCGCTCGCTCATAATAGGGGGACGTGCCGTCATCCGGCGCTGTGAGAGTGCCGAATCAAGATGATAGAACTAGTAAGGCCACCGCGCTGACACTAATGTACCGTAGGCCGCCAATCGCGGGAGAAAAAAGATAATGTCCACGGTTTGCCTTCTAGGCTGACGGGGATAGTATGCCCGGTTGAGGTTGACGGGATGCGCCGCGGGTGTATCAAAAGTTGAGTTTTCTGCACCTCGCACCCCATGGAAGTCGATATGCCATCTGTCCGGAAAAGGACAACCCCCTGCGACCAGACAGAACGTCATAGTCTCGAGTCCCCGGGATTCCTCGGGCGACGTAGGAATTACGTCTAGAACAATAGGAACGACTCAGATGTAGATTTTCACGCTAGTTGAGCTAAGTGCCGCACACATGTATGTCCTGGCAGTTTTGCTTAAATTGCCCTTTAGTATTCCACACATGAGACGTAGTGACTAGAATTCAATTGAATCTTAACGAGCTAGTATTA
seq00020   TTCTGCAACTCAAACGTCCTTGGGCCTCCCGGAGCAAATTCGATCCCCACTTAGTGGTTTACCAGCCACCGCAATACCACCTTATGCCGAGTGCAGCTCCGCGTATAGAGAAACCCGGAGTACGCTTGTTACGTATAGTGAGTGAGTGGAAATCAAACATGGATAATCCATACGGATTCGGAACTTAGCGTGTTACAGCAACAGAAAGCGTCTCCATAAGTTAGAGAGCCTGATGAACGCTCTTCACGGTGGTTGACTGCCGCGGGTCGGAAGTCAATTGAATCAGTGGGCATTGTTAGGTGATATACGGATATTCCACTAATAATAGGGCATCCGGCCGGCAGTTGATCTGTGTATCAGGCTAGCCCTATTTATAGTACCTCAGTTACGCCCGCCATGTTCGTAGGTATGGTGTTCCTAGGTCGGCTGGAGCAGGGGAGGCACGCGAACCGTTACTTGTGTTCCCAGTTGCTCTCACCTATACTGGTTCGTGCTAAGACACGTCGATCGTAAAGCAACCTCGAGTCGGCCAAGCACCACTCATAGCGATCCTCATGGACCTTGGTTAGCATGCAGGGGATGCGTTCGTATCATGAGGGGCTAGGACGTTACCCTTTACACGAGTTCTGGATATGCTACAGTGAAGTCCACCTTGGAACAGGAGGCCTTTGGTGAGAGAAACTGGCCAATAAGATGTTGGTACATCGAAGATTCTGGAAACAAAACGCTAAAAGGCCTTAAACCCTTTTGAACCGCGCAAGGGGGGGTACAGCAAAGAGGAGACGTGGACTTGCCAGGTCTACTAGTACTTCGAGGATCACGCCTTAGCCTACCCAGACTGCAAATTATAAGCTTAACCCCAGCGAGGCAATTTGTTCGTCTACGTACAAATGACACTCCCGATTATGGTCATGAGGGAGCCATTAGGGTGCCCTGCGTTTACACTTGCCTATGGTGTCTCTATTAATATTAATTCACCCCAAGTCGTGTGGTTTCCTATGAATGAATGGACAGTCCTGTCCGTCTGTCGAGCAACTTATACTTAACCGGCCACCTCCACACAGAAACCGTTTCTAGCCTGCCAGTGGACACTTGGCACTCCCCATAAAACAAACAACTGAATCCGAACGCGGCAAACGAAATCGGTGAAAGCTAGCTGCCACCCAACTAAACAAGAATTAGACGCCCGACTTTTACGCCCGTTATCCAACCCGCACACCGGCCTGGTACGGGGACCTTGAACCGAACTCGCTGATGAGCTTGAGGGTATCAATAAACTCTTACATGTACAGATTTGTCGGTGCCCACCATTTCGGTGGGCTCAAATTACGGATGGCATGCTCAGAGGTTTACTCTTTGACTGTCGGCGCACCACGTCTCGTCCTGCAATGGTATTATAGCTAACGCGGCTGTCAAAAATTCATCTAATGCTTCCAAGCTTGATGCCGAGTTCCTTGGTAGGTCTGTCCACCCGTGTTTTGTGAATTTATAGATACGGTACTTTAACATTACAATAATGAAATTACTGCGAGGGGTGCACTTACAACCACGCACCTAGCCGGACCCTACTATGGGGACGGGTCGCTCCTAACCGGTACGTTTAGTAGCAGGGACACAGTTGACTGAGGACTACGAATATCAAACGGGGTGGAGTTGTCGACTGAATTAAGGTCTTCTGATCCAGGGTATCCGGGCGTGGAAGGTCAACCGGTATCTAGACCGAAGCTCTCGGGGGTAGAAGCCGAGCCATTGCACCGTACTACCTGAGTGAACCACCCGCGCTCGCTCATAATAGGGGGACGTGCCGTCATCCGGCGCTGTGAGAGTGCCGAATCAAGATGATAGAACTAGTAAGGCCACCGCGCTGACACTAATGTACCGTAGGCCGCCAATCGCGGGAGAAAAAAGATAATGTCCACGGTTTGCCTTCTAGGCTGACGGGGATAGTATGCCCGGTTGAGGTTGACGGGATGCGCCGCGGGTGTATCAAAAGTTGAGTTTTCTGCACCTCGCACCCCATGGAAGTCGATATGTCATCTGTCCGGAAAAGGACAACCCCCTGCGACCAGACAGAACGTCATAGTCTCGAGTCCCCGGGATTCCTCGGGCGACGTAGGAATTACGTCTAGAACAATAGGAACGACTCAGATGTAGATTTTCACGCTAGTTGAGCTAAGTGCCGCACACATGTATGTCCTTGCAGTTTTGCTTAAATTGCCCTTTAGTATTCCACACATGAGACGTAGTGACTAGAATTCAATTGAATCTTAACGAGCTAGTATTT
seq00021   TTCTGCAACTCAAACGTCCTTGGGCCTCCCGGAGCAAATTCGATCCCCACTTAGTGGTTTACCAGCCACCGCAATACCACCTTATGCCGAGTGCAGCTCCGCGTATAGAGAAACCCGGAGTACGCTTGTTACGTATAGTGAGTGAGTGGAAATCAAACATGGATAATCCATACGGATTCGGAACTTAGCGTGTTACAGCAACAGAAAGCGTCTCCATAAGTTAGAGAGCCTGATGAACGCTCTTCACGGTGGTTGACTGCCGCGGGTCGGAAGTCAATTGAATCAGTGGGCATTGTTAGGTGATATACGGATATTCCACTAATAATAGGGCATCCGGCCGGCAGTTGATCTGTGTATCAGGCTAGCCCTATTTATAGTACCTCAGTTACGCCCGCCATGTTCGTAGGTATGGTGTTCCTAGGTCGGCTGGAGCAGGGGAGGCACGCGAACCGTTACTTGTGTTCCCAGTTGCTCTCACCTATACTGGTTCGTGCTAAGACACGTCGATCGTAAAGCAACCTCGAGTCGGCCAAGCACCACTCATAGCGATCCTCATGGACCTTGGTTAGCATGCAGGGGATGCGTTCGTATCATGAGGGGCTAGGACGTTACCCTTTACACGAGTTCTGGATATGCTACAGTGAAGTCCACCTTGGAACAGGAGGCCTTTGGTGAGAGAAACTGGCCAATAAGATGTTGGTAAATCGAAGATTCTGGAAACAAAACGCTAAAAGGCCTTAAACCCTTTTGAACCGCGCAAGGGGGGGTACAGCAAAGAGGAGACGTGGACTTGCCAGGTCTACTAGTACTTCGAGGATCACGCCTTAGCCTACCCAGACTGCAAATTATAAGCTTAACCCCAGCGAGGCAATTTGTTCGTCTACGTACAAATGACACTCCCGATTATGGTCATGAGGGAGCCATTAGGGTGCCCTGCGTTTACACTTGCCTATGGTGTCTCTATTAATATTAATTCACCCCAAGTCGTGTGGTTTCCTATGAATGAATGGACAGTCCTGTCCGTCTGTCGAGCAACTTATACTTAACCGGCCACCTCCACACAGAAACCGTTTCTAGCCTGCCAGTGGACACTTGGCACTCCCCATAAAACAAACAACTGAATCCGAACGCGGCAAACGAAATCGGTGAAAGCTAGCTGCCACCCAACTAAACAAGAATTAGACGCCCGACTTTTACGCCCGTTATCCAACCCGCACACCGGCCTGGTACGGGGACCTTGAACCGAACTCGCTGATGAGCTTGAGGGTATCAATAAACTCTTACATGTACAGATTTGTCGGTGCCCACCATTTCGGTGGGCTCAAATTACGGATGGCATGCTCAGAGGTTTACTCTTTGACTGTCGGCGCACCACGTCTCGTCCTGCAATGGTATTATAGCTAACGCGGCTGTCAAAAATTCATCTAATGCTTCCAAGCTTGATGCCGAGTTCCTTGGTAGGTCTGTCCACCCGTGTTTTGTGAATTTATAGATACGGTACTTTAACATTACAATAATGAAATTACTGCGAGGGGTGCACTTACAACCACGCACCTAGCCGGACCCTACTATGGGGACGGGTCGCTCCTAACCGGTACGTTTAGTAGCAGGGACACAGTTGACTGAGGACTACGAATATCAAACGGGGTGGAGTTGTCGACTGAATTAAGGTCTTCTGATCCAGGGTATCCGGGCGTGGAAAGTCAACCGGTATCTAGACCGAAGCTCTCGGGGGTAGAAGCCGAGCCATTGCACCGTACTACCTGAGTGAACCACCCGCGCTCGCTCATAATAGGGGGACGTGCCGTCATCCGGCGCTGTGAGAGTGCCGAATCAAGATGATAGAACTAGTAAGGCCACCGCGCTGACACTAATGTACCGTAGGCCGCCAATCGCGGGAGAAAAAAGATAATGTCCACGGTTTGCCTTCTAGGCTGACGGGGATAGTATGCCCGGTTGAGGTTGACGGGATGCGCCGCGGGTGTATCAAAAGTTGAGTTTTCTGCACCTCGCACCCCATGGAAGTCGATATGCCATCTGTCCGGAAAAGGACAACCCCCTGCGACCAGACAGAACGTCATAGTCTCGAGTCCCCGGGATTCCTCGGGCGACGTAGGAATTACGTCTAGAACAATAGGAACGACTCAGATGTAGATTTTCACGCTAGTTGAGCTAAGTGCCGCACACATGTATGTCCTGGCAGTTTTGCTTAAATTGCCCTTTAGTATTCCACACATGAGACGTAGTGACTAGAATTCAATTGAATCTTAACGAGCTAGTATTT
seq00022   TTCTGCAACTCAAACGTCCTTGGGCCTCCCGGAGCAAATTCGATCCCCACTTAGTGGTTTACCAGCCACCGCAATACCACCTTATGCCGAGTGCAGCTCCGCGTATAGAGAAACCCGGAGTACGCTTGTTACGTATAGTGAGTGAGTGGAAATCAAACATGGATAATCCATACGGATTCGGAACTTAGCGTGTTACAGCAACAGAAAGCGTCTCCATAAGTTAGAGAGCCTGATGAACGCTCTTCACGGTGGTTGACTGCCGCGGGTCGGAAGTCAATTGAATCAGTGGGCATTGTTAGGTGATATACGGATATTCCACTAATAATAGGGCATCCGGCCGGCAGTTGATCTGTGTATCAGGCTAGCCCTATTTATAGTACCTCAGTTACGCCCGCCATGTTCGTATGTATGGTGTTCCTAGGTCGGCTGGAGCAGGGGAGGCACGCGAACCGTTACTTGTGTTCCCAGTTGCTCTCACCTATACTGGTTCGTGCTAAGACACGTCGATCGTAAAGCAACCTCGAGTCGGCCAAGCACCACTCATAGCGATCCTCATGGACCTTGGTTAGCATGCAGGGGATGCGTTCGTATCATGAGGGGCTAGGACGTTACCCTTTACACGAGTTCTGGATATGCTACAGTGAAGTCCACCTTGGAACAGGAGGCCTTTGGTGAGAGAAACTGGCCAATAAGATGTTGGTACATCGAAGATTCTGGAAACAAAACGCTAAAAGGCCTTAAACCCTTTTGAACCGCGCAAGGGGGGGTACAGCAAAGAGGAGACGTGGACTTGCCAGGTCTACTAGTACTTCGAGGATCACGCCTTAGCCTACCCAGACTGCAAATTATAAGCTTAACCCCAGCGAGGCAATTTGTTCGTCTACGTACAAATGACACTCCCGATTATGGTCATGAGGGAGCCATTAGGGTGCCCTGCGTTTACACTTGCCTATGGTGTCTCTATTAATATTAATTCACCCCAAGTCGTGTGGTTTCCTATGAATGAATGGACAGTCCTGTCCGTCTGTCGAGCAACTTATACTTAACCGGCCACCTCCACACAGAAACCGTTTCTAGCCTGCCAGTGGACACTTGGCACTCCCCATAAAACAAACAACTGAATCCGAACGCGGCAAACGAAATCGGTGAAAGCTAGCTGCCACCCAACTAAACAAGAATTAGACGCCCGACTTTTACGCCCGTTATCCAACCCGCACACCGGCCTGGTACGGGGACCTTGAACCGAACTCGCTGATGAGCTTGAGGGTATCAATAAACTCTTACATGTACAGATTTGTCGGTGCCCACCATTTCGGTGGGCTCAAATTACGGATGGCATGCTCAGAGGTTTACTCTTTGACTGTCGGCGCACCACGTCTCGTCCTGCAATGGTATTATAGCTAACGCGGCTGTCAAAAATTCATCTAATGCTTCCAAGCTTGATGCCGAGTTCCTTGGTAGGTCTGTCCACCCGTGTTTTGTGAATTTATAGATACGGTACTTTAACATTACAATAATGAAATTACTGCGAGGGGTGCACTTACAACCACGCACCTAGCCGGACCCTACTATGGGGACGGGTCGCTCCTAACCGGTACGTTTAGTAGCAGGGACACAGTTGACTGAGGACTACGAATATCAAACGGGGTGGAGTTGTCGACTGAATTAAGGTCTTCTGATCCAGGGTATCCGGGCGTGGAAAGTCAACCGGTATCTAGACCGAAGCTCTCGGGGGTAGAAGCCGAGCCATTGCACCGTACTACCTGAGTGAACCACCCGCGCTCGCTCATAATAGGGGGACGTGCCGTCATCCGGCGCTGTGAGAGTGCCGAATCAAGATGATAGAACTAGTAAGGCCACCGCGCTGACACTAATGTACCGTAGGCCGCCAATCGCGGGAGAAAAAAGATAATGTCCACGGTTTGCCTTCTAGGCTGACGGGGATAGTATGCCCGGTTGAGGTTGACGGGATGCGCCGCGGGTGTATCAAAAGTTGAGTTTTCTGCACCTCGCACCCCATGGAAGTCGATATGCCATCTGTCCGGAAAAGGACAACCCCCTGCGACCAGACAGAACGTCATAGTCTCGAGTCCCCGGGATTCCTCGGGCGACGTAGGAATTACGTCTAGAACAATAGGAACGACTCAGATGTAGATTTTCACGCTAGTTGAGCTAAGTGCCGCACACATGTATGTCCTGGCAGTTTTGCTTAAATTGCCCTTTAGTATTCCACACATGAGACGTAGTGACTAGAATTCAATTGAATCTTAACGAGCTAGTATTT
seq00023   TTCTGCAACTCAAACGTCCTTGGGCCTCCCGGAGCAAATTCGATCCCCACTTAGTGGTTTACCAGCCACCGCAATACCACCTTATGCCGAGTGCAGCTCCGCGTATAGAGAAACCCGGAGTACGCTTGTTACGTATAGTGAGTGAGTGGAAATCAAACATGGATAATCCATACGGATTCGGAACTTAGCGTGTTACAGCAACAGAAAGCGTCTCCATAAGTTAGAGAGCCTGATGAACGCTCTTCACGGTGGTTGACTGCCGCGGGTCGGAAGTCAATTGAATCAGTGGGCATTGTTAGGTGATATACGGATATTCCACTAATAATAGGGCATCCGGCCGGCAGTTGATCTGTGTATCAGGCTAGCCCTATTTATAGTACCTCAGTTACGCCCGCCATGTTCGTAGGTATGGTGTTCCTAGGTCGGCTGGAGCAGGGGAGGCACGCGAACCGTTACTTGTGTTCCCAGTTGCTCTCACCTATACTGGTTCGTGCTAAGACACGTCGATCGTAAAGCAACCTCGAGTCGGCCAAGCACCACTCATAGCGATCCTCATGGACCTTGGTTAGCATGCAGGGGATGCGTTCGTATCATGAGGGGCTAGGACGTTACCCTTTACACGAGTTCTGGATATGCTACAGTGAAGTCCACCTTGGAACAGGAGGCCTTTGGTGAGAGAAACTGGCCAATAAGATGTTGGTACATCGAAGATTCTGGAAACAAAACGCTAAAAGGCCTTAAACCCTTTTGAACCGCGCAAGGGGGGGTACAGCAAAGAGGGGACGTGGACTTGCCAGGTCTACTAGTACTTCGAGGATCACGCCTTAGCCTACCCAGACTGCAAATTATAAGCTTAACCCCAGCGAGGCAATTTGTTCGTCTACGTACAAATGACACTCCCGATTATGGTCATGAGGGAGCCATTAGGGTGCCCTGCGTTTACACTTGCCTATGGTGTCTCTATTAATATTAATTCACCCCAAGTCGTGTGGTTTCCTATGAATGAATGGACAGTCCTGTCCGTCTGTCGAGCAACTTATACTTAACCGGCCACCTCCACACAGAAACCGTTTCTAGCCTGCCAGTGGACACTTGGCACTCCCCATAAAACAAACAACTGAATCCGAACGCGGCAAACGAAATCGGTGAAAGCTAGCTGCCACCCAACTAAACAAGAATTAGACGCCCGACTTTTACGCCCGTTATCCAACCCGCACACCGGCCTGGTACGGGGACCTTGAACCGAACTCGCTGATGAGCTTGAGGGTATCAATAAACTCTTACATGTACAGATTTGTCGGTGCCCACCATTTCGGTGGGCTCAAATTACGGATGGCATGCTCAGAGGTTTACTCTTTGACTGTCGGCGCACCACGTCTCGTCCTGCAATGGTATTATAGCTAACGCGGCTGTCAAAAATTCATCTAATGCTTCCAAGCTTGATGCCGAGTTCCTTGGTAGGTCTGTCCACCCGTGTTTTGTGAATTTATAGATACGGTACTTTAACATTACAATAATGAAATTACTGCGAGGGGTGCACTTACAACCACGCACCTAGCCGGACCCTACTATGGGGACGGGTCGCTCCTAACCGGTACGTTTAGTAGCAGGGACACAGTTGACTGAGGACTACGAATATCAAACGGGGTGGAGTTGTCGACTGAATTAAGGTCTTCTGATCCAGGGTATCCGGGCGTGGAAAGTCAACCGGTATCTAGACCGAAGCTCTCGGGGGTAGAAGCCGAGCCATTGCACCGAACTACCTGAGTGAACCACCCGCGCTCGCTCATAATAGGGGGACGTGCCGTCATCCGGCGCTGTGAGAGTGCCGAATCAAGATGATAGAACTAGTAAGGCCACCGCGCTGACACTAATGTACCGTAGGCCGCCAATCGCGGGAGAAAAAAGATAATGTCCACGGTTTGCCTTCTAGGCTGACGGGGATAGTATGCCCGGTTGAGGTTGACGGGATGCGCCGCGGGTGTATCAAAAGTTGAGTTTTCTGCACCTCGCACCCCATGGAAGTCGATATGCCATCTGTCCGGAAAAGGACAACCCCCTGCGACCAGACAGAAAGTCATAGTCTCGAGTCCCCGGGATTCCTCGGGCGACGTAGGAATTACGTCTAGAACAATAGGAACGACTCAGATGTAGATTTTCACGCTAGTTGAGCTAAGTGCCGCACACATGTATGTCCTGGCAGTTTTGCTTAAATTGCCCTTTAGTATTCCACACATGAGACGTAGTGACTAGAATTCAATTGAATCTTAACGAGCTAGTATTA
seq00024   TTCTGCAACTCAAACGTCCTTGGGCCTCCCGGAGCAAATTCGATCCCCACTTAGTGGTTTACCAGCCACCGCAATACCACCTTATGCCGAGTGCAGCTCCGCGTATAGAGAAACCCGGAGTACGCTTGTTACGTATAGTGAGTGAGTGGAAATCAAACATGGATAATCCATACGGATTCGGAACTTAGCGTGTTACAGCAACAGAAAGCGTCTCCATAAGTTAGAGAGCCTGATGAACGCTCTTCACGGTGGTTGACTGCCGCGGGTCGGAAGTCAATTGAATCAGTGGGCATTGTTAGGTGATATACGGATATTCCACTAATAATAGGGCATCCGGCCGGCAGTTGATCTGTGTATCAGGCTAGCCCTATTTATAGTACCTCAGTTACGCCCGCCATGTTCGTAGGTATGGTGTTCCTAGGTCGGCTGGAGCAGGGGAGGCACGCGAACCGTTACTTGTGTTCCCAGTTGCTCTCACCTATACTGGTTCGTGCTAAGACACGTCGATCGTAAAGCAACCTCGAGTCGGCCAAGCACCACTCATAGCGATCCTCATGGACCTTGGTTAGCATGCAGGGGATGCGTTCGTATCATGAGGGGCTAGGACGTTACCCTTTACACGAGTTCTGGATATGCTACAGTGAAGTCCACCTTGGAACAGGAGGCCTTTGGTGAGAGAAACTGGCCAATAAGATGTTGGTAAATCGAAGATTCTGGAAACAAAACGCTAAAAGGCCTTAAACCCTTTTGAACCGCGCAAGGGGGGGTACAGCAAAGAGGAGACGTGGACTTGCCAGGTCTACTAGTACTTCGAGGATCACGCCTTAGCCTACCCAGACTGCAAATTATAAGCTTAACCCCAGCGAGGCAATTTGTTCGTCTACGTACAAATGACACTCCCGATTATGGTCATGAGGGAGCCATTAGGGTGCCCTGCGTTTACACTTGCCTATGGTGTCTCTATTAATATTAATTCACCCCAAGTCGTGTGGTTTCCTATGAATGAATGGACAGTCCTGTCCGTCTGTCGAGCAACTTATACTTAACCGGCCACCTCCACACAGAAACCGTTTCTAGCCTGCCAGTGGACACTTGGCACTCCCCATAAAACAAACAACTGAATCCGAACGCGGCAAACGAAATCGGTGAAAGCTAGCTGCCACCCAACTAAACAAGAATTAGACGCCCGACTTTTACGCCCGTTATCCAACCCGCACACCGGCCTGGTACGGGGACCTTGAACCGAACTCGCTGATGAGCTTGAGGGTATCAATAAACTCTTACATGTACAGATTTGTCGGTGCCCACCATTTCGGTGGGCTCAAATTACGGATGGCATGCTCAGAGGTTTACTCTTTGACTGTCGGCGCACCACGTCTCGTCCTGCAATGGTATTATAGCTAACGCGGCTGTCAAAAATTCATCTAATGCTTCCAAGCTTGATGCCGAGTTCCTTGGTAGGTCTGTCCACCCGTGTTTTGTGAATTTATAGATACGGTACTTTAACATTACAATAATGAAATTACTGCGAGGGGTGCACTTACAACCACGCACCTAGCCGGACCCTACTATGGGGACGGGTCGCTCCTAACCGGTACGTTTAGTAGCAGGGACACAGTTGACTGAGGACTACGAATATCAAACGGGGTGGAGTTGTCGACTGAATTAAGGTCTTCTGATCCAGGGTATCCGGGCGTGGAAAGTCAACCGGTATCTAGACCGAAGCTCTCGGGGGTAGAAGCCGAGCCATTGCACCGAACTACCTGAGTGAACCACCCGCGCTCGCTCATAATAGGGGGACGTGCCGTCATCCGGCGCTGTGAGAGTGCCGAATCAAGATGATAGAACTAGTAAGGCCACCGCGCTGACACTAATGTACCGTAGGCCGCCAATCGCGGGAGAAAAAAGATAATGTCCACGGTTTGCCTTCTAGGCTGACGGGGATAGTATGCCCGGTTGAGGTTGACGGGATGCGCCGCGGGTGTATCAAAAGTTGAGTTTTCTGCACCTCGCACCCCATGGAAGTCGATATGCCATCTGTCCGGAAAAGGACAACCCCCTGCGACCAGACAGAACGTCATAGTCTCGAGTCCCCGGGATTCCTCGGGCGACGTAGGAATTACGTCTAGAACAATAGGAACGACTCAGATGTAGATTTTCACGCTAGTTGAGCTAAGTGCCGCACACATGTATGTCCTGGCAGTTTTGCTTAAATTGCCCTTTAGTATTCCACACATGAGACGTAGTGACTAGAATTCAATTGAATCTTAACGAGCTAGTATTT
seq00025   TTCTGCAACTCAAACGTCCTTGGGCCTCCCGGAGCAAATTCGATCCCCACTTAGTGGTTTACCAGCCACCGCAATACCACCTTATGCCGAGTGCAGCTCCGCGTATAGAGAAACCCGGAGTACGCTTGTTACGTATAGTGAGTGAGTGGAAATCAAACATGGATAATCCATACGGATTCGGAACTTAGCGTGTTACAGCAACAGAAAGCGTCTCCATAAGTTAGAGAGCCTGATGAACGCTCTTCACGGTGGTTGACTGCCGCGGGTCGGAAGTCAATTGAATCAGTGGGCATTGTTAGGTGATATACGGATATTCCACTAATAATAGGGCATCCGGCCGGCAGTTGATCTGTGTATCAGGCTAGCCCTATTTATAGTACCTCAGTTACGCCCGCCATGTTCGTAGGTATGGTGTTCCTAGGTCGGCTGGAGCAGGGGAGGCACGCGAACCGTTACTTGTGTTCCCAGTTGCTCTCACCTATACTGGTTCGTGCTAAGACACGTCGATCGTAAAGCAACCTCGAGTCGGCCAAGCACCACTCATAGCGATCCTCATGGACCTTGGTTAGCATGCAGGGGATGCGTTCGTATCATGAGGGGCTAGGACGTTACCCTTTACACGAGTTCTGGATATGCTACAGTGAAGTCCACCTTGGAACAGGAGGCCTTTGGTGAGAGAAACTGGCCAATAAGATGTTGGTACATCGAAGATTCTGGAAACAAAACGCTAAAAGGCCTTAAACCCTTTTGAACCGCGCAAGGGGGGGTACAGCAAAGAGGAGACGTGGACTTGCCAGGTCTACTAGTACTTCGAGGATCACGCCTTAGCCTACCCAGACTGCAAATTATAAGCTTAACCCCAGCGAGGCAATTTGTTCGTCTACGTACAAATGACACTCCCGATTATGGTCATGAGGGAGCCATTAGGGTGCCCTGCGTTTACACTTGCCTATGGTGTCTCTATTAATATTAATTCACCCCAAGTCGTGTGGTTTCCTATGAATGAATGGACAGTCCTGTCCGTCTGTCGAGCAACTTATACTTAACCGGCCACCTCCACACAGAAACCGTTTCTAGCCTGCCAGTGGACACTTGGCACTCCCCATAAAACAAACAACTGAATCCGAACGCGGCAAACGAAATCGGTGAAAGCTAGCTGCCACCCAACTAAACAAGAATTAGACGCCCGACTTTTACGCCCGTTATCCAACCCGCACACCGGCCTGGTACGGGGACCTTGAACCGAACTCGCTGATGAGCTTGAGGGTATCAATAAACTCTTACATGTACAGATTTGTCGGTGCCCACCATTTCGGTGGGCTCAAATTACGGATGGCATGCTCAGAGGTTTACTCTTTGACTGTCGGCGCACCACGTCTCGTCCTGCAATGGTATTATAGCTAACGCGGCTGTCAAAAATTCATCTAATGCTTCCAAGCTTGATGCCGAGTTCCTTGGTAGGTCTGTCCACCCGTGTTTTGTGAATTTATAGATACGGTACTTTAACATTACAATAATGAAATTACTGCGAGGGGTGCACTTACAACCACGCACCTAGCCGGACCCTACTATGGGGACGGGTCGCTCCTAACCGGTACGTTTAGTAGCAGGGACACAGTTGACTGAGGACTACGAATATCAAACGGGGTGGAGTTGTCGACTGAATTAAGGTCTTCTGATCCAGGGTATCCGGGCGTGGAAAGTCAACCGGTATCTAGACCGAAGCTCTCGGGGGTAGAAGCCGAGCCATTGCACCGAACTACCTGAGTGAACCACCCGCGCTCGCTCATAATAGGGGGACGTGCCGTCATCCGGCGCTGTGAGAGTGCCGAATCAAGATGATAGAACTAGTAAGGCCACCGCGCTGACACTAATGTACCGTAGGCCGCCAATCGCGGGAGAAAAAAGATAATGTCCACGGTTTGCCTTCTAGGCTGACGGGGATAGTATGCCCGGTTGAGGTTGACGGGATGCGCCGCGGGTGTATCAAAAGTTGAGTTTTCTGCACCTCGCACCCCATGGAAGTCGATATGCCATCTGTCCGGAAAAGGACAACCCCCTGCGACCAGACAGAACGTCATAGTCTCGAGTCCCCGGGATTCCTCGGGCGACGTAGGAATTACGTCTAGAACAATAGGAACGACTCAGATGTAGATTTTCACGCTAGTTGAGCTAAGTGCCGCACACATGTATGTCCTGGCAGTTTTGCTTAAATTGCCCTTTAGTATTCCACACATGAGACGTAGTGACTAGAATTCAATTGAATCTTAACGAGCTAGTATTA
seq00026   TTCTGCAACTCAAACGTCCTTGGGCCTCCCGGAGCAAATTCGATCCCCACTTAGTGGTTTACCAGCCACCGCAATACCACCTTATGCCGAGTGCAGCTCCGCGTATAGAGAAACCCGGAGTACGCTTGTTACGTATAGTGAGTGAGTGGAAATCAAACATGGATAATCCATACGGATTCGGAACTTAGCGTGTTACAGCAACAGAAAGCGTCTCCATAAGTTAGAGAGCCTGATGAACGCTCTTCACGGTGGTTGACTGCCGCGGGTCGGAAGTCAATTGAATCAGTGGGCATTGTTAGGTGATATACGGATATTCCACTAATAATAGGGCATCCGGCCGGCAGTTGATCTGTGTATCAGGCTAGCCCTATTTATAGTACCTCAGTTACGCCCGCCATGTTCGTAGGTATGGTGTTCCTAGGTCGGCTGGAGCAGGGGAGGCACGCGAACCGTTACTTGTGTTCCCAGTTGCTCTCACCTATACTGGTTCGTGCTAAGACACGTCGATCGTAAAGCAACCTCGAGTCGGCCAAGCACCACTCATAGCGATCCTCATGGACCTTGGTTAGCATGCAGGGGATGCGTTCGTATCATGAGGGGCTAGGACGTTACCCTTTACACGAGTTCTGGATATGCTACAGTGAAGTCCACCTTGGAACAGGAGGCCTTTGGTGAGAGAAACTGGCCAATAAGATGTTGGTAAATCGAAGATTCTGGAAACAAAACGCTAAAAGGCCTTAAACCCTTTTGAACCGCGCAAGGGGGGGTACAGCAAAGAGGAGACGTGGACTTGCCAGGTCTACTAGTACTTCGAGGATCACGCCTTAGCCTACCCAGACTGCAAATTATAAGCTTAACCCCAGCGAGGCAATTTGTTCGTCTACGTACAAATGACACTCCCGATTATGGTCATGAGGGAGCCATTAGGGTGCCCTGCGTTTACACTTGCCTATGGTGTCTCTATTAATATTAATTCACCCCAAGTCGTGTGGTTTCCTATGAATGAATGGACAGTCCTGTCCGTCTGTCGAGCAACTTATACTTAACCGGCCACCTCCACACAGAAACCGTTTCTAGCCTGCCAGTGGACACTTGGCACTCCCCATAAAACAAACAACTGAATCCGAACGCGGCAAACGAAATCGGTGAAAGCTAGCTGCCACCCAACTAAACAAGAATTAGACGCCCGACTTTTACGCCCGTTATCCAACCCGCACACCGGCCTGGTACGGGGACCTTGAACCGAACTCGCTGATGAGCTTGAGGGTATCAATAAACTCTTACATGTACAGATTTGTCGGTGCCCACCATTTCGGTGGGCTCAAATTACGGATGGCATGCTCAGAGGTTTACTCTTTGACTGTCGGCGCACCACGTCTCGTCCTGCAATGGTATTATAGCTAACGCGGCTGTCAAAAATTCATCTAATGCTTCCAAGCTTGATGCCGAGTTCCTTGGTAGGTCTGTCCACCCGTGTTTTGTGAATTTATAGATACGGTACTTTAACATTACAATAATGAAATTACTGCGAGGGGTGCACTTACAACCACGCACCTAGCCGGACCCTACTATGGGGACGGGTCGCTCCTAACCGGTACGTTTAGTAGCAGGGACACAGTTGACTGAGGACTACGAATATCAAACGGGGTGGAGTTGTCGACTGAATTAAGGTCTTCTGATCCAGGGTATCCGGGCGTGGAAAGTCAACCGGTATCTAGACCGAAGCTCTCGGGGGTAGAAGCCGAGCCATTGCACCGTACTACCTGAGTGAACCACCCGCGCTCGCTCATAATAGGGGGACGTGCCGTCATCCGGCGCTGTGAGAGTGCCGAATCAAGATGATAGAACTAGTAAGGCCACCGCGCTGACACTAATGTACCGTAGGCCGCCAATCGCGGGAGAAAAAAGATAATGTCCACGGTTTGCCTTCTAGGCTGACGGGGATAGTATGCCCGGTTGAGGTTGACGGGATGCGCCGCGGGTGTATCAAAAGTTGAGTTTTCTGCACCTCGCACCCCATGGAAGTCGATATGCCATCTGTCCGGAAAAGGACAACCCCCTGCGACCAGACAGAACGTCATAGTCTCGAGTCCCCGGGATTCCTCGGGCGACGTAGGAATTACGTCTAGAACAATAGGAACGACTCAGATGTAGATTTTCACGCTAGTTGAGCTAAGTGCCGCACACATGTATGTCCTGGCAGTTTTGCTTAAATTGCCCTTTAGTATTCCACACATGAGACGTAGTGACTAGAATTCAATTGAATCTTAACGAGCTAGTATTT
seq00027   TTCTGCAACTCAAACGTCCTTGGGCCTCCCGGAGCAAATTCGATCCCCACTTAGTGGTTTACCAGCCACCGCAATACCACCTTATGCCGAGTGCAGCTCCGCGTATAGAGAAACCCGGAGTACGCTTGTTACGTATAGTGAGTGAGTGGAAATCAAACATGGATAATCCATACGGATTCGGAACTTAGCGTGTTACAGCAACAGAAAGCGTCTCCATAAGTTAGAGAGCCTGATGAACGCTCTTCACGGTGGTTGACTGCCGCGGGTCGGAAGTCAATTGAATCAGTGGGCATTGTTAGGTGATATACGGATATTCCACTAATAATAGGGCATCCGGCCGGCAGTTGATCTGTGTATCAGGCTAGCCCTATTTATAGTACCTCAGTTACGCCCGCCATGTTCGTAGGTATGGTGTTCCTAGGTCGGCTGGAGCAGGGGAGGCACGCGAACCGTTACTTGTGTTCCCAGTTGCTCTCACCTATACTGGTTCGTGCTAAGACACGTCGATCGTAAAGCAACCTCGAGTCGGCCAAGCACCACTCATAGCGATCCTCATGGACCTTGGTTAGCATGCAGGGGATGCGTTCGTATCATGAGGGGCTAGGACGTTACCCTTTACACGAGTTCTGGATATGCTACAGTGAAGTCCACCTTGGAACAGGAGGCCTTTGGTGAGAGAAACTGGCCAATAAGATGTTGGTACATCGAAGATTCTGGAAACAAAACGCTAAAAGGCCTTAAACCCTTTTGAACCGCGCAAGGGGGGGTACAGCAAAGAGGAGACGTGGACTTGCCAGGTCTACTAGTACTTCGAGGATCACGCCTTAGCCTACCCAGACTGCAAATTATAAGCTTAACCCCAGCGAGGCAATTTGTTCGTCTACGTACAAATGACACTCCCGATTATGGTCATGAGGGAGCCATTAGGGTGCCCTGCGTTTACACTTGCCTATGGTGTCTCTATTAATATTAATTCACCCCAAGTCGTGTGGTTTCCTATGAATGAATGGACAGTCCTGTCCGTCTGTCGAGCAACTTATACTTAACCGGCCACCTCCACACAGAAACCGTTTCTAGCCTGCCAGTGGACACTTGGCACTCCCCATAAAACAAACAACTGAATCCGAACGCGGCAAACGAAATCGGTGAAAGCTAGCTGCCACCCAACTAAACAAGAATTAGACGCCCGACTTTTACGCCCGTTATCCAACCCGCACACCGGCCTGGTACGGGGACCTTGAACCGAACTCGCTGATGAGCTTGAGGGTATCAATAAACTCTTACATGTACAGATTTGTCGGTGCCCACCATTTCGGTGGGCTCAAATTACGGATGGCATGCTCAGAGGTTTACTCTTTGACTGTCGGCGCACCACGTCTCGTCCTGCAATGGTATTATAGCTAACGCGGCTGTCAAAAATTCATCTAATGCTTCCAAGCTTGATGCCGAGTACCTTGGTAGGTCTGTCCACCCGTGTTTTGTGAATTTATAGATACGGTACTTTAACATTACAATAATGAAATTACTGCGAGGGGTGCACTTACAACCACGCACCTAGCCGGACCCTACTATGGGGACGGGTCGCTCCTAACCGGTACGTTTAGTAGCAGGGACACAGTTGACTGAGGACTACGAATATCAAACGGGGTGGAGTTGTCGACTGAATTAAGGTCTTCTGATCCAGGGTATCCGGGCGTGGAAAGTCAACCGGTATCTAGACCGAAGCTCTCGGGGGTAGAAGCCGAGCCATTGCACCGAACTACCTGAGTGAACCACCCGCGCTCGCTCATAATAGGGGGACGTGCCGTCATCCGGCGCTGTGAGAGTGCCGAATCAAGATGATAGAACTAGTAAGGCCACCGCGCTGACACTAATGTACCGTAGGCCGCCAATCGCGGGAGAAAAAAGATAATGTCCACGGTTTGCCTTCTAGGCTGACGGGGATAGTATGCCCGGTTGAGGTTGACGGGATGCGCCGCGGGTGTATCAAAAGTTGAGTTTTCTGCACCTCGCACCCCATGGAAGTCGATATGCCATCTGTCCGGAAAAGGACAACCCCCTGCGACCAGACAGAACGTCATAGTCTCGAGTCCCCGGGATTCCTCGGGCGACGTAGGAATTACGTCTAGAACAATAGGAACGACTCAGATGTAGATTTTCACGCTAGTTGAGCTAAGTGCCGCACACATGTATGTCCTGGCAGTTTTGCTTAAATTGCCCTTTAGTATTCCACACATGAGACGTAGTGACTAGAATTCAATTGAATCTTAACGAGCTAGTATTA
seq00028   TTCTGCAACTCAAACGTCCTTGGGCCTCCCGGAGCAAATTCGATCCCCACTTAGTGGTTTACCAGCCACCGCAATACCACCTTATGCCGAGTGCAGCTCCGCGTATAGAGAAACCCGGAGTACGCTTGTTACGTATAGTGAGTGAGTGGAAATCAAACATGGATAATCCATACGGATTCGGAACTTAGCGTGTTACAGCAACAGAAAGCGTCTCCATAAGTTAGAGAGCCTGATGAACGCTCTTCACGGTGGTTGACTGCCGCGGGTCGGAAGTCAATTGAATCAGTGGGCATTGTTAGGTGATATACGGATATTCCACTAATAATAGGGCATCCGGCCGGCAGTTGATCTGTGTATCAGGCTAGCCCTATTTATAGTACCTCAGTTACGCCCGCCATGTTCGTAGGTATGGTGTTCCTAGGTCGGCTGGAGCAGGGGAGGCACGCGAACCGTTACTTGTGTTCCCAGTTGCTCTCACCTATACTGGTTCGTGCTAAGACACGTCGATCGTAAAGCAACCTCGAGTCGGCCAAGCACCACTCATAGCGATCCTCATGGACCTTGGTTAGCATGCAGGGGATGCGTTCGTATCATGAGGGGCTAGGACGTTACCCTTTACACGAGTTCTGGATATGCTACAGTGAAGTCCACCTTGGAACAGGAGGCCTTTGGTGAGAGAAACTGGCCAATAAGATGTTGGTAAATCGAAGATTCTGGAAACAAAACGCTAAAAGGCCTTAAACCCTTTTGAACCGCGCAAGGGGGGGTACAGCAAAGAGGAGACGTGGACTTGCCAGGTCTACTAGTACTTCGAGGATCACGCCTTAGCCTACCCAGACTGCAAATTATAAGCTTAACCCCAGCGAGGCAATTTGTTCGTCTACGTACAAATGACACTCCCGATTATGGTCATGAGGGAGCCATTAGGGTGCCCTGCGTTTACACTTGCCTATGGTGTCTCTATTAATATTAATTCACCCCAAGTCGTGTGGTTTCCTATGAATGAATGGACAGTCCTGTCCGTCTGTCGAGCAACTTATACTTAACCGGCCACCTCCACACAGAAACCGTTTCTAGCCTGCCAGTGGACACTTGGCACTCCCCATAAAACAAACAACTGAATCCGAACGCGGCAAACGAAATCGGTGAAAGCTAGCTGCCACCCAACTAAACAAGAATTAGACGCCCGACTTTTACGCCCGTTATCCAACCCGCACACCGGCCTGGTACGGGGACCTTGAACCGAACTCGCTGATGAGCTTGAGGGTATCAATAAACTCTTACATGTACAGATTTGTCGGTGCCCACCATTTCGGTGGGCTCAAATTACGGATGGCATGCTCAGAGGTTTACTCTTTGACTGTCGGCGCACCACGTCTCGTCCTGCAATGGTATTATAGCTAACGCGGCTGTCAAAAATTCATCTAATGCTTCCAAGCTTGATGCCGAGTTCCTTGGTAGGTCTGTCCACCCGTGTTTTGTGAATTTATAGATACGGTACTTTAACATTACAATAATGAAATTACTGCGAGGGGTGCACTTACAACCACGCACCTAGCCGGACCCTACTATGGGGACGGGTCGCTCCTAACCGGTACGTTTAGTAGCAGGGACACAGTTGACTGAGGACTACGAATATCAAACGGGGTGGAGTTGTCGACTGAATTAAGGTCTTCTGATCCAGGGTATCCGGGCGTGGAAAGTCAACCGGTATCTAGACCGAAGCTCTCGGGGGTAGAAGCCGAGCCATTGCACCGTACTACCTGAGTGAACCACCCGCGCTCGCTCATAATAGGGGGACGTGCCGTCATCCGGCGCTGTGAGAGTGCCGAATCAAGATGATAGAACTAGTAAGGCCACCGCGCTGACACTAATGTACCGTAGGCCGCCAATCGCGGGAGAAAAAAGATAATGTCCACGGTTTGCCTTCTAGGCTGACGGGGATAGTATGCCCGGTTGAGGTTGACGGGATGCGCCGCGGGTGTATCAAAAGTTGAGTTTTCTGCACCTCGCACCCCATGGAAGTCGATATGCCATCTGTCCGGAAAAGGACAACCCCCTGCGACCAGACAGAACGTCATAGTCTCGAGTCCCCGGGATTCCTCGGGCGACGTAGGAATTACGTCTAGAACAATAGGAACGACTCAGATGTAGATTTTCACGCTAGTTGAGCTAAGTGCCGCACACATGTATGTCCTGGCAGTTTTGCTTAAATTGCCCTTTAGTATTCCACACATGAGACGTAGTGACTAGAATTCAATTGAATCTTAACGAGCTAGTATTT
seq00029   TTCTGCAACTCAAACGTCCTTGGGCCTCCCGGAGCAAATTCGATCCCCACTTAGTGGTTTACCAGCCACCGCAATACCACCTTATGCCGAGTGCAGCTCCGCGTATAGAGAAACCCGGAGTACGCTTGTTACGTATAGTGAGTGAGTGGAAATCAAACATGGATAATCCATACGGATTCGGAACTTAGCGTGTTACAGCAACAGAAAGCGTCTCCATAAGTTAGAGAGCCTGATGAACGCTCTTCACGGTGGTTGACTGCCGCGGGTCGGAAGTCAATTGAATCAGTGGGCATTGTTAGGTGATATACGGATATTCCACTAATAATAGGGCATCCGGCCGGCAGTTGATCTGTGTATCAGGCTAGCCCTATTTATAGTACCTCAGTTACGCCCGCCATGTTCGTAGGTATGGTGTTCCTAGGTCGGCTGGAGCAGGGGAGGCACGCGAACCGTTACTTGTGTTCCCAGTTGCTCTCACCTATACTGGTTCGTGCTAAGACACGTCGATCGTAAAGCAACCTCGAGTCGGCCAAGCACCACTCATAGCGATCCTCATGGACCTTGGTTAGCATGCAGGGGATGCGTTCGTATCATGAGGGGCTAGGACGTTACCCTTTACACGAGTTCTGGATATGCTACAGTGAAGTCCACCTTGGAACAGGAGGCCTTTGGTGAGAGAAACTGGCCAATAAGATGTTGGTACATCGACGATGCTGGAAACAAAACGCTAAAAGGCCTTAAACCCTTTTGAACCGCGCAAGGGGGGGTACAGCAAAGAGGAGACGTGGACTTGCCAGGTCTACTAGTACTTCGAGGATCACGCCTTAGCCTACCCAGACTGCAAATTATAAGCTTAACCCCAGCGAGGCAATTTGTTCGTCTACGTACAAATGACACTCCCGATTATGGTCATGAGGGAGCCATTAGGGTGCCCTGCGTTTACACTTGCCTATGGTGTCTCTATTAATATTAATTCACCCCAAGTCGTGTGGTTTCCTATGAATGAATGGACAGTCCTGTCCGTCTGTCGAGCAACTTATACTTAACCGGCCACCTCCACACAGAAACCGTTTCTAGCCTGCCAGTGGACACTTGGCACTCCCCATAAAACAAACAACTGAATCCGAACGCGGCAAACGAAATCGGTGAAAGCTAGCTGCCACCCAACTAAACAAGAATTAGACGCCCGACTTTTACGCCCGTTATCCAACCCGCACACCGGCCTGGTACGGGGACCTTGAACCGAACTCGCTGATGAGCTTGAGGGTATCAATAAACTCTTACATGTACAGATTTGTCGGTGCCCACCATTTCGGTGGGCTCAAATTACGGATGGCATGCTCAGAGGTTTACTCTTTGACTGTCGGCGCACCACGTCTCGTCCTGCAATGGTATTATAGCTAACGCGGCTGTCAAAAATTCATCTAATGCTTCCAAGCTTGATGCCGAGTTCCTTGGTAGGTCTGTCCACCCGTGTTTTGTGAATTTATAGATACGGTACTTTAACATTACAATAATGAAATTACTGCGAGGGGTGCACTTACAACCACGCACCTAGCCGGACCCTACTATGGGGACGGGTCGCTCCTAACCGGTACGTTTAGTAGCAGGGACACAGTTGACTGAGGACTACGAATATCAAACGGGGTGGAGTTGTCGACTGAATTAAGGTCTTCTGATCCAGGGTATCCGGGCGTGGAAAGTCAACCGGTATCTAGACCGAAGCTCTCGGGGGTAGAAGCCGAGCCATTGCACCGTACTACCTGAGTGAACCACCCGCGCTCGCTCATAATAGGGGGACGTGCCGTCATCCGGCGCTGTGAGAGTGCCGAATCAAGATGATAGAACTAGTAAGGCCACCGCGCTGACACTAATGTACCGTAGGCCGCCAATCGCGGGAGAAAAAAGATAATGTCCACGGTTTGCCTTCTAGGCTGACGGGGATAGTATGCCCGGTTGAGGTTGACGGGATGCGCCGCGGGTGTATCAAAAGTTGAGTTTTCTGCACCTCGCACCCCATGGAAGTCGATATGCCATCTGTCCGGAAAAGGACAACCCCCTGCGACCAGACAGAACGTCATAGTCTCGAGTCCCCGGGATTCCTCGGGCGACGTAGGAATTACGTCTAGAACAATAGGAACGACTCAGATGTAGATTTTCACGCTAGTTGAGCTAAGTGCCGCACACATGTATGTCCTTGCAGTTTTGCTTAAATTGCCCTTTAGTATTCCACACATGAGACGTAGTGACTAGAATTCAATTGAATCTTAACGAGCTAGTATTT
seq00030   TTCTGCAACTCAAACGTCCTTGGGCCTCCCGGAGCAAATTCGATCCCCACTTAGTGGTTTACCAGCCACCGCAATACCACCTTATGCCGAGTGCAGCTCCGCGTATAGAGAAACCCGGAGTACGCTTGTTACGTATAGTGAGTGAGTGGAAATCAAACATGGATAATCCATACGGATTCGGAACTTAGCGTGTTACAGCAACAGAAAGCGTCTCCATAAGTTAGAGAGCCTGATGAACGCTCTTCACGGTGGTTGACTGCCGCGGGTCGGAAGTCAATTGAATCAGTGGGCATTGTTAGGTGATATACGGATATTCCACTAATAATAGGGCATCCGGCCGGCAGTTGATCTGTGTATCAGGCTAGCCCTATTTATAGTACCTCAGTTACGCCCGCCATGTTCGTAGGTATGGTGTTCCTAGGTCGGCTGGAGCAGGGGAGGCACGCGAACCGTTACTTGTGTTCCCAGTTGCTCTCACCTATACTGGTTCGTGCTAAGACACGTCGATCGTAAAGCAACCTCGAGTCGGCCAAGCACCACTCATAGCGATCCTCATGGACCTTGGTTAGCATGCAGGGGATGCGTTCGTATCATGAGGGGCTAGGACGTTACCCTTTACACGAGTTCTGGATATGCTACAGTGAAGTCCACCTTGGAACAGGAGGCCTTTGGTGAGAGAAACTGGCCAATAAGATGTTGGTAAATCGAAGATTCTGGAAACAAAACGCTAAAAGGCCTTAAACCCTTTTGAACCGCGCAAGGGGGGGTACAGCAAAGAGGAGACGTGGACTTGCCAGGTCTACTAGTACTTCGAGGATCACGCCTTAGCCTACCCAGACTGCAAATTATAAGCTTAACCCCAGCGAGGCAATTTGTTCGTCTACGTACAAATGACACTCCCGATTATGGTCATGAGGGAGCCATTAGGGTGCCCTGCGTTTACACTTGCCTATGGTGTCTCTATTAATATTAATTCACCCCAAGTCGTGTGGTTTCCTATGAATGAATGGACAGTCCTGTCCGTCTGTCGAGCAACTTATACTTAACCGGCCACCTCCACACAGAAACCGTTTCTAGCCTGCCAGTGGACACTTGGCACTCCCCATAAAACAAACAACTGAATCCGAACGCGGCAAACGAAATCGGTGAAAGCTAGCTGCCACCCAACTAAACAAGAATTAGACGCCCGACTTTTACGCCCGTTATCCAACCCGCACACCGGCCTGGTACGGGGACCTTGAACCGAACTCGCTGATGAGCTTGAGGGTATCAATAAACTCTTACATGTACAGATTTGTCGGTGCCCACCATTTCGGTGGGCTCAAATTACGGATGGCATGCTCAGAGGTTTACTCTTTGACTGTCGGCGCACCACGTCTCGTCCTGCAATGGTATTATAGCTAACGCGGCTGTCAAAAATTCATCTAATGCTTCCAAGCTTGATGCCGAGTTCCTTGGTAGGTCTGTCCACCCGTGTTTTGTGAATTTATAGATACGGTACTTTAACATTACAATAATGAAATTACTGCGAGGGGTGCACTTACAACCACGCACCTAGCCGGACCCTACTATGGGGACGGGTCGCTCCTAACCGGTACGTTTAGTAGCAGGGACACAGTTGACTGAGGACTACGAATATCAAACGGGGTGGAGTTGTCGACTGAATTAAGGTCTTCTGATCCAGGGTATCCGGGCGTGGAAAGTCAACCGGTATCTAGACCGAAGCTCTCGGGGGTAGAAGCCGAGCCATTGCACCGTACTACCTGAGTGAACCACCCGCGCTCGCTCATAATAGGGGGACGTGCCGTCATCCGGCGCTGTGAGAGTGCCGAATCAAGATGATAGAACTAGTAAGGCCACCGCGCTGACACTAATGTACCGTAGGCCGCCAATCGCGGGAGAAAAAAGATAATGTCCACGGTTTGCCTTCTAGGCTGACGGGGATAGTATGCCCGGTTGAGGTTGACGGGATGCGCCGCGGGTGTATCAAAAGTTGAGTTTTCTGCACCTCGCACCCCATGGAAGTCGATATGCCATCTGTCCGGAAAAGGACAACCCCCTGCGACCAGACAGAACGTCATAGTCTCGAGTCCCCGGGATTCCTCGGGCGACGTAGGAATTACGTCTAGAACAATAGGAACGACTCAGATGTAGATTTTCACGCTAGTTGAGCTAAGTGCCGCACACATGTATGTCCTGGCAGTTTTGCTTAAATTGCCCTTTAGTATTCCACACATGAGACGTAGTGACTAGAATTCAATTGAATCTTAACGAGCTAGTATTT
seq00031   TTCTGCAACTCAAACGTCCTTGGGCCTCCCGGAGCAAATTCGATCCCCACTTAGTGGTTTACCAGCCACCGCAATACCACCTTATGCCGAGTGCAGCTCCGCGTATAGAGAAACCCGGAGTACGCTTGTTACGTATAGTGAGTGAGTGGAAATCAAACATGGATAATCCATACGGATTCGGAACTTAGCGTGTTACAGCAACAGAAAGCGTCTCCATAAGTTAGAGAGCCTGATGAACGCTCTTCACGGTGGTTGACTGCCGCGGGTCGGAAGTCAATTGAATCAGTGGGCATTGTTAGGTGATATACGGATATTCCACTAATAATAGGGCATCCGGCCGGCAGTTGATCTGTGTATCAGGCTAGCCCTATTTATAGTACCTCAGTTACGCCCGCCATGTTCGTAGGTATGGTGTTCCTAGGTCGGCTGGAGCAGGGGAGGCACGCGAACCGTTACTTGTGTTCCCAGTTGCTCTCACCTATACTGGTTCGTGCTAAGACACGTCGATCGTAAAGCAACCTCGAGTCGGCCAAGCACCACTCATAGCGATCCTCATGGACCTTGGTTAGCATGCAGGGGATGCGTTCGTATCATGAGGGGCTAGGACGTTACCCTTTACACGAGTTCTGGATATGCTACAGTGAAGTCCACCTTGGAACAGGAGGCCTTTGGTGAGAGAAACTGGCCAATAAGATGTTGGTACATCGAAGATTCTGGAAACAAAACGCTAAAAGGCCTTAAACCCTTTTGAACCGCGCAAGGGGGGGTACAGCAAAGAGGAGACGTGGACTTGCCAGGTCTACTAGTACTTCGAGGATCACGCCTTAGCCTACCCAGACTGCAAATTATAAGCTTAACCCCAGCGAGGCAATTTGTTCGTCTACGTACAAATGACACTCCCGATTATGGTCATGAGGGAGCCATTAGGGTGCCCTGCGTTTACACTTGCCTATGGTGTCTCTATTAATATTAATTCACCCCAAGTCGTGTGGTTTCCTATGAATGAATGGACAGTCCTGTCCGTCTGTCGAGCAACTTATACTTAACCGGCCACCTCCACACAGAAACCGTTTCTAGCCTGCCAGTGGACACTTGGCACTCCCCATAAAACAAACAACTGAATCCGAACGCGGCAAACGAAATCGGTGAAAGCTAGCTGCCACCCAACTAAACAAGAATTAGACGCCCGACTTTTACGCCCGTTATCCAACCCGCACACCGGCCTGGTACGGGGACCTTGAACCGAACTCGCTGATGAGCTTGAGGGTATCAATAAACTCTTACATGTACAGATTTGTCGGTGCCCACCATTTCGGTGGGCTCAAATTACGGATGGCATGCTCAGAGGTTTACTCTTTGACTGTCGGCGCACCACGTCTCGTCCTGCAATGGTATTATAGCTAACGCGGCTGTCAAAAATTCATCTAATGCTTCCAAGCTTGATGCCGAGTTCCTTGGTAGGTCTGTCCACCCGTGTTTTGTGAATTTATAGATACGGTACTTTAACATTACAATAATGAAATTACTGCGAGGGGTGCACTTACAACCACGCACCTAGCCGGACCCTACTATGGGGACGGGTCGCTCCTAACCGGTACGTTTAGTAGCAGGGACACAGTTGACTGAGGACTACGAATATCAAACGGGGTGGAGTTGTCGACTGAATTAAGGTCTTCTGATCCAGGGTATCCGGGCGTGGAAGGTCAACCGGTATCTAGACCGAAGCTCTCGGGGGTAGAAGCCGAGCCATTGCACCGTACTACCTGAGTGAACCACCCGCGCTCGCTCATAATAGGGGGACGTGCCGTCATCCGGCGCTGTGAGAGTGCCGAATCAAGATGATAGAACTAGTAAGGCCACCGCGCTGACACTAATGTACCGTAGGCCGCCAATCGCGGGAGAAAAAAGATAATGTCCACGGTTTGCCTTCTAGGCTGACGGGGATAGTATGCCCGGTTGAGGTTGACGGGATGCGCCGCGGGTGTATCAAAAGTTGAGTTTTCTGCACCTCGCACCCCATGGAAGTCGATATGTCATCTGTCCGGAAAAGGACAACCCCCTGCGACCAGACAGAACGTCATAGTCTCGAGTCCCCGGGATTCCTCGGGCGACGTAGGAATTACGTCTAGAACAATAGGAACGACTCAGATGTAGATTTTCACGCTAGTTGAGCTAAGTGCCGCACACATGTATGTCCTTGCAGTTTTGCTTAAATTGCCCTTTAGTATTCCACACATGAGACGTAGTGACTAGAATTCAATTGAATCTTAACGAGCTAGTATTT
seq00032   TTCTGCAACTCAAACGTCCTTGGGCCTCCCGGAGCAAATTCGATCCCCACTTAGTGGTTTACCAGCCACCGCAATACCACCTTATGCCGAGTGCAGCTCCGCGTATAGAGAAACCCGGAGTACGCTTGTTACGTATAGTGAGTGAGTGGAAATCAAACATGGATAATCCATACGGATTCGGAACTTAGCGTGTTACAGCAACAGAAAGCGTCTCCATAAGTTAGAGAGCCTGATGAACGCTCTTCACGGTGGTTGACTGCCGCGGGTCGGAAGTCAATTGAATCAGTGGGCATTGTTAGGTGATATACGGATATTCCACTAATAATAGGGCATCCGGCCGGCAGTTGATCTGTGTATCAGGCTAGCCCTATTTATAGTACCTCAGTTACGCCCGCCATGTTCGTAGGTATGGTGTTCCTAGGTCGGCTGGAGCAGGGGAGGCACGCGAACCGTTACTTGTGTTCCCAGTTGCTCTCACCTATACTGGTTCGTGCTAAGACACGTCGATCGTAAAGCAACCTCGAGTCGGCCAAGCACCACTCATAGCGATCCTCATGGACCTTGGTTAGCATGCAGGGGATGCGTTCGTATCATGAGGGGCTAGGACGTTACCCTTTACACGAGTTCTGGATATGCTACAGTGAAGTCCACCTTGGAACAGGAGGCCTTTGGTGAGAGAAACTGGCCAATAAGATGTTGGTACATCGAAGATTCTGGAAACAAAACGCTAAAAGGCCTTAAACCCTTTTGAACCGCGCAAGGGGGGGTACAGCAAAGAGGAGACGTGGACTTGCCAGGTCTACTAGTACTTCGAGGATCACGCCTTAGCCTACCCAGACTGCAAATTATAAGCTTAACCCCAGCGAGGCAATTTGTTCGTCTACGTACAAATGACACTCCCGATTATGGTCATGAGGGAGCCATTAGGGTGCCCTGCGTTTACACTTGCCTATGGTGTCTCTATTAATATTAATTCACCCCAAGTCGTGTGGTTTCCTATGAATGAATGGACAGTCCTGTCCGTCTGTCGAGCAACTTATACTTAACCGGCCACCTCCACACAGAAACCGTTTCTAGCCTGCCAGTGGACACTTGGCACTCCCCATAAAACAAACAACTGAATCCGAACGCGGCAAACGAAATCGGTGAAAGCTAGCTGCCACCCAACTAAACAAGAATTAGACGCCCGACTTTTACGCCCGTTATCCAACCCGCACACCGGCCTGGTACGGGGACCTTGAACCGAACTCGCTGATGAGCTTGAGGGTATCAATAAACTCTTACATGTACAGATTTGTCGGTGCCCACCATTTCGGTGGGCTCAAATTACGGATGGCATGCTCAGAGGTTTACTCTTTGACTGTCGGCGCACCACGTCTCGTCCTGCAATGGTATTATAGCTAACGCGGCTGTCAAAAATTCATCTAATGCTTCCAAGCTTGATGCCGAGTTCCTTGGTAGGTCTGTCCACCCGTGTTTTGTGAATTTATAGATACGGTACTTTAACATTACAATAATGAAATTACTGCGAGGGGTGCACTTACAACCACGCACCTAGCCGGACCCTACTATGGGGACGGGTCGCTCCTAACCGGTACGTTTAGTAGCAGGGACACAGTTGACTGAGGACTACGAATATCAAACGGGGTGGAGTTGTCGACTGAATTAAGGTCTTCTGATCCAGGGTATCCGGGCGTGGAAAGTCAACCGGTATCTAGACCGAAGCTCTCGGGGGTAGAAGCCGAGCCATTGCACCGAACTACCTGAGTGAACCACCCGCGCTCGCTCATAATAGGGGGACGTGCCGTCATCCGGCGCTGTGAGAGTGCCGAATCAAGATGATAGAACTAGTAAGGCCACCGCGCTGACACTAATGTACCGTAGGCCGCCAATCGCGGGAGAAAAAAGATAATGTCCACGGTTTGCCTTCTAGGCTGACGGGGATAGTATGCCCGGTTGAGGTTGACGGGATGCGCCGCGGGTGTATCAAAAGTTGAGTTTTCTGCACCTCGCACCCCATGGAAGTCGATATGCCATCTGTCCGGAAAAGGACAACCCCCTGCGACCAGACAGAACGTCATAGTCTCGAGTCCCCGGGATTCCTCGGGCGACGTAGGAATTACGTCTAGAACAATAGGAACGACTCAGATGTAGATTTTCACGCTAGTTGAGCTAAGTGCCGCACACATGTATGTCCTGGCAGTTTTGCTTAAATTGCCCTTTAGTATTCCACACATGAGACGTAGTGACTAGAATTCAATTGAATCTTAACGAGCTAGTATTA
seq00033   TTCTGCAACTCAAACGTCCTTGGGCCTCCCGGAGCAAATTCGATCCCCACTTAGTGGTTTACCAGCCACCGCAATACCACCTTATGCCGAGTGCAGCTCCGCGTATAGAGAAACCCGGAGTACGCTTGTTACGTATAGTGAGTGAGTGGAAATCAAACATGGATAATCCATACGGATTCGGAACTTAGCGTGTTACAGCAACAGAAAGCGTCTCCATAAGTTAGAGAGCCTGATGAACGCTCTTCACGGTGGTTGACTGCCGCGGGTCGGAAGTCAATTGAATCAGTGGGCATTGTTAGGTGATATACGGATATTCCACTAATAATAGGGCATCCGGCCGGCAGTTGATCTGTGTATCAGGCTAGCCCTATTTATAGTACCTCAGTTACGCCCGCCATGTTCGTAGGTATGGTGTTCCTAGGTCGGCTGGAGCAGGGGAGGCACGCGAACCGTTACTTGTGTTCCCAGTTGCTCTCACCTATACTGGTTCGTGCTAAGACACGTCGATCGTAAAGCAACCTCGAGTCGGCCAAGCACCACTCATAGCGATCCTCATGGACCTTGGTTAGCATGCAGGGGATGCGTTCGTATCATGAGGGGCTAGGACGTTACCCTTTACACGAGTTCTGGATATGCTACAGTGAAGTCCACCTTGGAACAGGAGGCCTTTGGTGAGAGAAACTGGCCAATAAGATGTTGGTAAATCGAAGATTCTGGAAACAAAACGCTAAAAGGCCTTAAACCCTTTTGAACCGCGCAAGGGGGGGTACAGCAAAGAGGAGACGTGGACTTGCCAGGTCTACTAGTACTTCGAGGATCACGCCTTAGCCTACCCAGACTGCAAATTATAAGCTTAACCCCAGCGAGGCAATTTGTTCGTCTACGTACAAATGACACTCCCGATTATGGTCATGAGGGAGCCATTAGGGTGCCCTGCGTTTACACTTGCCTATGGTGTCTCTATTAATATTAATTCACCCCAAGTCGTGTGGTTTCCTATGAATGAATGGACAGTCCTGTCCGTCTGTCGAGCAACTTATACTTAACCGGCCACCTCCACACAGAAACCGTTTCTAGCCTGCCAGTGGACACTTGGCACTCCCCATAAAACAAACAACTGAATCCGAACGCGGCAAACGAAATCGGTGAAAGCTAGCTGCCACCCAACTAAACAAGAATTAGACGCCCGACTTTTACGCCCGTTATCCAACCCGCACACCGGCCTGGTACGGGGACCTTGAACCGAACTCGCTGATGAGCTTGAGGGTATCAATAAACTCTTACATGTACAGATTTGTCGGTGCCCACCATTTCGGTGGGCTCAAATTACGGATGGCATGCTCAGAGGTTTACTCTTTGACTGTCGGCGCACCACGTCTCGTCCTGCAATGGTATTATAGCTAACGCGGCTGTCAAAAATTCATCTAATGCTTCCAAGCTTGATGCCGAGTTCCTTGGTAGGTCTGTCCACCCGTGTTTTGTGAATTTATAGATACGGTACTTTAACATTACAATAATGAAATTACTGCGAGGGGTGCACTTACAACCACGCACCTAGCCGGACCCTACTATGGGGACGGGTCGCTCCTAACCGGTACGTTTAGTAGCAGGGACACAGTTGACTGAGGACTACGAATATCAAACGGGGTGGAGTTGTCGACTGAATTAAGGTCTTCTGATCCAGGGTATCCGGGCGTGGAAGGTCAACCGGTATCTAGACCGAAGCTCTCGGGGGTAGAAGCCGAGCCATTGCACCGTACTACCTGAGTGAACCACCCGCGCTCGCTCATAATAGGGGGACGTGCCGTCATCCGGCGCTGTGAGAGTGCCGAATCAAGATGATAGAACTAGTAAGGCCACCGCGCTGACACTAATGTACCGTAGGCCGCCAATCGCGGGAGAAAAAAGATAATGTCCACGGTTTGCCTTCTAGGCTGACGGGGATAGTATGCCCGGTTGAGGTTGACGGGATGCGCCGCGGGTGTATCAAAAGTTGAGTTTTCTGCACCTCGCACCCCATGGAAGTCGATATGCCATCTGTCCGGAAAAGGACAACCCCCTGCGACCAGACAGAACGTCATAGTCTCGAGTCCCCGGGATTCCTCGGGCGACGTAGGAATTACGTCTAGAACAATAGGAACGACTCAGATGTAGATTTTCACGCTAGTTGAGCTAAGTGCCGCACACATGTATGTCCTGGCAGTTTTGCTTAAATTGCCCTTTAGTATTCCACACATGAGACGTAGTGACTAGAATTCAATTGAATCTTAACGAGCTAGTATTT
