# Supplementary material for: How Good Are Indirect Tests at Detecting Recombination in Human mtDNA?
Source: G3 (Bethesda). 2013 Jul 1;3(7):1095–104. doi: 10.1534/g3.113.006510 (PMC3704238; doi:10.1534/g3.113.006510)
Supplement: Supporting Information [file supp_g3.113.006510_FileS2.gz › SequenceData/mtDNA_ratehet&popgrowth/10/3rdbase/Infiles/10_44-new.txt]

33 2284
seq00001   CAAGAGCACAATCAACGGATATGTTGGCGGCTGCCCGATCAAGAGATACTCGATAGGGACATCATGAAGAGGGTTGATGGTAACATTCGAGACCTCCCAAATGCCGTTTAGAAAGTTCTCTGATCAATACTTCTCAAGACATCCCGCTCCGCCCCCTCTTACCAAGAGATGCGAGAGCTCAGAAGAATCCAAAGGGGTGGTAGCCGCATGCCCTAGGTCGATAGGGCGCTCACGTTTGTTAGACCTTCTCTAAGATGAAAGGCGTGCGATCGTTGTCGGCGGCCTCCAGGCTTGGGGACTACGCGAGAGGACTGGGCTTCTTCCAGCTCGGGCATTGGGAATTGCATTTTTCCGCGGTGAATGTTGGATCGGGGCCTCTTGTACTTTCTTTGCACTTGTCAGGGTCCGTAGACGGCAGATTGCGATGGCTACGTCATACATTGAGATTTGCCTCTCCGCTACAGGCAATTGAGTGTATTAGGGGGACTGGTTACGTAGAACACTACGCGCCATGGTCCGGAACGCGCCGTCTTCGCTCCAGCTGTTGGGGTGAGCCAGATCTTCCAGCTGCCTCTTGAAAATGTTGATTGCTATACTCCTTTCCCTGCTTTGTGGTCGGCCTAGGACTGGAAAGTCAGTATGAGTAGTCCGCACACAATCCGTCCTTTGTTCCAGTTGGAACACGCTGCAGTCTCGCCCGTAAGCTACCCGACATGGCAAGTCATGTGACACTCACACTCATAGGAATCTTCTAAAAAGAGGCCTCCCCGCTCTCACATCATTGGCTGAGACGGGGGTGAATTCACTCCTTAATGATGAGTGGTGAGAAGATGCGTAATAAAAGATCGGAACCTGAGGTCAACATGGATGGAGCCGTTACATGAAGATGGCAGGCATCGGATATAGATACGCAGGTCAGTGTCCAAGCACGATATTGACGTCCGAGCGCTACCCTTTGGCATTATGACCCGTTTGACGGGTACCTGATAACTATACCTAAAGCACAACCACCGCGGTGCGTACTTAGAGAACGCCCTGCTACAAGTAGTCTTAGAGGAACGCCAACGCTGAGGGATCTCTGTTGCCGGAAATTAACCAGGAGAGTTTGACTATGAGCGCCAGGGGTTCCCTCATTACGATAGGCTACGCCTGAATCCAATAGGAGAGCAGATCCATGGGAAGGTTAATTTGCATCGCCCGGGTTACCTTATATGGCCGAGGAACGGTGTGCCACGTTCAACATTGGGTGGGCTGTGTGGTTGCTACCATGCAGAGGCCCCGAGGAGTCAAACGGGATTAGGGTGATCACTTTCACAAGGAAGAACCTCTCCATGCTACAACATCAGGAACAATACGCGGGCTTCATCTGCATTAACGCTGGTCATGGGGACATGTCGGATTTAACATTAGACGTGAGAATGTAACTACCCCACTACCCATCCGACTGGAACGGTGCGGTATGTTTGTACTTGCGAACTTATGGGGAGTCGACCGACATTTCAAACCCGTTGGGTTTTTCCAAGCGTAGCAACGTATCAACGGGAACTCTAGGCGTTGCATCGTGCTAGCCATCTGTCGCGAGTTATGCCACGTACTCACTTTGACAGTAGCACGTTCCGCCATGTAACGGACTTACTTCTTGTGGGGTGTCCAGAGTCTAACGCGTCACTCCTACGATCTCGGCAAGCTGCTTCCTACCACACCTGTGGGGTATGACTCCTTGTCACTATGCGTCGGCTATCCTTTATCCCATCCGCTAACTCACCGGACGGGGCGGCTGCGTTATATAGCAGCGGGGATAGGTACAGAGTAGTGGCATATATTGCACCTGGGTGACCCAAGAGCTCTAATGGGCCGAAAGAAGGGTAGGCATCACTATAGATGAGTCATTCCACTAATACTAGAATTTGGTACGGGGTGCACAGCATCAGATTATAACCCATCTGGTATGAGATCGGAATGCAAAGTATTTCTGACCGAGTCTTCTATCCAACGATCTCAAATACCGATGCTCACACAATTGTACAGCAGAACGACAAATCTGATGCTGACTTGCTGTACTGATAGTTTGGGGCTTATAAACAGTCTCATGTCTAAACTTGAATATCCCACGACGAGACACGTACTGTGTAACCTAAGCGGCTCGGAGGTGGTTCCTCGTTAACACCGTTTGTCGCTAGCCCTGTAGGTCACCATAGCGATAGGATAGCATCGGGGGTCCCCAATTGGACGTAAGGTCTTCGAAGGTACTAATCATAAGTGGAGGCGCAAGGTGCTATTCATG
seq00002   CAAGAGCACAATCAACGGATATGTTGGCGGCTGCCCGATCAAGAGATACTCGATAGGGACATCATGAAGAGGGTTGATGGTAACATTCGAGACCTCCCAAATGCCGTTTAGAAAGTTCTCTGATCAATACTTCTCAAGACATCCCGCTCCGCCCCCTCTTACCAAGAGATGCGAGAGCTCAGAAGAATCCAAAGGGGTGGTAGCCGCATGCCCTAGGTCGATAGGGCGCTCACGTTTGTTAGACCTTCTCTAAGATGAAAGGCGTGCGATCGTTGTCGGCGGCCTCCAGGCTTGGGGACTACGCGAGAGGACTGGGCTTCTTCCAGCTCGGGCATTGGGAATTGCATTTTTCCGCGGTGAATGTTGGATCGGGGCCTCTTGTACTTTCTTTGCACTTGTCAGGGTCCGTAGACGGCAGATTGCGATGGCTACGTCATACATTGAGATTTGCCTCTCCGCTACAGGCAATTGAGTGTATTAGGGGGACTGGTTACGTAGAACACTACGCGCCATGGTCCGGAACGCGCCGTCTTCGCTCCAGCTGTTGGGGTGAGCCAGATCTTCCAGCTGCCTCTTGAAAATGTTGATTGCTATACTCCTTTCCCTGCTTTGTGGTCGGCCTAGGACTGGAAAGTCAGTATGAGTAGTCCGCACACAATCCGTCCTTTGTTCCAGTTGGAACACGCTGCAGTCTCGCCCGTAAGCTACCCGACATGGCAAGTCATGTGACACTCACACTCATAGGAATCTTCTAAAAAGAGGCCTCCCCGCTCTCACATCATTGGCTGAGACGGGGGTGAATTCACTCCTTAATGATGAGTGGTGAGAAGATGCGTAATAAAAGATCGGAACCTGAGGTCAACATGGATGGAGCCGTTACATGAAGATGGCAGGCATCGGATATAGATACGCAGGTCAGTGTCCAAGCACGATATTGACGTCCGAGCGCTACCCTTTGGCATTATGACCCGTTTGACGGGTACCTGATAACTATACCTAAAGCACAACCACCGCGGTGCGTACTTAGAGAACGCCCTGCTACAAGTAGTCTTAGAGGAACGCCAACGCTGAGGGATCTCTGTTGCCGGAAATTAACCAGGAGAGTTTGACTATGAGCGCCAGGGGTTCCCTCATTACGATAGGCTACGCCTGAATCCAATAGGAGAGCAGATCCATGGGAAGGTTAATTTGCATCGCCCGGGTTACCTTATATGGCCGAGGAACGGTGTGCCACGTTCAACATTGGGTGGGCTGTGTGGTTGCTACCATGCAGAGGCCCCGAGGAGTCAAACGGGATTAGGGTGATCACTTTCACAAGGAAGAACCTCTCCATGCTACAACATCAGGAACAATACGCGGGCTTCATCTGCATTAACGCTGGTCATGGGGACATGTCGGATTTAACATTAGACGTGAGAATGTAACTACCCCACTACCCATCCGACTGGAACGGTGCGGTATGTTTGTACTTGCGAACTTATGGGGAGTCGACCGACATTTCAAACCCGTTGGGTTTTTCCAAGCGTAGCAACGTATCAACGGGAACTCTAGGCGTTGCATCGTGCTAGCCATCTGTCGCGAGTTATGCCACGTACTCACTTTGACAGTAGCACGTTCCGCCATGTAACGGACTTACTTCTTGTGGGGTGTCCAGAGTCTAACGCGTCACTCCTACGATCTCGGCAAGCTGCTTCCTACCACACCTGTGGGGTATGACTCCTTGTCACTATGCGTCGGCTATCCTTTATCCCATCCGCTAACTCACCGGACGGGGCGGCTGCGTTATATAGCAGCGGGGATAGGTACAGAGTAGTGGCATATATTGCACCTGGGTGACCCAAGAGCTCTAATGGGCCGAAAGAAGGGTAGGCATCACTATAGATGAGTCATTCCACTAATACTAGAATTTGGTACGGGGTGCACAGCATCAGATTATAACCCATCTGGTATGAGATCGGAATGCAAAGTATTTCTGACCGAGTCTTCTATCCAACGATCTCAAATACCGATGCTCACACAATTGTACAGCAGAACGACAAATCTGATGCTGACTTGCTGTACTGATAGTTTGGGGCTTATAAACAGTCTCATGTCTAAACTTGAATATCCCACGACGAGACACGTACTGTGTAACCTAAGCGGCTCGGAGGTGGTTCCTCGTTAACACCGTTTGTCGCTAGCCCTGTAGGTCACCATAGCGATAGGATAGCATCGGGGGTCCCCAATTGGACGTAAGGTCTTCGAAGGTACTAATCATAAGTGGAGGCGCAAGGTGCTATTCATG
seq00003   CAAGAGCACAATCAACGGATATGTTGGCGGCTGCCCGATCAAGAGATACTCGATAGGGACATCATGAAGAGGGTTGATGGTAACATTCGAGACCTCCCAAATGCCGTTTAGAAAGTTCTCTGATCAATACTTCTCAAGACATCCCGCTCCGCCCCCTCTTACCAAGAGATGCGAGAGCTCAGAAGAATCCAAAGGGGTGGTAGCCGCATGCCCTAGGTCGATAGGGCGCTCACGTTTGTTAGACCTTCTCTAAGATGAAAGGCGTGCGATCGTTGTCGGCGGCCTCCAGGCTTGGGGACTACGCGAGAGGACTGGGCTTCTTCCAGCTCGGGCATTGGGAATTGCATTTTTCCGCGGTGAATGTTGGATCGGGGCCTCTTGTACTTTCTTTGCACTTGTCAGGGTCCGTAGACGGCAGATTGCGATGGCTACGTCATACATTGAGATTTGCCTCTCCGCTACAGGCAATTGAGTGTATTAGGGGGACTGGTTACGTAGAACACTACGCGCCATGGTCCGGAACGCGCCGTCTTCGCTCCAGCTGTTGGGGTGAGCCAGATCTTCCAGCTGCCTCTTGAAAATGTTGATTGCTATACTCCTTTCCCTGCTTTGTGGTCGGCCTAGGACTGGAAAGTCAGTATGAGTAGTCCGCACACAATCCGTCCTTTGTTCCAGTTGGAACACGCTGCAGTCTCGCCCGTAAGCTACCCGACATGGCAAGTCATGTGACACTCACACTCATAGGAATCTTCTAAAAAGAGGCCTCCCCGCTCTCACATCATTGGCTGAGACGGGGGTGAATTCACTCCTTAATGATGAGTGGTGAGAAGATGCGTAATAAAAGATCGGAACCTGAGGTCAACATGGATGGAGCCGTTACATGAAGATGGCAGGCATCGGATATAGATACGCAGGTCAGTGTCCAAGCACGATATTGACGTCCGAGCGCTACCCTTTGGCATTATGACCCGTTTGACGGGTACCTGATAACTATACCTAAAGCACAACCACCGCGGTGCGTACTTAGAGAACGCCCTGCTACAAGTAGTCTTAGAGGAACGCCAACGCTGAGGGATCTCTGTTGCCGGAAATTAACCAGGAGAGTTTGACTATGAGCGCCAGGGGTTCCCTCATTACGATAGGCTACGCCTGAATCCAATAGGAGAGCAGATCCATGGGAAGGTTAATTTGCATCGCCCGGGTTACCTTATATGGCCGAGGAACGGTGTGCCACGTTCAACATTGGGTGGGCTGTGTGGTTGCTACCATGCAGAGGCCCCGAGGAGTCAAACGGGATTAGGGTGATCACTTTCACAAGGAAGAACCTCTCCATGCTACAACATCAGGAACAATACGCGGGCTTCATCTGCATTAACGCTGGTCATGGGGACATGTCGGATTTAACATTAGACGTGAGAATGTAACTACCCCACTACCCATCCGACAGGAACGGTGCGGTATGTTTGTACTTGCGAACTTATGGGGAGTCGACCGACATTTCAAACCCGTTGGGTTTTTCCAAGCGTAGCAACGTATCAACGGGAACTCTAGGCGTTGCATCGTGCTAGCCATCTGTCGCGAGTTATGCCACGTACTCACTTTGACAGTAGCACGTTCCGCCATGTAACGGACTTACTTCTTGTGGGGTGTCCAGAGTCTAACGCGTCACTCCTACGATCTCGGCAAGCTGCTTCCTACCACACCTGTGGGGTATGACTCCTTGTCACTATGCGTCGGCTATCCTTTATCCCATCCGCTAACTCACCGGACGGGGCGGCTGCGTTATATAGCAGCGGGGATAGGTACAGAGTAGTGGCATAAATTGCACCTGGGTGACCCAAGAGCTCTAATGGGCCGAAAGAAGGGTAGGCATCACTATAGATGAGTCATTCCACTAATACTAGAATTTGGTACGGGGTGCACAGCATCAGATTATAACCCATCTGGTATGAGAACGGAATGCAAAGTATTTCTGACCGAGTCTTCTATCCAACGATCTCAAATACCGATGCTCACACAATTGTACAGCAGAACGACAAATCTGATGCTGACTTGCTGTACTGATAGTTTGGGGCTTATAAACAGTCTCATGTCTAAACTTGAATATCCCACGACGAGACACGTACTGTGTAACCTAAGCGGCTCGGAGGTGGTTCCTCGTTAACACCGTTTGTCGCTAGCCCTGTAGGTCACCATAGCGATAGGATAGCATCGGGGGTCCCCAATTGGACGTAAGGTCTTCGAAGGTACTAATCATAAGTGGAGGCGCAAGGTGCTATTCATG
seq00004   CAAGAGCACAATCAACGGATATGTTGGCGGCTGCCCGATCAAGAGATACTCGATAGGGACATCATGAAGAGGGTTGATGGTAACATTCGAGACCTCCCAAATGCCGTTTAGAAAGTTCTCTGATCAATACTTCTCAAGACATCCCGCTCCGCCCCCTCTTACCAAGAGATGCGAGAGCTCAGAAGAATCCAAAGGGGTGGTAGCCGCATGCCCTAGGTCGATAGGGCGCTCACGTTTGTTAGACCTTCTCTAAGATGAAAGGCGTGCGATCGTTGTCGGCGGCCTCCAGGCTTGGGGACTACGCGAGAGGACTGGGCTTCTTCCAGCTCGGGCATTGGGAATTGCATTTTTCCGCGGTGAATGTTGGATCGGGGCCTCTTGTACTTTCTTTGCACTTGTCAGGGTCCGTAGACGGCAGATTGCGATGGCTACGTCATACATTGAGATTTGCCTCTCCGCTACAGGCAATTGAGTGTATTAGGGGGACTGGTTACGTAGAACACTACGCGCCATGGTCCGGAACGCGCCGTCTTCGCTCCAGCTGTTGGGGTGAGCCAGATCTTCCAGCTGCCTCTTGAAAATGTTGATTGCTATACTCCTTTCCCTGCTTTGTGGTCGGCCTAGGACTGGAAAGTCAGTATGAGTAGTCCGCACACAATCCGTCCTTTGTTCCAGTTGGAACACGCTGCAGTCTCGCCCGTAAGCTACCCGACATGGCAAGTCATGTGACACTCACACTCATAGGAATCTTCTAAAAAGAGGCCTCCCCGCTCTCACATCATTGGCTGAGACGGGGGTGAATTCACTCCTTAATGATGAGTGGTGAGAAGATGCGTAATAAAAGATCGGAACCTGAGGTCAACATGGATGGAGCCGTTACATGAAGATGGCAGGCATCGGATATAGATACGCAGGTCAGTGTCCAAGCACGATATTGACGTCCGAGCGCTACCCTTTGGCATTATGACCCGTTTGACGGGTACCTGATAACTATACCTAAAGCACAACCACCGCGGTGCGTACTTAGAGAACGCCCTGCTACAAGTAGTCTTAGAGGAACGCCAACGCTGAGGGATCTCTGTTGCCGGAAATTAACCAGGAGAGTTTGACTATGAGCGCCAGGGGTTCCCTCATTACGATAGGCTACGCCTGAATCCAATAGGAGAGCAGATCCATGGGAAGGTTAATTTGCATCGCCCGGGTTACCTTATATGGCCGAGGAACGGTGTGCCACGTTCAACATTGGGTGGGCTGTGTGGTTGCTACCATGCAGAGGCCCCGAGGAGTCAAACGGGATTAGGGTGATCACTTTCACAAGGAAGAACCTCTCCATGCTACAACATCAGGAACAATACGCGGGCTTCATCTGCATTAACGCTGGTCATGGGGACATGTCGGATTTAACATTAGACGTGAGAATGTAACTACCCCACTACCCATCCGACTGGAACGGTGCGGTATGTTTGTACTTGCGAACTTATGGGGAGTCGACCGACATTTCAAACCCGTTGGGTTTTTCCAAGCGTAGCAACGTATCAACGGGAACTCTAGGCGTTGCATCGTGCTAGCCATCTGTCGCGAGTTATGCCACGTACTCACTTTGACAGTAGCACGTTCCGCCATGTAACGGACTTACTTCTTGTGGGGTGTCCAGAGTCTAACGCGTCACTCCTACGATCTCGGCAAGCTGCTTCCTACCACACCTGTGGGGTATGACTCCTTGTCACTATGCGTCGGCTATCCTTTATCCCATCCGCTAACTCACCGGACGGGGCGGCTGCGTTATATAGCAGCGGGGATAGGTACAGAGTAGTGGCATAAATTGCACCTGGGTGACCCAAGAGCTCTAATGGGCCGAAAGAAGGGTAGGCATCACTATAGATGAGTCATTCCACTAATACTAGAATTTGGTACGGGGTGCACAGCATCAGATTATAACCCATCTGGTATGAGATCGGAATGCAAAGTATTTCTGACCGAGTCTTCTATCCAACGATCTCAAATACCGATGCTCACACAATTGTACAGCAGAACGACAAATCTGATGCTGACTTGCTGTACTGATAGTTTGGGGCTTATAAACAGTCTCATGTCTAAACTTGAATATCCCACGACGAGACACGTACTGTGTAACCTAAGCGGCTCGGAGGTGGTTCCTCGTTAACACCGTTTGTCGCTAGCCCTGTAGGTCACCATAGCGATAGGATAGCATCGGGGGTCCCCAATTGGACGTAAGGTCTTCGAAGGTACTAATCATAAGTGGAGGCGCAAGGTGCTATTCATG
seq00005   CAAGAGCACAATCAACGGATATGTTGGCGGCTGCCCGATCAAGAGATACTCGATAGGGACATCATGAAGAGGGTTGATGGTAACATTCGAGACCTCCCAAATGCCGTTTAGAAAGTTCTCTGATCAATACTTCTCAAGACATCCCGCTCCGCCCCCTCTTACCAAGAGATGCGAGAGCTCAGAAGAATCCAAAGGGGTGGTAGCCGCATGCCCTAGGTCGATAGGGCGCTCACGTTTGTTAGACCTTCTCTAAGATGAAAGGCGTGCGATCGTTGTCGGCGGCCTCCAGGCTTGGGGACTACGCGAGAGGACTGGGCTTCTTCCAGCTCGGGCATTGGGAATTGCATTTTTCCGCGGTGAATGTTGGATCGGGGCCTCTTGTACTTTCTTTGCACTTGTCAGGGTCCGTAGACGGCAGATTGCGATGGCTACGTCATACATTGAGATTTGCCTCTCCGCTACAGGCAATTGAGTGTATTAGGGGGACTGGTTACGTAGAACACTACGCGCCATGGTCCGGAACGCGCCGTCTTCGCTCCAGCTGTTGGGGTGAGCCAGATCTTCCAGCTGCCTCTTGAAAATGTTGATTGCTATACTCCTTTCCCTGCTTTGTGGTCGGCCTAGGACTGGAAAGTCAGTATGAGTAGTCCGCACACAATCCGTCCTTTGTTCCAGTTGGAACACGCTGCAGTCTCGCCCGTAAGCTACCCGACATGGCAAGTCATGTGACACTCACACTCATAGGAATCTTCTAAAAAGAGGCCTCCCCGCTCTCACATCATTGGCTGAGACGGGGGTGAATTCACTCCTTAATGATGAGTGGTGAGAAGATGCGTAATAAAAGATCGGAACCTGAGGTCAACATGGATGGAGCCGTTACATGAAGATGGCAGGCATCGGATATAGATACGCAGGTCAGTGTCCAAGCACGATATTGACGTCCGAGCGCTACCCTTTGGCATTATGACCCGTTTGACGGGTACCTGATAACTATACCTAAAGCACAACCACCGCGGTGCGTACTTAGAGAACGCCCTGCTACAAGTAGTCTTAGAGGAACGCCAACGCTGAGGGATCTCTGTTGCCGGAAATTAACCAGGAGAGTTTGACTATGAGCGCCAGGGGTTCCCTCATTACGATAGGCTACGCCTGAATCCAATAGGAGAGCAGATCCATGGGAAGGTTAATTTGCATCGCCCGGGTTACCTTATATGGCCGAGGAACGGTGTGCCACGTTCAACATTGGGTGGGCTGTGTGGTTGCTACCATGCAGAGGCCCCGAGGAGTCAAACGGGATTAGGGTGATCACTTTCACAAGGAAGAACCTCTCCATGCTACAACATCAGGAACAATACGCGGGCTTCATCTGCATTAACGCTGGTCATGGGGACATGTCGGATTTAACATTAGACGTGAGAATGTAACTACCCCACTACCCATCCGACAGGAACGGTGCGGTATGTTTGTACTTGCGAACTTATGGGGAGTCGACCGACATTTCAAACCCGTTGGGTTTTTCCAAGCGTAGCAACGTATCAACGGGAACTCTAGGCGTTGCATCGTGCTAGCCATCTGTCGCGAGTTATGCCACGTACTCACTTTGACAGTAGCACGTTCCGCCATGTAACGGACTTACTTCTTGTGGGGTGTCCAGAGTCTAACGCGTCACTCCTACGATCTCGGCAAGCTGCTTCCTACCACACCTGTGGGGTATGACTCCTTGTCACTATGCGTCGGCTATCCTTTATCCCATCCGCTAACTCACCGGACGGGGCGGCTGCGTTATATAGCAGCGGGGATAGGTACAGAGTAGTGGCATAAATTGCACCTGGGTGACCCAAGAGCTCTAATGGGCCGAAAGAAGGGTAGGCATCACTATAGATGAGTCATTCCACTAATACTAGAATTTGGTACGGGGTGCACAGCATCAGATTATAACCCATCTGGTATGAGATCGGAATGCAAAGTATTTCTGACCGAGTCTTCTATCCAACGATCTCAAATACCGATGCTCACACAATTGTACAGCAGAACGACAAATCTGATGCTGACTTGCTGTACTGATAGTTTGGGGCTTATAAACAGTCTCATGTCTAAACTTGAATATCCCACGACGAGACACGTACTGTGTAACCTAAGCGGCTCGGAGGTGGTTCCTCGTTAACACCGTTTGTCGCTAGCCCTGTAGGTCACCATAGCGATAGGATAGCATCGGGGGTCCCCAATTGGACGTAAGGTCTTCGAAGGTACTAATCATAAGTGGAGGCGCAAGGTGCTATTCATG
seq00006   CAAGAGCACAATCAACGGATATGTTGGCGGCTGCCCGATCAAGAGATACTCGATAGGGACATCATGAAGAGGGTTGATGGTAACATTCGAGACCTCCCAAATGCCGTTTAGAAAGTTCTCTGATCAATACTTCTCAAGACATCCCGCTCCGCCCCCTCTTACCAAGAGATGCGAGAGCTCAGAAGAATCCAAAGGGGTGGTAGCCGCATGCCCTAGGTCGATAGGGCGCTCACGTTTGTTAGACCTTCTCTAAGATGAAAGGCGTGCGATCGTTGTCGGCGGCCTCCAGGCTTGGGGACTACGCGAGAGGACTGGGCTTCTTCCAGCTCGGGCATTGGGAATTGCATTTTTCCGCGGTGAATGTTGGATCGGGGCCTCTTGTACTTTCTTTGCACTTGTCAGGGTCCGTAGACGGCAGATTGCGATGGCTACGTCATACATTGAGATTTGCCTCTCCGCTACAGGCAATTGAGTGTATTAGGGGGACTGGTTACGTAGAACACTACGCGCCATGGTCCGGAACGCGCCGTCTTCGCTCCAGCTGTTGGGGTGAGCCAGATCTTCCAGCTGCCTCTTGAAAATGTTGATTGCTATACTCCTTTCCCTGCTTTGTGGTCGGCCTAGGACTGGAAAGTCAGTATGAGTAGTCCGCACACAATCCGTCCTTTGTTCCAGTTGGAACACGCTGCAGTCTCGCCCGTAAGCTACCCGACATGGCAAGTCATGTGACACTCACACTCATAGGAATCTTCTAAAAAGAGGCCTCCCCGCTCTCACATCATTGGCTGAGACGGGGGTGAATTCACTCCTTAATGATGAGTGGTGAGAAGATGCGTAATAAAAGATCGGAACCTGAGGTCAACATGGATGGAGCCGTTACATGAAGATGGCAGGCATCGGATATAGATACGCAGGTCAGTGTCCAAGCACGATATTGACGTCCGAGCGCTACCCTTTGGCATTATGACCCGTTTGACGGGTACCTGATAACTATACCTAAAGCACAACCACCGCGGTGCGTACTTAGAGAACGCCCTGCTACAAGTAGTCTTAGAGGAACGCCAACGCTGAGGGATCTCTGTTGCCGGAAATTAACCAGGAGAGTTTGACTATGAGCGCCAGGGGTTCCCTCATTACGATAGGCTACGCCTGAATCCAATAGGAGAGCAGATCCATGGGAAGGTTAATTTGCATCGCCCGGGTTACCTTATATGGCCGAGGAACGGTGTGCCACGTTCAACATTGGGTGGGCTGTGTGGTTGCTACCATGCAGAGGCCCCGAGGAGTCAAACGGGATTAGGGTGATCACTTTCACAAGGAAGAACCTCTCCATGCTACAACATCAGGAACAATACGCGGGCTTCATCTGCATTAACGCTGGTCATGGGGACATGTCGGATTTAACATTAGACGTGAGAATGTAACTACCCCACTACCCATCCGACTGGAACGGTGCGGTATGTTTGTACTTGCGAACTTATGGGGAGTCGACCGACATTTCAAACCCGTTGGGTTTTTCCAAGCGTAGCAACGTATCAACGGGAACTCTAGGCGTTGCATCGTGCTAGCCATCTGTCGCGAGTTATGCCACGTACTCACTTTGACAGTAGCACGTTCCGCCATGTAACGGACTTACTTCTTGTGGGGTGTCCAGAGTCTAACGCGTCACTCCTACGATCTCGGCAAGCTGCTTCCTACCACACCTGTGGGGTATGACTCCTTGTCACTATGCGTCGGCTATCCTTTATCCCATCCGCTAACTCACCGGACGGGGCGGCTGCGTTATATAGCAGCGGGGATAGGTACAGAGTAGTGGCATAAATTGCACCTGGGTGACCCAAGAGCTCTAATGGGCCGAAAGAAGGGTAGGCATCACTATAGATGAGTCATTCCACTAATACTAGAATTTGGTACGGGGTGCACAGCATCAGATTATAACCCATCTGGTATGAGATCGGAATGCAAAGTATTTCTGACCGAGTCTTCTATCCAACGATCTCAAATACCGATGCTCACACAATTGTACAGCAGAACGACAAATCTGATGCTGACTTGCTGTACTGATAGTTTGGGGCTTATAAACAGTCTCATGTCTAAACTTGAATATCCCACGACGAGACACGTACTGTGTAACCTAAGCGGCTCGGAGGTGGTTCCTCGTTAACACCGTTTGTCGCTAGCCCTGTAGGTCACCATAGCGATAGGATAGCATCGGGGGTCCCCAATTGGACGTAAGGTCTTCGAAGGTACTAATCATAAGTGGAGGCGCAAGGTGCTATTCATG
seq00007   CAAGAGCACAATCAACGGATATGTTGGCGGCTGCCCGATCAAGAGATACTCGATAGGGACATCATGAAGAGGGTTGATGGTAACATTCGAGACCTCCCAAATGCCGTTTAGAAAGTTCTCTGATCAATACTTCTCAAGACATCCCGCTCCGCCCCCTCTTACCAAGAGATGCGAGAGCTCAGAAGAATCCAAAGGGGTGGTAGCCGCATGCCCTAGGTCGATAGGGCGCTCACGTTTGTTAGACCTTCTCTAAGATGAAAGGCGTGCGATCGTTGTCGGCGGCCTCCAGGCTTGGGGACTACGCGAGAGGACTGGGCTTCTTCCAGCTCGGGCATTGGGAATTGCATTTTTCCGCGGTGAATGTTGGATCGGGGCCTCTTGTACTTTCTTTGCACTTGTCAGGGTCCGTAGACGGCAGATTGCGATGGCTACGTCATACATTGAGATTTGCCTCTCCGCTACAGGCAATTGAGTGTATTAGGGGGACTGGTTACGTAGAACACTACGCGCCATGGTCCGGAACGCGCCGTCTTCGCTCCAGCTGTTGGGGTGAGCCAGATCTTCCAGCTGCCTCTTGAAAATGTTGATTGCTATACTCCTTTCCCTGCTTTGTGGTCGGCCTAGGACTGGAAAGTCAGTATGAGTAGTCCGCACACAATCCGTCCTTTGTTCCAGTTGGAACACGCTGCAGTCTCGCCCGTAAGCTACCCGACATGGCAAGTCATGTGACACTCACACTCATAGGAATCTTCTAAAAAGAGGCCTCCCCGCTCTCACATCATTGGCTGAGACGGGGGTGAATTCACTCCTTAATGATGAGTGGTGAGAAGATGCGTAATAAAAGATCGGAACCTGAGGTCAACATGGATGGAGCCGTTACATGAAGATGGCAGGCATCGGATATAGATACGCAGGTCAGTGTCCAAGCACGATATTGACGTCCGAGCGCTACCCTTTGGCATTATGACCCGTTTGACGGGTACCTGATAACTATACCTAAAGCACAACCACCGCGGTGCGTACTTAGAGAACGCCCTGCTACAAGTAGTCTTAGAGGAACGCCAACGCTGAGGGATCTCTGTTGCCGGAAATTAACCAGGAGAGTTTGACTATGAGCGCCAGGGGTTCCCTCATTACGATAGGCTACGCCTGAATCCAATAGGAGAGCAGATCCATGGGAAGGTTAATTTGCATCGCCCGGGTTACCTTATATGGCCGAGGAACGGTGTGCCACGTTCAACATTGGGTGGGCTGTGTGGTTGCTACCATGCAGAGGCCCCGAGGAGTCAAACGGGATTAGGGTGATCACTTTCACAAGGAAGAACCTCTCCATGCTACAACATCAGGAACAATACGCGGGCTTCATCTGCATTAACGCTGGTCATGGGGACATGTCGGATTTAACATTAGACGTGAGAATGTAACTACCCCACTACCCATCCGACAGGAACGGTGCGGTATGTTTGTACTTGCGAACTTATGGGGAGTCGACCGACATTTCAAACCCGTTGGGTTTTTCCAAGCGTAGCAACGTATCAACGGGAACTCTAGGCGTTGCATCGTGCTAGCCATCTGTCGCGAGTTATGCCACGTACTCACTTTGACAGTAGCACGTTCCGCCATGTAACGGACTTACTTCTTGTGGGGTGTCCAGAGTCTAACGCGTCACTCCTACGATCTCGGCAAGCTGCTTCCTACCACACCTGTGGGGTATGACTCCTTGTCACTATGCGTCGGCTATCCTTTATCCCATCCGCTAACTCACCGGACGGGGCGGCTGCGTTATATAGCAGCGGGGATAGGTACAGAGTAGTGGCATAAATTGCACCTGGGTGACCCAAGAGCTCTAATGGGCCGAAAGAAGGGTAGGCATCACTATAGATGAGTCATTCCACTAATACTAGAATTTGGTACGGGGTGCACAGCATCAGATTATAACCCATCTGGTATGAGATCGGAATGCAAAGTATTTCTGACCGAGTCTTCTATCCAACGATCTCAAATACCGATGCTCACACAATTGTACAGCAGAACGACAAATCTGATGCTGACTTGCTGTACTGATAGTTTGGGGCTTATAAACAGTCTCATGTCTAAACTTGAATATCCCACGACGAGACACGTACTGTGTAACCTAAGCGGCTCGGAGGTGGTTCCTCGTTAACACCGTTTGTCGCTAGCCCTGTAGGTCACCATAGCGATAGGATAGCATCGGGGGTCCCCAATTGGACGTAAGGTCTTCGAAGGTACTAATCATAAGTGGAGGCGCAAGGTGCTATTCATG
seq00008   CAAGAGCACAATCAACGGATATGTTGGCGGCTGCCCGATCAAGAGATACTCGATAGGGACATCATGAAGAGGGTTGATGGTAACATTCGAGACCTCCCAAATGCCGTTTAGAAAGTTCTCTGATCAATACTTCTCAAGACATCCCGCTCCGCCCCCTCTTACCAAGAGATGCGAGAGCTCAGAAGAATCCAAAGGGGTGGTAGCCGCATGCCCTAGGTCGATAGGGCGCTCACGTTTGTTAGACCTTCTCTAAGATGAAAGGCGTGCGATCGTTGTCGGCGGCCTCCAGGCTTGGGGACTACGCGAGAGGACTGGGCTTCTTCCAGCTCGGGCATTGGGAATTGCATTTTTCCGCGGTGAATGTTGGATCGGGGCCTCTTGTACTTTCATTGCACTTGTCAGGGTCCGTAGACGGCAGATTGCGATGGCTACGTCATACATTGAGATTTGCCTCTCCGCTACAGGCAATTGAGTGTATTAGGGGGACTGGTTACGTAGAACACTACGCGCCATGGTCCGGAACGCGCCGTCTTCGCTCCAGCTGTTGGGGTGAGCCAGATCTTCCAGCTGCCTCTTGAAAATGTTGATTGCTATACTCCTTTCCCTGCTTTGTGGTCGGCCTAGGACTGGAAAGTCAGTATGAGTAGTCCGCACACAATCCGTCCTTTGTTCCAGTTGGAACACGCTGCAGTCTCGCCCGTAAGCTACCCGACATGGCAAGTCATGTGACACTCACACTCATAGGAATCTTCTAAAAAGAGGCCTCCCCGCTCTCACATCATTGGCTGAGACGGGGGTGAATTCACTCCTTAATGATGAGTGGTGAGAAGATGCGTAATAAAAGATCGGAACCTGAGGTCAACATGGATGGAGCCGTTACATGAAGATGGCAGGCATCGGATATAGATACGCAGGTCAGTGTCCAAGCACGATATTGACGTCCGAGCGCTACCCTTTGGCATTATGACCCGTTTGACGGGTACCTGATAACTATACCTAAAGCACAACCACCGCGGTGCGTACTTAGAGAACGCCCTGCTACAAGTAGTCTTAGAGGAACGCCAACGCTGAGGGATCTCTGTTGCCGGAAATTAACCAGGAGAGTTTGACTATGAGCGCCAGGGGTTCCCTCATTACGATAGGCTACGCCTGAATCCAATAGGAGAGCAGATCCATGGGAAGGTTAATTTGCATCGCCCGGGTTACCTTATATGGCCGAGGAACGGTGTGCCACGTTCAACATTGGGTGGGCTGTGTGGTTGCTACCATGCAGAGGCCCCGAGGAGTCAAACGGGATTAGGGTGATCACTTTCACAAGGAAGAACCTCTCCATGCTACAACATCAGGAACAATACGCGGGCTTCATCTGCATTAACGCTGGTCATGGGGACATGTCGGATTTAACATTAGACGTGAGAATGTAACTACCCCACTACCCATCCGACTGGAACGGTGCGGTATGTTTGTACTTGCGAACTTATGGGGAGTCGACCGACATTTCAAACCCGTTGGGTTTTTCCAAGCGTAGCAACGTATCAACGGGAACTCTAGGCGTTGCATCGTGCTAGCCATCTGTCGCGAGTTATGCCACGTACTCACTTTGACAGTAGCACGTTCCGCCATGTAACGGACTTACTTCTTGTGGGGTGTCCAGAGTCTAACGCGTCACTCCTACGATCTCGGCAAGCTGCTTCCTACCACACCTGTGGGGTATGACTCCTTGTCACTATGCGTCGGCTATCCTTTATCCCATCCGCTAACTCACCGGACGGGGCGGCTGCGTTATATAGCAGCGGGGATAGGTACAGAGTAGTGGCATAAATTGCACCTGGGTGACCCAAGAGCTCTAATGGGCCGAAAGAAGGGTAGGCATCACTATAGATGAGTCATTCCACTAATACTAGAATTTGGTACGGGGTGCACAGCATCAGATTATAACCCATCTGGTATGAGATCGGAATGCAAAGTATTTCTGACCGAGTCTTCTATCCAACGATCTCAAATACCGATGCTCACACAATTGTACAGCAGAACGACAAATCTGATGCTGACTTGCTGTACTGATAGTTTGGGGCTTATAAACAGTCTCATGTCTAAACTTGAATATCCCACGACGAGACACGTACTGTGTAACCTAAGCGGCTCGGAGGTGGTTCCTCGTTAACACCGTTTGTCGCTAGCCCTGTAGGTCACCATAGCGATAGGATAGCATCGGGGGTCCCCAATTGGACGTAAGGTCTTCGAAGGTACTAATCATAAGTGGAGGCGCAAGGTGCTATTCATG
seq00009   CAAGAGCACAATCAACGGATATGTTGGCGGCTGCCCGATCAAGAGATACTCGATAGGGACATCATGAAGAGGGTTGATGGTAACATTCGAGACCTCCCAAATGCCGTTTAGAAAGTTCTCTGATCAATACTTCTCAAGACATCCCGCTCCGCCCCCTCTTACCAAGAGATGCGAGAGCTCAGAAGAATCCAAAGGGGTGGTAGCCGCATGCCCTAGGTCGATAGGGCGCTCACGTTTGTTAGACCTTCTCTAAGATGAAAGGCGTGCGATCGTTGTCGGCGGCCTCCAGGCTTGGGGACTACGCGAGAGGACTGGGCTTCTTCCAGCTCGGGCATTGGGAATTGCATTTTTCCGCGGTGAATGTTGGATCGGGGCCTCTTGTACTTTCTTTGCACTTGTCAGGGTCCGTAGACGGCAGATTGCGATGGCTACGTCATACATTGAGATTTGCCTCTCCGCTACAGGCAATTGAGTGTATTAGGGGGACTGGTTACGTAGAACACTACGCGCCATGGTCCGGAACGCGCCGTCTTCGCTCCAGCTGTTGGGGTGAGCCAGATCTTCCAGCTGCCTCTTGAAAATGTTGATTGCTATACTCCTTTCCCTGCTTTGTGGTCGGCCTAGGACTGGAAAGTCAGTATGAGTAGTCCGCACACAATCCGTCCTTTGTTCCAGTTGGAACACGCTGCAGTCTCGCCCGTAAGCTACCCGACATGGCAAGTCATGTGACACTCACACTCATAGGAATCTTCTAAAAAGAGGCCTCCCCGCTCTCACATCATTGGCTGAGACGGGGGTGAATTCACTCCTTAATGATGAGTGGTGAGAAGATGCGTAATAAAAGATCGGAACCTGAGGTCAACATGGATGGAGCCGTTACATGAAGATGGCAGGCATCGGATATAGATACGCAGGTCAGTGTCCAAGCACGATATTGACGTCCGAGCGCTACCCTTTGGCATTATGACCCGTTTGACGGGTACCTGATAACTATACCTAAAGCACAACCACCGCGGTGCGTACTTAGAGAACGCCCTGCTACAAGTAGTCTTAGAGGAACGCCAACGCTGAGGGATCTCTGTTGCCGGAAATTAACCAGGAGAGTTTGACTATGAGCGCCAGGGGTTCCCTCATTACGATAGGCTACGCCTGAATCCAATAGGAGAGCAGATCCATGGGAAGGTTAATTTGCATCGCCCGGGTTACCTTATATGGCCGAGGAACGGTGTGCCACGTTCAACATTGGGTGGGCTGTGTGGTTGCTACCATGCAGAGGCCCCGAGGAGTCAAACGGGATTAGGGTGATCACTTTCACAAGGAAGAACCTCTCCATGCTACAACATCAGGAACAATACGCGGGCTTCATCTGCATTAACGCTGGTCATGGGGACATGTCGGATTTAACATTAGACGTGAGAATGTAACTACCCCACTACCCATCCGACAGGAACGGTGCGGTATGTTTGTACTTGCGAACTTATGGGGAGTCGACCGACATTTCAAACCCGTTGGGTTTTTCCAAGCGTAGCAACGTATCAACGGGAACTCTAGGCGTTGCATCGTGCTAGCCATCTGTCGCGAGTTATGCCACGTACTCACTTTGACAGTAGCACGTTCCGCCATGTAACGGACTTACTTCTTGTGGGGTGTCCAGAGTCTAACGCGTCACTCCTACGATCTCGGCAAGCTGCTTCCTACCACACCTGTGGGGTATGACTCCTTGTCACTATGCGTCGGCTATCCTTTATCCCATCCGCTAACTCACCGGACGGGGCGGCTGCGTTATATAGCAGCGGGGATAGGTACAGAGTAGTGGCATAAATTGCACCTGGGTGACCCAAGAGCTCTAATGGGCCGAAAGAAGGGTAGGCATCACTATAGATGAGTCATTCCACTAATACTAGAATTTGGTACGGGGTGCACAGCATCAGATTATAACCCATCTGGTATGAGATCGGAATGCAAAGTATTTCTGACCGAGTCTTCTATCCAACGATCTCAAATACCGATGCTCACACAATTGTACAGCAGAACGACAAATCTGATGCTGACTTGCTGTACTGATAGTTTGGGGCTTATAAACAGTCTCATGTCTAAACTTGAATATCCCACGACGAGACACGTACTGTGTAACCTAAGCGGCTCGGAGGTGGTTCCTCGTTAACACCGTTTGTCGCTAGCCCTGTAGGTCACCATAGCGATAGGATAGCATCGGGGGTCCCCAATTGGACGTAAGGTCTTCGAAGGTACTAATCATAAGTGGAGGCGCAAGGTGCTATTCATG
seq00010   CAAGAGCACAATCAACGGATATGTTGGCGGCTGCCCGATCAAGAGATACTCGATAGGGACATCATGAAGAGGGTTGATGGTAACATTCGAGACCTCCCAAATGCCGTTTAGAAAGTTCTCTGATCAATACTTCTCAAGACATCCCGCTCCGCCCCCTCTTACCAAGAGATGCGAGAGCTCAGAAGAATCCAAAGGGGTGGTAGCCGCATGCCCTAGGTCGATAGGGCGCTCACGTTTGTTAGACCTTCTCTAAGATGAAAGGCGTGCGATCGTTGTCGGCGGCCTCCAGGCTTGGGGACTACGCGAGAGGACTGGGCTTCTTCCAGCTCGGGCATTGGGAATTGCATTTTTCCGCGGTGAATGTTGGATCGGGGCCTCTTGTACTTTCTTTGCACTTGTCAGGGTCCGTAGACGGCAGATTGCGATGGCTACGTCATACATTGAGATTTGCCTCTCCGCTACAGGCAATTGAGTGTATTAGGGGGACTGGTTACGTAGAACACTACGCGCCATGGTCCGGAACGCGCCGTCTTCGCTCCAGCTGTTGGGGTGAGCCAGATCTTCCAGCTGCCTCTTGAAAATGTTGATTGCTATACTCCTTTCCCTGCTTTGTGGTCGGCCTAGGACTGGAAAGTCAGTATGAGTAGTCCGCACACAATCCGTCCTTTGTTCCAGTTGGAACACGCTGCAGTCTCGCCCGTAAGCTACCCGACATGGCAAGTCATGTGACACTCACACTCATAGGAATCTTCTAAAAAGAGGCCTCCCCGCTCTCACATCATTGGCTGAGACGGGGGTGAATTCACTCCTTAATGATGAGTGGTGAGAAGATGCGTAATAAAAGATCGGAACCTGAGGTCAACATGGATGGAGCCGTTACATGAAGATGGCAGGCATCGGATATAGATACGCAGGTCAGTGTCCAAGCACGATATTGACGTCCGAGCGCTACCCTTTGGCATTATGACCCGTTTGACGGGTACCTGATAACTATACCTAAAGCACAACCACCGCGGTGCGTACTTAGAGAACGCCCTGCTACAAGTAGTCTTAGAGGAACGCCAACGCTGAGGGATCTCTGTTGCCGGAAATTAACCAGGAGAGTTTGACTATGAGCGCCAGGGGTTCCCTCATTACGATAGGCTACGCCTGAATCCAATAGGAGAGCAGATCCATGGGAAGGTTAATTTGCATCGCCCGGGTTACCTTATATGGCCGAGGAACGGTGTGCCACGTTCAACATTGGGTGGGCTGTGTGGTTGCTACCATGCAGAGGCCCCGAGGAGTCAAACGGGATTAGGGTGATCACTTTCACAAGGAAGAACCTCTCCATGCTACAACATCAGGAACAATACGCGGGCTTCATCTGCATTAACGCTGGTCATGGGGACATGTCGGATTTAACATTAGACGTGAGAATGTAACTACCCCACTACCCATCCGACTGGAACGGTGCGGTATGTTTGTACTTGCGAACTTATGGGGAGTCGACCGACATTTCAAACCCGTTGGGTTTTTCCAAGCGTAGCAACGTATCAACGGGAACTCTAGGCGTTGCATCGTGCTAGCCATCTGGCGCGAGTTATGCCACGTACTCACTTTGACAGTAGCACGTTCCGCCATGTAACGGACTTACTTCTTGTGGGGTGTCCAGAGTCTAACGCGTCACTCCTACGATCTCGGCAAGCTGCTTCCTACCACACCTGTGGGGTATGACTCCTTGTCACTATGCGTCGGCTATCCTTTATCCCATCCGCTAACTCACCGGACGGGGCGGCTGCGTTATATAGCAGCGGGGATAGGTACAGAGTAGTGGCATAAATTGCACCTGGGTGACCCAAGAGCTCTAATGGGCCGAAAGAAGGGTAGGCATCACTATAGATGAGTCATTCCACTAATACTAGAATTTGGTACGGGGTGCACAGCATCAGATTATAACCCATCTGGTATGAGATCGGAATGCAAAGTATTTCTGACCGAGTCTTCTATCCAACGATCTCAAATACCGATGCTCACACAATTGTACAGCAGAACGACAAATCTGATGCTGACTTGCTGTACTGATAGTTTGGGGCTTATAAACAGTCTCATGTCTAAACTTGAATATCCCACGACGAGACACGTACTGTGTAACCTAAGCGGCTCGGAGGTGGTTCCTCGTTAACACCGTTTGTCGCTAGCCCTGTAGGTCACCATAGCGATAGGATAGCATCGGGGGTCCCCAATTGGACGTAAGGTCTTCGAAGGTACTAATCATAAGTGGAGGCGCAAGGTGCTATTCATG
seq00011   CAAGAGCACAATCAACGGATATGTTGGCGGCTGCCCGATCAAGAGATACTCGATAGGGACATCATGAAGAGGGTTGATGGTAACATTCGAGACCTCCCAAATGCCGTTTAGAAAGTTCTCTGATCAATACTTCTCAAGACATCCCGCTCCGCCCCCTCTTACCAAGAGATGCGAGAGCTCAGAAGAATCCAAAGGGGTGGTAGCCGCATGCCCTAGGTCGATAGGGCGCTCACGTTTGTTAGACCTTCTCTAAGATGAAAGGCGTGCGATCGTTGTCGGCGGCCTCCAGGCTTGGGGACTACGCGAGAGGACTGGGCTTCTTCCAGCTCGGGCATTGGGAATTGCATTTTTCCGCGGTGAATGTTGGATCGGGGCCTCTTGTACTTTCTTTGCACTTGTCAGGGTCCGTAGACGGCAGATTGCGATGGCTACGTCATACATTGAGATTTGCCTCTCCGCTACAGGCAATTGAGTGTATTAGGGGGACTGGTTACGTAGAACACTACGCGCCATGGTCCGGAACGCGCCGTCTTCGCTCCAGCTGTTGGGGTGAGCCAGATCTTCCAGCTGCCTCTTGAAAATGTTGATTGCTATACTCCTTTCCCTGCTTTGTGGTCGGCCTAGGACTGGAAAGTCAGTATGAGTAGTCCGCACACAATCCGTCCTTTGTTCCAGTTGGAACACGCTGCAGTCTCGCCCGTAAGCTACCCGACATGGCAAGTCATGTGACACTCACACTCATAGGAATCTTCTAAAAAGAGGCCTCCCCGCTCTCACATCATTGGCTGAGACGGGGGTGAATTCACTCCTTAATGATGAGTGGTGAGAAGATGCGTAATAAAAGATCGGAACCTGAGGTCAACATGGATGGAGCCGTTACATGAAGATGGCAGGCATCGGATATAGATACGCAGGTCAGTGTCCAAGCACGATATTGACGTCCGAGCGCTACCCTTTGGCATTATGACCCGTTTGACGGGTACCTGATAACTATACCTAAAGCACAACCACCGCGGTGCGTACTTAGAGAACGCCCTGCTACAAGTAGTCTTAGAGGAACGCCAACGCTGAGGGATCTCTGTTGCCGGAAATTAACCAGGAGAGTTTGACTATGAGCGCCAGGGGTTCCCTCATTACGATAGGCTACGCCTGAATCCAATAGGAGAGCAGATCCATGGGAAGGTTAATTTGCATCGCCCGGGTTACCTTATATGGCCGAGGAACGGTGTGCCACGTTCAACATTGGGTGGGCTGTGTGGTTGCTACCATGCAGAGGCCCCGAGGAGTCAAACGGGATTAGGGTGATCACTTTCACAAGGAAGAACCTCTCCATGCTACAACATCAGGAACAATACGCGGGCTTCATCTGCATTAACGCTGGTCATGGGGACATGTCGGATTTAACATTAGACGTGAGAATGTAACTACCCCACTACCCATCCGACAGGAACGGTGCGGTATGTTTGTACTTGCGAACTTATGGGGAGTCGACCGACATTTCAAACCCGTTGGGTTTTTCCAAGCGTAGCAACGTATCAACGGGAACTCTAGGCGTTGCATCGTGCTAGCCATCTGTCGCGAGTTATGCCACGTACTCACTTTGACAGTAGCACGTTCCGCCATGTAACGGACTTACTTCTTGTGGGGTGTCCAGAGTCTAACGCGTCACTCCTACGATCTCGGCAAGCTGCTTCCTACCACACCTGTGGGGTATGACTCCTTGTCACTATGCGTCGGCTATCCTTTATCCCATCCGCTAACTCACCGGACGGGGCGGCTGCGTTATATAGCAGCGGGGATAGGTACAGAGTAGTGGCATAAATTGCACCTGGGTGACCCAAGAGCTCTAATGGGCCGAAAGAAGGGTAGGCATCACTATAGATGAGTCATTCCACTAATACTAGAATTTGGTACGGGGTGCACAGCATCAGATTATAACCCATCTGGTATGAGATCGGAATGCAAAGTATTTCTGACCGAGTCTTCTATCCAACGATCTCAAATACCGATGCTCACACAATTGTACAGCAGAACGACAAATCTGATGCTGACTTGCTGTACTGATAGTTTGGGGCTTATAAACAGTCTCATGTCTAAACTTGAATATCCCACGACGAGACACGTACTGTGTAACCTAAGCGGCTCGGAGGTGGTTCCTCGTTAACACCGTTTGTCGCTAGCCCTGTAGGTCACCATAGCGATAGGATAGCATCGGGGGTCCCCAATTGGACGTAAGGTCTTCGAAGGTACTAATCATAAGTGGAGGCGCAAGGTGCTATTCATG
seq00012   CAAGAGCACAATCAACGGATATGTTGGCGGCTGCCCGATCAAGAGATACTCGATAGGGACATCATGAAGAGGGTTGATGGTAACATTCGAGACCTCCCAAATGCCGTTTAGAAAGTTCTCTGATCAATACTTCTCAAGACATCCCGCTCCGCCCCCTCTTACCAAGAGATGCGAGAGCTCAGAAGAATCCAAAGGGGTGGTAGCCGCATGCCCTAGGTCGATAGGGCGCTCACGTTTGTTAGACCTTCTCTAAGATGAAAGGCGTGCGATCGTTGTCGGCGGCCTCCAGGCTTGGGGACTACGCGAGAGGACTGGGCTTCTTCCAGCTCGGGCATTGGGAATTGCATTTTTCCGCGGTGAATGTTGGATCGGGGCCTCTTGTACTTTCTTTGCACTTGTCAGGGTCCGTAGACGGCAGATTGCGATGGCTACGTCATACATTGAGATTTGCCTCTCCGCTACAGGCAATTGAGTGTATTAGGGGGACTGGTTACGTAGAACACTACGCGCCATGGTCCGGAACGCGCCGTCTTCGCTCCAGCTGTTGGGGTGAGCCAGATCTTCCAGCTGCCTCTTGAAAATGTTGATTGCTATACTCCTTTCCCTGCTTTGTGGTCGGCCTAGGACTGGAAAGTCAGTATGAGTAGTCCGCACACAATCCGTCCTTTGTTCCAGTTGGAACACGCTGCAGTCTCGCCCGTAAGCTACCCGACATGGCAAGTCATGTGACACTCACACTCATAGGAATCTTCTAAAAAGAGGCCTCCCCGCTCTCACATCATTGGCTGAGACGGGGGTGAATTCACTCCTTAATGATGAGTGGTGAGAAGATGCGTAATAAAAGATCGGAACCTGAGGTCAACATGGATGGAGCCGTTACATGAAGATGGCAGGCATCGGATATAGATACGCAGGTCAGTGTCCAAGCACGATATTGACGTCCGAGCGCTACCCTTTGGCATTATGACCCGTTTGACGGGTACCTGATAACTATACCTAAAGCACAACCACCGCGGTGCGTACTTAGAGAACGCCCTGCTACAAGTAGTCTTAGAGGAACGCCAACGCTGAGGGATCTCTGTTGCCGGAAATTAACCAGGAGAGTTTGACTATGAGCGCCAGGGGTTCCCTCATTACGATAGGCTACGCCTGAATCCAATAGGAGAGCAGATCCATGGGAAGGTTAATTTGCATCGCCCGGGTTACCTTATATGGCCGAGGAACGGAGTGCCACGTTCAACATTGGGTGGGCTGTGTGGTTGCTACCATGCAGAGGCCCCGAGGAGTCAAACGGGATTAGGGTGATCACTTTCACAAGGAAGAACCTCTCCATGCTACAACATCAGGAACAATACGCGGGCTTCATCTGCATTAACGCTGGTCATGGGGACATGTCGGATTTAACATTAGACGTGAGAATGTAACTACCCCACTACCCATCCGACAGGAACGGTGCGGTATGTTTGTACTTGCGAACTTATGGGGAGTCGACCGACATTTCAAACCCGTTGGGTTTTTCCAAGCGTAGCAACGTATCAACGGGAACTCTAGGCGTTGCATCGTGCTAGCCATCTGTCGCGAGTTATGCCACGTACTCACTTTGACAGTAGCACGTTCCGCCATGTAACGGACTTACTTCTTGTGGGGTGTCCAGAGTCTAACGCGTCACTCCTACGATCTCGGCAAGCTGCTTCCTACCACACCTGTGGGGTATGACTCCTTGTCACTATGCGTCGGCTATCCTTTATCCCATCCGCTAACTCACCGGACGGGGCGGCTGCGTTATATAGCAGCGGGGATAGGTACAGAGTAGTGGCATAAATTGCACCTGGGTGACCCAAGAGCTCTAATGGGCCGAAAGAAGGGTAGGCATCACTATAGATGAGTCATTCCACTAATACTAGAATTTGGTACGGGGTGCACAGCATCAGATTATAACCCATCTGGTATGAGATCGGAATGCAAAGTATTTCTGACCGAGTCTTCTATCCAACGATCTCAAATACCGATGCTCACACAATTGTACAGCAGAACGACAAATCTGATGCTGACTTGCTGTACTGATAGTTTGGGGCTTATAAACAGTCTCATGTCTAAACTTGAATATCCCACGACGAGACACGTACTGTGTAACCTAAGCGGCTCGGAGGTGGTTCCTCGTTAACACCGTTTGTCGCTAGCCCTGTAGGTCACCATAGCGATAGGATAGCATCGGGGGTCCCCAATTGGACGTAAGGTCTTCGAAGGTACTAATCATAAGTGGAGGCGCAAGGTGCTATTCATG
seq00013   CAAGAGCACAATCAACGGATATGTTGGCGGCTGCCCGATCAAGAGATACTCGATAGGGACATCATGAAGAGGGTTGATGGTAACATTCGAGACCTCCCAAATGCCGTTTAGAAAGTTCTCTGATCAATACTTCTCAAGACATCCCGCTCCGCCCCCTCTTACCAAGAGATGCGAGAGCTCAGAAGAATCCAAAGGGGTGGTAGCCGCATGCCCTAGGTCGATAGGGCGCTCACGTTTGTTAGACCTTCTCTAAGATGAAAGGCGTGCGATCGTTGTCGGCGGCCTCCAGGCTTGGGGACTACGCGAGAGGACTGGGCTTCTTCCAGCTCGGGCATTGGGAATTGCATTTTTCCGCGGTGAATGTTGGATCGGGGCCTCTTGTACTTTCTTTGCACTTGTCAGGGTCCGTAGACGGCAGATTGCGATGGCTACGTCATACATTGAGATTTGCCTCTCCGCTACAGGCAATTGAGTGTATTAGGGGGACTGGTTACGTAGAACACTACGCGCCATGGTCCGGAACGCGCCGTCTTCGCTCCAGCTGTTGGGGTGAGCCAGATCTTCCAGCTGCCTCTTGAAAATGTTGATTGCTATACTCCTTTCCCTGCTTTGTGGTCGGCCTAGGACTGGAAAGTCAGTATGAGTAGTCCGCACACAATCCGTCCTTTGTTCCAGTTGGAACACGCTGCAGTCTCGCCCGTAAGCTACCCGACATGGCAAGTCATGTGACACTCACACTCATAGGAATCTTCTAAAAAGAGGCCTCCCCGCTCTCACATCATTGGCTGAGACGGGGGTGAATTCACTCCTTAATGATGAGTGGTGAGAAGATGCGTAATAAAAGATCGGAACCTGAGGTCAACATGGATGGAGCCGTTACATGAAGATGGCAGGCATCGGATATAGATACGCAGGTCAGTGTCCAAGCACGATATTGACGTCCGAGCGCTACCCTTTGGCATTATGACCCGTTTGACGGGTACCTGATAACTATACCTAAAGCACAACCACCGCGGTGCGTACTTAGAGAACGCCCTGCTACAAGTAGTCTTAGAGGAACGCCAACGCTGAGGGATCTCTGTTGCCGGAAATTAACCAGGAGAGTTTGACTATGAGCGCCAGGGGTTCCCTCATTACGATAGGCTACGCCTGAATCCAATAGGAGAGCAGATCCATGGGAAGGTTAATTTGCATCGCCCGGGTTACCTTATATGGCCGAGGAACGGAGTGCCACGTTCAACATTGGGTGGGCTGTGTGGTTGCTACCATGCAGAGGCCCCGAGGAGTCAAACGGGATTAGGGTGATCACTTTCACAAGGAAGAACCTCTCCATGCTACAACATCAGGAACAATACGCGGGCTTCATCTGCATTAACGCTGGTCATGGGGACATGTCGGATTTAACATTAGACGTGAGAATGTAACTACCCCACTACCCATCCGACAGGAACGGTGCGGTATGTTTGTACTTGCGAACTTATGGGGAGTCGACCGACATTTCAAACCCGTTGGGTTTTTCCAAGCGTAGCAACGTATCAACGGGAACTCTAGGCGTTGCATCGTGCTAGCCATCTGTCGCGAGTTATGCCACGTACTCACTTTGACAGTAGCACGTTCCGCCATGTAACGGACTTACTTCTTGTGGGGTGTCCAGAGTCTAACGCGTCACTCCTACGATCTCGGCAAGCTGCTTCCTACCACACCTGTGGGGTATGACTCCTTGTCACTATGCGTCGGCTATCCTTTATCCCATCCGCTAACTCACCGGACGGGGCGGCTGCGTTATATAGCAGCGGGGATAGGTACAGAGTAGTGGCATAAATTGCACCTGGGTGACCCAAGAGCTCTAATGGGCCGAAAGAAGGGTAGGCATCACTATAGATGAGTCATTCCACTAATACTAGAATTTGGTACGGGGTGCACAGCATCAGATTATAACCCATCTGGTATGAGATCGGAATGCAAAGTATTTCTGACCGAGTCTTCTATCCAACGATCTCAAATACCGATGCTCACACAATTGTACAGCAGAACGACAAATCTGATGCTGACTTGCTGTACTGATAGTTTGGGGCTTATAAACAGTCTCATGTCTAAACTTGAATATCCCACGACGAGACACGTACTGTGTAACCTAAGCGGCTCGGAGGTGGTTCCTCGTTAACACCGTTTGTCGCTAGCCCTGTAGGTCACCATAGCGATAGGATAGCATCGGGGGTCCCCAATTGGACGTAAGGTCTTCGAAGGTACTAATCATAAGTGGAGGCGCAAGGTGCTATTCATG
seq00014   CAAGAGCACAATCAACGGATATGTTGGCGGCTGCCCGATCAAGAGATACTCGATAGGGACATCATGAAGAGGGTTGATGGTAACATTCGAGACCTCCCAAATGCCGTTTAGAAAGTTCTCTGATCAATACTTCTCAAGACATCCCGCTCCGCCCCCTCTTACCAAGAGATGCGAGAGCTCAGAAGAATCCAAAGGGGTGGTAGCCGCATGCCCTAGGTCGATAGGGCGCTCACGTTTGTTAGACCTTCTCTAAGATGAAAGGCGTGCGATCGTTGTCGGCGGCCTCCAGGCTTGGGGACTACGCGAGAGGACTGGGCTTCTTCCAGCTCGGGCATTGGGAATTGCATTTTTCCGCGGTGAATGTTGGATCGGGGCCTCTTGTACTTTCTTTGCACTTGTCAGGGTCCGTAGACGGCAGATTGCGATGGCTACGTCATACATTGAGATTTGCCTCTCCGCTACAGGCAATTGAGTGTATTAGGGGGACTGGTTACGTAGAACACTACGCGCCATGGTCCGGAACGCGCCGTCTTCGCTCCAGCTGTTGGGGTGAGCCAGATCTTCCAGCTGCCTCTTGAAAATGTTGATTGCTATACTCCTTTCCCTGCTTTGTGGTCGGCCTAGGACTGGAAAGTCAGTATGAGTAGTCCGCACACAATCCGTCCTTTGTTCCAGTTGGAACACGCTGCAGTCTCGCCCGTAAGCTACCCGACATGGCAAGTCATGTGACACTCACACTCATAGGAATCTTCTAAAAAGAGGCCTCCCCGCTCTCACATCATTGGCTGAGACGGGGGTGAATTCACTCCTTAATGATGAGTGGTGAGAAGATGCGTAATAAAAGATCGGAACCTGAGGTCAACATGGATGGAGCCGTTACATGAAGATGGCAGGCATCGGATATAGATACGCAGGTCAGTGTCCAAGCACGATATTGACGTCCGAGCGCTACCCTTTGGCATTATGACCCGTTTGACGGGTACCTGATAACTATACCTAAAGCACAACCACCGCGGTGCGTACTTAGAGAACGCCCTGCTACAAGTAGTCTTAGAGGAACGCCAACGCTGAGGGATCTCTGTTGCCGGAAATTAACCAGGAGAGTTTGACTATGAGCGCCAGGGGTTCCCTCATTACGATAGGCTACGCCTGAATCCAATAGGAGAGCAGATCCATGGGAAGGTTAATTTGCATCGCCCGGGTTACCTTATATGGCCGAGGAACGGTGTGCCACGTTCAACATTGGGTGGGCTGTGTGGTTGCTACCATGCAGAGGCCCCGAGGAGTCAAACGGGATTAGGGTGATCACTTTCACAAGGAAGAACCTCTCCATGCTACAACATCAGGAACAATACGCGGGCTTCATCTGCATTAACGCTGGTCATGGGGACATGTCGGATTTAACATTAGACGTGAGAATGTAACTACCCCACTACCCATCCGACTGGAACGGTGCGGTATGTTTGTACTTGCGAACTTATGGGGAGTCGACCGACATTTCAAACCCGTTGGGTTTTTCCAAGCGTAGCAACGTATCAACGGGAACTCTAGGCGTTGCATCGTGCTAGCCATCTGGCGCGAGTTATGCCACGTACTCACTTTGACAGTAGCACGTTCCGCCATGTAACGGACTTACTTCTTGTGGGGTGTCCAGAGTCTAACGCGTCACTCCTACGATCTCGGCAAGCTGCTTCCTACCACACCTGTGGGGTATGACTCCTTGTCACTATGCGTCGGCTATCCTTTATCCCATCCGCTAACTCACCGGACGGGGCGGCTGCGTTATATAGCAGCGGGGATAGGTACAGAGTAGTGGCATAAATTGCACCTGGGTGACCCAAGAGCTCTAATGGGCCGAAAGAAGGGTAGGCATCACTATAGATGAGTCATTCCACTAATACTAGAATTTGGTACGGGGTGCACAGCATCAGATTATAACCCATCTGGTATGAGATCGGAATGCAAAGTATTTCTGACCGAGTCTTCTATCCAACGATCTCAAATACCGATGCTCACACAATTGTACAGCAGAACGACAAATCTGATGCTGACTTGCTGTACTGATAGTTTGGGGCTTATAAACAGTCTCATGTCTAAACTTGAATATCCCACGACGAGACACGTACTGTGTAACCTAAGCGGCTCGGAGGTGGTTCCTCGTTAACACCGTTTGTCGCTAGCCCTGTAGGTCACCATAGCGATAGGATAGCATCGGGGGTCCCCAATTGGACGTAAGGTCTTCGAAGGTACTAATCATAAGTGGAGGCGCAAGGTGCTATTCATG
seq00015   CAAGAGCACAATCAACGGATATGTTGGCGGCTGCCCGATCAAGAGATACTCGATAGGGACATCATGAAGAGGGTTGATGGTAACATTCGAGACCTCCCAAATGCCGTTTAGAAAGTTCTCTGATCAATACTTCTCAAGACATCCCGCTCCGCCCCCTCTTACCAAGAGATGCGAGAGCTCAGAAGAATCCAAAGGGGTGGTAGCCGCATGCCCTAGGTCGATAGGGCGCTCACGTTTGTTAGACCTTCTCTAAGATGAAAGGCGTGCGATCGTTGTCGGCGGCCTCCAGGCTTGGGGACTACGCGAGAGGACTGGGCTTCTTCCAGCTCGGGCATTGGGAATTGCATTTTTCCGCGGTGAATGTTGGATCGGGGCCTCTTGTACTTTCTTTGCACTTGTCAGGGTCCGTAGACGGCAGATTGCGATGGCTACGTCATACATTGAGATTTGCCTCTCCGCTACAGGCAATTGAGTGTATTAGGGGGACTGGTTACGTAGAACACTACGCGCCATGGTCCGGAACGCGCCGTCTTCGCTCCAGCTGTTGGGGTGAGCCAGATCTTCCAGCTGCCTCTTGAAAATGTTGATTGCTATACTCCTTTCCCTGCTTTGTGGTCGGCCTAGGACTGGAAAGTCAGTATGAGTAGTCCGCACACAATCCGTCCTTTGTTCCAGTTGGAACACGCTGCAGTCTCGCCCGTAAGCTACCCGACATGGCAAGTCATGTGACACTCACACTCATAGGAATCTTCTAAAAAGAGGCCTCCCCGCTCTCACATCATTGGCTGAGACGGGGGTGAATTCACTCCTTAATGATGAGTGGTGAGAAGATGCGTAATAAAAGATCGGAACCTGAGGTCAACATGGATGGAGCCGTTACATGAAGATGGCAGGCATCGGATATAGATACGCAGGTCAGTGTCCAAGCACGATATTGACGTCCGAGCGCTACCCTTTGGCATTATGACCCGTTTGACGGGTACCTGATAACTATACCTAAAGCACAACCACCGCGGTGCGTACTTAGAGAACGCCCTGCTACAAGTAGTCTTAGAGGAACGCCAACGCTGAGGGATCTCTGTTGCCGGAAATTAACCAGGAGAGTTTGACTATGAGCGCCAGGGGTTCCCTCATTACGATAGGCTACGCCTGAATCCAATAGGAGAGCAGATCCATGGGAAGGTTAATTTGCATCGCCCGGGTTACCTTATATGGCCGAGGAACGGTGTGCCACGTTCAACATTGGGTGGGCTGTGTGGTTGCTACCATGCAGAGGCCCCGAGGAGTCAAACGGGATTAGGGTGATCACTTTCACAAGGAAGAACCTCTCCATGCTACAACATCAGGAACAATACGCGGGCTTCATCTGCATTAACGCTGGTCATGGGGACATGTCGGATTTAACATTAGACGTGAGAATGTAACTACCCCACTACCCATCCGACAGGAACGGTGCGGTATGTTTGTACTTGCGAACTTATGGGGAGTCGACCGACATTTCAAACCCGTTGGGTTTTTCCAAGCGTAGCAACGTATCAACGGGAACTCTAGGCGTTGCATCGTGCTAGCCATCTGTCGCGAGTTATGCCACGTACTCACTTTGACAGTAGCACGTTCCGCCATGTAACGGACTTACTTCTTGTGGGGTGTCCAGAGTCTAACGCGTCACTCCTACGATCTCGGCAAGCTGCTTCCTACCACACCTGTGGGGTATGACTCCTTGTCACTATGCGTCGGCTATCCTTTATCCCATCCGCTAACTCACCGGACGGGGCGGCTGCGTTATATAGCAGCGGGGATAGGTACAGAGTAGTGGCATAAATTGCACCTGGGTGACCCAAGAGCTCTAATGGGCCGAAAGAAGGGTAGGCATCACTATAGATGAGTCATTCCACTAATACTAGAATTTGGTACGGGGTGCACAGCATCAGATTATAACCCATCTGGTATGAGATCGGAATGCAAAGTATTTCTGACCGAGTCTTCTATCCAACGATCTCAAATACCGATGCTCACACAATTGTACAGCAGAACGACAAATCTGATGCTGACTTGCTGTACTGATAGTTTGGGGCTTATAAACAGTCTCATGTCTAAACTTGAATATCCCACGACGAGACACGTACTGTGTAACCTAAGCGGCTCGGAGGTGGTTCCTCGTTAACACCGTTTGTCGCTAGCCCTGTAGGTCACCATAGCGATAGGATAGCATCGGGGGTCCCCAATTGGACGTAAGGTCTTCGAAGGTACTAATCATAAGTGGAGGCGCAAGGTGCTATTCATG
seq00016   CAAGAGCACAATCAACGGATATGTTGGCGGCTGCCCGATCAAGAGATACTCGATAGGGACATCATGAAGAGGGTTGATGGTAACATTCGAGACCTCCCAAATGCCGTTTAGAAAGTTCTCTGATCAATACTTCTCAAGACATCCCGCTCCGCCCCCTCTTACCAAGAGATGCGAGAGCTCAGAAGAATCCAAAGGGGTGGTAGCCGCATGCCCTAGGTCGATAGGGCGCTCACGTTTGTTAGACCTTCTCTAAGATGAAAGGCGTGCGATCGTTGTCGGCGGCCTCCAGGCTTGGGGACTACGCGAGAGGACTGGGCTTCTTCCAGCTCGGGCATTGGGAATTGCATTTTTCCGCGGTGAATGTTGGATCGGGGCCTCTTGTACTTTCTTTGCACTTGTCAGGGTCCGTAGACGGCAGATTGCGATGGCTACGTCATACATTGAGATTTGCCTCTCCGCTACAGGCAATTGAGTGTATTAGGGGGACTGGTTACGTAGAACACTACGCGCCATGGTCCGGAACGCGCCGTCTTCGCTCCAGCTGTTGGGGTGAGCCAGATCTTCCAGCTGCCTCTTGAAAATGTTGATTGCTATACTCCTTTCCCTGCTTTGTGGTCGGCCTAGGACTGGAAAGTCAGTATGAGTAGTCCGCACACAATCCGTCCTTTGTTCCAGTTGGAACACGCTGCAGTCTCGCCCGTAAGCTACCCGACATGGCAAGTCATGTGACACTCACACTCATAGGAATCTTCTAAAAAGAGGCCTCCCCGCTCTCACATCATTGGCTGAGACGGGGGTGAATTCACTCCTTAATGATGAGTGGTGAGAAGATGCGTAATAAAAGATCGGAACCTGAGGTCAACATGGATGGAGCCGTTACATGAAGATGGCAGGCATCGGATATAGATACGCAGGTCAGTGTCCAAGCACGATATTGACGTCCGAGCGCTACCCTTTGGCATTATGACCCGTTTGACGGGTACCTGATAACTATACCTAAAGCACAACCACCGCGGTGCGTACTTAGAGAACGCCCTGCTACAAGTAGTCTTAGAGGAACGCCAACGCTGAGGGATCTCTGTTGCCGGAAATTAACCAGGAGAGTTTGACTATGAGCGCCAGGGGTTCCCTCATTACGATAGGCTACGCCTGAATCCAATAGGAGAGCAGATCCATGGGAAGGTTAATTTGCATCGCCCGGGTTACCTTATATGGCCGAGGAACGGTGTGCCACGTTCAACATTGGGTGGGCTGTGTGGTTGCTACCATGCAGAGGCCCCGAGGAGTCAAACGGGATTAGGGTGATCACTTTCACAAGGAAGAACCTCTCCATGCTACAACATCAGGAACAATACGCGGGCTTCATCTGCATTAACGCTGGTCATGGGGACATGTCGGATTTAACATTAGACGTGAGAATGTAACTACCCCACTACCCATCCGACTGGAACGGTGCGGTATGTTTGTACTTGCGAACTTATGGGGAGTCGACCGACATTTCAAACCCGTTGGGTTTTTCCAAGCGTAGCAACGTATCAACGGGAACTCTAGGCGTTGCATCGTGCTAGCCATCTGTCGCGAGTTATGCCACGTACTCACTTTGACAGTAGCACGTTCCGCCATGTAACGGACTTACTTCTTGTGGGGTGTCCAGAGTCTAACGCGTCACTCCTACGATCTCGGCAAGCTGCTTCCTACCACACCTGTGGGGTATGACTCCTTGTCACTATGCGTCGGCTATCCTTTATCCCATCCGCTAACTCACCGGACGGGGCGGCTGCGTTATATAGCAGCGGGGATAGGTACAGAGTAGTGGCATAAATTGCACCTGGGTGACCCAAGAGCTCTAATGGGCCGAAAGAAGGGTAGGCATCACTATAGATGAGTCATTCCACTAATACTAGAATTTGGTACGGGGTGCACAGCATCAGATTATAACCCATCTGGTATGAGATCGGAATGCAAAGTATTTCTGACCGAGTCTTCTATCCAACGATCTCAAATACCGATGCTCACACAATTGTACAGCAGAACGACAAATCTGATGCTGACTTGCTGTACTGATAGTTTGGGGCTTATAAACAGTCTCATGTCTAAACTTGAATATCCCACGACGAGACACGTACTGTGTAACCTAAGCGGCTCGGAGGTGGTTCCTCGTTAACACCGTTTGTCGCTAGCCCTGTAGGTCACCATAGCGATAGGATAGCATCGGGGGTCCCCAATTGGACGTAAGGTCTTCGAAGGTACTAATCATAAGTGGAGGCGCAAGGTGCTATTCATG
seq00017   CAAGAGCACAATCAACGGATATGTTGGCGGCTGCCCGATCAAGAGATACTCGATAGGGACATCATGAAGAGGGTTGATGGTAACATTCGAGACCTCCCAAATGCCGTTTAGAAAGTTCTCTGATCAATACTTCTCAAGACATCCCGCTCCGCCCCCTCTTACCAAGAGATGCGAGAGCTCAGAAGAATCCAAAGGGGTGGTAGCCGCATGCCCTAGGTCGATAGGGCGCTCACGTTTGTTAGACCTTCTCTAAGATGAAAGGCGTGCGATCGTTGTCGGCGGCCTCCAGGCTTGGGGACTACGCGAGAGGACTGGGCTTCTTCCAGCTCGGGCATTGGGAATTGCATTTTTCCGCGGTGAATGTTGGATCGGGGCCTCTTGTACTTTCTTTGCACTTGTCAGGGTCCGTAGACGGCAGATTGCGATGGCTACGTCATACATTGAGATTTGCCTCTCCGCTACAGGCAATTGAGTGTATTAGGGGGACTGGTTACGTAGAACACTACGCGCCATGGTCCGGAACGCGCCGTCTTCGCTCCAGCTGTTGGGGTGAGCCAGATCTTCCAGCTGCCTCTTGAAAATGTTGATTGCTATACTCCTTTCCCTGCTTTGTGGTCGGCCTAGGACTGGAAAGTCAGTATGAGTAGTCCGCACACAATCCGTCCTTTGTTCCAGTTGGAACACGCTGCAGTCTCGCCCGTAAGCTACCCGACATGGCAAGTCATGTGACACTCACACTCATAGGAATCTTCTAAAAAGAGGCCTCCCCGCTCTCACATCATTGGCTGAGACGGGGGTGAATTCACTCCTTAATGATGAGTGGTGAGAAGATGCGTAATAAAAGATCGGAACCTGAGGTCAACATGGATGGAGCCGTTACATGAAGATGGCAGGCATCGGATATAGATACGCAGGTCAGTGTCCAAGCACGATATTGACGTCCGAGCGCTACCCTTTGGCATTATGACCCGTTTGACGGGTACCTGATAACTATACCTAAAGCACAACCACCGCGGTGCGTACTTAGAGAACGCCCTGCTACAAGTAGTCTTAGAGGAACGCCAACGCTGAGGGATCTCTGTTGCCGGAAATTAACCAGGAGAGTTTGACTATGAGCGCCAGGGGTTCCCTCATTACGATAGGCTACGCCTGAATCCAATAGGAGAGCAGATCCATGGGAAGGTTAATTTGCATCGCCCGGGTTACCTTATATGGCCGAGGAACGGTGTGCCACGTTCAACATTGGGTGGGCTGTGTGGTTGCTACCATGCAGAGGCCCCGAGGAGTCAAACGGGATTAGGGTGATCACTTTCACAAGGAAGAACCTCTCCATGCTACAACATCAGGAACAATACGCGGGCTTCATCTGCATTAACGCTGGTCATGGGGACATGTCGGATTTAACATTAGACGTGAGAATGTAACTACCCCACTACCCATCCGACAGGAACGGTGCGGTATGTTTGTACTTGCGAACTTATGGGGAGTCGACCGACATTTCAAACCCGTTGGGTTTTTCCAAGCGTAGCAACGTATCAACGGGAACTCTAGGCGTTGCATCGTGCTAGCCATCTGTCGCGAGTTATGCCACGTACTCACTTTGACAGTAGCACGTTCCGCCATGTAACGGACTTACTTCTTGTGGGGTGTCCAGAGTCTAACGCGTCACTCCTACGATCTCGGCAAGCTGCTTCCTACCACACCTGTGGGGTATGACTCCTTGTCACTATGCGTCGGCTATCCTTTATCCCATCCGCTAACTCACCGGACGGGGCGGCTGCGTTATATAGCAGCGGGGATAGGTACAGAGTAGTGGCATAAATTGCACCTGGGTGACCCAAGAGCTCTAATGGGCCGAAAGAAGGGTAGGCATCACTATAGATGAGTCATTCCACTAATACTAGAATTTGGTACGGGGTGCACAGCATCAGATTATAACCCATCTGGTATGAGAACGGAATGCAAAGTATTTCTGACCGAGTCTTCTATCCAACGATCTCAAATACCGATGCTCACACAATTGTACAGCAGAACGACAAATCTGATGCTGACTTGCTGTACTGATAGTTTGGGGCTTATAAACAGTCTCATGTCTAAACTTGAATATCCCACGACGAGACACGTACTGTGTAACCTAAGCGGCTCGGAGGTGGTTCCTCGTTAACACCGTTTGTCGCTAGCCCTGTAGGTCACCATAGCGATAGGATAGCATCGGGGGTCCCCAATTGGACGTAAGGTCTTCGAAGGTACTAATCATAAGTGGAGGCGCAAGGTGCTATTCATG
seq00018   CAAGAGCACAATCAACGGATATGTTGGCGGCTGCCCGATCAAGAGATACTCGATAGGGACATCATGAAGAGGGTTGATGGTAACATTCGAGACCTCCCAAATGCCGTTTAGAAAGTTCTCTGATCAATACTTCTCAAGACATCCCGCTCCGCCCCCTCTTACCAAGAGATGCGAGAGCTCAGAAGAATCCAAAGGGGTGGTAGCCGCATGCCCTAGGTCGATAGGGCGCTCACGTTTGTTAGACCTTCTCTAAGATGAAAGGCGTGCGATCGTTGTCGGCGGCCTCCAGGCTTGGGGACTACGCGAGAGGACTGGGCTTCTTCCAGCTCGGGCATTGGGAATTGCATTTTTCCGCGGTGAATGTTGGATCGGGGCCTCTTGTACTTTCTTTGCACTTGTCAGGGTCCGTAGACGGCAGATTGCGATGGCTACGTCATACATTGAGATTTGCCTCTCCGCTACAGGCAATTGAGTGTATTAGGGGGACTGGTTACGTAGAACACTACGCGCCATGGTCCGGAACGCGCCGTCTTCGCTCCAGCTGTTGGGGTGAGCCAGATCTTCCAGCTGCCTCTTGAAAATGTTGATTGCTATACTCCTTTCCCTGCTTTGTGGTCGGCCTAGGACTGGAAAGTCAGTATGAGTAGTCCGCACACAATCCGTCCTTTGTTCCAGTTGGAACACGCTGCAGTCTCGCCCGTAAGCTACCCGACATGGCAAGTCATGTGACACTCACACTCATAGGAATCTTCTAAAAAGAGGCCTCCCCGCTCTCACATCATTGGCTGAGACGGGGGTGAATTCACTCCTTAATGATGAGTGGTGAGAAGATGCGTAATAAAAGATCGGAACCTGAGGTCAACATGGATGGAGCCGTTACATGAAGATGGCAGGCATCGGATATAGATACGCAGGTCAGTGTCCAAGCACGATATTGACGTCCGAGCGCTACCCTTTGGCATTATGACCCGTTTGACGGGTACCTGATAACTATACCTAAAGCACAACCACCGCGGTGCGTACTTAGAGAACGCCCTGCTACAAGTAGTCTTAGAGGAACGCCAACGCTGAGGGATCTCTGTTGCCGGAAATTAACCAGGAGAGTTTGACTATGAGCGCCAGGGGTTCCCTCATTACGATAGGCTACGCCTGAATCCAATAGGAGAGCAGATCCATGGGAAGGTTAATTTGCATCGCCCGGGTTACCTTATATGGCCGAGGAACGGTGTGCCACGTTCAACATTGGGTGGGCTGTGTGGTTGCTACCATGCAGAGGCCCCGAGGAGTCAAACGGGATTAGGGTGATCACTTTCACAAGGAAGAACCTCTCCATGCTACAACATCAGGAACAATACGCGGGCTTCATCTGCATTAACGCTGGTCATGGGGACATGTCGGATTTAACATTAGACGTGAGAATGTAACTACCCCACTACCCATCCGACTGGAACGGTGCGGTATGTTTGTACTTGCGAACTTATGGGGAGTCGACCGACATTTCAAACCCGTTGGGTTTTTCCAAGCGTAGCAACGTATCAACGGGAACTCTAGGCGTTGCATCGTGCTAGCCATCTGTCGCGAGTTATGCCACGTACTCACTTTGACAGTAGCACGTTCCGCCATGTAACGGACTTACTTCTTGTGGGGTGTCCAGAGTCTAACGCGTCACTCCTACGATCTCGGCAAGCTGCTTCCTACCACACCTGTGGGGTATGACTCCTTGTCACTATGCGTCGGCTATCCTTTATCCCATCCGCTAACTCACCGGACGGGGCGGCTGCGTTATATAGCAGCGGGGATAGGTACAGAGTAGTGGCATAAATTGCACCTGGGTGACCCAAGAGCTCTAATGGGCCGAAAGAAGGGTAGGCATCACTATAGATGAGTCATTCCACTAATACTAGAATTTGGTACGGGGTGCACAGCATCAGATTATAACCCATCTGGTATGAGAACGGAATGCAAAGTATTTCTGACCGAGTCTTCTATCCAACGATCTCAAATACCGATGCTCACACAATTGTACAGCAGAACGACAAATCTGATGCTGACTTGCTGTACTGATAGTTTGGGGCTTATAAACAGTCTCATGTCTAAACTTGAATATCCCACGACGAGACACGTACTGTGTAACCTAAGCGGCTCGGAGGTGGTTCCTCGTTAACACCGTTTGTCGCTAGCCCTGTAGGTCACCATAGCGATAGGATAGCATCGGGGGTCCCCAATTGGACGTAAGGTCTTCGAAGGTACTAATCATAAGTGGAGGCGCAAGGTGCTATTCATG
seq00019   CAAGAGCACAATCAACGGATATGTTGGCGGCTGCCCGATCAAGAGATACTCGATAGGGACATCATGAAGAGGGTTGATGGTAACATTCGAGACCTCCCAAATGCCGTTTAGAAAGTTCTCTGATCAATACTTCTCAAGACATCCCGCTCCGCCCCCTCTTACCAAGAGATGCGAGAGCTCAGAAGAATCCAAAGGGGTGGTAGCCGCATGCCCTAGGTCGATAGGGCGCTCACGTTTGTTAGACCTTCTCTAAGATGAAAGGCGTGCGATCGTTGTCGGCGGCCTCCAGGCTTGGGGACTACGCGAGAGGACTGGGCTTCTTCCAGCTCGGGCATTGGGAATTGCATTTTTCCGCGGTGAATGTTGGATCGGGGCCTCTTGTACTTTCTTTGCACTTGTCAGGGTCCGTAGACGGCAGATTGCGATGGCTACGTCATACATTGAGATTTGCCTCTCCGCTACAGGCAATTGAGTGTATTAGGGGGACTGGTTACGTAGAACACTACGCGCCATGGTCCGGAACGCGCCGTCTTCGCTCCAGCTGTTGGGGTGAGCCAGATCTTCCAGCTGCCTCTTGAAAATGTTGATTGCTATACTCCTTTCCCTGCTTTGTGGTCGGCCTAGGACTGGAAAGTCAGTATGAGTAGTCCGCACACAATCCGTCCTTTGTTCCAGTTGGAACACGCTGCAGTCTCGCCCGTAAGCTACCCGACATGGCAAGTCATGTGACACTCACACTCATAGGAATCTTCTAAAAAGAGGCCTCCCCGCTCTCACATCATTGGCTGAGACGGGGGTGAATTCACTCCTTAATGATGAGTGGTGAGAAGATGCGTAATAAAAGATCGGAACCTGAGGTCAACATGGATGGAGCCGTTACATGAAGATGGCAGGCATCGGATATAGATACGCAGGTCAGTGTCCAAGCACGATATTGACGTCCGAGCGCTACCCTTTGGCATTATGACCCGTTTGACGGGTACCTGATAACTATACCTAAAGCACAACCACCGCGGTGCGTACTTAGAGAACGCCCTGCTACAAGTAGTCTTAGAGGAACGCCAACGCTGAGGGATCTCTGTTGCCGGAAATTAACCAGGAGAGTTTGACTATGAGCGCCAGGGGTTCCCTCATTACGATAGGCTACGCCTGAATCCAATAGGAGAGCAGATCCATGGGAAGGTTAATTTGCATCGCCCGGGTTACCTTATATGGCCGAGGAACGGTGTGCCACGTTCAACATTGGGTGGGCTGTGTGGTTGCTACCATGCAGAGGCCCCGAGGAGTCAAACGGGATTAGGGTGATCACTTTCACAAGGAAGAACCTCTCCATGCTACAACATCAGGAACAATACGCGGGCTTCATCTGCATTAACGCTGGTCATGGGGACATGTCGGATTTAACATTAGACGTGAGAATGTAACTACCCCACTACCCATCCGACTGGAACGGTGCGGTATGTTTGTACTTGCGAACTTATGGGGAGTCGACCGACATTTCAAACCCGTTGGGTTTTTCCAAGCGTAGCAACGTATCAACGGGAACTCTAGGCGTTGCATCGTGCTAGCCATCTGTCGCGAGTTATGCCACGTACTCACTTTGACAGTAGCACGTTCCGCCATGTAACGGACTTACTTCTTGTGGGGTGTCCAGAGTCTAACGCGTCACTCCTACGATCTCGGCAAGCTGCTTCCTACCACACCTGTGGGGTATGACTCCTTGTCACTATGCGTCGGCTATCCTTTATCCCATCCGCTAACTCACCGGACGGGGCGGCTGCGTTATATAGCAGCGGGGATAGGTACAGAGTAGTGGCATATATTGCACCTGGGTGACCCAAGAGCTCTAATGGGCCGAAAGAAGGGTAGGCATCACTATAGATGAGTCATTCCACTAATACTAGAATTTGGTACGGGGTGCACAGCATCAGATTATAACCCATCTGGTATGAGATCGGAATGCAAAGTATTTCTGACCGAGTCTTCTATCCAACGATCTCAAATACCGATGCTCACACAATTGTACAGCAGAACGACAAATCTGATGCTGACTTGCTGTACTGATAGTTTGGGGCTTATAAACAGTCTCATGTCTAAACTTGAATATCCCACGACGAGACACGTACTGTGTAACCTAAGCGGCTCGGAGGTGGTTCCTCGTTAACACCGTTTGTCGCTAGCCCTGTAGGTCACCATAGCGATAGGATAGCATCGGGGGTCCCCAATTGGACGTAAGGTCTTCGAAGGTACTAATCATAAGTGGAGGCGCAAGGTGCTATTCATG
seq00020   CAAGAGCACAATCAACGGATATGTTGGCGGCTGCCCGATCAAGAGATACTCGATAGGGACATCATGAAGAGGGTTGATGGTAACATTCGAGACCTCCCAAATGCCGTTTAGAAAGTTCTCTGATCAATACTTCTCAAGACATCCCGCTCCGCCCCCTCTTACCAAGAGATGCGAGAGCTCAGAAGAATCCAAAGGGGTGGTAGCCGCATGCCCTAGGTCGATAGGGCGCTCACGTTTGTTAGACCTTCTCTAAGATGAAAGGCGTGCGATCGTTGTCGGCGGCCTCCAGGCTTGGGGACTACGCGAGAGGACTGGGCTTCTTCCAGCTCGGGCATTGGGAATTGCATTTTTCCGCGGTGAATGTTGGATCGGGGCCTCTTGTACTTTCTTTGCACTTGTCAGGGTCCGTAGACGGCAGATTGCGATGGCTACGTCATACATTGAGATTTGCCTCTCCGCTACAGGCAATTGAGTGTATTAGGGGGACTGGTTACGTAGAACACTACGCGCCATGGTCCGGAACGCGCCGTCTTCGCTCCAGCTGTTGGGGTGAGCCAGATCTTCCAGCTGCCTCTTGAAAATGTTGATTGCTATACTCCTTTCCCTGCTTTGTGGTCGGCCTAGGACTGGAAAGTCAGTATGAGTAGTCCGCACACAATCCGTCCTTTGTTCCAGTTGGAACACGCTGCAGTCTCGCCCGTAAGCTACCCGACATGGCAAGTCATGTGACACTCACACTCATAGGAATCTTCTAAAAAGAGGCCTCCCCGCTCTCACATCATTGGCTGAGACGGGGGTGAATTCACTCCTTAATGATGAGTGGTGAGAAGATGCGTAATAAAAGATCGGAACCTGAGGTCAACATGGATGGAGCCGTTACATGAAGATGGCAGGCATCGGATATAGATACGCAGGTCAGTGTCCAAGCACGATATTGACGTCCGAGCGCTACCCTTTGGCATTATGACCCGTTTGACGGGTACCTGATAACTATACCTAAAGCACAACCACCGCGGTGCGTACTTAGAGAACGCCCTGCTACAAGTAGTCTTAGAGGAACGCCAACGCTGAGGGATCTCTGTTGCCGGAAATTAACCAGGAGAGTTTGACTATGAGCGCCAGGGGTTCCCTCATTACGATAGGCTACGCCTGAATCCAATAGGAGAGCAGATCCATGGGAAGGTTAATTTGCATCGCCCGGGTTACCTTATATGGCCGAGGAACGGTGTGCCACGTTCAACATTGGGTGGGCTGTGTGGTTGCTACCATGCAGAGGCCCCGAGGAGTCAAACGGGATTAGGGTGATCACTTTCACAAGGAAGAACCTCTCCATGCTACAACATCAGGAACAATACGCGGGCTTCATCTGCATTAACGCTGGTCATGGGGACATGTCGGATTTAACATTAGACGTGAGAATGTAACTACCCCACTACCCATCCGACTGGAACGGTGCGGTATGTTTGTACTTGCGAACTTATGGGGAGTCGACCGACATTTCAAACCCGTTGGGTTTTTCCAAGCGTAGCAACGTATCAACGGGAACTCTAGGCGTTGCATCGTGCTAGCCATCTGTCGCGAGTTATGCCACGTACTCACTTTGACAGTAGCACGTTCCGCCATGTAACGGACTTACTTCTTGTGGGGTGTCCAGAGTCTAACGCGTCACTCCTACGATCTCGGCAAGCTGCTTCCTACCACACCTGTGGGGTATGACTCCTTGTCACTATGCGTCGGCTATCCTTTATCCCATCCGCTAACTCACCGGACGGGGCGGCTGCGTTATATAGCAGCGGGGATAGGTACAGAGTAGTGGCATAAATTGCACCTGGGTGACCCAAGAGCTCTAATGGGCCGAAAGAAGGGTAGGCATCACTATAGATGAGTCATTCCACTAATACTAGAATTTGGTACGGGGTGCACAGCATCAGATTATAACCCATCTGGTATGAGATCGGAATGCAAAGTATTTCTGACCGAGTCTTCTATCCAACGATCTCAAATACCGATGCTCACACAATTGTACAGCAGAACGACAAATCTGATGCTGACTTGCTGTACTGATAGTTTGGGGCTTATAAACAGTCTCATGTCTAAACTTGAATATCCCACGACGAGACACGTACTGTGTAACCTAAGCGGCTCGGAGGTGGTTCCTCGTTAACACCGTTTGTCGCTAGCCCTGTAGGTCACCATAGCGATAGGATAGCATCGGGGGTCCCCAATTGGACGTAAGGTCTTCGAAGGTACTAATCATAAGTGGAGGCGCAAGGTGCTATTCATG
seq00021   CAAGAGCACAATCAACGGATATGTTGGCGGCTGCCCGATCAAGAGATACTCGATAGGGACATCATGAAGAGGGTTGATGGTAACATTCGAGACCTCCCAAATGCCGTTTAGAAAGTTCTCTGATCAATACTTCTCAAGACATCCCGCTCCGCCCCCTCTTACCAAGAGATGCGAGAGCTCAGAAGAATCCAAAGGGGTGGTAGCCGCATGCCCTAGGTCGATAGGGCGCTCACGTTTGTTAGACCTTCTCTAAGATGAAAGGCGTGCGATCGTTGTCGGCGGCCTCCAGGCTTGGGGACTACGCGAGAGGACTGGGCTTCTTCCAGCTCGGGCATTGGGAATTGCATTTTTCCGCGGTGAATGTTGGATCGGGGCCTCTTGTACTTTCTTTGCACTTGTCAGGGTCCGTAGACGGCAGATTGCGATGGCTACGTCATACATTGAGATTTGCCTCTCCGCTACAGGCAATTGAGTGTATTAGGGGGACTGGTTACGTAGAACACTACGCGCCATGGTCCGGAACGCGCCGTCTTCGCTCCAGCTGTTGGGGTGAGCCAGATCTTCCAGCTGCCTCTTGAAAATGTTGATTGCTATACTCCTTTCCCTGCTTTGTGGTCGGCCTAGGACTGGAAAGTCAGTATGAGTAGTCCGCACACAATCCGTCCTTTGTTCCAGTTGGAACACGCTGCAGTCTCGCCCGTAAGCTACCCGACATGGCAAGTCATGTGACACTCACACTCATAGGAATCTTCTAAAAAGAGGCCTCCCCGCTCTCACATCATTGGCTGAGACGGGGGTGAATTCACTCCTTAATGATGAGTGGTGAGAAGATGCGTAATAAAAGATCGGAACCTGAGGTCAACATGGATGGAGCCGTTACATGAAGATGGCAGGCATCGGATATAGATACGCAGGTCAGTGTCCAAGCACGATATTGACGTCCGAGCGCTACCCTTTGGCATTATGACCCGTTTGACGGGTACCTGATAACTATACCTAAAGCACAACCACCGCGGTGCGTACTTAGAGAACGCCCTGCTACAAGTAGTCTTAGAGGAACGCCAACGCTGAGGGATCTCTGTTGCCGGAAATTAACCAGGAGAGTTTGACTATGAGCGCCAGGGGTTCCCTCATTACGATAGGCTACGCCTGAATCCAATAGGAGAGCAGATCCATGGGAAGGTTAATTTGCATCGCCCGGGTTACCTTATATGGCCGAGGAACGGTGTGCCACGTTCAACATTGGGTGGGCTGTGTGGTTGCTACCATGCAGAGGCCCCGAGGAGTCAAACGGGATTAGGGTGATCACTTTCACAAGGAAGAACCTCTCCATGCTACAACATCAGGAACAATACGCGGGCTTCATCTGCATTAACGCTGGTCATGGGGACATGTCGGATTTAACATTAGACGTGAGAATGTAACTACCCCACTACCCATCCGACAGGAACGGTGCGGTATGTTTGTACTTGCGAACTTATGGGGAGTCGACCGACATTTCAAACCCGTTGGGTTTTTCCAAGCGTAGCAACGTATCAACGGGAACTCTAGGCGTTGCATCGTGCTAGCCATCTGTCGCGAGTTATGCCACGTACTCACTTTGACAGTAGCACGTTCCGCCATGTAACGGACTTACTTCTTGTGGGGTGTCCAGAGTCTAACGCGTCACTCCTACGATCTCGGCAAGCTGCTTCCTACCACACCTGTGGGGTATGACTCCTTGTCACTATGCGTCGGCTATCCTTTATCCCATCCGCTAACTCACCGGACGGGGCGGCTGCGTTATATAGCAGCGGGGATAGGTACAGAGTAGTGGCATAAATTGCACCTGGGTGACCCAAGAGCTCTAATGGGCCGAAAGAAGGGTAGGCATCACTATAGATGAGTCATTCCACTAATACTAGAATTTGGTACGGGGTGCACAGCATCAGATTATAACCCATCTGGTATGAGAACGGAATGCAAAGTATTTCTGACCGAGTCTTCTATCCAACGATCTCAAATACCGATGCTCACACAATTGTACAGCAGAACGACAAATCTGATGCTGACTTGCTGTACTGATAGTTTGGGGCTTATAAACAGTCTCATGTCTAAACTTGAATATCCCACGACGAGACACGTACTGTGTAACCTAAGCGGCTCGGAGGTGGTTCCTCGTTAACACCGTTTGTCGCTAGCCCTGTAGGTCACCATAGCGATAGGATAGCATCGGGGGTCCCCAATTGGACGTAAGGTCTTCGAAGGTACTAATCATAAGTGGAGGCGCAAGGTGCTATTCATG
seq00022   CAAGAGCACAATCAACGGATATGTTGGCGGCTGCCCGATCAAGAGATACTCGATAGGGACATCATGAAGAGGGTTGATGGTAACATTCGAGACCTCCCAAATGCCGTTTAGAAAGTTCTCTGATCAATACTTCTCAAGACATCCCGCTCCGCCCCCTCTTACCAAGAGATGCGAGAGCTCAGAAGAATCCAAAGGGGTGGTAGCCGCATGCCCTAGGTCGATAGGGCGCTCACGTTTGTTAGACCTTCTCTAAGATGAAAGGCGTGCGATCGTTGTCGGCGGCCTCCAGGCTTGGGGACTACGCGAGAGGACTGGGCTTCTTCCAGCTCGGGCATTGGGAATTGCATTTTTCCGCGGTGAATGTTGGATCGGGGCCTCTTGTACTTTCTTTGCACTTGTCAGGGTCCGTAGACGGCAGATTGCGATGGCTACGTCATACATTGAGATTTGCCTCTCCGCTACAGGCAATTGAGTGTATTAGGGGGACTGGTTACGTAGAACACTACGCGCCATGGTCCGGAACGCGCCGTCTTCGCTCCAGCTGTTGGGGTGAGCCAGATCTTCCAGCTGCCTCTTGAAAATGTTGATTGCTATACTCCTTTCCCTGCTTTGTGGTCGGCCTAGGACTGGAAAGTCAGTATGAGTAGTCCGCACACAATCCGTCCTTTGTTCCAGTTGGAACACGCTGCAGTCTCGCCCGTAAGCTACCCGACATGGCAAGTCATGTGACACTCACACTCATAGGAATCTTCTAAAAAGAGGCCTCCCCGCTCTCACATCATTGGCTGAGACGGGGGTGAATTCACTCCTTAATGATGAGTGGTGAGAAGATGCGTAATAAAAGATCGGAACCTGAGGTCAACATGGATGGAGCCGTTACATGAAGATGGCAGGCATCGGATATAGATACGCAGGTCAGTGTCCAAGCACGATATTGACGTCCGAGCGCTACCCTTTGGCATTATGACCCGTTTGACGGGTACCTGATAACTATACCTAAAGCACAACCACCGCGGTGCGTACTTAGAGAACGCCCTGCTACAAGTAGTCTTAGAGGAACGCCAACGCTGAGGGATCTCTGTTGCCGGAAATTAACCAGGAGAGTTTGACTATGAGCGCCAGGGGTTCCCTCATTACGATAGGCTACGCCTGAATCCAATAGGAGAGCAGATCCATGGGAAGGTTAATTTGCATCGCCCGGGTTACCTTATATGGCCGAGGAACGGTGTGCCACGTTCAACATTGGGTGGGCTGTGTGGTTGCTACCATGCAGAGGCCCCGAGGAGTCAAACGGGATTAGGGTGATCACTTTCACAAGGAAGAACCTCTCCATGCTACAACATCAGGAACAATACGCGGGCTTCATCTGCATTAACGCTGGTCATGGGGACATGTCGGATTTAACATTAGACGTGAGAATGTAACTACCCCACTACCCATCCGACTGGAACGGTGCGGTATGTTTGTACTTGCGAACTTATGGGGAGTCGACCGACATTTCAAACCCGTTGGGTTTTTCCAAGCGTAGCAACGTATCAACGGGAACTCTAGGCGTTGCATCGTGCTAGCCATCTGGCGCGAGTTATGCCACGTACTCACTTTGACAGTAGCACGTTCCGCCATGTAACGGACTTACTTCTTGTGGGGTGTCCAGAGTCTAACGCGTCACTCCTACGATCTCGGCAAGCTGCTTCCTACCACACCTGTGGGGTATGACTCCTTGTCACTATGCGTCGGCTATCCTTTATCCCATCCGCTAACTCACCGGACGGGGCGGCTGCGTTATATAGCAGCGGGGATAGGTACAGAGTAGTGGCATAAATTGCACCTGGGTGACCCAAGAGCTCTAATGGGCCGAAAGAAGGGTAGGCATCACTATAGATGAGTCATTCCACTAATACTAGAATTTGGTACGGGGTGCACAGCATCAGATTATAACCCATCTGGTATGAGATCGGAATGCAAAGTATTTCTGACCGAGTCTTCTATCCAACGATCTCAAATACCGATGCTCACACAATTGTACAGCAGAACGACAAATCTGATGCTGACTTGCTGTACTGATAGTTTGGGGCTTATAAACAGTCTCATGTCTAAACTTGAATATCCCACGACGAGACACGTACTGTGTAACCTAAGCGGCTCGGAGGTGGTTCCTCGTTAACACCGTTTGTCGCTAGCCCTGTAGGTCACCATAGCGATAGGATAGCATCGGGGGTCCCCAATTGGACGTAAGGTCTTCGAAGGTACTAATCATAAGTGGAGGCGCAAGGTGCTATTCATG
seq00023   CAAGAGCACAATCAACGGATATGTTGGCGGCTGCCCGATCAAGAGATACTCGATAGGGACATCATGAAGAGGGTTGATGGTAACATTCGAGACCTCCCAAATGCCGTTTAGAAAGTTCTCTGATCAATACTTCTCAAGACATCCCGCTCCGCCCCCTCTTACCAAGAGATGCGAGAGCTCAGAAGAATCCAAAGGGGTGGTAGCCGCATGCCCTAGGTCGATAGGGCGCTCACGTTTGTTAGACCTTCTCTAAGATGAAAGGCGTGCGATCGTTGTCGGCGGCCTCCAGGCTTGGGGACTACGCGAGAGGACTGGGCTTCTTCCAGCTCGGGCATTGGGAATTGCATTTTTCCGCGGTGAATGTTGGATCGGGGCCTCTTGTACTTTCTTTGCACTTGTCAGGGTCCGTAGACGGCAGATTGCGATGGCTACGTCATACATTGAGATTTGCCTCTCCGCTACAGGCAATTGAGTGTATTAGGGGGACTGGTTACGTAGAACACTACGCGCCATGGTCCGGAACGCGCCGTCTTCGCTCCAGCTGTTGGGGTGAGCCAGATCTTCCAGCTGCCTCTTGAAAATGTTGATTGCTATACTCCTTTCCCTGCTTTGTGGTCGGCCTAGGACTGGAAAGTCAGTATGAGTAGTCCGCACACAATCCGTCCTTTGTTCCAGTTGGAACACGCTGCAGTCTCGCCCGTAAGCTACCCGACATGGCAAGTCATGTGACACTCACACTCATAGGAATCTTCTAAAAAGAGGCCTCCCCGCTCTCACATCATTGGCTGAGACGGGGGTGAATTCACTCCTTAATGATGAGTGGTGAGAAGATGCGTAATAAAAGATCGGAACCTGAGGTCAACATGGATGGAGCCGTTACATGAAGATGGCAGGCATCGGATATAGATACGCAGGTCAGTGTCCAAGCACGATATTGACGTCCGAGCGCTACCCTTTGGCATTATGACCCGTTTGACGGGTACCTGATAACTATACCTAAAGCACAACCACCGCGGTGCGTACTTAGAGAACGCCCTGCTACAAGTAGTCTTAGAGGAACGCCAACGCTGAGGGATCTCTGTTGCCGGAAATTAACCAGGAGAGTTTGACTATGAGCGCCAGGGGTTCCCTCATTACGATAGGCTACGCCTGAATCCAATAGGAGAGCAGATCCATGGGAAGGTTAATTTGCATCGCCCGGGTTACCTTATATGGCCGAGGAACGGTGTGCCACGTTCAACATTGGGTGGGCTGTGTGGTTGCTACCATGCAGAGGCCCCGAGGAGTCAAACGGGATTAGGGTGATCACTTTCACAAGGAAGAACCTCTCCATGCTACAACATCAGGAACAATACGCGGGCTTCATCTGCATTAACGCTGGTCATGGGGACATGTCGGATTTAACATTAGACGTGAGAATGTAACTACCCCACTACCCATCCGACTGGAACGGTGCGGTATGTTTGTACTTGCGAACTTATGGGGAGTCGACCGACATTTCAAACCCGTTGGGTTTTTCCAAGCGTAGCAACGTATCAACGGGAACTCTAGGCGTTGCATCGTGCTAGCCATCTGTCGCGAGTTATGCCACGTACTCACTTTGACAGTAGCACGTTCCGCCATGTAACGGACTTACTTCTTGTGGGGTGTCCAGAGTCTAACGCGTCACTCCTACGATCTCGGCAAGCTGCTTCCTACCACACCTGTGGGGTATGACTCCTTGTCACTATGCGTCGGCTATCCTTTATCCCATCCGCTAACTCACCGGACGGGGCGGCTGCGTTATATAGCAGCGGGGATAGGTACAGAGTAGTGGCATAAATTGCACCTGGGTGACCCAAGAGCTCTAATGGGCCGAAAGAAGGGTAGGCATCACTATAGATGAGTCATTCCACTAATACTAGAATTTGGTACGGGGTGCACAGCATCAGATTATAACCCATCTGGTATGAGATCGGAATGCAAAGTATTTCTGACCGAGTCTTCTATCCAACGATCTCAAATACCGATGCTCACACAATTGTACAGCAGAACGACAAATCTGATGCTGACTTGCTGTACTGATAGTTTGGGGCTTATAAACAGTCTCATGTCTAAACTTGAATATCCCACGACGAGACACGTACTGTGTAACCTAAGCGGCTCGGAGGTGGTTCCTCGTTAACACCGTTTGTCGCTAGCCCTGTAGGTCACCATAGCGATAGGATAGCATCGGGGGTCCCCAATTGGACGTAAGGTCTTCGAAGGTACTAATCATAAGTGGAGGCGCAAGGTGCTATTCATG
seq00024   CAAGAGCACAATCAACGGATATGTTGGCGGCTGCCCGATCAAGAGATACTCGATAGGGACATCATGAAGAGGGTTGATGGTAACATTCGAGACCTCCCAAATGCCGTTTAGAAAGTTCTCTGATCAATACTTCTCAAGACATCCCGCTCCGCCCCCTCTTACCAAGAGATGCGAGAGCTCAGAAGAATCCAAAGGGGTGGTAGCCGCATGCCCTAGGTCGATAGGGCGCTCACGTTTGTTAGACCTTCTCTAAGATGAAAGGCGTGCGATCGTTGTCGGCGGCCTCCAGGCTTGGGGACTACGCGAGAGGACTGGGCTTCTTCCAGCTCGGGCATTGGGAATTGCATTTTTCCGCGGTGAATGTTGGATCGGGGCCTCTTGTACTTTCTTTGCACTTGTCAGGGTCCGTAGACGGCAGATTGCGATGGCTACGTCATACATTGAGATTTGCCTCTCCGCTACAGGCAATTGAGTGTATTAGGGGGACTGGTTACGTAGAACACTACGCGCCATGGTCCGGAACGCGCCGTCTTCGCTCCAGCTGTTGGGGTGAGCCAGATCTTCCAGCTGCCTCTTGAAAATGTTGATTGCTATACTCCTTTCCCTGCTTTGTGGTCGGCCTAGGACTGGAAAGTCAGTATGAGTAGTCCGCACACAATCCGTCCTTTGTTCCAGTTGGAACACGCTGCAGTCTCGCCCGTAAGCTACCCGACATGGCAAGTCATGTGACACTCACACTCATAGGAATCTTCTAAAAAGAGGCCTCCCCGCTCTCACATCATTGGCTGAGACGGGGGTGAATTCACTCCTTAATGATGAGTGGTGAGAAGATGCGTAATAAAAGATCGGAACCTGAGGTCAACATGGATGGAGCCGTTACATGAAGATGGCAGGCATCGGATATAGATACGCAGGTCAGTGTCCAAGCACGATATTGACGTCCGAGCGCTACCCTTTGGCATTATGACCCGTTTGACGGGTACCTGATAACTATACCTAAAGCACAACCACCGCGGTGCGTACTTAGAGAACGCCCTGCTACAAGTAGTCTTAGAGGAACGCCAACGCTGAGGGATCTCTGTTGCCGGAAATTAACCAGGAGAGTTTGACTATGAGCGCCAGGGGTTCCCTCATTACGATAGGCTACGCCTGAATCCAATAGGAGAGCAGATCCATGGGAAGGTTAATTTGCATCGCCCGGGTTACCTTATATGGCCGAGGAACGGTGTGCCACGTTCAACATTGGGTGGGCTGTGTGGTTGCTACCATGCAGAGGCCCCGAGGAGTCAAACGGGATTAGGGTGATCACTTTCACAAGGAAGAACCTCTCCATGCTACAACATCAGGAACAATACGCGGGCTTCATCTGCATTAACGCTGGTCATGGGGACATGTCGGATTTAACATTAGACGTGAGAATGTAACTACCCCACTACCCATCCGACAGGAACGGTGCGGTATGTTTGTACTTGCGAACTTATGGGGAGTCGACCGACATTTCAAACCCGTTGGGTTTTTCCAAGCGTAGCAACGTATCAACGGGAACTCTAGGCGTTGCATCGTGCTAGCCATCTGTCGCGAGTTATGCCACGTACTCACTTTGACAGTAGCACGTTCCGCCATGTAACGGACTTACTTCTTGTGGGGTGTCCAGAGTCTAACGCGTCACTCCTACGATCTCGGCAAGCTGCTTCCTACCACACCTGTGGGGTATGACTCCTTGTCACTATGCGTCGGCTATCCTTTATCCCATCCGCTAACTCACCGGACGGGGCGGCTGCGTTATATAGCAGCGGGGATAGGTACAGAGTAGTGGCATAAATTGCACCTGGGTGACCCAAGAGCTCTAATGGGCCGAAAGAAGGGTAGGCATCACTATAGATGAGTCATTCCACTAATACTAGAATTTGGTACGGGGTGCACAGCATCAGATTATAACCCATCTGGTATGAGATCGGAATGCAAAGTATTTCTGACCGAGTCTTCTATCCAACGATCTCAAATACCGATGCTCACACAATTGTACAGCAGAACGACAAATCTGATGCTGACTTGCTGTACTGATAGTTTGGGGCTTATAAACAGTCTCATGTCTAAACTTGAATATCCCACGACGAGACACGTACTGTGTAACCTAAGCGGCTCGGAGGTGGTTCCTCGTTAACACCGTTTGTCGCTAGCCCTGTAGGTCACCATAGCGATAGGATAGCATCGGGGGTCCCCAATTGGACGTAAGGTCTTCGAAGGTACTAATCATAAGTGGAGGCGCAAGGTGCTATTCATG
seq00025   CAAGAGCACAATCAACGGATATGTTGGCGGCTGCCCGATCAAGAGATACTCGATAGGGACATCATGAAGAGGGTTGATGGTAACATTCGAGACCTCCCAAATGCCGTTTAGAAAGTTCTCTGATCAATACTTCTCAAGACATCCCGCTCCGCCCCCTCTTACCAAGAGATGCGAGAGCTCAGAAGAATCCAAAGGGGTGGTAGCCGCATGCCCTAGGTCGATAGGGCGCTCACGTTTGTTAGACCTTCTCTAAGATGAAAGGCGTGCGATCGTTGTCGGCGGCCTCCAGGCTTGGGGACTACGCGAGAGGACTGGGCTTCTTCCAGCTCGGGCATTGGGAATTGCATTTTTCCGCGGTGAATGTTGGATCGGGGCCTCTTGTACTTTCTTTGCACTTGTCAGGGTCCGTAGACGGCAGATTGCGATGGCTACGTCATACATTGAGATTTGCCTCTCCGCTACAGGCAATTGAGTGTATTAGGGGGACTGGTTACGTAGAACACTACGCGCCATGGTCCGGAACGCGCCGTCTTCGCTCCAGCTGTTGGGGTGAGCCAGATCTTCCAGCTGCCTCTTGAAAATGTTGATTGCTATACTCCTTTCCCTGCTTTGTGGTCGGCCTAGGACTGGAAAGTCAGTATGAGTAGTCCGCACACAATCCGTCCTTTGTTCCAGTTGGAACACGCTGCAGTCTCGCCCGTAAGCTACCCGACATGGCAAGTCATGTGACACTCACACTCATAGGAATCTTCTAAAAAGAGGCCTCCCCGCTCTCACATCATTGGCTGAGACGGGGGTGAATTCACTCCTTAATGATGAGTGGTGAGAAGATGCGTAATAAAAGATCGGAACCTGAGGTCAACATGGATGGAGCCGTTACATGAAGATGGCAGGCATCGGATATAGATACGCAGGTCAGTGTCCAAGCACGATATTGACGTCCGAGCGCTACCCTTTGGCATTATGACCCGTTTGACGGGTACCTGATAACTATACCTAAAGCACAACCACCGCGGTGCGTACTTAGAGAACGCCCTGCTACAAGTAGTCTTAGAGGAACGCCAACGCTGAGGGATCTCTGTTGCCGGAAATTAACCAGGAGAGTTTGACTATGAGCGCCAGGGGTTCCCTCATTACGATAGGCTACGCCTGAATCCAATAGGAGAGCAGATCCATGGGAAGGTTAATTTGCATCGCCCGGGTTACCTTATATGGCCGAGGAACGGTGTGCCACGTTCAACATTGGGTGGGCTGTGTGGTTGCTACCATGCAGAGGCCCCGAGGAGTCAAACGGGATTAGGGTGATCACTTTCACAAGGAAGAACCTCTCCATGCTACAACATCAGGAACAATACGCGGGCTTCATCTGCATTAACGCTGGTCATGGGGACATGTCGGATTTAACATTAGACGTGAGAATGTAACTACCCCACTACCCATCCGACAGGAACGGTGCGGTATGTTTGTACTTGCGAACTTATGGGGAGTCGACCGACATTTCAAACCCGTTGGGTTTTTCCAAGCGTAGCAACGTATCAACGGGAACTCTAGGCGTTGCATCGTGCTAGCCATCTGTCGCGAGTTATGCCACGTACTCACTTTGACAGTAGCACGTTCCGCCATGTAACGGACTTACTTCTTGTGGGGTGTCCAGAGTCTAACGCGTCACTCCTACGATCTCGGCAAGCTGCTTCCTACCACACCTGTGGGGTATGACTCCTTGTCACTATGCGTCGGCTATCCTTTATCCCATCCGCTAACTCACCGGACGGGGCGGCTGCGTTATATAGCAGCGGGGATAGGTACAGAGTAGTGGCATAAATTGCACCTGGGTGACCCAAGAGCTCTAATGGGCCGAAAGAAGGGTAGGCATCACTATAGATGAGTCATTCCACTAATACTAGAATTTGGTACGGGGTGCACAGCATCAGATTATAACCCATCTGGTATGAGAACGGAATGCAAAGTATTTCTGACCGAGTCTTCTATCCAACGATCTCAAATACCGATGCTCACACAATTGTACAGCAGAACGACAAATCTGATGCTGACTTGCTGTACTGATAGTTTGGGGCTTATAAACAGTCTCATGTCTAAACTTGAATATCCCACGACGAGACACGTACTGTGTAACCTAAGCGGCTCGGAGGTGGTTCCTCGTTAACACCGTTTGTCGCTAGCCCTGTAGGTCACCATAGCGATAGGATAGCATCGGGGGTCCCCAATTGGACGTAAGGTCTTCGAAGGTACTAATCATAAGTGGAGGCGCAAGGTGCTATTCATG
seq00026   CAAGAGCACAATCAACGGATATGTTGGCGGCTGCCCGATCAAGAGATACTCGATAGGGACATCATGAAGAGGGTTGATGGTAACATTCGAGACCTCCCAAATGCCGTTTAGAAAGTTCTCTGATCAATACTTCTCAAGACATCCCGCTCCGCCCCCTCTTACCAAGAGATGCGAGAGCTCAGAAGAATCCAAAGGGGTGGTAGCCGCATGCCCTAGGTCGATAGGGCGCTCACGTTTGTTAGACCTTCTCTAAGATGAAAGGCGTGCGATCGTTGTCGGCGGCCTCCAGGCTTGGGGACTACGCGAGAGGACTGGGCTTCTTCCAGCTCGGGCATTGGGAATTGCATTTTTCCGCGGTGAATGTTGGATCGGGGCCTCTTGTACTTTCTTTGCACTTGTCAGGGTCCGTAGACGGCAGATTGCGATGGCTACGTCATACATTGAGATTTGCCTCTCCGCTACAGGCAATTGAGTGTATTAGGGGGACTGGTTACGTAGAACACTACGCGCCATGGTCCGGAACGCGCCGTCTTCGCTCCAGCTGTTGGGGTGAGCCAGATCTTCCAGCTGCCTCTTGAAAATGTTGATTGCTATACTCCTTTCCCTGCTTTGTGGTCGGCCTAGGACTGGAAAGTCAGTATGAGTAGTCCGCACACAATCCGTCCTTTGTTCCAGTTGGAACACGCTGCAGTCTCGCCCGTAAGCTACCCGACATGGCAAGTCATGTGACACTCACACTCATAGGAATCTTCTAAAAAGAGGCCTCCCCGCTCTCACATCATTGGCTGAGACGGGGGTGAATTCACTCCTTAATGATGAGTGGTGAGAAGATGCGTAATAAAAGATCGGAACCTGAGGTCAACATGGATGGAGCCGTTACATGAAGATGGCAGGCATCGGATATAGATACGCAGGTCAGTGTCCAAGCACGATATTGACGTCCGAGCGCTACCCTTTGGCATTATGACCCGTTTGACGGGTACCTGATAACTATACCTAAAGCACAACCACCGCGGTGCGTACTTAGAGAACGCCCTGCTACAAGTAGTCTTAGAGGAACGCCAACGCTGAGGGATCTCTGTTGCCGGAAATTAACCAGGAGAGTTTGACTATGAGCGCCAGGGGTTCCCTCATTACGATAGGCTACGCCTGAATCCAATAGGAGAGCAGATCCATGGGAAGGTTAATTTGCATCGCCCGGGTTACCTTATATGGCCGAGGAACGGTGTGCCACGTTCAACATTGGGTGGGCTGTGTGGTTGCTACCATGCAGAGGCCCCGAGGAGTCAAACGGGATTAGGGTGATCACTTTCACAAGGAAGAACCTCTCCATGCTACAACATCAGGAACAATACGCGGGCTTCATCTGCATTAACGCTGGTCATGGGGACATGTCGGATTTAACATTAGACGTGAGAATGTAACTACCCCACTACCCATCCGACTGGAACGGTGCGGTATGTTTGTACTTGCGAACTTATGGGGAGTCGACCGACATTTCAAACCCGTTGGGTTTTTCCAAGCGTAGCAACGTATCAACGGGAACTCTAGGCGTTGCATCGTGCTAGCCATCTGTCGCGAGTTATGCCACGTACTCACTTTGACAGTAGCACGTTCCGCCATGTAACGGACTTACTTCTTGTGGGGTGTCCAGAGTCTAACGCGTCACTCCTACGATCTCGGCAAGCTGCTTCCTACCACACCTGTGGGGTATGACTCCTTGTCACTATGCGTCGGCTATCCTTTATCCCATCCGCTAACTCACCGGACGGGGCGGCTGCGTTATATAGCAGCGGGGATAGGTACAGAGTAGTGGCATATATTGCACCTGGGTGACCCAAGAGCTCTAATGGGCCGAAAGAAGGGTAGGCATCACTATAGATGAGTCATTCCACTAATACTAGAATTTGGTACGGGGTGCACAGCATCAGATTATAACCCATCTGGTATGAGATCGGAATGCAAAGTATTTCTGACCGAGTCTTCTATCCAACGATCTCAAATACCGATGCTCACACAATTGTACAGCAGAACGACAAATCTGATGCTGACTTGCTGTACTGATAGTTTGGGGCTTATAAACAGTCTCATGTCTAAACTTGAATATCCCACGACGAGACACGTACTGTGTAACCTAAGCGGCTCGGAGGTGGTTCCTCGTTAACACCGTTTGTCGCTAGCCCTGTAGGTCACCATAGCGATAGGATAGCATCGGGGGTCCCCAATTGGACGTAAGGTCTTCGAAGGTACTAATCATAAGTGGAGGCGCAAGGTGCTATTCATG
seq00027   CAAGAGCACAATCAACGGATATGTTGGCGGCTGCCCGATCAAGAGATACTCGATAGGGACATCATGAAGAGGGTTGATGGTAACATTCGAGACCTCCCAAATGCCGTTTAGAAAGTTCTCTGATCAATACTTCTCAAGACATCCCGCTCCGCCCCCTCTTACCAAGAGATGCGAGAGCTCAGAAGAATCCAAAGGGGTGGTAGCCGCATGCCCTAGGTCGATAGGGCGCTCACGTTTGTTAGACCTTCTCTAAGATGAAAGGCGTGCGATCGTTGTCGGCGGCCTCCAGGCTTGGGGACTACGCGAGAGGACTGGGCTTCTTCCAGCTCGGGCATTGGGAATTGCATTTTTCCGCGGTGAATGTTGGATCGGGGCCTCTTGTACTTTCTTTGCACTTGTCAGGGTCCGTAGACGGCAGATTGCGATGGCTACGTCATACATTGAGATTTGCCTCTCCGCTACAGGCAATTGAGTGTATTAGGGGGACTGGTTACGTAGAACACTACGCGCCATGGTCCGGAACGCGCCGTCTTCGCTCCAGCTGTTGGGGTGAGCCAGATCTTCCAGCTGCCTCTTGAAAATGTTGATTGCTATACTCCTTTCCCTGCTTTGTGGTCGGCCTAGGACTGGAAAGTCAGTATGAGTAGTCCGCACACAATCCGTCCTTTGTTCCAGTTGGAACACGCTGCAGTCTCGCCCGTAAGCTACCCGACATGGCAAGTCATGTGACACTCACACTCATAGGAATCTTCTAAAAAGAGGCCTCCCCGCTCTCACATCATTGGCTGAGACGGGGGTGAATTCACTCCTTAATGATGAGTGGTGAGAAGATGCGTAATAAAAGATCGGAACCTGAGGTCAACATGGATGGAGCCGTTACATGAAGATGGCAGGCATCGGATATAGATACGCAGGTCAGTGTCCAAGCACGATATTGACGTCCGAGCGCTACCCTTTGGCATTATGACCCGTTTGACGGGTACCTGATAACTATACCTAAAGCACAACCACCGCGGTGCGTACTTAGAGAACGCCCTGCTACAAGTAGTCTTAGAGGAACGCCAACGCTGAGGGATCTCTGTTGCCGGAAATTAACCAGGAGAGTTTGACTATGAGCGCCAGGGGTTCCCTCATTACGATAGGCTACGCCTGAATCCAATAGGAGAGCAGATCCATGGGAAGGTTAATTTGCATCGCCCGGGTTACCTTATATGGCCGAGGAACGGTGTGCCACGTTCAACATTGGGTGGGCTGTGTGGTTGCTACCATGCAGAGGCCCCGAGGAGTCAAACGGGATTAGGGTGATCACTTTCACAAGGAAGAACCTCTCCATGCTACAACATCAGGAACAATACGCGGGCTTCATCTGCATTAACGCTGGTCATGGGGACATGTCGGATTTAACATTAGACGTGAGAATGTAACTACCCCACTACCCATCCGACAGGAACGGTGCGGTATGTTTGTACTTGCGAACTTATGGGGAGTCGACCGACATTTCAAACCCGTTGGGTTTTTCCAAGCGTAGCAACGTATCAACGGGAACTCTAGGCGTTGCATCGTGCTAGCCATCTGTCGCGAGTTATGCCACGTACTCACTTTGACAGTAGCACGTTCCGCCATGTAACGGACTTACTTCTTGTGGGGTGTCCAGAGTCTAACGCGTCACTCCTACGATCTCGGCAAGCTGCTTCCTACCACACCTGTGGGGTATGACTCCTTGTCACTATGCGTCGGCTATCCTTTATCCCATCCGCTAACTCACCGGACGGGGCGGCTGCGTTATATAGCAGCGGGGATAGGTACAGAGTAGTGGCATAAATTGCACCTGGGTGACCCAAGAGCTCTAATGGGCCGAAAGAAGGGTAGGCATCACTATAGATGAGTCATTCCACTAATACTAGAATTTGGTACGGGGTGCACAGCATCAGATTATAACCCATCTGGTATGAGATCGGAATGCAAAGTATTTCTGACCGAGTCTTCTATCCAACGATCTCAAATACCGATGCTCACACAATTGTACAGCAGAACGACAAATCTGATGCTGACTTGCTGTACTGATAGTTTGGGGCTTATAAACAGTCTCATGTCTAAACTTGAATATCCCACGACGAGACACGTACTGTGTAACCTAAGCGGCTCGGAGGTGGTTCCTCGTTAACACCGTTTGTCGCTAGCCCTGTAGGTCACCATAGCGATAGGATAGCATCGGGGGTCCCCAATTGGACGTAAGGTCTTCGAAGGTACTAATCATAAGTGGAGGCGCAAGGTGCTATTCATG
seq00028   CAAGAGCACAATCAACGGATATGTTGGCGGCTGCCCGATCAAGAGATACTCGATAGGGACATCATGAAGAGGGTTGATGGTAACATTCGAGACCTCCCAAATGCCGTTTAGAAAGTTCTCTGATCAATACTTCTCAAGACATCCCGCTCCGCCCCCTCTTACCAAGAGATGCGAGAGCTCAGAAGAATCCAAAGGGGTGGTAGCCGCATGCCCTAGGTCGATAGGGCGCTCACGTTTGTTAGACCTTCTCTAAGATGAAAGGCGTGCGATCGTTGTCGGCGGCCTCCAGGCTTGGGGACTACGCGAGAGGACTGGGCTTCTTCCAGCTCGGGCATTGGGAATTGCATTTTTCCGCGGTGAATGTTGGATCGGGGCCTCTTGTACTTTCTTTGCACTTGTCAGGGTCCGTAGACGGCAGATTGCGATGGCTACGTCATACATTGAGATTTGCCTCTCCGCTACAGGCAATTGAGTGTATTAGGGGGACTGGTTACGTAGAACACTACGCGCCATGGTCCGGAACGCGCCGTCTTCGCTCCAGCTGTTGGGGTGAGCCAGATCTTCCAGCTGCCTCTTGAAAATGTTGATTGCTATACTCCTTTCCCTGCTTTGTGGTCGGCCTAGGACTGGAAAGTCAGTATGAGTAGTCCGCACACAATCCGTCCTTTGTTCCAGTTGGAACACGCTGCAGTCTCGCCCGTAAGCTACCCGACATGGCAAGTCATGTGACACTCACACTCATAGGAATCTTCTAAAAAGAGGCCTCCCCGCTCTCACATCATTGGCTGAGACGGGGGTGAATTCACTCCTTAATGATGAGTGGTGAGAAGATGCGTAATAAAAGATCGGAACCTGAGGTCAACATGGATGGAGCCGTTACATGAAGATGGCAGGCATCGGATATAGATACGCAGGTCAGTGTCCAAGCACGATATTGACGTCCGAGCGCTACCCTTTGGCATTATGACCCGTTTGACGGGTACCTGATAACTATACCTAAAGCACAACCACCGCGGTGCGTACTTAGAGAACGCCCTGCTACAAGTAGTCTTAGAGGAACGCCAACGCTGAGGGATCTCTGTTGCCGGAAATTAACCAGGAGAGTTTGACTATGAGCGCCAGGGGTTCCCTCATTACGATAGGCTACGCCTGAATCCAATAGGAGAGCAGATCCATGGGAAGGTTAATTTGCATCGCCCGGGTTACCTTATATGGCCGAGGAACGGTGTGCCACGTTCAACATTGGGTGGGCTGTGTGGTTGCTACCATGCAGAGGCCCCGAGGAGTCAAACGGGATTAGGGTGATCACTTTCACAAGGAAGAACCTCTCCATGCTACAACATCAGGAACAATACGCGGGCTTCATCTGCATTAACGCTGGTCATGGGGACATGTCGGATTTAACATTAGACGTGAGAATGTAACTACCCCACTACCCATCCGACTGGAACGGTGCGGTATGTTTGTACTTGCGAACTTATGGGGAGTCGACCGACATTTCAAACCCGTTGGGTTTTTCCAAGCGTAGCAACGTATCAACGGGAACTCTAGGCGTTGCATCGTGCTAGCCATCTGTCGCGAGTTATGCCACGTACTCACTTTGACAGTAGCACGTTCCGCCATGTAACGGACTTACTTCTTGTGGGGTGTCCAGAGTCTAACGCGTCACTCCTACGATCTCGGCAAGCTGCTTCCTACCACACCTGTGGGGTATGACTCCTTGTCACTATGCGTCGGCTATCCTTTATCCCATCCGCTAACTCACCGGACGGGGCGGCTGCGTTATATAGCAGCGGGGATAGGTACAGAGTAGTGGCATAAATTGCACCTGGGTGACCCAAGAGCTCTAATGGGCCGAAAGAAGGGTAGGCATCACTATAGATGAGTCATTCCACTAATACTAGAATTTGGTACGGGGTGCACAGCATCAGATTATAACCCATCTGGTATGAGATCGGAATGCAAAGTATTTCTGACCGAGTCTTCTATCCAACGATCTCAAATACCGATGCTCACACAATTGTACAGCAGAACGACAAATCTGATGCTGACTTGCTGTACTGATAGTTTGGGGCTTATAAACAGTCTCATGTCTAAACTTGAATATCCCACGACGAGACACGTACTGTGTAACCTAAGCGGCTCGGAGGTGGTTCCTCGTTAACACCGTTTGTCGCTAGCCCTGTAGGTCACCATAGCGATAGGATAGCATCGGGGGTCCCCAATTGGACGTAAGGTCTTCGAAGGTACTAATCATAAGTGGAGGCGCAAGGTGCTATTCATG
seq00029   CAAGAGCACAATCAACGGATATGTTGGCGGCTGCCCGATCAAGAGATACTCGATAGGGACATCATGAAGAGGGTTGATGGTAACATTCGAGACCTCCCAAATGCCGTTTAGAAAGTTCTCTGATCAATACTTCTCAAGACATCCCGCTCCGCCCCCTCTTACCAAGAGATGCGAGAGCTCAGAAGAATCCAAAGGGGTGGTAGCCGCATGCCCTAGGTCGATAGGGCGCTCACGTTTGTTAGACCTTCTCTAAGATGAAAGGCGTGCGATCGTTGTCGGCGGCCTCCAGGCTTGGGGACTACGCGAGAGGACTGGGCTTCTTCCAGCTCGGGCATTGGGAATTGCATTTTTCCGCGGTGAATGTTGGATCGGGGCCTCTTGTACTTTCTTTGCACTTGTCAGGGTCCGTAGACGGCAGATTGCGATGGCTACGTCATACATTGAGATTTGCCTCTCCGCTACAGGCAATTGAGTGTATTAGGGGGACTGGTTACGTAGAACACTACGCGCCATGGTCCGGAACGCGCCGTCTTCGCTCCAGCTGTTGGGGTGAGCCAGATCTTCCAGCTGCCTCTTGAAAATGTTGATTGCTATACTCCTTTCCCTGCTTTGTGGTCGGCCTAGGACTGGAAAGTCAGTATGAGTAGTCCGCACACAATCCGTCCTTTGTTCCAGTTGGAACACGCTGCAGTCTCGCCCGTAAGCTACCCGACATGGCAAGTCATGTGACACTCACACTCATAGGAATCTTCTAAAAAGAGGCCTCCCCGCTCTCACATCATTGGCTGAGACGGGGGTGAATTCACTCCTTAATGATGAGTGGTGAGAAGATGCGTAATAAAAGATCGGAACCTGAGGTCAACATGGATGGAGCCGTTACATGAAGATGGCAGGCATCGGATATAGATACGCAGGTCAGTGTCCAAGCACGATATTGACGTCCGAGCGCTACCCTTTGGCATTATGACCCGTTTGACGGGTACCTGATAACTATACCTAAAGCACAACCACCGCGGTGCGTACTTAGAGAACGCCCTGCTACAAGTAGTCTTAGAGGAACGCCAACGCTGAGGGATCTCTGTTGCCGGAAATTAACCAGGAGAGTTTGACTATGAGCGCCAGGGGTTCCCTCATTACGATAGGCTACGCCTGAATCCAATAGGAGAGCAGATCCATGGGAAGGTTAATTTGCATCGCCCGGGTTACCTTATATGGCCGAGGAACGGTGTGCCACGTTCAACATTGGGTGGGCTGTGTGGTTGCTACCATGCAGAGGCCCCGAGGAGTCAAACGGGATTAGGGTGATCACTTTCACAAGGAAGAACCTCTCCATGCTACAACATCAGGAACAATACGCGGGCTTCATCTGCATTAACGCTGGTCATGGGGACATGTCGGATTTAACATTAGACGTGAGAATGTAACTACCCCACTACCCATCCGACTGGAACGGTGCGGTATGTTTGTACTTGCGAACTTATGGGGAGTCGACCGACATTTCAAACCCGTTGGGTTTTTCCAAGCGTAGCAACGTATCAACGGGAACTCTAGGCGTTGCATCGTGCTAGCCATCTGGCGCGAGTTATGCCACGTACTCACTTTGACAGTAGCACGTTCCGCCATGTAACGGACTTACTTCTTGTGGGGTGTCCAGAGTCTAACGCGTCACTCCTACGATCTCGGCAAGCTGCTTCCTACCACACCTGTGGGGTATGACTCCTTGTCACTATGCGTCGGCTATCCTTTATCCCATCCGCTAACTCACCGGACGGGGCGGCTGCGTTATATAGCAGCGGGGATAGGTACAGAGTAGTGGCATAAATTGCACCTGGGTGACCCAAGAGCTCTAATGGGCCGAAAGAAGGGTAGGCATCACTATAGATGAGTCATTCCACTAATACTAGAATTTGGTACGGGGTGCACAGCATCAGATTATAACCCATCTGGTATGAGATCGGAATGCAAAGTATTTCTGACCGAGTCTTCTATCCAACGATCTCAAATACCGATGCTCACACAATTGTACAGCAGAACGACAAATCTGATGCTGACTTGCTGTACTGATAGTTTGGGGCTTATAAACAGTCTCATGTCTAAACTTGAATATCCCACGACGAGACACGTACTGTGTAACCTAAGCGGCTCGGAGGTGGTTCCTCGTTAACACCGTTTGTCGCTAGCCCTGTAGGTCACCATAGCGATAGGATAGCATCGGGGGTCCCCAATTGGACGTAAGGTCTTCGAAGGTACTAATCATAAGTGGAGGCGCAAGGTGCTATTCATG
seq00030   CAAGAGCACAATCAACGGATATGTTGGCGGCTGCCCGATCAAGAGATACTCGATAGGGACATCATGAAGAGGGTTGATGGTAACATTCGAGACCTCCCAAATGCCGTTTAGAAAGTTCTCTGATCAATACTTCTCAAGACATCCCGCTCCGCCCCCTCTTACCAAGAGATGCGAGAGCTCAGAAGAATCCAAAGGGGTGGTAGCCGCATGCCCTAGGTCGATAGGGCGCTCACGTTTGTTAGACCTTCTCTAAGATGAAAGGCGTGCGATCGTTGTCGGCGGCCTCCAGGCTTGGGGACTACGCGAGAGGACTGGGCTTCTTCCAGCTCGGGCATTGGGAATTGCATTTTTCCGCGGTGAATGTTGGATCGGGGCCTCTTGTACTTTCTTTGCACTTGTCAGGGTCCGTAGACGGCAGATTGCGATGGCTACGTCATACATTGAGATTTGCCTCTCCGCTACAGGCAATTGAGTGTATTAGGGGGACTGGTTACGTAGAACACTACGCGCCATGGTCCGGAACGCGCCGTCTTCGCTCCAGCTGTTGGGGTGAGCCAGATCTTCCAGCTGCCTCTTGAAAATGTTGATTGCTATACTCCTTTCCCTGCTTTGTGGTCGGCCTAGGACTGGAAAGTCAGTATGAGTAGTCCGCACACAATCCGTCCTTTGTTCCAGTTGGAACACGCTGCAGTCTCGCCCGTAAGCTACCCGACATGGCAAGTCATGTGACACTCACACTCATAGGAATCTTCTAAAAAGAGGCCTCCCCGCTCTCACATCATTGGCTGAGACGGGGGTGAATTCACTCCTTAATGATGAGTGGTGAGAAGATGCGTAATAAAAGATCGGAACCTGAGGTCAACATGGATGGAGCCGTTACATGAAGATGGCAGGCATCGGATATAGATACGCAGGTCAGTGTCCAAGCACGATATTGACGTCCGAGCGCTACCCTTTGGCATTATGACCCGTTTGACGGGTACCTGATAACTATACCTAAAGCACAACCACCGCGGTGCGTACTTAGAGAACGCCCTGCTACAAGTAGTCTTAGAGGAACGCCAACGCTGAGGGATCTCTGTTGCCGGAAATTAACCAGGAGAGTTTGACTATGAGCGCCAGGGGTTCCCTCATTACGATAGGCTACGCCTGAATCCAATAGGAGAGCAGATCCATGGGAAGGTTAATTTGCATCGCCCGGGTTACCTTATATGGCCGAGGAACGGTGTGCCACGTTCAACATTGGGTGGGCTGTGTGGTTGCTACCATGCAGAGGCCCCGAGGAGTCAAACGGGATTAGGGTGATCACTTTCACAAGGAAGAACCTCTCCATGCTACAACATCAGGAACAATACGCGGGCTTCATCTGCATTAACGCTGGTCATGGGGACATGTCGGATTTAACATTAGACGTGAGAATGTAACTACCCCACTACCCATCCGACTGGAACGGTGCGGTATGTTTGTACTTGCGAACTTATGGGGAGTCGACCGACATTTCAAACCCGTTGGGTTTTTCCAAGCGTAGCAACGTATCAACGGGAACTCTAGGCGTTGCATCGTGCTAGCCATCTGTCGCGAGTTATGCCACGTACTCACTTTGACAGTAGCACGTTCCGCCATGTAACGGACTTACTTCTTGTGGGGTGTCCAGAGTCTAACGCGTCACTCCTACGATCTCGGCAAGCTGCTTCCTACCACACCTGTGGGGTATGACTCCTTGTCACTATGCGTCGGCTATCCTTTATCCCATCCGCTAACTCACCGGACGGGGCGGCTGCGTTATATAGCAGCGGGGATAGGTACAGAGTAGTGGCATAAATTGCACCTGGGTGACCCAAGAGCTCTAATGGGCCGAAAGAAGGGTAGGCATCACTATAGATGAGTCATTCCACTAATACTAGAATTTGGTACGGGGTGCACAGCATCAGATTATAACCCATCTGGTATGAGATCGGAATGCAAAGTATTTCTGACCGAGTCTTCTATCCAACGATCTCAAATACCGATGCTCACACAATTGTACAGCAGAACGACAAATCTGATGCTGACTTGCTGTACTGATAGTTTGGGGCTTATAAACAGTCTCATGTCTAAACTTGAATATCCCACGACGAGACACGTACTGTGTAACCTAAGCGGCTCGGAGGTGGTTCCTCGTTAACACCGTTTGTCGCTAGCCCTGTAGGTCACCATAGCGATAGGATAGCATCGGGGGTCCCCAATTGGACGTAAGGTCTTCGAAGGTACTAATCATAAGTGGAGGCGCAAGGTGCTATTCATG
seq00031   CAAGAGCACAATCAACGGATATGTTGGCGGCTGCCCGATCAAGAGATACTCGATAGGGACATCATGAAGAGGGTTGATGGTAACATTCGAGACCTCCCAAATGCCGTTTAGAAAGTTCTCTGATCAATACTTCTCAAGACATCCCGCTCCGCCCCCTCTTACCAAGAGATGCGAGAGCTCAGAAGAATCCAAAGGGGTGGTAGCCGCATGCCCTAGGTCGATAGGGCGCTCACGTTTGTTAGACCTTCTCTAAGATGAAAGGCGTGCGATCGTTGTCGGCGGCCTCCAGGCTTGGGGACTACGCGAGAGGACTGGGCTTCTTCCAGCTCGGGCATTGGGAATTGCATTTTTCCGCGGTGAATGTTGGATCGGGGCCTCTTGTACTTTCTTTGCACTTGTCAGGGTCCGTAGACGGCAGATTGCGATGGCTACGTCATACATTGAGATTTGCCTCTCCGCTACAGGCAATTGAGTGTATTAGGGGGACTGGTTACGTAGAACACTACGCGCCATGGTCCGGAACGCGCCGTCTTCGCTCCAGCTGTTGGGGTGAGCCAGATCTTCCAGCTGCCTCTTGAAAATGTTGATTGCTATACTCCTTTCCCTGCTTTGTGGTCGGCCTAGGACTGGAAAGTCAGTATGAGTAGTCCGCACACAATCCGTCCTTTGTTCCAGTTGGAACACGCTGCAGTCTCGCCCGTAAGCTACCCGACATGGCAAGTCATGTGACACTCACACTCATAGGAATCTTCTAAAAAGAGGCCTCCCCGCTCTCACATCATTGGCTGAGACGGGGGTGAATTCACTCCTTAATGATGAGTGGTGAGAAGATGCGTAATAAAAGATCGGAACCTGAGGTCAACATGGATGGAGCCGTTACATGAAGATGGCAGGCATCGGATATAGATACGCAGGTCAGTGTCCAAGCACGATATTGACGTCCGAGCGCTACCCTTTGGCATTATGACCCGTTTGACGGGTACCTGATAACTATACCTAAAGCACAACCACCGCGGTGCGTACTTAGAGAACGCCCTGCTACAAGTAGTCTTAGAGGAACGCCAACGCTGAGGGATCTCTGTTGCCGGAAATTAACCAGGAGAGTTTGACTATGAGCGCCAGGGGTTCCCTCATTACGATAGGCTACGCCTGAATCCAATAGGAGAGCAGATCCATGGGAAGGTTAATTTGCATCGCCCGGGTTACCTTATATGGCCGAGGAACGGTGTGCCACGTTCAACATTGGGTGGGCTGTGTGGTTGCTACCATGCAGAGGCCCCGAGGAGTCAAACGGGATTAGGGTGATCACTTTCACAAGGAAGAACCTCTCCATGCTACAACATCAGGAACAATACGCGGGCTTCATCTGCATTAACGCTGGTCATGGGGACATGTCGGATTTAACATTAGACGTGAGAATGTAACTACCCCACTACCCATCCGACAGGAACGGTGCGGTATGTTTGTACTTGCGAACTTATGGGGAGTCGACCGACATTTCAAACCCGTTGGGTTTTTCCAAGCGTAGCAACGTATCAACGGGAACTCTAGGCGTTGCATCGTGCTAGCCATCTGTCGCGAGTTATGCCACGTACTCACTTTGACAGTAGCACGTTCCGCCATGTAACGGACTTACTTCTTGTGGGGTGTCCAGAGTCTAACGCGTCACTCCTACGATCTCGGCAAGCTGCTTCCTACCACACCTGTGGGGTATGACTCCTTGTCACTATGCGTCGGCTATCCTTTATCCCATCCGCTAACTCACCGGACGGGGCGGCTGCGTTATATAGCAGCGGGGATAGGTACAGAGTAGTGGCATAAATTGCACCTGGGTGACCCAAGAGCTCTAATGGGCCGAAAGAAGGGTAGGCATCACTATAGATGAGTCATTCCACTAATACTAGAATTTGGTACGGGGTGCACAGCATCAGATTATAACCCATCTGGTATGAGATCGGAATGCAAAGTATTTCTGACCGAGTCTTCTATCCAACGATCTCAAATACCGATGCTCACACAATTGTACAGCAGAACGACAAATCTGATGCTGACTTGCTGTACTGATAGTTTGGGGCTTATAAACAGTCTCATGTCTAAACTTGAATATCCCACGACGAGACACGTACTGTGTAACCTAAGCGGCTCGGAGGTGGTTCCTCGTTAACACCGTTTGTCGCTAGCCCTGTAGGTCACCATAGCGATAGGATAGCATCGGGGGTCCCCAATTGGACGTAAGGTCTTCGAAGGTACTAATCATAAGTGGAGGCGCAAGGTGCTATTCATG
seq00032   CAAGAGCACAATCAACGGATATGTTGGCGGCTGCCCGATCAAGAGATACTCGATAGGGACATCATGAAGAGGGTTGATGGTAACATTCGAGACCTCCCAAATGCCGTTTAGAAAGTTCTCTGATCAATACTTCTCAAGACATCCCGCTCCGCCCCCTCTTACCAAGAGATGCGAGAGCTCAGAAGAATCCAAAGGGGTGGTAGCCGCATGCCCTAGGTCGATAGGGCGCTCACGTTTGTTAGACCTTCTCTAAGATGAAAGGCGTGCGATCGTTGTCGGCGGCCTCCAGGCTTGGGGACTACGCGAGAGGACTGGGCTTCTTCCAGCTCGGGCATTGGGAATTGCATTTTTCCGCGGTGAATGTTGGATCGGGGCCTCTTGTACTTTCTTTGCACTTGTCAGGGTCCGTAGACGGCAGATTGCGATGGCTACGTCATACATTGAGATTTGCCTCTCCGCTACAGGCAATTGAGTGTATTAGGGGGACTGGTTACGTAGAACACTACGCGCCATGGTCCGGAACGCGCCGTCTTCGCTCCAGCTGTTGGGGTGAGCCAGATCTTCCAGCTGCCTCTTGAAAATGTTGATTGCTATACTCCTTTCCCTGCTTTGTGGTCGGCCTAGGACTGGAAAGTCAGTATGAGTAGTCCGCACACAATCCGTCCTTTGTTCCAGTTGGAACACGCTGCAGTCTCGCCCGTAAGCTACCCGACATGGCAAGTCATGTGACACTCACACTCATAGGAATCTTCTAAAAAGAGGCCTCCCCGCTCTCACATCATTGGCTGAGACGGGGGTGAATTCACTCCTTAATGATGAGTGGTGAGAAGATGCGTAATAAAAGATCGGAACCTGAGGTCAACATGGATGGAGCCGTTACATGAAGATGGCAGGCATCGGATATAGATACGCAGGTCAGTGTCCAAGCACGATATTGACGTCCGAGCGCTACCCTTTGGCATTATGACCCGTTTGACGGGTACCTGATAACTATACCTAAAGCACAACCACCGCGGTGCGTACTTAGAGAACGCCCTGCTACAAGTAGTCTTAGAGGAACGCCAACGCTGAGGGATCTCTGTTGCCGGAAATTAACCAGGAGAGTTTGACTATGAGCGCCAGGGGTTCCCTCATTACGATAGGCTACGCCTGAATCCAATAGGAGAGCAGATCCATGGGAAGGTTAATTTGCATCGCCCGGGTTACCTTATATGGCCGAGGAACGGTGTGCCACGTTCAACATTGGGTGGGCTGTGTGGTTGCTACCATGCAGAGGCCCCGAGGAGTCAAACGGGATTAGGGTGATCACTTTCACAAGGAAGAACCTCTCCATGCTACAACATCAGGAACAATACGCGGGCTTCATCTGCATTAACGCTGGTCATGGGGACATGTCGGATTTAACATTAGACGTGAGAATGTAACTACCCCACTACCCATCCGACAGGAACGGTGCGGTATGTTTGTACTTGCGAACTTATGGGGAGTCGACCGACATTTCAAACCCGTTGGGTTTTTCCAAGCGTAGCAACGTATCAACGGGAACTCTAGGCGTTGCATCGTGCTAGCCATCTGTCGCGAGTTATGCCACGTACTCACTTTGACAGTAGCACGTTCCGCCATGTAACGGACTTACTTCTTGTGGGGTGTCCAGAGTCTAACGCGTCACTCCTACGATCTCGGCAAGCTGCTTCCTACCACACCTGTGGGGTATGACTCCTTGTCACTATGCGTCGGCTATCCTTTATCCCATCCGCTAACTCACCGGACGGGGCGGCTGCGTTATATAGCAGCGGGGATAGGTACAGAGTAGTGGCATATATTGCACCTGGGTGACCCAAGAGCTCTAATGGGCCGAAAGAAGGGTAGGCATCACTATAGATGAGTCATTCCACTAATACTAGAATTTGGTACGGGGTGCACAGCATCAGATTATAACCCATCTGGTATGAGATCGGAATGCAAAGTATTTCTGACCGAGTCTTCTATCCAACGATCTCAAATACCGATGCTCACACAATTGTACAGCAGAACGACAAATCTGATGCTGACTTGCTGTACTGATAGTTTGGGGCTTATAAACAGTCTCATGTCTAAACTTGAATATCCCACGACGAGACACGTACTGTGTAACCTAAGCGGCTCGGAGGTGGTTCCTCGTTAACACCGTTTGTCGCTAGCCCTGTAGGTCACCATAGCGATAGGATAGCATCGGGGGTCCCCAATTGGACGTAAGGTCTTCGAAGGTACTAATCATAAGTGGAGGCGCAAGGTGCTATTCATG
seq00033   CAAGAGCACAATCAACGGATATGTTGGCGGCTGCCCGATCAAGAGATACTCGATAGGGACATCATGAAGAGGGTTGATGGTAACATTCGAGACCTCCCAAATGCCGTTTAGAAAGTTCTCTGATCAATACTTCTCAAGACATCCCGCTCCGCCCCCTCTTACCAAGAGATGCGAGAGCTCAGAAGAATCCAAAGGGGTGGTAGCCGCATGCCCTAGGTCGATAGGGCGCTCACGTTTGTTAGACCTTCTCTAAGATGAAAGGCGTGCGATCGTTGTCGGCGGCCTCCAGGCTTGGGGACTACGCGAGAGGACTGGGCTTCTTCCAGCTCGGGCATTGGGAATTGCATTTTTCCGCGGTGAATGTTGGATCGGGGCCTCTTGTACTTTCTTTGCACTTGTCAGGGTCCGTAGACGGCAGATTGCGATGGCTACGTCATACATTGAGATTTGCCTCTCCGCTACAGGCAATTGAGTGTATTAGGGGGACTGGTTACGTAGAACACTACGCGCCATGGTCCGGAACGCGCCGTCTTCGCTCCAGCTGTTGGGGTGAGCCAGATCTTCCAGCTGCCTCTTGAAAATGTTGATTGCTATACTCCTTTCCCTGCTTTGTGGTCGGCCTAGGACTGGAAAGTCAGTATGAGTAGTCCGCACACAATCCGTCCTTTGTTCCAGTTGGAACACGCTGCAGTCTCGCCCGTAAGCTACCCGACATGGCAAGTCATGTGACACTCACACTCATAGGAATCTTCTAAAAAGAGGCCTCCCCGCTCTCACATCATTGGCTGAGACGGGGGTGAATTCACTCCTTAATGATGAGTGGTGAGAAGATGCGTAATAAAAGATCGGAACCTGAGGTCAACATGGATGGAGCCGTTACATGAAGATGGCAGGCATCGGATATAGATACGCAGGTCAGTGTCCAAGCACGATATTGACGTCCGAGCGCTACCCTTTGGCATTATGACCCGTTTGACGGGTACCTGATAACTATACCTAAAGCACAACCACCGCGGTGCGTACTTAGAGAACGCCCTGCTACAAGTAGTCTTAGAGGAACGCCAACGCTGAGGGATCTCTGTTGCCGGAAATTAACCAGGAGAGTTTGACTATGAGCGCCAGGGGTTCCCTCATTACGATAGGCTACGCCTGAATCCAATAGGAGAGCAGATCCATGGGAAGGTTAATTTGCATCGCCCGGGTTACCTTATATGGCCGAGGAACGGTGTGCCACGTTCAACATTGGGTGGGCTGTGTGGTTGCTACCATGCAGAGGCCCCGAGGAGTCAAACGGGATTAGGGTGATCACTTTCACAAGGAAGAACCTCTCCATGCTACAACATCAGGAACAATACGCGGGCTTCATCTGCATTAACGCTGGTCATGGGGACATGTCGGATTTAACATTAGACGTGAGAATGTAACTACCCCACTACCCATCCGACAGGAACGGTGCGGTATGTTTGTACTTGCGAACTTATGGGGAGTCGACCGACATTTCAAACCCGTTGGGTTTTTCCAAGCGTAGCAACGTATCAACGGGAACTCTAGGCGTTGCATCGTGCTAGCCATCTGTCGCGAGTTATGCCACGTACTCACTTTGACAGTAGCACGTTCCGCCATGTAACGGACTTACTTCTTGTGGGGTGTCCAGAGTCTAACGCGTCACTCCTACGATCTCGGCAAGCTGCTTCCTACCACACCTGTGGGGTATGACTCCTTGTCACTATGCGTCGGCTATCCTTTATCCCATCCGCTAACTCACCGGACGGGGCGGCTGCGTTATATAGCAGCGGGGATAGGTACAGAGTAGTGGCATAAATTGCACCTGGGTGACCCAAGAGCTCTAATGGGCCGAAAGAAGGGTAGGCATCACTATAGATGAGTCATTCCACTAATACTAGAATTTGGTACGGGGTGCACAGCATCAGATTATAACCCATCTGGTATGAGATCGGAATGCAAAGTATTTCTGACCGAGTCTTCTATCCAACGATCTCAAATACCGATGCTCACACAATTGTACAGCAGAACGACAAATCTGATGCTGACTTGCTGTACTGATAGTTTGGGGCTTATAAACAGTCTCATGTCTAAACTTGAATATCCCACGACGAGACACGTACTGTGTAACCTAAGCGGCTCGGAGGTGGTTCCTCGTTAACACCGTTTGTCGCTAGCCCTGTAGGTCACCATAGCGATAGGATAGCATCGGGGGTCCCCAATTGGACGTAAGGTCTTCGAAGGTACTAATCATAAGTGGAGGCGCAAGGTGCTATTCATG
