# Supplementary material for: How Good Are Indirect Tests at Detecting Recombination in Human mtDNA?
Source: G3 (Bethesda). 2013 Jul 1;3(7):1095–104. doi: 10.1534/g3.113.006510 (PMC3704238; doi:10.1534/g3.113.006510)
Supplement: Supporting Information [file supp_g3.113.006510_FileS2.gz › SequenceData/mtDNA_ratehet&popgrowth/10/3rdbase/Infiles/10_45-new.txt]

33 2284
seq00001   TGTTGTCCTCGACATGTCCTGTTTGAAGACATTGCCTCTATTATCATTGGGTGAGTGAGCTTCGCCGGCAAGGGAAATCATTAGCTTAGGACGATGGATATGACGGGTTCCAACCCACTGACTACTGAATCTCCAAATAAGCGCGTACCTTTTTTGTGTACTGGAGCTCTTCTTTCTATTCGGCCACTATAGGGGTGCCCGACCTTAAGTTATGAATCATCTCGAATCCACCCCAACGAGGTCCAAGTAGGAGCGATCGTGGATCCCTGAACACATAATCCAGGCTGCACGAGCACCTGGAGTCCAGAGCCTTATATGTGTAGGAGTTAATACTAGCTACCAGTGGACAATTGCAGTGCGAAAATCCGTATCCAACATGTCGATCAGAAACATTAGAAATAACGTGGGGAAAACCCAGATTTTCATTAGGGATGACAGAACATCAACGGCTTTCAACGTGTGCTCTAAGCCACGCCCAGCTGATCCCTTAGGCATGAAGCGCGGATACGACATGAAACCGTCATGCACATAAAGATTAGCAGCAGGAGGGCCAAGAATCAACGTGTTTGTAATTCTAAGATGTGAGTGGCACAAGATTTAGCCTGCGTAATGATGCGAATTGGGGTATACCATTCAATTAGCGTCACCTCTACACTCTTACGCAAACGCACCATTGGTCACACAGGCGAAATGAACTCCTGCGGGAGTCGGCTCTTCCTCAAATGGGGTGGGTCTACTCCCACGCGCATTGAAGGAAACCCTCGGCTGCACGAGCAACTGCTGTTCGTACGGAGCAGTTGAATCCTCATCAGTGTCCGTGGGATCCCTTGCTGACCGGGGGGTTCCTCTTACAGAGCCCGAGGACCCAGTAAAGGGGACAGAAAGCTCTTTACAAAAACCTCGAAGGAGGAGTAATGCATTCTAAACCGTGCTACTCACATCTCAATAAACGAGCATGTTCCGTAGGGCTTTTGCCCACCAGGAAGACGTTGCCACATTTGCCAGATGACAACACACTGAATATCCTATGTCCCCAGATACGCTCTACCAATCAACGCGACTACACTCGGCGAGAGATCAGACACCGCCGTCGGCATGACTAACTCTAGCAATGTTGAAAATATGGCAAGTTACGCAAAGGCAGGATACTTCATATAGGTACGCTAGGTCACCCACCCCTCGGGAGTTCCGAACCAAGTTCCGCTTGACTGTTATTGTAACTATAGTAAATTCCATAGTACCTTGTTTTACGAAGTCTGGTTCCATTTATACAGATAAGGCCAGGCGTTGCGTCAAGGGTTTCGCTAACGCCTTGGAAGCCACTTTCACGTCCTGCCGATGGTGTCTCCCACTAATTCGAGAAAGAGCCGAATTCCGCGGAACGCATGATAGCACTCTGCAATCGAGTGACTTCAATGGCTGGTGAAGCGATAGCACGATGGGCTTAACGCAGCAGGACTGAGTTAACCCCGGACCTCTTCTAGTCAGGCCGCCGGGGGGTTTTGACTACTTGGCAGTGCGGTGTCTCGTATGTCAGCTCTAAGGCTGTTTTGCGCACTAGGTAGGCCGACCCATTGCGACCCCATACACGACGATGTAACCCCAGCGCTTGCTTGGGCCGTAGCGATACGGCACTGAATCCAGCGGCACCCGAAAAGAAGAGGCGGAATGCTGGCGGCCAAAATGTCTGACTGTGGCGAGGCCTTGTTAAGCGAGGTGGGAGAGCCACTTGTTCATGCTTACTTAGATTCATGTACTTAGACAATGATCAGCGTACCCCTGAGTATTAATTAAGTCTTTTCTATCATGTGGTGAAGGATGCGCATTGTAGCGAGAACACGCTTGTCTATAGATGCCGGCAGTCACTAGAAAACGAAAGCAGCAGTCCTCCAGCGTGGCCCGTGTTTACTGTTCCCGAAAAGTGAGATCGCTTCAACAGTTCATCGATCAGAGGTCATCCCCATATATGGCTACATGAAGAAGGGCTACGCGTTTCTTTGTAGTACAGATCTTCCGACCGTTCCAAAACAAAGTGCCTTTATCCTTGGACCGCTAAATCATTAGATTGGTTTATTCGCCAAATTAGACGGGTAGTCTTTGACAGCGCGATTTCCTCTGCTGTTGGTTAAGTCGGTCGTTAATGCGTATCAGCTTTTCACACAGTCGTTTTAATTAGCTTACGTGGCCATTTTGTAGTGCGCATGGATCCGGGCCACGAAGTAATTCTACTGATCTCGTGCCATGTGCAACGTTGTGATCCAACGGAAATAACCGCAATCGTCCC
seq00002   TGTTGTCCTCGACATGTCCTGTTTGAAGACATTGCCTCTATTATCATTGGGTGAGTGAGCTTCGCCGGCAAGGGAAATCATTAGCTTAGGACGATGGATATGACGGGTTCCAACCCACTGACTACTGAATCTCCAAATAAGCGCGTACCTTTTTTGTGTACTGGAGCTCTTCTTTCTATTCGGCCACTATAGGGGTGCCCGACCTTAAGTTATGAATCATCTCGAATCCACCCCAACGAGGTCCAAGTAGGAGCGATCGTGGATCCCTGAACACATAATCCAGGCTGCACGAGCACCTGGAGTCCAGAGCCTTATATGTGTAGGAGTTAATACTAGCTACCAGTGGACAATTGCAGTGCGAAAATCCGTATCCAACATGTCGATCAGAAACATTAGAAATAACGTGGGGAAAACCCAGATTTTCATTAGGGATGACAGAACATCAACGGCTTTCAACGTGTGCTCTAAGCCACGCCCAGCTGATCCCTTAGGCATGAAGCGCGGATACGACATGAAACCGTCATGCACATAAAGATTAGCAGCAGGAGGGCCAAGAATCAACGTGTTTGTAATTCTAAGATGTGAGTGGCACAAGATTTAGCCTGCGTAATGATGCGAATTGGGGTATACCATTCAATTAGCGTCACCTCTACACTCTTACGCAAACGCACCATTGGTCACACAGGCGAAATGAACTCCTGCGGGAGTCGGCTCTTCCTCAAATGGGGTGGGTCTACTCCCACGCGCATTGAAGGAAACCCTCGGCTGCACGAGCAACTGCTGTTCGTACGGAGCAGTTGAATCCTCATCAGTGTCCGTGGGATCCCTTGCTGACCGGGGGGTTCCTCTTACAGAGCCCGAGGACCCAGTAAAGGGGACAGAAAGCTCTTTACAAAAACCTCGAAGGAGGAGTAATGCATTCTAAACCGTGCTACTCACATCTCAATAAACGAGCATGTTCCGTAGGGCTTTTGCCCACCAGGAAGACGTTGCCACATTTGCCAGATGACAACACACTGAATATCCTATGTCCCCAGATACGCTCTACCAATCAACGCGACTACACTCGGCGAGAGATCAGACACCGCCGTCGCCATGACTAACTCTAGCAATGTTGAAAATATGGCAAGTTACGCAAAGGCAGGATACTTCATATAGGTACGCTAGGTCACCCACCCCTCGGGAGTTCCGAACCAAGTTCCGCTAGACTGTTATTGTAACTATAGTAAATTCCATAGTACCTTGTTTTACGAAGTCTGGTTCCATTTATACAGATAAGGCCAGGCGTTGCGTCAAGGGTTTCGCTAACGCCTTGGAAGCCACTTTCACGTCCTGCCGATGGTGTCTCCCACTAATTCGAGAAAGAGCCGAATTCCGCGGAACGCATGATAGCACTCTGCAATCGAGTGACTTCAATGGCTGGTGAAGCGATAGCACGATGGGCTTAACGCAGCAGGACTGAGTTAACCCCGGACCTCTTCTAGTCAGGCCGCCGGGGGGTTTTGACTACTTGGCAGTGCGGTGTCTCGTATGTCAGCTCTAAGGCTGTTTTGCGCACTAGGTAGGCCGACCCATTGCGACCCCATACACGACGATGTAACCCCAGCGCTTGCTTGGGCCGTAGCGATACGGCACTGAATCCAGCGGCACCCGAAAAGAAGAGGCGGAATGCTGGCGGCCAAAATGTCTGACTGTGGCGAGGCCTTGTTAAGCGAGGTGGGAGAGCCACTTGTTCATGCTTACTTAGATTCATGTACTTAGACAATGATCAGCGTACCCCTGAGTATTAATTAAGTCTTTTCTATCATGTGGTGAAGGATGCGCATTGTAGCGAGAACACGCTTGTCTATAGATGCCGGCAGTCACTAGAAAACGAAAGCAGCAGTCCTCCAGCGTGGCCCGTGTTTACTGTTCCCGAAAAGTGAGATCGCTTCAACAGTTCATCGATCAGAGGTCATCCCCATATATGGCTACATGAAGAAGGGCTACGCGTTTCTTTGTAGTACAGATCTTCCGACCGTTCCAAAACAAAGTGCCTTTATCCTTGGACCGCTAAATCATTAGATTGGTTTATTCGCCAAATTGGACGGGTAGTCTTTGACAGCGCGATTTCCTCTGCTGTTGGTTAAGTCGGTCGTTAATGCGTATCAGCTTTTCACACAGTCGTTTTAATTAGCTTACGTGGCCATTTTGTAGTGCGCATGGATCCGGGCCACGAAGTAATTCTACTGATCTCGTGCCATGTGCAACGTTGTGATCCAACGGAAATAACCGCAATCGTCCC
seq00003   TGTTGTCCTCGACATGTCCTGTTTGAAGACATTGCCTCTATTATCATTGGGTGAGTGAGCTTCGCCGGCAAGGGAAATCATTAGCTTAGGACGATGGATATGACGGGTTCCAACCCACTGACTACTGAATCTCCAAATAAGCGCGTACCTTTTTTGTGTACTGGAGCTCTTCTTTCTATTCGGCCACTATAGGGGTGCCCGACCTTAAGTTATGAATCATCTCGAATCCACCCCAACGAGGTCCAAGTAGGAGCGATCGTGGATCCCTGAACACATAATCCAGGCTGCACGAGCACCTGGAGTCCAGAGCCTTATATGTGTAGGAGTTAATACTAGCTACCAGTGGACAATTGCAGTGCGAAAATCCGTATCCAACATGTCGATCAGAAACATTAGAAATAACGTGGGGAAAACCCAGATTTTCATTAGGGATGACAGAACATCAACGGCTTTCAACGTGTGCTCTAAGCCACGCCCAGCTGATCCCTTAGGCATGAAGCGCGGATACGACATGAAACCGTCATGCACATAAAGATTAGCAGCAGGAGGGCCAAGAATCAACGTGTTTGTAATTCTAAGATGTGAGTGGCACAAGATTTAGCCTGCGTAATGATGCGAATTGGGGTATACCATTCAATTAGCGTCACCTCTACACTCTTACGCAAACGCACCATTGGTCACACAGGCGAAATGAACTCCTGCGGGAGTCGGCTCTTCCTCAAATGGGGTGGGTCTACTCCCACGCGCATTGAAGGAAACCCTCGGCTGCACGAGCAACTGCTGTTCGTACGGAGCAGTTGAATCCTCATCAGTGTCCGTGGGATCCCTTGCTGACCGGGGGGTTCCTCTTACAGAGCCCGAGGACCCAGTAAAGGGGACAGAAAGCTCTTTACAAAAACCTCGAAGGAGGAGTAATGCATTCTAAACCGTGCTACTCACATCTCAATAAACGAGCATGTTCCGTAGGGCTTTTGCCCACCAGGAAGACGTTGCCACATTTGCCAGATGACAACACACTGAATATCCTATGTCCCCAGATACGCTCTACCAATCAACGCGACTACACTCGGCGAGAGAACAGACACCGCCGTCGGCATGACTAACTCTAGCAATGTTGAAAATATGGCAAGTTACGCAAAGGCAGGATACTTCATATAGGTACGCTAGGTCACCCACCCCTCGGGAGTTCCGAACCAAGTTCCGCTAGACTGTTATTGTAACTATAGTAAATTCCATAGTACCTTGTTTTACGAAGTCTGGTTCCATTTATACAGATAAGGCCAGGCGTTGCGTCAAGGGTTTCGCTAACGCCTTTGAAGCCACTTTCACGTCCTGCCGATGGTGTCTCCCACTAATTCGAGAAAGAGCCGAATTCCGCGGAACGCATGATAGCACTCTGCAATCGAGTGACTTCAATGGCTGGTGAAGCGATAGCACGATGGGCTTAACGCAGCAGGACTGAGTTAACCCCGGACCTCTTCTAGTCAGGCCGCCGGGGGGTTTTGACTACTTGGCAGTGCGGTGTCTCGTATGTCAGCTCTAAGGCTGTTTTGCGCACTAGGTAGGCCGACCCATTGCGACCCCATACACGACGATGTAACCCCAGCGCTTGCTTGGGCCGTAGCGATACGGCACTGAATCCAGCGGCACCCGAAAAGAAGAGGCGGAATGCTGGCGGCCAAAATGTCTGACTGTGGCGAGGCCTTGTTAAGCGAGGTGGGAGAGCCACTTGTTCATGCTTACTTAGATTCATGTACTTAGACAATGATCAGCGTACCCCTGAGTATTAATTAAGTCTTTTCTATCATGTGGTGAAGGATGCGCATTGTAGCGAGAACACGCTTGTCTATAGATGCCGGCAGTCACTAGAAAACGAAAGCAGCAGTCCTCCAGCGTGGCCCGTGTTTAATGTTCCCGAAAAGTGAGATCGCTTCAACAGTTCATCGATCAGAGGTCATCCCCATATATGGCTACATGAAGAAGGGCTACGCGTTTCTTTGTAGTACAGATCTTCCGACCGTTCCAAAACAAAGTGCCTTTATCCTTGGACCGCTAAATCATTAGATTGGTTTATTCGCCAAATTGGACGGGTAGTCTTTGACAGCGCGATTTCCTCTGCTGTTGGTTAAGTCGGTCGTTAATGCGTATCAGCTTTTCACACAGTCGTTTTAATTAGCTTACGTGGCCATTTTGTAGTGCGCATGGATCCGGGCCACGAAGTAATTCTACTGATCTCGTGCCATGTGCAACGTTGTGATCCAACGGAAATAACCGCAATCGTCCC
seq00004   TGTTGTCCTCGACATGTCCTGTTTGAAGACATTGCCTCTATTATCATTGGGTGAGTGAGCTTCGCCGGCAAGGGAAATCATTAGCTTAGGACGATGGATATGACGGGTTCCAACCCACTGACTACTGAATCTCCAAATAAGCGCGTACCTTTTTTGTGTACTGGAGCTCTTCTTTCTATTCGGCCACTATAGGGGTGCCCGACCTTAAGTTATGAATCATCTCGAATCCACCCCAACGAGGTCCAAGTAGGAGCGATCGTGGATCCCTGAACACATAATCCAGGCTGCACGAGCACCTGGAGTCCAGAGCCTTATATGTGTAGGAGTTAATACTAGCTACCAGTGGACAATTGCAGTGCGAAAATCCGTATCCAACATGTCGATCAGAAACATTAGAAATAACGTGGGGAAAACCCAGATTTTCATTAGGGATGACAGAACATCAACGGCTTTCAACGTGTGCTCTAAGCCACGCCCAGCTGATCCCTTAGGCATGAAGCGCGGATACGACATGAAACCGTCATGCACATAAAGATTAGCAGCAGGAGGGCCAAGAATCAACGTGTTTGTAATTCTAAGATGTGAGTGGCACAAGATTTAGCCTGCGTAATGATGCGAATTGGGGTATACCATTCAATTAGCGTCACCTCTACACTCTTACGCAAACGCACCATTGGTCACACAGGCGAAATGAACTCCTGCGGGAGTCGGCTCTTCCTCAAATGGGGTGGGTCTACTCCCACGCGCATTGAAGGAAACCCTCGGCTGCACGAGCAACTGCTGTTCGTACGGAGCAGTTGAATCCTCATCAGTGTCCGTGGGATCCCTTGCTGACCGGGGGGTTCCTCTTACAGAGCCCGAGGACCCAGTAAAGGGGACAGAAAGCTCTTTACAAAAACCTCGAAGGAGGAGTAATGCATTCTAAACCGTGCTACTCACATCTCAATAAACGAGCATGTTCCGTAGGGCTTTTGCCCACCAGGAAGACGTTGCCACATTTGCCAGATGACAACACACTGAATATCCTATGTCCCCAGATACGCTCTACCAATCAACGCGACTACACTCGGCGAGAGATCAGACACCGCCGTCGGCATGACTAACTCTAGCAATGTTGAAAATATGGCAAGTTACGCAAAGGCAGGATACTTCATATAGGTACGCTAGGTCACCCACCCCTCGGGAGTTCCGAACCAAGTTCCGCTTGACTGTTATTGTAACTATAGTAAATTCCATAGTACCTTGTTTTACGAAGTCTGGTTCCATTTATACAGATAAGGCCAGGCGTTGCGTCAAGGGTTTCGCTAACGCCTTGGAAGCCACTTTCACGTCCTGCCGATGGTGTCTCCCACTAATTCGAGAAAGAGCCGAATTCCGCGGAACGCATGATAGCACTCTGCAATCGAGTGACTTCAATGGCTGGTGAAGCGATAGCACGATGGGCTTAACGCAGCAGGACTGAGTTAACCCCGGACCTCTTCTAGTCAGGCCGCCGGGGGGTTTTGACTACTTGGCAGTGCGGTGTCTCGTATGTCAGCTCTAAGGCTGTTTTGCGCACTAGGTAGGCCGACCCATTGCGACCCCATACACGACGATGTAACCCCAGCGCTTGCTTGGGCCGTAGCGATACGGCACTGAATCCAGCGGCACCCGAAAAGAAGAGGCGGAATGCTGGCGGCCAAAATGTCTGACTGTGGCGAGGCCTTGTTAAGCGAGGTGGGAGAGCCACTTGTTCATGCTTACTTAGATTCATGTACTTAGACAATGATCAGCGTACCCCTGAGTATTAATTAAGTCTTTTCTATCATGTGGTGAAGGATGCGCATTGTAGCGAGAACACGCTTGTCTATAGATGCCGGCAGTCACTAGAAAACGAAAGCAGCAGTCCTCCAGCGTGGCCCGTGTTTACTGTTCCCGAAAAGTGAGATCGCTTCAACAGTTCATCGATCAGAGGTCATCCCCATATATGGCTACATGAAGAAGGGCTACGCGTTTCTTTGTAGTACAGATCTTCCGACCGTTCCAAAACAAAGTGCCTTTATCCTTGGACCGCTAAATCATTAGATTGGTTTATTCGCCAAATTGGACGGGTAGTCTTTGACAGCGCGATTTCCTCTGCTGTTGGTTAAGTCGGTCGTTAATGCGTATCAGCTTTTCACACAGTCGTTTTAATTAGCTTACGTGGCCATTTTGTAGTGCGCATGGATCCGGGCCACGAAGTAATTCTACTGATCTCGTGCCATGTGCAACGTTGTGATCCAACGGAAATAACCGCAATCGTCCC
seq00005   TGTTGTCCTCGACATGTCCTGTTTGAAGACATTGCCTCTATTATCATTGGGTGAGTGAGCTTCGCCGGCAAGGGAAATCATTAGCTTAGGACGATGGATATGACGGGTTCCAACCCACTGACTGCTGAATCTCCAAATAAGCGCGTACCTTTTTTGTGTACTGGAGCTCTTCTTTCTATTCGGCCACTATAGGGGTGCCCGACCTTAAGTTATGAATCATCTCGAATCCACCCCAACGAGGTCCAAGTAGGAGCGATCGTGGATCCCTGAACACATAATCCAGGCTGCACGAGCACCTGGAGTCCAGAGCCTTATATGTGTAGGAGTTAATACTAGCTACCAGTGGACAATTGCAGTGCGAAAATCCGTATCCAACATGTCGATCAGAAACATTAGAAATAACGTGGGGAAAACCCAGATTTTCATTAGGGATGACAGAACATCAACGGCTTTCAACGTGTGCTCTAAGCCACGCCCAGCTGATCCCTTAGGCATGAAGCGCGGATACGACATGAAACCGTCATGCACATAAAGATTAGCAGCAGGAGGGCCAAGAATCAACGTGTTTGTAATTCTAAGATGTGAGTGGCACAAGATTTAGCCTGCGTAATGATGCGAATTGGGGTATACCATTCAATTAGCGTCACCTCTACACTCTTACGCAAACGCACCATTGGTCACACAGGCGAAATGAACTCCTGCGGGAGTCGGCTCTTCCTCAAATGGGGTGGGTCTACTCCCACGCGCATTGAAGGAAACCCTCGGCTGCACGAGCAACTGCTGTTCGTACGGAGCAGTTGAATCCTCATCAGTGTCCGTGGGATCCCTTGCTGACCGGGGGGTTCCTCTTACAGAGCCCGAGGACCCAGTAAAGGGGACAGAAAGCTCTTTACAAAAACCTCGAAGGAGGAGTAATGCATTCTAAACCGTGCTACTCACATCTCAATAAACGAGCATGTTCCGTAGGGCTTTTGCCCACCAGGAAGACGTTGCCACATTTGCCAGATGACAACACACTGAATATCCTATGTCCCCAGATACGCTCTACCAATCAACGCGACTACACTCGGCGAGAGATCAGACACCGCCGTCGGCATGACTAACTCTAGCAATGTTGAAAATATGGCAAGTTACGCAAAGGCAGGATACTTCATATAGGTACGCTAGGTCACCCACCCCTCGGGAGTTCCGAACCAAGTTCCGCTTGACTGTTATTGTAACTATAGTAAATTCCATAGTACCTTGTTTTACGAAGTCTGGTTCCATTTATACAGATAAGGCCAGGCGTTGCGTCAAGGGTTTCGCTAACGCCTTGGAAGCCACTTTCACGTCCTGCCGATGGCGTCTCCCACTAATTCGAGAAAGAGCCGAATTCCGCGGAACGCATGATAGCACTCTGCAATCGAGTGACTTCAATGGCTGGTGAAGCGATAGCACGATGGGCTTAACGCAGCAGGACTGAGTTAACCCCGGACCTCTTCTAGTCAGGCCGCCGGGGGGTTTTGACTACTTGGCAGTGCGGTGTCTCGTATGTCAGCTCTAAGGCTGTTTTGCGCACTAGGTAGGCCGACCCATTGCGACCCCATACACGACGATGTAACCCCAGCGCTTGCTTGGGCCGTAGCGATACGGCACTGAATCCAGCGGCACCCGAAAAGAAGAGGCGGAATGCTGGCGGCCAAAATGTCTGACTGTGGCGAGGCCTTGTTAAGCGAGGTGGGAGAGCCACTTGTTCATGCTTACTTAGATTCATGTACTTAGACAATGATCAGCGTACCCCTGAGTATTAATTAAGTCTTTTCTATCATGTGGTGAAGGATGCGCATTGTAGCGAGAACACGCTTGTCTATAGATGCCGGCAGTCACTAGAAAACGAAAGCAGCAGTCCTCCAGCGTGGCCCGTGTTTACTGTTCCCGAAAAGTGAGATCGCTTCAACAGTTCATCGATCAGAGGTCATCCCCATATATGGCTACATGAAGAAGGGCTACGCGTTTCTTTGTAGTACAGATCTTCCGACCGTTCCAAAACAAAGTGCCTTTATCCTTGGACCGCTAAATCATTAGATTGGTTTATTCGCCAAATTGGACGGGTAGTCTTTGACAGCGCGATTTCCTCTGCTGTTGGTTAAGTCGGTCGTTAATGCGTATCAGCTTTTCACACAGTCGTTTTAATTAGCTTACGTGGCCATTTTGTAGTGCGCATGGATCCGGGCCACGAAGTAATTCTACTGATCTCGTGCCATGTGCAACGTTGTGATCCAACGGAAATAACCGCAATCGTCCC
seq00006   TGTTGTCCTCGACATGTCCTGTTTGAAGACATTGCCTCTATTATCATTGGGTGAGTGAGCTTCGCCGGCAAGGGAAATCATTAGCTTAGGACGATGGATATGACGGGTTCCAACCCACTGACTACTGAATCTCCAAATAAGCGCGTACCTTTTTTGTGTACTGGAGCTCTTCTTTCTATTCGGCCACTATAGGGGTGCCCGACCTTAAGTTATGAATCATCTCGAATCCACCCCAACGAGGTCCAAGTAGGAGCGATCGTGGATCCCTGAACACATAATCCAGGCTGCACGAGCACCTGGAGTCCAGAGCCTTATATGTGTAGGAGTTAATACTAGCTACCAGTGGACAATTGCAGTGCGAAAATCCGTATCCAACATGTCGATCAGAAACATTAGAAATAACGTAGGGAAAACCCAGATTTTCATTAGGGATGACAGAACATCAACGGCTTTCAACGTGTGCTCTAAGCCACGCCCAGCTGATCCCTTAGGCATGAAGCGCGGATACGACATGAAACCGTCATGCACATAAAGATTAGCAGCAGGAGGGCCAAGAATCAACGTGTTTGTAATTCTAAGATGTGAGTGGCACAAGATTTAGCCTGCGTAATGATGCGAATTGGGGTATACCATTCAATTAGCGTCACCTCTACACTCTTACGCAAACGCACCATTGGTCACACAGGCGAAATGAACTCCTGCGGGAGTCGGCTCTTCCTCAAATGGGGTGGGTCTACTCCCACGCGCATTGAAGGAAACCCTCGGCTGCACGAGCAACTGCTGTTCGTACGGAGCAGTTGAATCCTCATCAGTGTCCGTGGGATCCCTTGCTGACCGGGGGGTTCCTCTTACAGAGCCCGAGGACCCAGTAAAGGGGACAGAAAGCTCTTTACAAAAACCTCGAAGGAGGAGTAATGCATTCTAAACCGTGCTACTCACATCTCAATAAACGAGCATGTTCCGTAGGGCTTTTGCCCACCAGGAAGACGTTGCCACATTTGCCAGATGACAACACACTGAATATCCTATGTCCCCAGATACGCTCTACCAATCAACGCGACTACACTCGGCGAGAGATCAGACACCGCCGTCGGCATGACTAACTCTAGCAATGTTGAAAATATGGCAAGTTACGCAAAGGCAGGATACTTCATATAGGTACGCTAGGTCACCCACCCCTCGGGAGTTCCGAACCAAGTTCCGCTTGACTGTTATTGTAACTATAGTAAATTCCATAGTACCTTGTTTTACGAAGTCTGGTTCCATTTATACAGATAAGGCCAGGCGTTGCGTCAAGGGTTTCGCTAACGCCTTGGAAGCCACTTTCACGTCCTGCCGATGGTGTCTCCCACTAATTCGAGAAAGAGCCGAATTCCGCGGAACGCATGATAGCACTCTGCAATCGAGTGACTTCAATGGCTGGTGAAGCGATAGCACGATGGGCTTAACGCAGCAGGACTGAGTTAACCCCGGACCTCTTCTAGTCAGGCCGCCGGGGGGTTTTGACTACTTGGCAGTGCGGTGTCTCGTATGTCAGCTCTAAGGCTGTTTTGCGCACTAGGTAGGCCGACCCATTGCGACCCCATACACGACGATGTAACCCCAGCGCTTGCTTGGGCCGTAGCGATACGGCACTGAATCCAGCGGCACCCGAAAAGAAGAGGCGGAATGCTGGCGGCCAAAATGTCTGACTGTGGCGAGGCCTTGTTAAGCGAGGTGGGAGAGCCACTTGTTCATGCTTACTTAGATTCATGTACTTAGACAATGATCAGCGTACCCCTGAGTATTAATTAAGTCTTTTCTATCATGTGGTGAAGGATGCGCATTGTAGCGAGAACACGCTTGTCTATAGATGCCGGCAGTCACTAGAAAACGAAAGCAGCAGTCCTCCAGCGTGGCCCGTGTTTACTGTTCCCGAAAAGTGAGATCGCTTCAACAGTTCATCGATCAGAGGTCATCCCCATATATGGCTACATGAAGAAGGGCTACGCGTTTCTTTGTAGTACAGATCTTCCGACCGTTCCAAAACAAAGTGCCTTTATCCTTGGACCGCTAAATCATTAGATTGGTTTATTCGCCAAATTAGACGGGTAGTCTTTGACAGCGCGATTTCCTCTGCTGTTGGTTAAGTCGGTCGTTAATGCGTATCAGCTTTTCACACAGTCGTTTTAATTAGCTTACGTGGCCATTTTGTAGTGCGCATGGATCCGGGCCACGAAGTAATTCTACTGATCTCGTGCCATGTGCAACGTTGTGATCCAACGGAAATAACCGCAATCGTCCC
seq00007   TGTTGTCCTCGACATGTCCTGTTTGAAGACATTGCCTCTATTATCATTGGGTGAGTGAGCTTCGCCGGCAAGGGAAATCATTAGCTTAGGACGATGGATATGACGGGTTCCAACCCACTGACTGCTGAATCTCCAAATAAGCGCGTACCTTTTTTGTGTACTGGAGCTCTTCTTTCTATTCGGCCACTATAGGGGTGCCCGACCTTAAGTTATGAATCATCTCGAATCCACCCCAACGAGGTCCAAGTAGGAGCGATCGTGGATCCCTGAACACATAATCCAGGCTGCACGAGCACCTGGAGTCCAGAGCCTTATATGTGTAGGAGTTAATACTAGCTACCAGTGGACAATTGCAGTGCGAAAATCCGTATCCAACATGTCGATCAGAAACATTAGAAATAACGTGGGGAAAACCCAGATTTTCATTAGGGATGACAGAACATCAACGGCTTTCAACGTGTGCTCTAAGCCACGCCCAGCTGATCCCTTAGGCATGAAGCGCGGATACGACATGAAACCGTCATGCACATAAAGATTAGCAGCAGGAGGGCCAAGAATCAACGTGTTTGTAATTCTAAGATGTGAGTGGCACAAGATTTAGCCTGCGTAATGATGCGAATTGGGGTATACCATTCAATTAGCGTCACCTCTACACTCTTACGCAAACGCACCATTGGTCACACAGGCGAAATGAACTCCTGCGGGAGTCGGCTCTTCCTCAAATGGGGTGGGTCTACTCCCACGCGCATTGAAGGAAACCCTCGGCTGCACGAGCAACTGCTGTTCGTACGGAGCAGTTGAATCCTCATCAGTGTCCGTGGGATCCCTTGCTGACCGGGGGGTTCCTCTTACAGAGCCCGAGGACCCAGTAAAGGGGACAGAAAGCTCTTTACAAAAACCTCGAAGGAGGAGTAATGCATTCTAAACCGTGCTACTCACATCTCAATAAACGAGCATGTTCCGTAGGGCTTTTGCCCACCAGGAAGACGTTGCCACATTTGCCAGATGACAACACACTGAATATCCTATGTCCCCAGATACGCTCTACCAATCAACGCGACTACACTCGGCGAGAGATCAGACACCGCCGTCGGCATGACTAACTCTAGCAATGTTGAAAATATGGCAAGTTACGCAAAGGCAGGATACTTCATATAGGTACGCTAGGTCACCCACCCCTCGGGAGTTCCGAACCAAGTTCCGCTTGACTGTTATTGTAACTATAGTAAATTCCATAGTACCTTGTTTTACGAAGTCTGGTTCCATTTATACAGATAAGGCCAGGCGTTGCGTCAAGGGTTTCGCTAACGCCTTGGAAGCCACTTTCACGTCCTGCCGATGGTGTCTCCCACTAATTCGAGAAAGAGCCGAATTCCGCGGAACGCATGATAGCACTCTGCAATCGAGTGACTTCAATGGCTGGTGAAGCGATAGCACGATGGGCTTAACGCAGCAGGACTGAGTTAACCCCGGACCTCTTCTAGTCAGGCCGCCGGGGGGTTTTGACTACTTGGCAGTGCGGTGTCTCGTATGTCAGCTCTAAGGCTGTTTTGCGCACTAGGTAGGCCGACCCATTGCGACCCCATACACGACGATGTAACCCCAGCGCTTGCTTGGGCCGTAGCGATACGGCACTGAATCCAGCGGCACCCGAAAAGAAGAGGCGGAATGCTGGCGGCCAAAATGTCTGACTGTGGCGAGGCCTTGTTAAGCGAGGTGGGAGAGCCACTTGTTCATGCTTACTTAGATTCATGTACTTAGACAATGATCAGCGTACCCCTGAGTATTAATTAAGTCTTTTCTATCATGTGGTGAAGGATGCGCATTGTAGCGAGAACACGCTTGTCTATAGATGCCGGCAGTCACTAGAAAACGAAAGCAGCAGTCCTCCAGCGTGGCCCGTGTTTACTGTTCCCGAAAAGTGAGATCGCTTCAACAGTTCATCGATCAGAGGTCATCCCCATATATGGCTACATGAAGAAGGGCTACGCGTTTCTTTGTAGTACAGATCTTCCGACCGTTCCAAAACAAAGTGCCTTTATCCTTGGACCGCTAAATCATTAGATTGGTTTATTCGCCAAATTTGACGGGTAGTCTTTGACAGCGCGATTTCCTCTGCTGTTGGTTAAGTCGGTCGTTAATGCGTATCAGCTTTTCACACAGTCGTTTTAATTAGCTTACGTGGCCATTTTGTAGTGCGCATGGATCCGGGCCACGAAGTAATTCTACTGATCTCGTGCCATGTGCAACGTTGTGATCCAACGGAAATAACCGCAATCGTCCC
seq00008   TGTTGTCCTCGACATGTCCTGTTTGAAGACATTGCCTCTATTATCATTGGGTGAGTGAGCTTCGCCGGCAAGGGAAATCATTAGCTTAGGACGATGGATATGACGGGTTCCAACCCACTGACTACTGAATCTCCAAATAAGCGCGTACCTTTTTTGTGTACTGGAGCTCTTCTTTCTATTCGGCCACTATAGGGGTGCCCGACCTTAAGTTATGAATCATCTCGAATCCACCCCAACGAGGTCCAAGTAGGAGCGATCGTGGATCCCTGAACACATAATCCAGGCTGCACGAGCACCTGGAGTCCAGAGCCTTATATGTGTAGGAGTTAATACTAGCTACCAGTGGACAATTGCAGTGCGAAAATCCGTATCCAACATGTCGATCAGAAACATTAGAAATAACGTGGGGAAAACCCAGATTTTCATTAGGGATGACAGAACATCAACGGCTTTCAACGTGTGCTCTAAGCCACGCCCAGCTGATCCCTTAGGCATGAAGCGCGGATACGACATGAAACCGTCATGCACATAAAGATTAGCAGCAGGAGGGCCAAGAATCAACGTGTTTGTAATTCTAAGATGTGAGTGGCACAAGATTTAGCCTGCGTAATGATGCGAATTGGGGTATACCATTCAATTAGCGTCACCTCTACACTCTTACGCAAACGCACCATTGGTCACACAGGCGAAATGAACTCCTGCGGGAGTCGGCTCTTCCTCAAATGGGGTGGGTCTACTCCCACGCGCATTGAAGGAAACCCTCGGCTGCACGAGCAACTGCTGTTCGTACGGAGCAGTTGAATCCTCATCAGTGTCCGTGGGATCCCTTGCTGACCGGGGGGTTCCTCTTACAGAGCCCGAGGACCCAGTAAAGGGGACAGAAAGCTCTTTACAAAAACCTCGAAGGAGGAGTAATGCATTCTAAACCGTGCTACTCACATCTCAATAAACGAGCATGTTCCGTAGGGCTTTTGCCCACCAGGAAGACGTTGCCACATTTGCCAGATGACAACACACTGAATATCCTATGTCCCCAGATACGCTCTACCAATCAACGCGACTACACTCGGCGAGAGATCAGACACCGCCGTCGGCATGACTAACTCTAGCAATGTTGAAAATATGGCAAGTTACGCAAAGGCAGGATACTTCATATAGGTACGCTAGGTCACCCACCCCTCGGGAGTTCCGAACCAAGTTCCGCTTGACTGTTATTGTAACTATAGTAAATTCCATAGTACCTTGTTTTACGAAGTCTGGTTCCATTTATACAGATAAGGCCAGGCGTTGCGTCAAGGGTTTCGCTAACGCCTTGGAAGCCACTTTCACGTCCTGCCGATGGTGTCTCCCACTAATTCGAGAAAGAGCCGAATTCCGCGGAACGCATGATAGCACTCTGCAATCGAGTGACTTCAATGGCTGGTGAAGCGATAGCACGATGGGCTTAACGCAGCAGGACTGAGTTAACCCCGGACCTCTTCCAGTCAGGCCGCCGGGGGGTTTTGACTACTTGGCAGTGCGGTGTCTCGTATGTCAGCTCTAAGGCTGTTTTGCGCACTAGGTAGGCCGACCCATTGCGACCCCATACACGACGATGTAACCCCAGCGCTTGCTTGGGCCGTAGCGATACGGCACTGAATCCAGCGGCACCCGAAAAGAAGAGGCGGAATGCTGGCGGCCAAAATGTCTGACTGTGGCGAGGCCTTGTTAAGCGAGGTGGGAGAGCCACTTGTTCATGCTTACTTAGATTCATGTACTTAGACAATGATCAGCGTACCCCTGAGTATTAATTAAGTCTTTTCTATCATGTGGTGAAGGATGCGCATTGTAGCGAGAACACGCTTGTCTATAGATGCCGGCAGTCACTAGAAAACGAAAGCAGCAGTCCTCCAGCGTGGCCCGTGTTTACTGTTCCCGAAAAGTGAGATCGCTTCAACAGTTCATCGATCAGAGGTCATCCCCATATATGGCTACATGAAGAAGGGCTACGCGTTTCTTTGTAGTACAGATCTTCCGACCGTTCCAAAACAAAGTGCCTTTATCCTTGGACCGCTAAATCATTAGATTGGTTTATTCGCCAAATTGGACGGGTAGTCTTTGACAGCGCGATTTCCTCTGCTGTTGGTTAAGTCGGTCGTTAATGCGTATCAGCTTTTCACACAGTCGTTTTAATTAGCTTACGTGGCCATTTTGTAGTGCGCATGGATCCGGGCCACGAAGTAATTCTACTGATCTCGTGCCATGTGCAACGTTGTGATCCAACGGAAATAACCGCAATCGTCCC
seq00009   TGTTGTCCTCGACATGTCCTGTTTGAAGACATTGCCTCTATTATCATTGGGTGAGTGAGCTTCGCCGGCAAGGGAAATCATTAGCTTAGGACGATGGATATGACGGGTTCCAACCCACTGACTACTGAATCTCCAAATAAGCGCGTACCTTTTTTGTGTACTGGAGCTCTTCTTTCTATTCGGCCACTATAAGGGTGCCCGACCTTAAGTTATGAATCATCTCGAATCCACCCCAACGAGGTCCAAGTAGGAGCGATCGTGGATCCCTGAACACATAATCCAGGCTGCACGAGCACCTGGAGTCCAGAGCCTTATATGTGTAGGAGTTAATACTAGCTACCAGTGGACAATTGCAGTGCGAAAATCCGTATCCAACATGTCGATCAGAAACATTAGAAATAACGTGGGGAAAACCCAGATTTTCATTAGGGATGACAGAACATCAACGGCTTTCAACGTGTGCTCTAAGCCACGCCCAGCTGATCCCTTAGGCATGAAGCGCGGATACGACATGAAACCGTCATGCACATAAAGATTAGCAGCAGGAGGGCCAAGAATCAACGTGTTTGTAATTCTAAGATGTGAGTGGCACAAGATTTAGCCTGCGTAATGATGCGAATTGGGGTATACCATTCAATTAGCGTCACCTCTACACTCTTACGCAAACGCACCATTGGTCACACAGGCGAAATGAACTCCTGCGGGAGTCGGCTCTTCCTCAAATGGGGTGGGTCTACTCCCACGCGCATTGAAGGAAACCCTCGGCTGCACGAGCAACTGCTGTTCGTACGGAGCAGTTGAATCCTCATCAGTGTCCGTGGGATCCCTTGCTGACCGGGGGGTTCCTCTTACAGAGCCCCAGGACCCAGTAAAGGGGACAGAAAGCTCTTTACAAAAACCTCGAAGGAGGAGTAATGCATTCTAAACCGTGCTACTCACATCTCAATAAACGAGCATGTTCCGTAGGGCTTTTGCCCACCAGGAAGACGTTGCCACATTTGCCAGATGACAACACACTGAATATCCTATGTCCCCAGATACGCTCTACCAATCAACGCGACTACACTCGGCGAGAGATCAGACACCGCCGTCGGCATGACTAACTCTAGCAATGTTGAAAATATGGCAAGTTACGCAAAGGCAGGATACTTCATATAGGTACGCTAGGTCACCCACCCCTCGGGAGTTCCGAACCAAGTTCCGCTTGACTGTTATTGTAACTATAGTAAATTCCATAGTACCTTGTTTTACGAAGTCTGGTTCCATTTATACAGATAAGGCCAGGCGTTGCGTCAAGGGTTTCGCTAACGCCTTGGAAGCCACTTTCACGTCCTGCCGATGGTGTCTCCCACTAATTCGAGAAAGAGCCGAATTCCGCGGAACGCATGATAGCACTCTGCAATCGAGTGACTTCAATGGCTGGTGAAGCGATAGCACGATGGGCTTAACGCAGCAGGACTGAGTTAACCCCGGACCTCTTCTAGTCAGGCCGCCGGGGGGTTTTGACTACTTGGCAGTGCGGTGTCTCGTATGTCAGCTCTAAGGCTGTTTTGCGCACTAGGTAGGCCGACCCATTGCGACCCCATACACGACGATGTAACCCCAGCGCTTGCTTGGGCCGTAGCGATACGGCACTGAATCCAGCGGCACCCGAAAAGAAGAGGCGGAATGCTGGCGGCCAAAATGTCTGACTGTGGCGAGGCCTTGTTAAGCGAGGTGGGAGAGCCACTTGTTCATGCTTACTTAGATTCATGTACTTAGACAATGATCAGCGTACCCCTGAGTATTAATTAAGTCTTTTCTATCATGTGGTGAAGGATGCGCATTGTAGCGAGAACACGCTTGTCTATAGATGCCGGCAGTCACTAGAAAACGAAAGCAGCAGTCCTCCAGCGTGGCCCGTGTTTACTGTTCCCGAAAAGTGAGATCGCTTCAACAGTTCATCGATCAGAGGTCATCCCCATATATGGCTACATGAAGAAGGGCTACGCGTTTCTTTGTAGTACAGATCTTCCGACCGTTCCAAAACAAAGTGCCTTTATCCTTGGACCGCTAAATCATTAGATTGGTTTATTCGCCAAATTGGACGGGTAGTCTTTGACAGCGCGATTTCCTCTGCTGTTGGTTAAGTCGGTCGTTAATGCGTATCAGCTTTTCACACAGTCGTTTTAATTAGCTTACGTGGCCATTTTGTAGTGCGCATGGATCCGGGCCACGAAGTAATTCTACTGATCTCGTGCCATGTGCAACGTTGTGATCCAACGGAAATAACCGCAATCGTCCC
seq00010   TGTTGTCCTCGACATGTCCTGTTTGAAGACATTGCCTCTATTATCATTGGGTGAGTGAGCTTCGCCGGCAAGGGAAATCATTAGCTTAGGACGATGGATATGACGGGTTCCAACCCACTGACTACTGAATCTCCAAATAAGCGCGTACCTTTTTTGTGTACTGGAGCTCTTCTTTCTATTCGGCCACTATAGGGGTGCCCGACCTTAAGTTATGAATCATCTCGAATCCACCCCAACGAGGTCCAAGTAGGAGCGATCGTGGATCCCTGAACACATAATCCAGGCTGCACGAGCACCTGGAGTCCAGAGCCTTATATGTGTAGGAGTTAATACTAGCTACCAGTGGACAATTGCAGTGCGAAAATCCGTATCCAACATGTCGATCAGAAACATTAGAAATAACGTGGGGAAAACCCAGATTTTCATTAGGGATGACAGAACATCAACGGCTTTCAACGTGTGCTCTAAGCCACGCCCAGCTGATCCCTTAGGCATGAAGCGCGGATACGACATGAAACCGTCATGCACATAAAGATTAGCAGCAGGAGGGCCAAGAATCAACGTGTTTGTAATTCTAAGATGTGAGTGGCACAAGATTTAGCCTGCGTAATGATGCGAATTGGGGTATACCATTCAATTAGCGTCACCTCTACACTCTTACGCAAACGCACCATTGGTCACACAGGCGAAATGAACTCCTGCGGGAGTCGGCTCTTCCTCAAATGGGGTGGGTCTACTCCCACGCGCATTGAAGGAAACCCTCGGCTGCACGAGCAACTGCTGTTCGTACGGAGCAGTTGAATCCTCATCAGTGTCCGTGGGATCCCTTGCTGACCGGGGGGTTCCTCTTACAGAGCCCGAGGACCCAGTAAAGGGGACAGAAAGCTCTTTACAAAAACCTCGAAGGAGGAGTAATGCATTCTAAACCGTGCTACTCACATCTCAATAAACGAGCATGTTCCGTAGGGCTTTTGCCCACCAGGAAGACGTTGCCACATTTGCCAGATGACAACACACTGAATATCCTATGTCCCCAGATACGCTCTACCAATCAACGCGACTACACTCGGCGAGAGATCAGACACCGCCGTCGGCATGACTAACTCTAGCAATGTTGAAAATATGGCAAGTTACGCAAAGGCAGGATACTTCATATAGGTACGCTAGGTCACCCACCCCTCGGGAGTTCCGAACCAAGTTCCGCTTGACTGTTATTGTAACTATAGTAAATTCCATAGTACCTTGTTTTACGAAGTCTGGTTCCATTTATACAGATAAGGCCAGGCGTTGCGTCAAGGGTTTCGCTAACGCCTTGGAAGCCACTTTCACGTCCTGCCGATGGTGTCTCCCACTAATTCGAGAAAGAGCCGAATTCCGCGGAACGCATGATAGCACTCTGCAATCGAGTGACTTCAATGGCTGGTGAAGCGATAGCACGATGGGCTTAACGCAGCAGGACTGAGTTAACCCCGGACCTCTTCTAGTCAGGCCGCCGGGGGGTTTTGACTACTTGGCAGTGCGGTGTCTCGTATGTCAGCTCTAAGGCTGTTTTGCGCACTAGGTAGGCCGACCCATTGCGACCCCATACACGACGATGTAACCCCAGCGCTTGCTTGGGCCGTAGCGATACGGCACTGAATCCAGCGGCACCCGAAAAGAAGAGGCGGAATGCTGGCGGCCAAAATGTCTGACTGTGGCGAGGCCTTGTTAAGCGAGGTGGGAGAGCCACTTGTTCATGCTTACTTAGATTCATGTACTTAGACAATGATCAGCGTACCCCTGAGTATTAATTAAGTCTTTTCTATCATGTGGTGAAGGATGCGCATTGTAGCGAGAACACGCTTGTCTATAGATGCCGGCAGTCACTAGAAAACGAAAGCAGCAGTCCTCCAGCGTGGCCCGTGTTTACTGTTCCCGAAAAGTGAGATCGCTTCAACAGTTCATCGATCAGAGGTCATCCCCATATATGGCTACATGAAGAAGGGCTACGCGTTTCTTTGTAGTACAGATCTTCCGACCGTTCCAAAACAAAGTGCCTTTATCCTTGGACCGCTAAATCATTAGATTGGTTTATTCGCCAAATTGGACGGGTAGTCTTTGACAGCGCGATTTCCTCTGCTGTTGGTTAAGTCGGTCGTTAATGCGTATCAGCTTTTCACACAGTCGTTTTAATTAGCTTACGTGGCCATTTTGTAGTGCGCATGGATCCGGGCCACGAAGTAATTCTACTGATCTCGTGCCATGTGCAACGTTGTGATCCAACGGAAATAACCGCAATCGTCCC
seq00011   TGTTGTCCTCGACATGTCCTGTTTGAAGACATTGCCTCTATTATCATTGGGTGAGTGAGCTTCGCCGGCAAGGGAAATCATTAGCTTAGGACGATGGATATGACGGGTTCCAACCCACTGACTACTGAATCTCCAAATAAGCGCGTACCTTTTTTGTGTACTGGAGCTCTTCTTTCTATTCGGCCACTATAGGGGTGCCCGACCTTAAGTTATGAATCATCTCGAATCCACCCCAACGAGGTCCAAGTAGGAGCGATCGTGGATCCCTGAACACATAATCCAGGCTGCACGAGCACCTGGAGTCCAGAGCCTTATATGTGTAGGAGTTAATACTAGCTACCAGTGGACAATTGCAGTGCGAAAATCCGTATCCAACATGTCGATCAGAAACATTAGAAATAACGTGGGGAAAACCCAGATTTTCATTAGGGATGACAGAACATCAACGGCTTTCAACGTGTGCTCTAAGCCACGCCCAGCTGATCCCTTAGGCATGAAGCGCGGATACGACATGAAACCGTCATGCACATAAAGATTAGCAGCAGGAGGGCCAAGAATCAACGTGTTTGTAATTCTAAGATGTGAGTGGCACAAGATTTAGCCTGCGTAATGATGCGAATTGGGGTATACCATTCAATTAGCGTCACCTCTACACTCTTACGCAAACGCACCATTGGTCACACAGGCGAAATGAACTCCTGCGGGAGTCGGCTCTTCCTCAAATGGGGTGGGTCTACTCCCACGCGCATTGAAGGAAACCCTCGGCGGCACGAGCAACTGCTGTTCGTACGGAGCAGTTGAATCCTCATCAGTGTCCGTGGGATCCCTTGCTGACCGGGGGGTTCCTCTTACAGAGCCCGAGGACCCAGTAAAGGGGACAGAAAGCTCTTTACAAAAACCTCGAAGGAGGAGTAATGCATTCTAAACCGTGCTACTCACATCTCAATAAACGAGCATGTTCCGTAGGGCTTTTGCCCACCAGGAAGACGTTGCCACATTTGCCAGATGACAACACACTGAATATCCTATGTCCCCAGATACGCTCTACCAATCAACGCGACTACACTCGGCGAGAGATCAGACACCGCCGTCGGCATGACTAACTCTAGCAATGTTGAAAATATGGCAAGTTACGCAAAGGCAGGATACTTCATATAGGTACGCTAGGTCACCCACCCCTCGGGAGTTCCGAACCAAGTTCCGCTTGACTGTTATTGTAACTATAGTAAATTCCATAGTACCTTGTTTTACGAAGTCTGGTTCCATTTATACAGATAAGGCCAGGCGTTGCGTCAAGGGTTTCGCTAACGCCTTGGAAGCCACTTTCACGTCCTGCCGATGGTGTCTCCCACTAATTCGAGAAAGAGCCGAATTCCGCGGAACGCATGATAGCACTCTGCAATCGAGTGACTTCAATGGCTGGTGAAGCGATAGCACGATGGGCTTAACGCAGCAGGACTGAGTTAACCCCGGACCTCTTCTAGTCAGGCCGCCGGGGGGTTTTGACTACTTGGCAGTGCGGTGTCTCGTATGTCAGCTCTAAGGCTGTTTTGCGCACTAGGTAGGCCGACCCATTGCGACCCCATACACGACGATGTAACCCCAGCGCTTGCTTGGGCCGTAGCGATACGGCACTGAATCCAGCGGCACCCGAAAAGAAGAGGCGGAATGCTGGCGGCCAAAATGTCTGACTGTGGCGAGGCCTTGTTAAGCGAGGTGGGAGAGCCACTTGTTCATGCTTACTTAGATTCATGTACTTAGACAATGATCAGCGTACCCCTGAGTATTAATTAAGTCTTTTCTATCATGTGGTGAAGGATGCGCATTGTAGCGAGAACACGCTTGTCTATAGATGCCGGCAGTCACTAGAAAACGAAAGCAGCAGTCCTCCAGCGTGGCCCGTGTTTACTGTTCCCGAAAAGTGAGATCGCTTCAACAGTTCATCGATCAGAGGTCATCCCCATATATGGCTACATGAAGAAGGGCTACGCGTTTCTTTGTAGTACAGATCTTCCGACCGTTCCAAAACAAAGTGCCTTTATCCTTGGACCGCTAAATCATTAGATTGGTTTATTCGCCAAATTGGACGGGTAGTCTTTGACAGCGCGATTTCCTCTGCTGTTGGTTAAGTCGGTCGTTAATGCGTATCAGCTTTTCACACAGTCGTTTTAATTAGCTTACGTGGCCATTTTGTAGTGCGCATGGATCCGGGCCACGAAGTAATTCTACTGATCTCGTGCCATGTGCAACGTTGTGATCCAACGGAAATAACCGCAATCGTCCC
seq00012   TGTTGTCCTCGACATGTCCTGTTTGAAGACATTGCCTCTATTATCATTGGGTGAGTGAGCTTCGCCGGCAAGGGAAATCATTAGCTTAGGACGATGGATATGACGGGTTCCAACCCACTGACTACTGAATCTCCAAATAAGCGCGTACCTTTTTTGTGTACTGGAGCTCTTCTTTCTATTCGGCCACTATAGGGGTGCCCGACCTTAAGTTATGAATCATCTCGAATCCACCCCAACGAGGTCCAAGTAGGAGCGATCGTGGATCCCTGAACACATAATCCAGGCTGCACGAGCACCTGGAGTCCAGAGCCTTATATGTGTAGGAGTTAATACTAGCTACCAGTGGACAATTGCAGTGCGAAAATCCGTATCCAACATGTCGATCAGAAACATTAGAAATAACGTGGGGAAAACCCAGATTTTCATTAGGGATGACAGAACATCAACGGCTTTCAACGTGTGCTCTAAGCCACGCCCAGCTGATCCCTTAGGCATGAAGCGCGGATACGACATGAAACCGTCATGCACATAAAGATTAGCAGCAGGAGGGCCAAGAATCAACGTGTTTGTAATTCTAAGATGTGAGTGGCACAAGATTTAGCCTGCGTAATGATGCGAATTGGGGTATACCATTCAATTAGCGTCACCTCTACACTCTTACGCAAACGCACCATTGGTCACACAGGCGAAATGAACTCCTGCGGGAGTCGGCTCTTCCTCAAATGGGGTGGGTCTACTCCCACGCGCATTGAAGGAAACCCTCGGCTGCACGAGCAACTGCTGTTCGTACGGAGCAGTTGAATCCTCATCAGTGTCCGTGGGATCCCTTGCTGACCGGGGGGTTCCTCTTACAGAGCCCGAGGACCCAGTAAAGGGGACAGAAAGCTCTTTACAAAAACCTCGAAGGAGGAGTAATGCATTCTAAACCGTGCTACTCACATCTCAATAAACGAGCATGTTCCGTAGGGCTTTTGCCCACCAGGAAGACGTTGCCACATTTGCCAGATGACAACACACTGAATATCCTATGTCCCCAGATACGCTCTACCAATCAACGCGACTACACTCGGCGAGAGATCAGACACCGCCGTCGGCATGACTAACTCTAGCAATGTTGAAAATATGGCAAGTTACGCAAAGGCAGGATACTTCATATAGGTACGCTAGGTCACCCACCCCTCGGGAGTTCCGAACCAAGTTCCGCTTGACTGTTATTGTAACTATAGTAAATTCCATAGTACCTTGTTTTACGAAGTCTGGTTCCATTTATACAGATAAGGCCAGGCGTTGCGTCAAGGGTTTCGCTAACGCCTTGGAAGCCACTTTCACGTCCTGCCGATGGTGTCTCCCACTAATTCGAGAAAGAGCCGAATTCCGCGGAACGCATGATAGCACTCTGCAATCGAGTGACTTCAATGGCTGGTGAAGCGATAGCACGATGGGCTTAACGCAGCAGGACTGAGTTAACCCCGGACCTCTTCTAGTCAGGCCGCCGGGGGGTTTTGACTACTTGGCAGTGCGGTGTCTCGTATGTCAGCTCTAAGGCTGTTTTGCGCACTAGGTAGGCCGACCCATTGCGACCCCATACACGACGATGTAACCCCAGCGCTTGCTTGTGCCGTAGCGATACGGCACTGAATCCAGCGGCACCCGAAAAGAAGAGGCGGAATGCTGGCGGCCAAAATGTCTGACTGTGGCGAGGCCTTGTTAAGCGAGGTGGGAGAGCCACTTGTTCATGCTTACTTAGATTCATGTACTTAGACAATGATCAGCGTACCCCTGAGTATTAATTAAGTCTTTTCTATCATGTGGTGAAGGATGCGCATTGTAGCGAGAACACGCTTGTCTATAGATGCCGGCAGTCACTAGAAAACGAAAGCAGCAGTCCTCCAGCGTGGCCCGTGTTTACTGTTCCCGAAAAGTGAGATCGCTTCAACAGTTCATCGATCAGAGGTCATCCCCATATATGGCTACATGAAGAAGGGCTACGCGTTTCTTTGTAGTACAGATCTTCCGACCGTTCCAAAACAAAGTGCCTTTATCCTTGGACCGCTAAATCATTAGATTGGTTTATTCGCCAAATTGGACGGGTAGTCTTTGACAGCGCGATTTCCTCTGCTGTTGGTTAAGTCGGTCGTTAATGCGTATCAGCTTTTCACACAGTCGTTTTAATTAGCTTACGTGGCCATTTTGTAGTGCGCATGGATCCGGGCCACGAAGTAATTCTACTGATCTCGTGCCATGTGCAACGTTGTGATCCAACGGAAATAACCGCAATCGTCCC
seq00013   TGTTGTCCTCGACATGTCCTGTTTGAAGACATTGCCTCTATTATCATTGGGTGAGTGAGCTTCGCCGGCAAGGGAAATCATTAGCTTAGGACGATGGATATGACGGGTTCCAACCCACTGACTACTGAATCTCCAAATAAGCGCGTACCTTTTTTGTGTACTGGAGCTCTTCTTTCTATTCGGCCACTATAGGGGTGCCCGACCTTAAGTTATGAATCATCTCGAATCCACCCCAACGAGGTCCAAGTAGGAGCGATCGTGGATCCCTGAACACATAATCCAGGCTGCACGAGCACCTGGAGTCCAGAGCCTTATATGTGTAGGAGTTAATACTAGCTACCAGTGGACAATTGCAGTGCGAAAATCCGTATCCAACATGTCGATCAGAAACATTAGAAATAACGTGGGGAAAACCCAGATTTTCATTAGGGATGACAGAACATCAACGGCTTTCAACGTGTGCTCTAAGCCACGCCCAGCTGATCCCTTAGGCATGAAGCGCGGATACGACATGAAACCGTCATGCACATAAAGATTAGCAGCAGGAGGGCCAAGAATCAACGTGTTTGTAATTCTAAGATGTGAGTGGCACAAGATTTAGCCTGCGTAATGATGCGAATTGGGGTATACCATTCAATTAGCGTCACCTCTACACTCTTACGCAAACGCACCATTGGTCACACAGGCGAAATGAACTCCTGCGGGAGTCGGCTCTTCCTCAAATGGGGTGGGTCTACTCCCACGCGCATTGAAGGAAACCCTCGGCTGCACGAGCAACTGCTGTTCGTACGGAGCAGTTGAATCCTCATCAGTGTCCGTGGGATCCCTTGCTGACCGGGGGGTTCCTCTTACAGAGCCCGAGGACCCAGTAAAGGGGACAGAAAGCTCTTTACAAAAACCTCGAAGGAGGAGTAATGCATTCTAAACCGTGCTACTCACATCTCAATAAACGAGCATGTTCCGTAGGGCTTTTGCCCACCAGGAAGACGTTGCCACATTTGCCAGATGACAACACACTGAATATCCTATGTCCCCAGATACGCTCTACCAATCAACGCGACTACACTCGGCGAGAGATCAGACACCGCCGTCGGCATGACTAACTCTAGCAATGTTGAAAATATGGCAAGTTACGCAAAGGCAGGATACTTCATATAGGTACGCTAGGTCACCCACCCCTCGGGAGTTCCGAACCAAGTTCCGCTTGACTGTTATTGTAACTATAGTAAATTCCATAGTACCTTGTTTTACGAAGTCTGGTTCCATTTATACAGATAAGGCCAGGCGTTGCGTCAAGGGTTTCGCTAACGCCTTGGAAGCCACTTTCACGTCCTGCCGATGGTGTCTCCCACTAATTCGAGAAAGAGCCGAATTCCGCGGAACGCATGATAGCACTCTGCAATCGAGTGACTTCAATGGCTGGTGAAGCGATAGCACGATGGGCTTAACGCAGCAGGACTGAGTTAACCCCGGACCTCTTCTAGTCAGGCCGCCGGGGGGTTTTGACTACTTGGCAGTGCGGTGTCTCGTATGTCAGCTCTAAGGCTGTTTTGCGCACTAGGTAGGCCGACCCATTGCGACCCCATACACGACGATGTAACCCCAGCGCTTGCTTGGGCCGTAGCGATACGGCACTGAATCCAGCGGCACCCGAAAAGAAGAGGCGGAATGCTGGCGGCCAAAATGTCTGACTGTGGCGAGGCCTTGTTAAGCGAGGTGGGAGAGCCACTTGTTCATGCTTACTTAGATTCATGTACTTAGACAATGATCAGCGTACCCCTGAGTATTAATTAAGTCTTTTCTATCATGTGGTGAAGGATGCGCATTGTAGCGAGAACACGCTTGTCTATAGATGCCGGCAGTCACTAGAAAACGAAAGCAGCAGTCCTCCAGCGTGGCCCGTGTTTACTGTTCCCGAAAAGTGAGATCGCTTCAACAGTTCATCGATCAGAGGTCATCCCCATATATGGCTACATGAAGAAGGGCTACGCGTTTCTTTGTAGTACAGATCTTCCGACCGTTCCAAAACAAAGTGCCTTTATCCTTGGACCGCTAAATCATTAGATTGGTTTATTCGCCAAATTGGACGGGTAGTCTTTGACAGCGCGATTTCCTCTGCTGTTGGTTAAGTCGGTCGTTAATGCGTATCAGCTTTTCACACAGTCGTTTTAATTAGCTTACGTGGCCATTTTGTAGTGCGCATGGATCCGGGCCACGAAGTAATTCTACTGATCTCGTGCCATGTGCAACGTTGTGATCCAACGGAAATAACCGCAATCGTCCC
seq00014   TGTTGTCCTCGACATGTCCTGTTTGAAGACATTGCCTCTATTATCATTGGGTGAGTGAGCTTCGCCGGCAAGGGAAATCATTAGCTTAGGACGATGGATATGACGGGTTCCAACCCACTGACTACTGAATCTCCAAATAAGCGCGTACCTTTTTTGTGTACTGGAGCTCTTCTTTCTATTCGGCCACTATAGGGGTGCCCGACCTTAAGTTATGAATCATCTCGAATCCACCCCAACGAGGTCCAAGTAGGAGCGATCGTGGATCCCTGAACACATAATCCAGGCTGCACGAGCACCTGGAGTCCAGAGCCTTATATGTGTAGGAGTTAATACTAGCTACCAGTGGACAATTGCAGTGCGAAAATCCGTATCCAACATGTCGATCAGAAACATTAGAAATAACGTGGGGAAAACCCAGATTTTCATTAGGGATGACAGAACATCAACGGCTTTCAACGTGTGCTCTAAGCCACGCCCAGCTGATCCCTTAGGCATGAAGCGCGGATACGACATGAAACCGTCATGCACATAAAGATTAGCAGCAGGAGGGCCAAGAATCAACGTGTTTGTAATTCTAAGATGTGAGTGGCACAAGATTTAGCCTGCGTAATGATGCGAATTGGGGTATACCATTCAATTAGCGTCACCTCTACACTCTTACGCAAACGCACCATTGGTCACACAGGCGAAATGAACTCCTGCGGGAGTCGGCTCTTCCTCAAATGGGGTGGGTCTACTCCCACGCGCATTGAAGGAAACCCTCGGCTGCACGAGCAACTGCTGTTCGTACGGAGCAGTTGAATCCTCATCAGTGTCCGTGGGATCCCTTGCTGACCGGGGGGTTCCTCTTACAGAGCCCGAGGACCCAGTAAAGGGGACAGAAAGCTCTTTACAAAAACCTCGAAGGAGGAGTAATGCATTCTAAACCGTGCTACTCACATCTCAATAAACGAGCATGTTCCGTAGGGCTTTTGCCCACCAGGAAGACGTTGCCACATTTGCCAGATGACAACACACTGAATATCCTATGTCCCCAGATACGCTCTACCAATCAACGCGACTACACTCGGCGAGAGATCAGACACCGCCGTCGGCATGACTAACTCTAGCAATGTTGAAAATATGGCAAGTTACGCAAAGGCAGGATACTTCATATAGGTACGCTAGGTCACCCACCCCTCGGGAGTTCCGAACCAAGTTCCGCTTGACTGTTATTGTAACTATAGTAAATTCCATAGTACCTTGTTTTACGAAGTCTGGTTCCATTTATACAGATAAGGCCAGGCGTTGCGTCAAGGGTTTCGCTAACGCCTTGGAAGCCACTTTCACGTCCTGCCGATGGTGTCTCCCACTAATTCGAGAAAGAGCCGAATTCCGCGGAACGCATGATAGCACTCTGCAATCGAGTGACTTCAATGGCTGGTGAAGCGATAGCACGATGGGCTTAACGCAGCAGGACTGAGTTAACCCCGGACCTCTTCTAGTCAGGCCGCCGGGGGGTTTTGACTACTTGGCAGTGCGGTGTCTCGTATGTCAGCTCTAAGGCTGTTTTGCGCACTAGGTAGGCCGACCCATTGCGACCCCATACACGACGATGTAACCCCAGCGCTTGCTTGGGCCGTAGCGATACGGCACTGAATCCAGCGGCACCCGAAAAGAAGAGGCGGAATGCTGGCGGCCAAAATGTCTGACTGTGGCGAGGCCTTGTTAAGCGAGGTGGGAGAGCCACTTGTTCATGCTTACTTAGATTCATGTACTTAGACAATGATCAGCGTACCCCTGAGTATTAATTAAGTCTTTTCTATCATGTGGTGAAGGATGCGCATTGTAGCGAGAACACGCTTGTCTATAGATGCCGGCAGTCACTAGAAAACGAAAGCAGCAGTCCTCCAGCGTGGCCCGTGTTTACTGTTCCCGAAAAGTGAGATCGCTTCAACAGTTCATCGATCAGAGGTCATCCCCATATATGGCTACATGAAGAAGGGCTACGCGTTTCTTTGTAGTACAGATCTTCCGACCGTTCCAAAACAAAGTGCCTTTATCCTTGGACCGCTAAATCATTAGATTGGTTTATTCGCCAAATTGGACGGGTAGTCTTTGACAGCGCGATTTCCTCTGCTGTTGGTTAAGTCGGTCGTTAATGCGTATCAGCTTTTCACACAGTCGTTTTAATTAGCTTACGTGGCCATTTTGTAGTGCGCATGGATCCGGGCCACGAAGTAATTCTACTGATCTCGTGCCATGTGCAACGTTGTGATCCAACGGAAATAACCGCAATCGTCCC
seq00015   TGTTGTCCTCGACATGTCCTGTTTGAAGACATTGCCTCTATTATCATTGGGTGAGTGAGCTTCGCCGGCAAGGGAAATCATTAGCTTAGGACGATGGATATGACGGGTTCCAACCCACTGACTACTGAATCTCCAAATAAGCGCGTACCTTTTTTGTGTACTGGAGCTCTTCTTTCTATTCGGCCACTATAGGGGTGCCCGACCTTAAGTTATGAATCATCTCGAATCCACCCCAACGAGGTCCAAGTAGGAGCGATCGTGGATCCCTGAACACATAATCCAGGCTGCACGAGCACCTGGAGTCCAGAGCCTTATATGTGTAGGAGTTAATACTAGCTACCAGTGGACAATTGCAGTGCGAAAATCCGTATCCAACATGTCGATCAGAAACATTAGAAATAACGTGGGGAAAACCCAGATTTTCATTAGGGATGACAGAACATCAACGGCTTTCAACGTGTGCTCTAAGCCACGCCCAGCTGATCCCTTAGGCATGAAGCGCGGATACGACATGAAACCGTCATGCACATAAAGATTAGCAGCAGGAGGGCCAAGAATCAACGTGTTTGTAATTCTAAGATGTGAGTGGCACAAGATTTAGCCTGCGTAATGATGCGAATTGGGGTATACCATTCAATTAGCGTCACCTCTACACTCTTACGCAAACGCACCATTGGTCACACAGGCGAAATGAACTCCTGCGGGAGTCGGCTCTTCCTCAAATGGGGTGGGTCTACTCCCACGCGCATTGAAGGAAACCCTCGGCTGCACGAGCAACTGCTGTTCGTACGGAGCAGTTGAATCCTCATCAGTGTCCGTGGGATCCCTTGCTGACCGGGGGGTTCCTCTTACAGAGCCCGAGGACCCAGTAAAGGGGACAGAAAGCTCTTTACAAAAACCTCGAAGGAGGAGTAATGCATTCTAAACCGTGCTACTCACATCTCAATAAACGAGCATGTTCCGTAGGGCTTTTGCCCACCAGGAAGACGTTGCCACATTTGCCAGATGACAACACACTGAATATCCTATGTCCCCAGATACGCTCTACCAATCAACGCGACTACACTCGGCGAGAGATCAGACACCGCCGTCGGCATGACTAACTCTAGCAATGTTGAAAATATGGCAAGTTACGCAAAGGCAGGATACTTCATATAGGTACGCTAGGTCACCCACCCCTCGGGAGTTCCGAACCAAGTTCCGCTTGACTGTTATTGTAACTATAGTAAATTCCATAGTACCTTGTTTTACGAAGTCTGGTTCCATTTATACAGATAAGGCCAGGCGTTGCGTCAAGGGTTTCGCTAACGCCTTGGAAGCCACTTTCACGTCCTGCCGATGGTGTCTCCCACTAATTCGAGAAAGAGCCGAATTCCGCGGAACGCATGATAGCACTCTGCAATCGAGTGACTTCAATGGCTGGTGAAGCGATAGCACGATGGGCTTAACGCAGCAGGACTGAGTTAACCCCGGACCTCTTCTAGTCAGGCCGCCGGGGGGTTTTGACTACTTGGCAGTGCGGTGTCTCGTATGTCAGCTCTAAGGCTGTTTTGCGCACTAGGTAGGCCGACCCATTGCGACCCCATACACGACGATGTAACCCCAGCGCTTGCTTGGGCCGTAGCGATACGGCACTGAATCCAGCGGCACCCGAAAAGAAGAGGCGGAATGCTGGCGGCCAAAATGTCTGACTGTGGCGAGGCCTTGTTAAGCGAGGTGGGAGAGCCACTTGTTCATGCTTACTTAGATTCATGTACTTAGACAATGATCAGCGTACCCCTGAGTATTAATTAAGTCTTTTCTATCATGTGGTGAAGGATGCGCATTGTAGCGAGAACACGCTTGTCTATAGATGCCGGCAGTCACTAGAAAACGAAAGCAGCAGTCCTCCAGCGTGGCCCGTGTTTACTGTTCCCGAAAAGTGAGATCGCTTCAACAGTTCATCGATCAGAGGTCATCCCCATATATGGCTACATGAAGAAGGGCTACGCGTTTCTTTGTAGTACAGATCTTCCGACCGTTCCAAAACAAAGTGCCTTTATCCTTGGACCGCTAAATCATTAGATTGGTTTATTCGCCAAATTGGACGGGTAGTCTTTGACAGCGCGATTTCCTCTGCTGTTGGTTAAGTCGGTCGTTAATGCGTATCAGCTTTTCACACAGTCGTTTTAATTAGCTTACGTGGCCATTTTGTAGTGCGCATGGATCCGGGCCACGAAGTAATTCTACTGATCTCGTGCCATGTGCAACGTTGTGATCCAACGGAAATAACCGCAATCGTCCC
seq00016   TGTTGTCCTCGACATGTCCTGTTTGAAGACATTGCCTCTATTATCATTGGGTGAGTGAGCTTCGCCGGCAAGGGAAATCATTAGCTTAGGACGATGGATATGACGGGTTCCAACCCACTGACTACTGAATCTCCAAATAAGCGCGTACCTTTTTTGTGTACTGGAGCTCTTCTTTCTATTCGGCCACTATAGGGGTGCCCGACCTTAAGTTATGAATCATCTCGAATCCACCCCAACGAGGTCCAAGTAGGAGCGATCGTGGATCCCTGAACACATAATCCAGGCTGCACGAGCACCTGGAGTCCAGAGCCTTATATGTGTAGGAGTTAATACTAGCTACCAGTGGACAATTGCAGTGCGAAAATCCGTATCCAACATGTCGATCAGAAACATTAGAAATAACGTGGGGAAAACCCAGATTTTCATTAGGGATGACAGAAAATCAACGGCTTTCAACGTGTGCTCTAAGCCACGCCCAGCTGATCCCTTAGGCATGAAGCGCGGATACGACATGAAACCGTCATGCACATAAAGATTAGCAGCAGGAGGGCCAAGAATCAACGTGTTTGTAATTCTAAGATGTGAGTGGCACAAGATTTAGCCTGCGTAATGATGCGAATTGGGGTATACCATTCAATTAGCGTCACCTCTACACTCTTACGCAAACGCACCATTGGTCACACAGGCGAAATGAACTCCTGCGGGAGTCGGCTCTTCCTCAAATGGGGTGGGTCTACTCCCACGCGCATTGAAGGAAACCCTCGGCTGCACGAGCAACTGCTGTTCGTACGGAGCAGTTGAATCCTCATCAGTGTCCGTGGGATCCCTTGCTGACCGGGGGGTTCCTCTTACAGAGCCCGAGGACCCAGTAAAGGGGACAGAAAGCTCTTTACAAAAACCTCGAAGGAGGAGTAATGCATTCTAAACCGTGCTACTCACATCTCAATAAACGAGCATGTTCCGTAGGGCTTTTGCCCACCAGGAAGACGTTGCCACATTTGCCAGATGACAACACACTGAATATCCTATGTCCCCAGATACGCTCTACCAATCAACGCGACTACACTCGGCGAGAGAACAGACACCGCCGTCGGCATGACTAACTCTAGCAATGTTGAAAATATGGCAAGTTACGCAAAGGCAGGATACTTCATATAGGTACGCTAGGTCACCCACCCCTCGGGAGTTCCGAACCAAGTTCCGCTAGACTGTTATTGTAACTATAGTAAATTCCATAGTACCTTGTTTTACGAAGTCTGGTTCCATTTATACAGATAAGGCCAGGCGTTGCGTCAAGGGTTTCGCTAACGCCTTGGAAGCCACTTTCACGTCCTGCCGATGGTGTCTCCCACTAATTCGAGAAAGAGCCGAATTCCGCGGAACGCATGATAGCACTCTGCAATCGAGTGACTTCAATGGCTGGTGAAGCGATAGCACGATGGGCTTAATGCAGCAGGACTGAGTTAACCCCGGACCTCTTCTAGTCAGGCCGCCGGGGGGTTTTGACTACTTGGCAGTGCGGTGTCTCGTATGTCAGCTCTAAGGCTGTTTTGCGCACTAGGTAGGCCGACCCATTGCGACCCCATACACGACGATGTAACCCCAGCGCTTGCTTGGGCCGTAGCGATACGGCACTGAATCCAGCGGCACCCGAAAAGAAGAGGCGGAATGCTGGCGGCCAAAATGTCTGACTGTGGCGAGGCCTTGTTAAGCGAGGTGGGAGAGCCACTTGTTCATGCTTACTTAGATTCATGTACTTAGACAATGATCAGCGTACCCCTGAGTATTAATTAAGTCTTTTCTATCATGTGGTGAAGGATGCGCATTGTAGCGAGAACACGCTTGTCTATAGATGCCGGCAGTCACTAGAAAACGAAAGCAGCAGTCCTCCAGCGTGGCCCGTGTTTACTGTTCCCGAAAAGTGAGATCGCTTCAACAGTTCATCGATCAGAGGTCATCCCCATATATGGCTACATGAAGAAGGGCTACGCGTTTCTTTGTAGTACAGATCTTCCGACCGTTCCAAAACAAAGTGCCTTTATCCTTGGACCGCTAAATCATTAGATTGGTTTATTCGCCAAATTGGACGGGTAGTCTTTGACAGCGCGATTTCCTCTGCTGTTGGTTAAGTCGGTCGTTAATGCGTATCAGCTTTTCACACAGTCGTTTTAATTAGCTTACGTGGCCATTTTGTAGTGCGCATGGATCCGGGCCACGAAGTAATTCTACTGATCTCGTGCCATGTGCAACGTTGTGATCCAACGGAAATAACCGCAATCGTCCC
seq00017   TGTTGTCCTCGACATGTCCTGTTTGAAGACATTGCCTCTATTATCATTGGGTGAGTGAGCTTCGCCGGCAAGGGAAATCATTAGCTTAGGACGATGGATATGACGGGTTCCAACCCACTGACTACTGAATCTCCAAATAAGCGCGTACCTTTTTTGTGTACTGGAGCTCTTCTTTCTATTCGGCCACTATAGGGGTGCCCGACCTTAAGTTATGAATCATCTCGAATCCACCCCAACGAGGTCCAAGTAGGAGCGATCGTGGATCCCTGAACACATAATCCAGGCTGCACGAGCACCTGGAGTCCAGAGCCTTATATGTGTAGGAGTTAATACTAGCTACCAGTGGACAATTGCAGTGCGAAAATCCGTATCCAACATGTCGATCAGAAACATTAGAAATAACGTGGGGAAAACCCAGATTTTCATTAGGGATGACAGAACATCAACGGCTTTCAACGTGTGCTCTAAGCCACGCCCAGCTGATCCCTTAGGCATGAAGCGCGGATACGACATGAAACCGTCATGCACATAAAGATTAGCAGCAGGAGGGCCAAGAATCAACGTGTTTGTAATTCTAAGATGTGAGTGGCACAAGATTTAGCCTGCGTAATGATGCGAATTGGGGTATACCATTCAATTAGCGTCACCTCTACACTCTTACGCAAACGCACCATTGGTCACACAGGCGAAATGAACTCCTGCGGGAGTCGGCTCTTCCTCAAATGGGGTGGGTCTACTCCCACGCGCATTGAAGGAAACCCTCGGCTGCACGAGCAACTGCTGTTCGTACGGAGCAGTTGAATCCTCATCAGTGTCCGTGGGATCCCTTGCTGACCGGGGGGTTCCTCTTACAGAGCCCCAGGACCCAGTAAAGGGGACAGAAAGCTCTTTACAAAAACCTCGAAGGAGGAGTAATGCATTCTAAACCGTGCTACTCACATCTCAATAAACGAGCATGTTCCGTAGGGCTTTTGCCCACCAGGAAGACGTTGCCACATTTGCCAGATGACAACACACTGAATATCCTATGTCCCCAGATACGCTCTACCAATCAACGCGACTACACTCGGCGAGAGATCAGACACCGCCGTCGGCATGACTAACTCTAGCAATGTTGAAAATATGGCAAGTTACGCAAAGGCAGGATACTTCATATAGGTACGCTAGGTCACCCACCCCTCGGGAGTTCCGAACCAAGTTCCGCTTGACTGTTATTGTAACTATAGTAAATTCCATAGTACCTTGTTTTACGAAGTCTGGTTCCATTTATACAGATAAGGCCAGGCGTTGCGTCAAGGGTTTCGCTAACGCCTTGGAAGCCACTTTCACGTCCTGCCGATGGTGTCTCCCACTAATTCGAGAAAGAGCCGAATTCCGCGGAACGCATGATAGCACTCTGCAATCGAGTGACTTCAATGGCTGGTGAAGCGATAGCACGATGGGCTTAACGCAGCAGGACTGAGTTAACCCCGGACCTCTTCTAGTCAGGCCGCCGGGGGGTTTTGACTACTTGGCAGTGCGGTGTCTCGTATGTCAGCTCTAAGGCTGTTTTGCGCACTAGGTAGGCCGACCCATTGCGACCCCATACACGACGATGTAACCCCAGCGCTTGCTTGGGCCGTAGCGATACGGCACTGAATCCAGCGGCACCCGAAAAGAAGAGGCGGAATGCTGGCGGCCAAAATGTCTGACTGTGGCGAGGCCTTGTTAAGCGAGGTGGGAGAGCCACTTGTTCATGCTTACTTAGATTCATGTACTTAGACAATGATCAGCGTACCCCTGAGTATTAATTAAGTCTTTTCTATCATGTGGTGAAGGATGCGCATTGTAGCGAGAACACGCTTGTCTATAGATGCCGGCAGTCACTAGAAAACGAAAGCAGCAGTCCTCCAGCGTGGCCCGTGTTTACTGTTCCCGAAAAGTGAGATCGCTTCAACAGTTCATCGATCAGAGGTCATCCCCATATATGGCTACATGAAGAAGGGCTACGCGTTTCTTTGTAGTACAGATCTTCCGACCGTTCCAAAACAAAGTGCCTTTATCCTTGGACCGCTAAATCATTAGATTGGTTTATTCGCCAAATTGGACGGGTAGTCTTTGACAGCGCGATTTCCTCTGCTGTTGGTTAAGTCGGTCGTTAATGCGTATCAGCTTTTCACACAGTCGTTTTAATTAGCTTACGTGGCCATTTTGTAGTGCGCATGGATCCGGGCCACGAAGTAATTCTACTGATCTCGTGCCATGTGCAACGTTGTGATCCAACGGAAATAACCGCAATCGTCCC
seq00018   TGTTGTCCTCGACATGTCCTGTTTGAAGACATTGCCTCTATTATCATTGGGTGAGTGAGCTTCGCCGGCAAGGGAAATCATTAGCTTAGGACGATGGATATGACGGGTTCCAACCCACTGACTACTGAATCTCCAAATAAGCGCGTACCTTTTTTGTGTACTGGAGCTCTTCTTTCTATTCGGCCACTATAGGGGTGCCCGACCTTAAGTTATGAATCATCTCGAATCCACCCCAACGAGGTCCAAGTAGGAGCGATCGTGGATCCCTGAACACATAATCCAGGCTGCACGAGCACCTGGAGTCCAGAGCCTTATATGTGTAGGAGTTAATACTAGCTACCAGTGGACAATTGCAGTGCGAAAATCCGTATCCAACATGTCGATCAGAAACATTAGAAATAACGTGGGGAAAACCCAGATTTTCATTAGGGATGACAGAACATCAACGGCTTTCAACGTGTGCTCTAAGCCACGCCCAGCTGATCCCTTAGGCATGAAGCGCGGATACGACATGAAACCGTCATGCACATAAAGATTAGCAGCAGGAGGGCCAAGAATCAACGTGTTTGTAATTCTAAGATGTGAGTGGCACAAGATTTAGCCTGCGTAATGATGCGAATTGGGGTATACCATTCAATTAGCGTCACCTCTACACTCTTACGCAAACGCACCATTGGTCACACAGGCGAAATGAACTCCTGCGGGAGTCGGCTCTTCCTCAAATGGGGTGGGTCTACTCCCACGCGCATTGAAGGAAACCCTCGGCTGCACGAGCAACTGCTGTTCGTACGGAGCAGTTGAATCCTCATCAGTGTCCGTGGGATCCCTTGCTGACCGGGGGGTTCCTCTTACAGAGCCCGAGGACCCAGTAAAGGGGACAGAAAGCTCTTTACAAAAACCTCGAAGGAGGAGTAATGCATTCTAAACCGTGCTACTCACATCTCAATAAACGAGCATGTTCCGTAGGGCTTTTGCCCACCAGGAAGACGTTGCCACATTTGCCAGATGACAACACACTGAATATCCTATGTCCCCAGATACGCTCTACCAATCAACGCGACTACACTCGGCGAGAGATCAGACACCGCCGTCGGCATGACTAACTCTAGCAATGTTGAAAATATGGCAAGTTACGCAAAGGCAGGATACTTCATATAGGTACGCTAGGTCACCCACCCCTCGGGAGTTCCGAACCAAGTTCCGCTTGACTGTTATTGTAACTATAGTAAATTCCATAGTACCTTGTTTTACGAAGTCTGGTTCCATTTATACAGATAAGGCCAGGCGTTGCGTCAAGGGTTTCGCTAACGCCTTGGAAGCCACTTTCACGTCCTGCCGATGGTGTCTCCCACTAATTCGAGAAAGAGCCGAATTCCGCGGAACGCATGATAGCACTCTGCAATCGAGTGACTTCAATGGCTGGTGAAGCGATAGCACGATGGGCTTAACGCAGCAGGACTGAGTTAACCCCGGACCTCTTCTAGTCAGGCCGCCGGGGGGTTTTGACTACTTGGCAGTGCGGTGTCTCGTATGTCAGCTCTAAGGCTGTTTTGCGCACTAGGTAGGCCGACCCATTGCGACCCCATACACGACGATGTAACCCCAGCGCTTGCTTGGGCCGTAGCGATACGGCACTGAATCCAGCGGCACCCGAAAAGAAGAGGCGGAATGCTGGCGGCCAAAATGTCTGACTGTGGCGAGGCCTTGTTAAGCGAGGTGGGAGAGCCACTTGTTCATGCTTACTTAGATTCATGTACTTAGACAATGATCAGCGTACCCCTGAGTATTAATTAAGTCTTTTCTATCATGTGGTGAAGGATGCGCATTGTAGCGAGAACACGCTTGTCTATAGATGCCGGCAGTCACTAGAAAACGAAAGCAGCAGTCCTCCAGCGTGGCCCGTGTTTACTGTTCCCGAAAAGTGAGATCGCTTCAACAGTTCATCGATCAGAGGTCATCCCCATATATGGCTACATGAAGAAGGGCTACGCGTTTCTTTGTAGTACAGATCTTCCGACCGTTCCAAAACAAAGTGCCTTTATCCTTGGACCGCTAAATCATTAGATTGGTTTATTCGCCAAATTGGACGGGTAGTCTTTGACAGCGCGATTTCCTCTGCTGTTGGTTAAGTCGGTCGTTAATGCGTATCAGCTTTTCACACAGTCGTTTTAATTAGCTTACGTGGCCATTTTGTAGTGCGCATGGATCCGGGCCACGAAGTAATTCTACTGATCTCGTGCCATGTGCAACGTTGTGATCCAACGGAAATAACCGCAATCGTCCC
seq00019   TGTTGTCCTCGACATGTCCTGTTTGAAGACATTGCCTCTATTATCATTGGGTGAGTGAGCTTCGCCGGCAAGGGAAATCATTAGCTTAGGACGATGGATATGACGGGTTCCAACCCACTGACTACTGAATCTCCAAATAAGCGCGTACCTTTTTTGTGTACTGGAGCTCTTCTTTCTATTCGGCCACTATAGGGGTGCCCGACCTTAAGTTATGAATCATCTCGAATCCACCCCAACGAGGTCCAAGTAGGAGCGATCGTGGATCCCTGAACACATAATCCAGGCTGCACGAGCACCTGGAGTCCAGAGCCTTATATGTGTAGGAGTTAATACTAGCTACCAGTGGACAATTGCAGTGCGAAAATCCGTATCCAACATGTCGATCAGAAACATTAGAAATAACGTGGGGAAAACCCAGATTTTCATTAGGGATGACAGAACATCAACGGCTTTCAACGTGTGCTCTAAGCCACGCCCAGCTGATCCCTTAGGCATGAAGCGCGGATACGACATGAAACCGTCATGCACATAAAGATTAGCAGCAGGAGGGCCAAGAATCAACGTGTTTGTAATTCTAAGATGTGAGTGGCACAAGATTTAGCCTGCGTAATGATGCGAATTGGGGTATACCATTCAATTAGCGTCACCTCTACACTCTTACGCAAACGCACCATTGGTCACACAGGCGAAATGAACTCCTGCGGGAGTCGGCTCTTCCTCAAATGGGGTGGGTCTACTCCCACGCGCATTGAAGGAAACCCTCGGCTGCACGAGCAACTGCTGTTCGTACGGAGCAGTTGAATCCTCATCAGTGTCCGTGGGATCCCTTGCTGACCGGGGGGTTCCTCTTACAGAGCCCGAGGACCCAGTAAAGGGGACAGAAAGCTCTTTACAAAAACCTCGAAGGAGGAGTAATGCATTCTAAACCGTGCTACTCACATCTCAATAAACGAGCATGTTCCGTAGGGCTTTTGCCCACCAGGAAGACGTTGCCACATTTGCCAGATGACAACACACTGAATATCCTATGTCCCCAGATACGCTCTACCAATCAACGCGACTACACTCGGCGAGAGATCAGACACCGCCGTCGGCATGACTAACTCTAGCAATGTTGAAAATATGGCAAGTTACGCAAAGGCAGGATACTTCATATAGGTACGCTAGGTCACCCACCCCTCGGGAGTTCCGAACCAAGTTCCGCTTGACTGTTATTGTAACTATAGTAAATTCCATAGTACCTTGTTTTACGAAGTCTGGTTCCATTTATACAGATAAGGCCAGGCGTTGCGTCAAGGGTTTCGCTAACGCCTTGGAAGCCACTTTCACGTCCTGCCGATGGTGTCTCCCACTAATTCGAGAAAGAGCCGAATTCCGCGGAACGCATGATAGCACTCTGCAATCGAGTGACTTCAATGGCTGGTGAAGCGATAGCACGATGGGCTTAACGCAGCAGGACTGAGTTAACCCCGGACCTCTTCCAGTCAGGCCGCCGGGGGGTTTTGACTACTTGGCAGTGCGGTGTCTCGTATGTCAGCTCTAAGGCTGTTTTGCGCACTAGGTAGGCCGACCCATTGCGACCCCATACACGACGATGTAACCCCAGCGCTTGCTTGGGCCGTAGCGATACGGCACTGAATCCAGCGGCACCCGAAAAGAAGAGGCGGAATGCTGGCGGCCAAAATGTCTGACTGTGGCGAGGCCTTGTTAAGCGAGGTGGGAGAGCCACTTGTTCATGCTTACTTAGATTCATGTACTTAGACAATGATCAGCGTACCCCTGAGTATTAATTAAGTCTTTTCTATCATGTGGTGAAGGATGCGCATTGTAGCGAGAACACGCTTGTCTATAGATGCCGGCAGTCACTAGAAAACGAAAGCAGCAGTCCTCCAGCGTGGCCCGTGTTTACTGTTCCCGAAAAGTGAGATCGCTTCAACAGTTCATCGATCAGAGGTCATCCCCATATATGGCTACATGAAGAAGGGCTACGCGTTTCTTTGTAGTACAGATCTTCCGACCGTTCCAAAACAAAGTGCCTTTATCCTTGGACCGCTAAATCATTAGATTGGTTTATTCGCCAAATTGGACGGGTAGTCTTTGACAGCGCGATTTCCTCTGCTGTTGGTTAAGTCGGTCGTTAATGCGTATCAGCTTTTCACACAGTCGTTTTAATTAGCTTACGTGGCCATTTTGTAGTGCGCATGGATCCGGGCCACGAAGTAATTCTACTGATCTCGTGCCATGTGCAACGTTGTGATCCAACGGAAATAACCGCAATCGTCCC
seq00020   TGTTGTCCTCGACATGTCCTGTTTGAAGACATTGCCTCTATTATCATTGGGTGAGTGAGCTTCGCCGGCAAGGGAAATCATTAGCTTAGGACGATGGATATGACGGGTTCCAACCCACTGACTACTGAATCTCCAAATAAGCGCGTACCTTTTTTGTGTACTGGAGCTCTTCTTTCTATTCGGCCACTATAGGGGTGCCCGACCTTAAGTTATGAATCATCTCGAATCCACCCCAACGAGGTCCAAGTAGGAGCGATCGTGGATCCCTGAACACATAATCCAGGCTGCACGAGCACCTGGAGTCCAGAGCCTTATATGTGTAGGAGTTAATACTAGCTACCAGTGGACAATTGCAGTGCGAAAATCCGTATCCAACATGTCGATCAGAAACATTAGAAATAACGTGGGGAAAACCCAGATTTTCATTAGGGATGACAGAACATCAACGGCTTTCAACGTGTGCTCTAAGCCACGCCCAGCTGATCCCTTAGGCATGAAGCGCGGATACGACATGAAACCGTCATGCACATAAAGATTAGCAGCAGGAGGGCCAAGAATCAACGTGTTTGTAATTCTAAGATGTGAGTGGCACAAGATTTAGCCTGCGTAATGATGCGAATTGGGGTATACCATTCAATTAGCGTCACCTCTACACTCTTACGCAAACGCACCATTGGTCACACAGGCGAAATGAACTCCTGCGGGAGTCGGCTCTTCCTCAAATGGGGTGGGTCTACTCCCACGCGCATTGAAGGAAACCCTCGGCTGCACGAGCAACTGCTGTTCGTACGGAGCAGTTGAATCCTCATCAGTGTCCGTGGGATCCCTTGCTGACCGGGGGGTTCCTCTTACAGAGCCCGAGGACCCAGTAAAGGGGACAGAAAGCTCTTTACAAAAACCTCGAAGGAGGAGTAATGCATTCTAAACCGTGCTACTCACATCTCAATAAACGAGCATGTTCCGTAGGGCTTTTGCCCACCAGGAAGACGTTGCCACATTTGCCAGATGACAACACACTGAATATCCTATGTCCCCAGATACGCTCTACCAATCAACGCGACTACACTCGGCGAGAGAACAGACACCGCCGTCGGCATGACTAACTCTAGCAATGTTGAAAATATGGCAAGTTACGCAAAGGCAGGATACTTCATATAGGTACGCTAGGTCACCCACCCCTCGGGAGTTCCGAACCAAGTTCCGCTAGACTGTTATTGTAACTATAGTAAATTCCATAGTACCTTGTTTTACGAAGTCTGGTTCCATTTATACAGATAAGGCCAGGCGTTGCGTCAAGGGTTTCGCTAACGCCTTGGAAGCCACTTTCACGTCCTGCCGATGGTGTCTCCCACTAATTCGAGAAAGAGCCGAATTCCGCGGAACGCATGATAGCACTCTGCAATCGAGTGACTTCAATGGCTGGTGAAGCGATAGCACGATGGGCTTAATGCAGCAGGACTGAGTTAACCCCGGACCTCTTCTAGTCAGGCCGCCGGGGGGTTTTGACTACTTGGCAGTGCGGTGTCTCGTATGTCAGCTCTAAGGCTGTTTTGCGCACTAGGTAGGCCGACCCATTGCGACCCCATACACGACGATGTAACCCCAGCGCTTGCTTGGGCCGTAGCGATACGGCACTGAATCCAGCGGCACCCGAAAAGAAGAGGCGGAATGCTGGCGGCCAAAATGTCTGACTGTGGCGAGGCCTTGTTAAGCGAGGTGGGAGAGCCACTTGTTCATGCTTACTTAGATTCATGTACTTAGACAATGATCAGCGTACCCCTGAGTATTAATTAAGTCTTTTCTATCATGTGGTGAAGGATGCGCATTGTAGCGAGAACACGCTTGTCTATAGATGCCGGCAGTCACTAGAAAACGAAAGCAGCAGTCCTCCAGCGTGGCCCGTGTTTACTGTTCCCGAAAAGTGAGATCGCTTCAACAGTTCATCGATCAGAGGTCATCCCCATATATGGCTACATGAAGAAGGGCTACGCGTTTCTTTGTAGTACAGATCTTCCGACCGTTCCAAAACAAAGTGCCTTTATCCTTGGACCGCTAAATCATTAGATTGGTTTATTCGCCAAATTGGACGGGTAGTCTTTGACAGCGCGATTTCCTCTGCTGTTGGTTAAGTCGGTCGTTAATGCGTATCAGCTTTTCACACAGTCGTTTTAATTAGCTTACGTGGCCATTTTGTAGTGCGCATGGATCCGGGCCACGAAGTAATTCTACTGATCTCGTGCCATGTGCAACGTTGTGATCCAACGGAAATAACCGCAATCGTCCC
seq00021   TGTTGTCCTCGACATGTCCTGTTTGAAGACATTGCCTCTATTATCATTGGGTGAGTGAGCTTCGCCGGCAAGGGAAATCATTAGCTTAGGACGATGGATATGACGGGTTCCAACCCACTGACTACTGAATCTCCAAATAAGCGCGTACCTTTTTTGTGTACTGGAGCTCTTCTTTCTATTCGGCCACTATAGGGGTGCCCGACCTTAAGTTATGAATCATCTCGAATCCACCCCAACGAGGTCCAAGTAGGAGCGATCGTGGATCCCTGAACACATAATCCAGGCTGCACGAGCACCTGGAGTCCAGAGCCTTATATGTGTAGGAGTTAATACTAGCTACCAGTGGACAATTGCAGTGCGAAAATCCGTATCCAACATGTCGATCAGAAACATTAGAAATAACGTGGGGAAAACCCAGATTTTCATTAGGGATGACAGAACATCAACGGCTTTCAACGTGTGCTCTAAGCCACGCCCAGCTGATCCCTTAGGCATGAAGCGCGGATACGACATGAAACCGTCATGCACATAAAGATTAGCAGCAGGAGGGCCAAGAATCAACGTGTTTGTAATTCTAAGATGTGAGTGGCACAAGATTTAGCCTGCGTAATGATGCGAATTGGGGTATACCATTCAATTAGCGTCACCTCTACACTCTTACGCAAACGCACCATTGGTCACACAGGCGAAATGAACTCCTGCGGGAGTCGGCTCTTCCTCAAATGGGGTGGGTCTACTCCCACGCGCATTGAAGGAAACCCTCGGCTGCACGAGCAACTGCTGTTCGTACGGAGCAGTTGAATCCTCATCAGTGTCCGTGGGATCCCTTGCTGACCGGGGGGTTCCTCTTACAGAGCCCGAGGACCCAGTAAAGGGGACAGAAAGCTCTTTACAAAAACCTCGAAGGAGGAGTAATGCATTCTAAACCGTGCTACTCACATCTCAATAAACGAGCATGTTCCGTAGGGCTTTTGCCCACCAGGAAGACGTTGCCACATTTGCCAGATGACAACACACTGAATATCCTATGTCCCCAGATACGCTCTACCAATCAACGCGACTACACTCGGCGAGAGATCAGACACCGCCGTCGGCATGACTAACTCTAGCAATGTTGAAAATATGGCAAGTTACGCAAAGGCAGGATACTTCATATAGGTACGCTAGGTCACCCACCCCTCGGGAGTTCCGAACCAAGTTCCGCTTGACTGTTATTGTAACTATAGTAAATTCCATAGTACCTTGTTTTACGAAGTCTGGTTCCATTTATACAGATAAGGCCAGGCGTTGCGTCAAGGGTTTCGCTAACGCCTTGGAAGCCACTTTCACGTCCTGCCGATGGTGTCTCCCACTAATTCGAGAAAGAGCCGAATTCCGCGGAACGCATGATAGCACTCTGCAATCGAGTGACTTCAATGGCTGGTGAAGCGATAGCACGATGGGCTTAACGCAGCAGGACTGAGTTAACCCCGGACCTCTTCTAGTCAGGCCGCCGGGGGGTTTTGACTACTTGGCAGTGCGGTGTCTCGTATGTCAGCTCTAAGGCTGTTTTGCGCACTAGGTAGGCCGACCCATTGCGACCCCATACACGACGATGTAACCCCAGCGCTTGCTTGGGCCGTAGCGATACGGCACTGAATCCAGCGGCACCCGAAAAGAAGAGGCGGAATGCTGGCGGCCAAAATGTCTGACTGTGGCGAGGCCTTGTTAAGCGAGGTGGGAGAGCCACTTGTTCATGCTTACTTAGATTCATGTACTTAGACAATGATCAGCGTACCCCTGAGTATTAATTAAGTCTTTTCTATCATGTGGTGAAGGATGCGCATTGTAGCGAGAACACGCTTGTCTATAGATGCCGGCAGTCACTAGAAAACGAAAGCAGCAGTCCTCCAGCGTGGCCCGTGTTTACTGTTCCCGAAAAGTGAGATCGCTTCAACAGTTCATCGATCAGAGGTCATCCCCATATATGGCTACATGAAGAAGGGCTACGCGTTTCTTTGTAGTACAGATCTTCCGACCGTTCCAAAACAAAGTGCCTTTATCCTTGGACCGCTAAATCATTAGATTGGTTTATTCGCCAAATTGGACGGGTAGTCTTTGACAGCGCGATTTCCTCTGCTGTTGGTTAAGTCGGTCGTTAATGCGTATCAGCTTTTCACACAGTCGTTTTAATTAGCTTACGTGGCCATTTTGTAGTGCGCATGGATCCGGGCCACGAAGTAATTCTACTGATCTCGTGCCATGTGCAACGTTGTGATCCAACGGAAATAACCGCAATCGTCCC
seq00022   TGTTGTCCTCGACATGTCCTGTTTGAAGACATTGCCTCTATTATCATTGGGTGAGTGAGCTTCGCCGGCAAGGGAAATCATTAGCTTAGGACGATGGATATGACGGGTTCCAACCCACTGACTACTGAATCTCCAAATAAGCGCGTACCTTTTTTGTGTACTGGAGCTCTTCTTTCTATTCGGCCACTATAGGGGTGCCCGACCTTAAGTTATGAATCATCTCGAATCCACCCCAACGAGGTCCAAGTAGGAGCGATCGTGGATCCCTGAACACATAATCCAGGCTGCACGAGCACCTGGAGTCCAGAGCCTTATATGTGTAGGAGTTAATACTAGCTACCAGTGGACAATTGCAGTGCGAAAATCCGTATCCAACATGTCGATCAGAAACATTAGAAATAACGTGGGGAAAACCCAGATTTTCATTAGGGATGACAGAACATCAACGGCTTTCAACGTGTGCTCTAAGCCACGCCCAGCTGATCCCTTAGGCATGAAGCGCGGATACGACATGAAACCGTCATGCACATAAAGATTAGCAGCAGGAGGGCCAAGAATCAACGTGTTTGTAATTCTAAGATGTGAGTGGCACAAGATTTAGCCTGCGTAATGATGCGAATTGGGGTATACCATTCAATTAGCGTCACCTCTACACTCTTACGCAAACGCACCATTGGTCACACAGGCGAAATGAACTCCTGCGGGAGTCGGCTCTTCCTCAAATGGGGTGGGTCTACTCCCACGCGCATTGAAGGAAACCCTCGGCGGCACGAGCAACTGCTGTTCGTACGGAGCAGTTGAATCCTCATCAGTGTCCGTGGGATCCCTTGCTGACCGGGGGGTTCCTCTTACAGAGCCCGAGGACCCAGTAAAGGGGACAGAAAGCTCTTTACAAAAACCTCGAAGGAGGAGTAATGCATTCTAAACCGTGCTACTCACATCTCAATAAACGAGCATGTTCCGTAGGGCTTTTGCCCACCAGGAAGACGTTGCCACATTTGCCAGATGACAACACACTGAATATCCTATGTCCCCAGATACGCTCTACCAATCAACGCGACTACACTCGGCGAGAGATCAGACACCGCCGTCGGCATGACTAACTCTAGCAATGTTGAAAATATGGCAAGTTACGCAAAGGCAGGATACTTCATATAGGTACGCTAGGTCACCCACCCCTCGGGAGTTCCGAACCAAGTTCCGCTTGACTGTTATTGTAACTATAGTAAATTCCATAGTACCTTGTTTTACGAAGTCTGGTTCCATTTATACAGATAAGGCCAGGCGTTGCGTCAAGGGTTTCGCTAACGCCTTGGAAGCCACTTTCACGTCCTGCCGATGGTGTCTCCCACTAATTCGAGAAAGAGCCGAATTCCGCGGAACGCATGATAGCACTCTGCAATCGAGTGACTTCAATGGCTGGTGAAGCGATAGCACGATGGGCTTAACGCAGCAGGACTGAGTTAACCCCGGACCTCTTCTAGTCAGGCCGCCGGGGGGTTTTGACTACTTGGCAGTGCGGTGTCTCGTATGTCAGCTCTAAGGCTGTTTTGCGCACTAGGTAGGCCGACCCATTGCGACCCCATACACGACGATGTAACCCCAGCGCTTGCTTGGGCCGTAGCGATACGGCACTGAATCCAGCGGCACCCGAAAAGAAGAGGCGGAATGCTGGCGGCCAAAATGTCTGACTGTGGCGAGGCCTTGTTAAGCGAGGTGGGAGAGCCACTTGTTCATGCTTACTTAGATTCATGTACTTAGACAATGATCAGCGTACCCCTGAGTATTAATTAAGTCTTTTCTATCATGTGGTGAAGGATGCGCATTGTAGCGAGAACACGCTTGTCTATAGATGCCGGCAGTCACTAGAAAACGAAAGCAGCAGTCCTCCAGCGTGGCCCGTGTTTACTGTTCCCGAAAAGTGAGATCGCTTCAACAGTTCATCGATCAGAGGTCATCCCCATATATGGCTACATGAAGAAGGGCTACGCGTTTCTTTGTAGTACAGATCTTCCGACCGTTCCAAAACAAAGTGCCTTTATCCTTGGACCGCTAAATCATTAGATTGGTTTATTCGCCAAATTGGACGGGTAGTCTTTGACAGCGCGATTTCCTCTGCTGTTGGTTAAGTCGGTCGTTAATGCGTATCAGCTTTTCACACAGTCGTTTTAATTAGCTTACGTGGCCATTTTGTAGTGCGCATGGATCCGGGCCACGAAGTAATTCTACTGATCTCGTGCCATGTGCAACGTTGTGATCCAACGGAAATAACCGCAATCGTCCC
seq00023   TGTTGTCCTCGACATGTCCTGTTTGAAGACATTGCCTCTATTATCATTGGGTGAGTGAGCTTCGCCGGCAAGGGAAATCATTAGCTTAGGACGATGGATATGACGGGTTCCAACCCACTGACTACTGAATCTCCAAATAAGCGCGTACCTTTTTTGTGTACTGGAGCTCTTCTTTCTATTCGGCCACTATAGGGGTGCCCGACCTTAAGTTATGAATCATCTCGAATCCACCCCAACGAGGTCCAAGTAGGAGCGATCGTGGATCCCTGAACACATAATCCAGGCTGCACGAGCACCTGGAGTCCAGAGCCTTATATGTGTAGGAGTTAATACTAGCTACCAGTGGACAATTGCAGTGCGAAAATCCGTATCCAACATGTCGATCAGAAACATTAGAAATAACGTGGGGAAAACCCAGATTTTCATTAGGGATGACAGAACATCAACGGCTTTCAACGTGTGCTCTAAGCCACGCCCAGCTGATCCCTTAGGCATGAAGCGCGGATACGACATGAAACCGTCATGCACATAAAGATTAGCAGCAGGAGGGCCAAGAATCAACGTGTTTGTAATTCTAAGATGTGAGTGGCACAAGATTTAGCCTGCGTAATGATGCGAATTGGGGTATACCATTCAATTAGCGTCACCTCTACACTCTTACGCAAACGCACCATTGGTCACACAGGCGAAATGAACTCCTGCGGGAGTCGGCTCTTCCTCAAATGGGGTGGGTCTACTCCCACGCGCATTGAAGGAAACCCTCGGCTGCACGAGCAACTGCTGTTCGTACGGAGCAGTTGAATCCTCATCAGTGTCCGTGGGATCCCTTGCTGACCGGGGGGTTCCTCTTACAGAGCCCGAGGACCCAGTAAAGGGGACAGAAAGCTCTTTACAAAAACCTCGAAGGAGGAGTAATGCATTCTAAACCGTGCTACTCACATCTCAATAAACGAGCATGTTCCGTAGGGCTTTTGCCCACCAGGAAGACGTTGCCACATTTGCCAGATGACAACACACTGAATATCCTATGTCCCCAGATACGCTCTACCAATCAACGCGACTACACTCGGCGAGAGATCAGACACCGCCGTCGGCATGACTAACTCTAGCAATGTTGAAAATATGGCAAGTTACGCAAAGGCAGGATACTTCATATAGGTACGCTAGGTCACCCACCCCTCGGGAGTTCCGAACCAAGTTCCGCTTGACTGTTATTGTAACTATAGTAAATTCCATAGTACCTTGTTTTACGAAGTCTGGTTCCATTTATACAGATAAGGCCAGGCGTTGCGTCAAGGGTTTCGCTAACGCCTTGGAAGCCACTTTCACGTCCTGCCGATGGTGTCTCCCACTAATTCGAGAAAGAGCCGAATTCCGCGGAACGCATGATAGCACTCTGCAATCGAGTGACTTCAATGGCTGGTGAAGCGATAGCACGATGGGCTTAACGCAGCAGGACTGAGTTAACCCCGGACCTCTTCTAGTCAGGCCGCCGGGGGGTTTTGACTACTTGGCAGTGCGGTGTCTCGTATGTCAGCTCTAAGGCTGTTTTGCGCACTAGGTAGGCCGACCCATTGCGACCCCATACACGACGATGTAACCCCAGCGCTTGCTTGGGCCGTAGCGATACGGCACTGAATCCAGCGGCACCCGAAAAGAAGAGGCGGAATGCTGGCGGCCAAAATGTCTGACTGTGGCGAGGCCTTGTTAAGCGAGGTGGGAGAGCCACTTGTTCATGCTTACTTAGATTCATGTACTTAGACAATGATCAGCGTACCCCTGAGTATTAATTAAGTCTTTTCTATCATGTGGTGAAGGATGCGCATTGTAGCGAGAACACGCTTGTCTATAGATGCCGGCAGTCACTAGAAAACGAAAGCAGCAGTCCTCCAGCGTGGCCCGTGTTTACTGTTCCCGAAAAGTGAGATCGCTTCAACAGTTCATCGATCAGAGGTCATCCCCATATATGGCTACATGAAGAAGGGCTACGCGTTTCTTTGTAGTACAGATCTTCCGACCGTTCCAAAACAAAGTGCCTTTATCCTTGGACCGCTAAATCATTAGATTGGTTTATTCGCCAAATTGGACGGGTAGTCTTTGACAGCGCGATTTCCTCTGCTGTTGGTTAAGTCGGTCGTTAATGCGTATCAGCTTTTCACACAGTCGTTTTAATTAGCTTACGTGGCCATTTTGTAGTGCGCATGGATCCGGGCCACGAAGTAATTCTACTGATCTCGTGCCATGTGCAACGTTGTGATCCAACGGAAATAACCGCAATCGTCCC
seq00024   TGTTGTCCTCGACATGTCCTGTTTGAAGACATTGCCTCTATTATCATTGGGTGAGTGAGCTTCGCCGGCAAGGGAAATCATTAGCTTAGGACGATGGATATGACGGGTTCCAACCCACTGACTACTGAATCTCCAAATAAGCGCGTACCTTTTTTGTGTACTGGAGCTCTTCTTTCTATTCGGCCACTATAGGGGTGCCCGACCTTAAGTTATGAATCATCTCGAATCCACCCCAACGAGGTCCAAGTAGGAGCGATCGTGGATCCCTGAACACATAATCCAGGCTGCACGAGCACCTGGAGTCCAGAGCCTTATATGTGTAGGAGTTAATACTAGCTACCAGTGGACAATTGCAGTGCGAAAATCCGTATCCAACATGTCGATCAGAAACATTAGAAATAACGTGGGGAAAACCCAGATTTTCATTAGGGATGACAGAACATCAACGGCTTTCAACGTGTGCTCTAAGCCACGCCCAGCTGATCCCTTAGGCATGAAGCGCGGATACGACATGAAACCGTCATGCACATAAAGATTAGCAGCAGGAGGGCCAAGAATCAACGTGTTTGTAATTCTAAGATGTGAGTGGCACAAGATTTAGCCTGCGTAATGATGCGAATTGGGGTATACCATTCAATTAGCGTCACCTCTACACTCTTACGCAAACGCACCATTGGTCACACAGGCGAAATGAACTCCTGCGGGAGTCGGCTCTTCCTCAAATGGGGTGGGTCTACTCCCACGCGCATTGAAGGAAACCCTCGGCTGCACGAGCAACTGCTGTTCGTACGGAGCAGTTGAATCCTCATCAGTGTCCGTGGGATCCCTTGCTGACCGGGGGGTTCCTCTTACAGAGCCCGAGGACCCAGTAAAGGGGACAGAAAGCTCTTTACAAAAACCTCGAAGGAGGAGTAATGCATTCTAAACCGTGCTACTCACATCTCAATAAACGAGCATGTTCCGTAGGGCTTTTGCCCACCAGGAAGACGTTGCCACATTTGCCAGATGACAACACACTGAATATCCTATGTCCCCAGATACGCTCTACCAATCAACGCGACTACACTCGGCGAGAGATCAGACACCGCCGTCGGCATGACTAACTCTAGCAATGTTGAAAATATGGCAAGTTACGCAAAGGCAGGATACTTCATATAGGTACGCTAGGTCACCCACCCCTCGGGAGTTCCGAACCAAGTTCCGCTTGACTGTTATTGTAACTATAGTAAATTCCATAGTACCTTGTTTTACGAAGTCTGGTTCCATTTATACAGATAAGGCCAGGCGTTGCGTCAAGGGTTTCGCTAACGCCTTGGAAGCCACTTTCACGTCCTGCCGATGGTGTCTCCCACTAATTCGAGAAAGAGCCGAATTCCGCGGAACGCATGATAGCACTCTGCAATCGAGTGACTTCAATGGCTGGTGAAGCGATAGCACGATGGGCTTAACGCAGCAGGACTGAGTTAACCCCGGACCTCTTCTAGTCAGGCCGCCGGGGGGTTTTGACTACTTGGCAGTGCGGTGTCTCGTATGTCAGCTCTAAGGCTGTTTTGCGCACTAGGTAGGCCGACCCATTGCGACCCCATACACGACGATGTAACCCCAGCGCTTGCTTGGGCCGTAGCGATACGGCACTGAATCCAGCGGCACCCGAAAAGAAGAGGCGGAATGCTGGCGGCCAAAATGTCTGACTGTGGCGAGGCCTTGTTAAGCGAGGTGGGAGAGCCACTTGTTCATGCTTACTTAGATTCATGTACTTAGACAATGATCAGCGTACCCCTGAGTATTAATTAAGTCTTTTCTATCATGTGGTGAAGGATGCGCATTGTAGCGAGAACACGCTTGTCTATAGATGCCGGCAGTCACTAGAAAACGAAAGCAGCAGTCCTCCAGCGTGGCCCGTGTTTACTGTTCCCGAAAAGTGAGATCGCTTCAACAGTTCATCGATCAGAGGTCATCCCCATATATGGCTACATGAAGAAGGGCTACGCGTTTCTTTGTAGTACAGATCTTCCGACCGTTCCAAAACAAAGTGCCTTTATCCTTGGACCGCTAAATCATTAGATTGGTTTATTCGCCAAATTGGACGGGTAGTCTTTGACAGCGCGATTTCCTCTGCTGTTGGTTAAGTCGGTCGTTAATGCGTATCAGCTTTTCACACAGTCGTTTTAATTAGCTTACGTGGCCATTTTGTAGTGCGCATGGATCCGGGCCACGAAGTAATTCTACTGATCTCGTGCCATGTGCAACGTTGTGATCCAACGGAAATAACCGCAATCGTCCC
seq00025   TGTTGTCCTCGACATGTCCTGTTTGAAGACATTGCCTCTATTATCATTGGGTGAGTGAGCTTCGCCGGCAAGGGAAATCATTAGCTTAGGACGATGGATATGACGGGTTCCAACCCACTGACTACTGAATCTCCAAATAAGCGCGTACCTTTTTTGTGTACTGGAGCTCTTCTTTCTATTCGGCCACTATAGGGGTGCCCGACCTTAAGTTATGAATCATCTCGAATCCACCCCAACGAGGTCCAAGTAGGAGCGATCGTGGATCCCTGAACACATAATCCAGGCTGCACGAGCACCTGGAGTCCAGAGCCTTATATGTGTAGGAGTTAATACTAGCTACCAGTGGACAATTGCAGTGCGAAAATCCGTATCCAACATGTCGATCAGAAACATTAGAAATAACGTGGGGAAAACCCAGATTTTCATTAGGGATGACAGAACATCAACGGCTTTCAACGTGTGCTCTAAGCCACGCCCAGCTGATCCCTTAGGCATGAAGCGCGGATACGACATGAAACCGTCATGCACATAAAGATTAGCAGCAGGAGGGCCAAGAATCAACGTGTTTGTAATTCTAAGATGTGAGTGGCACAAGATTTAGCCTGCGTAATGATGCGAATTGGGGTATACCATTCAATTAGCGTCACCTCTACACTCTTACGCAAACGCACCATTGGTCACACAGGCGAAATGAACTCCTGCGGGAGTCGGCTCTTCCTCAAATGGGGTGGGTCTACTCCCACGCGCATTGAAGGAAACCCTCGGCTGCACGAGCAACTGCTGTTCGTACGGAGCAGTTGAATCCTCATCAGTGTCCGTGGGATCCCTTGCTGACCGGGGGGTTCCTCTTACAGAGCCCGAGGACCCAGTAAAGGGGACAGAAAGCTCTTTACAAAAACCTCGAAGGAGGAGTAATGCATTCTAAACCGTGCTACTCACATCTCAATAAACGAGCATGTTCCGTAGGGCTTTTGCCCACCAGGAAGACGTTGCCACATTTGCCAGATGACAACACACTGAATATCCTATGTCCCCAGATACGCTCTACCAATCAACGCGACTACACTCGGCGAGAGATCAGACACCGCCGTCGGCATGACTAACTCTAGCAATGTTGAAAATATGGCAAGTTACGCAAAGGCAGGATACTTCATATAGGTACGCTAGGTCACCCACCCCTCGGGAGTTCCGAACCAAGTTCCGCTTGACTGTTATTGTAACTATAGTAAATTCCATAGTACCTTGTTTTACGAAGTCTGGTTCCATTTATACAGATAAGGCCAGGCGTTGCGTCAAGGGTTTCGCTAACGCCTTGGAAGCCACTTTCACGTCCTGCCGATGGTGTCTCCCACTAATTCGAGAAAGAGCCGAATTCCGCGGAACGCATGATAGCACTCTGCAATCGAGTGACTTCAATGGCTGGTGAAGCGATAGCACGATGGGCTTAACGCAGCAGGACTGAGTTAACCCCGGACCTCTTCTAGTCAGGCCGCCGGGGGGTTTTGACTACTTGGCAGTGCGGTGTCTCGTATGTCAGCTCTAAGGCTGTTTTGCGCACTAGGTAGGCCGACCCATTGCGACCCCATACACGACGATGTAACCCCAGCGCTTGCTTGGGCCGTAGCGATACGGCACTGAATCCAGCGGCACCCGAAAAGAAGAGGCGGAATGCTGGCGGCCAAAATGTCTGACTGTGGCGAGGCCTTGTTAAGCGAGGTGGGAGAGCCACTTGTTCATGCTTACTTAGATTCATGTACTTAGACAATGATCAGCGTACCCCTGAGTATTAATTAAGTCTTTTCTATCATGTGGTGAAGGATGCGCATTGTAGCGAGAACACGCTTGTCTATAGATGCCGGCAGTCACTAGAAAACGAAAGCAGCAGTCCTCCAGCGTGGCCCGTGTTTACTGTTCCCGAAAAGTGAGATCGCTTCAACAGTTCATCGATCAGAGGTCATCCCCATATATGGCTACATGAAGAAGGGCTACGCGTTTCTTTGTAGTACAGATCTTCCGACCGTTCCAAAACAAAGTGCCTTTATCCTTGGACCGCTAAATCATTAGATTGGTTTATTCGCCAAATTGGACGGGTAGTCTTTGACAGCGCGATTTCCTCTGCTGTTGGTTAAGTCGGTCGTTAATGCGTATCAGCTTTTCACACAGTCGTTTTAATTAGCTTACGTGGCCATTTTGTAGTGCGCATGGATCCGGGCCACGAAGTAATTCTACTGATCTCGTGCCATGTGCAACGTTGTGATCCAACGGAAATAACCGCAATCGTCCC
seq00026   TGTTGTCCTCGACATGTCCTGTTTGAAGACATTGCCTCTATTATCATTGGGTGAGTGAGCTTCGCCGGCAAGGGAAATCATTAGCTTAGGACGATGGATATGACGGGTTCCAACCCACTGACTACTGAATCTCCAAATAAGCGCGTACCTTTTTTGTGTACTGGAGCTCTTCTTTCTATTCGGCCACTATAGGGGTGCCCGACCTTAAGTTATGAATCATCTCGAATCCACCCCAACGAGGTCCAAGTAGGAGCGATCGTGGATCCCTGAACACATAATCCAGGCTGCACGAGCACCTGGAGTCCAGAGCCTTATATGTGTAGGAGTTAATACTAGCTACCAGTGGACAATTGCAGTGCGAAAATCCGTATCCAACATGTCGATCAGAAACATTAGAAATAACGTGGGGAAAACCCAGATTTTCATTAGGGATGACAGAACATCAACGGCTTTCAACGTGTGCTCTAAGCCACGCCCAGCTGATCCCTTAGGCATGAAGCGCGGATACGACATGAAACCGTCATGCACATAAAGATTAGCAGCAGGAGGGCCAAGAATCAACGTGTTTGTAATTCTAAGATGTGAGTGGCACAAGATTTAGCCTGCGTAATGATGCGAATTGGGGTATACCATTCAATTAGCGTCACCTCTACACTCTTACGCAAACGCACCATTGGTCACACAGGCGAAATGAACTCCTGCGGGAGTCGGCTCTTCCTCAAATGGGGTGGGTCTACTCCCACGCGCATTGAAGGAAACCCTCGGCTGCACGAGCAACTGCTGTTCGTACGGAGCAGTTGAATCCTCATCAGTGTCCGTGGGATCCCTTGCTGACCGGGGGGTTCCTCTTACAGAGCCCGAGGACCCAGTAAAGGGGACAGAAAGCTCTTTACAAAAACCTCGAAGGAGGAGTAATGCATTCTAAACCGTGCTACTCACATCTCAATAAACGAGCATGTTCCGTAGGGCTTTTGCCCACCAGGAAGACGTTGCCACATTTGCCAGATGACAACACACTGAATATCCTATGTCCCCAGATACGCTCTACCAATCAACGCGACTACACTCGGCGAGAGATCAGACACCGCCGTCGGCATGACTAACTCTAGCAATGTTGAAAATATGGCAAGTTACGCAAAGGCAGGATACTTCATATAGGTACGCTAGGTCACCCACCCCTCGGGAGTTCCGAACCAAGTTCCGCTTGACTGTTATTGTAACTATAGTAAATTCCATAGTACCTTGTTTTACGAAGTCTGGTTCCATTTATACAGATAAGGCCAGGCGTTGCGTCAAGGGTTTCGCTAACGCCTTGGAAGCCACTTTCACGTCCTGCCGATGGTGTCTCCCACTAATTCGAGAAAGAGCCGAATTCCGCGGAACGCATGATAGCACTCTGCAATCGAGTGACTTCAATGGCTGGTGAAGCGATAGCACGATGGGCTTAACGCAGCAGGACTGAGTTAACCCCGGACCTCTTCTAGTCAGGCCGCCGGGGGGTTTTGACTACTTGGCAGTGCGGTGTCTCGTATGTCAGCTCTAAGGCTGTTTTGCGCACTAGGTAGGCCGACCCATTGCGACCCCATACACGACGATGTAACCCCAGCGCTTGCTTGGGCCGTAGCGATACGGCACTGAATCCAGCGGCACCCGAAAAGAAGAGGCGGAATGCTGGCGGCCAAAATGTCTGACTGTGGCGAGGCCTTGTTAAGCGAGGTGGGAGAGCCACTTGTTCATGCTTACTTAGATTCATGTACTTAGACAATGATCAGCGTACCCCTGAGTATTAATTAAGTCTTTTCTATCATGTGGTGAAGGATGCGCATTGTAGCGAGAACACGCTTGTCTATAGATGCCGGCAGTCACTAGAAAACGAAAGCAGCAGTCCTCCAGCGTGGCCCGTGTTTACTGTTCCCGAAAAGTGAGATCGCTTCAACAGTTCATCGATCAGAGGTCATCCCCATATATGGCTACATGAAGAAGGGCTACGCGTTTCTTTGTAGTACAGATCTTCCGACCGTTCCAAAACAAAGTGCCTTTATCCTTGGACCGCTAAATCATTAGATTGGTTTATTCGCCAAATTGGACGGGTAGTCTTTGACAGCGCGATTTCCTCTGCTGTTGGTTAAGTCGGTCGTTAATGCGTATCAGCTTTTCACACAGTCGTTTTAATTAGCTTACGTGGCCATTTTGTAGTGCGCATGGATCCGGGCCACGAAGTAATTCTACTGATCTCGTGCCATGTGCAACGTTGTGATCCAACGGAAATAACCGCAATCGTCCC
seq00027   TGTTGTCCTCGACATGTCCTGTTTGAAGACATTGCCTCTATTATCATTGGGTGAGTGAGCTTCGCCGGCAAGGGAAATCATTAGCTTAGGACGATGGATATGACGGGTTCCAACCCACTGACTACTGAATCTCCAAATAAGCGCGTACCTTTTTTGTGTACTGGAGCTCTTCTTTCTATTCGGCCACTATAGGGGTGCCCGACCTTAAGTTATGAATCATCTCGAATCCACCCCAACGAGGTCCAAGTAGGAGCGATCGTGGATCCCTGAACACATAATCCAGGCTGCACGAGCACCTGGAGTCCAGAGCCTTATATGTGTAGGAGTTAATACTAGCTACCAGTGGACAATTGCAGTGCGAAAATCCGTATCCAACATGTCGATCAGAAACATTAGAAATAACGTGGGGAAAACCCAGATTTTCATTAGGGATGACAGAACATCAACGGCTTTCAACGTGTGCTCTAAGCCACGCCCAGCTGATCCCTTAGGCATGAAGCGCGGATACGACATGAAACCGTCATGCACATAAAGATTAGCAGCAGGAGGGCCAAGAATCAACGTGTTTGTAATTCTAAGATGTGAGTGGCACAAGATTTAGCCTGCGTAATGATGCGAATTGGGGTATACCATTCAATTAGCGTCACCTCTACACTCTTACGCAAACGCACCATTGGTCACACAGGCGAAATGAACTCCTGCGGGAGTCGGCTCTTCCTCAAATGGGGTGGGTCTACTCCCACGCGCATTGAAGGAAACCCTCGGCTGCACGAGCAACTGCTGTTCGTACGGAGCAGTTGAATCCTCATCAGTGTCCGTGGGATCCCTTGCTGACCGGGGGGTTCCTCTTACAGAGCCCGAGGACCCAGTAAAGGGGACAGAAAGCTCTTTACAAAAACCTCGAAGGAGGAGTAATGCATTCTAAACCGTGCTACTCACATCTCAATAAACGAGCATGTTCCGTAGGGCTTTTGCCCACCAGGAAGACGTTGCCACATTTGCCAGATGACAACACACTGAATATCCTATGTCCCCAGATACGCTCTACCAATCAACGCGACTACACTCGGCGAGAGATCAGACACCGCCGTCGGCATGACTAACTCTAGCAATGTTGAAAATATGGCAAGTTACGCAAAGGCAGGATACTTCATATAGGTACGCTAGGTCACCCACCCCTCGGGAGTTCCGAACCAAGTTCCGCTTGACTGTTATTGTAACTATAGTAAATTCCATAGTACCTTGTTTTACGAAGTCTGGTTCCATTTATACAGATAAGGCCAGGCGTTGCGTCAAGGGTTTCGCTAACGCCTTGGAAGCCACTTTCACGTCCTGCCGATGGTGTCTCCCACTAATTCGAGAAAGAGCCGAATTCCGCGGAACGCATGATAGCACTCTGCAATCGAGTGACTTCAATGGCTGGTGAAGCGATAGCACGATGGGCTTAACGCAGCAGGACTGAGTTAACCCCGGACCTCTTCTAGTCAGGCCGCCGGGGGGTTTTGACTACTTGGCAGTGCGGTGTCTCGTATGTCAGCTCTAAGGCTGTTTTGCGCACTAGGTAGGCCGACCCATTGCGACCCCATACACGACGATGTAACCCCAGCGCTTGCTTGGGCCGTAGCGATACGGCACTGAATCCAGCGGCACCCGAAAAGAAGAGGCGGAATGCTGGCGGCCAAAATGTCTGACTGTGGCGAGGCCTTGTTAAGCGAGGTGGGAGAGCCACTTGTTCATGCTTACTTAGATTCATGTACTTAGACAATGATCAGCGTACCCCTGAGTATTAATTAAGTCTTTTCTATCATGTGGTGAAGGATGCGCATTGTAGCGAGAACACGCTTGTCTATAGATGCCGGCAGTCACTAGAAAACGAAAGCAGCAGTCCTCCAGCGTGGCCCGTGTTTACTGTTCCCGAAAAGTGAGATCGCTTCAACAGTTCATCGATCAGAGGTCATCCCCATATATGGCTACATGAAGAAGGGCTACGCGTTTCTTTGTAGTACAGATCTTCCGACCGTTCCAAAACAAAGTGCCTTTATCCTTGGACCGCTAAATCATTAGATTGGTTTATTCGCCAAATTGGACGGGTAGTCTTTGACAGCGCGATTTCCTCTGCTGTTGGTTAAGTCGGTCGTTAATGCGTATCAGCTTTTCACACAGTCGTTTTAATTAGCTTACGTGGCCATTTTGTAGTGCGCATGGATCCGGGCCACGAAGTAATTCTACTGATCTCGTGCCATGTGCAACGTTGTGATCCAACGGAAATAACCGCAATCGTCCC
seq00028   TGTTGTCCTCGACATGTCCTGTTTGAAGACATTGCCTCTATTATCATTGGGTGAGTGAGCTTCGCCGGCAAGGGAAATCATTAGCTTAGGACGATGGATATGACGGGTTCCAACCCACTGACTACTGAATCTCCAAATAAGCGCGTACCTTTTTTGTGTACTGGAGCTCTTCTTTCTATTCGGCCACTATAGGGGTGCCCGACCTTAAGTTATGAATCATCTCGAATCCACCCCAACGAGGTCCAAGTAGGAGCGATCGTGGATCCCTGAACACATAATCCAGGCTGCACGAGCACCTGGAGTCCAGAGCCTTATATGTGTAGGAGTTAATACTAGCTACCAGTGGACAATTGCAGTGCGAAAATCCGTATCCAACATGTCGATCAGAAACATTAGAAATAACGTGGGGAAAACCCAGATTTTCATTAGGGATGACAGAACATCAACGGCTTTCAACGTGTGCTCTAAGCCACGCCCAGCTGATCCCTTAGGCATGAAGCGCGGATACGACATGAAACCGTCATGCACATAAAGATTAGCAGCAGGAGGGCCAAGAATCAACGTGTTTGTAATTCTAAGATGTGAGTGGCACAAGATTTAGCCTGCGTAATGATGCGAATTGGGGTATACCATTCAATTAGCGTCACCTCTACACTCTTACGCAAACGCACCATTGGTCACACAGGCGAAATGAACTCCTGCGGGAGTCGGCTCTTCCTCAAATGGGGTGGGTCTACTCCCACGCGCATTGAAGGAAACCCTCGGCTGCACGAGCAACTGCTGTTCGTACGGAGCAGTTGAATCCTCATCAGTGTCCGTGGGATCCCTTGCTGACCGGGGGGTTCCTCTTACAGAGCCCGAGGACCCAGTAAAGGGGACAGAAAGCTCTTTACAAAAACCTCGAAGGAGGAGTAATGCATTCTAAACCGTGCTACTCACATCTCAATAAACGAGCATGTTCCGTAGGGCTTTTGCCCACCAGGAAGACGTTGCCACATTTGCCAGATGACAACACACTGAATATCCTATGTCCCCAGATACGCTCTACCAATCAACGCGACTACACTCGGCGAGAGATCAGACACCGCCGTCGGCATGACTAACTCTAGCAATGTTGAAAATATGGCAAGTTACGCAAAGGCAGGATACTTCATATAGGTACGCTAGGTCACCCACCCCTCGGGAGTTCCGAACCAAGTTCCGCTTGACTGTTATTGTAACTATAGTAAATTCCATAGTACCTTGTTTTACGAAGTCTGGTTCCATTTATACAGATAAGGCCAGGCGTTGCGTCAAGGGTTTCGCTAACGCCTTGGAAGCCACTTTCACGTCCTGCCGATGGTGTCTCCCACTAATTCGAGAAAGAGCCGAATTCCGCGGAACGCATGATAGCACTCTGCAATCGAGTGACTTCAATGGCTGGTGAAGCGATAGCACGATGGGCTTAACGCAGCAGGACTGAGTTAACCCCGGACCTCTTCTAGTCAGGCCGCCGGGGGGTTTTGACTACTTGGCAGTGCGGTGTCTCGTATGTCAGCTCTAAGGCTGTTTTGCGCACTAGGTAGGCCGACCCATTGCGACCCCATACACGACGATGTAACCCCAGCGCTTGCTTGGGCCGTAGCGATACGGCACTGAATCCAGCGGCACCCGAAAAGAAGAGGCGGAATGCTGGCGGCCAAAATGTCTGACTGTGGCGAGGCCTTGTTAAGCGAGGTGGGAGAGCCACTTGTTCATGCTTACTTAGATTCATGTACTTAGACAATGATCAGCGTACCCCTGAGTATTAATTAAGTCTTTTCTATCATGTGGTGAAGGATGCGCATTGTAGCGAGAACACGCTTGTCTATAGATGCCGGCAGTCACTAGAAAACGAAAGCAGCAGTCCTCCAGCGTGGCCCGTGTTTACTGTTCCCGAAAAGTGAGATCGCTTCAACAGTTCATCGATCAGAGGTCATCCCCATATATGGCTACATGAAGAAGGGCTACGCGTTTCTTTGTAGTACAGATCTTCCGACCGTTCCAAAACAAAGTGCCTTTATCCTTGGACCGCTAAATCATTAGATTGGTTTATTCGCCAAATTGGACGGGTAGTCTTTGACAGCGCGATTTCCTCTGCTGTTGGTTAAGTCGGTCGTTAATGCGTATCAGCTTTTCACACAGTCGTTTTAATTAGCTTACGTGGCCATTTTGTAGTGCGCATGGATCCGGGCCACGAAGTAATTCTACTGATCTCGTGCCATGTGCAACGTTGTGATCCAACGGAAATAACCGCAATCGTCCC
seq00029   TGTTGTCCTCGACATGTCCTGTTTGAAGACATTGCCTCTATTATCATTGGGTGAGTGAGCTTCGCCGGCAAGGGAAATCATTAGCTTAGGACGATGGATATGACGGGTTCCAACCCACTGACTACTGAATCTCCAAATAAGCGCGTACCTTTTTTGTGTACTGGAGCTCTTCTTTCTATTCGGCCACTATAGGGGTGCCCGACCTTAAGTTATGAATCATCTCGAATCCACCCCAACGAGGTCCAAGTAGGAGCGATCGTGGATCCCTGAACACATAATCCAGGCTGCACGAGCACCTGGAGTCCAGAGCCTTATATGTGTAGGAGTTAATACTAGCTACCAGTGGACAATTGCAGTGCGAAAATCCGTATCCAACATGTCGATCAGAAACATTAGAAATAACGTGGGGAAAACCCAGATTTTCATTAGGGATGACAGAACATCAACGGCTTTCAACGTGTGCTCTAAGCCACGCCCAGCTGATCCCTTAGGCATGAAGCGCGGATACGACATGAAACCGTCATGCACATAAAGATTAGCAGCAGGAGGGCCAAGAATCAACGTGTTTGTAATTCTAAGATGTGAGTGGCACAAGATTTAGCCTGCGTAATGATGCGAATTGGGGTATACCATTCAATTAGCGTCACCTCTACACTCTTACGCAAACGCACCATTGGTCACACAGGCGAAATGAACTCCTGCGGGAGTCGGCTCTTCCTCAAATGGGGTGGGTCTACTCCCACGCGCATTGAAGGAAACCCTCGGCTGCACGAGCAACTGCTGTTCGTACGGAGCAGTTGAATCCTCATCAGTGTCCGTGGGATCCCTTGCTGACCGGGGGGTTCCTCTTACAGAGCCCGAGGACCCAGTAAAGGGGACAGAAAGCTCTTTACAAAAACCTCGAAGGAGGAGTAATGCATTCTAAACCGTGCTACTCACATCTCAATAAACGAGCATGTTCCGTAGGGCTTTTGCCCACCAGGAAGACGTTGCCACATTTGCCAGATGACAACACACTGAATATCCTATGTCCCCAGATACGCTCTACCAATCAACGCGACTACACTCGGCGAGAGATCAGACACCGCCGTCGGCATGACTAACTCTAGCAATGTTGAAAATATGGCAAGTTACGCAAAGGCAGGATACTTCATATAGGTACGCTAGGTCACCCACCCCTCGGGAGTTCCGAACCAAGTTCCGCTTGACTGTTATTGTAACTATAGTAAATTCCATAGTACCTTGTTTTACGAAGTCTGGTTCCATTTATACAGATAAGGCCAGGCGTTGCGTCAAGGGTTTCGCTAACGCCTTGGAAGCCACTTTCACGTCCTGCCGATGGTGTCTCCCACTAATTCGAGAAAGAGCCGAATTCCGCGGAACGCATGATAGCACTCTGCAATCGAGTGACTTCAATGGCTGGTGAAGCGATAGCACGATGGGCTTAACGCAGCAGGACTGAGTTAACCCCGGACCTCTTCTAGTCAGGCCGCCGGGGGGTTTTGACTACTTGGCAGTGCGGTGTCTCGTATGTCAGCTCTAAGGCTGTTTTGCGCACTAGGTAGGCCGACCCATTGCGACCCCATACACGACGATGTAACCCCAGCGCTTGCTTGGGCCGTAGCGATACGGCACTGAATCCAGCGGCACCCGAAAAGAAGAGGCGGAATGCTGGCGGCCAAAATGTCTGACTGTGGCGAGGCCTTGTTAAGCGAGGTGGGAGAGCCACTTGTTCATGCTTACTTAGATTCATGTACTTAGACAATGATCAGCGTACCCCTGAGTATTAATTAAGTCTTTTCTATCATGTGGTGAAGGATGCGCATTGTAGCGAGAACACGCTTGTCTATAGATGCCGGCAGTCACTAGAAAACGAAAGCAGCAGTCCTCCAGCGTGGCCCGTGTTTAATGTTCCCGAAAAGTGAGATCGCTTCAACAGTTCATCGATCAGAGGTCATCCCCATATATGGCTACATGAAGAAGGGCTACGCGTTTCTTTGTAGTACAGATCTTCCGACCGTTCCAAAACAAAGTGCCTTTATCCTTGGACCGCTAAATCATTAGATTGGTTTATTCGCCAAATTGGACGGGTAGTCTTTGACAGCGCGATTTCCTCTGCTGTTGGTTAAGTCGGTCGTTAATGCGTATCAGCTTTTCACACAGTCGTTTTAATTAGCTTACGTGGCCATTTTGTAGTGCGCATGGATCCGGGCCACGAAGTAATTCTACTGATCTCGTGCCATGTGCAACGTTGTGATCCAACGGAAATAACCGCAATCGTCCC
seq00030   TGTTGTCCTCGACATGTCCTGTTTGAAGACATTGCCTCTATTATCATTGGGTGAGTGAGCTTCGCCGGCAAGGGAAATCATTAGCTTAGGACGATGGATATGACGGGTTCCAACCCACTGACTACTGAATCTCCAAATAAGCGCGTACCTTTTTTGTGTACTGGAGCTCTTCTTTCTATTCGGCCACTATAGGGGTGCCCGACCTTAAGTTATGAATCATCTCGAATCCACCCCAACGAGGTCCAAGTAGGAGCGATCGTGGATCCCTGAACACATAATCCAGGCTGCACGAGCACCTGGAGTCCAGAGCCTTATATGTGTAGGAGTTAATACTAGCTACCAGTGGACAATTGCAGTGCGAAAATCCGTATCCAACATGTCGATCAGAAACATTAGAAATAACGTGGGGAAAACCCAGATTTTCATTAGGGATGACAGAACATCAACGGCTTTCAACGTGTGCTCTAAGCCACGCCCAGCTGATCCCTTAGGCATGAAGCGCGGATACGACATGAAACCGTCATGCACATAAAGATTAGCAGCAGGAGGGCCAAGAATCAACGTGTTTGTAATTCTAAGATGTGAGTGGCACAAGATTTAGCCTGCGTAATGATGCGAATTGGGGTATACCATTCAATTAGCGTCACCTCTACACTCTTACGCAAACGCACCATTGGTCACACAGGCGAAATGAACTCCTGCGGGAGTCGGCTCTTCCTCAAATGGGGTGGGTCTACTCCCACGCGCATTGAAGGAAACCCTCGGCTGCACGAGCAACTGCTGTTCGTACGGAGCAGTTGAATCCTCATCAGTGTCCGTGGGATCCCTTGCTGACCGGGGGGTTCCTCTTACAGAGCCCGAGGACCCAGTAAAGGGGACAGAAAGCTCTTTACAAAAACCTCGAAGGAGGAGTAATGCATTCTAAACCGTGCTACTCACATCTCAATAAACGAGCATGTTCCGTAGGGCTTTTGCCCACCAGGAAGACGTTGCCACATTTGCCAGATGACAACACACTGAATATCCTATGTCCCCAGATACGCTCTACCAATCAACGCGACTACACTCGGCGAGAGATCAGACACCGCCGTCGGCATGACTAACTCTAGCAATGTTGAAAATATGGCAAGTTACGCAAAGGCAGGATACTTCATATAGGTACGCTAGGTCACCCACCCCTCGGGAGTTCCGAACCAAGTTCCGCTTGACTGTTATTGTAACTATAGTAAATTCCATAGTACCTTGTTTTACGAAGTCTGGTTCCATTTATACAGATAAGGCCAGGCGTTGCGTCAAGGGTTTCGCTAACGCCTTGGAAGCCACTTTCACGTCCTGCCGATGGTGTCTCCCACTAATTCGAGAAAGAGCCGAATTCCGCGGAACGCATGATAGCACTCTGCAATCGAGTGACTTCAATGGCTGGTGAAGCGATAGCACGATGGGCTTAACGCAGCAGGACTGAGTTAACCCCGGACCTCTTCTAGTCAGGCCGCCGGGGGGTTTTGACTACTTGGCAGTGCGGTGTCTCGTATGTCAGCTCTAAGGCTGTTTTGCGCACTAGGTAGGCCGACCCATTGCGACCCCATACACGACGATGTAACCCCAGCGCTTGCTTGGGCCGTAGCGATACGGCACTGAATCCAGCGGCACCCGAAAAGAAGAGGCGGAATGCTGGCGGCCAAAATGTCTGACTGTGGCGAGGCCTTGTTAAGCGAGGTGGGAGAGCCACTTGTTCATGCTTACTTAGATTCATGTACTTAGACAATGATCAGCGTACCCCTGAGTATTAATTAAGTCTTTTCTATCATGTGGTGAAGGATGCGCATTGTAGCGAGAACACGCTTGTCTATAGATGCCGGCAGTCACTAGAAAACGAAAGCAGCAGTCCTCCAGCGTGGCCCGTGTTTACTGTTCCCGAAAAGTGAGATCGCTTCAACAGTTCATCGATCAGAGGTCATCCCCATATATGGCTACATGAAGAAGGGCTACGCGTTTCTTTGTAGTACAGATCTTCCGACCGTTCCAAAACAAAGTGCCTTTATCCTTGGACCGCTAAATCATTAGATTGGTTTATTCGCCAAATTGGACGGGTAGTCTTTGACAGCGCGATTTCCTCTGCTGTTGGTTAAGTCGGTCGTTAATGCGTATCAGCTTTTCACACAGTCGTTTTAATTAGCTTACGTGGCCATTTTGTAGTGCGCATGGATCCGGGCCACGAAGTAATTCTACTGATCTCGTGCCATGTGCAACGTTGTGATCCAACGGAAATAACCGCAATCGTCCC
seq00031   TGTTGTCCTCGACATGTCCTGTTTGAAGACATTGCCTCTATTATCATTGGGTGAGTGAGCTTCGCCGGCAAGGGAAATCATTAGCTTAGGACGATGGATATGACGGGTTCCAACCCACTGACTACTGAATCTCCAAATAAGCGCGTACCTTTTTTGTGTACTGGAGCTCTTCTTTCTATTCGGCCACTATAGGGGTGCCCGACCTTAAGTTATGAATCATCTCGAATCCACCCCAACGAGGTCCAAGTAGGAGCGATCGTGGATCCCTGAACACATAATCCAGGCTGCACGAGCACCTGGAGTCCAGAGCCTTATATGTGTAGGAGTTAATACTAGCTACCAGTGGACAATTGCAGTGCGAAAATCCGTATCCAACATGTCGATCAGAAACATTAGAAATAACGTGGGGAAAACCCAGATTTTCATTAGGGATGACAGAACATCAACGGCTTTCAACGTGTGCTCTAAGCCACGCCCAGCTGATCCCTTAGGCATGAAGCGCGGATACGACATGAAACCGTCATGCACATAAAGATTAGCAGCAGGAGGGCCAAGAATCAACGTGTTTGTAATTCTAAGATGTGAGTGGCACAAGATTTAGCCTGCGTAATGATGCGAATTGGGGTATACCATTCAATTAGCGTCACCTCTACACTCTTACGCAAACGCACCATTGGTCACACAGGCGAAATGAACTCCTGCGGGAGTCGGCTCTTCCTCAAATGGGGTGGGTCTACTCCCACGCGCATTGAAGGAAACCCTCGGCTGCACGAGCAACTGCTGTTCGTACGGAGCAGTTGAATCCTCATCAGTGTCCGTGGGATCCCTTGCTGACCGGGGGGTTCCTCTTACAGAGCCCGAGGACCCAGTAAAGGGGACAGAAAGCTCTTTACAAAAACCTCGAAGGAGGAGTAATGCATTCTAAACCGTGCTACTCACATCTCAATAAACGAGCATGTTCCGTAGGGCTTTTGCCCACCAGGAAGACGTTGCCACATTTGCCAGATGACAACACACTGAATATCCTATGTCCCCAGATACGCTCTACCAATCAACGCGACTACACTCGGCGAGAGATCAGACACCGCCGTCGGCATGACTAACTCTAGCAATGTTGAAAATATGGCAAGTTACGCAAAGGCAGGATACTTCATATAGGTACGCTAGGTCACCCACCCCTCGGGAGTTCCGAACCAAGTTCCGCTTGACTGTTATTGTAACTATAGTAAATTCCATAGTACCTTGTTTTACGAAGTCTGGTTCCATTTATACAGATAAGGCCAGGCGTTGCGTCAAGGGTTTCGCTAACGCCTTGGAAGCCACTTTCACGTCCTGCCGATGGTGTCTCCCACTAATTCGAGAAAGAGCCGAATTCCGCGGAACGCATGATAGCACTCTGCAATCGAGTGACTTCAATGGCTGGTGAAGCGATAGCACGATGGGCTTAACGCAGCAGGACTGAGTTAACCCCGGACCTCTTCTAGTCAGGCCGCCGGGGGGTTTTGACTACTTGGCAGTGCGGTGTCTCGTATGTCAGCTCTAAGGCTGTTTTGCGCACTAGGTAGGCCGACCCATTGCGACCCCATACACGACGATGTAACCCCAGCGCTTGCTTGGGCCGTAGCGATACGGCACTGAATCCAGCGGCACCCGAAAAGAAGAGGCGGAATGCTGGCGGCCAAAATGTCTGACTGTGGCGAGGCCTTGTTAAGCGAGGTGGGAGAGCCACTTGTTCATGCTTACTTAGATTCATGTACTTAGACAATGATCAGCGTACCCCTGAGTATTAATTAAGTCTTTTCTATCATGTGGTGAAGGATGCGCATTGTAGCGAGAACACGCTTGTCTATAGATGCCGGCAGTCACTAGAAAACGAAAGCAGCAGTCCTCCAGCGTGGCCCGTGTTTACTGTTCCCGAAAAGTGAGATCGCTTCAACAGTTCATCGATCAGAGGTCATCCCCATATATGGCTACATGAAGAAGGGCTACGCGTTTCTTTGTAGTACAGATCTTCCGACCGTTCCAAAACAAAGTGCCTTTATCCTTGGACCGCTAAATCATTAGATTGGTTTATTCGCCAAATTGGACGGGTAGTCTTTGACAGCGCGATTTCCTCTGCTGTTGGTTAAGTCGGTCGTTAATGCGTATCAGCTTTTCACACAGTCGTTTTAATTAGCTTACGTGGCCATTTTGTAGTGCGCATGGATCCGGGCCACGAAGTAATTCTACTGATCTCGTGCCATGTGCAACGTTGTGATCCAACGGAAATAACCGCAATCGTCCC
seq00032   TGTTGTCCTCGACATGTCCTGTTTGAAGACATTGCCTCTATTATCATTGGGTGAGTGAGCTTCGCCGGCAAGGGAAATCATTAGCTTAGGACGATGGATATGACGGGTTCCAACCCACTGACTACTGAATCTCCAAATAAGCGCGTACCTTTTTTGTGTACTGGAGCTCTTCTTTCTATTCGGCCACTATAGGGGTGCCCGACCTTAAGTTATGAATCATCTCGAATCCACCCCAACGAGGTCCAAGTAGGAGCGATCGTGGATCCCTGAACACATAATCCAGGCTGCACGAGCACCTGGAGTCCAGAGCCTTATATGTGTAGGAGTTAATACTAGCTACCAGTGGACAATTGCAGTGCGAAAATCCGTATCCAACATGTCGATCAGAAACATTAGAAATAACGTGGGGAAAACCCAGATTTTCATTAGGGATGACAGAACATCAACGGCTTTCAACGTGTGCTCTAAGCCACGCCCAGCTGATCCCTTAGGCATGAAGCGCGGATACGACATGAAACCGTCATGCACATAAAGATTAGCAGCAGGAGGGCCAAGAATCAACGTGTTTGTAATTCTAAGATGTGAGTGGCACAAGATTTAGCCTGCGTAATGATGCGAATTGGGGTATACCATTCAATTAGCGTCACCTCTACACTCTTACGCAAACGCACCATTGGTCACACAGGCGAAATGAACTCCTGCGGGAGTCGGCTCTTCCTCAAATGGGGTGGGTCTACTCCCACGCGCATTGAAGGAAACCCTCGGCTGCACGAGCAACTGCTGTTCGTACGGAGCAGTTGAATCCTCATCAGTGTCCGTGGGATCCCTTGCTGACCGGGGGGTTCCTCTTACAGAGCCCGAGGACCCAGTAAAGGGGACAGAAAGCTCTTTACAAAAACCTCGAAGGAGGAGTAATGCATTCTAAACCGTGCTACTCACATCTCAATAAACGAGCATGTTCCGTAGGGCTTTTGCCCACCAGGAAGACGTTGCCACATTTGCCAGATGACAACACACTGAATATCCTATGTCCCCAGATACGCTCTACCAATCAACGCGACTACACTCGGCGAGAGATCAGACACCGCCGTCGGCATGACTAACTCTAGCAATGTTGAAAATATGGCAAGTTACGCAAAGGCAGGATACTTCATATAGGTACGCTAGGTCACCCACCCCTCGGGAGTTCCGAACCAAGTTCCGCTTGACTGTTATTGTAACTATAGTAAATTCCATAGTACCTTGTTTTACGAAGTCTGGTTCCATTTATACAGATAAGGCCAGGCGTTGCGTCAAGGGTTTCGCTAACGCCTTGGAAGCCACTTTCACGTCCTGCCGATGGTGTCTCCCACTAATTCGAGAAAGAGCCGAATTCCGCGGAACGCATGATAGCACTCTGCAATCGAGTGACTTCAATGGCTGGTGAAGCGATAGCACGATGGGCTTAACGCAGCAGGACTGAGTTAACCCCGGACCTCTTCTAGTCAGGCCGCCGGGGGGTTTTGACTACTTGGCAGTGCGGTGTCTCGTATGTCAGCTCTAAGGCTGTTTTGCGCACTAGGTAGGCCGACCCATTGCGACCCCATACACGACGATGTAACCCCAGCGCTTGCTTGGGCCGTAGCGATACGGCACTGAATCCAGCGGCACCCGAAAAGAAGAGGCGGAATGCTGGCGGCCAAAATGTCTGACTGTGGCGAGGCCTTGTTAAGCGAGGTGGGAGAGCCACTTGTTCATGCTTACTTAGATTCATGTACTTAGACAATGATCAGCGTACCCCTGAGTATTAATTAAGTCTTTTCTATCATGTGGTGAAGGATGCGCATTGTAGCGAGAACACGCTTGTCTATAGATGCCGGCAGTCACTAGAAAACGAAAGCAGCAGTCCTCCAGCGTGGCCCGTGTTTAATGTTCCCGAAAAGTGAGATCGCTTCAACAGTTCATCGATCAGAGGTCATCCCCATATATGGCTACATGAAGAAGGGCTACGCGTTTCTTTGTAGTACAGATCTTCCGACCGTTCCAAAACAAAGTGCCTTTATCCTTGGACCGCTAAATCATTAGATTGGTTTATTCGCCAAATTGGACGGGTAGTCTTTGACAGCGCGATTTCCTCTGCTGTTGGTTAAGTCGGTCGTTAATGCGTATCAGCTTTTCACACAGTCGTTTTAATTAGCTTACGTGGCCATTTTGTAGTGCGCATGGATCCGGGCCACGAAGTAATTCTACTGATCTCGTGCCATGTGCAACGTTGTGATCCAACGGAAATAACCGCAATCGTCCC
seq00033   TGTTGTCCTCGACATGTCCTGTTTGAAGACATTGCCTCTATTATCATTGGGTGAGTGAGCTTCGCCGGCAAGGGAAATCATTAGCTTAGGACGATGGATATGACGGGTTCCAACCCACTGACTACTGAATCTCCAAATAAGCGCGTACCTTTTTTGTGTACTGGAGCTCTTCTTTCTATTCGGCCACTATAGGGGTGCCCGACCTTAAGTTATGAATCATCTCGAATCCACCCCAACGAGGTCCAAGTAGGAGCGATCGTGGATCCCTGAACACATAATCCAGGCTGCACGAGCACCTGGAGTCCAGAGCCTTATATGTGTAGGAGTTAATACTAGCTACCAGTGGACAATTGCAGTGCGAAAATCCGTATCCAACATGTCGATCAGAAACATTAGAAATAACGTGGGGAAAACCCAGATTTTCATTAGGGATGACAGAACATCAACGGCTTTCAACGTGTGCTCTAAGCCACGCCCAGCTGATCCCTTAGGCATGAAGCGCGGATACGACATGAAACCGTCATGCACATAAAGATTAGCAGCAGGAGGGCCAAGAATCAACGTGTTTGTAATTCTAAGATGTGAGTGGCACAAGATTTAGCCTGCGTAATGATGCGAATTGGGGTATACCATTCAATTAGCGTCACCTCTACACTCTTACGCAAACGCACCATTGGTCACACAGGCGAAATGAACTCCTGCGGGAGTCGGCTCTTCCTCAAATGGGGTGGGTCTACTCCCACGCGCATTGAAGGAAACCCTCGGCTGCACGAGCAACTGCTGTTCGTACGGAGCAGTTGAATCCTCATCAGTGTCCGTGGGATCCCTTGCTGACCGGGGGGTTCCTCTTACAGAGCCCGAGGACCCAGTAAAGGGGACAGAAAGCTCTTTACAAAAACCTCGAAGGAGGAGTAATGCATTCTAAACCGTGCTACTCACATCTCAATAAACGAGCATGTTCCGTAGGGCTTTTGCCCACCAGGAAGACGTTGCCACATTTGCCAGATGACAACACACTGAATATCCTATGTCCCCAGATACGCTCTACCAATCAACGCGACTACACTCGGCGAGAGATCAGACACCGCCGTCGGCATGACTAACTCTAGCAATGTTGAAAATATGGCAAGTTACGCAAAGGCAGGATACTTCATATAGGTACGCTAGGTCACCCACCCCTCGGGAGTTCCGAACCAAGTTCCGCTTGACTGTTATTGTAACTATAGTAAATTCCATAGTACCTTGTTTTACGAAGTCTGGTTCCATTTATACAGATAAGGCCAGGCGTTGCGTCAAGGGTTTCGCTAACGCCTTGGAAGCCACTTTCACGTCCTGCCGATGGTGTCTCCCACTAATTCGAGAAAGAGCCGAATTCCGCGGAACGCATGATAGCACTCTGCAATCGAGTGACTTCAATGGCTGGTGAAGCGATAGCACGATGGGCTTAACGCAGCAGGACTGAGTTAACCCCGGACCTCTTCTAGTCAGGCCGCCGGGGGGTTTTGACTACTTGGCAGTGCGGTGTCTCGTATGTCAGCTCTAAGGCTGTTTTGCGCACTAGGTAGGCCGACCCATTGCGACCCCATACACGACGATGTAACCCCAGCGCTTGCTTGGGCCGTAGCGATACGGCACTGAATCCAGCGGCACCCGAAAAGAAGAGGCGGAATGCTGGCGGCCAAAATGTCTGACTGTGGCGAGGCCTTGTTAAGCGAGGTGGGAGAGCCACTTGTTCATGCTTACTTAGATTCATGTACTTAGACAATGATCAGCGTACCCCTGAGTATTAATTAAGTCTTTTCTATCATGTGGTGAAGGATGCGCATTGTAGCGAGAACACGCTTGTCTATAGATGCCGGCAGTCACTAGAAAACGAAAGCAGCAGTCCTCCAGCGTGGCCCGTGTTTACTGTTCCCGAAAAGTGAGATCGCTTCAACAGTTCATCGATCAGAGGTCATCCCCATATATGGCTACATGAAGAAGGGCTACGCGTTTCTTTGTAGTACAGATCTTCCGACCGTTCCAAAACAAAGTGCCTTTATCCTTGGACCGCTAAATCATTAGATTGGTTTATTCGCCAAATTAGACGGGTAGTCTTTGACAGCGCGATTTCCTCTGCTGTTGGTTAAGTCGGTCGTTAATGCGTATCAGCTTTTCACACAGTCGTTTTAATTAGCTTACGTGGCCATTTTGTAGTGCGCATGGATCCGGGCCACGAAGTAATTCTACTGATCTCGTGCCATGTGCAACGTTGTGATCCAACGGAAATAACCGCAATCGTCCC
