# Supplementary material for: How Good Are Indirect Tests at Detecting Recombination in Human mtDNA?
Source: G3 (Bethesda). 2013 Jul 1;3(7):1095–104. doi: 10.1534/g3.113.006510 (PMC3704238; doi:10.1534/g3.113.006510)
Supplement: Supporting Information [file supp_g3.113.006510_FileS2.gz › SequenceData/mtDNA_ratehet&popgrowth/10/3rdbase/Infiles/10_46-new.txt]

33 2284
seq00001   TTAAGCCTTACAAGAGCCTGTAAGATTCTCGAGACGGGGACACGTACCACTAAATCTCGCGGCCCGAGTCACCGCGGTGGAACGGGCCATTTGGTTATCCTATTCAGTCCACTTTTCGTCAACGCCTTACAGCTACCTAACGCCTAGCATAATTAAAATCATATGTCTACCTCCACCGCGCCCTTGATGCGACGTTGACAAACCTTCCCGATCTTTCGCGAATTAGGTCAAAGAACGTATGAGAGGCCGGCGCAAGGAGCGTTCCCGAAACCCACGGCCACCGCGAGGAAGTCTCAAAATACAATGGCGCAACTCCATAGCTTTTACTCCGGTGTACGCCGAGAATGTTCGGTAACTCTTCATAAAACTCGCCGCGTGAGGTGGCCTTCTGGCAGAGCGTCGCCTGGGTCCCTCATGCTCTGCTAATGCATTCATTGGAAAGTCCAGGAGCTTATCTGGTCACCAAGCTGCTGAGCGTTCCTATGGCTTGTTTAGTGTTCTTCCGGCCTGTGCCTCCTAGCCCTTACAATAAATGGTCCACCGCCAGCTCTTTAGGTAGTATCTCACAACAGGCAATGAAATACTAACTGACTTTCTACCCTTCTCTATCGAGAGCGTAGATCAAACCTGCAGGCGGAAACTGACGGCCTGCTTATGAGTAAGAAGGGTAGGTATCCTTTGCTTATATATCTCCGGTTTGCCCGGCTTCCACCTGGCCGACACGAAAAAAACCAGGCTCACATAAAAGCGCATTTCGTGCATATTTGGTTCCAACATAACACTTACTCTAAGCATGTCGCTTGATCTAGCGTTAGTCAGACCTTGATTGACAGGGGTCGGAGCAAGGCAGGTGGGAACACTCCCATACGGGCAAAGCCAGGTCTTATGCCCGGGGTATTGGCACATTGACACTCCCGATTGGTGAGGCGTAGGTTGTGCCAACGTGTAATCGTTATGCCACAGTCAAAGTGAAGTTCAAATTTTGGCCCCCAGATATCCTTGGATTAGCGTGTAAGGGGTGACCAGCGAGGGAAAGGCTAGCCGAGATGAGCGTCTCTACGGGTGTGGCCACGACATTGGGCGTGGACTGGCCTGGGCTAGCGCACCGGAAATATGGGCCACCGAGAAAGCTTAACTTCCAGTTTCGGGTAACCCATGAACCGTGATAAAATACTTAAGGCGCTCCGCATGTAGCGACCTCGGCGCCATCCAGCGCGCGGTGCTTTGTGCGTGCAGTTCCGTAAAGAATAGTAAAAAGGATCGCCCACACTGCGAACCGGAATTGGGCCATCTAACCTAATTTCATCTAACAACGGGTTCTCAGGTGGGTAAAGGCAACTTAGGTCGGTCTCCAGACTGTAGAGCAATTCCCAGAGGGCAATTTTGGGCTTCTTTCATCGCGTGAGCCGTTCATACCATCGGCCCATTGAAGGGCCCCTGAAGGTAACACCCCGGGTGCCCGTACATCGTCAGATGAATCCGACTAAGTGCCTATTCTACCCCGTTCCTGTGAATCGTATACTTTTGATCTAGGCCTTATTCGGCTGAATTCTTGTCGCACTTAGAGCCCGGTAAAAAGTGGTGATATTATGTCTAAGGATTCGGGCGCCTTAAACAGGCGCCGGTCGCTGGGTAATGTCTGCAGCTTTCTCAGAGACAGTAGAGCGTATGTGCATGCACAATCATTCCTTGTAAATCATGTAGTAGTCTTATTCCTTCCAGATCTTAAAGGCCAATTCCGAGTCAAACTGGGTCTCCACGGGGATAGGTGGTGCTTCATAGGCATAATTTTAGGTCATCTTGTATGTGTAGGAAATAATGTGACGTCTGCACTCCTATACCTCTCATTGGCGCAATAGTTTATTGTGTACAGTAGTTCCTCAGCAGCAAAGACGTGGCCGAGAATTTGGTATAAGCACAAATGGTCCTCCTGCGAAATTGATGCATCTGGGGTGGAACTACAGATCACTCTGGATCGAACTCGGAGATTGCCCAGCTCAAGTTTCCCTGAGCGCTCATCGAAAAGATCTGGTCGAATTCTTCACTAATCCGGAGCTGTCTATATCTTACTGACCTCTGGCTGACATTGTAAAAGCGTGGGCCCATGTTAACGCCCGGGTAAGATTCGTTATTTCTACATTGCCGACCGAGAGCTACGGAGTCCGGGCTCGTAGTACTCGGAGTAGTCTGGGTTAAGCAAGGCTTGTTTCGCGTGCGCCCGAGTAAAACTAAAAATTCTTGTGGTTCTCGACGTTTTTCAACTGCATCTTGTTCCATGTGGCTC
seq00002   TTAAGCCTTACAAGAGCCTGTAAGATTCTCGAGACGGGGACACGTACCACTAAATCTCGCGGCCCGAGTCACCGCGGTGGAACGGGCCATTTGGTTATCCTATTCAGTCCACTTTTCGTCAACGCCTTACAGCTACCTAACGCCTAGCATAATTAAAATCATATGTCTACCTCCACCGCGCCCTTGATGCGACGTTGACAAACCTTCCCGATCTTTCGCGAATTAGGTCAAAGAACGTATGAGAGGCCGGCGCAAGGAGCGTTCCCGAAACCCACGGCCACCGCGAGGAAGTCTCAAAATACAATGGCGCAACTCCATAGCTTTTACTCCGGTGTACGCCGAGAATGTTCGGTAACTCTTCATAAAACTCGCCGCGTGAGGTGGCCTTCTGGCAGAGCGTCGCCTGGGTCCCTCATGCTCTGCTAATGCATTCATTGGAAAGTCCAGGAGCTTATCTGGTCACCAAGCTGCTGAGCGTTCCTATGGCTTGTTTAGTGTTCTTCCGGCCTGTGCCTCCTAGCCCTTACAATAAATGGTCCACCGCCAGCTCTTTAGGTAGTATCTCACAACAGGCAATGAAATACTAACTGACTTTCTACCCTTCTCTATCGAGAGCGTAGATCAAACCTGCAGGCGGAAACTGACGGCCTGCTTATGAGTAAGAAGGGTAGGTATCCTTTGCTTATATATCTCCGGTTTGCCCGGCTTCCACCTGGCCGACACGAAAAAAACCAGGCTCACATAAAAGCGCATTTCGTGCATATTTGGTTCCAACATAACACTTACTCTAAGCATGTCGCTTGATCTAGCGTTAGTCAGACCTTGATTGACAGGGGTCGGAGCAAGGCAGGTGGGAACACTCCCATACGGGCAAAGCCAGGTCTTATGCCCGGGGTATTGGCACATTGACACTCCCGATTGGTGAGGCGTAGGTTGTGCCAACGTGTAATCGTTATGCCACAGTCAAAGTGAAGTTCAAATTTTGGCCCCCAGATATCCTTGGATTAGCGTGTAAGGGGTGACCAGCGAGGGAAAGGCTAGTCGAGATGAGCGTCTCTACGGGTGTGGCCACGACATTGGGCGTGGACTGGCCTGGGCTAGCGCACCGGAAATATGGGCCACCGAGAAAGCTTAACTTCCAGTTTCGGGTAACCCATGAACCGTGATAAAATACTTAAGGCGCTCCGCATGTAGCGACCTCGGCGCCATCCAGCGCGCGGTGCTTTGTGCGTGCAGTTCCGTAAAGAATAGTAAAAAGGATCGCCCACACTGCGAACCGGAATTGGGCCATCTAACCTAATTTCATCTAACAACGGGTTCTCAGGTGGGTAAAGGCAACTTAGGTCGGTCTCCAGACTGTAGAGCAATTCCCAGAGGGCAATTTTGGGCTTCTTTCATCGCGTGAGCCGTTCATACCATCGGCCCATTGAAGGGCCCCTGAAGGTAACACCCCGGGTGCCCGTACATCGTCAGATGAATCCGACTAAGTGCCTATTCTACCCCGTTCCTGTGAATCGTATACTTTTGATCTAGGCCTTATTCGGCTGAATTCTTGTCGCACTTAGAGCCCGGTAAAAAGTGGTGATAATATGTCTAAGGATTCGGGCGCCTTAAACAGGCGCCGGTCGCTGGGTAATGTCTGCAGCTTTCTCAGAGACAGTAGAGCGTATGTGCATGCACAAGCATTCCTTGTAAATCATGTAGTAGTCTTATTCCTTCCAGATCTTAAAGGCCAATTCCGAGTCAAACTGGGTCTCCACGGGGATAGGTGGTGCTTCATAGGCATAATTTTAGGTCATCTTGTATGTGTAGGAAATAATGTGACGTCTGCACTCCTATACCTCTCATTGGCGCAATAGTTTATTGTGTACAGTAGTTCCTCAGCAGCAAAGACGTGGCCGAGAATTTGGTATAAGCACAAATGGTCCTCCTGCGAAATTGATGCATCTGGGGTGGAACTACAGATCACTCTGGATCGAACTCGGAGATTGCCCAGCTCAAGTTTCCCTGAGCGCTCATCGAAAAGATCTGGTCGAATTCTTCACTAATCCGGAGCTGTCTATATCTTACTGACCTCTGGCTGACATTGTAAAAGCGTGGGCCCATGTTAACGCCCGGGTAAGATTCGTTATTTCTACATTGCCGACCGAGAGCTACGGAGTCCGGGCTCGTAGTACTCGGAGTAGTCTGGGTTAAGCAAGGCTTGTTTCGCGTGCGCCCGAGTAAAACTAAAAATTCTTGTGGTTCTCGACGTTTTTCAACTGCATCTTGTTCCATGTGGCTC
seq00003   TTAAGCCTTACAAGAGCCTGTAAGATTCTCGAGACGGGGACACGTACCACTAAATCTCGCGGCCCGAGTCACCGCGGTGGAACGGGCCATTTGGTTATCCTATTCAGTCCACTTTTCGTCAACGCCTTACAGCTACCTAACGCCTAGCATAATTAAAATCATATGTCTACCTCCACCGCGCCCTTGATGCGACGTTGACAAACCTTCCCGATCTTTCGCGAATTAGGTCAAAGAACGTATGAGAGGCCGGCGCAAGGAGCGTTCCCGAAACCCACGGCCACCGCGAGGAAGTCTCAAAATACAATGGCGCAACTCCATAGCTTTTACTCCGGTGTACGCCGAGAATGTTCGGTAACTCTTCATAAAACTCGCCGCGTGAGGTGGCCTTCTGGCAGAGCGTCGCCTGGGTCCCTCATGCTCTGCTAATGCATTCATTGGAAAGTCCAGGAGCTTATCTGGTCACCAAGCTGCTGAGCGTTCCTATGGCTTGTTTAGTGTTCTTCCGGCCTGTGCCTCCTAGCCCTTACAATAAATGGTCCACCGCCAGCTCTTTAGGTAGTATCTCACAACAGGCAATGAAATACTAACTGACTTTCTACCCTTCTCTATCGAGAGCGTAGATCAAACCTGCAGGCGGAAACTGACGGCCTGCTTATGAGTAAGAAGGGTAGGTATCCTTTGCTTATATATCTCCGGTTTGCCCGGCTTCCACCTGGCCGACACGAAAAAAACCAGGCTCACATAAAAGCGCATTTCGTGCATATTTGGTTCCAACATAACACTTACTCTAAGCATGTCGCTTGATCTAGCGTTAGTCAGACCTTGATTGACAGGGGTCGGAGCAAGGCAGGTGGGAACACTCCCATACGGGCAAAGCCAGGTCTTATGCCCGGGGTATTGGCACATTGACACTCCCGATTGGTGAGGCGTAGGTTGTGCCAACGTGTAATCGTTATGCCACAGTCAAAGTGAAGTTCAAATTTTGGCCCCCAGATATCCTTGGATTAGCGTGTAAGGGGTGACCAGCGAGGGAAAGGCTAGTCGAGATGAGCGTCTCTACGGGTGTGGCCACGACATTGGGCGTGGACTGGCCTGGGCTAGCGCACCGGAAATATGGGCCACCGAGAAAGCTTAACTTCCAGTTTCGGGTAACCCATGAACCGTGATAAAATACTTAAGGCGCTCCGCATGTAGCGACCTCGGCGCCATCCAGCGCGCGGTGCTTTGTGCGTGCAGTTCCGTAAAGAATAGTAAAAAGGATCGCCCACACTGCGAACCGGAATTGGGCCATCTAACCTAATTTCATCTAACAACGGGTTCTCAGGTGGGTAAAGGCAACTTAGGTCGGTCTCCAGACTGTAGAGCAATTCCCAGAGGGCAATTTTGGGCTTCTTTCATCGCGTGAGCCGTTCATACCATCGGCCCATTGAAGGGCCCCTGAAGGTAACACCCCGGGTGCCCGTACATCGTCAGATGAATCCGACTAAGTGCCTATTCTACCCCGTTCCTGTGAATCGTATACTTTTGATCTAGGCCTTATTCGGCTGAATTCTTGTCGCACTTAGAGCCCGGTAAAAAGTGGTGATATTATGTCTAAGGATTCGGGCGCCTTAAACAGGCGCCGGTCGCTGGGTAATGTCTGCAGCTTTCTCAGAGACAGTAGAGCGTATGTGCATGCACAATCATTCCTTGTAAATCATGTAGTAGTCTTATTCCTTCCAGATCTTAAAGGCCAATTCCGAGTCAAACTGGGTCTCCACGGGGATAGGTGGTGCTTCATAGGCATAATTTTAGGTCATCTTGTATGTGTAGGAAATAATGTGACGTCTGCACTCCTATACCTCTCATTGGCGCAATAGTTTATTGTGTACAGTAGTTCCTCAGCAGCAAAGACGTGGCCGAGAATTTGGTATAAGCACAAATGGTCCTCCTGCGAAATTGATGCATCTGGGGTGGAACTACAGATCACTCTGGATCGAACTCGGAGATTGCCCAGCTCAAGTTTCCCTGAGCGCTCATCGAAAAGATCTGGTCGAATTCTTCACTAATCCGGAGCTGTCTATATCTTACTGACCTCTGGCTGACATTGTAAAAGCGTGGGCCCATGTTAACGCCCGGGTAAGATTCGTTATTTCTACATTGCCGACCGAGAGCTACGGAGTCCGGGCTCGTAGTACTCGGAGTAGTCTGGGTTAAGCAAGGCTTGTTTCGCGTGCGCCCGAGTAAAACTAAAAATTCTTGTGGTTCTCGACGTTTTTCAACTGCATCTTGTTCCATGTGGCTC
seq00004   TTAAGCCTTACAAGAGCCTGTAAGATTCTCGAGACGGGGACACGTACCACTAAATCTCGCGGCCCGAGTCACCGCGGTGGAACGGGCCATTTGGTTATCCTATTCAGTCCACTTTTCGTCAACGCCTTACAGCTACCTAACGCCTAGCATAATTAAAATCATATGTCTACCTCCACCGCGCCCTTGATGCGACGTTGACAAACCTTCCCGATCTTTCGCGAATTAGGTCAAAGAACGTATGAGAGGCCGGCGCAAGGAGCGTTCCCGAAACCCACGGCCACCGCGAGGAAGTCTCAAAATACAATGGCGCAACTCCATAGCTTTTACTCCGGTGTACGCCGAGAATGTTCGGTAACTCTTCATAAAACTCGCCGCGTGAGGTGGCCTTCTGGCAGAGCGTCGCCTGGGTCCCTCATGCTCTGCTAATGCATTCATTGGAAAGTCCAGGAGCTTATCTGGTCACCAAGCTGCTGAGCGTTCCTATGGCTTGTTTAGTGTTCTTCCGGCCTGTGCCTCCTAGCCCTTACAATAAATGGTCCACCGCCAGCTCTTTAGGTAGTATCTCACAACAGGCAATGAAATACTAACTGACTTTCTACCCTTCTCTATCGAGAGCGTAGATCAAACCTGCAGGCGGAAACTGACGGCCTGCTTATGAGTAAGAAGGGTAGGTATCCTTTGCTTATATATCTCCGGTTTGCCCGGCTTCCACCTGGCCGACACGAAAAAAACCAGGCTCACATAAAAGCGCATTTCGTGCATATTTGGTTCCAACATAACACTTACTCTAAGCATGTCGCTTGATCTAGCGTTAGTCAGACCTTGATTGACAGGGGTCGGAGCAAGGCAGGTGGGAACACTCCCATACGGGCAAAGCCAGGTCTTATGCCCGGGGTATTGGCACATTGACACTCCCGATTGGTGAGGCGTAGGTTGTGCCAACGTGTAATCGTTATGCCACAGTCAAAGTGAAGTTCAAATTTTGGCCCCCAGATATCCTTGGATTAGCGTGTAAGGGGTGACCAGCGAGGGAAAGGCTAGTCGAGATGAGCGTCTCTACGGGTGTGGCCACGACATTGGGCGTGGACTGGCCTGGGCTAGCGCACCGGAAATATGGGCCACCGAGAAAGCTTAACTTCCAGTTTCGGGTAACCCATGAACCGTGATAAAATACTTAAGGCGCTCCGCATGTAGCGACCTCGGCGCCATCCAGCGCGCGGTGCTTTGTGCGTGCAGTTCCGTAAAGAATAGTAAAAAGGATCGCCCACACTGCGAACCGGAATTGGGCCATCTAACCTAATTTCATCTAACAACGGGTTCTCAGGTGGGTAAAGGCAACTTAGGTCGGTCTCCAGACTGTAGAGCAATTCCCAGAGGGCAATTTTGGGCTTCTTTCATCGCGTGAGCCGTTCATACCATCGGCCCATTGAAGGGCCCCTGAAGGTAACACCCCGGGTGCCCGTACATCGTCAGATGAATCCGACTAAGTGCCTATTCTACCCCGTTCCTGTGAATCGTATACTTTTGATCTAGGCCTTATTCGGCTGAATTCTTGTCGCACTTAGAGCCCGGTAAAAAGTGGTGATATTATGTCTAAGGATTCGGGCGCCTTAAACAGGCGCCGGTCGCTGGGTAATGTCTGCAGCTTTCTCAGAGACAGTAGAGCGTATGTGCATGCACAATCATTCCTTGTAAATCATGTAGTAGTCTTATTCCTTCCAGATCTTAAAGGCCAATTCCGAGTCAAACTGGGTCTCCACGGGGATAGGTGGTGCTTCATAGGCATAATTTTAGGTCATCTTGTATGTGTAGGAAATAATGTGACGTCTGCACTCCTATACCTCTCATTGGCGCAATAGTTTATTGTGTACAGTAGTTCCTCAGCAGCAAAGACGTGGCCGAGAATTTGGTATAAGCACAAATGGTCCTCCTGCGAAATTGATGCATCTGGGGTGGAACTACAGATCACTCTGGATCGAACTCGGAGATTGCCCAGCTCAAGTTTCCCTGAGCGCTCATCGAAAAGATCTGGTCGAATTCTTCACTAATCCGGAGCTGTCTATATCTTACTGACCTCTGGCTGACATTGTAAAAGCGTGGGCCCATGTTAACGCCCGGGTAAGATTCGTTATTTCTACATTGCCGACCGAGAGCTACGGAGTCCGGGCTCGTAGTACTCGGAGTAGTCTGGGTTAAGCAAGGCTTGTTTCGCGTGCGCCCGAGTAAAACTAAAAATTCTTGTGGTTCTCGACGTTTTTCAACTGCATCTTGTTCCATGTGGCTC
seq00005   TTAAGCCTTACAAGAGCCTGTAAGATTCTCGAGACGGGGACACGTACCACTAAATCTCGCGGCCCGACTCACCGCGGTGGAACGGGCCATTTGGTTATCCTATTCAGTCCACTTTTCGTCAACGCCTTACAGCTACCTAACGCCTAGCATAATTAAAATCATATGTCTACCTCCACCGCGCCCTTGATGCGACGTTGACAAACCTTCCCGATCTTTCGCGAATTAGGTCAAAGAACGTATGAGAGGCCGGCGCAAGGAGCGTTCCCGAAACCCACGGCCACCGCGAGGAAGTCTCAAAATACAATGGCGCAACTCCATAGCTTTTACTCCGGTGTACGCCGAGAATGTTCGGTAACTCTTCATAAAACTCGCCGCGTGAGGTGGCCTTCTGGCAGAGCGTCGCCTGGGTCCCTCATGCTCTGCTAATGCATTCATTGGAAAGTCCAGGAGCTTATCTGGTCACCAAGCTGCTGAGCGTTCCTATGGCTTGTTTAGTGTTCTTCCGGCCTGTGCCTCCTAGCCCTTACAATAAATGGTCCACCGCCAGCTCTTTAGGTAGTATCTCACAACAGGCAATGAAATACTAACTGACTTTCTACCCTTCTCTATCGAGAGCGTAGATCAAACCTGCAGGCGGAAACTGACGGCCTGCTTATGAGTAAGAAGGGTAGGTATCCTTTGCTTATATATCTCCGGTTTGCCCGGCTTCCACCTGGCCGACACGAAAAAAACCAGGCTCACATAAAAGCGCATTTCGTGCATATTTGGTTCCAACATAACACTTACTCTAAGCATGTCGCTTGATCTAGCGTTAGTCAGACCTTGATTGACAGGGGTCGGAGCAAGGCAGGTGGGAACACTCCCATACGGGCAAAGCCAGGTCTTATGCCCGGGGTATTGGCACATTGACACTCCCGATTGGTGAGGCGTAGGTTGTGCCAACGTGTAATCGTTATGCCACAGTCAAAGTGAAGTTCAAATTTTGGCCCCCAGATATCCTTGGATTAGCGTGTAAGGGGTGACCAGCGAGGGAAAGGCTAGCCGAGATGAGCGTCTCTACGGGTGTGGCCACGACATTGGGCGTGGACTGGCCTGGGCTAGCGCACCGGAAATATGGGCCACCGAGAAAGCTTAACTTCCAGTTTCGGGTAACCCATGAACCGTGATAAAATACTTAAGGCGCTCCGCATGTAGCGACCTCGGCGCCATCCAGCGCGCGGTGCTTTGTGCGTGCAGTTCCGTAAAGAATAGTAAAAAGGATCGCCCACACTGCGAACCGGAATTGGGCCATCTAACCTAATTTCATCTAACAACGGGTTCTCAGGTGGGTAAAGGCAACTTAGGTCGGTCTCCAGACTGTAGAGCAATTCCCAGAGGGCAATTTTGGGCTTCTTTCATCGCGTGAGCCGTTCATACCATCGGCCCATTGAAGGGCCCCTGAAGGTAACACCCCGGGTGCCCGTACATCGTCAGATGAATCCGACTAAGTGCCTATTCTACCCCGTTCCTGTGAATCGTATACTTTTGATCTAGGCCTTATTCGGCTGAATTCTTGTCGCACTTAGAGCCCGGTAAAAAGTGGTGATATTATGTCTAAGGATTCGGGCGCCTTAAACAGGCGCCGGTCGCTGGGTAATGTCTGCAGCTTTCTCAGAGACAGTAGAGCGTATGTGCATGCACAATCATTCCTTGTAAATCATGTAGTAGTCTTATTCCTTCCAGATCTTAAAGGCCAATTCCGAGTCAAACTGGGTCTCCACGGGGATAGGTGGTGCTTCATAGGCATAATTTTAGGTCATCTTGTATGTGTAGGAAATAATGTGACGTCTGCACTCCTATACCTCTCATTGGCGCAATAGTTTATTGTGTACAGTAGTTCCTCAGCAGCAAAGACGTGGCCGAGAATTTGGTATAAGCACAAATGGTCCTCCTGCGAAATTGATGCATCTGGGGTGGAACTACAGATCACTCTGGATCGAACTCGGAGATTGCCCAGCTCAAGTTTCCCTGAGCGCTCATCGAAAAGATCTGGTCGAATTCTTCACTAATCCGGAGCTGTCTATATCTTACTGACCTCTGGCTGACATTGTAAAAGCGTGGGCCCATGTTAACGCCCGGGTAAGATTCGTTATTTCTACATTGCCGACCGAGAGCTACGGAGTCCGGGCTCGTAGTACTCGGAGTAGTCTGGGTTAAGCAAGGCTTGTTTCGCGTGCGCCCGAGTAAAACTAAAAATTCTTGTGGTTCTCGACGTTTTTCAACTGCATCTTGTTCCATGTGGCTC
seq00006   TTAAGCCTTACAAGAGCCTGTAAGATTCTCGAGACGGGGACACGTACCACTAAATCTCGCGGCCCGAGTCACCGCGGTGGAACGGGCCATTTGGTTATCCTATTCAGTCCACTTTTCGTCAACGCCTTACAGCTACCTAACGCCTAGCATAATTAAAATCATATGTCTACCTCCACCGCGCCCTCGATGCGACGTTGACAAACCTTCCCGATCTTTCGCGAATTAGGTCAAAGAACGTATGAGAGGCCGGCGCAAGGAGCGTTCCCGAAACCCACGGCCACCGCGAGGAAGTCTCAAAATACAATGGCGCAACTCCATAGCTTTTACTCCGGTGTACGCCGAGAATGTTCGGTAACTCTTCATAAAATTCGCCGCGTGAGGTGGCCTTCTGGCAGAGCGTCGCCTGGGTCCCTCATGCTCTGCTAATGCATTCATTGGAAAGTCCAGGAGCTTATCTGGTCACCAAGCTGCTGAGCGTTCCTATGGCTTGTTTAGTGTTCTTCCGGCCTGTGCCTCCTAGCCCTTACAATAAATGGTCCACCGCCAGCTCTTTAGGTAGTATCTCACAACAGGCAATGAAATACTAACTGACTTTCTACCCTTCTCTATCGAGAGCGTAGATCAAACCTGCAGGCGGAAACTGACGGCCTGCTTATGAGTAAGAAGGGTAGGTATCCTTTGCTTATATATCTCCGGTTTGCCCGGCTTCCACCTGGCCGACACGAAAAAAACCAGGCTCACATAAAAGCGCATTTCGTGCATATTTGGTTCCAACATAACACTTACTCTAAGCATGTCGCTTGATCTAGCGTTAGTCAGACCTTGATTGACAGGGGTCGGAGCAAGGCAGGTGGGAACACTCCCATACGGGCAAAGCCAGGTCTTATGCCCGGGGTATTGGCACATTGACACTCCCGATTGGTGAGGCGTAGGTTGTGCCAACGTGTAATCGTTATGCCACAGTCAAAGTGAAGTTCAAATTTTGGCCCCCAGATATCCTTGGATTAGCGTGTAAGGGGTGACCAGCGAGGGAAAGGCTAGTCGAGATGAGCGTCTCTACGGGTGTGGCCACGACATTGGGCGTGGACTGGCCTGGGCTAGCGCACCGGAAATATGGGCCACCGAGAAAGCTTAACTTCCAGTTTCGGGTAACCCATGAACCGTGATAAAATACTTAAGGCGCTCCGCATGTAGCGACCTCGGCGCCATCCAGCGCGCGGTGCTTTGTGCGTGCAGTTCCGTAAAGAATAGTAAAAAGGATCGCCCACACTGCGAACCGGAATTGGGCCATCTAACCTAATTTCATCTAACAACGGGTTCTCAGGTGGGTAAAGGCAACTTAGGTCGGTCTCCAGACTGTAGAGCAATTCCCAGAGGGCAATTTTGGCCTTCTTTCATCGCGTGAGCCGTTCATACCATCGGCCCATTGAAGGGCCCCTGAAGGTAACACCCCGGGTGCCCGTACATCGTCAGATGAATCCGACTAAGTGCCTATTCTACCCCGTTCCTGTGAATCGTATACTTTTGATCTAGGCCTTATTCGGCTGAATTCTTGTCGCACTTAGAGCCCGGTAAAAAGTGGTGATATTATGTCTAAGGATTCGGGCGCCTTAAACAGGCGCCGGTCGCTGGGTAATGTCTGCAGCTTTCTCAGAGACAGTAGAGCGTATGTGCATGCACAATCATTCCTTGTAAATCATGTAGTAGTCTTATTCCTTCCAGATCTTAAAGGCCAATTCCGAGTCAAACTGGGTCTCCACGGGGATAGGTGGTGCTTCATAGGCATAATTTTAGGTCATCTTGTATGTGTAGGAAATAATGTGACGTCTGCACTCCTATACCTCTCATTGGCGCAATAGTTTATTGTGTACAGTAGTTCCTCAGCAGCAAAGACGTGGCCGAGAATTTGGTATAAGCACAAATGGTCCTCCTGCGAAATTGATGCATCTGGGGTGGAACTACAGATCACTCTGGATCGAACTCGGAGATTGCCCAGCTCAAGTTTCCCTGAGCGCTCATCGAAAAGATCTGGTCGAATTCTTCACTAATCCGGAGCTGTCTATATCTTACTGACCTCTGGCTGACATTGTAAAAGCGTGGGCCCATGTTAACGCCCGGGTAAGATTCGTTATTTCTACATTGCCGACCGAGAGCTACGGAGTCCGGGCTCGTAGTACTCGGAGTAGTCTGGGTTAAGCAAGGCTTGTTTCGCGTGCGCCCGAGTAAAACTAAAAATTCTTGTGGTTCTCGACGTTTTTCAACTGCATCTTGTTCCATGTGGCTC
seq00007   TTAAGCCTTACAAGAGCCTGTAAGATTCTCGAGACGGGGACACGTACCACTAAATCTCGCGGCCCGAGTCACCGCGGTGGAACGGGCCATTTGGTTATCCTATTCAGTCCACTTTTCGTCAACGCCTTACAGCTACCTAACGCCTAGCATAATTAAAATCATATGTCTACCTCCACCGCGCCCTTGATGCGACGTTGACAAACCTTCCCGATCTTTCGCGAATTAGGTCAAAGAACGTATGAGAGGCCGGCGCAAGGAGCGTTCCCGAAACCCACGGCCACCGCGAGGAAGTCTCAAAATACAATGGCGCAACTCCATAGCTTTTACTCCGGTGTACGCCGAGAATGTTCGGTAACTCTTCATAAAACTCGCCGCGTGAGGTGGCCTTCTGGCAGAGCGTCGCCTGGGTCCCTCATGCTCTGCTAATGCATTCATTGGAAAGTCCAGGAGCTTATCTGGTCACCAAGCTGCTGAGCGTTCCTATGGCTTGTTTAGTGTTCTTCCGGCCTGTGCCTCCTAGCCCTTACAATAAATGGTCCACCGCCAGCTCTTTAGGTAGTATCTCACAACAGGCAATGAAATACTAACTGACTTTCTACCCTTCTCTATCGAGAGCGTAGATCAAACCTGCAGGCGGAAACTGACGGCCTGCTTATGAGTAAGAAGGGTAGGTATCCTTTGCTTATATATCTCCGGTTTGCCCGGCTTCCACCTGGCCGACACGAAAAAAACCAGGCTCACATAAAAGCGCATTTCGTGCATATTTGGTTCCAACATAACACTTACTCTAAGCATGTCGCTTGATCTAGCGTTAGTCAGACCTTGATTGACAGGGGTCGGAGCAAGGCAGGTGGGAACACTCCCATACGGGCAAAGCCAGGTCTTATGCCCGGGGTATTGGCACATTGACACTCCCGATTGGTGAGGCGTAGGTTGTGCCAACGTGTAATCGTTATGCCACAGTCAAAGTGAAGTTCAAATTTTGGCCCCCAGATATCCTTGGATTAGCGTGTAAGGGGTGACCAGCGAGGGAAAGGCTAGTCGAGATGAGCGTCTCTACGGGTGTGGCCACGACATTGGGCGTGGACTGGCCTGGGCTAGCGCACCGGAAATATGGGCCACCGAGAAAGCTTAACTTCCAGTTTCGGGTAACCCATGAACCGTGATAAAATACTTAAGGCGCTCCGCATGTAGCGACCTCGGCGCCATCCAGCGCGCGGTGCTTTGTGCGTGCAGTTCCGTAAAGAATAGTAAAAAGGATCGCCCACACTGCGAACCGGAATTGGGCCATCTAACCTAATTTCATCTAACAACGGGTTCTCAGGTGGGTAAAGGCAACTTAGGTCGGTCTCCAGACTGTAGAGCAATTCCCAGAGGGCAATTTTGGGCTTCTTTCATCGCGTGAGCCGTTCATACCATCGGCCCATTGAAGGGCCCCTGAAGGTAACACCCCGGGTGCCCGTACATCGTCAGATGAATCCGACTAAGTGCCTATTCTACCCCGTTCCTGTGAATCGTATACTTTTGATCTAGGCCTTATTCGGCTGAATTCTTGTCGCACTTAGAGCCCGGTAAAAAGTGGTGATATTATGTCTAAGGATTCGGGCGCCTTAAACAGGCGCCGGTCGCTGGGTAATGTCTGCAGCTTTCTCAGAGACAGTAGAGCGTATGTGCATGCACAATCATTCCTTGTAAATCATGTAGTAGTCTTATTCCTTCCAGATCTTAAAGGCCAATTCCGAGTCAAACTGGGTCTCCACGGGGATAGGTGGTGCTTCATAGGCATAATTTTAGGTCATCTTGTATGTGTAGGAAATAATGTGACGTCTGCACTCCTATACCTCTCATTGGCGCAATAGTTTATTGTGTACAGTAGTTCCTCAGCAGCAAAGACGTGGCCGAGAATTTGGTATAAGCACAAATGGTCCTCCTGCGAAATTGATGCATCTGGGGTGGAACTACAGATCACTCTGGATCGAACTCGGAGATTGCCCAGCTCAAGTTTCCCTGAGCGCTCATCGAAAAGATCTGGTCGAATTCTTCACTAATCCGGAGCTGTCTATATCTTACTGACCTCTGGCTGACATTGTAAAAGCGTGGGCCCATGTTAACGCCCGGGTAAGATTCGTTATTTCTACATTGCCGACCGAGAGCTACGGAGTCCGGGCTCGTAGTACTCGGAGTAGTCTGGGTTAAGCAAGGCTTGTTTCGCGTGCGCCCGAGTAAAACTAAAAATTCTTGTGGTTCTCGACGTTTTTCAACTGCATCTTGTTCCATGTGGCTC
seq00008   TTAAGCCTTACAAGAGCCTGTAAGATTCTCGAGACGGGGACACGTACCACTAAATCTCGCGGCCCGAGTCACCGCGGTGGAACGGGCCATTTGGTTATCCTATTCAGTCCACTTTTCGTCAACGCCTTACAGCTACCTAACGCCTAGCATAATTAAAATCATATGTCTACCTCCACCGCGCCCTTGATGCGACGTTGACAAACCTTCCCGATCTTTCGCGAATTAGGTCAAAGAACGTATGAGAGGCCGGCGCAAGGAGCGTTCCCGAAACCCACGGCCACCGCGAGGAAGTCTCAAAATACAATGGCGCAACTCCATAGCTTTTACTCCGGTGTACGCCGAGAATGTTCGGTAACTCTTCATAAAACTCGCCGCGTGAGGTGGCCTTCTGGCAGAGCGTCGCCTGGGTCCCTCATGCTCTGCTAATGCATTCATTGGAAAGTCCAGGAGCTTATCTGGTCACCAAGCTGCTGAGCGTTCCTATGGCTTGTTTAGTGTTCTTCCGGCCTGTGCCTCCTAGCCCTTACAATAAATGGTCCACCGCCAGCTCTTTAGGTAGTATCTCACAACAGGCAATGAAATACTAACTGACTTTCTACCCTTCTCTATCGAGAGCGTAGATCAAACCTGCAGGCGGAAACTGACGGCCTGCTTATGAGTAAGAAGGGTAGGTATCCTTTGCTTATATATCTCCGGTTTGCCCGGCTTCCACCTGGCCGACACGAAAAAAACCAGGCTCACATAAAAGCGCATTTCGTGCATATTTGGTTCCAACATAACACTTACTCTAAGCATGTCGCTTGATCTAGCGTTAGTCAGACCTTGATTGACAGGGGTCGGAGCAAGGCAGGTGGGAACACTCCCATACGGGCAAAGCCAGGTCTTATGCCCGGGGTATTGGCACATTGACACTCCCGATTGGTGAGGCGTAGGTTGTGCCAACGTGTAATCGTTATGCCACAGTCAAAGTGAAGTTCAAATTTTGGCCCCCAGATATCCTTGGATTAGCGTGTAAGGGGTGACCAGCGAGGGAAAGGCTAGTCGAGATGAGCGTCTCTACGGGTGTGGCCACGACATTGGGCGTGGACTGGCCTGGGCTAGCGCACCGGAAATATGGGCCACCGAGAAAGCTTAACTTCCAGTTTCGGGTAACCCATGAACCGTGATAAAATACTTAAGGCGCTCCGCATGTAGCGACCTCGGCGCCATCCAGCGCGCGGTGCTTTGTGCGTGCAGTTCCGTAAAGAATAGTAAAAAGGATCGCCCACACTGCGAACCGGAATTGGGCCATCTAACCTAATTTCATCTAACAACGGGTTCTCAGGTGGGTAAAGGCAACTTAGGTCGGTCTCCAGACTGTAGAGCAATTCCCAGAGGGCAATTTTGGGCTTCTTTCATCGCGTGAGCCGTTCATACCATCGGCCCATTGAAGGGCCCCTGAAGGTAACACCCCGGGTGCCCGTACATCGTCAGATGAATCCGACTAAGTGCCTATTCTACCCCGTTCCTGTGAATCGTATACTTTTGATCTAGGCCTTATTCGGCTGAATTCTTGTCGCACTTAGAGCCCGGTAAAAAGTGGTGATATTATGTCTAAGGATTCGGGCGCCTTAAACAGGCGCCGGTCGCTGGGTAATGTCTGCAGCTTTCTCAGAGACAGTAGAGCGTATGTGCATGCACAATCATTCCTTGTAAATCATGTAGTAGTCTTATTCCTTCCAGATCTTAAAGGCCAATTCCGAGTCAAACTGGGTCTCCACGGGGATAGGTGGTGCTTCATAGGCATAATTTTAGGTCATCTTGTATGTGTAGGAAATAATGTGACGTCTGCACTCCTATACCTCTCATTGGCGCAATAGTTTATTGTGTACAGTAGTTCCTCAGCAGCAAAGACGTGGCCGAGAATTTGGTATAAGCACAAATGGTCCTCCTGCGAAATTGATGCATCTGGGGTGGAACTACAGATCACTCTGGATCGAACTCGGAGATTGCCCAGCTCAAGTTTCCCTGAGCGCTCATCGAAAAGATCTGGTCGAATTCTTCACTAATCCGGAGCTGTCTATATCTTACTGACCTCTGGCTGACATTGTAAAAGCGTGGGCCCATGTTAACGCCCGGGTAAGATTCGTTATTTCTACATTGCCGACCGAGAGCTACGGAGTCCGGGCTCGTAGTACTCGGAGTAGTCTGGGTTAAGCAAGGCTTGTTTCGCGTGCGCCCGAGTAAAACTAAAAATTCTTGTGGTTCTCGACGTTTTTCAACTGCATCTTGTTCCATGTGGCTC
seq00009   TTAAGCCTTACAAGAGCCTGTAAGATTCTCGAGACGGGGACACGTACCACTAAATCTCGCGGCCCGAGTCACCGCGGTGGAACGGGCCATTTGGTTATCCTATTCAGTCCACTTTTCGTCAACGCCTTACAGCTACCTAACGCCTAGCATAATTAAAATCATATGTCTACCTCCACCGCGCCCTTGATGCGACGTTGACAAACCTTCCCGATCTTTCGCGAATTAGGTCAAAGAACGTATGAGAGGCCGGCGCAAGGAGCGTTCCCGAAACCCACGGCCACCGCGAGGAAGTCTCAAAATACAATGGCGCAACTCCATAGCTTTTACTCCGGTGTACGCCGAGAATGTTCGGTAACTCTTCATAAAACTCGCCGCGTGAGGTGGCCTTCTGGCAGAGCGTCGCCTGGGTCCCTCATGCTCTGCTAATGCATTCATTGGAAAGTCCAGGAGCTTATCTGGTCACCAAGCTGCTGAGCGTTCCTATGGCTTGTTTAGTGTTCTTCCGGCCTGTGCCTCCTAGCCCTTACAATAAATGGTCCACCGCCAGCTCTTTAGGTAGTATCTCACAACAGGCAATGAAATACTAACTGACTTTCTACCCTTCTCTATCGAGAGCGTAGATCAAACCTGCAGGCGGAAACTGACGGCCTGCTTATGAGTAAGAAGGGTAGGTATCCTTTGCTTATATATCTCCGGTTTGCCCGGCTTCCACCTGGCCGACACGAAAAAAACCAGGCTCACATAAAAGCGCATTTCGTGCATATTTGGTTCCAACATAACACTTACTCTAAGCATGTCGCTTGATCTAGCGTTAGTCAGACCTTGATTGACAGGGGTCGGAGCAAGGCAGGTGGGAACACTCCCATCCGGGCAAAGCCAGGTCTTATGCCCGGGGTATTGGCACATTGACACTCCCGATTGGTGAGGCGTAGGTTGTGCCAACGTGTAATCGTTATGCCACAGTCAAAGTGAAGTTCAAATTTTGGCCCCCAGATATCCTTGGATTAGCGTGTAAGGGGTGACCAGCGAGGGAAAGGCTAGTCGAGATGAGCGTCTCTACGGGTGTGGCCACGACATTGGGCGTGGACTGGCCTGGGCTAGCGCACCGGAAATATGGGCCACCGAGAAAGCTTAACTTCCAGTTTCGGGTAACCCATGAACCGTGATAAAATACTTAAGGCGCTCCGCATGTAGCGACCTCGGCGCCATCCAGCGCGCGGTGCTTTGTGCGTGCAGTTCCGTAAAGAATAGTAAAAAGGATCGCCCACACTGCGAACCGGAATTGGGCCATCTAACCTAATTTCATCTAACAACGGGTTCTCAGGTGGGTAAAGGCAACTTAGGTCGGTCTCCAGACTGTAGAGCAATTCCCAGAGGGCAATTTTGGGCTTCTTTCATCGCGTGAGCCGTTCATACCATCGGCCCATTGAAGGGCCCCTGAAGGTAACACCCCGGGTGCCCGTACATCGTCAGATGAATCCGACTAAGTGCCTATTCTACCCCGTTCCTGTGAATCGTATACTTTTGATCTAGGCCTTATTCGGCTGAATTCTTGTCGCACTTAGAGCCCGGTAAAAAGTGGTGATAATATGTCTAAGGATTCGGGCGCCTTAAACAGGCGCCGGTCGCTGGGTAATGTCTGCAGCTTTCTCAGAGACAGTAGAGCGTATGTGCATGCACAAGCATTCCTTGTAAATCATGTAGTAGTCTTATTCCTTCCAGATCTTAAAGGCCAATTCCGAGTCAAACTGGGTCTCCACGGGGATAGGTGGTGCTTCATAGGCATAATTTTAGGTCATCTTGTATGTGTAGGAAATAATGTGACGTCTGCACTCCTATACCTCTCATTGGCGCAATAGTTTATTGTGTACAGTAGTTCCTCAGCAGCAAAGACGTGGCCGAGAATTTGGTATAAGCACAAATGGTCCTCCTGCGAAATTGATGCATCTGGGGTGGAACTACAGATCACTCTGGATCGAACTCGGAGATTGCCCAGCTCAAGTTTCCCTGAGCGCTCATCGAAAAGATCTGGTCGAATTCTTCACTAATCCGGAGCTGTCTATATCTTACTGACCTCTGGCTGACATTGTAAAAGCGTGGGCCCATGTTAACGCCCGGGTAAGATTCGTTATTTCTACATTGCCGACCGAGAGCTACGGAGTCCGGGCTCGTAGTACTCGGAGTAGTCTGGGTTAAGCAAGGCTTGTTTCGCGTGCGCCCGAGTAAAACTAAAAATTCTTGTGGTTCTCGACGTTTTTCAACTGCATCTTGTTCCATGTGGCTC
seq00010   TTAAGCCTTACAAGAGCCTGTAAGATTCTCGAGACGGGGACACGTACCACTAAATCTCGCGGCCCGAGTCACCGCGGTGGAACGGGCCATTTGGTTATCCTATTCAGTCCACTTTTCGTCAACGCCTTACAGCTACCTAACGCCTAGCATAATTAAAATCATATGTCTACCTCCACCGCGCCCTTGATGCGACGTTGACAAACCTTCCCGATCTTTCGCGAATTAGGTCAAAGAACGTATGAGAGGCCGGCGCAAGGAGCGTTCCCGAAACCCACGGCCACCGCGAGGAAGTCTCAAAATACAATGGCGCAACTCCATAGCTTTTACTCCGGTGTACGCCGAGAATGTTCGGTAACTCTTCATAAAACTCGCCGCGTGAGGTGGCCTTCTGGCAGAGCGTCGCCTGGGTCCCTCATGCTCTGCTAATGCATTCATTGGAAAGTCCAGGAGCTTATCTGGTCACCAAGCTGCTGAGCGTTCCTATGGCTTGTTTAGTGTTCTTCCGGCCTGTGCCTCCTAGCCCTTACAATAAATGGTCCACCGCCAGCTCTTTAGGTAGTATCTCACAACAGGCAATGAAATACTAACTGACTTTCTACCCTTCTCTATCGAGAGCGTAGATCAAACCTGCAGGCGGAAACTGACGGCCTGCTTATGAGTAAGAAGGGTAGGTATCCTTTGCTTATATATCTCCGGTTTGCCCGGCTTCCACCTGGCCGACACGAAAAAAACCAGGCTCACATAAAAGCGCATTTCGTGCATATTTGGTTCCAACATAACACTTACTCTAAGCATGTCGCTTGATCTAGCGTTAGTCAGACCTTGATTGACAGGGGTCGGAGCAAGGCAGGTGGGAACACTCCCATACGGGCAAAGCCAGGTCTTATGCCCGGGGTATTGGCACATTGACACTCCCGATTGGTGAGGCGTAGGTTGTGCCAACGTGTAATCGTTATGCCACAGTCAAAGTGAAGTTCAAATTTTGGCCCCCAGATATCCTTGGATTAGCGTGTAAGGGGTGACCAGCGAGGGAAAGGCTAGTCGAGATGAGCGTCTCTACGGGTGTGGCCACGACATTGGGCGTGGACTGGCCTGGGCTAGCGCACCGGAAATATGGGCCACCGAGAAAGCTTAACTTCCAGTTTCGGGTAACCCATGAACCGTGATAAAATACTTAAGGCGCTCCGCATGTAGCGACCTCGGCGCCATCCAGCGCGCGGTGCTTTGTGCGTGCAGTTCCGTAAAGAATAGTAAAAAGGATCGCCCACACTGCGAACCGGAATTGGGCCATCTAACCTAATTTCATCTAACAACGGGTTCTCAGGTGGGTAAAGGCAACTTAGGTCGGTCTCCAGACTGTAGAGCAATTCCCAGAGGGCAATTTTGGGCTTCTTTCATCGCGTGAGCCGTTCATACCATCGGCCCATTGAAGGGCCCCTGAAGGTAACACCCCGGGTGCCCGTACATCGTCAGATGAATCCGACTAAGTGCCTATTCTACCCCGTTCCTGTGAATCGTATACTTTTGATCTAGGCCTTATTCGGCTGAATTCTTGTCGCACTTAGAGCCCGGTAAAAAGTGGTGATATTATGTCTAAGGATTCGGGCGCCTTAAACAGGCGCCGGTCGCTGGGTAATGTCTGCAGCTTTCTCAGAGACAGTAGAGCGTATGTGCATGCACAAGCATTCCTTGTAAATCATGTAGTAGTCTTATTCCTTCCAGATCTTAAAGGCCAATTCCGAGTCAAACTGGGTCTCCACGGGGATAGGTGGTGCTTCATAGGCATAATTTTAGGTCATCTTGTATGTGTAGGAAATAATGTGACGTCTGCACTCCTATACCTCTCATTGGCGCAATAGTTTATTGTGTACAGTAGTTCCTCAGCAGCAAAGACGTGGCCGAGAATTTGGTATAAGCACAAATGGTCCTCCTGCGAAATTGATGCATCTGGGGTGGAACTACAGATCACTCTGGATCGAACTCGGAGATTGCCCAGCTCAAGTTTCCCTGAGCGCTCATCGAAAAGATCTGGTCGAATTCTTCACTAATCCGGAGCTGTCTATATCTTACTGACCTCTGGCTGACATTGTAAAAGCGTGGGCCCATGTTAACGCCCGGGTAAGATTCGTTATTTCTACATTGCCGACCGAGAGCTACGGAGTCCGGGCTCGTAGTACTCGGAGTAGTCTGGGTTAAGCAAGGCTTGTTTCGCGTGCGCCCGAGTAAAACTAAAAATTCTTGTGGTTCTCGACGTTTTTCAACTGCATCTTGTTCCATGTGGCTC
seq00011   TTAAGCCTTACAAGAGCCTGTAAGATTCTCGAGACGGGGACACGTACCACTAAATCTCGCGGCCCGAGTCACCGCGGTGGAACGGGCCATTTGGTTATCCTATTCAGTCCACTTTTCGTCAACGCCTTACAGCTACCTAACGCCTAGCATAATTAAAATCATATGTCTACCTCCACCGCGCCCTTGATGCGACGTTGACAAACCTTCCCGATCTTTCGCGAATTAGGTCAAAGAACGTATGAGAGGCCGGCGCAAGGAGCGTTCCCGAAACCCACGGCCACCGCGAGGAAGTCTCAAAATACAATGGCGCAACTCCATAGCTTTTACTCCGGTGTACGCCGAGAATGTTCGGTAACTCTTCATAAAACTCGCCGCGTGAGGTGGCCTTCTGGCAGAGCGTCGCCTGGGTCCCTCATGCTCTGCTAATGCATTCATTGGAAAGTCCAGGAGCTTATCTGGTCACCAAGCTGCTGAGCGTTCCTATGGCTTGTTTAGTGTTCTTCCGGCCTGTGCCTCCTAGCCCTTACAATAAATGGTCCACCGCCAGCTCTTTAGGTAGTATCTCACAACAGGCAATGAAATACTAACTGACTTTCTACCCTTCTCTATCGAGAGCGTAGATCAAACCTGCAGGCGGAAACTGACGGCCTGCTTATGAGTAAGAAGGGTAGGTATCCTTTGCTTATATATCTCCGGTTTGCCCGGCTTCCACCTGGCCGACACGAAAAAAACCAGGCTCACATAAAAGCGCATTTCGTGCATATTTGGTTCCAACATAACACTTACTCTAAGCATGTCGCTTGATCTAGCGTTAGTCAGACCTTGATTGACAGGGGTCGGAGCAAGGCAGGTGGGAACACTCCCATACGGGCAAAGCCAGGTCTTATGCCCGGGGTATTGGCACATTGACACTCCCGATTGGTGAGGCGTAGGTTGTGCCAACGTGTAATCGTTATGCCACAGTCAAAGTGAAGTTCAAATTTTGGCCCCCAGATATCCTTGGATTAGCGTGTAAGGGGTGACCAGCGAGGGAAAGGCTAGTCGAGATGAGCGCCTCTACGGGTGTGGCCACGACATTGGGCGTGGACTGGCCTGGGCTAGCGCACCGGAAATATGGGCCACCGAGAAAGCTTAACTTCCAGTTTCGGGTAACCCATGAACCGTGATAAAATACTTAAGGCGCTCCGCATGTAGCGACCTCGGCGCCATCCAGCGCGCGGTGCTTTGTGCGTGCAGTTCCGTAAAGAATAGTAAAAAGGATCGCCCACACTGCGAACCGGAATTGGGCCATCTAACCTAATTTCATCTAACAACGGGTTCTCAGGTGGGTAAAGGCAACTTAGGTCGGTCTCCAGACTGTAGAGCAATTCCCAGAGGGCAATTTTGGGCTTCTTTCATCGCGTGAGCCGTTCATACCATCGGCCAATTGAAGGGCCCCTGAAGGTAACACCCCGGGTGCCCGTACATCGTCAGATGAATCCGACTAAGTGCCTATTCTACCCCGTTCCTGTGAATCGTATACTTTTGATCTAGGCCTTATTCGGCTGAATTCTTGTCGCACTTAGAGCCCGGTAAAAAGTGGTGATATTATGTCTAAGGATTCGGGCGCCTTAAACAGGCGCCGGTCGCTGGGTAATGTCTGCAGCTTTCTCAGAGACAGTAGAGCGTATGTGCATGCACAATCATTCCTTGTAAATCATGTAGTAGTCTTATTCCTTCCAGATCTTAAAGGCCAATTCCGAGTCAAACTGGGTCTCCACGGGGATAGGTGGTGCTTCATAGGCATAATTTTAGGTCATCTTGTATGTGTAGGAAATAATGTGACGTCTGCACTCCTATACCTCTCATTGGCGCAATAGTTTATTGTGTACAGTAGTTCCTCAGCAGCAAAGACGTGGCCGAGAATTTGGTATAAGCACAAATGGTCCTCCTGCGAAATTGATGCATCTGGGGTGGAACTACAGATCACTCTGGATCGAACTCGGAGATTGCCCAGCTCAAGTTTCCCTGAGCGCTCATCGAAAAGATCTGGTCGAATTCTTCACTAATCCGGAGCTGTCTATATCTTACTGACCTCTGGCTGACATTGTAAAAGCGTGGGCCCATGTTAACGCCCGGGTAAGATTCGTTATTTCTACATTGCCGACCGAGAGCTACGGAGTCCGGGCTCGTAGTACTCGGAGTAGTCTGGGTTAAGCAAGGCTTGTTTCGCGTGCGCCCGAGTAAAACTAAAAATTCTTGTGGTTCTCGACGTTTTTCAACTGCATCTTGTTCCATGTGGCTC
seq00012   TTAAGCCTTACAAGAGCCTGTAAGATTCTCGAGACGGGGACACGTACCACTAAATCTCGCGGCCCGAGTCACCGCGGTGGAACGGGCCATTTGGTTATCCTATTCAGTCCACTTTTCGTCAACGCCTTACAGCTACCTAACGCCTAGCATAATTAAAATCATATGTCTACCTCCACCGCGCCCTTGATGCGACGTTGACAAACCTTCCCGATCTTTCGCGAATTAGGTCAAAGAACGTATGAGAGGCCGGCGCAAGGAGCGTTCCCGAAACCCACGGCCACCGCGAGGAAGTCTCAAAATACAATGGCGCAACTCCATAGCTTTTACTCCGGTGTACGCCGAGAATGTTCGGTAACTCTTCATAAAACTCGCCGCGTGAGGTGGCCTTCTGGCAGAGCGTCGCCTGGGTCCCTCATGCTCTGCTAATGCATTCATTGGAAAGTCCAGGAGCTTATCTGGTCACCAAGCTGCTGAGCGTTCCTATGGCTTGTTTAGTGTTCTTCCGGCCTGTGCCTCCTAGCCCTTACAATAAATGGTCCACCGCCAGCTCTTTAGGTAGTATCTCACAACAGGCAATGAAATACTAACTGACTTTCTACCCTTCTCTATCGAGAGCGTAGATCAAACCTGCAGGCGGAAACTGACGGCCTGCTTATGAGTAAGAAGGGTAGGTATCCTTTGCTTATATATCTCCGGTTTGCCCGGCTTCCACCTGGCCGACACGAAAAAAACCAGGCTCACATAAAAGCGCATTTCGTGCATATTTGGTTCCAACATAACACTTACTCTAAGCATGTCGCTTGATCTAGCGTTAGTCAGACCTTGATTGACAGGGGTCGGAGCAAGGCAGGTGGGAACACTCCCATACGGGCAAAGCCAGGTCTTATGCCCGGGGTATTGGCACATTGACACTCCCGATTGGTGAGGCGTAGGTTGTGCCAACGTGTAATCGTTATGCCACAGTCAAAGTGAAGTTCAAATTTTGGCCCCCAGATATCCTTGGATTAGCGTGTAAGGGGTGACCAGCGAGGGAAAGGCTAGTCGAGATGAGCGTCTCTACGGGTGTGGCCACGACATTGGGCGTGGACTGGCCTGGGCTAGCGCACCGGAAATATGGGCCACCGAGAAAGCTTAACTTCCAGTTTCGGGTAACCCATGAACCGTGATAAAATACTTAAGGCGCTCCGCATGTAGCGACCTCGGCGCCATCCAGCGCGCGGTGCTTTGTGCGTGCAGTTCCGTAAAGAATAGTAAAAAGGATCGCCCACACTGCGAACCGGAATTGGGCCATCTAACCTAATTTCATCTAACAACGGGTTCTCAGGTGGGTAAAGGCAACTTAGGTCGGTCTCCAGACTGTAGAGCAATTCCCAGAGGGCAATTTTGGGCTTCTTTCATCGCGTGAGCCGTTCATACCATCGGCCCATTGAAGGGCCCCTGAAGGTAACACCCCGGGTGCCCGTACATCGTCAGATGAATCCGACTAAGTGCCTATTCTACCCCGTTCCTGTGAATCGTATACTTTTGATCTAGGCCTTATTCGGCTGAATTCTTGTCGCACTTAGAGCCCGGTAAAAAGTGGTGATATTATGTCTAAGGATTCGGGCGCCTTAAACAGGCGCCGGTCGCTGGGTAATGTCTGCAGCTTTCTCAGAGACAGTAGAGCGTATGTGCATGCACAAGCATTCCTTGTAAATCATGTAGTAGTCTTATTCCTTCCAGATCTTAAAGGCCAATTCCGAGTCAAACTGGGTCTCCACGGGGATAGGTGGTGCTTCATAGGCATAATTTTAGGTCATCTTGTATGTGTAGGAAATAATGTGACGTCTGCACTCCTATACCTCTCATTGGCGCAATAGTTTATTGTGTACAGTAGTTCCTCAGCAGCAAAGACGTGGCCGAGAATTTGGTATAAGCACAAATGGTCCTCCTGCGAAATTGATGCATCTGGGGTGGAACTACAGATCACTCTGGATCGAACTCGGAGATTGCCCAGCTCAAGTTTCCCTGAGCGCTCATCGAAAAGATCTGGTCGAATTCTTCACTAATCCGGAGCTGTCTATATCTTACTGACCTCTGGCTGACATTGTAAAAGCGTGGGCCCATGTTAACGCCCGGGTAAGATTCGTTATTTCTACATTGCCGACCGAGAGCTACGGAGTCCGGGCTCGTAGTACTCGGAGTAGTCTGGGTTAAGCAAGGCTTGTTTCGCGTGCGCCCGAGTAAAACTAAAAATTCTTGTGGTTCTCGACGTTTTTCAACTGCATCTTGTTCCATGTGGCTC
seq00013   TTAAGCCTTACAAGAGCCTGTAAGATTCTCGAGACGGGGACACGTACCACTAAATCTCGCGGCCCGAGTCACCGCGGTGGAACGGGCCATTTGGTTATCCTATTCAGTCCACTTTTCGTCAACGCCTTACAGCTACCTAACGCCTAGCATAATTAAAATCATATGTCTACCTCCACCGCGCCCTTGATGCGACGTTGACAAACCTTCCCGATCTTTCGCGAATTAGGTCAAAGAACGTATGAGAGGCCGGCGCAAGGAGCGTTCCCGAAACCCACGGCCACCGCGAGGAAGTCTCAAAATACAATGGCGCAACTCCATAGCTTTTACTCCGGTGTACGCCGAGAATGTTCGGTAACTCTTCATAAAACTCGCCGCGTGAGGTGGCCTTCTGGCAGAGCGTCGCCTGGGTCCCTCATGCTCTGCTAATGCATTCATTGGAAAGTCCAGGAGCTTATCTGGTCACCAAGCTGCTGAGCGTTCCTATGGCTTGTTTAGTGTTCTTCCGGCCTGTGCCTCCTAGCCCTTACAATAAATGGTCCACCGCCAGCTCTTTAGGTAGTATCTCACAACAGGCAATGAAATACTAACTGACTTTCTACCCTTCTCTATCGAGAGCGTAGATCAAACCTGCAGGCGGAAACTGACGGCCTGCTTATGAGTAAGAAGGGTAGGTATCCTTTGCTTATATATCTCCGGTTTGCCCGGCTTCCACCTGGCCGACACGAAAAAAACCAGGCTCACATAAAAGCGCATTTCGTGCATATTTGGTTCCAACATAACACTTACTCTAAGCATGTCGCTTGATCTAGCGTTAGTCAGACCTTGATTGACAGGGGTCGGAGCAAGGCAGGTGGGAACACTCCCATACGGGCAAAGCCAGGTCTTATGCCCGGGGTATTGGCACATTGACACTCCCGATTGGTGAGGCGTAGGTTGTGCCAACGTGTAATCGTTATGCCACAGTCAAAGTGAAGTTCAAATTTTGGCCCCCAGATATCCTTGGATTAGCGTGTAAGGGGTGACCAGCGAGGGAAAGGCTAGTCGAGATGAGCGTCTCTACGGGTGTGGCCACGACATTGGGCGTGGACTGGCCTGGGCTAGCGCACCGGAAATATGGGCCACCGAGAAAGCTTAACTTCCAGTTTCGGGTAACCCATGAACCGTGATAAAATACTTAAGGCGCTCCGCATGTAGCGACCTCGGCGCCATCCAGCGCGCGGTGCTTTGTGCGTGCAGTTCCGTAAAGAATAGTAAAAAGGATCGCCCACACTGCGAACCGGAATTGGGCCATCTAACCTAATTTCATCTAACAACGGGTTCTCAGGTGGGTAAAGGCAACTTAGGTCGGTCTCCAGACTGTAGAGCAATTCCCAGAGGGCAATTTTGGGCTTCTTTCATCGCGTGAGCCGTTCATACCATCGGCCCATTGAAGGGCCCCTGAAGGTAACACCCCGGGTGCCCGTACATCGTCAGATGAATCCGACTAAGTGCCTATTCTACCCCGTTCCTGTGAATCGTATACTTTTGATCTAGGCCTTATTCGGCTGAATTCTTGTCGCACTTAGAGCCCGGTAAAAAGTGGTGATATTATGTCTAAGGATTCGGGCGCCTTAAACAGGCGCCGGTCGCTGGGTAATGTCTGCAGCTTTCTCAGAGACAGTAGAGCGTATGTGCATGCACAATCATTCCTTGTAAATCATGTAGTAGTCTTATTCCTTCCAGATCTTAAAGGCCAATTCCGAGTCAAACTGGGTCTCCACGGGGATAGGTGGTGCTTCATAGGCATAATTTTAGGTCATCTTGTATGTGTAGGAAATAATGTGACGTCTGCACTCCTATACCTCTCATTGGCGCAATAGTTTATTGTGTACAGTAGTTCCTCAGCAGCAAAGACGTGGCCGAGAATTTGGTATAAGCACAAATGGTCCTCCTGCGAAATTGATGCATCTGGGGTGGAACTACAGATCACTCTGGATCGAACTCGGAGATTGCCCAGCTCAAGTTTCCCTGAGCGCTCATCGAAAAGATCTGGTCGAATTCTTCACTAATCCGGAGCTGTCTATATCTTACTGACCTCTGGCTGACATTGTAAAAGCGTGGGCCCATGTTAACGCCCGGGTAAGATTCGTTATTTCTACATTGCCGACCGAGAGCTACGGAGTCCGGGCTCGTAGTACTCGGAGTAGTCTGGGTTAAGCAAGGCTTGTTTCGCGTGCGCCCGAGTAAAACTAAAAATTCTTGTGGTTCTCGACGTTTTTCAACTGCATCTTGTTCCATGTGGCTC
seq00014   TTAAGCCTTACAAGAGCCTGTAAGATTCTCGAGACGGGGACACGTACCACTAAATCTCGCGGCCCGAGTCACCGCGGTGGAACGGGCCATTTGGTTATCCTATTCAGTCCACTTTTCGTCAACGCCTTACAGCTACCTAACGCCTAGCATAATTAAAATCATATGTCTACCTCCACCGCGCCCTTGATGCGACGTTGACAAACCTTCCCGATCTTTCGCGAATTAGGTCAAAGAACGTATGAGAGGCCGGCGCAAGGAGCGTTCCCGAAACCCACGGCCACCGCGAGGAAGTCTCAAAATACAATGGCGCAACTCCATAGCTTTTACTCCGGTGTACGCCGAGAATGTTCGGTAACTCTTCATAAAACTCGCCGCGTGAGGTGGCCTTCTGGCAGAGCGTCGCCTGGGTCCCTCATGCTCTGCTAATGCATTCATTGGAAAGTCCAGGAGCTTATCTGGTCACCAAGCTGCTGAGCGTTCCTATGGCTTGTTTAGTGTTCTTCCGGCCTGTGCCTCCTAGCCCTTACAATAAATGGTCCACCGCCAGCTCTTTAGGTAGTATCTCACAACAGGCAATGAAATACTAACTGACTTTCTACCCTTCTCTATCGAGAGCGTAGATCAAACCTGCAGGCGGAAACTGACGGCCTGCTTATGAGTAAGTAGGGTAGGTATCCTTTGCTTATATATCTCCGGTTTGCCCGGCTTCCACCTGGCCGACACGAGAAAAACCAGGCTCACATAAAAGCGCATTTCGTGCATATTTGGTTCCAACATAACACTTACTCTAAGCATGTCGCTTGATCTAGCGTTAGTCAGACCTTGATTGACAGGGGTCGGAGCAAGGCAGGTGGGAACACTCCCATACGGGCAAAGCCAGGTCTTATGCCCGGGGTATTGGCACATTGACACTCCCGATTGGTGAGGCGTAGGTTGTGCCAACGTGTAATCGTTATGCCACAGTCAAAGTGAAGTTCAAATTTTGGCCCCCAGATATCCTTGGATTAGCGTGTAAGGGGTGACCAGCGAGGGAAAGGCTAGTCGAGATGAGCGTCTCTACGGGTGTGGCCACGACATTGGGCGTGGACTGGCCTGGGCTAGCGCACCGGAAATATGGGCCACCGAGAAAGCTTAACTTCCAGTTTCGGGTAACCCATGAACCGTGATAAAATACTTAAGGCGCTCCGCATGTAGCGACCTCGGCGCCATCCAGCGCGCGGTGCTTTGTGCGTGCAGTTCCGTAAAGAATAGTAAAAAGGATCGCCCACACTGCGAACCGGAATTGGGCCATCTAACCTAATTTCATCTAACAACGGGTTCTCAGGTGGGTAAAGGCAACTTAGGTCGGTCTCCAGACTGTAGAGCAATTCCCAGAGGGCAATTTTGGGCTTCTTTCATCGCGTGAGCCGTTCATACCATCGGCCCATTGAAGGGCCCCTGAAGGTAACACCCCGGGTGCCCGTACATCGTCAGATGAATCCGACTAAGTGCCTATTCTACCCCGTTCCTGTGAATCGTATACTTTTGATCTAGGCCTTATTCGGCTGAATTCTTGTCGCACTTAGAGCCCGGTAAAAAGTGGTGATATTATGTCTAAGGATTCGGGCGCCTTAAACAGGCGCCGGTCGCTGGGTAATGTCTGCAGCTTTCTCAGAGACAGTAGAGCGTATGTGCATGCACAATCATTCCTTGTAAATCATGTAGTAGTCTTATTCCTTCCAGATCTTAAAGGCCAATTCCGAGTCAAACTGGGTCTCCACGGGGATAGGTGGTGCTTCATAGGCATAATTTTAGGTCATCTTGTATGTGTAGGAAATAATGTGACGTCTGCACTCCTATACCTCTCATTGGCGCAATAGTTTATTGTGTACAGTAGTTCCTCAGCAGCAAAGACGTGGCCGAGAATTTGGTATAAGCACAAATGGTCCTCCTGCGAAATTGATGCATCTGGGGTGGAACTACAGATCACTCTGGATCGAACTCGGAGATTGCCCAGCTCAAGTTTCCCTGAGCGCTCATCGAAAAGATCTGGTCGAATTCTTCACTAATCCGGAGCTGTCTATATCTTACTGACCTCTGGCTGACATTGTAAAAGCGTGGGCCCATGTTAACGCCCGGGTAAGATTCGTTATTTCTACATTGCCGACCGAGAGCTACGGAGTCCGGGCTCGTAGTACTCGGAGTAGTCTGGGTTAAGCAAGGCTTGTTTCGCGTGCGCCCGAGTAAAACTAAAAATTCTTGTGGTTCTCGACGTTTTTCAACTGCATCTTGTTCCATGTGGCTC
seq00015   TTAAGCCTTACAAGAGCCTGTAAGTTTCTCGAAACGGGGACACGTACCACTAAATCTCGCGGCCCGAGTCACCGCGGTGGAACGGGCCATTTGGTTATCCTATTCAGTCCACTTTTCGTCAACGCCTTACAGCTACCTAACGCCTAGCATAATTAAAATCATATGTCTACCTCCACCGCGCCCTTGATGCGACGTTGACAAACCTTCCCGATCTTTCGCGAATTAGGTCAAAGAACGTATGAGAGGCCGGCGCAAGGAGCGTTCCCGAAACCCACGGCCACCGCGAGGAAGACTCAAAATACAATGGCGCAACTCCATAGCTTTTACTCCGGTGTACGCCGAGAATGTTCGGTAACTCTTCATAAAACTCGCCGCGTGAGGTGGCCTTCTGGCAGAGCGTCGCCTGGGTCCCTCATGCTCTGCTAATGCATTCATTGGAAAGTCCAGGAGCTTATCTGGTCACCAAGCTGCTGAGCGTTCCTATGGCTTGTTTAGTGTTCTTCCGGCCTGTGCCTCCTAGCCCTTACAATAAATGGTCCACCGCCAGCTCTTTAGGTAGTATCTCACAACAGGCAATGAAATACTAACTGACTTTCTACCCTTCTCTATCGAGAGCGTAGATCAAACCTGCAGGCGGAAACTGACGGCCTGCTTATGAGTAAGAAGGGTAGGTATCCTTTGCTTATATATCTCCGGTTTGCCCGGCTTCCACCTGGCCGACACGAAAAAAACCAGGCTCACATAAAAGCGCATTTCGTGCATATTTGGTTCCAACATAACACTTACTCTAAGCATGTCGCTTGATCTAGCGTTAGTCAGACCTTGATTGACAGGGGTCGGAGCAAGGCAGGTGGGAACACTCCCATACGGGCAAAGCCAGGTCTTATGCCCGGGGTATTGGCACATTGACACTCCCGATTGGTGAGGCGTAGGTTGTGCCAACGTGTAATCGTTATGCCACAGTCAAAGTGAAGTTCAAATTTTGGCCCCCAGATATCCTTGGATTAGCGTGTAAGGGGTGACCAGCGAGGGAAAGGCTAGTCGAGATGAGCGTCTCTACGGGTGTGGCCACGACATTGGGCGTGGACTGGCCTGGGCTAGCGCACCGGAAATATGGGCCACCGAGAAAGCTTAACTTCCAGTTTCGGGTAACCCATGAACCGTGATAAAATACTTAAGGCGCTCCGCATGTAGCGACCTCGGCGCCATCCAGCGCGCGGTGCTTTGTGCGTGCAGTTCCGTAAAGAATAGTAAAAAGGATCGCCCACACTGCGAACCGGAATTGGGCCATCTAACCTAATTTCATCTAACAACGGGTTCTCAGGTGGGTAAAGGCAACTTAGGTCGGTCTCCAGACTGTAGAGCAATTCCCAGAGGGCAATTTTGGGCTTCTTTCATCGCGTGAGCCGTTCATACCATCGGCCCATTGAAGGGCCCCTGAAGGTAACACCCCGGGTGCCCGTACATCGTCAGATGAATCCGACTAAGTGCCTATTCTACCCCGTTCCTGTGAATCGTATACTTTTGATCTAGGCCTTATTCGGCTGAATTCTTGTCGCACTTAGAGCCCGGTAAAAAGTGGTGATATTATGTCTAAGGATTCGGGCGCCTTAAACAGGCGCCGGTCGCTGGGTAATGTCTGCAGCTTTCTCAGAGACAGTAGAGCGTATGTGCATGCACAAGCATTCCTTGTAAATCATGTAGTAGTCTTATTCCTTCCAGATCTTAAAGGCCAATTCCGAGTCAAACTGGGTCTCCACGGGGATAGGTGGTGCTTCATAGGCATAATTTTAGGTCATCTTGTATGTGTAGGAAATAATGTGACGTCTGCACTCCTATACCTCTCATTGGCGCAATAGTTTATTGTGTACAGTAGTTCCTCAGCAGCAAAGACGTGGCCGAGAATTTGGTATAAGCACAAATGGTCCTCCTGCGAAATTGATGCATCTGGGGTGGAACTACAGATCACTCTGGATCGAACTCGGAGATTGCCCAGCTCAAGTTTCCCTGAGCGCTCATCGAAAAGATCTGGTCGAATTCTTCACTAATCCGGAGCTGTCTATATCTTACTGACCTCTGGCTGACATTGTAAAAGCGTGGGCCCATGTTAACGCCCGGGTAAGATTCGTTATTTCTACATTGCCGACCGAGAGCTACGGAGTCCGGGCTCGTAGTACTCGGAGTAGTCTGGGTTAAGCAAGGCTTGTTTCGCGTGCGCCCGAGTAAAACTAAAAATTCTTGTGGTTCTCGACGTTTTTCAACTGCATCTTGTTCCATGTGGCTC
seq00016   TTAAGCCTTACAAGAGCCTGTAAGATTCTCGAGACGGGGACACGTACCACTAAATCTCGCGGCCCGAGTCACCGCGGTGGAACGGGCCATTTGGTTATCCTATTCAGTCCACTTTTCGTCAACGCCTTACAGCTACCTAACGCCTAGCATAATTAAAATCATATGTCTACCTCCACCGCGCCCTTGATGCGACGTTGACAAACCTTCCCGATCTTTCGCGAATTAGGTCAAAGAACGTATGAGAGGCCGGCGCAAGGAGCGTTCCCGAAACCCACGGCCACCGCGAGGAAGTCTCAAAATACAATGGCGCAACTCCATAGCTTTTACTCCGGTGTACGCCGAGAATGTTCGGTAACTCTTCATAAAACTCGCCGCGTGAGGTGGCCTTCTGGCAGAGCGTCGCCTGGGTCCCTCATGCTCTGCTAATGCATTCATTGGAAAGTCCAGGAGCTTATCTGGTCACCAAGCTGCTGAGCGTTCCTATGGCTTGTTTAGTGTTCTTCCGGCCTGTGCCTCCTAGCCCTTACAATAAATGGTCCACCGCCAGCTCTTTAGGTAGTATCTCACAACAGGCAATGAAATACTAACTGACTTTCTACCCTTCTCTATCGAGAGCGTAGATCAAACCTGCAGGCGGAAACTGACGGCCTGCTTATGAGTAAGAAGGGTAGGTATCCTTTGCTTATATATCTCCGGTTTGCCCGGCTTCCACCTGGCCGACACGAAAAAAACCAGGCTCACATAAAAGCGCATTTCGTGCATATTTGGTTCCAACATAACACTTACTCTAAGCATGTCGCTTGATCTAGCGTTAGTCAGACCTTGATTGACAGGGGTCGGAGCAAGGCAGGTGGGAACACTCCCATACGGGCAAAGCCAGGTCTTATGCCCGGGGTATTGGCACATTGACACTCCCGATTGGTGAGGCGTAGGTTGTGCCAACGTGTAATCGTTATGCCACAGTCAAAGTGAAGTTCAAATTTTGGCCCCCAGATATCCTTGGATTAGCGTGTAAGGGGTGACCAGCGAGGGAAAGGCTAGCCGAGATGAGCGTCTCTACGGGTGTGGCCACGACATTGGGCGTGGACTGGCCTGGGCTAGCGCACCGGAAATATGGGCCACCGAGAAAGCTTAACTTCCAGTTTCGGGTAACCCATGAACCGTGATAAAATACTTAAGGCGCTCCGCATGTAGCGACCTCGGCGCCATCCAGCGCGCGGTGCTTTGTGCGTGCAGTTCCGTAAAGAATAGTAAAAAGGATCGCCCACACTGCGAACCGGAATTGGGCCATCTAACCTAATTTCATCTAACAACGGGTTCTCAGGTGGGTAAAGGCAACTTAGGTCGGTCTCCAGACTGTAGAGCAATTCCCAGAGGGCAATTTTGGGCTTCTTTCATCGCGTGAGCCGTTCATACCATCGGCCCATTGAAGGGCCCCTGAAGGTAACACCCCGGGTGCCCGTACATCGTCAGATGAATCCGACTAAGTGCCTATTCTACCCCGTTCCTGTGAATCGTATACTTTTGATCTAGGCCTTATTCGGCTGAATTCTTGTCGCACTTAGAGCCCGGTAAAAAGTGGTGATATTATGTCTAAGGATTCGGGCGCCTTAAACAGGCGCCGGTCGCTGGGTAATGTCTGCAGCTTTCTCAGAGACAGTAGAGCGTATGTGCATGCACAATCATTCCTTGTAAATCATGTAGTAGTCTTATTCCTTCCAGATCTTAAAGGCCAATTCCGAGTCAAACTGGGTCTCCACGGGGATAGGTGGTGCTTCATAGGCATAATTTTAGGTCATCTTGTATGTGTAGGAAATAATGTGACGTCTGCACTCCTATACCTCTCATTGGCGCAATAGTTTATTGTGTACAGTAGTTCCTCAGCAGCAAAGACGTGGCCGAGAATTTGGTATAAGCACAAATGGTCCTCCTGCGAAATTGATGCATCTGGGGTGGAACTACAGATCACTCTGGATCGAACTCGGAGATTGCCCAGCTCAAGTTTCCCTGAGCGCTCATTGAAAAGATCTGGTCGAATTCTTCACTAATCCGGAGCTGTCTATATCTTACTGACCTCTGGCTGACATTGTAAAAGCGTGGGCCCATGTTAACGCCCGGGTAAGATTCGTTATTTCTACATTGCCGACCGAGAGCTACGGAGTCCGGGCTCGTAGTACTCGGAGTAGTCTGGGTTAAGCAAGGCTTGTTTCGCGTGCGCCCGAGTAAAACTAAAAATTCTTGTGGTTCTCGACGTTTTTCAACTGCATCTTGTTCCATGTGGCTC
seq00017   TTAAGCCTTACAAGAGCCTGTAAGATTCTCGAGACGGGGACACGTACCACTAAATCTCGCGGCCCGAGTCACCGCGGTGGAACGGGCCATTTGGTTATCCTATTCAGTCCACTTTTCGTCAACGCCTTACAGCTACCTAACGCCTAGCATAATTAAAATCATATGTCTACCTCCACCGCGCCCTTGATGCGACGTTGACAAACCTTCCCGATCTTTCGCGAATTAGGTCAAAGAACGTATGAGAGGCCGGCGCAAGGAGCGTTCCCGAAACCCACGGCCACCGCGAGGAAGTCTCAAAATACAATGGCGCAACTCCATAGCTTTTACTCCGGTGTACGCCGAGAATGTTCGGTAACTCTTCATAAAACTCGCCGCGTGAGGTGGCCTTCTGGCAGAGCGTCGCCTGGGTCCCTCATGCTCTGCTAATGCATTCATTGGAAAGTCCAGGAGCTTATCTGGTCACCAAGCTGCTGAGCGTTCCTATGGCTTGTTTAGTGTTCTTCCGGCCTGTGCCTCCTAGCCCTTACAATAAATGGTCCACCGCCAGCTCTTTAGGTAGTATCTCACAACAGGCAATGAAATACTAACTGACTTTCTACCCTTCTCTATCGAGAGCGTAGATCAAACCTGCAGGCGGAAACTGACGGCCTGCTTATGAGTAAGAAGGGTAGGTATCCTTTGCTTATATATCTCCGGTTTGCCCGGCTTCCACCTGGCCGACACGAAAAAAACCAGGCTCACATAAAAGCGCATTTCGTGCATATTTGGTTCCAACATAACACTTACTCTAAGCATGTCGCTTGATCTAGCGTTAGTCAGACCTTGATTGACAGGGGTCGGAGCAAGGCAGGTGGGAACACTCCCATACGGGCAAAGCCAGGTCTTATGCCCGGGGTATTGGCACATTGACACTCCCGATTGGTGAGGCGTAGGTTGTGCCAACGTGTAATCGTTATGCCACAGTCAAAGTGAAGTTCAAATTTTGGCCCCCAGATATCCTTGGATTAGCGTGTAAGGGGTGACCAGCGAGGGAAAGGCTAGTCGAGATGAGCGTCTCTACGGGTGTGGCCACGACATTGGGCGTGGACTGGCCTGGGCTAGCGCACCGGAAATATGGGCCACCGAGAAAGCTTAACTTCCAGTTTCGGGTAACCCATGAACCGTGATAAAATACTTAAGGCGCTCCGCATGTAGCGACCTCGGCGCCATCCAGCGCGCGGTGCTTTGTGCGTGCAGTTCCGTAAAGAATAGTAAAAAGGATCGCCCACACTGCGAACCGGAATTGGGCCATCTAACCTAATTTCATCTAACAACGGGTTCTCAGGTGGGTAAAGGCAACTTAGGTCGGTCTCCAGACTGTAGAGCAATTCCCAGAGGGCAATTTTGGGCTTCTTTCATCGCGTGAGCCGTTCATACCATCGGCCCATTGAAGGGCCCCTGAAGGTAACACCCCGGGTGCCCGTACATCGTCAGATGAATCCGACTAAGTGCCTATTCTACCCCGTTCCTGTGAATCGTATACTTTTGATCTAGGCCTTATTCGGCTGAATTCTTGTCGCACTTAGAGCCCGGTAAAAAGTGGTGATATTATGTCTAAGGATTCGGGCGCCTTAAACAGGCGCCGGTCGCTGGGTAATGTCTGCAGCTTTCTCAGAGACAGTAGAGCGTATGTGCATGCACAAGCATTCCTTGTAAATCATGTAGTAGTCTTATTCCTTCCAGATCTTAAAGGCCAATTCCGAGTCAAACTGGGTCTCCACGGGGATAGGTGGTGCTTCATAGGCATAATTTTAGGTCATCTTGTATGTGTAGGAAATAATGTGACGTCTGCACTCCTATACCTCTCATTGGCGCAATAGTTTATTGTGTACAGTAGTTCCTCAGCAGCAAAGACGTGGCCGAGAATTTGGTATAAGCACAAATGGTCCTCCTGCGAAATTGATGCATCTGGGGTGGAACTACAGATCACTCTGGATCGAACTCGGAGATTGCCCAGCTCAAGTTTCCCTGAGCGCTCATCGAAAAGATCTGGTCGAATTCTTCACTAATCCGGAGCTGTCTATATCTTACTGACCTCTGGCTGACATTGTAAAAGCGTGGGCCCATGTTAACGCCCGGGTAAGATTCGTTATTTCTACATTGCCGACCGAGAGCTACGGAGTCCGGGCTCGTAGTACTCGGAGTAGTCTGGGTTAAGCAAGGCTTGTTTCGCGTGCGCCCGAGTAAAACTAAAAATTCTTGTGGTTCTCGACGTTTTTCAACTGCATCTTGTTCCATGTGGCTC
seq00018   TTAAGCCTTACAAGAGCCTGTAAGATTCTCGAGACGGGGACACGTACCACTAAATCTCGCGGCCCGAGTCACCGCGGTGGAACGGGCCATTTGGTTATCCTATTCAGTCCACTTTTCGTCAACGCCTTACAGCTACCTAACGCCTAGCATAATTAAAATCATATGTCTACCTCCACCGCGCCCTCGATGCGACGTTGACAAACCTTCCCGATCTTTCGCGAATTAGGTCAAAGAACGTATGAGAGGCCGGCGCAAGGAGCGTTCCCGAAACCCACGGCCACCGCGAGGAAGTCTCAAAATACAATGGCGCAACTCCATAGCTTTTACTCCGGTGTACGCCGAGAATGTTCGGTAACTCTTCATAAAATTCGCCGCGTGAGGTGGCCTTCTGGCAGAGCGTCGCCTGGGTCCCTCATGCTCTGCTAATGCATTCATTGGAAAGTCCAGGAGCTTATCTGGTCACCAAGCTGCTGAGCGTTCCTATGGCTTGTTTAGTGTTCTTCCGGCCTGTGCCTCCTAGCCCTTACAATAAATGGTCCACCGCCAGCTCTTTAGGTAGTATCTCACAACAGGCAATGAAATACTAACTGACTTTCTACCCTTCTCTATCGAGAGCGTAGATCAAACCTGCAGGCGGAAACTGACGGCCTGCTTATGAGTAAGAAGGGTAGGTATCCTTTGCTTATATATCTCCGGTTTGCCCGGCTTCCACCTGGCCGACACGAAAAAAACCAGGCTCACATAAAAGCGCATTTCGTGCATATTTGGTTCCAACATAACACTTACTCTAAGCATGTCGCTTGATCTAGCGTTAGTCAGACCTTGATTGACAGGGGTCGGAGCAAGGCAGGTGGGAACACTCCCATACGGGCAAAGCCAGGTCTTATGCCCGGGGTATTGGCACATTGACACTCCCGATTGGTGAGGCGTAGGTTGTGCCAACGTGTAATCGTTATGCCACAGTCAAAGTGAAGTTCAAATTTTGGCCCCCAGATATCCTTGGATTAGCGTGTAAGGGGTGACCAGCGAGGGAAAGGCTAGTCGAGATGAGCGTCTCTACGGGTGTGGCCACGACATTGGGCGTGGACTGGCCTGGGCTAGCGCACCGGAAATATGGGCCACCGAGAAAGCTTAACTTCCAGTTTCGGGTAACCCATGAACCGTGATAAAATACTTAAGGCGCTCCGCATGTAGCGACCTCGGCGCCATCCAGCGCGCGGTGCTTTGTGCGTGCAGTTCCGTAAAGAATAGTAAAAAGGATCGCCCACACTGCGAACCGGAATTGGGCCATCTAACCTAATTTCATCTAACAACGGGTTCTCAGGTGGGTAAAGGCAACTTAGGTCGGTCTCCAGACTGTAGAGCAATTCCCAGAGGGCAATTTTGGGCTTCTTTCATCGCGTGAGCCGTTCATACCATCGGCCCATTGAAGGGCCCCTGAAGGTAACACCCCGGGTGCCCGTACATCGTCAGATGAATCCGACTAAGTGCCTATTCTACCCCGTTCCTGTGAATCGTATACTTTTGATCTAGGCCTTATTCGGCTGAATTCTTGTCGCACTTAGAGCCCGGTAAAAAGTGGTGATATTATGTCTAAGGATTCGGGCGCCTTAAACAGGCGCCGGTCGCTGGGTAATGTCTGCAGCTTTCTCAGAGACAGTAGAGCGTATGTGCATGCACAATCATTCCTTGTAAATCATGTAGTAGTCTTATTCCTTCCAGATCTTAAAGGCCAATTCCGAGTCAAACTGGGTCTCCACGGGGATAGGTGGTGCTTCATAGGCATAATTTTAGGTCATCTTGTATGTGTAGGAAATAATGTGACGTCTGCACTCCTATACCTCTCATTGGCGCAATAGTTTATTGTGTACAGTAGTTCCTCAGCAGCAAAGACGTGGCCGAGAATTTGGTATAAGCACAAATGGTCCTCCTGCGAAATTGATGCATCTGGGGTGGAACTACAGATCACTCTGGATCGAACTCGGAGATTGCCCAGCTCAAGTTTCCCTGAGCGCTCATCGAAAAGATCTGGTCGAATTCTTCACTAATCCGGAGCTGTCTATATCTTACTGACCTCTGGCTGACATTGTAAAAGCGTGGGCCCATGTTAACGCCCGGGTAAGATTCGTTATTTCTACATTGCCGACCGAGAGCTACGGAGTCCGGGCTCGTAGTACTCGGAGTAGTCTGGGTTAAGCAAGGCTTGTTTCGCGTGCGCCCGAGTAAAACTAAAAATTCTTGTGGTTCTCGACGTTTTTCAACTGCATCTTGTTCCATGTGGCTC
seq00019   TTAAGCCTTACAAGAGCCTGTAAGATTCTCGAGACGGGGACACGTACCACTAAATCTCGCGGCCCGAGTCACCGCGGTGGAACGGGCCATTTGGTTATCCTATTCAGTCCACTTTTCGTCAACGCCTTACAGCTACCTAACGCCTAGCATAATTAAAATCATATGTCTACCTCCACCGCGCCCTTGATGCGACGTTGACAAACCTTCCCGATCTTTCGCGAATTAGGTCAAAGAACGTATGAGAGGCCGGCGCAAGGAGCGTTCCCGAAACCCACGGCCACCGCGAGGAAGTCTCAAAATACAATGGCGCAACTCCATAGCTTTTACTCCGGTGTACGCCGAGAATGTTCGGTAACTCTTCATAAAACTCGCCGCGTGAGGTGGCCTTCTGGCAGAGCGTCGCCTGGGTCCCTCATGCTCTGCTAATGCATTCATTGGAAAGTCCAGGAGCTTATCTGGTCACCAAGCTGCTGAGCGTTCCTATGGCTTGTTTAGTGTTCTTCCGGCCTGTGCCTCCTAGCCCTTACAATAAATGGTCCACCGCCAGCTCTTTAGGTAGTATCTCACAACAGGCAATGAAATACTAACTGACTTTCTACCCTTCTCTATCGAGAGCGTAGATCAAACCTGCAGGCGGAAACTGACGGCCTGCTTATGAGTAAGAAGGGTAGGTATCCTTTGCTTATATATCTCCGGTTTGCCCGGCTTCCACCTGGCCGACACGAAAAAAACCAGGCTCACATAAAAGCGCATTTCGTGCATATTTGGTTCCAACATAACACTTACTCTAAGCATGTCGCTTGATCTAGCGTTAGTCAGACCTTGATTGACAGGGGTCGGAGCAAGGCAGGTGGGAACACTCCCATACGGGCAAAGCCAGGTCTTATGCCCGGGGTATTGGCACATTGACACTCCCGATTGGTGAGGCGTAGGTTGTGCCAACGTGTAATCGTTATGCCACAGTCAAAGTGAAGTTCAAATTTTGGCCCCCAGATATCCTTGGATTAGCGTGTAAGGGGTGACCAGCGAGGGAAAGGCTAGTCGAGATGAGCGTCTCTACGGGTGTGGCCACGACATTGGGCGTGGACTGGCCTGGGCTAGCGCACCGGAAATATGGGCCACCGAGAAAGCTTAACTTCCAGTTTCGGGTAACCCATGAACCGTGATAAAATACTTAAGGCGCTCCGCATGTAGCGACCTCGGCGCCATCCAGCGCGCGGTGCTTTGTGCGTGCAGTTCCGTAAAGAATAGTAAAAAGGATCGCCCACACTGCGAACCGGAATTGGGCCATCTAACCTAATTTCATCTAACAACGGGTTCTCAGGTGGGTAAAGGCAACTTAGGTCGGTCTCCAGACTGTAGAGCAATTCCCAGAGGGCAATTTTGGGCTTCTTTCATCGCGTGAGCCGTTCATACCATCGGCCCATTGAAGGGCCCCTGAAGGTAACACCCCGGGTGCCCGTACATCGTCAGATGAATCCGACTAAGTGCCTATTCTACCCCGTTCCTGTGAATCGTATACTTTTGATCTAGGCCTTATTCGGCTGAATTCTTGTCGCACTTAGAGCCCGGTAAAAAGTGGTGATATTATGTCTAAGGATTCGGGCGCCTTAAACAGGCGCCGGTCGCTGGGTAATGTCTGCAGCTTTCTCAGAGACAGTAGAGCGTATGTGCATGCACAAGCATTCCTTGTAAATCATGTAGTAGTCTTATTCCTTCCAGATCTTAAAGGCCAATTCCGAGTCAAACTGGGTCTCCACGGGGATAGGTGGTGCTTCATAGGCATAATTTTAGGTCATCTTGTATGTGTAGGAAATAATGTGACGTCTGCACTCCTATACCTCTCATTGGCGCAATAGTTTATTGTGTACAGTAGTTCCTCAGCAGCAAAGACGTGGCCGAGAATTTGGTATAAGCACAAATGGTCCTCCTGCGAAATTGATGCATCTGGGGTGGAACTACAGATCACTCTGGATCGAACTCGGAGATTGCCCAGCTCAAGTTTCCCTGAGCGCTCATCGAAAAGATCTGGTCGAATTCTTCACTAATCCGGAGCTGTCTATATCTTACTGACCTCTGGCTGACATTGTAAAAGCGTGGGCCCATGTTAACGCCCGGGTAAGATTCGTTATTTCTACATTGCCGACCGAGAGCTACGGAGTCCGGGCTCGTAGTACTCGGAGTAGTCTGGGTTAAGCAAGGCTTGTTTCGCGTGCGCCCGAGTAAAACTAAAAATTCTTGTGGTTCTCGACGTTTTTCAACTGCATCTTGTTCCATGTGGCTC
seq00020   TTAAGCCTTACAAGAGCCTGTAAGATTCTCGAGACGGGGACACGTACCACTAAATCTCGCGGCCCGAGTCACCGCGGTGGAACGGGCCATTTGGTTATCCTATTCAGTCCACTTTTCGTCAACGCCTTACAGCTACCTAACGCCTAGCATAATTAAAATCATATGTCTACCTCCACCGCGCCCTTGATGCGACGTTGACAAACCTTCCCGATCTTTCGCGAATTAGGTCAAAGAACGTATGAGAGGCCGGCGCAAGGAGCGTTCCCGAAACCCACGGCCACCGCGAGGAAGTCTCAAAATACAATGGCGCAACTCCATAGCTTTTACTCCGGTGTACGCCGAGAATGTTCGGTAACTCTTCATAAAACTCGCCGCGTGAGGTGGCCTTCTGGCAGAGCGTCGCCTGGGTCCCTCATGCTCTGCTAATGCATTCATTGGAAAGTCCAGGAGCTTATCTGGTCACCAAGCTGCTGAGCGTTCCTATGGCTTGTTTAGTGTTCTTCCGGCCTGTGCCTCCTAGCCCTTACAATAAATGGTCCACCGCCAGCTCTTTAGGTAGTATCTCACAACAGGCAATGAAATACTAACTGACTTTCTACCCTTCTCTATCGAGAGCGTAGATCAAACCTGCAGGCGGAAACTGACGGCCTGCTTATGAGTAAGAAGGGTAGGTATCCTTTGCTTATATATCTCCGGTTTGCCCGGCTTCCACCTGGCCGACACGAAAAAAACCAGGCTCACATAAAAGCGCATTTCGTGCATATTTGGTTCCAACATAACACTTACTCTAAGCATGTCGCTTGATCTAGCGTTAGTCAGACCTTGATTGACAGGGGTCGGAGCAAGGCAGGTGGGAACACTCCCATCCGGGCAAAGCCAGGTCTTATGCCCGGGGTATTGGCACATTGACACTCCCGATTGGTGAGGCGTAGGTTGTGCCAACGTGTAATCGTTATGCCACAGTCAAAGTGAAGTTCAAATTTTGGCCCCCAGATATCCTTGGATTAGCGTGTAAGGGGTGACCAGCGAGGGAAAGGCTAGTCGAGATGAGCGTCTCTACGGGTGTGGCCACGACATTGGGCGTGGACTGGCCTGGGCTAGCGCACCGGAAATATGGGCCACCGAGAAAGCTTAACTTCCAGTTTCGGGTAACCCATGAACCGTGATAAAATACTTAAGGCGCTCCGCATGTAGCGACCTCGGCGCCATCCAGCGCGCGGTGCTTTGTGCGTGCAGTTCCGTAAAGAATAGTAAAAAGGATCGCCCACACTGCGAACCGGAATTGGGCCATCTAACCTAATTTCATCTAACAACGGGTTCTCAGGTGGGTAAAGGCAACTTAGGTCGGTCTCCAGACTGTAGAGCAATTCCCAGAGGGCAATTTTGGGCTTCTTTCATCGCGTGAGCCGTTCATACCATCGGCCCATTGAAGGGCCCCTGAAGGTAACACCCCGGGTGCCCGTACATCGTCAGATGAATCCGACTAAGTGCCTATTCTACCCCGTTCCTGTGAATCGTATACTTTTGATCTAGGCCTTATTCGGCTGAATTCTTGTCGCACTTAGAGCCCGGTAAAAAGTGGTGATAATATGTCTAAGGATTCGGGCGCCTTAAACAGGCGCCGGTCGCTGGGTAATGTCTGCAGCTTTCTCAGAGACAGTAGAGCGTATGTGCATGCACAAGCATTCCTTGTAAATCATGTAGTAGTCTTATTCCTTCCAGATCTTAAAGGCCAATTCCGAGTCAAACTGGGTCTCCACGGGGATAGGTGGTGCTTCATAGGCATAATTTTAGGTCATCTTGTATGTGTAGGAAATAATGTGACGTCTGCACTCCTATACCTCTCATTGGCGCAATAGTTTATTGTGTACAGTAGTTCCTCAGCAGCAAAGACGTGGCCGAGAATTTGGTATAAGCACAAATGGTCCTCCTGCGAAATTGATGCATCTGGGGTGGAACTACAGATCACTCTGGATCGAACTCGGAGATTGCCCAGCTCAAGTTTCCCTGAGCGCTCATCGAAAAGATCTGGTCGAATTCTTCACTAATCCGGAGCTGTCTATATCTTACTGACCTCTGGCTGACATTGTAAAAGCGTGGGCCCATGTTAACGCCCGGGTAAGATTCGTTATTTCTACATTGCCGACCGAGAGCTACGGAGTCCGGGCTCGTAGTACTCGGAGTAGTCTGGGTTAAGCAAGGCTTGTTTCGCGTGCGCCCGAGTAAAACTAAAAATTCTTGTGGTTCTCGACGTTTTTCAACTGCATCTTGTTCCATGTGGCTC
seq00021   TTAAGCCTTACAAGAGCCTGTAAGATTCTCGAGACGGGGACACGTACCACTAAATCTCGCGGCCCGAGTCACCGCGGTGGAACGGGCCATTTGGTTATCCTATTCAGTCCACTTTTCGTCAACGCCTTACAGCTACCTAACGCCTAGCATAATTAAAATCATATGTCTACCTCCACCGCGCCCTTGATGCGACGTTGACAAACCTTCCCGATCTTTCGCGAATTAGGTCAAAGAACGTATGAGAGGCCGGCGCAAGGAGCGTTCCCGAAACCCACGGCCACCGCGAGGAAGTCTCAAAATACAATGGCGCAACTCCATAGCTTTTACTCCGGTGTACGCCGAGAATGTTCGGTAACTCTTCATAAAACTCGCCGCGTGAGGTGGCCTTCTGGCAGAGCGTCGCCTGGGTCCCTCATGCTCTGCTAATGCATTCATTGGAAAGTCCAGGAGCTTATCTGGTCACCAAGCTGCTGAGCGTTCCTATGGCTTGTTTAGTGTTCTTCCGGCCTGTGCCTCCTAGCCCTTACAATAAATGGTCCACCGCCAGCTCTTTAGGTAGTATCTCACAACAGGCAATGAAATACTAACTGACTTTCTACCCTTCTCTATCGAGAGCGTAGATCAAACCTGCAGGCGGAAACTGACGGCCTGCTTATGAGTAAGAAGGGTAGGTATCCTTTGCTTATATATCTCCGGTTTGCCCGGCTTCCACCTGGCCGACACGAAAAAAACCAGGCTCACATAAAAGCGCATTTCGTGCATATTTGGTTCCAACATAACACTTACTCTAAGCATGTCGCTTGATCTAGCGTTAGTCAGACCTTGATTGACAGGGGTCGGAGCAAGGCAGGTGGGAACACTCCCATACGGGCAAAGCCAGGTCTTATGCCCGGGGTATTGGCACATTGACACTCCCGATTGGTGAGGCGTAGGTTGTGCCAACGTGTAATCGTTATGCCACAGTCAAAGTGAAGTTCAAATTTTGGCCCCCAGATATCCTTGGATTAGCGTGTAAGGGGTGACCAGCGAGGGAAAGGCTAGTCGAGATGAGCGTCTCTACGGGTGTGGCCACGACATTGGGCGTGGACTGGCCTGGGCTAGCGCACCGGAAATATGGGCCACCGAGAAAGCTTAACTTCCAGTTTCGGGTAACCCATGAACCGTGATAAAATACTTAAGGCGCTCCGCATGTAGCGACCTCGGCGCCATCCAGCGCGCGGTGCTTTGTGCGTGCAGTTCCGTAAAGAATAGTAAAAAGGATCGCCCACACTGCGAACCGGAATTGGGCCATCTAACCTAATTTCATCTAACAACGGGTTCTCAGGTGGGTAAAGGCAACTTAGGTCGGTCTCCAGACTGTAGAGCAATTCCCAGAGGGCAATTTTGGGCTTCTTTCATCGCGTGAGCCGTTCATACCATCGGCCCATTGAAGGGCCCCTGAAGGTAACACCCCGGGTGCCCGTACATCGTCAGATGAATCCGACTAAGTGCCTATTCTACCCCGTTCCTGTGAATCGTATACTTTTGATCTAGGCCTTATTCGGCTGAATTCTTGTCGCACTTAGAGCCCGGTAAAAAGTGGTGATATTATGTCTAAGGATTCGGGCGCCTTAAACAGGCGCCGGTCGCTGGGTAATGTCTGCAGCTTTCTCAGAGACAGTAGAGCGTATGTGCATGCACAATCATTCCTTGTAAATCATGTAGTAGTCTTATTCCTTCCAGATCTTAAAGGCCAATTCCGAGTCAAACTGGGTCTCCACGGGGATAGGTGGTGCTTCATAGGCATAATTTTAGGTCATCTTGTATGTGTAGGAAATAATGTGACGTCTGCACTCCTATACCTCTCATTGGCGCAATAGTTTATTGTGTACAGTAGTTCCTCAGCAGCAAAGACGTGGCCGAGAATTTGGTATAAGCACAAATGGTCCTCCTGCGAAATTGATGCATCTGGGGTGGAACTACAGATCACTCTGGATCGAACTCGGAGATTGCCCAGCTCAAGTTTCCCTGAGCGCTCATCGAAAAGATCTGGTCGAATTCTTCACTAATCCGGAGCTGTCTATATCTTACTGACCTCTGGCTGACATTGTAAAAGCGTGGGCCCATGTTAACGCCCGGGTAAGATTCGTTATTTCTACATTGCCGACCGAGAGCTACGGAGTCCGGGCTCGTAGTACTCGGAGTAGTCTGGGTTAAGCAAGGCTTGTTTCGCGTGCGCCCGAGTAAAACTAAAAATTCTTGTGGTTCTCGACGTTTTTCAACTGCATCTTGTTCCATGTGGCTC
seq00022   TTAAGCCTTACAAGAGCCTGTAAGATTCTCGAGACGGGGACACGTACCACTAAATCTCGCGGCCCGAGTCACCGCGGTGGAACGGGCCATTTGGTTATCCTATTCAGTCCACTTTTCGTCAACGCCTTACAGCTACCTAACGCCTAGCATAATTAAAATCATATGTCTACCTCCACCGCGCCCTCGATGCGACGTTGACAAACCTTCCCGATCTTTCGCGAATTAGGTCAAAGAACGTATGAGAGGCCGGCGCAAGGAGCGTTCCCGAAACCCACGGCCACCGCGAGGAAGTCTCAAAATACAATGGCGCAACTCCATAGCTTTTACTCCGGTGTACGCCGAGAATGTTCGGTAACTCTTCATAAAATTCGCCGCGTGAGGTGGCCTTCTGGCAGAGCGTCGCCTGGGTCCCTCATGCTCTGCTAATGCATTCATTGGAAAGTCCAGGAGCTTATCTGGTCACCAAGCTGCTGAGCGTTCCTATGGCTTGTTTAGTGTTCTTCCGGCCTGTGCCTCCTAGCCCTTACAATAAATGGTCCACCGCCAGCTCTTTAGGTAGTATCTCACAACAGGCAATGAAATACTAACTGACTTTCTACCCTTCTCTATCGAGAGCGTAGATCAAACCTGCAGGCGGAAACTGACGGCCTGCTTATGAGTAAGAAGGGTAGGTATCCTTTGCTTATATATCTCCGGTTTGCCCGGCTTCCACCTGGCCGACACGAAAAAAACCAGGCTCACATAAAAGCGCATTTCGTGCATATTTGGTTCCAACATAACACTTACTCTAAGCATGTCGCTTGATCTAGCGTTAGTCAGACCTTGATTGACAGGGGTCGGAGCAAGGCAGGTGGGAACACTCCCATACGGGCAAAGCCAGGTCTTATGCCCGGGGTATTGGCACATTGACACTCCCGATTGGTGAGGCGTAGGTTGTGCCAACGTGTAATCGTTATGCCACAGTCAAAGTGAAGTTCAAATTTTGGCCCCCAGATATCCTTGGATTAGCGTGTAAGGGGTGACCAGCGAGGGAAAGGCTAGTCGAGATGAGCGTCTCTACGGGTGTGGCCACGACATTGGGCGTGGACTGGCCTGGGCTAGCGCACCGGAAATATGGGCCACCGAGAAAGCTTAACTTCCAGTTTCGGGTAACCCATGAACCGTGATAAAATACTTAAGGCGCTCCGCATGTAGCGACCTCGGCGCCATCCAGCGCGCGGTGCTTTGTGCGTGCAGTTCCGTAAAGAATAGTAAAAAGGATCGCCCACACTGCGAACCGGAATTGGGCCATCTAACCTAATTTCATCTAACAACGGGTTCTCAGGTGGGTAAAGGCAACTTAGGTCGGTCTCCAGACTGTAGAGCAATTCCCAGAGGGCAATTTTGGGCTTCTTTCATCGCGTGAGCCGTTCATACCATCGGCCCATTGAAGGGCCCCTGAAGGTAACACCCCGGGTGCCCGTACATCGTCAGATGAATCCGACTAAGTGCCTATTCTACCCCGTTCCTGTGAATCGTATACTTTTGATCTAGGCCTTATTCGGCTGAATTCTTGTCGCACTTAGAGCCCGGTAAAAAGTGGTGATATTATGTCTAAGGATTCGGGCGCCTTAAACAGGCGCCGGTCGCTGGGTAATGTCTGCAGCTTTCTCAGAGACAGTAGAGCGTATGTGCATGCACAATCATTCCTTGTAAATCATGTAGTAGTCTTATTCCTTCCAGATCTTAAAGGCCAATTCCGAGTCAAACTGGGTCTCCACGGGGATAGGTGGTGCTTCATAGGCATAATTTTAGGTCATCTTGTATGTGTAGGAAATAATGTGACGTCTGCACTCCTATACCTCTCATTGGCGCAATAGTTTATTGTGTACAGTAGTTCCTCAGCAGCAAAGACGTGGCCGAGAATTTGGTATAAGCACAAATGGTCCTCCTGCGAAATTGATGCATCTGGGGTGGAACTACAGATCACTCTGGATCGAACTCGGAGATTGCCCAGCTCAAGTTTCCCTGAGCGCTCATCGAAAAGATCTGGTCGAATTCTTCACTAATCCGGAGCTGTCTATATCTTACTGACCTCTGGCTGACATTGTAAAAGCGTGGGCCCATGTTAACGCCCGGGTAAGATTCGTTATTTCTACATTGCCGACCGAGAGCTACGGAGTCCGGGCTCGTAGTACTCGGAGTAGTCTGGGTTAAGCAAGGCTTGTTTCGCGTGCGCCCGAGTAAAACTAAAAATTCTTGTGGTTCTCGACGTTTTTCAACTGCATCTTGTTCCATGTGGCTC
seq00023   TTAAGCCTTACAAGAGCCTGTAAGATTCTCGAGACGGGGACACGTACCACTAAATCTCGCGGCCCGAGTCACCGCGGTGGAACGGGCCATTTGGTTATCCTATTCAGTCCACTTTTCGTCAACGCCTTACAGCTACCTAACGCCTAGCATAATTAAAATCATATGTCTACCTCCACCGCGCCCTTGATGCGACGTTGACAAACCTTCCCGATCTTTCGCGAATTAGGTCAAAGAACGTATGAGAGGCCGGCGCAAGGAGCGTTCCCGAAACCCACGGCCACCGCGAGGAAGTCTCAAAATACAATGGCGCAACTCCATAGCTTTTACTCCGGTGTACGCCGAGAATGTTCGGTAACTCTTCATAAAACTCGCCGCGTGAGGTGGCCTTCTGGCAGAGCGTCGCCTGGGTCCCTCATGCTCTGCTAATGCATTCATTGGAAAGTCCAGGAGCTTATCTGGTCACCAAGCTGCTGAGCGTTCCTATGGCTTGTTTAGTGTTCTTCCGGCCTGTGCCTCCTAGCCCTTACAATAAATGGTCCACCGCCAGCTCTTTAGGTAGTATCTCACAACAGGCAATGAAATACTAACTGACTTTCTACCCTTCTCTATCGAGAGCGTAGATCAAACCTGCAGGCGGAAACTGACGGCCTGCTTATGAGTAAGAAGGGTAGGTATCCTTTGCTTATATATCTCCGGTTTGCCCGGCTTCCACCTGGCCGACACGAAAAAAACCAGGCTCACATAAAAGCGCATTTCGTGCATATTTGGTTCCAACATAACACTTACTCTAAGCATGTCGCTTGATCTAGCGTTAGTCAGACCTTGATTGACAGGGGTCGGAGCAAGGCAGGTGGGAACACTCCCATCCGGGCAAAGCCAGGTCTTATGCCCGGGGTATTGGCACATTGACACTCCCGATTGGTGAGGCGTAGGTTGTGCCAACGTGTAATCGTTATGCCACAGTCAAAGTGAAGTTCAAATTTTGGCCCCCAGATATCCTTGGATTAGCGTGTAAGGGGTGACCAGCGAGGGAAAGGCTAGTCGAGATGAGCGTCTCTACGGGTGTGGCCACGACATTGGGCGTGGACTGGCCTGGGCTAGCGCACCGGAAATATGGGCCACCGAGAAAGCTTAACTTCCAGTTTCGGGTAACCCATGAACCGTGATAAAATACTTAAGGCGCTCCGCATGTAGCGACCTCGGCGCCATCCAGCGCGCGGTGCTTTGTGCGTGCAGTTCCGTAAAGAATAGTAAAAAGGATCGCCCACACTGCGAACCGGAATTGGGCCATCTAACCTAATTTCATCTAACAACGGGTTCTCAGGTGGGTAAAGGCAACTTAGGTCGGTCTCCAGACTGTAGAGCAATTCCCAGAGGGCAATTTTGGGCTTCTTTCATCGCGTGAGCCGTTCATACCATCGGCCCATTGAAGGGCCCCTGAAGGTAACACCCCGGGTGCCCGTACATCGTCAGATGAATCCGACTAAGTGCCTATTCTACCCCGTTCCTGTGAATCGTATACTTTTGATCTAGGCCTTATTCGGCTGAATTCTTGTCGCACTTAGAGCCCGGTAAAAAGTGGTGATAATATGTCTAAGGATTCGGGCGCCTTAAACAGGCGCCGGTCGCTGGGTAATGTCTGCAGCTTTCTCAGAGACAGTAGAGCGTATGTGCATGCACAAGCATTCCTTGTAAATCATGTAGTAGTCTTATTCCTTCCAGATCTTAAAGGCCAATTCCGAGTCAAACTGGGTCTCCACGGGGATAGGTGGTGCTTCATAGGCATAATTTTAGGTCATCTTGTATGTGTAGGAAATAATGTGACGTCTGCACTCCTATACCTCTCATTGGCGCAATAGTTTATTGTGTACAGTAGTTCCTCAGCAGCAAAGACGTGGCCGAGAATTTGGTATAAGCACAAATGGTCCTCCTGCGAAATTGATGCATCTGGGGTGGAACTACAGATCACTCTGGATCGAACTCGGAGATTGCCCAGCTCAAGTTTCCCTGAGCGCTCATCGAAAAGATCTGGTCGAATTCTTCACTAATCCGGAGCTGTCTATATCTTACTGACCTCTGGCTGACATTGTAAAAGCGTGGGCCCATGTTAACGCCCGGGTAAGATTCGTTATTTCTACATTGCCGACCGAGAGCTACGGAGTCCGGGCTCGTAGTACTCGGAGTAGTCTGGGTTAAGCAAGGCTTGTTTCGCGTGCGCCCGAGTAAAACTAAAAATTCTTGTGGTTCTCGACGTTTTTCAACTGCATCTTGTTCCATGTGGCTC
seq00024   TTAAGCCTTACAAGAGCCTGTAAGATTCTCGAGACGGGGACACGTACCACTAAATCTCGCGGCCCGAGTCACCGCGGTGGAACGGGCCATTTGGTTATCCTATTCAGTCCACTTTTCGTCAACGCCTTACAGCTACCTAACGCCTAGCATAATTAAAATCATATGTCTACCTCCACCGCGCCCTTGATGCGACGTTGACAAACCTTCCCGATCTTTCGCGAATTAGGTCAAAGAACGTATGAGAGGCCGGCGCAAGGAGCGTTCCCGAAACCCACGGCCACCGCGAGGAAGTCTCAAAATACAATGGCGCAACTCCATAGCTTTTACTCCGGTGTACGCCGAGAATGTTCGGTAACTCTTCATAAAACTCGCCGCGTGAGGTGGCCTTCTGGCAGAGCGTCGCCTGGGTCCCTCATGCTCTGCTAATGCATTCATTGGAAAGTCCAGGAGCTTATCTGGTCACCAAGCTGCTGAGCGTTCCTATGGCTTGTTTAGTGTTCTTCCGGCCTGTGCCTCCTAGCCCTTACAATAAATGGTCCACCGCCAGCTCTTTAGGTAGTATCTCACAACAGGCAATGAAATACTAACTGACTTTCTACCCTTCTCTATCGAGAGCGTAGATCAAACCTGCAGGCGGAAACTGACGGCCTGCTTATGAGTAAGAAGGGTAGGTATCCTTTGCTTATATATCTCCGGTTTGCCCGGCTTCCACCTGGCCGACACGAAAAAAACCAGGCTCACATAAAAGCGCATTTCGTGCATATTTGGTTCCAACATAACACTTACTCTAAGCATGTCGCTTGATCTAGCGTTAGTCAGACCTTGATTGACAGGGGTCGGAGCAAGGCAGGTGGGAACACTCCCATACGGGCAAAGCCAGGTCTTATGCCCGGGGTATTGGCACATTGACACTCCCGATTGGTGAGGCGTAGGTTGTGCCAACGTGTAATCGTTATGCCACAGTCAAAGTGAAGTTCAAATTTTGGCCCCCAGATATCCTTGGATTAGCGTGTAAGGGGTGACCAGCGAGGGAAAGGCTAGCCGAGATGAGCGTCTCTACGGGTGTGGCCACGACATTGGGCGTGGACTGGCCTGGGCTAGCGCACCGGAAATATGGGCCACCGAGAAAGCTTAACTTCCAGTTTCGGGTAACCCATGAACCGTGATAAAATACTTAAGGCGCTCCGCATGTAGCGACCTCGGCGCCATCCAGCGCGCGGTGCTTTGTGCGTGCAGTTCCGTAAAGAATAGTAAAAAGGATCGCCCACACTGCGAACCGGAATTGGGCCATCTAACCTAATTTCATCTAACAACGGGTTCTCAGGTGGGTAAAGGCAACTTAGGTCGGTCTCCAGACTGTAGAGCAATTCCCAGAGGGCAATTTTGGGCTTCTTTCATCGCGTGAGCCGTTCATACCATCGGCCCATTGAAGGGCCCCTGAAGGTAACACCCCGGGTGCCCGTACATCGTCAGATGAATCCGACTAAGTGCCTATTCTACCCCGTTCCTGTGAATCGTATACTTTTGATCTAGGCCTTATTCGGCTGAATTCTTGTCGCACTTAGAGCCCGGTAAAAAGTGGTGATATTATGTCTAAGGATTCGGGCGCCTTAAACAGGCGCCGGTCGCTGGGTAATGTCTGCAGCTTTCTCAGAGACAGTAGAGCGTATGTGCATGCACAATCATTCCTTGTAAATCATGTAGTAGTCTTATTCCTTCCAGATCTTAAAGGCCAATTCCGAGTCAAACTGGGTCTCCACGGGGATAGGTGGTGCTTCATAGGCATAATTTTAGGTCATCTTGTATGTGTAGGAAATAATGTGACGTCTGCACTCCTATACCTCTCATTGGCGCAATAGTTTATTGTGTACAGTAGTTCCTCAGCAGCAAAGACGTGGCCGAGAATTTGGTATAAGCACAAATGGTCCTCCTGCGAAATTGATGCATCTGGGGTGGAACTACAGATCACTCTGGATCGAACTCGGAGATTGCCCAGCTCAAGTTTCCCTGAGCGCTCATCGAAAAGATCTGGTCGAATTCTTCACTAATCCGGAGCTGTCTATATCTTACTGACCTCTGGCTGACATTGTAAAAGCGTGGGCCCATGTTAACGCCCGGGTAAGATTCGTTATTTCTACATTGCCGACCGAGAGCTACGGAGTCCGGGCTCGTAGTACTCGGAGTAGTCTGGGTTAAGCAAGGCTTGTTTCGCGTGCGCCCGAGTAAAACTAAAAATTCTTGTGGTTCTCGACGTTTTTCAACTGCATCTTGTTCCATGTGGCTC
seq00025   TTAAGCCTTACAAGAGCCTGTAAGATTCTCGAGACGGGGACACGTACCACTAAATCTCGCGGCCCGAGTCACCGCGGTGGAACGGGCCATTTGGTTATCCTATTCAGTCCACTTTTCGTCAACGCCTTACAGCTACCTAACGCCTAGCATAATTAAAATCATATGTCTACCTCCACCGCGCCCTTGATGCGACGTTGACAAACCTTCCCGATCTTTCGCGAATTAGGTCAAAGAACGTATGAGAGGCCGGCGCAAGGAGCGTTCCCGAAACCCACGGCCACCGCGAGGAAGTCTCAAAATACAATGGCGCAACTCCATAGCTTTTACTCCGGTGTACGCCGAGAATGTTCGGTAACTCTTCATAAAACTCGCCGCGTGAGGTGGCCTTCTGGCAGAGCGTCGCCTGGGTCCCTCATGCTCTGCTAATGCATTCATTGGAAAGTCCAGGAGCTTATCTGGTCACCAAGCTGCTGAGCGTTCCTATGGCTTGTTTAGTGTTCTTCCGGCCTGTGCCTCCTAGCCCTTACAATAAATGGTCCACCGCCAGCTCTTTAGGTAGTATCTCACAACAGGCAATGAAATACTAACTGACTTTCTACCCTTCTCTATCGAGAGCGTAGATCAAACCTGCAGGCGGAAACTGACGGCCTGCTTATGAGTAAGAAGGGTAGGTATCCTTTGCTTATATATCTCCGGTTTGCCCGGCTTCCACCTGGCCGACACGAAAAAAACCAGGCTCACATAAAAGCGCATTTCGTGCATATTTGGTTCCAACATAACACTTACTCTAAGCATGTCGCTTGATCTAGCGTTAGTCAGACCTTGATTGACAGGGGTCGGAGCAAGGCAGGTGGGAACACTCCCATACGGGCAAAGCCAGGTCTTATGCCCGGGGTATTGGCACATTGACACTCCCGATTGGTGAGGCGTAGGTTGTGCCAACGTGTAATCGTTATGCCACAGTCAAAGTGAAGTTCAAATTTTGGCCCCCAGATATCCTTGGATTAGCGTGTAAGGGGTGACCAGCGAGGGAAAGGCTAGCCGAGATGAGCGTCTCTACGGGTGTGGCCACGACATTGGGCGTGGACTGGCCTGGGCTAGCGCACCGGAAATATGGGCCACCGAGAAAGCTTAACTTCCAGTTTCGGGTAACCCATGAACCGTGATAAAATACTTAAGGCGCTCCGCATGTAGCGACCTCGGCGCCATCCAGCGCGCGGTGCTTTGTGCGTGCAGTTCCGTAAAGAATAGTAAAAAGGATCGCCCACACTGCGAACCGGAATTGGGCCATCTAACCTAATTTCATCTAACAACGGGTTCTCAGGTGGGTAAAGGCAACTTAGGTCGGTCTCCAGACTGTAGAGCAATTCCCAGAGGGCAATTTTGGGCTTCTTTCATCGCGTGAGCCGTTCATACCATCGGCCCATTGAAGGGCCCCTGAAGGTAACACCCCGGGTGCCCGTACATCGTCAGATGAATCCGACTAAGTGCCTATTCTACCCCGTTCCTGTGAATCGTATACTTTTGATCTAGGCCTTATTCGGCTGAATTCTTGTCGCACTTAGAGCCCGGTAAAAAGTGGTGATATTATGTCTAAGGATTCGGGCGCCTTAAACAGGCGCCGGTCGCTGGGTAATGTCTGCAGCTTTCTCAGAGACAGTAGAGCGTATGTGCATGCACAATCATTCCTTGTAAATCATGTAGTAGTCTTATTCCTTCCAGATCTTAAAGGCCAATTCCGAGTCAAACTGGGTCTCCACGGGGATAGGTGGTGCTTCATAGGCATAATTTTAGGTCATCTTGTATGTGTAGGAAATAATGTGACGTCTGCACTCCTATACCTCTCATTGGCGCAATAGTTTATTGTGTACAGTAGTTCCTCAGCAGCAAAGACGTGGCCGAGAATTTGGTATAAGCACAAATGGTCCTCCTGCGAAATTGATGCATCTGGGGTGGAACTACAGATCACTCTGGATCGAACTCGGAGATTGCCCAGCTCAAGTTTCCCTGAGCGCTCATCGAAAAGATCTGGTCGAATTCTTCACTAATCCGGAGCTGTCTATATCTTACTGACCTCTGGCTGACATTGTAAAAGCGTGGGCCCATGTTAACGCCCGGGTAAGATTCGTTATTTCTACATTGCCGACCGAGAGCTACGGAGTCCGGGCTCGTAGTACTCGGAGTAGTCTGGGTTAAGCAAGGCTTGTTTCGCGTGCGCCCGAGTAAAACTAAAAATTCTTGTGGTTCTCGACGTTTTTCAACTGCATCTTGTTCCATGTGGCTC
seq00026   TTAAGCCTTACAAGAGCCTGTAAGATTCTCGAGACGGGGACACGTACCACTAAATCTCGCGGCCCGAGTCACCGCGGTGGAACGGGCCATTTGGTTATCCTATTCAGTCCACTTTTCGTCAACGCCTTACAGCTACCTAACGCCTAGCATAATTAAAATCATATGTCTACCTCCACCGCGCCCTTGATGCGACGTTGACAAACCTTCCCGATCTTTCGCGAATTAGGTCAAAGAACGTATGAGAGGCCGGCGCAAGGAGCGTTCCCGAAACCCACGGCCACCGCGAGGAAGTCTCAAAATACAATGGCGCAACTCCATAGCTTTTACTCCGGTGTACGCCGAGAATGTTCGGTAACTCTTCATAAAACTCGCCGCGTGAGGTGGCCTTCTGGCAGAGCGTCGCCTGGGTCCCTCATGCTCTGCTAATGCATTCATTGGAAAGTCCAGGAGCTTATCTGGTCACCAAGCTGCTGAGCGTTCCTATGGCTTGTTTAGTGTTCTTCCGGCCTGTGCCTCCTAGCCCTTACAATAAATGGTCCACCGCCAGCTCTTTAGGTAGTATCTCACAACAGGCAATGAAATACTAACTGACTTTCTACCCTTCTCTATCGAGAGCGTAGATCAAACCTGCAGGCGGAAACTGACGGCCTGCTTATGAGTAAGAAGGGTAGGTATCCTTTGCTTATATATCTCCGGTTTGCCCGGCTTCCACCTGGCCGACACGAAAAAAACCAGGCTCACATAAAAGCGCATTTCGTGCATATTCGGTTCCAACATAACACTTACTCTAAGCATGTCGCTTGATCTAGCGTTAGTCAGACCTTGATTGACAGGGGTCGGAGCAAGGCAGGTGGGAACACTCCCATCCGGGCAAAGCCAGGTCTTATGCCCGGGGTATTGGCACATTGACACTCCCGATTGGTGAGGCGTAGGTTGTGCCAACGTGTAATCGTTATGCCACAGTCAAAGTGAAGTTCAAATTTTGGCCCCCAGATATCCTTGGATTAGCGTGTAAGGGGTGACCAGCGAGGGAAAGGCTAGTCGAGATGAGCGTCTCTACGGGTGTGGCCACGACATTGGGCGTGGACTGGCCTGGGCTAGCGCACCGGAAATATGGGCCACCGAGAAAGCTTAACTTCCAGTTTCGGGTAACCCATGAACCGTGATAAAATACTTAAGGCGCTCCGCATGTAGCGACCTCGGCGCCATCCAGCGCGCGGTGCTTTGTGCGTGCAGTTCCGTAAAGAATAGTAAAAAGGATCGCCCACACTGCGAACCGGAATTGGGCCATCTAACCTAATTTCATCTAACAACGGGTTCTCAGGTGGGTAAAGGCAACTTAGGTCGGTCTCCAGACTGTAGAGCAATTCCCAGAGGGCAATTTTGGGCTTCTTTCATCGCGTGAGCCGTTCATACCATCGGCCCATTGAAGGGCCCCTGAAGGTAACACCCCGGGTGCCCGTACATCGTCAGATGAATCCGACTAAGTGCCTATTCTACCCCGTTCCTGTGAATCGTATACTTTTGATCTAGGCCTTATTCGGCTGAATTCTTGTCGCACTTAGAGCCCGGTAAAAAGTGGTGATAATATGTCTAAGGATTCGGGCGCCTTAAACAGGCGCCGGTCGCTGGGTAATGTCTGCAGCTTTCTCAGAGACAGTAGAGCGTATGTGCATGCACAAGCATTCCTTGTAAATCATGTAGTAGTCTTATTCCTTCCAGATCTTAAAGGCCAATTCCGAGTCAAACTGGGTCTCCACGGGGATAGGTGGTGCTTCATAGGCATAATTTTAGGTCATCTTGTATGTGTAGGAAATAATGTGACGTCTGCACTCCTATACCTCTCATTGGCGCAATAGTTTATTGTGTACAGTAGTTCCTCAGCAGCAAAGACGTGGCCGAGAATTTGGTATAAGCACAAATGGTCCTCCTGCGAAATTGATGCATCTGGGGTGGAACTACAGATCACTCTGGATCGAACTCGGAGATTGCCCAGCTCAAGTTTCCCTGAGCGCTCATCGAAAAGATCTGGTCGAATTCTTCACTAATCCGGAGCTGTCTATATCTTACTGACCTCTGGCTGACATTGTAAAAGCGTGGGCCCATGTTAACGCCCGGGTAAGATTCGTTATTTCTACATTGCCGACCGAGAGCTACGGAGTCCGGGCTCGTAGTACTCGGAGTAGTCTGGGTTAAGCAAGGCTTGTTTCGCGTGCGCCCGAGTAAAACTAAAAATTCTTGTGGTTCTCGACGTTTTTCAACTGCATCTTGTTCCATGTGGCTC
seq00027   TTAAGCCTTACAAGAGCCTGTAAGATTCTCGAGACGGGGACACGTACCACTAAATCTCGCGGCCCGAGTCACCGCGGTGGAACGGGCCATTTGGTTATCCTATTCAGTCCACTTTTCGTCAACGCCTTACAGCTACCTAACGCCTAGCATAATTAAAATCATATGTCTACCTCCACCGCGCCCTTGATGCGACGTTGACAAACCTTCCCGATCTTTCGCGAATTAGGTCAAAGAACGTATGAGAGGCCGGCGCAAGGAGCGTTCCCGAAACCCACGGCCACCGCGAGGAAGTCTCAAAATACAATGGCGCAACTCCATAGCTTTTACTCCGGTGTACGCCGAGAATGTTCGGTAACTCTTCATAAAACTCGCCGCGTGAGGTGGCCTTCTGGCAGAGCGTCGCCTGGGTCCCTCATGCTCTGCTAATGCATTCATTGGAAAGTCCAGGAGCTTATCTGGTCACCAAGCTGCTGAGCGTTCCTATGGCTTGTTTAGTGTTCTTCCGGCCTGTGCCTCCTAGCCCTTACAATAAATGGTCCACCGCCAGCTCTTTAGGTAGTATCTCACAACAGGCAATGAAATACTAACTGACTTTCTACCCTTCTCTATCGAGAGCGTAGATCAAACCTGCAGGCGGAAACTGACGGCCTGCTTATGAGTAAGAAGGGTAGGTATCCTTTGCTTATATATCTCCGGTTTGCCCGGCTTCCACCTGGCCGACACGAAAAAAACCAGGCTCACATAAAAGCGCATTTCGTGCATATTTGGTTCCAACATAACACTTACTCTAAGCATGTCGCTTGATCTAGCGTTAGTCAGACCTTGATTGACAGGGGTCGGAGCAAGGCAGGTGGGAACACTCCCATCCGGGCAAAGCCAGGTCTTATGCCCGGGGTATTGGCACATTGACACTCCCGATTGGTGAGGCGTAGGTTGTGCCAACGTGTAATCGTTATGCCACAGTCAAAGTGAAGTTCAAATTTTGGCCCCCAGATATCCTTGGATTAGCGTGTAAGGGGTGACCAGCGAGGGAAAGGCTAGTCGAGATGAGCGTCTCTACGGGTGTGGCCACGACATTGGGCGTGGACTGGCCTGGGCTAGCGCACCGGAAATATGGGCCACCGAGAAAGCTTAACTTCCAGTTTCGGGTAACCCATGAACCGTGATAAAATACTTAAGGCGCTCCGCATGTAGCGACCTCGGCGCCATCCAGCGCGCGGTGCTTTGTGCGTGCAGTTCCGTAAAGAATAGTAAAAAGGATCGCCCACACTGCGAACCGGAATTGGGCCATCTAACCTAATTTCATCTAACAACGGGTTCTCAGGTGGGTAAAGGCAACTTAGGTCGGTCTCCAGACTGTAGAGCAATTCCCAGAGGGCAATTTTGGGCTTCTTTCATCGCGTGAGCCGTTCATACCATCGGCCCATTGAAGGGCCCCTGAAGGTAACACCCCGGGTGCCCGTACATCGTCAGATGAATCCGACTAAGTGCCTATTCTACCCCGTTCCTGTGAATCGTATACTTTTGATCTAGGCCTTATTCGGCTGAATTCTTGTCGCACTTAGAGCCCGGTAAAAAGTGGTGATAATATGTCTAAGGATTCGGGCGCCTTAAACAGGCGCCGGTCGCTGGGTAATGTCTGCAGCTTTCTCAGAGACAGTAGAGCGTATGTGCATGCACAAGCATTCCTTGTAAATCATGTAGTAGTCTTATTCCTTCCAGATCTTAAAGGCCAATTCCGAGTCAAACTGGGTCTCCACGGGGATAGGTGGTGCTTCATAGGCATAATTTTAGGTCATCTTGTATGTGTAGGAAATAATGTGACGTCTGCACTCCTATACCTCTCATTGGCGCAATAGTTTATTGTGTACAGTAGTTCCTCAGCAGCAAAGACGTGGCCGAGAATTTGGTATAAGCACAAATGGTCCTCCTGCGAAATTGATGCATCTGGGGTGGAACTACAGATCACTCTGGATCGAACTCGGAGATTGCCCAGCTCAAGTTTCCCTGAGCGCTCATCGAAAAGATCTGGTCGAATTCTTCACTAATCCGGAGCTGTCTATATCTTACTGACCTCTGGCTGACATTGTAAAAGCGTGGGCCCATGTTAACGCCCGGGTAAGATTCGTTATTTCTACATTGCCGACCGAGAGCTACGGAGTCCGGGCTCGTAGTACTCGGAGTAGTCTGGGTTAAGCAAGGCTTGTTTCGCGTGCGCCCGAGTAAAACTAAAAATTCTTGTGGTTCTCGACGTTTTTCAACTGCATCTTGTTCCATGTGGCTC
seq00028   TTAAGCCTTACAAGAGCCTGTAAGATTCTCGAGACGGGGACACGTACCACTAAATCTCGCGGCCCGAGTCACCGCGGTGGAACGGGCCATTTGGTTATCCTATTCAGTCCACTTTTCGTCAACGCCTTACAGCTACCTAACGCCTAGCATAATTAAAATCATATGTCTACCTCCACCGCGCCCTTGATGCGACGTTGACAAACCTTCCCGATCTTTCGCGAATTAGGTCAAAGAACGTATGAGAGGCCGGCGCAAGGAGCGTTCCCGAAACCCACGGCCACCGCGAGGAAGTCTCAAAATACAATGGCGCAACTCCATAGCTTTTACTCCGGTGTACGCCGAGAATGTTCGGTAACTCTTCATAAAACTCGCCGCGTGAGGTGGCCTTCTGGCAGAGCGTCGCCTGGGTCCCTCATGCTCTGCTAATGCATTCATTGGAAAGTCCAGGAGCTTATCTGGTCACCAAGCTGCTGAGCGTTCCTATGGCTTGTTTAGTGTTCTTCCGGCCTGTGCCTCCTAGCCCTTACAATAAATGGTCCACCGCCAGCTCTTTAGGTAGTATCTCACAACAGGCAATGAAATACTAACTGACTTTCTACCCTTCTCTATCGAGAGCGTAGATCAAACCTGCAGGCGGAAACTGACGGCCTGCTTATGAGTAAGAAGGGTAGGTATCCTTTGCTTATATATCTCCGGTTTGCCCGGCTTCCACCTGGCCGACACGAAAAAAACCAGGCTCACATAAAAGCGCATTTCGTGCATATTTGGTTCCAACATAACACTTACTCTAAGCATGTCGCTTGATCTAGCGTTAGTCAGACCTTGATTGACAGGGGTCGGAGCAAGGCAGGTGGGAACACTCCCATACGGGCAAAGCCAGGTCTTATGCCCGGGGTATTGGCACATTGACACTCCCGATTGGTGAGGCGTAGGTTGTGCCAACGTGTAATCGTTATGCCACAGTCAAAGTGAAGTTCAAATTTTGGCCCCCAGATATCCTTGGATTAGCGTGTAAGGGGTGACCAGCGAGGGAAAGGCTAGTCGAGATGAGCGTCTCTACGGGTGTGGCCACGACATTGGGCGTGGACTGGCCTGGGCTAGCGCACCGGAAATATGGGCCACCGAGAAAGCTTAACTTCCAGTTTCGGGTAACCCATGAACCGTGATAAAATACTTAAGGCGCTCCGCATGTAGCGACCTCGGCGCCATCCAGCGCGCGGTGCTTTGTGCGTGCAGTTCCGTAAAGAATAGTAAAAAGGATCGCCCACACTGCGAACCGGAATTGGGCCATCTAACCTAATTTCATCTAACAACGGGTTCTCAGGTGGGTAAAGGCAACTTAGGTCGGTCTCCAGACTGTAGAGCAATTCCCAGAGGGCAATTTTGGGCTTCTTTCATCGCGTGAGCCGTTCATACCATCGGCCCATTGAAGGGCCCCTGAAGGTAACACCCCGGGTGCCCGTACATCGTCAGATGAATCCGACTAAGTGCCTATTCTACCCCGTTCCTGTGAATCGTATACTTTTGATCTAGGCCTTATTCGGCTGAATTCTTGTCGCACTTAGAGCCCGGTAAAAAGTGGTGATATTATGTCTAAGGATTCGGGCGCCTTAAACAGGCGCCGGTCGCTGGGTAATGTCTGCAGCTTTCTCAGAGACAGTAGAGCGTATGTGCATGCACAATCATTCCTTGTAAATCATGTAGTAGTCTTATTCCTTCCAGATCTTAAAGGCCAATTCCGAGTCAAACTGGGTCTCCACGGGGATAGGTGGTGCTTCATAGGCATAATTTTAGGTCATCTTGTATGTGTAGGAAATAATGTGACGTCTGCACTCCTATACCTCTCATTGGCGCAATAGTTTATTGTGTACAGTAGTTCCTCAGCAGCAAAGACGTGGCCGAGAATTTGGTATAAGCACAAATGGTCCTCCTGCGAAATTGATGCATCTGGGGTGGAACTACAGATCACTCTGGATCGAACTCGGAGATTGCCCAGCTCAAGTTTCCCTGAGCGCTCATCGAAAAGATCTGGTCGAATTCTTCACTAATCCGGAGCTGTCTATATCTTACTGACCTCTGGCTGACATTGTAAAAGCGTGGGCCCATGTTAACGCCCGGGTAAGATTCGTTATTTCTACATTGCCGACCGAGAGCTACGGAGTCCGGGCTCGTAGTACTCGGAGTAGTCTGGGTTAAGCAAGGCTTGTTTCGCGTGCGCCCGAGTAAAACTAAAAATTCTTGTGGTTCTCGACGTTTTTCAACTGCATCTTGTTCCATGTGGCTC
seq00029   TTAAGCCTTACAAGAGCCTGTAAGATTCTCGAGACGGGGACACGTACCACTAAATCTCGCGGCCCGAGTCACCGCGGTGGAACGGGCCATTTGGTTATCCTATTCAGTCCACTTTTCGTCAACGCCTTACAGCTACCTAACGCCTAGCATAATTAAAATCATATGTCTACCTCCACCGCGCCCTTGATGCGACGTTGACAAACCTTCCCGATCTTTCGCGAATTAGGTCAAAGAACGTATGAGAGGCCGGCGCAAGGAGCGTTCCCGAAACCCACGGCCACCGCGAGGAAGTCTCAAAATACAATGGCGCAACTCCATAGCTTTTACTCCGGTGTACGCCGAGAATGTTCGGTAACTCTTCATAAAACTCGCCGCGTGAGGTGGCCTTCTGGCAGAGCGTCGCCTGGGTCCCTCATGCTCTGCTAATGCATTCATTGGAAAGTCCAGGAGCTTATCTGGTCACCAAGCTGCTGAGCGTTCCTATGGCTTGTTTAGTGTTCTTCCGGCCTGTGCCTCCTAGCCCTTACAATAAATGGTCCACCGCCAGCTCTTTAGGTAGTATCTCACAACAGGCAATGAAATACTAACTGACTTTCTACCCTTCTCTATCGAGAGCGTAGATCAAACCTGCAGGCGGAAACTGACGGCCTGCTTATGAGTAAGAAGGGTAGGTATCCTTTGCTTATATATCTCCGGTTTGCCCGGCTTCCACCTGGCCGACACGAAAAAAACCAGGCTCACATAAAAGCGCATTTCGTGCATATTTGGTTCCAACATAACACTTACTCTAAGCATGTCGCTTGATCTAGCGTTAGTCAGACCTTGATTGACAGGGGTCGGAGCAAGGCAGGTGGGAACACTCCCATACGGGCAAAGCCAGGTCTTATGCCCGGGGTATTGGCACATTGACACTCCCGATTGGTGAGGCGTAGGTTGTGCCAACGTGTAATCGTTATGCCACAGTCAAAGTGAAGTTCAAATTTTGGCCCCCAGATATCCTTGGATTAGCGTGTAAGGGGTGACCAGCGAGGGAAAGGCTAGTCGAGATGAGCGCCTCTACGGGTGTGGCCACGACATTGGGCGTGGACTGGCCTGGGCTAGCGCACCGGAAATATGGGCCACCGAGAAAGCTTAACTTCCAGTTTCGGGTAACCCATGAACCGTGATAAAATACTTAAGGCGCTCCGCATGTAGCGACCTCGGCGCCATCCAGCGCGCGGTGCTTTGTGCGTGCAGTTCCGTAAAGAATAGTAAAAAGGATCGCCCACACTGCGAACCGGAATTGGGCCATCTAACCTAATTTCATCTAACAACGGGTTCTCAGGTGGGTAAAGGCAACTTAGGTCGGTCTCCAGACTGTAGAGCAATTCCCAGAGGGCAATTTTGGGCTTCTTTCATCGCGTGAGCCGTTCATACCATCGGCCAATTGAAGGGCCCCTGAAGGTAACACCCCGGGTGCCCGTACATCGTCAGATGAATCCGACTAAGTGCCTATTCTACCCCGTTCCTGTGAATCGTATACTTTTGATCTAGGCCTTATTCGGCTGAATTCTTGTCGCACTTAGAGCCCGGTAAAAAGTGGTGATATTATGTCTAAGGATTCGGGCGCCTTAAACAGGCGCCGGTCGCTGGGTAATGTCTGCAGCTTTCTCAGAGACAGTAGAGCGTATGTGCATGCACAATCATTCCTTGTAAATCATGTAGTAGTCTTATTCCTTCCAGATCTTAAAGGCCAATTCCGAGTCAAACTGGGTCTCCACGGGGATAGGTGGTGCTTCATAGGCATAATTTTAGGTCATCTTGTATGTGTAGGAAATAATGTGACGTCTGCACTCCTATACCTCTCATTGGCGCAATAGTTTATTGTGTACAGTAGTTCCTCAGCAGCAAAGACGTGGCCGAGAATTTGGTATAAGCACAAATGGTCCTCCTGCGAAATTGATGCATCTGGGGTGGAACTACAGATCACTCTGGATCGAACTCGGAGATTGCCCAGCTCAAGTTTCCCTGAGCGCTCATCGAAAAGATCTGGTCGAATTCTTCACTAATCCGGAGCTGTCTATATCTTACTGACCTCTGGCTGACATTGTAAAAGCGTGGGCCCATGTTAACGCCCGGGTAAGATTCGTTATTTCTACATTGCCGACCGAGAGCTACGGAGTCCGGGCTCGTAGTACTCGGAGTAGTCTGGGTTAAGCAAGGCTTGTTTCGCGTGCGCCCGAGTAAAACTAAAAATTCTTGTGGTTCTCGACGTTTTTCAACTGCATCTTGTTCCATGTGGCTC
seq00030   TTAAGCCTTACAAGAGCCTGTAAGATTCTCGAGACGGGGACACGTACCACTAAATCTCGCGGCCCGAGTCACCGCGGTGGAACGGGCCATTTGGTTATCCTATTCAGTCCACTTTTCGTCAACGCCTTACAGCTACCTAACGCCTAGCATAATTAAAATCATATGTCTACCTCCACCGCGCCCTTGATGCGACGTTGACAAACCTTCCCGATCTTTCGCGAATTAGGTCAAAGAACGTATGAGAGGCCGGCGCAAGGAGCGTTCCCGAAACCCACGGCCACCGCGAGGAAGTCTCAAAATACAATGGCGCAACTCCATAGCTTTTACTCCGGTGTACGCCGAGAATGTTCGGTAACTCTTCATAAAACTCGCCGCGTGAGGTGGCCTTCTGGCAGAGCGTCGCCTGGGTCCCTCATGCTCTGCTAATGCATTCATTGGAAAGTCCAGGAGCTTATCTGGTCACCAAGCTGCTGAGCGTTCCTATGGCTTGTTTAGTGTTCTTCCGGCCTGTGCCTCCTAGCCCTTACAATAAATGGTCCACCGCCAGCTCTTTAGGTAGTATCTCACAACAGGCAATGAAATACTAACTGACTTTCTACCCTTCTCTATCGAGAGCGTAGATCAAACCTGCAGGCGGAAACTGACGGCCTGCTTATGAGTAAGTAGGGTAGGTATCCTTTGCTTATATATCTCCGGTTTGCCCGGCTTCCACCTGGCCGACACGAGAAAAACCAGGCTCACATAAAAGCGCATTTCGTGCATATTTGGTTCCAACATAACACTTACTCTAAGCATGTCGCTTGATCTAGCGTTAGTCAGACCTTGATTGACAGGGGTCGGAGCAAGGCAGGTGGGAACACTCCCATACGGGCAAAGCCAGGTCTTATGCCCGGGGTATTGGCACATTGACACTCCCGATTGGTGAGGCGTAGGTTGTGCCAACGTGTAATCGTTATGCCACAGTCAAAGTGAAGTTCAAATTTTGGCCCCCAGATATCCTTGGATTAGCGTGTAAGGGGTGACCAGCGAGGGAAAGGCTAGTCGAGATGAGCGTCTCTACGGGTGTGGCCACGACATTGGGCGTGGACTGGCCTGGGCTAGCGCACCGGAAATATGGGCCACCGAGAAAGCTTAACTTCCAGTTTCGGGTAACCCATGAACCGTGATAAAATACTTAAGGCGCTCCGCATGTAGCGACCTCGGCGCCATCCAGCGCGCGGTGCTTTGTGCGTGCAGTTCCGTAAAGAATAGTAAAAAGGATCGCCCACACTGCGAACCGGAATTGGGCCATCTAACCTAATTTCATCTAACAACGGGTTCTCAGGTGGGTAAAGGCAACTTAGGTCGGTCTCCAGACTGTAGAGCAATTCCCAGAGGGCAATTTTGGGCTTCTTTCATCGCGTGAGCCGTTCATACCATCGGCCCATTGAAGGGCCCCTGAAGGTAACACCCCGGGTGCCCGTACATCGTCAGATGAATCCGACTAAGTGCCTATTCTACCCCGTTCCTGTGAATCGTATACTTTTGATCTAGGCCTTATTCGGCTGAATTCTTGTCGCACTTAGAGCCCGGTAAAAAGTGGTGATATTATGTCTAAGGATTCGGGCGCCTTAAACAGGCGCCGGTCGCTGGGTAATGTCTGCAGCTTTCTCAGAGACAGTAGAGCGTATGTGCATGCACAATCATTCCTTGTAAATCATGTAGTAGTCTTATTCCTTCCAGATCTTAAAGGCCAATTCCGAGTCAAACTGGGTCTCCACGGGGATAGGTGGTGCTTCATAGGCATAATTTTAGGTCATCTTGTATGTGTAGGAAATAATGTGACGTCTGCACTCCTATACCTCTCATTGGCGCAATAGTTTATTGTGTACAGTAGTTCCTCAGCAGCAAAGACGTGGCCGAGAATTTGGTATAAGCACAAATGGTCCTCCTGCGAAATTGATGCATCTGGGGTGGAACTACAGATCACTCTGGATCGAACTCGGAGATTGCCCAGCTCAAGTTTCCCTGAGCGCTCATCGAAAAGATCTGGTCGAATTCTTCACTAATCCGGAGCTGTCTATATCTTACTGACCTCTGGCTGACATTGTAAAAGCGTGGGCCCATGTTAACGCCCGGGTAAGATTCGTTATTTCTACATTGCCGACCGAGAGCTACGGAGTCCGGGCTCGTAGTACTCGGAGTAGTCTGGGTTAAGCAAGGCTTGTTTCGCGTGCGCCCGAGTAAAACTAAAAATTCTTGTGGTTCTCGACGTTTTTCAACTGCATCTTGTTCCATGTGGCTC
seq00031   TTAAGCCTTACAAGAGCCTGTAAGATTCTCGAGACGGGGACACGTACCACTAAATCTCGCGGCCCGAGTCACCGCGGTGGAACGGGCCATTTGGTTATCCTATTCAGTCCACTTTTCGTCAACGCCTTACAGCTACCTAACGCCTAGCATAATTAAAATCATATGTCTACCTCCACCGCGCCCTTGATGCGACGTTGACAAACCTTCCCGATCTTTCGCGAATTAGGTCAAAGAACGTATGAGAGGCCGGCGCAAGGAGCGTTCCCGAAACCCACGGCCACCGCGAGGAAGTCTCAAAATACAATGGCGCAACTCCATAGCTTTTACTCCGGTGTACGCCGAGAATGTTCGGTAACTCTTCATAAAACTCGCCGCGTGAGGTGGCCTTCTGGCAGAGCGTCGCCTGGGTCCCTCATGCTCTGCTAATGCATTCATTGGAAAGTCCAGGAGCTTATCTGGTCACCAAGCTGCTGAGCGTTCCTATGGCTTGTTTAGTGTTCTTCCGGCCTGTGCCTCCTAGCCCTTACAATAAATGGTCCACCGCCAGCTCTTTAGGTAGTATCTCACAACAGGCAATGAAATACTAACTGACTTTCTACCCTTCTCTATCGAGAGCGTAGATCAAACCTGCAGGCGGAAACTGACGGCCTGCTTATGAGTAAGAAGGGTAGGTATCCTTTGCTTATATATCTCCGGTTTGCCCGGCTTCCACCTGGCCGACACGAAAAAAACCAGGCTCACATAAAAGCGCATTTCGTGCATATTTGGTTCCAACATAACACTTACTCTAAGCATGTCGCTTGATCTAGCGTTAGTCAGACCTTGATTGACAGGGGTCGGAGCAAGGCAGGTGGGAACACTCCCATACGGGCAAAGCCAGGTCTTATGCCCGGGGTATTGGCACATTGACACTCCCGATTGGTGAGGCGTAGGTTGTGCCAACGTGTAATCGTTATGCCACAGTCAAAGTGAAGTTCAAATTTTGGCCCCCAGATATCCTTGGATTAGCGTGTAAGGGGTGACCAGCGAGGGAAAGGCTAGTCGAGATGAGCGTCTCTACGGGTGTGGCCACGACATTGGGCGTGGACTGGCCTGGGCTAGCGCACCGGAAATATGGGCCACCGAGAAAGCTTAACTTCCAGTTTCGGGTAACCCATGAACCGTGATAAAATACTTAAGGCGCTCCGCATGTAGCGACCTCGGCGCCATCCAGCGCGCGGTGCTTTGTGCGTGCAGTTCCGTAAAGAATAGTAAAAAGGATCGCCCACACTGCGAACCGGAATTGGGCCATCTAACCTAATTTCATCTAACAACGGGTTCTCAGGTGGGTAAAGGCAACTTAGGTCGGTCTCCAGACTGTAGAGCAATTCCCAGAGGGCAATTTTGGGCTTCTTTCATCGCGTGAGCCGTTCATACCATCGGCCCATTGAAGGGCCCCTGAAGGTAACACCCCGGGTGCCCGTACATCGTCAGATGAATCCGACTAAGTGCCTATTCTACCCCGTTCCTGTGAATCGTATACTTTTGATCTAGGCCTTATTCGGCTGAATTCTTGTCGCACTTAGAGCCCGGTAAAAAGTGGTGATATTATGTCTAAGGATTCGGGCGCCTTAAACAGGCGCCGGTCGCTGGGTAATGTCTGCAGCTTTCTCAGAGACAGTAGAGCGTATGTGCATGCACAATCATTCCTTGTAAATCATGTAGTAGTCTTATTCCTTCCAGATCTTAAAGGCCAATTCCGAGTCAAACTGGGTCTCCACGGGGATAGGTGGTGCTTCATAGGCATAATTTTAGGTCATCTTGTATGTGTAGGAAATAATGTGACGTCTGCACTCCTATACCTCTCATTGGCGCAATAGTTTATTGTGTACAGTAGTTCCTCAGCAGCAAAGACGTGGCCGAGAATTTGGTATAAGCACAAATGGTCCTCCTGCGAAATTGATGCATCTGGGGTGGAACTACAGATCACTCTGGATCGAACTCGGAGATTGCCCAGCTCAAGTTTCCCTGAGCGCTCATCGAAAAGATCTGGTCGAATTCTTCACTAATCCGGAGCTGTCTATATCTTACTGACCTCTGGCTGACATTGTAAAAGCGTGGGCCCATGTTAACGCCCGGGTAAGATTCGTTATTTCTACATTGCCGACCGAGAGCTACGGAGTCCGGGCTCGTAGTACTCGGAGTAGTCTGGGTTAAGCAAGGCTTGTTTCGCGTGCGCCCGAGTAAAACTAAAAATTCTTGTGGTTCTCGACGTTTTTCAACTGCATCTTGTTCCATGTGGCTC
seq00032   TTAAGCCTTACAAGAGCCTGTAAGATTCTCGAGACGGGGACACGTACCACTAAATCTCGCGGCCCGAGTCACCGCGGTGGAACGGGCCATTTGGTTATCCTATTCAGTCCACTTTTCGTCAACGCCTTACAGCTACCTAACGCCTAGCATAATTAAAATCATATGTCTACCTCCACCGCGCCCTCGATGCGACGTTGACAAACCTTCCCGATCTTTCGCGAATTAGGTCAAAGAACGTATGAGAGGCCGGCGCAAGGAGCGTTCCCGAAACCCACGGCCACCGCGAGGAAGTCTCAAAATACAATGGCGCAACTCCATAGCTTTTACTCCGGTGTACGCCGAGAATGTTCGGTAACTCTTCATAAAATTCGCCGCGTGAGGTGGCCTTCTGGCAGAGCGTCGCCTGGGTCCCTCATGCTCTGCTAATGCATTCATTGGAAAGTCCAGGAGCTTATCTGGTCACCAAGCTGCTGAGCGTTCCTATGGCTTGTTTAGTGTTCTTCCGGCCTGTGCCTCCTAGCCCTTACAATAAATGGTCCACCGCCAGCTCTTTAGGTAGTATCTCACAACAGGCAATGAAATACTAACTGACTTTCTACCCTTCTCTATCGAGAGCGTAGATCAAACCTGCAGGCGGAAACTGACGGCCTGCTTATGAGTAAGAAGGGTAGGTATCCTTTGCTTATATATCTCCGGTTTGCCCGGCTTCCACCTGGCCGACACGAAAAAAACCAGGCTCACATAAAAGCGCATTTCGTGCATATTTGGTTCCAACATAACACTTACTCTAAGCATGTCGCTTGATCTAGCGTTAGTCAGACCTTGATTGACAGGGGTCGGAGCAAGGCAGGTGGGAACACTCCCATACGGGCAAAGCCAGGTCTTATGCCCGGGGTATTGGCACATTGACACTCCCGATTGGTGAGGCGTAGGTTGTGCCAACGTGTAATCGTTATGCCACAGTCAAAGTGAAGTTCAAATTTTGGCCCCCAGATATCCTTGGATTAGCGTGTAAGGGGTGACCAGCGAGGGAAAGGCTAGTCGAGATGAGCGTCTCTACGGGTGTGGCCACGACATTGGGCGTGGACTGGCCTGGGCTAGCGCACCGGAAATATGGGCCACCGAGAAAGCTTAACTTCCAGTTTCGGGTAACCCATGAACCGTGATAAAATACTTAAGGCGCTCCGCATGTAGCGACCTCGGCGCCATCCAGCGCGCGGTGCTTTGTGCGTGCAGTTCCGTAAAGAATAGTAAAAAGGATCGCCCACACTGCGAACCGGAATTGGGCCATCTAACCTAATTTCATCTAACAACGGGTTCTCAGGTGGGTAAAGGCAACTTAGGTCGGTCTCCAGACTGTAGAGCAATTCCCAGAGGGCAATTTTGGGCTTCTTTCATCGCGTGAGCCGTTCATACCATCGGCCCATTGAAGGGCCCCTGAAGGTAACACCCCGGGTGCCCGTACATCGTCAGATGAATCCGACTAAGTGCCTATTCTACCCCGTTCCTGTGAATCGTATACTTTTGATCTAGGCCTTATTCGGCTGAATTCTTGTCGCACTTAGAGCCCGGTAAAAAGTGGTGATATTATGTCTAAGGATTCGGGCGCCTTAAACAGGCGCCGGTCGCTGGGTAATGTCTGCAGCTTTCTCAGAGACAGTAGAGCGTATGTGCATGCACAATCATTCCTTGTAAATCATGTAGTAGTCTTATTCCTTCCAGATCTTAAAGGCCAATTCCGAGTCAAACTGGGTCTCCACGGGGATAGGTGGTGCTTCATAGGCATAATTTTAGGTCATCTTGTATGTGTAGGAAATAATGTGACGTCTGCACTCCTATACCTCTCATTGGCGCAATAGTTTATTGTGTACAGTAGTTCCTCAGCAGCAAAGACGTGGCCGAGAATTTGGTATAAGCACAAATGGTCCTCCTGCGAAATTGATGCATCTGGGGTGGAACTACAGATCACTCTGGATCGAACTCGGAGATTGCCCAGCTCAAGTTTCCCTGAGCGCTCATCGAAAAGATCTGGTCGAATTCTTCACTAATCCGGAGCTGTCTATATCTTACTGACCTCTGGCTGACATTGTAAAAGCGTGGGCCCATGTTAACGCCCGGGTAAGATTCGTTATTTCTACATTGCCGACCGAGAGCTACGGAGTCCGGGCTCGTAGTACTCGGAGTAGTCTGGGTTAAGCAAGGCTTGTTTCGCGTGCGCCCGAGTAAAACTAAAAATTCTTGTGGTTCTCGACGTTTTTCAACTGCATCTTGTTCCATGTGGCTC
seq00033   TTAAGCCTTACAAGAGCCTGTAAGATTCTCGAGACGGGGACACGTACCACTAAATCTCGCGGCCCGAGTCACCGCGGTGGAACGGGCCATTTGGTTATCCTATTCAGTCCACTTTTCGTCAACGCCTTACAGCTACCTAACGCCTAGCATAATTAAAATCATATGTCTACCTCCACCGCGCCCTTGATGCGACGTTGACAAACCTTCCCGATCTTTCGCGAATTAGGTCAAAGAACGTATGAGAGGCCGGCGCAAGGAGCGTTCCCGAAACCCACGGCCACCGCGAGGAAGTCTCAAAATACAATGGCGCAACTCCATAGCTTTTACTCCGGTGTACGCCGAGAATGTTCGGTAACTCTTCATAAAACTCGCCGCGTGAGGTGGCCTTCTGGCAGAGCGTCGCCTGGGTCCCTCATGCTCTGCTAATGCATTCATTGGAAAGTCCAGGAGCTTATCTGGTCACCAAGCTGCTGAGCGTTCCTATGGCTTGTTTAGTGTTCTTCCGGCCTGTGCCTCCTAGCCCTTACAATAAATGGTCCACCGCCAGCTCTTTAGGTAGTATCTCACAACAGGCAATGAAATACTAACTGACTTTCTACCCTTCTCTATCGAGAGCGTAGATCAAACCTGCAGGCGGAAACTGACGGCCTGCTTATGAGTAAGAAGGGTAGGTATCCTTTGCTTATATATCTCCGGTTTGCCCGGCTTCCACCTGGCCGACACGAAAAAAACCAGGCTCACATAAAAGCGCATTTCGTGCATATTTGGTTCCAACATAACACTTACTCTAAGCATGTCGCTTGATCTAGCGTTAGTCAGACCTTGATTGACAGGGGTCGGAGCAAGGCAGGTGGGAACACTCCCATACGGGCAAAGCCAGGTCTTATGCCCGGGGTATTGGCACATTGACACTCCCGATTGGTGAGGCGTAGGTTGTGCCAACGTGTAATCGTTATGCCACAGTCAAAGTGAAGTTCAAATTTTGGCCCCCAGATATCCTTGGATTAGCGTGTAAGGGGTGACCAGCGAGGGAAAGGCTAGCCGAGATGAGCGTCTCTACGGGTGTGGCCACGACATTGGGCGTGGACTGGCCTGGGCTAGCGCACCGGAAATATGGGCCACCGAGAAAGCTTAACTTCCAGTTTCGGGTAACCCATGAACCGTGATAAAATACTTAAGGCGCTCCGCATGTAGCGACCTCGGCGCCATCCAGCGCGCGGTGCTTTGTGCGTGCAGTTCCGTAAAGAATAGTAAAAAGGATCGCCCACACTGCGAACCGGAATTGGGCCATCTAACCTAATTTCATCTAACAACGGGTTCTCAGGTGGGTAAAGGCAACTTAGGTCGGTCTCCAGACTGTAGAGCAATTCCCAGAGGGCAATTTTGGGCTTCTTTCATCGCGTGAGCCGTTCATACCATCGGCCCATTGAAGGGCCCCTGAAGGTAACACCCCGGGTGCCCGTACATCGTCAGATGAATCCGACTAAGTGCCTATTCTACCCCGTTCCTGTGAATCGTATACTTTTGATCTAGGCCTTATTCGGCTGAATTCTTGTCGCACTTAGAGCCCGGTAAAAAGTGGTGATATTATGTCTAAGGATTCGGGCGCCTTAAACAGGCGCCGGTCGCTGGGTAATGTCTGCAGCTTTCTCAGAGACAGTAGAGCGTATGTGCATGCACAATCATTCCTTGTAAATCATGTAGTAGTCTTATTCCTTCCAGATCTTAAAGGCCAATTCCGAGTCAAACTGGGTCTCCACGGGGATAGGTGGTGCTTCATAGGCATAATTTTAGGTCATCTTGTATGTGTAGGAAATAATGTGACGTCTGCACTCCTATACCTCTCATTGGCGCAATAGTTTATTGTGTACAGTAGTTCCTCAGCAGCAAAGACGTGGCCGAGAATTTGGTATAAGCACAAATGGTCCTCCTGCGAAATTGATGCATCTGGGGTGGAACTACAGATCACTCTGGATCGAACTCGGAGATTGCCCAGCTCAAGTTTCCCTGAGCGCTCATTGAAAAGATCTGGTCGAATTCTTCACTAATCCGGAGCTGTCTATATCTTACTGACCTCTGGCTGACATTGTAAAAGCGTGGGCCCATGTTAACGCCCGGGTAAGATTCGTTATTTCTACATTGCCGACCGAGAGCTACGGAGTCCGGGCTCGTAGTACTCGGAGTAGTCTGGGTTAAGCAAGGCTTGTTTCGCGTGCGCCCGAGTAAAACTAAAAATTCTTGTGGTTCTCGACGTTTTTCAACTGCATCTTGTTCCATGTGGCTC
