# Supplementary material for: How Good Are Indirect Tests at Detecting Recombination in Human mtDNA?
Source: G3 (Bethesda). 2013 Jul 1;3(7):1095–104. doi: 10.1534/g3.113.006510 (PMC3704238; doi:10.1534/g3.113.006510)
Supplement: Supporting Information [file supp_g3.113.006510_FileS2.gz › SequenceData/mtDNA_ratehet&popgrowth/10/3rdbase/Infiles/10_47-new.txt]

33 2284
seq00001   ATAGTCCCTCAGCCATCCTGGAGCACACGGCGTTTTGAGCGCGTCCGGAACTTTATACGTCACGTATAGGCCGTTAGGATGCTTATGCACTTACGGGAGGTTTAACCGGGGTAGATATCTACTGATTACGCTAGCTCGCATTTGTCAAGACATGCGCTCATGTCGGTATTCCTTAAGTCCAAAGGCTGCTTGAAATATGCTACTCTCTTCCAGGGACGATTTGCCTGTGTGAAGGGACGACGTGACACTGCAAGTGGTGTCAATTTAATGTATCTTGGAAAGTCCCAATGTAGTCGAAAGTCCGTGGTCTCTGACCAGGCCGTTTCCCAGGGACTACCCAGTCGACTATTACCTTTATGAGCAGTTAACACACGGGCCAACAACCTTCCAATAACGTTCAGTAAGTAAGCACGCGGTAGAAGTTCTCTTTCGGTCGCAGCCTGCTGGTCGGTGAACCAAATATATCCTGGACTAGCTATAGGCGATGATAGTTGTTCAGGCAAGATTCAGGAAACAAGGGCAACAAGTGTGTGGTTAAATTTAGCCAAACCGGGGTTTGACCTTAGCTTCTAAGGACTACACGAACAAGCCCCCTTCGGGAAGTGACTGGACACTCCCGGCACCTAGCGACATCACATCATTCAAATTAGAGATCGTGACTTCTTCGGAAAGCCTGGTTACCTGCATTAATAGACCTAGCAGTAGACAGTTGAGTCTGTCCCTGATTAGACTGGGGCGGCCAGAGTCGACACTCCAGACGCCATGTCTCACGGTGCAGATGGTTACGAAAGGAAATCGTCAGCGCCCGATACAATTGAATGTGGAACGCACCCCCTATTGTGCTCCAGTAATTAGCGCACTGTCTCAAAAACCTCCCCGTGAGCAGATCAATATAACGCTGGCGCTAACCCGACGCAGACCCCTTGCCGCATAACGGTTCTGCAACGTTAAGCGGGGAGCGCGCCTTGACGGCGACCGCGTCATAACTCAATCAGAGTCAGTGTCCAGGGTATGACATATCACGTCTTCAGACGTAATGGGTATGAATCTGGCCGTTTTGCCGGCTGGCATCATGAACTACTCATAACCTATTGAGTAGATTGATTAACACTCCTGGCTTATGGCCTCCTTGTCCTGTAAGCCTCCCGCTTCTGCGGCGGGACTACGTGTCAAGCGTAGGAGCATGCTTCTAGGGCTGCTATCCCGTTGACTTGCATACATACCTGACATATTAATTGGGGAGACATGGACTTACCGGCGGGTCCATCTGGACATATTTTCACAGTGGGAGGAGTGCATGCTCATATGGACGCAGTAAGGTTTGGACCCTTCACTCAACTCCCGTTATTCAACCGGTCGGTTGTACAGGGTAGGTAGGCATTGCGGACGCGAACCCTTTACGCAACGCAGTCCTAAGGTCTTGGAGAATTGATAAACAGAGTGTCAAACTAAGCAAAGAACGACTGATGTACCGATTCCGTTTTTACCTGTCCCCCGGCCTATAACCACTTCGTGTAGGATTTCGGTAGTCCAGGGGTAGCCAGCGCAATGGAGGATTCAGCGCCGCCTACACCTCTTGGTTTACACACGGAGTCTGTTGTAGTATACAGTCAGAGTCGAATAGCGCCTTGCTGAGAGTAGCACGGCACCATGGATTTAGTTTGTCTTAACATATTGTACGCCGTGGGATACTGTGCGAGCAGCTGGTCCTGCAAGCACAAGGTAAGTGGGCGCCTCGATACAGGGGATACGCTCTTACTATGCAGCTCCGACTCCGCTTACTGGGGTAGCCACTTCCAACGGTCCTATTTGTCTGTTAGTGGGGGGTAATAATCACTTGAGAAGGTGCGAAACTAAAATAGCCCCCGCCATGTGCGTGGCCATGAGGTAGGTCCGCTGTTGATGGAATACGGGGTGGGAGGTGCGATTACGTGTAGAGGCGCGCTTTGAAACCTAACTGTTCCGAGATACATAATGGCTCATGTTCCGTCAACCGAAGGATCAATCGTTAGCACTCAGATTCGCACCCCAGTCTTATTAGAACTAACAAGGACCCAGCCGACCATAATGCAACGATCAAGAATGGGTTCCCGGCATAACAACGCCCGGATCCCTGGTCGGAGAGTGAGGTTTCTTCTCTAAGATTACAACAGTGCAGCGGGCCCTAGACGGTGGTCGGGTGTTACAGATAGACCAAATCAACATATCACGAATTAGCGGTGTAATGAATGGCTACGCTATAGGGGCGCTATGTGACAGGCTCGTCAGATGGCTGCGGAGAATA
seq00002   ATAGTCCCTCAGCCATCCTGGAGCACACGGCGTTTTGAGCGCGTCCGGAACTTTATACGTCACGTATAGGCCGTTAGGATGCTTATGCACTTACGGGAGGTTTAACCGGGGTAGATATCTACTGATTACGCTAGCTCGCATTTGTCAAGACATGCGCTCATGTCGGTATTCCTTAAGTCCAAAGGCTGCTTGAAATATGCTACTCTCTTCCAGGGACGATTTGCCTGTGTGAAGGGACGACGTGACACTGCAAGTGGTGTCAATTTAATGTATCTTGGAAAGTCCCAATGTAGTCGAAAGTCCGTGGTCTCTGACCAGGCCGTTTCCCAGGGACTACCCAGTCGACTATTACCTTTATGAGCAGTTAACACACGGGCCAACAACCTTCCAATAACGTTCAGTAAGTAAGCACGCGGTAGAAGTTCTCTTTCGGTCGCAGCCTGCTGGTCGGTGAACCAAATATATCCTGGACTAGCTATAGGCGATGATAGTTGTTCAGGCAAGATTCAGGAAACAAGGGCAACAAGTGTGTGGTTAAATTTAGCCAAACCGGGGTTTGACCTTAGCTTCTAAGGACTACACGAACAAGCCCCCTTCGGGAAGTGACTGGACACTCCCGGCACCTAGCGACATCACATCATTCAAATTAGAGATCGTGACTTCTTCGGAAAGCCTGGTTACCTGCATTAATAGACCTAGCAGTAGACAGTTGAGTCTGTCCCTGATTAGACTGGGGCGGCCAGAGTCGACACTCCAGACGCCATGTCTCACGGTGCAGATGGTTACGAAAGGAAATCGTCAGCGCCCGATACAATTGAATGTGGAACGCACCCCCTATTGTGCTCCAGTAATTAGCGCACTGTCTCAAAAACCTCCCCGTGAGCAGATCAATATAACGCTGGCGCTAACCCGACGCAGACCCCTTGCCGCATAACGGTTCTGCAACGTTAAGCGGGGAGCGCGCCTTGACGGCGACCGCGTCATAACTCAATCAGAGTCAGTGTCCAGGGTATGACATATCACGTCTTCAGACGTAATGGGTATGAATCTGGCCGTTTTGCCGGCTGGCATCATGAACTACTCATAACCTATTGAGTAGATTGATTAACACTCCTGGCTTATGGCCTCCTTGTCCTGTAAGCCTCCCGCTTCTGCGGCGGGACTACGTGTCAAGCGTAGGAGCATGCTTCTAGGGCTGCTATCCCGTTGACTTGCATACATACCTGACATATTAATTGGGGAGACATGGACTTACCGGCGGGTCCATCTGGACATATTTTCACAGTGGGAGGAGTGCATGCTCATATGGACGCAGTAAGGTTTGGACCCTTCACTCAACTCCCGTTATTCAACCGGTCGGTTGTACAGGGTAGGTAGGCATTGCGGACGCGAACCCTTTACGCAACGCAGTCCTAAGGTCTTGGAGAATTGATAAACAGAGTGTCAAACTAAGCAAAGAACGACTGATGTACCGATTCCGTTTTTACCTGTCCCCCGGCCTATAACCACTTCGTGTAGGATTTCGGTAGTCCAGGGGTAGCCAGCGCAATGGAGGATTCAGCGCCGCCTACACCTCTTGGTTTACACACGGAGTCTGTTGTAGTATACAGTCAGAGTCGAATAGCGCCTTGCTGAGAGTAGCACGGCACCATGGATTTAGTTTGTCTTAACATATTGTACGCCGTGGGATACTGTGCGAGCAGCTGGTCCTGCAAGCACAAGGTAAGTGGGCGCCTCGATACAGGGGATACGCTCTTACTATGCAGCTCCGACTCCGCTTACTGGGGTAGCCACTTCCAACGGTCCTATTTGTCTGTTAGTGGGGGGTAATAATCACTTGAGAAGGTGCGAAACTAAAATAGCCCCCGCCATGTGCGTGGCCATGAGGTAGGTCCGCTGTTGATGGAATACGGGGTGGGAGGTGCGATTACGTGTAGAGGCGCGCTTTGAAACCTAACTGTTCCGAGATACATAATGGCTCATGTTCCGTCAACCGAAGGATCAATCGTTAGCACTCAGATTCGCACCCCAGTCTTATTAGAACTAACAAGGACCCAGCCGACCATAATGCAACGATCAAGAATGGGTTCCCGGCATAACAACGCCCGGATCCCTGGTCGGAGAGTGAGGTTTCTTCTCTAAGATTACAACAGTGCAGCGGGCCCTAGACGGTGGTCGGGTGTTACAGATAGACCAAATCAACATATCACGAATTAGCGGTGTAATGAATGGCTACGCTATAGGGGCGCTATGTGACAGGCTCGTCAGATGGCTGCGGAGAATA
seq00003   ATAGTCCCTCAGCCATCCTGGAGCACACGGCGTTTTGAGCGCGTCCGGAACTTTATACGTCACGTATAGGCCGTTAGGATGCTTATGCACTTACGGGAGGTTTAACCGGGGTAGATATCTACTGATTACGCTAGCTCGCATTTGTCAAGACATGCGCTCATGTCGGTATTCCTTAAGTCCAAAGGCTGCTTGAAATATGCTACTCTCTTCCAGGGACGATTTGCCTGTGTGAAGGGACGACGTGACACTGCAAGTGGTGTCAATTTAATGTATCTTGGAAAGTCCCAATGTAGTCGAAAGTCCGTGGTCTCTGACCAGGCCGTTTCCCAGGGACTACCCAGTCGACTATTACCTTTATGAGCAGTTAACACACGGGCCAACAACCTTCCAATAACGTTCAGTAAGTAAGCACGCGGTAGAAGTTCTCTTTCGGTCGCAGCCTGCTGGTCGGTGAACCAAATATATCCTGGACTAGCTATAGGCGATGATAGTTGTTCAGGCAAGATTCAGGAAACAAGGGCAACAAGTGTGTGGTTAAATTTAGCCAAACCGGGGTTTGACCTTAGCTTCTAAGGACTACACGAACAAGCCCCCTTCGGGAAGTGACTGGACACTCCCGGCACCTAGCGACATCACATCATTCAAATTAGAGATCGTGACTTCTTCGGAAAGCCTGGTTACCTGCATTAATAGACCTAGCAGTAGACAGTTGAGTCTGTCCCTGATTAGACTGGGGCGGCCAGAGTCGACACTCCAGACGCCATGTCTCACGGTGCAGATGGTTACGAAAGGAAATCGTCAGCGCCCGATACAATTGAATGTGGAACGCACCCCCTATTGTGCTCCAGTAATTAGCGCACTGTCTCAAAAACCTCCCCGTGAGCAGATCAATATAACGCTGGCGCTAACCCGACGCAGACCCCTTGCCGCATAACGGTTCTGCAACGTTAAGCGGGGAGCGCGCCTTGACGGCGACCGCGTCATAACTCAATCAGAGTCAGTGTCCAGGGTATGACATATCACGTCTTCAGACGTAATGGGTATGAATCTGGCCGTTTTGCCGGCTGGCATCATGAACTACTCATAACCTATTGAGTAGATTGATTAACACTCCTGGCTTATGGCCTCCTTGTCCTGTAAGCCTCCCGCTTCTGCGGCGGGACTACGTGTCAAGCGTAGGAGCATGCTTCTAGGGCTGCTATCCCGTTGACTTGCATACATACCTGACATATTAATTGGGGAGACATGGACTTACCGGCGGGTCCATCTGGACATATTTTCACAGTGGGAGGAGTGCATGCTCATATGGACGCAGTAAGGTTTGGACCCTTCACTCAACTCCCGTTATTCAACCGGTCGGTTGTACAGGGTAGGTAGGCATTGCGGACGCGAACCCTTTACGCAACGCAGTCCTAAGGTCTTGGAGAATTGATAAACAGAGTGTCAAACTAAGCAAAGAACGACTGATGTACCGATTCCGTTTTTACCTGTCCCCCGGCCTATAACCACTTCGTGTAGGATTTCGGTAGTCCAGGGGTAGCCAGCGCAATGGAGGATTCAGCGCCGCCTACACCTCTTGGTTTACACACGGAGTCTGTTGTAGTATACAGTCAGAGTCGAATAGCGCCTTGCTGAGAGTAGCACGGCACCATGGATTTAGTTTGTCTTAACATATTGTACGCCGTGGGATACTGTGCGAGCAGCTGGTCCTGCAAGCACAAGGTAAGTGGGCGCCTCGATACAGGGGATACGCTCTTACTATGCAGCTCCGACTCCGCTTACTGGGGTAGCCACTTCCAACGGTCCTATTTGTCTGTTAGTGGGGGGTAATAATCACTTGAGAAGGTGCGAAACTAAAATAGCCCCCGCCATGTGCGTGGCCATGAGGTAGGTCCGCTGTTGATGGAATACGGGGTGGCAGGTGCGATTACGTGTAGAGGCGCGCTTTGAAACCTAACTGTTCCGAGATACATAATGGCTCATGTTCCGTCAACCGAAGGATCAATCGTTAGCACTCAGATTCGCACCCCAGTCTTATTAGAACTAACAAGGACCCAGCCGACCATAATACAACGATCAAGAATGGGTTCCCGGCTTAACAACGCCCGGATCCCTGGTCGGAGAGTGAGGTTTCTTCTCTAAGATTACAACAGTGCAGCGGGCCCTAGACGGTGGTCGGGTGTTACAGATAGACCAAATCAACATATCACGAATTAGCGGTGTAATGAATGGCTACGCTATAGGGGCGCTATGTGACAGGCTCGTCAGATGGCTGCGGAGAATA
seq00004   ATAGTCCCTCAGCCATCCTGGAGCACACGGCGTTTTGAGCGCGTCCGGAACTTTATACGTCACGTATAGGCCGTTAGGATGCTTATGCACTTACGGGAGGTTTAACCGGGGTAGATATCTACTGATTACGCTAGCTCGCATTTGTCAAGACATGCGCTCATGTCGGTATTCCTTAAGTCCAAAGGCTGCTTGAAATATGCTACTCTCTTCCAGGGACGATTTGCCTGTGTGAAGGGACGACGTGACACTGCAAGTGGTGTCAATTTAATGTATCTTGGAAAGTCCCAATGTAGTCGAAAGTCCGTGGTCTCTGACCAGGCCGTTTCCCAGGGACTACCCAGTCGACTATTACCTTTATGAGCAGTTAACACACGGGCCAACAACCTTCCAATAACGTTCAGTAAGTAAGCACGCGGTAGAAGTTCTCTTTCGGTCGCAGCCTGCTGGTCGGTGAACCAAATATATCCTGGACTAGCTATAGGCGATGATAGTTGTTCAGGCAAGATTCAGGAAACAAGGGCAACAAGTGTGTGGTTAAATTTAGCCAAACCGGGGTTTGACCTTAGCTTCTAAGGACTACACGAACAAGCCCCCTTCGGGAAGTGACTGGACACTCCCGGCACCTAGCGACATCACATCATTCAAATTAGAGATCGTGACTTCTTCGGAAAGCCTGGTTACCTGCATTAATAGACCTAGCAGTAGACAGTTGAGTCTGTCCCTGATTAGACTGGGGCGGCCAGAGTCGACACTCCAGACGCCATGTCTCACGGTGCAGATGGTTACGAAAGGAAATCGTCAGCGCCCGATACAATTGAATGTGGAACGCACCCCCTATTGTGCTCCAGTAATTAGCGCACTGTCTCAAAAACCTCCCCGTGAGCAGATCAATATAACGCTGGCGCTAACCCGACGCAGACCCCTTGCCGCATAACGGTTCTGCAACGTTAAGCGGGGAGCGCGCCTTGACGGCGACCGCGTCATAACTCAATCAGAGTCAGTGTCCAGGGTATGACATATCACGTCTTCAGACGTAATGGGTATGAATCTGGCCGTTTTGCCGGCTGGCATCATGAACTACTCATAACCTATTGAGTAGATTGATTAACACTCCTGGCTTATGGCCTCCTTGTCCTGTAAGCCTCCCGCTTCTGCGGCGGGACTACGTGTCAAGCGTAGGAGCATGCTTCTAGGGCTGCTATCCCGTTGACTTGCATACATACCTGACATATTAATTGGGGAGACATGGACTTACCGGCGGGTCCATCTGGACATATTTTCACAGTGGGAGGAGTGCATGCTCATATGGACGCAGTAAGGTTTGGACCCTTCACTCAACTCCCGTTATTCAACCGGTCGGTTGTACAGGGTAGGTAGGCATTGCGGACGCGAACCCTTTACGCAACGCAGTCCTAAGGTCTTGGAGAATTGATAAACAGAGTGTCAAACTAAGCAAAGAACGACTGATGTACCGATTCCGTTTTTACCTGTCCCCCGGCCTATAACCACTTCGTGTAGGATTTCGGTAGTCCAGGGGTAGCCAGCGCAATGGAGGATTCAGCGCCGCCTACACCTCTTGGTTTACACACGGAGTCTGTTGTAGTATACAGTCAGAGTCGAATAGCGCCTTGCTGAGAGTAGCACGGCACCATGGATTTAGTTGGTCTTAACATATTGTACGCCGTGGGATACTGTGCGAGCAGCTGGTCCTGCAAGCACAAGGTAAGTGGGCGCCTCGATACAGGGGATACGCTCTTACTATGCAGCTCCGACTCCGCTTACTGGGGTAGCCACTTCCAACGGTCCTATTTGTCTGTTAGTGGGGGGTAATAATCACTTGAGAAGGTGCGAAACTAAAATAGCCCCCGCCATGTGCGTGGCCATGAGGTAGGTCCGCTGTTGATGGAATACGGGGTGGCAGGTGCGATTACGTGTAGAGGCGCGCTTTGAAACCTAACTGTTCCGAGATACATAATGGCTCATGTTCCGTCAACCGAAGGATCAATCGTTAGCACTCAGATTCGCACCCCAGTCTTATTAGAACTAACAAGGACCCAGCCGACCATAATACAACGATCAAGAATGGGTTCCCGGCATAACAACGCCCGGATCCCTGGTCGGAGAGTGAGGTTTCTTCTCTAAGATTACAACAGTGCAGCGGGCCCTAGACGGTGGTCGGGTGTTACAGATAGACCAAATCAACATATCACGAATTAGCGGTGTAATGAATGGCTACGCTATAGGGGCGCTATGTGACAGGCTCGTCCGATGGCTGCGGAGAATA
seq00005   ATAGTCCCTCAGCCATCCTGGAGCACACGGCGTTTTGAGCGCGTCCGGAACTTTATACGTCACGTATAGGCCGTTAGGATGCTTATGCACTTACGGGAGGTTTAACCGGGGTAGATATCTACTGATTACGCTAGCTCGCATTTGTCAAGACATGCGCTCATGTCGGTATTCCTTAAGTCCAAAGGCTGCTTGAAATATGCTACTCTCTTCCAGGGACGATTTGCCTGTGTGAAGGGACGACGTGACACTGCAAGTGGTGTCAATTTAATGTATCTTGGAAAGTCCCAATGTAGTCGAAAGTCCGTGGTCTCTGACCAGGCCGTTTCCCAGGGACTACCCAGTCGACTATTACCTTTATGAGCAGTTAACACACGGGCCAACAACCTTCCAATAACGTTCAGTAAGTAAGCACGCGGTAGAAGTTCTCTTTCGGTCGCAGCCTGCTGGTCGGTGAACCAAATATATCCTGGACTAGCTATAGGCGATGATAGTTGTTCAGGCAAGATTCAGGAAACAAGGGCAACAAGTGTGTGGTTAAATTTAGCCAAACCGGGGTTTGACCTTAGCTTCTAAGGACTACACGAACAAGCCCCCTTCGGGAAGTGACTGGACACTCCCGGCACCTAGCGACATCACATCATTCAAATTAGAGATCGTGACTTCTTCGGAAAGCCTGGTTACCTGCATTAATAGACCTAGCAGTAGACAGTTGAGTCTGTCCCTGATTAGACTGGGGCGGCCAGAGTCGACACTCCAGACGCCATGTCTCACGGTGCAGATGGTTACGAAAGGAAATCGTCAGCGCCCGATACAATTGAATGTGGAACGCACCCCCTATTGTGCTCCAGTAATTAGCGCACTGTCTCAAAAACCTCCCCGTGAGCAGATCAATATAACGCTGGCGCTAACCCGACGCAGACCCCTTGCCGCATAACGGTTCTGCAACGTTAAGCGGGGAGCGCGCCTTGACGGCGACCGCGTCATAACTCAATCAGAGTCAGTGTCCAGGGTATGACATATCACGTCTTCAGACGTAATGGGTATGAATCTGGCCGTTTTGCCGGCTGGCATCATGAACTACTCATAACCTATTGAGTAGATTGATTAACACTCCTGGCTTATGGCCTCCTTGTCCTGTAAGCCTCCCGCTTCTGCGGCGGGACTAGGTGTCAAGCGTAGGAGCATGCTTCTAGGGCTGCTATCCCGTTGACTTGCATACATACCTGACATATTAATTGGGGAGACATGGACTTACCGGCGGGTCCATCTGGACATATTTTCACAGTGGGAGGAGTGCATGCTCATATGGACGCAGTAAGGTTTGGACCCTTCACTCAACTCCCGTTATTCAACCGGTCGGTTGTACAGGGTAGGTAGGCATTGCGGACGCGAACCCTTTACGCAACGCAGTCCTAAGGTCTTGGAGAATTGATAAACAGAGTGTCAAACTAAGCAAAGAACGACTGATGTACCGATTCCGTTTTTACCTGTCCCCCGGCCTATAACCACTTCGTGTAGGATTTCGGTAGTCCAGGGGTAGCCAGCGCAATGGAGGATTCAGCGCCGCCTACACCTCTTGGTTTACACACGGAGTCTGTTGTAGTATACAGTCAGAGTCGAATAGCGCCTTGCTGAGAGTAGCACGGCACCATGGATTTAGTTTGTCTTAACATATTGTACGCCGTGGGATACTGTGCGAGCAGCTGGTCCTGCAAGCACAAGGTAAGTGGGCGCCTCGATACAGGGGATACGCTCTTACTATGCAGCTCCGACTCCGCTTACTGGGGTAGCCACTTCCAACGGTCCTATTTGTCTGTTAGTGGGGGGTAATAATCACTTGAGAAGGTGCGAAACTAAAATAGCCCCCGCCATGTGCGTGGCCATGAGGTAGGTCCGCTGTTGATGGAATACGGGGTGGCAGGTGCGATTACGTGTAGAGGCGCGCTTTGAAACCTAACTGTTCCGAGATACATAATGGCTCATGTTCCGTCAACCGAAGGAGCAATCGTTAGCACTCAGATTCGCACCCCAGTCTTATTAGAACTAACAAGGACCCAGCCGACCATAATACAACGATCAAGAATGGGTTCCCGGCATAACAACGCCCGGATCCCTGGTCGGAGAGTGAGGTTTCTTCTCTAAGATTACAACAGTGCAGCGGGCCCTAGACGGTGGTCGGGTGTTACAGATAGACCAAATCAACATATCACGAATTAGCGGTGTAATGAATGGCTACGCTATAGGGGCGCTATGTTACAGGCTCGTCAGATGGCTGCGGAGAATA
seq00006   ATAGTCCCTCAGCCATCCTGGAGCACACGGCGTTTTGAGCGCGTCCGGAACTTTATACGTCACGTATAGGCCGTTAGGATGCTTATGCACTTACGGGAGGTTTAACCGGGGTAGATATCTACTGATTACGCTAGCTCGCATTTGTCAAGACATGCGCTCATGTCGGTATTCCTTAAGTCCAAAGGCTGCTTGAAATATGCTACTCTCTTCCAGGGACGATTTGCCTGTGTGAAGGGACGACGTGACACTGCAAGTGGTGTCAATTTAATGTATCTTGGAAAGTCCCAATGTAGTCGAAAGTCCGTGGTCTCTGACCAGGCCGTTTCCCAGGGACTACCCAGTCGACTATTACCTTTATGAGCAGTTAACACACGGGCCAACAACCTTCCAATAACGTTCAGTAAGTAAGCACGCGGTAGAAGTTCTCTTTCGGTCGCAGCCTGCTGGTCGGTGAACCAAATATATCCTGGACTAGCTATAGGCGATGATAGTTGTTCAGGCAAGATTCAGGAAACAAGGGCAACAAGTGTGTGGTTAAATTTAGCCAAACCGGGGTTTGACCTTAGCTTCTAAGGACTACACGAACAAGCCCCCTTCGGGAAGTGACTGGACACTCCCGGCACCTAGCGACATCACATCATTCAAATTAGAGATCGTGACTTCTTCGGAAAGCCTGGTTACCTGCATTAATAGACCTAGCAGTAGACAGTTGAGTCTGTCCCTGATTAGACTGGGGCGGCCAGAGTCGACACTCCAGACGCCATGTCTCACGGTGCAGATGGTTACGAAAGGAAATCGTCAGCGCCCGATACAATTGAATGTGGAACGCACCCCCTATTGTGCTCCAGTAATTAGCGCACTGTCTCAAAAACCTCCCCGTGAGCAGATCAATATAACGCTGGCGCTAACCCGACGCAGACCCCTTGCCGCATAACGGTTCTGCAACGTTAAGCGGGGAGCGCGCCTTGACGGCGACCGCGTCATAACTCAATCAGAGTCAGTGTCCAGGGTATGACATATCACGTCTTCAGACGTAATGGGTATGAATCTGGCCGTTTTGCCGGCTGGCATCATGAACTACTCATAACCTATTGAGTAGATTGATTAACACTCCTGGCTTATGGCCTCCTTGTCCTGTAAGCCTCCCGCTTCTGCGGCGGGACTACGTGTCAAGCGTAGGAGCATGCTTCTAGGGCTGCTATCCCGTTGACTTGCATACATACCTGACATATTAATTGGGGAGACATGGACTTACCGGCGGGTCCATCTGGACATATTTTCACAGTGGGAGGAGTGCATGCTCATATGGACGCAGTAAGGTTTGGACCCTTCACTCAACTCCCGTTATTCAACCGGTCGGTTGTACAGGGTAGGTAGGCATTGCGGACGCGAACCCTTTACGCAACGCAGTCCTAAGGTCTTGGAGAATTGATAAACAGAGTGTCAAACTAAGCAAAGAACGACTGATGTACCGATTCCGTTTTTACCTGTCCCCCGGCCTATAACCACTTCGTGTAGGATTTCGGTAGTCCAGGGGTAGCCAGCGCAATGGAGGATTCAGCGCCGCCTACACCTCTTGGTTTACACACGGAGTCTGTTGTAGTATACAGTCAGAGTCGAATAGCGCCTTGCTGAGAGTAGCACGGCACCATGGATTTAGTTTGTCTTAACATATTGTACGCCGTGGGATACTGTGCGAGCAGCTGGTCCTGCAAGCACAAGGTAAGTGGGCGCCTCGATACAGGGGATACGCTCTTACTATGCAGCTCCGACTCCGCTTACTGGGGTAGCCACTTCCAACGGTCCTATTTGTCTGTTAGTGGGGGGTAATAATCACTTGAGAAGGTGCGAAACTAAAATAGCCCCCGCCATGTGCGTGGCCATGAGGTAGGTCCGCTGTTGATGGAATACGGGGTGGCAGGTGCGATTACGTGTAGAGGCGCGCTTTGAAACCTAACTGTTCCGAGATACATAATGGCTCATGTTCCGTCAACCGAAGGATCAATCGTTAGCACTCAGATTCGCACCCCAGTCTTATTAGAACTAACAAGGACCCAGCCGACCATAATACAACGATCAAGAATGGGTTCCCGGCATAACAACGCCCGGATCCCTGGTCGGAGAGTGAGGTTTCTTCTCTAAGATTACAACAGTGCAGCGGGCCCTAGACGGTGGTCGGGTGTTACAGATAGACCAAATCAACATATCACGAATTAGCGGTGTAATGAATGGCTACGCTATAGGGGCGCTATGTGACAGGCTCGTCAGATGGCTGCGGAGAATA
seq00007   ATAGTCCCTCAGCCATCCTGGAGCACACGGCGTTTTGAGCGCGTCCGGAACTTTATACGTCACGTATAGGCCGTTAGGATGCTTATGCACTTACGGGAGGTTTAACCGGGGTAGATATCTACTGATTACGCTAGCTCGCATTTGTCAAGACATGCGCTCATGTCGGTATTCCTTAAGTCCAAAGGCTGCTTGAAATATGCTACTCTCTTCCAGGGACGATTTGCCTGTGTGAAGGGACGACGTGACACTGCAAGTGGTGTCAATTTAATGTATCTTGGAAAGTCCCAATGTAGTCGAAAGTCCGTGGTCTCTGACCAGGCCGTTTCCCAGGGACTACCCAGTCGACTATTACCTTTATGAGCAGTTAACACACGGGCCAACAACCTTCCAATAACGTTCAGTAAGTAAGCACGCGGTAGAAGTTCTCTTTCGGTCGCAGCCTGCTGGTCGGTGAACCAAATATATCCTGGACTAGCTATAGGCGATGATAGTTGTTCAGGCAAGATTCAGGAAACAAGGGCAACAAGTGTGTGGTTAAATTTAGCCAAACCGGGGTTTGACCTTAGCTTCTAAGGACTACACGAACAAGCCCCCTTCGGGAAGTGACTGGACACTCCCGGCACCTAGCGACATCACATCATTCAAATTAGAGATCGTGACTTCTTCGGAAAGCCTGGTTACCTGCATTAATAGACCTAGCAGTAGACAGTTGAGTCTGTCCCTGATTAGACTGGGGCGGCCAGAGTCGACACTCCAGACGCCATGTCTCACGGTGCAGATGGTTACGAAAGGAAATCGTCAGCGCCCGATACAATTGAATGTGGAACGCACCCCCTATTGTGCTCCAGTAATTAGCGCACTGTCTCAAAAACCTCCCCGTGAGCAGATCAATATAACGCTGGCGCTAACCCGACGCAGACCCCTTGCCGCATAACGGTTCTGCAACGTTAAGCGGGGAGCGCGCCTTGACGGCGACCGCGTCATAACTCAATCAGAGTCAGTGTCCAGGGTATGACATATCACGTCTTCAGACGTAATGGGTATGAATCTGGCCGTTTTGCCGGCTGGCATCATGAACTACTCATAACCTATTGAGTAGATTGATTAACACTCCTGGCTTATGGCCTCCTTGTCCTGTAAGCCTCCCGCTTCTGCGGCGGGACTACGTGTCAAGCGTAGGAGCATGCTTCTAGGGCTGCTATCCCGTTGACTTGCATACATACCTGACATATTAATTGGGGAGACATGGACTTACCGGCGGGTCCATCTGGACATATTTTCACAGTGGGAGGAGTGCATGCTCATATGGACGCAGTAAGGTTTGGACCCTTCACTCAACTCCCGTTATTCAACCGGTCGGTTGTACAGGGTAGGTAGGCATTGCGGACGCGAACCCTTTACGCAACGCAGTCCTAAGGTCTTGGAGAATTGATAAACAGAGTGTCAAACTAAGCAAAGAACGACTGATGTACCGATTCCGTTTTTACCTGTCCCCCGGCCTATAACCACTTCGTGTAGGATTTCGGTAGTCCAGGGGTAGCCAGCGCAATGGAGGATTCAGCGCCGCCTACACCTCTTGGTTTACACACGGAGTCTGTTGTAGTATACAGTCAGAGTCGAATAGCGCCTTGCTGAGAGTAGCACGGCACCATGGATTTAGTTTGTCTTAACATATTGTACGCCGTGGGATACTGTGCGAGCAGCTGGTCCTGCAAGCACAAGGTAAGTGGGCGCCTCGATACAGGGGATACGCTCTTACTATGCAGCTCCGACTCCGCTTACTGGGGTAGCCACTTCCAACGGTCCTATTTGTCTGTTAGTGGGGGGTAATAATCACTTGAGAAGGTGCGAAACTAAAATAGCCCCCGCCATGTGCGTGGCCATGAGGTAGGTCCGCTGTTGATGGAATACGGGGTGGGAGGTGCGATTACGTGTAGAGGCGCGCTTTGAAACCTAACTGTTCCGAGATACATAATGGCTCATGTTCCGTCAACCGAAGGATCAATCGTTAGCACTCAGATTCGCACCCCAGTCTTATTAGAACTAACAAGGACCCAGCCGACCATAATGCAACGATCAAGAATGGGTTCCCGGCATAACAACGCCCGGATCCCTGGTCGGAGAGTGAGGTTTCTTCTCTAAGATTACAACAGTGCAGCGGGCCCTAGACGGTGGTCGGGTGTTACAGATAGACCAAATCAACATATCACGAATTAGCGGTGTAATGAATGGCTACGCTATAGGGGCGCTATGTGACAGGCTCGTCAGATGGCTGCGGAGAATA
seq00008   ATAGTCCCTCAGCCATCCTGGAGCACACGGCGTTTTGAGCGCGTCCGGAACTTTATACGTCACGTATAGGCCGTTAGGATGCTTATGCACTTACGGGAGGTTTAACCGGGGTAGATATCTACTGATTACGCTAGCTCGCATTTGTCAAGACATGCGCTCATGTCGGTATTCCTTAAGTCCAAAGGCTGCTTGAAATATGCTACTCTCTTCCAGGGACGATTTGCCTGTGTGAAGGGACGACGTGACACTGCAAGTGGTGTCAATTTAATGTATCTTGGAAAGTCCCAATGTAGTCGAAAGTCCGTGGTCTCTGACCAGGCCGTTTCCCAGGGACTACCCAGTCGACTATTACCTTTATGAGCAGTTAACACACGGGCCAACAACCTTCCAATAACGTTCAGTAAGTAAGCACGCGGTAGAAGTTCTCTTTCGGTCGCAGCCTGCTGGTCGGTGAACCAAATATATCCTGGACTAGCTATAGGCGATGATAGTTGTTCAGGCAAGATTCAGGAAACAAGGGCAACAAGTGTGTGGTTAAATTTAGCCAAACCGGGGTTTGACCTTAGCTTCTAAGGACTACACGAACAAGCCCCCTTCGGGAAGTGACTGGACACTCCCGGCACCTAGCGACATCACATCATTCAAATTAGAGATCGTGACTTCTTCGGAAAGCCTGGTTACCTGCATTAATAGACCTAGCAGTAGACAGTTGAGTCTGTCCCTGATTAGACTGGGGCGGCCAGAGTCGACACTCCAGACGCCATGTCTCACGGTGCAGATGGTTACGAAAGGAAATCGTCAGCGCCCGATACAATTGAATGTGGAACGCACCCCCTATTGTGCTCCAGTAATTAGCGCACTGTCTCAAAAACCTCCCCGTGAGCAGATCAATATAACGCTGGCGCTAACCCGACGCAGACCCCTTGCCGCATAACGGTTCTGCAACGTTAAGCGGGGAGCGCGCCTTGACGGCGACCGCGTCATAACTCAATCAGAGTCAGTGTCCAGGGTATGACATATCACGTCTTCAGACGTAATGGGTATGAATCTGGCCGTTTTGCCGGCTGGCATCATGAACTACTCATAACCTATTGAGTAGATTGATTAACACTCCTGGCTTATGGCCTCCTTGTCCTGTAAGCCTCCCGCTTCTGCGGCGGGACTACGTGTCAAGCGTAGGAGCATGCTTCTAGGGCTGCTATCCCGTTGACTTGCATACATACCTGACATATTAATTGGGGAGACATGGACTTACCGGCGGGTCCATCTGGACATATTTTCACAGTGGGAGGAGTGCATGCTCATATGGACGCAGTAAGGTTTGGACCCTTCACTCAACTCCCGTTATTCAACCGGTCGGTTGTACAGGGTAGGTAGGCATTGCGGACGCGAACCCTTTACGCAACGCAGTCCTAAGGTCTTGGAGAATTGATAAACAGAGTGTCAAACTAAGCAAAGAACGACTGATGTACCGATTCCGTTTTTACCTGTCCCCCGGCCTATAACCACTTCGTGTAGGATTTCGGTAGTCCAGGGGTAGCCAGCGCAATGGAGGATTCAGCGCCGCCTACACCTCTTGGTTTACACACGGAGTCTGTTGTAGTATACAGTCAGAGTCGAATAGCGCCTTGCTGAGAGTAGCACGGCACCATGGATTTAGTTGGTCTTAACATATTGTACGCCGTGGGATACTGTGCGAGCAGCTGGTCCTGCAAGCACAAGGTAAGTGGGCGCCTCGATACAGGGGATACGCTCTTACTATGCAGCTCCGACTCCGCTTACTGGGGTAGCCACTTCCAACGGTCCTATTTGTCTGTTAGTGGGGGGTAATAATCACTTGAGAAGGTGCGAAACTAAAATAGCCCCCGCCATGTGCGTGGCCATGAGGTAGGTCCGCTGTTGATGGAATACGGGGTGGCAGGTGCGATTACGTGTAGAGGCGCGCTTTGAAACCTAACTGTTCCGAGATACATAATGGCTCATGTTCCGTCAACCGAAGGATCAATCGTTAGCACTCAGATTCGCACCCCAGTCTTATTAGAACTAACAAGGACCCAGCCGACCATAATACAACGATCAAGAATGGGTTCCCGGCATAACAACGCCCGGATCCCTGGTCGGAGAGTGAGGTTTCTTCTCTAAGATTACAACAGTGCAGCGGGCCCTAGACGGTGGTCGGGTGTTACAGATAGACCAAATCAACATATCACGAATTAGCGGTGTAATGAATGGCTACGCTATAGGGGCGCTATGTGACAGGCTCGTCCGATGGCTGCGGAGAATA
seq00009   ATAGTCCCTCAGCCATCCTGGAGCACACGGCGTTTTGAGCGCGTCCGGAACTTTATACGTCACGTATAGGCCGTTAGGATGCTTATGCACTTACGGGAGGTTTAACCGGGGTAGATATCTACTGATTACGCTAGCTCGCATTTGTCAAGACATGCGCTCATGTCGGTATTCCTTAAGTCCAAAGGCTGCTTGAAATATGCTACTCTCTTCCAGGGACGATTTGCCTGTGTGAAGGGACGACGTGACACTGCAAGTGGTGTCAATTTAATGTATCTTGGAAAGTCCCAATGTAGTCGAAAGTCCGTGGTCTCTGACCAGGCCGTTTCCCAGGGACTACCCAGTCGACTATTACCTTTATGAGCAGTTAACACACGGGCCAACAACCTTCCAATAACGTTCAGTAAGTAAGCACGCGGTAGAAGTTCTCTTTCGGTCGCAGCCTGCTGGTCGGTGAACCAAATATATCCTGGACTAGCTATAGGCGATGATAGTTGTTCAGGCAAGATTCAGGAAACAAGGGCAACAAGTGTGTGGTTAAATTTAGCCAAACCGGGGTTTGACCTTAGCTTCTAAGGACTACACGAACAAGCCCCCTTCGGGAAGTGACTGGACACTCCCGGCACCTAGCGACATCACATCATTCAAATTAGAGATCGTGACTTCTTCGGAAAGCCTGGTTACCTGCATTAATAGACCTAGCAGTAGACAGTTGAGTCTGTCCCTGATTAGACTGGGGCGGCCAGAGTCGACACTCCAGACGCCATGTCTCACGGTGCAGATGGTTACGAAAGGAAATCGTCAGCGCCCGATACAATTGAATGTGGAACGCACCCCCTATTGTGCTCCAGTAATTAGCGCACTGTCTCAAAAACCTCCCCGTGAGCAGATCAATATAACGCTGGCGCTAACCCGACGCAGACCCCTTGCCGCATAACGGTTCTGCAACGTTAAGCGGGGAGCGCGCCTTGACGGCGACCGCGTCATAACTCAATCAGAGTCAGTGTCCAGGGTATGACATATCACGTCTTCAGACGTAATGGGTATGAATCTGGCCGTTTTGCCGGCTGGCATCATGAACTACTCATAACCTATTGAGTAGATTGATTAACACTCCTGGCTTATGGCCTCCTTGTCCTGTAAGCCTCCCGCTTCTGCGGCGGGACTACGTGTCAAGCGTAGGAGCATGCTTCTAGGGCTGCTATCCCGTTGACTTGCATACATACCTGACATATTAATTGGGGAGACATGGACTTACCGGCGGGTCCATCTGGACATATTTTCACAGTGGGAGGAGTGCATGCTCATATGGACGCAGTAAGGTTTGGACCCTTCACTCAACTCCCGTTATTCAACCGGTCGGTTGTACAGGGTAGGTAGGCATTGCGGACGCGAACCCTTTACGCAACGCAGTCCTAAGGTCTTGGAGAATTGATAAACAGAGTGTCAAACTAAGCAAAGAACGACTGATGTACCGATTCCGTTTTTACCTGTCCCCCGGCCTATAACCACTTCGTGTAGGATTTCGGTAGTCCAGGGGTAGCCAGCGCAATGGAGGATTCAGCGCCGCCTACACCTCTTGGTTTACACACGGAGTCTGTTGTAGTATACAGTCAGAGTCGAATAGCGCCTTGCTGAGAGTAGCACGGCACCATGGATTTAGTTTGTCTTAACATATTGTACGCCGTGGGATACTGTGCGAGCAGCTGGTCCTGCAAGCACAAGGTAAGTGGGCGCCTCGATACAGGGGATACGCTCTTACTATGCAGCTCCGACTCCGCTTACTGGGGTAGCCACTTCCAACGGTCCTATTTGTCTGTTAGTGGGGGGTAATAATCACTTGAGAAGGTGCGAAACTAAAATAGCCCCCGCCATGTGCGTGGCCATGAGGTAGGTCCGCTGTTGATGGAATACGGGGTGGCAGGTGCGATTACGTGTAGAGGCGCGCTTTGAAACCTAACTGTTCCGAGATACATAATGGCTCATGTTCCGTCAACCGAAGGATCAATCGTTAGCACTCAGATTCGCACCCCAGTCTTATTAGAACTAACAAGGACCCAGCCGACCATAATACAACGATCAAGAATGGGTTCCCGGCATAACAACGCCCGGATCCCTGGTCGGAGAGTGAGGTTTCTTCTCTAAGATTACAACAGTGCAGCGGGCCCTAGACGGTGGTCGGGTGTTACAGATAGACCAAATCAACATATCACGAATTAGCGGTGTAATGAATGGCTACGCTATAGGGGCGCTATGTGACAGGCTCGTCAGATGGCTGCGGAGAATA
seq00010   ATAGTCCCTCAGCCATCCTGGAGCACACGGCGTTTTGAGCGCGTCCGGAACTTTATACGTCACGTATAGGCCGTTAGGATGCTTATGCACTTACGGGAGGTTTAACCGGGGTAGATATCTACTGATTACGCTAGCTCGCATTTGTCAAGACATGCGCTCATGTCGGTATTCCTTAAGTCCAAAGGCTGCTTGAAATATGCTACTCTCTTCCAGGGACGATTTGCCTGTGTGAAGGGACGACGTGACACTGCAAGTGGTGTCAATTTAATGTATCTTGGAAAGTCCCAATGTAGTCGAAAGTCCGTGGTCTCTGACCAGGCCGTTTCCCAGGGACTACCCAGTCGACTATTACCTTTATGAGCAGTTAACACACGGGCCAACAACCTTCCAATAACGTTCAGTAAGTAAGCACGCGGTAGAAGTTCTCTTTCGGTCGCAGCCTGCTGGTCGGTGAACCAAATATATCCTGGACTAGCTATAGGCGATGATAGTTGTTCAGGCAAGATTCAGGAAACAAGGGCAACAAGTGTGTGGTTAAATTTAGCCAAACCGGGGTTTGACCTTAGCTTCTAAGGACTACACGAACAAGCCCCCTTCGGGAAGTGACTGGACACTCCCGGCACCTAGCGACATCACATCATTCAAATTAGAGATCGTGACTTCTTCGGAAAGCCTGGTTACCTGCATTAATAGACCTAGCAGTAGACAGTTGAGTCTGTCCCTGATTAGACTGGGGCGGCCAGAGTCGACACTCCAGACGCCATGTCTCACGGTGCAGATGGTTACGAAAGGAAATCGTCAGCGCCCGATACAATTGAATGTGGAACGCACCCCCTATTGTGCTCCAGTAATTAGCGCACTGTCTCAAAAACCTCCCCGTGAGCAGATCAATATAACGCTGGCGCTAACCCGACGCAGACCCCTTGCCGCATAACGGTTCTGCAACGTTAAGCGGGGAGCGCGCCTTGACGGCGACCGCGTCATAACTCAATCAGAGTCAGTGTCCAGGGTATGACATATCACGTCTTCAGACGTAATGGGTATGAATCTGGCCGTTTTGCCGGCTGGCATCATGAACTACTCATAACCTATTGAGTAGATTGATTAACACTCCTGGCTTATGGCCTCCTTGTCCTGTAAGCCTCCCGCTTCTGCGGCGGGACTACGTGTCAAGCGTAGGAGCATGCTTCTAGGGCTGCTATCCCGTTGACTTGCATACATACCTGACATATTAATTGGGGAGACATGGACTTACCGGCGGGTCCATCTGGACATATTTTCACAGTGGGAGGAGTGCATGCTCATATGGACGCAGTAAGGTTTGGACCCTTCACTCAACTCCCGTTATTCAACCGGTCGGTTGTACAGGGTAGGTAGGCATTGCGGACGCGAACCCTTTACGCAACGCAGTCCTAAGGTCTTGGAGAATTGATAAACAGAGTGTCAAACTAAGCAAAGAACGACTGATGTACCGATTCCGTTTTTACCTGTCCCCCGGCCTATAACCACTTCGTGTAGGATTTCGGTAGTCCAGGGGTAGCCAGCGCAATGGAGGATTCAGCGCCGCCTACACCTCTTGGTTTACACACGGAGTCTGTTGTAGTATACAGTCAGAGTCGAATAGCGCCTTGCTGAGAGTAGCACGGCACCATGGATTTAGTTTGTCTTAACATATTGTACGCCGTGGGATACTGTGCGAGCAGCTGGTCCTGCAAGCACAAGGTAAGTGGGCGCCTCGATACAGGGGATACGCTCTTACTATGCAGCTCCGACTCCGCTTACTGGGGTAGCCACTTCCAACGGTCCTATTTGTCTGTTAGTGGGGGGTAATAATCACTTGAGAAGGTGCGAAACTAAAATAGCCCCCGCCATGTGCGTGGCCATGAGGTAGGTCCGCTGTTGATGGAATACGGGGTGGCAGGTGCGATTACGTGTAGAGGCGCGCTTTGAAACCTAACTGTTCCGAGATACATAATGGCTCATGTTCCGTCAACCGAAGGATCAATCGTTAGCACTCAGATTCGCACCCCAGTCTTATTAGAACTAACAAGGACCCAGCCGACCATAATACAACGATCAAGAATGGGTTCCCGGCATAACAACGCCCGGATCCCTGGTCGGAGAGTGAGGTTTCTTCTCTAAGATTACAACAGTGCAGCGGGCCCTAGACGGTGGTCGGGTGTTACAGATAGACCAAATCAACATATCACGAATTAGCGGTGTAATGAATGGCTACGCTATAGGGGCGCTATGTGACAGGCTCGTCAGATGGCTGCGGAGAATA
seq00011   ATAGTCCCTCAGCCATCCTGGAGCACACGGCGTTTTGAGCGCGTCCGGAACTTTATACGTCACGTATAGGCCGTTAGGATGCTTATGCACTTACGGGAGGTTTAACCGGGGTAGATATCTACTGATTACGCTAGCTCGCATTTGTCAAGACATGCGCTCATGTCGGTATTCCTTAAGTCCAAAGGCTGCTTGAAATATGCTACTCTCTTCCAGGGACGATTTGCCTGTGTGAAGGGACGACGTGACACTGCAAGTGGTGTCAATTTAATGTATCTTGGAAAGTCCCAATGTAGTCGAAAGTCCGTGGTCTCTGACCAGGCCGTTTCCCAGGGACTACCCAGTCGACTATTACCTTTATGAGCAGTTAACACACGGGCCAACAACCTTCCAATAACGTTCAGTAAGTAAGCACGCGGTAGAAGTTCTCTTTCGGTCGCAGCCTGCTGGTCGGTGAACCAAATATATCCTGGACTAGCTATAGGCGATGATAGTTGTTCAGGCAAGATTCAGGAAACAAGGGCAACAAGTGTGTGGTTAAATTTAGCCAAACCGGGGTTTGACCTTAGCTTCTAAGGACTACACGAACAAGCCCCCTTCGGGAAGTGACTGGACACTCCCGGCACCTAGCGACATCACATCATTCAAATTAGAGATCGTGACTTCTTCGGAAAGCCTGGTTACCTGCATTAATAGACCTAGCAGTAGACAGTTGAGTCTGTCCCTGATTAGACTGGGGCGGCCAGAGTCGACACTCCAGACGCCATGTCTCACGGTGCAGATGGTTACGAAAGGAAATCGTCAGCGCCCGATACAATTGAATGTGGAACGCACCCCCTATTGTGCTCCAGTAATTAGCGCACTGTCTCAAAAACCTCCCCGTGAGCAGATCAATATAACGCTGGCGCTAACCCGACGCAGACCCCTTGCCGCATAACGGTTCTGCAACGTTAAGCGGGGAGCGCGCCTTGACGGCGACCGCGTCATAACTCAATCAGAGTCAGTGTCCAGGGTATGACATATCACGTCTTCAGACGTAATGGGTATGAATCTGGCCGTTTTGCCGGCTGGCATCATGAACTACTCATAACCTATTGAGTAGATTGATTAACACTCCTGGCTTATGGCCTCCTTGTCCTGTAAGCCTCCCGCTTCTGCGGCGGGACTACGTGTCAAGCGTAGGAGCATGCTTCTAGGGCTGCTATCCCGTTGACTTGCATACATACCTGACATATTAATTGGGGAGACATGGACTTACCGGCGGGTCCATCTGGACATATTTTCACAGTGGGAGGAGTGCATGCTCATATGGACGCAGTAAGGTTTGGACCCTTCACTCAACTCCCGTTATTCAACCGGTCGGTTGTACAGGGTAGGTAGGCATTGCGGACGCGAACCCTTTACGCAACGCAGTCCTAAGGTCTTGGAGAATTGATAAACAGAGTGTCAAACTAAGCAAAGAACGACTGATGTACCGATTCCGTTTTTACCTGTCCCCCGGCCTATAACCACTTCGTGTAGGATTTCGGTAGTCCAGGGGTAGCCAGCGCAATGGAGGATTCAGCGCCGCCTACACCTCTTGGTTTACACACGGAGTCTGTTGTAGTATACAGTCAGAGTCGAATAGCGCCTTGCTGAGAGTAGCACGGCACCATGGATTTAGTTTGTCTTAACATATTGTACGCCGTGGGATACTGTGCGAGCAGCTGGTCCTGCAAGCACAAGGTAAGTGGGCGCCTCGATACAGGGGATACGCTCTTACTATGCAGCTCCGACTCCGCTTACTGGGGTAGCCACTTCCAACGGTCCTATTTGTCTGTTAGTGGGGGGTAATAATCACTTGAGAAGGTGCGAAACTAAAATAGCCCCCGCCATGTGCGTGGCCATGAGGTAGGTCCGCTGTTGATGGAATACGGGGTGGGAGGTGCGATTACGTGTAGAGGCGCGCTTTGAAACCTAACTGTTCCGAGATACATAATGGCTCATGTTCCGTCAACCGAAGGATCAATCGTTAGCACTCAGATTCGCACCCCAGTCTTATTAGAACTAACAAGGACCCAGCCGACCATAATGCAACGATCAAGAATGGGTTCCCGGCATAACAACGCCCGGATCCCTGGTCGGAGAGTGAGGTTTCTTCTCTAAGATTACAACAGTGCAGCGGGCCCTAGACGGTGGTCGGGTGTTACAGATAGACCAAATCAACATATCACGAATTAGCGGTGTAATGAATGGCTACGCTATAGGGGCGCTATGTGACAGGCTCGTCAGATGGCTGCGGAGAATA
seq00012   ATAGTCCCTCAGCCATCCTGGAGCACACGGCGTTTTGAGCGCGTCCGGAACTTTATACGTCACGTATAGGCCGTTAGGATGCTTATGCACTTACGGGAGGTTTAACCGGGGTAGATATCTACTGATTACGCTAGCTCGCATTTGTCAAGACATGCGCTCATGTCGGTATTCCTTAAGTCCAAAGGCTGCTTGAAATATGCTACTCTCTTCCAGGGACGATTTGCCTGTGTGAAGGGACGACGTGACACTGCAAGTGGTGTCAATTTAATGTATCTTGGAAAGTCCCAATGTAGTCGAAAGTCCGTGGTCTCTGACCAGGCCGTTTCCCAGGGACTACCCAGTCGACTATTACCTTTATGAGCAGTTAACACACGGGCCAACAACCTTCCAATAACGTTCAGTAAGTAAGCACGCGGTAGAAGTTCTCTTTCGGTCGCAGCCTGCTGGTCGGTGAACCAAATATATCCTGGACTAGCTATAGGCGATGATAGTTGTTCAGGCAAGATTCAGGAAACAAGGGCAACAAGTGTGTGGTTAAATTTAGCCAAACCGGGGTTTGACCTTAGCTTCTAAGGACTACACGAACAAGCCCCCTTCGGGAAGTGACTGGACACTCCCGGCACCTAGCGACATCACATCATTCAAATTAGAGATCGTGACTTCTTCGGAAAGCCTGGTTACCTGCATTAATAGACCTAGCAGTAGACAGTTGAGTCTGTCCCTGATTAGACTGGGGCGGCCAGAGTCGACACTCCAGACGCCATGTCTCACGGTGCAGATGGTTACGAAAGGAAATCGTCAGCGCCCGATACAATTGAATGTGGAACGCACCCCCTATTGTGCTCCAGTAATTAGCGCACTGTCTCAAAAACCTCCCCGTGAGCAGATCAATATAACGCTGGCGCTAACCCGACGCAGACCCCTTGCCGCATAACGGTTCTGCAACGTTAAGCGGGGAGCGCGCCTTGACGGCGACCGCGTCATAACTCAATCAGAGTCAGTGTCCAGGGTATGACATATCACGTCTTCAGACGTAATGGGTATGAATCTGGCCGTTTTGCCGGCTGGCATCATGAACTACTCATAACCTATTGAGTAGATTGATTAACACTCCTGGCTTATGGCCTCCTTGTCCTGTAAGCCTCCCGCTTCTGCGGCGGGACTACGTGTCAAGCGTAGGAGCATGCTTCTAGGGCTGCTATCCCGTTGACTTGCATACATACCTGACATATTAATTGGGGAGACATGGACTTACCGGCGGGTCCATCTGGACATATTTTCACAGTGGGAGGAGTGCATGCTCATATGGACGCAGTAAGGTTTGGACCCTTCACTCAACTCCCGTTATTCAACCGGTCGGTTGTACAGGGTAGGTAGGCATTGCGGACGCGAACCCTTTACGCAACGCAGTCCTAAGGTCTTGGAGAATTGATAAACAGAGTGTCAAACTAAGCAAAGAACGACTGATGTACCGATTCCGTTTTTACCTGTCCCCCGGCCTATAACCACTTCGTGTAGGATTTCGGTAGTCCAGGGGTAGCCAGCGCAATGGAGGATTCAGCGCCGCCTACACCTCTTGGTTTACACACGGAGTCTGTTGTAGTATACAGTCAGAGTCGAATAGCGCCTTGCTGAGAGTAGCACGGCACCATGGATTTAGTTGGTCTTAACATATTGTACGCCGTGGGATACTGTGCGAGCAGCTGGTCCTGCAAGCACAAGGTAAGTGGGCGCCTCGATACAGGGGATACGCTCTTACTATGCAGCTCCGACTCCGCTTACTGGGGTAGCCACTTCCAACGGTCCTATTTGTCTGTTAGTGGGGGGTAATAATCACTTGAGAAGGTGCGAAACTAAAATAGCCCCCGCCATGTGCGTGGCCATGAGGTAGGTCCGCTGTTGATGGAATACGGGGTGGCAGGTGCGATTACGTGTAGAGGCGCGCTTTGAAACCTAACTGTTCCGAGATACATAATGGCTCATGTTCCGTCAACCGAAGGATCAATCGTTAGCACTCAGATTCGCACCCCAGTCTTATTAGAACTAACAAGGACCCAGCCGACCATAATACAACGATCAAGAATGGGTTCCCGGCATAACAACGCCCGGATCCCTGGTCGGAGAGTGAGGTTTCTTCTCTAAGATTACAACAGTGCAGCGGGCCCTAGACGGTGGTCGGGTGTTACAGATAGACCAAATCAACATATCACGAATTAGCGGTGTAATGAATGGCTACGCTATAGGGGCGCTATGTGACAGGCTCGTCCGATGGCTGCGGAGAATA
seq00013   ATAGTCCCTCAGCCATCCTGGAGCACACGGCGTTTTGAGCGCGTCCGGAACTTTATACGTCACGTATAGGCCGTTAGGATGCTTATGCACTTACGGGAGGTTTAACCGGGGTAGATATCTACTGATTACGCTAGCTCGCATTTGTCAAGACATGCGCTCATGTCGGTATTCCTTAAGTCCAAAGGCTGCTTGAAATATGCTACTCTCTTCCAGGGACGATTTGCCTGTGTGAAGGGACGACGTGACACTGCAAGTGGTGTCAATTTAATGTATCTTGGAAAGTCCCAATGTAGTCGAAAGTCCGTGGTCTCTGACCAGGCCGTTTCCCAGGGACTACCCAGTCGACTATTACCTTTATGAGCAGTTAACACACGGGCCAACAACCTTCCAATAACGTTCAGTAAGTAAGCACGCGGTAGAAGTTCTCTTTCGGTCGCAGCCTGCTGGTCGGTGAACCAAATATATCCTGGACTAGCTATAGGCGATGATAGTTGTTCAGGCAAGATTCAGGAAACAAGGGCAACAAGTGTGTGGTTAAATTTAGCCAAACCGGGGTTTGACCTTAGCTTCTAAGGACTACACGAACAAGCCCCCTTCGGGAAGTGACTGGACACTCCCGGCACCTAGCGACATCACATCATTCAAATTAGAGATCGTGACTTCTTCGGAAAGCCTGGTTACCTGCATTAATAGACCTAGCAGTAGACAGTTGAGTCTGTCCCTGATTAGACTGGGGCGGCCAGAGTCGACACTCCAGACGCCATGTCTCACGGTGCAGATGGTTACGAAAGGAAATCGTCAGCGCCCGATACAATTGAATGTGGAACGCACCCCCTATTGTGCTCCAGTAATTAGCGCACTGTCTCAAAAACCTCCCCGTGAGCAGATCAATATAACGCTGGCGCTAACCCGACGCAGACCCCTTGCCGCATAACGGTTCTGCAACGTTAAGCGGGGAGCGCGCCTTGACGGCGACCGCGTCATAACTCAATCAGAGTCAGTGTCCAGGGTATGACATATCACGTCTTCAGACGTAATGGGTATGAATCTGGCCGTTTTGCCGGCTGGCATCATGAACTACTCATAACCTATTGAGTAGATTGATTAACACTCCTGGCTTATGGCCTCCTTGTCCTGTAAGCCTCCCGCTTCTGCGGCGGGACTACGTGTCAAGCGTAGGAGCATGCTTCTAGGGCTGCTATCCCGTTGACTTGCATACATACCTGACATATTAATTGGGGAGACATGGACTTACCGGCGGGTCCATCTGGACATATTTTCACAGTGGGAGGAGTGCATGCTCATATGGACGCAGTAAGGTTTGGACCCTTCACTCAACTCCCGTTATTCAACCGGTCGGTTGTACAGGGTAGGTAGGCATTGCGGACGCGAACCCTTTACGCAACGCAGTCCTAAGGTCTTGGAGAATTGATAAACAGAGTGTCAAACTAAGCAAAGAACGACTGATGTACCGATTCCGTTTTTACCTGTCCCCCGGCCTATAACCACTTCGTGTAGGATTTCGGTAGTCCAGGGGTAGCCAGCGCAATGGAGGATTCAGCGCCGCCTACACCTCTTGGTTTACACACGGAGTCTGTTGTAGTATACAGTCAGAGTCGAATAGCGCCTTGCTGAGAGTAGCACGGCACCATGGATTTAGTTGGTCTTAACATATTGTACGCCGTGGGATACTGTGCGAGCAGCTGGTCCTGCAAGCACAAGGTAAGTGGGCGCCTCGATACAGGGGATACGCTCTTACTATGCAGCTCCGACTCCGCTTACTGGGGTAGCCACTTCCAACGGTCCTATTTGTCTGTTAGTGGGGGGTAATAATCACTTGAGAAGGTGCGAAACTAAAATAGCCCCCGCCATGTGCGTGGCCATGAGGTAGGTCCGCTGTTGATGGAATACGGGGTGGCAGGTGCGATTACGTGTAGAGGCGCGCTTTGAAACCTAACTGTTCCGAGATACATAATGGCTCATGTTCCGTCAACCGAAGGATCAATCGTTAGCACTCAGATTCGCACCCCAGTCTTATTAGAACTAACAAGGACCCAGCCGACCATAATACAACGATCAAGAATGGGTTCCCGGCATAACAACGCCCGGATCCCTGGTCGGAGAGTGAGGTTTCTTCTCTAAGATTACAACAGTGCAGCGGGCCCTAGACGGTGGTCGGGTGTTACAGATAGACCAAATCAACATATCACGAATTAGCGGTGTAATGAATGGCTACGCTATAGGGGCGCTATGTGACAGGCTCGTCAGATGGCTGCGGAGAATA
seq00014   ATAGTCCCTCAGCCATCCTGGAGCACACGGCGTTTTGAGCGCGTCCGGAACTTTATACGTCACGTATAGGCCGTTAGGATGCTTATGCACTTACGGGAGGTTTAACCGGGGTAGATATCTACTGATTACGCTAGCTCGCATTTGTCAAGACATGCGCTCATGTCGGTATTCCTTAAGTCCAAAGGCTGCTTGAAATATGCTACTCTCTTCCAGGGACGATTTGCCTGTGTGAAGGGACGACGTGACACTGCAAGTGGTGTCAATTTAATGTATCTTGGAAAGTCCCAATGTAGTCGAAAGTCCGTGGTCTCTGACCAGGCCGTTTCCCAGGGACTACCCAGTCGACTATTACCTTTATGAGCAGTTAACACACGGGCCAACAACCTTCCAATAACGTTCAGTAAGTAAGCACGCGGTAGAAGTTCTCTTTCGGTCGCAGCCTGCTGGTCGGTGAACCAAATATATCCTGGACTAGCTATAGGCGATGATAGTTGTTCAGGCAAGATTCAGGAAACAAGGGCAACAAGTGTGTGGTTAAATTTAGCCAAACCGGGGTTTGACCTTAGCTTCTAAGGACTACACGAACAAGCCCCCTTCGGGAAGTGACTGGACACTCCCGGCACCTAGCGACATCACATCATTCAAATTAGAGATCGTGACTTCTTCGGAAAGCCTGGTTACCTGCATTAATAGACCTAGCAGTAGACAGTTGAGTCTGTCCCTGATTAGACTGGGGCGGCCAGAGTCGACACTCCAGACGCCATGTCTCACGGTGCAGATGGTTACGAAAGGAAATCGTCAGCGCCCGATACAATTGAATGTGGAACGCACCCCCTATTGTGCTCCAGTAATTAGCGCACTGTCTCAAAAACCTCCCCGTGAGCAGATCAATATAACGCTGGCGCTAACCCGACGCAGACCCCTTGCCGCATAACGGTTCTGCAACGTTAAGCGGGGAGCGCGCCTTGACGGCGACCGCGTCATAACTCAATCAGAGTCAGTGTCCAGGGTATGACATATCACGTCTTCAGACGTAATGGGTATGAATCTGGCCGTTTTGCCGGCTGGCATCATGAACTACTCATAACCTATTGAGTAGATTGATTAACACTCCTGGCTTATGGCCTCCTTGTCCTGTAAGCCTCCCGCTTCTGCGGCGGGACTACGTGTCAAGCGTAGGAGCATGCTTCTAGGGCTGCTATCCCGTTGACTTGCATACATACCTGACATATTAATTGGGGAGACATGGACTTACCGGCGGGTCCATCTGGACATATTTTCACAGTGGGAGGAGTGCATGCTCATATGGACGCAGTAAGGTTTGGACCCTTCACTCAACTCCCGTTATTCAACCGGTCGGTTGTACAGGGTAGGTAGGCATTGCGGACGCGAACCCTTTACGCAACGCAGTCCTAAGGTCTTGGAGAATTGATAAACAGAGTGTCAAACTAAGCAAAGAACGACTGATGTACCGATTCCGTTTTTACCTGTCCCCCGGCCTATAACCACTTCGTGTAGGATTTCGGTAGTCCAGGGGTAGCCAGCGCAATGGAGGATTCAGCGCCGCCTACACCTCTTGGTTTACACACGGAGTCTGTTGTAGTATACAGTCAGAGTCGAATAGCGCCTTGCTGAGAGTAGCACGGCACCATGGATTTAGTTTGTCTTAACATATTGTACGCCGTGGGATACTGTGCGAGCAGCTGGTCCTGCAAGCACAAGGTAAGTGGGCGCCTCGATACAGGGGATACGCTCTTACTATGCAGCTCCGACTCCGCTTACTGGGGTAGCCACTTCCAACGGTCCTATTTGTCTGTTAGTGGGGGGTAATAATCACTTGAGAAGGTGCGAAACTAAAATAGCCCCCGCCATGTGCGTGGCCATGAGGTAGGTCCGCTGTTGATGGAATACGGGGTGGCAGGTGCGATTACGTGTAGAGGCGCGCTTTGAAACCTAACTGTTCCGAGATACATAATGGCTCATGTTCCGTCAACCGAAGGATCAATCGTTAGCACTCAGATTCGCACCCCAGTCTTATTAGAACTAACAAGGACCCAGCCGACCATAATACAACGATCAAGAATGGGTTCCCGGCATAACAACGCCCGGATCCCTGGTCGGAGAGTGAGGTTTCTTCTCTAAGATTACAACAGTGCAGCGGGCCCTAGACGGTGGTCGGGTGTTACAGATAGACCAAATCAACATATCACGAATTAGCGGTGTAATGAATGGCTACGCTATAGGGGCGCTATGTGACAGGCTCGTCAGATGGCTGCGGAGAATA
seq00015   ATAGTCCCTCAGCCATCCTGGAGCACACGGCGTTTTGAGCGCGTCCGGAACTTTATACGTCACGTATAGGCCGTTAGGATGCTTATGCACTTACGGGAGGTTTAACCGGGGTAGATATCTACTGATTACGCTAGCTCGCATTTGTCAAGACATGCGCTCATGTCGGTATTCCTTAAGTCCAAAGGCTGCTTGAAATATGCTACTCTCTTCCAGGGACGATTTGCCTGTGTGAAGGGACGACGTGACACTGCAAGTGGTGTCAATTTAATGTATCTTGGAAAGTCCCAATGTAGTCGAAAGTCCGTGGTCTCTGACCAGGCCGTTTCCCAGGGACTACCCAGTCGACTATTACCTTTATGAGCAGTTAACACACGGGCCAACAACCTTCCAATAACGTTCAGTAAGTAAGCACGCGGTAGAAGTTCTCTTTCGGTCGCAGCCTGCTGGTCGGTGAACCAAATATATCCTGGACTAGCTATAGGCGATGATAGTTGTTCAGGCAAGATTCAGGAAACAAGGGCAACAAGTGTGTGGTTAAATTTAGCCAAACCGGGGTTTGACCTTAGCTTCTAAGGACTACACGAACAAGCCCCCTTCGGGAAGTGACTGGACACTCCCGGCACCTAGCGACATCACATCATTCAAATTAGAGATCGTGACTTCTTCGGAAAGCCTGGTTACCTGCATTAATAGACCTAGCAGTAGACAGTTGAGTCTGTCCCTGATTAGACTGGGGCGGCCAGAGTCGACACTCCAGACGCCATGTCTCACGGTGCAGATGGTTACGAAAGGAAATCGTCAGCGCCCGATACAATTGAATGTGGAACGCACCCCCTATTGTGCTCCAGTAATTAGCGCACTGTCTCAAAAACCTCCCCGTGAGCAGATCAATATAACGCTGGCGCTAACCCGACGCAGACCCCTTGCCGCATAACGGTTCTGCAACGTTAAGCGGGGAGCGCGCCTTGACGGCGACCGCGTCATAACTCAATCAGAGTCAGTGTCCAGGGTATGACATATCACGTCTTCAGACGTAATGGGTATGAATCTGGCCGTTTTGCCGGCTGGCATCATGAACTACTCATAACCTATTGAGTAGATTGATTAACACTCCTGGCTTATGGCCTCCTTGTCCTGTAAGCCTCCCGCTTCTGCGGCGGGACTACGTGTCAAGCGTAGGAGCATGCTTCTAGGGCTGCTATCCCGTTGACTTGCATACATACCTGACATATTAATTGGGGAGACATGGACTTACCGGCGGGTCCATCTGGACATATTTTCACAGTGGGAGGAGTGCATGCTCATATGGACGCAGTAAGGTTTGGACCCTTCACTCAACTCCCGTTATTCAACCGGTCGGTTGTACAGGGTAGGTAGGCATTGCGGACGCGAACCCTTTACGCAACGCAGTCCTAAGGTCTTGGAGAATTGATAAACAGAGTGTCAAACTAAGCAAAGAACGACTGATGTACCGATTCCGTTTTTACCTGTCCCCCGGCCTATAACCACTTCGTGTAGGATTTCGGTAGTCCAGGGGTAGCCAGCGCAATGGAGGATTCAGCGCCGCCTACACCTCTTGGTTTACACACGGAGTCTGTTGTAGTATACAGTCAGAGTCGAATAGCGCCTTGCTGAGAGTAGCACGGCACCATGGATTTAGTTTGTCTTAACATATTGTACGCCGTGGGATACTGTGCGAGCAGCTGGTCCTGCAAGCACAAGGTAAGTGGGCGCCTCGATACAGGGGATACGCTCTTACTATGCAGCTCCGACTCCGCTTACTGGGGTAGCCACTTCCAACGGTCCTATTTGTCTGTTAGTGGGGGGTAATAATCACTTGAGAAGGTGCGAAACTAAAATAGCCCCCGCCATGTGCGTGGCCATGAGGTAGGTCCGCTGTTGATGGAATACGGGGTGGGAGGTGCGATTACGTGTAGAGGCGCGCTTTGAAACCTAACTGTTCCGAGATACATAATGGCTCATGTTCCGTCAACCGAAGGATCAATCGTTAGCACTCAGATTCGCACCCCAGTCTTATTAGAACTAACAAGGACCCAGCCGACCATAATGCAACGATCAAGAATGGGTTCCCGGCATAACAACGCCCGGATCCCTGGTCGGAGAGTGAGGTTTCTTCTCTAAGATTACAACAGTGCAGCGGGCCCTAGACGGTGGTCGGGTGTTACAGATAGACCAAATCAACATATCACGAATTAGCGGTGTAATGAATGGCTACGCTATAGGGGCGCTATGTGACAGGCTCGTCAGATGGCTGCGGAGAATA
seq00016   ATAGTCCCTCAGCCATCCTGGAGCACACGGCGTTTTGAGCGCGTCCGGAACTTTATACGTCACGTATAGGCCGTTAGGATGCTTATGCACTTACGGGAGGTTTAACCGGGGTAGATATCTACTGATTACGCTAGCTCGCATTTGTCAAGACATGCGCTCATGTCGGTATTCCTTAAGTCCAAAGGCTGCTTGAAATATGCTACTCTCTTCCAGGGACGATTTGCCTGTGTGAAGGGACGACGTGACACTGCAAGTGGTGTCAATTTAATGTATCTTGGAAAGTCCCAATGTAGTCGAAAGTCCGTGGTCTCTGACCAGGCCGTTTCCCAGGGACTACCCAGTCGACTATTACCTTTATGAGCAGTTAACACACGGGCCAACAACCTTCCAATAACGTTCAGTAAGTAAGCACGCGGTAGAAGTTCTCTTTCGGTCGCAGCCTGCTGGTCGGTGAACCAAATATATCCTGGACTAGCTATAGGCGATGATAGTTGTTCAGGCAAGATTCAGGAAACAAGGGCAACAAGTGTGTGGTTAAATTTAGCCAAACCGGGGTTTGACCTTAGCTTCTAAGGACTACACGAACAAGCCCCCTTCGGGAAGTGACTGGACACTCCCGGCACCTAGCGACATCACATCATTCAAATTAGAGATCGTGACTTCTTCGGAAAGCCTGGTTACCTGCATTAATAGACCTAGCAGTAGACAGTTGAGTCTGTCCCTGATTAGACTGGGGCGGCCAGAGTCGACACTCCAGACGCCATGTCTCACGGTGCAGATGGTTACGAAAGGAAATCGTCAGCGCCCGATACAATTGAATGTGGAACGCACCCCCTATTGTGCTCCAGTAATTAGCGCACTGTCTCAAAAACCTCCCCGTGAGCAGATCAATATAACGCTGGCGCTAACCCGACGCAGACCCCTTGCCGCATAACGGTTCTGCAACGTTAAGCGGGGAGCGCGCCTTGACGGCGACCGCGTCATAACTCAATCAGAGTCAGTGTCCAGGGTATGACATATCACGTCTTCAGACGTAATGGGTATGAATCTGGCCGTTTTGCCGGCTGGCATCATGAACTACTCATAACCTATTGAGTAGATTGATTAACACTCCTGGCTTATGGCCTCCTTGTCCTGTAAGCCTCCCGCTTCTGCGGCGGGACTACGTGTCAAGCGTAGGAGCATGCTTCTAGGGCTGCTATCCCGTTGACTTGCATACATACCTGACATATTAATTGGGGAGACATGGACTTACCGGCGGGTCCATCTGGACATATTTTCACAGTGGGAGGAGTGCATGCTCATATGGACGCAGTAAGGTTTGGACCCTTCACTCAACTCCCGTTATTCAACCGGTCGGTTGTACAGGGTAGGTAGGCATTGCGGACGCGAACCCTTTACGCAACGCAGTCCTAAGGTCTTGGAGAATTGATAAACAGAGTGTCAAACTAAGCAAAGAACGACTGATGTACCGATTCCGTTTTTACCTGTCCCCCGGCCTATAACCACTTCGTGTAGGATTTCGGTAGTCCAGGGGTAGCCAGCGCAATGGAGGATTCAGCGCCGCCTACACCTCTTGGTTTACACACGGAGTCTGTTGTAGTATACAGTCAGAGTCGAATAGCGCCTTGCTGAGAGTAGCACGGCACCATGGATTTAGTTTGTCTTAACATATTGTACGCCGTGGGATACTGTGCGAGCAGCTGGTCCTGCAAGCACAAGGTAAGTGGGCGCCTCGATACAGGGGATACGCTCTTACTATGCAGCTCCGACTCCGCTTACTGGGGTAGCCACTTCCAACGGTCCTATTTGTCTGTTAGTGGGGGGTAATAATCACTTGAGAAGGTGCGAAACTAAAATAGCCCCCGCCATGTGCGTGGCCATGAGGTAGGTCCGCTGTTGATGGAATACGGGGTGGCAGGTGCGATTACGTGTAGAGGCGCGCTTTGAAACCTAACTGTTCCGAGATACATAATGGCTCATGTTCCGTCAACCGAAGGATCAATCGTTAGCACTCAGATTCGCACCCCAGTCTTATTAGAACTAACAAGGACCCAGCCGACCATAATACAACGATCAAGAATGGGTTCCCGGCATAACAACGCCCGGATCCCTGGTCGGAGAGTGAGGTTTCTTCTCTAAGATTACAACAGTGCAGCGGGCCCTAGACGGTGGTCGGGTGTTACAGATAGACCAAATCAACATATCACGAATTAGCGGTGTAATGAATGGCTACGCTATAGGGGCGCTATGTTACAGGCTCGTCAGATGGCTGCGGAGAATA
seq00017   ATAGTCCCTCAGCCATCCTGGAGCACACGGCGTTTTGAGCGCGTCCGGAACTTTATACGTCACGTATAGGCCGTTAGGATGCTTATGCACTTACGGGAGGTTTAACCGGGGTAGATATCTACTGATTACGCTAGCTCGCATTTGTCAAGACATGCGCTCATGTCGGTATTCCTTAAGTCCAAAGGCTGCTTGAAATATGCTACTCTCTTCCAGGGACGATTTGCCTGTGTGAAGGGACGACGTGACACTGCAAGTGGTGTCAATTTAATGTATCTTGGAAAGTCCCAATGTAGTCGAAAGTCCGTGGTCTCTGACCAGGCCGTTTCCCAGGGACTACCCAGTCGACTATTACCTTTATGAGCAGTTAACACACGGGCCAACAACCTTCCAATAACGTTCAGTAAGTAAGCACGCGGTAGAAGTTCTCTTTCGGTCGCAGCCTGCTGGTCGGTGAACCAAATATATCCTGGACTAGCTATAGGCGATGATAGTTGTTCAGGCAAGATTCAGGAAACAAGGGCAACAAGTGTGTGGTTAAATTTAGCCAAACCGGGGTTTGACCTTAGCTTCTAAGGACTACACGAACAAGCCCCCTTCGGGAAGTGACTGGACACTCCCGGCACCTAGCGACATCACATCATTCAAATTAGAGATCGTGACTTCTTCGGAAAGCCTGGTTACCTGCATTAATAGACCTAGCAGTAGACAGTTGAGTCTGTCCCTGATTAGACTGGGGCGGCCAGAGTCGACACTCCAGACGCCATGTCTCACGGTGCAGATGGTTACGAAAGGAAATCGTCAGCGCCCGATACAATTGAATGTGGAACGCACCCCCTATTGTGCTCCAGTAATTAGCGCACTGTCTCAAAAACTTCCCCGTGAGCAGATCAATATAACGCTGGCGCTAACCCGACGCAGACCCCTTGCCGCATAACGGTTCTGCAACGTTAAGCGGGGAGCGCGCCTTGACGGCGACCGCGTCATAACTCAATCAGAGTCAGTGTCCAGGGTATGACATATCACGTCTTCAGACGTAATGGGTATGAATCTGGCCGTTTTGCCGGCTGGCATCATGAACTACTCATAACCTATTGAGTAGATTGATTAACACTCCTGGCTTATGGCCTCCTTGTCCTGTAAGCCTCCCGCTTCTGCGGCGGGACTACGTGTCAAGCGTAGGAGCATGCTTCTAGGGCTGCTATCCCGTTGACTTGCATACATACCTGACATATTAATTGGGGAGACATGGACTTACCGGCGGGTCCATCTGGACATATTTTCACAGTGGGAGGAGTGCATGCTCATATGGACGCAGTAAGGTTTGGACCCTTCACTCAACTCCCGTTATTCAACCGGTCGGTTGTACAGGGTAGGTAGGCATTGCGGACGCGAACCCTTTACGCAACGCAGTCCTAAGGTCTTGGAGAATTGATAAACAGAGTGTCAAACTAAGCAAAGAACGACTGATGTACCGATTCCGTTTTTACCTGTCCCCCGGCCTATAACCACTTCGTGTAGGATTTCGGTAGTCCAGGGGTAGCCAGCGCAATGGAGGATTCAGCGCCGCCTACACCTCTTGGTTTACACACGGAGTCTGTTGTAGTATACAGTCAGAGTCGAATAGCGCCTTGCTGAGAGTAGCACGGCACCATGGATTTAGTTTGTCTTAACATATTGTACGCCGTGGGATACTGTGCGAGCAGCTGGTCCTGCAAGCACAAGGTAAGTGGGCGCCTCGATACAGGGGATACGCTCTTACTATGCAGCTCCGACTCCGCTTACTGGGGTAGCCACTTCCAACGGTCCTATTTGTCTGTTAGTGGGGGGTAATAATCACTTGAGAAGGTGCGAAACTAAAATAGCCCCCGCCATGTGCGTGGCCATGAGGTAGGTCCGCTGTTGATGGAATACGGGGTGGCAGGTGCGATTACGTGTAGAGGCGCGCTTTGAAACCTAACTGTTCCGAGATACATAATGGCTCATGTTCCGTCAACCGAAGGATCAATCGTTAGCACTCAGATTCGCACCCCAGTCTTATTAGAACTAACAAGGACCCAGCCGACCATAATACAACGATCAAGAATGGGTTCCCGGCATAACAACGCCCGGATCCCTGGTCGGAGAGTGAGGTTTCTTCTCTAAGATTACAACAGTGCAGCGGGCCCTAGACGGTGGTCGGGTGTTACAGATAGACCAAATCAACATATCACGAATTAGCGGTGTAATGAATGGCTACGCTATAGGGGCGCTATGTGACAGGCTCGTCAGATGGCTGCGGAGAATA
seq00018   ATAGTCCCTCAGCCATCCTGGAGCACACGGCGTTTTGAGCGCGTCCGGAACTTTATACGTCACGTATAGGCCGTTAGGATGCTTATGCACTTACGGGAGGTTTAACCGGGGTAGATATCTACTGATTACGCTAGCTCGCATTTGTCAAGACATGCGCTCATGTCGGTATTCCTTAAGTCCAAAGGCTGCTTGAAATATGCTACTCTCTTCCAGGGACGATTTGCCTGTGTGAAGGGACGACGTGACACTGCAAGTGGTGTCAATTTAATGTATCTTGGAAAGTCCCAATGTAGTCGAAAGTCCGTGGTCTCTGACCAGGCCGTTTCCCAGGGACTACCCAGTCGACTATTACCTTTATGAGCAGTTAACACACGGGCCAACAACCTTCCAATAACGTTCAGTAAGTAAGCACGCGGTAGAAGTTCTCTTTCGGTCGCAGCCTGCTGGTCGGTGAACCAAATATATCCTGGACTAGCTATAGGCGATGATAGTTGTTCAGGCAAGATTCAGGAAACAAGGGCAACAAGTGTGTGGTTAAATTTAGCCAAACCGGGGTTTGACCTTAGCTTCTAAGGACTACACGAACAAGCCCCCTTCGGGAAGTGACTGGACACTCCCGGCACCTAGCGACATCACATCATTCAAATTAGAGATCGTGACTTCTTCGGAAAGCCTGGTTACCTGCATTAATAGACCTAGCAGTAGACAGTTGAGTCTGTCCCTGATTAGACTGGGGCGGCCAGAGTCGACACTCCAGACGCCATGTCTCACGGTGCAGATGGTTACGAAAGGAAATCGTCAGCGCCCGATACAATTGAATGTGGAACGCACCCCCTATTGTGCTCCAGTAATTAGCGCACTGTCTCAAAAACCTCCCCGTGAGCAGATCAATATAACGCTGGCGCTAACCCGACGCAGACCCCTTGCCGCATAACGGTTCTGCAACGTTAAGCGGGGAGCGCGCCTTGACGGCGACCGCGTCATAACTCAATCAGAGTCAGTGTCCAGGGTATGACATATCACGTCTTCAGACGTAATGGGTATGAATCTGGCCGTTTTGCCGGCTGGCATCATGAACTACTCATAACCTATTGAGTAGATTGATTAACACTCCTGGCTTATGGCCTCCTTGTCCTGTAAGCCTCCCGCTTCTGCGGCGGGACTACGTGTCAAGCGTAGGAGCATGCTTCTAGGGCTGCTATCCCGTTGACTTGCATACATACCTGACATATTAATTGGGGAGACATGGACTTACCGGCGGGTCCATCTGGACATATTTTCACAGTGGGAGGAGTGCATGCTCATATGGACGCAGTAAGGTTTGGACCCTTCACTCAACTCCCGTTATTCAACCGGTCGGTTGTACAGGGTAGGTAGGCATTGCGGACGCGAACCCTTTACGCAACGCAGTCCTAAGGTCTTGGAGAATTGATAAACAGAGTGTCAAACTAAGCAAAGAACGACTGATGTACCGATTCCGTTTTTACCTGTCCCCCGGCCTATAACCACTTCGTGTAGGATTTCGGTAGTCCAGGGGTAGCCAGCGCAATGGAGGATTCAGCGCCGCCTACACCTCTTGGTTTACACACGGAGTCTGTTGTAGTATACAGTCAGAGTCGAATAGCGCCTTGCTGAGAGTAGCACGGCACCATGGATTTAGTTTGTCTTAACATATTGTACGCCGTGGGATACTGTGCGAGCAGCTGGTCCTGCAAGCACAAGGTAAGTGGGCGCCTCGATACAGGGGATACGCTCTTACTATGCAGCTCCGACTCCGCTTACTGGGGTAGCCACTTCCAACGGTCCTATTTGTCTGTTAGTGGGGGGTAATAATCACTTGAGAAGGTGCGAAACTAAAATAGCCCCCGCCATGTGCGTGGCCATGAGGTAGGTCCGCTGTTGATGGAATACGGGGTGGCAGGTGCGATTACGTGTAGAGGCGCGCTTTGAAACCTAACTGTTCCGAGATACATAATGGCTCATGTTCCGTCAACCGAAGGATCAATCGTTAGCACTCAGATTCGCACCCCAGTCTTATTAGAACTAACAAGGACCCAGCCGACCATAATACAACGATCAAGAATGGGTTCCCGGCATAACAACGCCCGGATCCCTGGTCGGAGAGTGAGGTTTCTTCTCTAAGATTACAACAGTGCAGCGGGCCCTAGACGGTGGTCGGGTGTTACAGATAGACCAAATCAACATATCACGAATTAGCGGTGTAATGAATGGCTACGCTATAGGGGCGCTATGTGACAGGCTCGTCAGATGGCTGCGGAGAATA
seq00019   ATAGTCCCTCAGCCATCCTGGAGCACACGGCGTTTTGAGCGCGTCCGGAACTTTATACGTCACGTATAGGCCGTTAGGATGCTTATGCACTTACGGGAGGTTTAACCGGGGTAGATATCTACTGATTACGCTAGCTCGCATTTGTCAAGACATGCGCTCATGTCGGTATTCCTTAAGTCCAAAGGCTGCTTGAAATATGCTACTCTCTTCCAGGGACGATTTGCCTGTGTGAAGGGACGACGTGACACTGCAAGTGGTGTCAATTTAATGTATCTTGGAAAGTCCCAATGTAGTCGAAAGTCCGTGGTCTCTGACCAGGCCGTTTCCCAGGGACTACCCAGTCGACTATTACCTTTATGAGCAGTTAACACACGGGCCAACAACCTTCCAATAACGTTCAGTAAGTAAGCACGCGGTAGAAGTTCTCTTTCGGTCGCAGCCTGCTGGTCGGTGAACCAAATATATCCTGGACTAGCTATAGGCGATGATAGTTGTTCAGGCAAGATTCAGGAAACAAGGGCAACAAGTGTGTGGTTAAATTTAGCCAAACCGGGGTTTGACCTTAGCTTCTAAGGACTACACGAACAAGCCCCCTTCGGGAAGTGACTGGACACTCCCGGCACCTAGCGACATCACATCATTCAAATTAGAGATCGTGACTTCTTCGGAAAGCCTGGTTACCTGCATTAATAGACCTAGCAGTAGACAGTTGAGTCTGTCCCTGATTAGACTGGGGCGGCCAGAGTCGACACTCCAGACGCCATGTCTCACGGTGCAGATGGTTACGAAAGGAAATCGTCAGCGCCCGATACAATTGAATGTGGAACGCACCCCCTATTGTGCTCCAGTAATTAGCGCACTGTCTCAAAAACCTCCCCGTGAGCAGATCAATATAACGCTGGCGCTAACCCGACGCAGACCCCTTGCCGCATAACGGTTCTGCAACGTTAAGCGGGGAGCGCGCCTTGACGGCGACCGCGTCATAACTCAATCAGAGTCAGTGTCCAGGGTATGACATATCACGTCTTCAGACGTAATGGGTATGAATCTGGCCGTTTTGCCGGCTGGCATCATGAACTACTCATAACCTATTGAGTAGATTGATTAACACTCCTGGCTTATGGCCTCCTTGTCCTGTAAGCCTCCCGCTTCTGCGGCGGGACTACGTGTCAAGCGTAGGAGCATGCTTCTAGGGCTGCTATCCCGTTGACTTGCATACATACCTGACATATTAATTGGGGAGACATGGACTTACCGGCGGGTCCATCTGGACATATTTTCACAGTGGGAGGAGTGCATGCTCATATGGACGCAGTAAGGTTTGGACCCTTCACTCAACTCCCGTTATTCAACCGGTCGGTTGTACAGGGTAGGTAGGCATTGCGGACGCGAACCCTTTACGCAACGCAGTCCTAAGGTCTTGGAGAATTGATAAACAGAGTGTCAAACTAAGCAAAGAACGACTGATGTACCGATTCCGTTTTTACCTGTCCCCCGGCCTATAACCACTTCGTGTAGGATTTCGGTAGTCCAGGGGTAGCCAGCGCAATGGAGGATTCAGCGCCGCCTACACCTCTTGGTTTACACACGGAGTCTGTTGTAGTATACAGTCAGAGTCGAATAGCGCCTTGCTGAGAGTAGCACGGCACCATGGATTTAGTTTGTCTTAACATATTGTACGCCGTGGGATACTGTGCGAGCAGCTGGTCCTGCAAGCACAAGGTAAGTGGGCGCCTCGATACAGGGGATACGCTCTTACTATGCAGCTCCGACTCCGCTTACTGGGGTAGCCACTTCCAACGGTCCTATTTGTCTGTTAGTGGGGGGTAATAATCACTTGAGAAGGTGCGAAACTAAAATAGCCCCCGCCATGTGCGTGGCCATGAGGTAGGTCCGCTGTTGATGGAATACGGGGTGGGAGGTGCGATTACGTGTAGAGGCGCGCTTTGAAACCTAACTGTTCCGAGATACATAATGGCTCATGTTCCGTCAACCGAAGGATCAATCGTTAGCACTCAGATTCGCACCCCAGTCTTATTAGAACTAACAAGGACCCAGCCGACCATAATGCAACGATCAAGAATGGGTTCCCGGCATAACAACGCCCGGATCCCTGGTCGGAGAGTGAGGTTTCTTCTCTAAGATTACAACAGTGCAGCGGGCCCTAGACGGTGGTCGGGTGTTACAGATAGACCAAATCAACATATCACGAATTAGCGGTGTAATGAATGGCTACGCTATAGGGGCGCTATGTGACAGGCTCGTCAGATGGCTGCGGAGAATA
seq00020   ATAGTCCCTCAGCCATCCTGGAGCACACGGCGTTTTGAGCGCGTCCGGAACTTTATACGTCACGTATAGGCCGTTAGGATGCTTATGCACTTACGGGAGGTTTAACCGGGGTAGATATCTACTGATTACGCTAGCTCGCATTTGTCAAGACATGCGCTCATGTCGGTATTCCTTAAGTCCAAAGGCTGCTTGAAATATGCTACTCTCTTCCAGGGACGATTTGCCTGTGTGAAGGGACGACGTGACACTGCAAGTGGTGTCAATTTAATGTATCTTGGAAAGTCCCAATGTAGTCGAAAGTCCGTGGTCTCTGACCAGGCCGTTTCCCAGGGACTACCCAGTCGACTATTACCTTTATGAGCAGTTAACACACGGGCCAACAACCTTCCAATAACGTTCAGTAAGTAAGCACGCGGTAGAAGTTCTCTTTCGGTCGCAGCCTGCTGGTCGGTGAACCAAATATATCCTGGACTAGCTATAGGCGATGATAGTTGTTCAGGCAAGATTCAGGAAACAAGGGCAACAAGTGTGTGGTTAAATTTAGCCAAACCGGGGTTTGACCTTAGCTTCTAAGGACTACACGAACAAGCCCCCTTCGGGAAGTGACTGGACACTCCCGGCACCTAGCGACATCACATCATTCAAATTAGAGATCGTGACTTCTTCGGAAAGCCTGGTTACCTGCATTAATAGACCTAGCAGTAGACAGTTGAGTCTGTCCCTGATTAGACTGGGGCGGCCAGAGTCGACACTCCAGACGCCATGTCTCACGGTGCAGATGGTTACGAAAGGAAATCGTCAGCGCCCGATACAATTGAATGTGGAACGCACCCCCTATTGTGCTCCAGTAATTAGCGCACTGTCTCAAAAACCTCCCCGTGAGCAGATCAATATAACGCTGGCGCTAACCCGACGCAGACCCCTTGCCGCATAACGGTTCTGCAACGTTAAGCGGGGAGCGCGCCTTGACGGCGACCGCGTCATAACTCAATCAGAGTCAGTGTCCAGGGTATGACATATCACGTCTTCAGACGTAATGGGTATGAATCTGGCCGTTTTGCCGGCTGGCATCATGAACTACTCATAACCTATTGAGTAGATTGATTAACACTCCTGGCTTATGGCCTCCTTGTCCTGTAAGCCTCCCGCTTCTGCGGCGGGACTACGTGTCAAGCGTAGGAGCATGCTTCTAGGGCTGCTATCCCGTTGACTTGCATACATACCTGACATATTAATTGGGGAGACATGGACTTACCGGCGGGTCCATCTGGACATATTTTCACAGTGGGAGGAGTGCATGCTCATATGGACGCAGTAAGGTTTGGACCCTTCACTCAACTCCCGTTATTCAACCGGTCGGTTGTACAGGGTAGGTAGGCATTGCGGACGCGAACCCTTTACGCAACGCAGTCCTAAGGTCTTGGAGAATTGATAAACAGAGTGTCAAACTAAGCAAAGAACGACTGATGTACCGATTCCGTTTTTACCTGTCCCCCGGCCTATAACCACTTCGTGTAGGATTTCGGTAGTCCAGGGGTAGCCAGCGCAATGGAGGATTCAGCGCCGCCTACACCTCTTGGTTTACACACGGAGTCTGTTGTAGTATACAGTCAGAGTCGAATAGCGCCTTGCTGAGAGTAGCACGGCACCATGGATTTAGTTTGTCTTAACATATTGTACGCCGTGGGATACTGTGCGAGCAGCTGGTCCTGCAAGCACAAGGTAAGTGGGCGCCTCGATACAGGGGATACGCTCTTACTATGCAGCTCCGACTCCGCTTACTGGGGTAGCCACTTCCAACGGTCCTATTTGTCTGTTAGTGGGGGGTAATAATCACTTGAGAAGGTGCGAAACTAAAATAGCCCCCGCCATGTGCGTGGCCATGAGGTAGGTCCGCTGTTGATGGAATACGGGGTGGCAGGTGCGATTACGTGTAGAGGCGCGCTTTGAAACCTAACTGTTCCGAGATACATAATGGCTCATGTTCCGTCAACCGAAGGATCAATCGTTAGCACTCAGATTCGCACCCCAGTCTTATTAGAACTAACAAGGACCCAGCCGACCATAATACAACGATCAAGAATGGGTTCCCGGCATAACAACGCCCGGATCCCTGGTCGGAGAGTGAGGTTTCTTCTCTAAGATTACAACAGTGCAGCGGGCCCTAGACGGTGGTCGGGTGTTACAGATAGACCAAATCAACATATCACGAATTAGCGGTGTAATGAATGGCTACGCTATAGGGGCGCTATGTGACAGGCTCGTCAGATGGCTGCGGAGAATA
seq00021   ATAGTCCCTCAGCCATCCTGGAGCACACGGCGTTTTGAGCGCGTCCGGAACTTTATACGTCACGTATAGGCCGTTAGGATGCTTATGCACTTACGGGAGGTTTAACCGGGGTAGATATCTACTGATTACGCTAGCTCGCATTTGTCAAGACATGCGCTCATGTCGGTATTCCTTAAGTCCAAAGGCTGCTTGAAATATGCTACTCTCTTCCAGGGACGATTTGCCTGTTTGAAGGGACGACGTGACACTGCAAGTGGTGTCAATTTAATGTATCTTGGAAAGTCCCAATGTAGTCGAAAGTCCGTGGTCTCTGACCAGGCCGTTTCCCAGGGACTACCCAGTCGACTATTACCTTTATGAGCAGTTAACACACGGGCCAACAACCTTCCAATAACGTTCAGTAAGTAAGCACGCGGTAGAAGTTCTCTTTCGGTCGCAGCCTGCTGGTCGGTGAACCAAATATATCCTGGACTAGCTATAGGCGATGATAGTTGTTCAGGCAAGATTCAGGAAACAAGGGCAACAAGTGTGTGGTTAAATTTAGCCAAACCGGGGTTTGACCTTAGCTTCTAAGGACTACACGAACAAGCCCCCTTCGGGAAGTGACTGGACACTCCCGGCACCTAGCGACATCACATCATTCAAATTAGAGATCGTGACTTCTTCGGAAAGCCTGGTTACCTGCATTAATAGACCTAGCAGTAGACAGTTGAGTCTGTCCCTGATTAGACTGGGGCGGCCAGAGTCGACACTCCAGACGCCATGTCTCACGGTGCAGATGGTTACGAAAGGAAATCGTCAGCGCCCGATACAATTGAATGTGGAACGCACCCCCTATTGTGCTCCAGTAATTAGCGCACTGTCTCAAAAACCTCCCCGTGAGCAGATCAATATAACGCTGGCGCTAACCCGACGCAGACCCCTTGCCGCATAACGGTTCTGCAACGTTAAGCGGGGAGCGCGCCTTGACGGCGACCGCGTCATAACTCAATCAGAGTCAGTGTCCAGGGTATGACATATCACGTCTTCAGACGTAATGGGTATGAATCTGGCCGTTTTGCCGGCTGGCATCATGAACTACTCATAACCTATTGAGTAGATTGATTAACACTCCTGGCTTATGGCCTCCTTGTCCTGTAAGCCTCCCGCTTCTGCGGCGGGACTACGTGTCAAGCGTAGGAGCATGCTTCTAGGGCTGCTATCCCGTTGACTTGCATACATACCTGACATATTAATTGGGGAGACATGGACTTACCGGCGGGTCCATCTGGACATATTTTCACAGTGGGAGGAGTGCATGCTCATATGGACGCAGTAAGGTTTGGACCCTTCACTCAACTCCCGTTATTCAACCGGTCGGTTGTACAGGGTAGGTAGGCATTGCGGACGCGAACCCTTTACGCAACGCAGTCCTAAGGTCTTGGAGAATTGATAAACAGAGTGTCAAACTAAGCAAAGAACGACTGATGTACCGATTCCGTTTTTACCTGTCCCCCGGCCTATAACCACTTCGTGTAGGATTTCGGTAGTCCAGGGGTAGCCAGCGCAATGGAGGATTCAGCGCCGCCTACACCTCTTGGTTTACACACGGAGTCTGTTGTAGTATACAGTCAGAGTCGAATAGCGCCTTGCTGAGAGTAGCACGGCACCATGGATTTAGTTTGTCTTAACATATTGTACGCCGTGGGATACTGTGCGAGCAGCTGGTCCTGCAAGCACAAGGTAAGTGGGCGCCTCGATACAGGGGATACGCTCTTACTATGCAGCTCCGACTCCGCTTACTGGGGTAGCCACTTCCAACGGTCCTATTTGTCTGTTAGTGGGGGGTAATAATCACTTGAGAAGGTGCGAAACTAAAATAGCCCCCGCCATGTGCGTGGCCATGAGGTAGGTCCGCTGTTGATGGAATACGGGGTGGCAGGTGCGATTACGTGTAGAGGCGCGCTTTGAAACCTAACTGTTCCGAGATACATAATGGCTCATGTTCCGTCAACCGAAGGATCAATCGTTAGCACTCAGATTCGCACCCCAGTCTTATTAGAACTAACAAGGACCCAGCCGACCATAATACAACGATCAAGAATGGGTTCCCGGCATAACAACGCCCGGATCCCTGGTCGGAGAGTGAGGTTTCTTCTCTAAGATTACAACAGTGCAGCGGGCCCTAGACGGTGGTCGGGTGTTACAGATAGACCAAATCAACATATCACGAATTAGCGGTGTAATGAATGGCTACGCTATAGGGGCGCTATGTTACAGGCTCGTCAGATGGCTGCGGAGAATA
seq00022   ATAGTCCCTCAGCCATCCTGGAGCACACGGCGTTTTGAGCGCGTCCGGAACTTTATACGTCACGTATAGGCCGTTAGGATGCTTATGCACTTACGGGAGGTTTAACCGGGGTAGATATCTACTGATTACGCTAGCTCGCATTTGTCAAGACATGCGCTCATGTCGGTATTCCTTAAGTCCAAAGGCTGCTTGAAATATGCTACTCTCTTCCAGGGACGATTTGCCTGTGTGAAGGGACGACGTGACACTGCAAGTGGTGTCAATTTAATGTATCTTGGAAAGTCCCAATGTAGTCGAAAGTCCGTGGTCTCTGACCAGGCCGTTTCCCAGGGACTACCCAGTCGACTATTACCTTTATGAGCAGTTAACACACGGGCCAACAACCTTCCAATAACGTTCAGTAAGTAAGCACGCGGTAGAAGTTCTCTTTCGGTCGCAGCCTGCTGGTCGGTGAACCAAATATATCCTGGACTAGCTATAGGCGATGATAGTTGTTCAGGCAAGATTCAGGAAACAAGGGCAACAAGTGTGTGGTTAAATTTAGCCAAACCGGGGTTTGACCTTAGCTTCTAAGGACTACACGAACAAGCCCCCTTCGGGAAGTGACTGGACACTCCCGGCACCTAGCGACATCACATCATTCAAATTAGAGATCGTGACTTCTTCGGAAAGCCTGGTTACCTGCATTAATAGACCTAGCAGTAGACAGTTGAGTCTGTCCCTGATTAGACTGGGGCGGCCAGAGTCGACACTCCAGACGCCATGTCTCACGGTGCAGATGGTTACGAAAGGAAATCGTCAGCGCCCGATACAATTGAATGTGGAACGCACCCCCTATTGTGCTCCAGTAATTAGCGCACTGTCTCAAAAACCTCCCCGTGAGCAGATCAATATAACGCTGGCGCTAACCCGACGCAGACCCCTTGCCGCATAACGGTTCTGCAACGTTAAGCGGGGAGCGCGCCTTGACGGCGACCGCGTCATAACTCAATCAGAGTCAGTGTCCAGGGTATGACATATCACGTCTTCAGACGTAATGGGTATGAATCTGGCCGTTTTGCCGGCTGGCATCATGAACTACTCATAACCTATTGAGTAGATTGATTAACACTCCTGGCTTATGGCCTCCTTGTCCTGTAAGCCTCCCGCTTCTGCGGCGGGACTACGTGTCAAGCGTAGGAGCATGCTTCTAGGGCTGCTATCCCGTTGACTTGCATACATACCTGACATATTAATTGGGGAGACATGGACTTACCGGCGGGTCCATCTGGACATATTTTCACAGTGGGAGGAGTGCATGCTCATATGGACGCAGTAAGGTTTGGACCCTTCACTCAACTCCCGTTATTCAACCGGTCGGTTGTACAGGGTAGGTAGGCATTGCGGACGCGAACCCTTTACGCAACGCAGTCCTAAGGTCTTGGAGAATTGATAAACAGAGTGTCAAACTAAGCAAAGAACGACTGATGTACCGATTCCGTTTTTACCTGTCCCCCGGCCTATAACCACTTCGTGTAGGATTTCGGTAGTCCAGGGGTAGCCAGCGCAATGGAGGATTCAGCGCCGCCTACACCTCTTGGTTTACACACGGAGTCTGTTGTAGTATACAGTCAGAGTCGAATAGCGCCTTGCTGAGAGTAGCACGGCACCATGGATTTAGTTTGTCTTAACATATTGTACGCCGTGGGATACTGTGCGAGCAGCTGGTCCTGCAAGCACAAGGTAAGTGGGCGCCTCGATACAGGGGATACGCTCTTACTATGCAGCTCCGACTCCGCTTACTGGGGTAGCCACTTCCAACGGTCCTATTTGTCTGTTAGTGGGGGGTAATAATCACTTGAGAAGGTGCGAAACTAAAATAGCCCCCGCCATGTGCGTGGCCATGAGGTAGGTCCGCTGTTGATGGAATACGGGGTGGCAGGTGCGATTACGTGTAGAGGCGCGCTTTGAAACCTAACTGTTCCGAGATACATAATGGCTCATGTTCCGTCAACCGAAGGATCAATCGTTAGCACTCAGATTCGCACCCCAGTCTTATTAGAACTAACAAGGACCCAGCCGACCATAATACAACGATCAAGAATGGGTTCCCGGCATAACAACGCCCGGATCCCTGGTCGGAGAGTGAGGTTTCTTCTCTAAGATTACAACAGTGCAGCGGGCCCTAGACGGTGGTCGGGTGTTACAGATAGACCAAATCAACATATCACGAATTAGCGGTGTAATGAATGGCTACGCTATAGGGGCGCTATGTGACAGGCTCGTCAGATGGCTGCGGAGAATA
seq00023   ATAGTCCCTCAGCCATCCTGGAGCACACGGCGTTTTGAGCGCGTCCGGAACTTTATACGTCACGTATAGGCCGTTAGGATGCTTATGCACTTACGGGAGGTTTAACCGGGGTAGATATCTACTGATTACGCTAGCTCGCATTTGTCAAGACATGCGCTCATGTCGGTATTCCTTAAGTCCAAAGGCTGCTTGAAATATGCTACTCTCTTCCAGGGACGATTTGCCTGTGTGAAGGGACGACGTGACACTGCAAGTGGTGTCAATTTAATGTATCTTGGAAAGTCCCAATGTAGTCGAAAGTCCGTGGTCTCTGACCAGGCCGTTTCCCAGGGACTACCCAGTCGACTATTACCTTTATGAGCAGTTAACACACGGGCCAACAACCTTCCAATAACGTTCAGTAAGTAAGCACGCGGTAGAAGTTCTCTTTCGGTCGCAGCCTGCTGGTCGGTGAACCAAATATATCCTGGACTAGCTATAGGCGATGATAGTTGTTCAGGCAAGATTCAGGAAACAAGGGCAACAAGTGTGTGGTTAAATTTAGCCAAACCGGGGTTTGACCTTAGCTTCTAAGGACTACACGAACAAGCCCCCTTCGGGAAGTGACTGGACACTCCCGGCACCTAGCGACATCACATCATTCAAATTAGAGATCGTGACTTCTTCGGAAAGCCTGGTTACCTGCATTAATAGACCTAGCAGTAGACAGTTGAGTCTGTCCCTGATTAGACTGGGGCGGCCAGAGTCGACACTCCAGACGCCATGTCTCACGGTGCAGATGGTTACGAAAGGAAATCGTCAGCGCCCGATACAATTGAATGTGGAACGCACCCCCTATTGTGCTCCAGTAATTAGCGCACTGTCTCAAAAACCTCCCCGTGAGCAGATCAATATAACGCTGGCGCTAACCCGACGCAGACCCCTTGCCGCATAACGGTTCTGCAACGTTAAGCGGGGAGCGCGCCTTGACGGCGACCGCGTCATAACTCAATCAGAGTCAGTGTCCAGGGTATGACATATCACGTCTTCAGACGTAATGGGTATGAATCTGGCCGTTTTGCCGGCTGGCATCATGAACTACTCATAACCTATTGAGTAGATTGATTAACACTCCTGGCTTATGGCCTCCTTGTCCTGTAAGCCTCCCGCTTCTGCGGCGGGACTACGTGTCAAGCGTAGGAGCATGCTTCTAGGGCTGCTATCCCGTTGACTTGCATACATACCTGACATATTAATTGGGGAGACATGGACTTACCGGCGGGTCCATCTGGACATATTTTCACAGTGGGAGGAGTGCATGCTCATATGGACGCAGTAAGGTTTGGACCCTTCACTCAACTCCCGTTATTCAACCGGTCGGTTGTACAGGGTAGGTAGGCATTGCGGACGCGAACCCTTTACGCAACGCAGTCCTAAGGTCTTGGAGAATTGATAAACAGAGTGTCAAACTAAGCAAAGAACGACTGATGTACCGATTCCGTTTTTACCTGTCCCCCGGCCTATAACCACTTCGTGTAGGATTTCGGTAGTCCAGGGGTAGCCAGCGCAATGGAGGATTCAGCGCCGCCTACACCTCTTGGTTTACACACGGAGTCTGTTGTAGTATACAGTCAGAGTCGAATAGCGCCTTGCTGAGAGTAGCACGGCACCATGGATTTAGTTTGTCTTAACATATTGTACGCCGTGGGATACTGTGCGAGCAGCTGGTCCTGCAAGCACAAGGTAAGTGGGCGCCTCGATACAGGGGATACGCTCTTACTATGCAGCTCCGACTCCGCTTACTGGGGTAGCCACTTCCAACGGTCCTATTTGTCTGTTAGTGGGGGGTAATAATCACTTGAGAAGGTGCGAAACTAAAATAGCCCCCGCCATGTGCGTGGCCATGAGGTAGGTCCGCTGTTGATGGAATACGGGGTGGCAGGTGCGATTACGTGTAGAGGCGCGCTTTGAAACCTAACTGTTCCGAGATACATAATGGCTCATGTTCCGTCAACCGAAGGATCAATCGTTAGCACTCAGATTCGCACCCCAGTCTTATTAGAACTAACAAGGACCCAGCCGACCATAATACAACGATCAAGAATGGGTTCCCGGCATAACAACGCCCGGATCCCTGGTCGGAGAGTGAGGTTTCTTCTCTAAGATTACAACAGTGCAGCGGGCCCTAGACGGTGGTCGGGTGTTACAGATAGACCAAATCAACATATCACGAATTAGCGGTGTAATGAATGGCTACGCTATAGGGGCGCTATGTGACAGGCTCGTCAGATGGCTGCGGAGAATA
seq00024   ATAGTCCCTCAGCCATCCTGGAGCACACGGCGTTTTGAGCGCGTCCGGAACTTTATACGTCACGTATAGGCCGTTAGGATGCTTATGCACTTACGGGAGGTTTAACCGGGGTAGATATCTACTGATTACGCTAGCTCGCATTTGTCAAGACATGCGCTCATGTCGGTATTCCTTAAGTCCAAAGGCTGCTTGAAATATGCTACTCTCTTCCAGGGACGATTTGCCTGTGTGAAGGGACGACGTGACACTGCAAGTGGTGTCAATTTAATGTATCTTGGAAAGTCCCAATGTAGTCGAAAGTCCGTGGTCTCTGACCAGGCCGTTTCCCAGGGACTACCCAGTCGACTATTACCTTTATGAGCAGTTAACACACGGGCCAACAACCTTCCAATAACGTTCAGTAAGTAAGCACGCGGTAGAAGTTCTCTTTCGGTCGCAGCCTGCTGGTCGGTGAACCAAATATATCCTGGACTAGCTATAGGCGATGATAGTTGTTCAGGCAAGATTCAGGAAACAAGGGCAACAAGTGTGTGGTTAAATTTAGCCAAACCGGGGTTTGACCTTAGCTTCTAAGGACTACACGAACAAGCCCCCTTCGGGAAGTGACTGGACACTCCCGGCACCTAGCGACATCACATCATTCAAATTAGAGATCGTGACTTCTTCGGAAAGCCTGGTTACCTGCATTAATAGACCTAGCAGTAGACAGTTGAGTCTGTCCCTGATTAGACTGGGGCGGCCAGAGTCGACACTCCAGACGCCATGTCTCACGGTGCAGATGGTTACGAAAGGAAATCGTCAGCGCCCGATACAATTGAATGTGGAACGCACCCCCTATTGTGCTCCAGTAATTAGCGCACTGTCTCAAAAACCTCCCCGTGAGCAGATCAATATAACGCTGGCGCTAACCCGACGCAGACCCCTTGCCGCATAACGGTTCTGCAACGTTAAGCGGGGAGCGCGCCTTGACGGCGACCGCGTCATAACTCAATCAGAGTCAGTGTCCAGGGTATGACATATCACGTCTTCAGACGTAATGGGTATGAATCTGGCCGTTTTGCCGGCTGGCATCATGAACTACTCATAACCTATTGAGTAGATTGATTAACACTCCTGGCTTATGGCCTCCTTGTCCTGTAAGCCTCCCGCTTCTGCGGCGGGACTACGTGTCAAGCGTAGGAGCATGCTTCTAGGGCTGCTATCCCGTTGACTTGCATACATACCTGACATATTAATTGGGGAGACATGGACTTACCGGCGGGTCCATCTGGACATATTTTCACAGTGGGAGGAGTGCATGCTCATATGGACGCAGTAAGGTTTGGACCCTTCACTCAACTCCCGTTATTCAACCGGTCGGTTGTACAGGGTAGGTAGGCATTGCGGACGCGAACCCTTTACGCAACGCAGTCCTAAGGTCTTGGAGAATTGATAAACAGAGTGTCAAACTAAGCAAAGAACGACTGATGTACCGATTCCGTTTTTACCTGTCCCCCGGCCTATAACCACTTCGTGTAGGATTTCGGTAGTCCAGGGGTAGCCAGCGCAATGGAGGATTCAGCGCCGCCTACACCTCTTGGTTTACACACGGAGTCTGTTGTAGTATACAGTCAGAGTCGAATAGCGCCTTGCTGAGAGTAGCACGGCACCATGGATTTAGTTTGTCTTAACATATTGTACGCCGTGGGATACTGTGCGAGCAGCTGGTCCTGCAAGCACAAGGTAAGTGGGCGCCTCGATACAGGGGATACGCTCTTACTATGCAGCTCCGACTCCGCTTACTGGGGTAGCCACTTCCAACGGTCCTATTTGTCTGTTAGTGGGGGGTAATAATCACTTGAGAAGGTGCGAAACTAAAATAGCCCCCGCCATGTGCGTGGCCATGAGGTAGGTCCGCTGTTGATGGAATACGGGGTGGCAGGTGCGATTACGTGTAGAGGCGCGCTTTGAAACCTAACTGTTCCGAGATACATAATGGCTCATGTTCCGTCAACCGAAGGATCAATCGTTAGCACTCAGATTCGCACCCCAGTCTTATTAGAACTAACAAGGACCCAGCCGACCATAATACAACGATCAAGAATGGGTTCCCGGCTTAACAACGCCCGGATCCCTGGTCGGAGAGTGAGGTTTCTTCTCTAAGATTACAACAGTGCAGCGGGCCCTAGACGGTGGTCGGGTGTTACAGATAGACCAAATCAACATATCACGAATTAGCGGTGTAATGAATGGCTACGCTATAGGGGCGCTATGTGACAGGCTCGTCAGATGGCTGCGGAGAATA
seq00025   ATAGTCCCTCAGCCATCCTGGAGCACACGGCGTTTTGAGCGCGTCCGGAACTTTATACGTCACGTATAGGCCGTTAGGATGCTTATGCACTTACGGGAGGTTTAACCGGGGTAGATATCTACTGATTACGCTAGCTCGCATTTGTCAAGACATGCGCTCATGTCGGTATTCCTTAAGTCCAAAGGCTGCTTGAAATATGCTACTCTCTTCCAGGGACGATTTGCCTGTGTGAAGGGACGACGTGACACTGCAAGTGGTGTCAATTTAATGTATCTTGGAAAGTCCCAATGTAGTCGAAAGTCCGTGGTCTCTGACCAGGCCGTTTCCCAGGGACTACCCAGTCGACTATTACCTTTATGAGCAGTTAACACACGGGCCAACAACCTTCCAATAACGTTCAGTAAGTAAGCACGCGGTAGAAGTTCTCTTTCGGTCGCAGCCTGCTGGTCGGTGAACCAAATATATCCTGGACTAGCTATAGGCGATGATAGTTGTTCAGGCAAGATTCAGGAAACAAGGGCAACAAGTGTGTGGTTAAATTTAGCCAAACCGGGGTTTGACCTTAGCTTCTAAGGACTACACGAACAAGCCCCCTTCGGGAAGTGACTGGACACTCCCGGCACCTAGCGACATCACATCATTCAAATTAGAGATCGTGACTTCTTCGGAAAGCCTGGTTACCTGCATTAATAGACCTAGCAGTAGACAGTTGAGTCTGTCCCTGATTAGACTGGGGCGGCCAGAGTCGACACTCCAGACGCCATGTCTCACGGTGCAGATGGTTACGAAAGGAAATCGTCAGCGCCCGATACAATTGAATGTGGAACGCACCCCCTATTGTGCTCCAGTAATTAGCGCACTGTCTCAAAAACCTCCCCGTGAGCAGATCAATATAACGCTGGCGCTAACCCGACGCAGACCCCTTGCCGCATAACGGTTCTGCAACGTTAAGCGGGGAGCGCGCCTTGACGGCGACCGCGTCATAACTCAATCAGAGTCAGTGTCCAGGGTATGACATATCACGTCTTCAGACGTAATGGGTATGAATCTGGCCGTTTTGCCGGCTGGCATCATGAACTACTCATAACCTATTGAGTAGATTGATTAACACTCCTGGCTTATGGCCTCCTTGTCCTGTAAGCCTCCCGCTTCTGCGGCGGGACTACGTGTCAAGCGTAGGAGCATGCTTCTAGGGCTGCTATCCCGTTGACTTGCATACATACCTGACATATTAATTGGGGAGACATGGACTTACCGGCGGGTCCATCTGGACATATTTTCACAGTGGGAGGAGTGCATGCTCATATGGACGCAGTAAGGTTTGGACCCTTCACTCAACTCCCGTTATTCAACCGGTCGGTTGTACAGGGTAGGTAGGCATTGCGGACGCGAACCCTTTACGCAACGCAGTCCTAAGGTCTTGGAGAATTGATAAACAGAGTGTCAAACTAAGCAAAGAACGACTGATGTACCGATTCCGTTTTTACCTGTCCCCCGGCCTATAACCACTTCGTGTAGGATTTCGGTAGTCCAGGGGTAGCCAGCGCAATGGAGGATTCAGCGCCGCCTACACCTCTTGGTTTACACACGGAGTCTGTTGTAGTATACAGTCAGAGTCGAATAGCGCCTTGCTGAGAGTAGCACGGCACCATGGATTTAGTTTGTCTTAACATATTGTACGCCGTGGGATACTGTGCGAGCAGCTGGTCCTGCAAGCACAAGGTAAGTGGGCGCCTCGATACAGGGGATACGCTCTTACTATGCAGCTCCGACTCCGCTTACTGGGGTAGCCACTTCCAACGGTCCTATTTGTCTGTTAGTGGGGGGTAATAATCACTTGAGAAGGTGCGAAACTAAAATAGCCCCCGCCATGTGCGTGGCCATGAGGTAGGTCCGCTGTTGATGGAATACGGGGTGGCAGGTGCGATTACGTGTAGAGGCGCGCTTTGAAACCTAACTGTTCCGAGATACATAATGGCTCATGTTCCGTCAACCGAAGGATCAATCGTTAGCACTCAGATTCGCACCCCAGTCTTATTAGAACTAACAAGGACCCAGCCGACCATAATACAACGATCAAGAATGGGTTCCCGGCTTAACAACGCCCGGAGCCCTGGTCGGAGAGTGAGGTTTCTTCTCTAAGATTACAACAGTGCAGCGGGCCCTAGACGGTGGTCGGGTGTTACAGATAGACCAAATCAACATATCACGAATTAGCGGTGTAATGAATGGCTACGCTATAGGGGCGCTATGTGACAGGCTCGTCAGATGGCTGCGGAGAATA
seq00026   ATAGTCCCTCAGCCATCCTGGAGCACACGGCGTTTTGAGCGCGTCCGGAACTTTATACGTCACGTATAGGCCGTTAGGATGCTTATGCACTTACGGGAGGTTTAACCGGGGTAGATATCTACTGATTACGCTAGCTCGCATTTGTCAAGACATGCGCTCATGTCGGTATTCCTTAAGTCCAAAGGCTGCTTGAAATATGCTACTCTCTTCCAGGGACGATTTGCCTGTTTGAAGGGACGACGTGACACTGCAAGTGGTGTCAATTTAATGTATCTTGGAAAGTCCCAATGTAGTCGAAAGTCCGTGGTCTCTGACCAGGCCGTTTCCCAGGGACTACCCAGTCGACTATTACCTTTATGAGCAGTTAACACACGGGCCAACAACCTTCCAATAACGTTCAGTAAGTAAGCACGCGGTAGAAGTTCTCTTTCGGTCGCAGCCTGCTGGTCGGTGAACCAAATATATCCTGGACTAGCTATAGGCGATGATAGTTGTTCAGGCAAGATTCAGGAAACAAGGGCAACAAGTGTGTGGTTAAATTTAGCCAAACCGGGGTTTGACCTTAGCTTCTAAGGACTACACGAACAAGCCCCCTTCGGGAAGTGACTGGACACTCCCGGCACCTAGCGACATCACATCATTCAAATTAGAGATCGTGACTTCTTCGGAAAGCCTGGTTACCTGCATTAATAGACCTAGCAGTAGACAGTTGAGTCTGTCCCTGATTAGACTGGGGCGGCCAGAGTCGACACTCCAGACGCCATGTCTCACGGTGCAGATGGTTACGAAAGGAAATCGTCAGCGCCCGATACAATTGAATGTGGAACGCACCCCCTATTGTGCTCCAGTAATTAGCGCACTGTCTCAAAAACCTCCCCGTGAGCAGATCAATATAACGCTGGCGCTAACCCGACGCAGACCCCTTGCCGCATAACGGTTCTGCAACGTTAAGCGGGGAGCGCGCCTTGACGGCGACCGCGTCATAACTCAATCAGAGTCAGTGTCCAGGGTATGACATATCACGTCTTCAGACGTAATGGGTATGAATCTGGCCGTTTTGCCGGCTGGCATCATGAACTACTCATAACCTATTGAGTAGATTGATTAACACTCCTGGCTTATGGCCTCCTTGTCCTGTAAGCCTCCCGCTTCTGCGGCGGGACTACGTGTCAAGCGTAGGAGCATGCTTCTAGGGCTGCTATCCCGTTGACTTGCATACATACCTGACATATTAATTGGGGAGACATGGACTTACCGGCGGGTCCATCTGGACATATTTTCACAGTGGGAGGAGTGCATGCTCATATGGACGCAGTAAGGTTTGGACCCTTCACTCAACTCCCGTTATTCAACCGGTCGGTTGTACAGGGTAGGTAGGCATTGCGGACGCGAACCCTTTACGCAACGCAGTCCTAAGGTCTTGGAGAATTGATAAACAGAGTGTCAAACTAAGCAAAGAACGACTGATGTACCGATTCCGTTTTTACCTGTCCCCCGGCCTATAACCACTTCGTGTAGGATTTCGGTAGTCCAGGGGTAGCCAGCGCAATGGAGGATTCAGCGCCGCCTACACCTCTTGGTTTACACACGGAGTCTGTTGTAGTATACAGTCAGAGTCGAATAGCGCCTTGCTGAGAGTAGCACGGCACCATGGATTTAGTTTGTCTTAACATATTGTACGCCGTGGGATACTGTGCGAGCAGCTGGTCCTGCAAGCACAAGGTAAGTGGGCGCCTCGATACAGGGGATACGCTCTTACTATGCAGCTCCGACTCCGCTTACTGGGGTAGCCACTTCCAACGGTCCTATTTGTCTGTTAGTGGGGGGTAATAATCACTTGAGAAGGTGCGAAACTAAAATAGCCCCCGCCATGTGCGTGGCCATGAGGTAGGTCCGCTGTTGATGGAATACGGGGTGGCAGGTGCGATTACGTGTAGAGGCGCGCTTTGAAACCTAACTGTTCCGAGATACATAATGGCTCATGTTCCGTCAACCGAAGGATCAATCGTTAGCACTCAGATTCGCACCCCAGTCTTATTAGAACTAACAAGGACCCAGCCGACCATAATACAACGATCAAGAATGGGTTCCCGGCATAACAACGCCCGGATCCCTGGTCGGAGAGTGAGGTTTCTTCTCTAAGATTACAACAGTGCAGCGGGCCCTAGACGGTGGTCGGGTGTTACAGATAGACCAAATCAACATATCACGAATTAGCGGTGTAATGAATGGCTACGCTATAGGGGCGCTATGTTACAGGCTCGTCAGATGGCTGCGGAGAATA
seq00027   ATAGTCCCTCAGCCATCCTGGAGCACACGGCGTTTTGAGCGCGTCCGGAACTTTATACGTCACGTATAGGCCGTTAGGATGCTTATGCACTTACGGGAGGTTTAACCGGGGTAGATATCTACTGATTACGCTAGCTCGCATTTGTCAAGACATGCGCTCATGTCGGTATTCCTTAAGTCCAAAGGCTGCTTGAAATATGCTACTCTCTTCCAGGGACGATTTGCCTGTGTGAAGGGACGACGTGACACTGCAAGTGGTGTCAATTTAATGTATCTTGGAAAGTCCCAATGTAGTCGAAAGTCCGTGGTCTCTGACCAGGCCGTTTCCCAGGGACTACCCAGTCGACTATTACCTTTATGAGCAGTTAACACACGGGCCAACAACCTTCCAATAACGTTCAGTAAGTAAGCACGCGGTAGAAGTTCTCTTTCGGTCGCAGCCTGCTGGTCGGTGAACCAAATATATCCTGGACTAGCTATAGGCGATGATAGTTGTTCAGGCAAGATTCAGGAAACAAGGGCAACAAGTGTGTGGTTAAATTTAGCCAAACCGGGGTTTGACCTTAGCTTCTAAGGACTACACGAACAAGCCCCCTTCGGGAAGTGACTGGACACTCCCGGCACCTAGCGACATCACATCATTCAAATTAGAGATCGTGACTTCTTCGGAAAGCCTGGTTACCTGCATTAATAGACCTAGCAGTAGACAGTTGAGTCTGTCCCTGATTAGACTGGGGCGGCCAGAGTCGACACTCCAGACGCCATGTCTCACGGTGCAGATGGTTACGAAAGGAAATCGTCAGCGCCCGATACAATTGAATGTGGAACGCACCCCCTATTGTGCTCCAGTAATTAGCGCACTGTCTCAAAAACCTCCCCGTGAGCAGATCAATATAACGCTGGCGCTAACCCGACGCAGACCCCTTGCCGCATAACGGTTCTGCAACGTTAAGCGGGGAGCGCGCCTTGACGGCGACCGCGTCATAACTCAATCAGAGTCAGTGTCCAGGGTATGACATATCACGTCTTCAGACGTAATGGGTATGAATCTGGCCGTTTTGCCGGCTGGCATCATGAACTACTCATAACCTATTGAGTAGATTGATTAACACTCCTGGCTTATGGCCTCCTTGTCCTGTAAGCCTCCCGCTTCTGCGGCGGGACTACGTGTCAAGCGTAGGAGCATGCTTCTAGGGCTGCTATCCCGTTGACTTGCATACATACCTGACATATTAATTGGGGAGACATGGACTTACCGGCGGGTCCATCTGGACATATTTTCACAGTGGGAGGAGTGCATGCTCATATGGACGCAGTAAGGTTTGGACCCTTCACTCAACTCCCGTTATTCAACCGGTCGGTTGTACAGGGTAGGTAGGCATTGCGGACGCGAACCCTTTACGCAACGCAGTCCTAAGGTCTTGGAGAATTGATAAACAGAGTGTCAAACTAAGCAAAGAACGACTGATGTACCGATTCCGTTTTTACCTGTCCCCCGGCCTATAACCACTTCGTGTAGGATTTCGGTAGTCCAGGGGTAGCCAGCGCAATGGAGGATTCAGCGCCGCCTACACCTCTTGGTTTACACACGGAGTCTGTTGTAGTATACAGTCAGAGTCGAATAGCGCCTTGCTGAGAGTAGCACGGCACCATGGATTTAGTTTGTCTTAACATATTGTACGCCGTGGGATACTGTGCGAGCAGCTGGTCCTGCAAGCACAAGGTAAGTGGGCGCCTCGATACAGGGGATACGCTCTTACTATGCAGCTCCGACTCCGCTTACTGGGGTAGCCACTTCCAACGGTCCTATTTGTCTGTTAGTGGGGGGTAATAATCACTTGAGAAGGTGCGAAACTAAAATAGCCCCCGCCATGTGCGTGGCCATGAGGTAGGTCCGCTGTTGATGGAATACGGGGTGGGAGGTGCGATTACGTGTAGAGGCGCGCTTTGAAACCTAACTGTTCCGAGATACATAATGGCTCATGTTCCGTCAACCGAAGGATCAATCGTTAGCACTCAGATTCGCACCCCAGTCTTATTAGAACTAACAAGGACCCAGCCGACCATAATGCAACGATCAAGAATGGGTTCCCGGCATAACAACGCCCGGATCCCTGGTCGGAGAGTGAGGTTTCTTCTCTAAGATTACAACAGTGCAGCGGGCCCTAGACGGTGGTCGGGTGTTACAGATAGACCAAATCAACATATCACGAATTAGCGGTGTAATGAATGGCTACGCTATAGGGGCGCTATGTGACAGGCTCGTCAGATGGCTGCGGAGAATA
seq00028   ATAGTCCCTCAGCCATCCTGGAGCACACGGCGTTTTGAGCGCGTCCGGAACTTTATACGTCACGTATAGGCCGTTAGGATGCTTATGCACTTACGGGAGGTTTAACCGGGGTAGATATCTACTGATTACGCTAGCTCGCATTTGTCAAGACATGCGCTCATGTCGGTATTCCTTAAGTCCAAAGGCTGCTTGAAATATGCTACTCTCTTCCAGGGACGATTTGCCTGTGTGAAGGGACGACGTGACACTGCAAGTGGTGTCAATTTAATGTATCTTGGAAAGTCCCAATGTAGTCGAAAGTCCGTGGTCTCTGACCAGGCCGTTTCCCAGGGACTACCCAGTCGACTATTACCTTTATGAGCAGTTAACACACGGGCCAACAACCTTCCAATAACGTTCAGTAAGTAAGCACGCGGTAGAAGTTCTCTTTCGGTCGCAGCCTGCTGGTCGGTGAACCAAATATATCCTGGACTAGCTATAGGCGATGATAGTTGTTCAGGCAAGATTCAGGAAACAAGGGCAACAAGTGTGTGGTTAAATTTAGCCAAACCGGGGTTTGACCTTAGCTTCTAAGGACTACACGAACAAGCCCCCTTCGGGAAGTGACTGGACACTCCCGGCACCTAGCGACATCACATCATTCAAATTAGAGATCGTGACTTCTTCGGAAAGCCTGGTTACCTGCATTCATAGACCTAGCAGTAGACAGTTGAGTCTGTCCCTGATTAGACTGGGGCGGCCAGAGTCGACACTCCAGACGCCATGTCTCACGGTGCAGATGGTTACGAAAGGAAATCGTCAGCGCCCGATACAATTGAATGTGGAACGCACCCCCTATTGTGCTCCAGTAATTAGCGCACTGTCTCAAAAACCTCCCCGTGAGCAGATCAATATAACGCTGGCGCTAACCCGACGCAGACCCCTTGCCGCATAACGGTTCTGCAACGTTAAGCGGGGAGCGCGCCTTGACGGCGACCGCGTCATAACTCAATCAGAGTCAGTGTCCAGGGTATGACATATCACGTCTTCAGACGTAATGGGTATGAATCTGGCCGTTTTGCCGGCTGGCATCATGAACTACTCATAACCTATTGAGTAGATTGATTAACACTCCTGGCTTATGGCCTCCTTGTCCTGTAAGCCTCCCGCTTCTGCGGCGGGACTACGTGTCAAGCGTAGGAGCATGCTTCTAGGGCTGCTATCCCGTTGACTTGCATACATACCTGACATATTAATTGGGGAGACATGGACTTACCGGCGGGTCCATCTGGACATATTTTCACAGTGGGAGGAGTGCATGCTCATATGGACGCAGTAAGGTTTGGACCCTTCACTCAACTCCCGTTATTCAACCGGTCGGTTGTACAGGGTAGGTAGGCATTGCGGACGCGAACCCTTTACGCAACGCAGTCCTAAGGTCTTGGAGAATTGATAAACAGAGTGTCAAACTAAGCAAAGAACGACTGATGTACCGATTCCGTTTTTACCTGTCCCCCGGCCTATAACCACTTCGTGTAGGATTTCGGTAGTCCAGGGGTAGCCAGCGCAATGGAGGATTCAGCGCCGCCTACACCTCTTGGTTTACACACGGAGTCTGTTGTAGTATACAGTCAGAGTCGAATAGCGCCTTGCTGAGAGTAGCACGGCACCATGGATTTAGTTTGTCTTAACATATTGTACGCCGTGGGATACTGTGCGAGCAGCTGGTCCTGCAAGCACAAGGTAAGTGGGCGCCTCGATACAGGGGATACGCTCTTACTATGCAGCTCCGACTCCGCTTACTGGGGTAGCCACTTCCAACGGTCCTATTTGTCTGTTAGTGGGGGGTAATAATCACTTGAGAAGGTGCGAAACTAAAATAGCCCCCGCCATGTGCGTGGCCATGAGGTAGGTCCGCTGTTGATGGAATACGGGGTGGCAGGTGCGATTACGTGTAGAGGCGCGCTTTGAAACCTAACTGTTCCGAGATACATAATGGCTCATGTTCCGTCAACCGAAGGATCAATCGTTAGCACTCAGATTCGCACCCCAGTCTTATTAGAACTAACAAGGACCCAGCCGACCATAATACAACGATCAAGAATGGGTTCCCGGCATAACAACGCCCGGATCCCTGGTCGGAGAGTGAGGTTTCTTCTCTAAGATTACAACAGTGCAGCGGGCCCTAGACGGTGGTCGGGTGTTACAGATAGACCAAATCAACATATCACGAATTAGCGGTGTAATGAATGGCTACGCTATAGGGGCGCTATGTGACAGGCTCGTCAGATGGCTGCGGAGAATA
seq00029   ATAGTCCCTCAGCCATCCTGGAGCACACGGCGTTTTGAGCGCGTCCGGAACTTTATACGTCACGTATAGGCCGTTAGGATGCTTATGCACTTACGGGAGGTTTAACCGGGGTAGATATCTACTGATTACGCTAGCTCGCATTTGTCAAGACATGCGCTCATGTCGGTATTCCTTAAGTCCAAAGGCTGCTTGAAATATGCTACTCTCTTCCAGGGACGATTTGCCTGTGTGAAGGGACGACGTGACACTGCAAGTGGTGTCAATTTAATGTATCTTGGAAAGTCCCAATGTAGTCGAAAGTCCGTGGTCTCTGACCAGGCCGTTTCCCAGGGACTACCCAGTCGACTATTACCTTTATGAGCAGTTAACACACGGGCCAACAACCTTCCAATAACGTTCAGTAAGTAAGCACGCGGTAGAAGTTCTCTTTCGGTCGCAGCCTGCTGGTCGGTGAACCAAATATATCCTGGACTAGCTATAGGCGATGATAGTTGTTCAGGCAAGATTCAGGAAACAAGGGCAACAAGTGTGTGGTTAAATTTAGCCAAACCGGGGTTTGACCTTAGCTTCTAAGGACTACACGAACAAGCCCCCTTCGGGAAGTGACTGGACACTCCCGGCACCTAGCGACATCACATCATTCAAATTAGAGATCGTGACTTCTTCGGAAAGCCTGGTTACCTGCATTCATAGACCTAGCAGTAGACAGTTGAGTCTGTCCCTGATTAGACTGGGGCGGCCAGAGTCGACACTCCAGACGCCATGTCTCACGGTGCAGATGGTTACGAAAGGAAATCGTCAGCGCCCGATACAATTGAATGTGGAACGCACCCCCTATTGTGCTCCAGTAATTAGCGCACTGTCTCAAAAACCTCCCCGTGAGCAGATCAATATAACGCTGGCGCTAACCCGACGCAGACCCCTTGCCGCATAACGGTTCTGCAACGTTAAGCGGGGAGCGCGCCTTGACGGCGACCGCGTCATAACTCAATCAGAGTCAGTGTCCAGGGTATGACATATCACGTCTTCAGACGTAATGGGTATGAATCTGGCCGTTTTGCCGGCTGGCATCATGAACTACTCATAACCTATTGAGTAGATTGATTAACACTCCTGGCTTATGGCCTCCTTGTCCTGTAAGCCTCCCGCTTCTGCGGCGGGACTACGTGTCAAGCGTAGGAGCATGCTTCTAGGGCTGCTATCCCGTTGACTTGCATACATACCTGACATATTAATTGGGGAGACATGGACTTACCGGCGGGTCCATCTGGACATATTTTCACAGTGGGAGGAGTGCATGCTCATATGGACGCAGTAAGGTTTGGACCCTTCACTCAACTCCCGTTATTCAACCGGTCGGTTGTACAGGGTAGGTAGGCATTGCGGACGCGAACCCTTTACGCAACGCAGTCCTAAGGTCTTGGAGAATTGATAAACAGAGTGTCAAACTAAGCAAAGAACGACTGATGTACCGATTCCGTTTTTACCTGTCCCCCGGCCTATAACCACTTCGTGTAGGATTTCGGTAGTCCAGGGGTAGCCAGCGCAATGGAGGATTCAGCGCCGCCTACACCTCTTGGTTTACACACGGAGTCTGTTGTAGTATACAGTCAGAGTCGAATAGCGCCTTGCTGAGAGTAGCACGGCACCATGGATTTAGTTTGTCTTAACATATTGTACGCCGTGGGATACTGTGCGAGCAGCTGGTCCTGCAAGCACAAGGTAAGTGGGCGCCTCGATACAGGGGATACGCTCTTACTATGCAGCTCCGACTCCGCTTACTGGGGTAGCCACTTCCAACGGTCCTATTTGTCTGTTAGTGGGGGGTAATAATCACTTGAGAAGGTGCGAAACTAAAATAGCCCCCGCCATGTGCGTGGCCATGAGGTAGGTCCGCTGTTGATGGAATACGGGGTGGCAGGTGCGATTACGTGTAGAGGCGCGCTTTGAAACCTAACTGTTCCGAGATACATAATGGCTCATGTTCCGTCAACCGAAGGATCAATCGTTAGCACTCAGATTCGCACCCCAGTCTTATTAGAACTAACAAGGACCCAGCCGACCATAATACAACGATCAAGAATGGGTTCCCGGCATAACAACGCCCGGATCCCTGGTCGGAGAGTGAGGTTTCTTCTCTAAGATTACAACAGTGCAGCGGGCCCTAGACGGTGGTCGGGTGTTACAGATAGACCAAATCAACATATCACGAATTAGCGGTGTAATGAATGGCTACGCTATAGGGGCGCTATGTGACAGGCTCGTCAGATGGCTGCGGAGAATA
seq00030   ATAGTCCCTCAGCCATCCTGGAGCACACGGCGTTTTGAGCGCGTCCGGAACTTTATACGTCACGTATAGGCCGTTAGGATGCTTATGCACTTACGGGAGGTTTAACCGGGGTAGATATCTACTGATTACGCTAGCTCGCATTTGTCAAGACATGCGCTCATGTCGGTATTCCTTAAGTCCAAAGGCTGCTTGAAATATGCTACTCTCTTCCAGGGACGATTTGCCTGTGTGAAGGGACGACGTGACACTGCAAGTGGTGTCAATTTAATGTATCTTGGAAAGTCCCAATGTAGTCGAAAGTCCGTGGTCTCTGACCAGGCCGTTTCCCAGGGACTACCCAGTCGACTATTACCTTTATGAGCAGTTAACACACGGGCCAACAACCTTCCAATAACGTTCAGTAAGTAAGCACGCGGTAGAAGTTCTCTTTCGGTCGCAGCCTGCTGGTCGGTGAACCAAATATATCCTGGACTAGCTATAGGCGATGATAGTTGTTCAGGCAAGATTCAGGAAACAAGGGCAACAAGTGTGTGGTTAAATTTAGCCAAACCGGGGTTTGACCTTAGCTTCTAAGGACTACACGAACAAGCCCCCTTCGGGAAGTGACTGGACACTCCCGGCACCTAGCGACATCACATCATTCAAATTAGAGATCGTGACTTCTTCGGAAAGCCTGGTTACCTGCATTAATAGACCTAGCAGTAGACAGTTGAGTCTGTCCCTGATTAGACTGGGGCGGCCAGAGTCGACACTCCAGACGCCATGTCTCACGGTGCAGATGGTTACGAAAGGAAATCGTCAGCGCCCGATACAATTGAATGTGGAACGCACCCCCTATTGTGCTCCAGTAATTAGCGCACTGTCTCAAAAACCTCCCCGTGAGCAGATCAATATAACGCTGGCGCTAACCCGACGCAGACCCCTTGCCGCATAACGGTTCTGCAACGTTAAGCGGGGAGCGCGCCTTGACGGCGACCGCGTCATAACTCAATCAGAGTCAGTGTCCAGGGTATGACATATCACGTCTTCAGACGTAATGGGTATGAATCTGGCCGTTTTGCCGGCTGGCATCATGAACTACTCATAACCTATTGAGTAGATTGATTAACACTCCTGGCTTATGGCCTCCTTGTCCTGTAAGCCTCCCGCTTCTGCGGCGGGACTACGTGTCAAGCGTAGGAGCATGCTTCTAGGGCTGCTATCCCGTTGACTTGCATACATACCTGACATATTAATTGGGGAGACATGGACTTACCGGCGGGTCCATCTGGACATATTTTCACAGTGGGAGGAGTGCATGCTCATATGGACGCAGTAAGGTTTGGACCCTTCACTCAACTCCCGTTATTCAACCGGTCGGTTGTACAGGGTAGGTAGGCATTGCGGACGCGAACCCTTTACGCAACGCAGTCCTAAGGTCTTGGAGAATTGATAAACAGAGTGTCAAACTAAGCAAAGAACGACTGATGTACCGATTCCGTTTTTACCTGTCCCCCGGCCTATAACCACTTCGTGTAGGATTTCGGTAGTCCAGGGGTAGCCAGCGCAATGGAGGATTCAGCGCCGCCTACACCTCTTGGTTTACACACGGAGTCTGTTGTAGTATACAGTCAGAGTCGAATAGCGCCTTGCTGAGAGTAGCACGGCACCATGGATTTAGTTTGTCTTAACATATTGTACGCCGTGGGATACTGTGCGAGCAGCTGGTCCTGCAAGCACAAGGTAAGTGGGCGCCTCGATACAGGGGATACGCTCTTACTATGCAGCTCCGACTCCGCTTACTGGGGTAGCCACTTCCAACGGTCCTATTTGTCTGTTAGTGGGGGGTAATAATCACTTGAGAAGGTGCGAAACTAAAATAGCCCCCGCCATGTGCGTGGCCATGAGGTAGGTCCGCTGTTGATGGAATACGGGGTGGGAGGTGCGATTACGTGTAGAGGCGCGCTTTGAAACCTAACTGTTCCGAGATACATAATGGCTCATGTTCCGTCAACCGAAGGATCAATCGTTAGCACTCAGATTCGCACCCCAGTCTTATTAGAACTAACAAGGACCCAGCCGACCATAATGCAACGATCAAGAATGGGTTCCCGGCATAACAACGCCCGGATCCCTGGTCGGAGAGTGAGGTTTCTTCTCTAAGATTACAACAGTGCAGCGGGCCCTAGACGGTGGTCGGGTGTTACAGATAGACCAAATCAACATATCACGAATTAGCGGTGTAATGAATGGCTACGCTATAGGGGCGCTATGTGACAGGCTCGTCAGATGGCTGCGGAGAATA
seq00031   ATAGTCCCTCAGCCATCCTGGAGCACACGGCGTTTTGAGCGCGTCCGGAACTTTATACGTCACGTATAGGCCGTTAGGATGCTTATGCACTTACGGGAGGTTTAACCGGGGTAGATATCTACTGATTACGCTAGCTCGCATTTGTCAAGACATGCGCTCATGTCGGTATTCCTTAAGTCCAAAGGCTGCTTGAAATATGCTACTCTCTTCCAGGGACGATTTGCCTGTGTGAAGGGACGACGTGACACTGCAAGTGGTGTCAATTTAATGTATCTTGGAAAGTCCCAATGTAGTCGAAAGTCCGTGGTCTCTGACCAGGCCGTTTCCCAGGGACTACCCAGTCGACTATTACCTTTATGAGCAGTTAACACACGGGCCAACAACCTTCCAATAACGTTCAGTAAGTAAGCACGCGGTAGAAGTTCTCTTTCGGTCGCAGCCTGCTGGTCGGTGAACCAAATATATCCTGGACTAGCTATAGGCGATGATAGTTGTTCAGGCAAGATTCAGGAAACAAGGGCAACAAGTGTGTGGTTAAATTTAGCCAAACCGGGGTTTGACCTTAGCTTCTAAGGACTACACGAACAAGCCCCCTTCGGGAAGTGACTGGACACTCCCGGCACCTAGCGACATCACATCATTCAAATTAGAGATCGTGACTTCTTCGGAAAGCCTGGTTACCTGCATTAATAGACCTAGCAGTAGACAGTTGAGTCTGTCCCTGATTAGACTGGGGCGGCCAGAGTCGACACTCCAGACGCCATGTCTCACGGTGCAGATGGTTACGAAAGGAAATCGTCAGCGCCCGATACAATTGAATGTGGAACGCACCCCCTATTGTGCTCCAGTAATTAGCGCACTGTCTCAAAAACCTCCCCGTGAGCAGATCAATATAACGCTGGCGCTAACCCGACGCAGACCCCTTGCCGCATAACGGTTCTGCAACGTTAAGCGGGGAGCGCGCCTTGACGGCGACCGCGTCATAACTCAATCAGAGTCAGTGTCCAGGGTATGACATATCACGTCTTCAGACGTAATGGGTATGAATCTGGCCGTTTTGCCGGCTGGCATCATGAACTACTCATAACCTATTGAGTAGATTGATTAACACTCCTGGCTTATGGCCTCCTTGTCCTGTAAGCCTCCCGCTTCTGCGGCGGGACTACGTGTCAAGCGTAGGAGCATGCTTCTAGGGCTGCTATCCCGTTGACTTGCATACATACCTGACATATTAATTGGGGAGACATGGACTTACCGGCGGGTCCATCTGGACATATTTTCACAGTGGGAGGAGTGCATGCTCATATGGACGCAGTAAGGTTTGGACCCTTCACTCAACTCCCGTTATTCAACCGGTCGGTTGTACAGGGTAGGTAGGCATTGCGGACGCGAACCCTTTACGCAACGCAGTCCTAAGGTCTTGGAGAATTGATAAACAGAGTGTCAAACTAAGCAAAGAACGACTGATGTACCGATTCCGTTTTTACCTGTCCCCCGGCCTATAACCACTTCGTGTAGGATTTCGGTAGTCCAGGGGTAGCCAGCGCAATGGAGGATTCAGCGCCGCCTACACCTCTTGGTTTACACACGGAGTCTGTTGTAGTATACAGTCAGAGTCGAATAGCGCCTTGCTGAGAGTAGCACGGCACCATGGATTTAGTTTGTCTTAACATATTGTACGCCGTGGGATACTGTGCGAGCAGCTGGTCCTGCAAGCACAAGGTAAGTGGGCGCCTCGATACAGGGGATACGCTCTTACTATGCAGCTCCGACTCCGCTTACTGGGGTAGCCACTTCCAACGGTCCTATTTGTCTGTTAGTGGGGGGTAATAATCACTTGAGAAGGTGCGAAACTAAAATAGCCCCCGCCATGTGCGTGGCCATGAGGTAGGTCCGCTGTTGATGGAATACGGGGTGGCAGGTGCGATTACGTGTAGAGGCGCGCTTTGAAACCTAACTGTTCCGAGATACATAATGGCTCATGTTCCGTCAACCGAAGGATCAATCGTTAGCACTCAGATTCGCACCCCAGTCTTATTAGAACTAACAAGGACCCAGCCGACCATAATACAACGATCAAGAATGGGTTCCCGGCATAACAACGCCCGGATCCCTGGTCGGAGAGTGAGGTTTCTTCTCTAAGATTACAACAGTGCAGCGGGCCCTAGACGGTGGTCGGGTGTTACAGATAGACCAAATCAACATATCACGAATTAGCGGTGTAATGAATGGCTACGCTATAGGGGCGCTATGTGACAGGCTCGTCAGATGGCTGCGGAGAATA
seq00032   ATAGTCCCTCAGCCATCCTGGAGCACACGGCGTTTTGAGCGCGTCCGGAACTTTATACGTCACGTATAGGCCGTTAGGATGCTTATGCACTTACGGGAGGTTTAACCGGGGTAGATATCTACTGATTACGCTAGCTCGCATTTGTCAAGACATGCGCTCATGTCGGTATTCCTTAAGTCCAAAGGCTGCTTGAAATATGCTACTCTCTTCCAGGGACGATTTGCCTGTGTGAAGGGACGACGTGACACTGCAAGTGGTGTCAATTTAATGTATCTTGGAAAGTCCCAATGTAGTCGAAAGTCCGTGGTCTCTGACCAGGCCGTTTCCCAGGGACTACCCAGTCGACTATTACCTTTATGAGCAGTTAACACACGGGCCAACAACCTTCCAATAACGTTCAGTAAGTAAGCACGCGGTAGAAGTTCTCTTTCGGTCGCAGCCTGCTGGTCGGTGAACCAAATATATCCTGGACTAGCTATAGGCGATGATAGTTGTTCAGGCAAGATTCAGGAAACAAGGGCAACAAGTGTGTGGTTAAATTTAGCCAAACCGGGGTTTGACCTTAGCTTCTAAGGACTACACGAACAAGCCCCCTTCGGGAAGTGACTGGACACTCCCGGCACCTAGCGACATCACATCATTCAAATTAGAGATCGTGACTTCTTCGGAAAGCCTGGTTACCTGCATTAATAGACCTAGCAGTAGACAGTTGAGTCTGTCCCTGATTAGACTGGGGCGGCCAGAGTCGACACTCCAGACGCCATGTCTCACGGTGCAGATGGTTACGAAAGGAAATCGTCAGCGCCCGATACAATTGAATGTGGAACGCACCCCCTATTGTGCTCCAGTAATTAGCGCACTGTCTCAAAAACCTCCCCGTGAGCAGATCAATATAACGCTGGCGCTAACCCGACGCAGACCCCTTGCCGCATAACGGTTCTGCAACGTTAAGCGGGGAGCGCGCCTTGACGGCGACCGCGTCATAACTCAATCAGAGTCAGTGTCCAGGGTATGACATATCACGTCTTCAGACGTAATGGGTATGAATCTGGCCGTTTTGCCGGCTGGCATCATGAACTACTCATAACCTATTGAGTAGATTGATTAACACTCCTGGCTTATGGCCTCCTTGTCCTGTAAGCCTCCCGCTTCTGCGGCGGGACTACGTGTCAAGCGTAGGAGCATGCTTCTAGGGCTGCTATCCCGTTGACTTGCATACATACCTGACATATTAATTGGGGAGACATGGACTTACCGGCGGGTCCATCTGGACATATTTTCACAGTGGGAGGAGTGCATGCTCATATGGACGCAGTAAGGTTTGGACCCTTCACTCAACTCCCGTTATTCAACCGGTCGGTTGTACAGGGTAGGTAGGCATTGCGGACGCGAACCCTTTACGCAACGCAGTCCTAAGGTCTTGGAGAATTGATAAACAGAGTGTCAAACTAAGCAAAGAACGACTGATGTACCGATTCCGTTTTTACCTGTCCCCCGGCCTATAACCACTTCGTGTAGGATTTCGGTAGTCCAGGGGTAGCCAGCGCAATGGAGGATTCAGCGCCGCCTACACCTCTTGGTTTACACACGGAGTCTGTTGTAGTATACAGTCAGAGTCGAATAGCGCCTTGCTGAGAGTAGCACGGCACCATGGATTTAGTTTGTCTTAACATATTGTACGCCGTGGGATACTGTGCGAGCAGCTGGTCCTGCAAGCACAAGGTAAGTGGGCGCCTCGATACAGGGGATACGCTCTTACTATGCAGCTCCGACTCCGCTTACTGGGGTAGCCACTTCCAACGGTCCTATTTGTCTGTTAGTGGGGGGTAATAATCACTTGAGAAGGTGCGAAACTAAAATAGCCCCCGCCATGTGCGTGGCCATGAGGTAGGTCCGCTGTTGATGGAATACGGGGTGGCAGGTGCGATTACGTGTAGAGGCGCGCTTTGAAACCTAACTGTTCCGAGATACATAATGGCTCATGTTCCGTCAACCGAAGGATCAATCGTTAGCACTCAGATTCGCACCCCAGTCTTATTAGAACTAACAAGGACCCAGCCGACCATAATACAACGATCAAGAATGGGTTCCCGGCATAACAACGCCCGGATCCCTGGTCGGAGAGTGAGGTTTCTTCTCTAAGATTACAACAGTGCAGCGGGCCCTAGACGGTGGTCGGGTGTTACAGATAGACCAAATCAACATATCACGAATTAGCGGTGTAATGAATGGCTACGCTATAGGGGCGCTATGTGACAGGCTCGTCAGATGGCTGCGGAGAATA
seq00033   ATAGTCCCTCAGCCATCCTGGAGCACACGGCGTTTTGAGCGCGTCCGGAACTTTATACGTCACGTATAGGCCGTTAGGATGCTTATGCACTTACGGGAGGTTTAACCGGGGTAGATATCTACTGATTACGCTAGCTCGCATTTGTCAAGACATGCGCTCATGTCGGTATTCCTTAAGTCCAAAGGCTGCTTGAAATATGCTACTCTCTTCCAGGGACGATTTGCCTGTGTGAAGGGACGACGTGACACTGCAAGTGGTGTCAATTTAATGTATCTTGGAAAGTCCCAATGTAGTCGAAAGTCCGTGGTCTCTGACCAGGCCGTTTCCCAGGGACTACCCAGTCGACTATTACCTTTATGAGCAGTTAACACACGGGCCAACAACCTTCCAATAACGTTCAGTAAGTAAGCACGCGGTAGAAGTTCTCTTTCGGTCGCAGCCTGCTGGTCGGTGAACCAAATATATCCTGGACTAGCTATAGGCGATGATAGTTGTTCAGGCAAGATTCAGGAAACAAGGGCAACAAGTGTGTGGTTAAATTTAGCCAAACCGGGGTTTGACCTTAGCTTCTAAGGACTACACGAACAAGCCCCCTTCGGGAAGTGACTGGACACTCCCGGCACCTAGCGACATCACATCATTCAAATTAGAGATCGTGACTTCTTCGGAAAGCCTGGTTACCTGCATTAATAGACCTAGCAGTAGACAGTTGAGTCTGTCCCTGATTAGACTGGGGCGGCCAGAGTCGACACTCCAGACGCCATGTCTCACGGTGCAGATGGTTACGAAAGGAAATCGTCAGCGCCCGATACAATTGAATGTGGAACGCACCCCCTATTGTGCTCCAGTAATTAGCGCACTGTCTCAAAAACCTCCCCGTGAGCAGATCAATATAACGCTGGCGCTAACCCGACGCAGACCCCTTGCCGCATAACGGTTCTGCAACGTTAAGCGGGGAGCGCGCCTTGACGGCGACCGCGTCATAACTCAATCAGAGTCAGTGTCCAGGGTATGACATATCACGTCTTCAGACGTAATGGGTATGAATCTGGCCGTTTTGCCGGCTGGCATCATGAACTACTCATAACCTATTGAGTAGATTGATTAACACTCCTGGCTTATGGCCTCCTTGTCCTGTAAGCCTCCCGCTTCTGCGGCGGGACTACGTGTCAAGCGTAGGAGCATGCTTCTAGGGCTGCTATCCCGTTGACTTGCATACATACCTGACATATTAATTGGGGAGACATGGACTTACCGGCGGGTCCATCTGGACATATTTTCACAGTGGGAGGAGTGCATGCTCATATGGACGCAGTAAGGTTTGGACCCTTCACTCAACTCCCGTTATTCAACCGGTCGGTTGTACAGGGTAGGTAGGCATTGCGGACGCGAACCCTTTACGCAACGCAGTCCTAAGGTCTTGGAGAATTGATAAACAGAGTGTCAAACTAAGCAAAGAACGACTGATGTACCGATTCCGTTTTTACCTGTCCCCCGGCCTATAACCACTTCGTGTAGGATTTCGGTAGTCCAGGGGTAGCCAGCGCAATGGAGGATTCAGCGCCGCCTACACCTCTTGGTTTACACACGGAGTCTGTTGTAGTATACAGTCAGAGTCGAATAGCGCCTTGCTGAGAGTAGCACGGCACCATGGATTTAGTTTGTCTTAACATATTGTACGCCGTGGGATACTGTGCGAGCAGCTGGTCCTGCAAGCACAAGGTAAGTGGGCGCCTCGATACAGGGGATACGCTCTTACTATGCAGCTCCGACTCCGCTTACTGGGGTAGCCACTTCCAACGGTCCTATTTGTCTGTTAGTGGGGGGTAATAATCACTTGAGAAGGTGCGAAACTAAAATAGCCCCCGCCATGTGCGTGGCCATGAGGTAGGTCCGCTGTTGATGGAATACGGGGTGGCAGGTGCGATTACGTGTAGAGGCGCGCTTTGAAACCTAACTGTTCCGAGATACATAATGGCTCATGTTCCGTCAACCGAAGGATCAATCGTTAGCACTCAGATTCGCACCCCAGTCTTATTAGAACTAACAAGGACCCAGCCGACCATAATACAACGATCAAGAATGGGTTCCCGGCATAACAACGCCCGGATCCCTGGTCGGAGAGTGAGGTTTCTTCTCTAAGATTACAACAGTGCAGCGGGCCCTAGACGGTGGTCGGGTGTTACAGATAGACCAAATCAACATATCACGAATTAGCGGTGTAATGAATGGCTACGCTATAGGGGCGCTATGTGACAGGCTCGTCAGATGGCTGCGGAGAATA
