# Supplementary material for: How Good Are Indirect Tests at Detecting Recombination in Human mtDNA?
Source: G3 (Bethesda). 2013 Jul 1;3(7):1095–104. doi: 10.1534/g3.113.006510 (PMC3704238; doi:10.1534/g3.113.006510)
Supplement: Supporting Information [file supp_g3.113.006510_FileS2.gz › SequenceData/mtDNA_ratehet&popgrowth/10/3rdbase/Infiles/10_48-new.txt]

33 2284
seq00001   CGCCATTTCGGACCATACGACCAAGAGAGGACACGTCTTGCCCGCTTCTGTGACCCTTCCGACACCCTATTGACGTCACCGCTATAGTTGCGAGACCATAAGCGAGTGGTGCTACTGTAGCCGCTCTTCGGTCATAAACGGCGACGTTCTGCGCAGAGACCTCTTGGTAATGCGCTACGCCTTGTCTCTGCATTTTGTCTTAAGAAATACAGGGCGATTACCGGGCCCGACAGCATATCACACGCACCCCCGGACGCATGCTCTCAACCGAAAACCTAAGCGGCCTTTTGTATCTGATGCCCCCGCTATGTGTAGGATCGGAGTCCGTGACAATGATCAGTGATCCGTTTCAGATTCCTCGATTCTGGATATTCTCTTGCTCCCCAGTAATTTCGTAGGTTCGATTGTTATCACAGAGACACTGTATCCCTTTGAAACATGCGAGGTGATTCTCCAGAGGCCCGGAGGGATACGATCCCTCCGCGCCTCTACATGTGCCAGTGCGAGGATTTTTAAATGTCGGCCGATAATCAATTAAACCTACGGACACGTCCCCTGGAGAGGATAGGATCCCAGAGCAAGTTCGTCGACTCAGTCAGTCTCGTGCAACTATACCAATGGAGGCAACGAGGGCCGGTCAAAATTAGCAACGATCTACCTAAATATAACCCGACGCCATACGGGGGGGCAGTTCGTAGGATACGGATTCGATACAATTAAACTAAGCAAATAACTCGATTGTAACCTTACATATAGTAACATGCCATGCAGACGTGCGTGATCGAGTCCACGAGAACCCACCCGTCCATCGGAAGTCTGCTGCCTTAGGGAAGACAGGATTATCTCATGTCCGGGTATTGATACGATCGGCCACTACAGGAGCCAAGTGGTACCTTAGCACAGGAGCGTCGACTACCGGGGCACACAAGGGTGACAGTTGCCGAACCCAGGCTTGGTAATTCCCCGCTACGGACTTACCTCGCATCCGGGAGAGGCAACTCTAGGCCTTGCTAATCCACTAGGCCCGGTTGGTAGATTGTCTAAGGCTTTACTGACGTCGTGCCCTGTGATTCGTCCGTTGCGAAGAGCAAGTAACCGCGGGTGTAACGGCCAGTTTATTACCCCCCTGATTATATCGATTCTCTAAGAATGCCTGTCAAATTAGACTCCTAGTTATGGGACGGATGTACCCATTAAGACAACTTTCGCGTAGTTGGAAGAATTATAGTTCTCGCGGCTCATCGTCCAGGGACTGAAACCAAATCTAAATAGTTTGGGCGCCTCTTGTGCCTGCGACAAACTGGTCTCTACTCCTTCAGCTCACGCGTCTACAGAACGGTGAGCCGGGTTTATTATACGAGCTGACCCTAGGCGCGTTGGTGGTGTAAAAACTGGGTTTGTCTCGTCAGACGGTGACGGAAGTATTTCCGGGTCAGCATCTTCGGGAGCGAATTCCTTCTAGGTCTAGGCTGCACCTGTGTCACTCTTACTCACTTCGTATTAGCGATGAGTAGGCGTCTGGTATACACGGTGAGAAAATATTCATGACGTCAAGAGTTTGACACTACACTTGATTCCAGAAGAATCGATGTGCTCGTAACCCAATTCGTTCCGTCAGTAGCGTAAACCAATGGCTGGCTCAGGTTCCCTATGATTGCTCCGGTCTTTGTTGGTGCGAGCAGAATGAAGTATCCCCTCCTTGACGATGATTTAATCGTAACACTCCACACACCGGCATTCGTTGAAAACGCGCACGATATCATCGCAAATTACGATTTGTTGGCTGTGTCGATGCCCGAGTTTTCATACAAGCGATATTTAATCATACTTGAATTTTATAATCGAGATTACCAGCGGCCGTGCGGGTCGGGTTCCGTACTAACACTGTAGACAAAGGGGGCGGGCCACCCCCCTAGTAAGAACCTAGTACAAAGTCGCTAATACGCGCGGATGTCCCCAGGTATTTCCATGCAATGGTCCAAAACAAAGTTAGCCAGACGTGAAGGCGGAATTCCGGATGCGATGCACGGCCATAAATGCCAACTCCTTGAAACGCACGTATAATTGCCTCCTAAACGTCCTTCGCTACAAACTGCGAACATACTTTCTGTAAGGATAGTCTCGTGACATACCGATGCAACGTACTATTACACAATCGCGTATATCGTGCGATAAGACTCTCTTAGGACCATAATATCCAAATGCTCAGTTTCACATTATATCCCCGCACATCAGAACGACTCCTCGTCGACGCCCCTGACCAAATAACCACTTAATGCCTCTT
seq00002   CGCCATTTCGGACCATACGACCAAGAGAGGACACGTCTTGCCCGCTTCTGTGACCCTTCCGACACCCTATTGACGTCACCGCTATAGTTGCGAGACCATAAGCGAGTGGTGCTACTGTAGCCGCTCTTCGGTCATAAACGGCGACGTTCTGCGCAGAGACCTCTTGGTAATGCGCTACGCCTTGTCTCTGCATTTTGTCTTAAGAAATACAGGGCGATTACCGGGCCCGACAGCATATCACACGCACCCCCGGACGCATGCTCTCAACCGAAAACCTAAGCGGCCTTTTGTATCTGATGCCCCCGCTATGTGTAGGATCGGAGTCCGTGACAATGATCAGTGATCCGTTTCAGATTCCTCGATTCTGGATATTCTCTTGCTCCCCAGTAATTTCGTAGGTTCGATTGTTATCACAGAGACACTGTATCCCTTTGAAACATGCGAGGTGATTCTCCAGAGGCCCGGAGGGATACGATCCCTCCGCGCCTCTACATGTGCCAGTGCGAGGATTTTTAAATGTCGGCCGATAATCAATTAAACCTACGGACACGTCCCCTGGAGAGGATAGGATCCCAGAGCAAGTTCGTCGACTCAGTCAGTCTCGTGCAACTATACCAATGGAGGCAACGAGGGCCGGTCAAAATTAGCAACGATCTACCTAAATATAACCCGACGCCATACGGGGGGGCAGTTCGTAGGATACGGATTCGATACAATTAAACTAAGCAAATAACTCGATTGTAACCTTACATATAGTAACATGCCATGCAGACGTGCGTGATCGAGTCCACGAGAACCCACCCGTCCATCGGAAGTCTGCTGCCTTAGGGAAGACAGGATTATCTCATGTCCGGGTATTGATACGATCGGCCACTACAGGAGCCAAGTGGTACCTTAGCACAGGAGCGTCGACTACCGGGGCACACAAGGGTGACAGTTGCCGAACCCAGGCTTGGTAATTCCCCGCTACGGACTTACCTCGCATCCGGGAGAGGCAACTCTAGGCCTTGCTAATCCACTAGGCCCGGTTGGTAGATTGTCTAAGGCTTTACTGACGTCGTGCCCTGTGATTCGTCCGTTGCGAAGAGCAAGTAACCGCGGGTGTAACGGCCAGTTTATTACCCCCCTGATTATATCGATTCTCTAAGAATGCCTGTCAAATTAGACTCCTAGTTATGGGACGGATGTACCCATTAAGACAACTTTCGCGTAGTTGGAAGAATTATAGTTCTCGCGGCTCATCGTCCAGGGACTGAAACCAAATCTAAATAGTTTGGGCGCCTCTTGTGCCTGCGACAAACTGGTCTCTACTCCTTCAGCTCACGCGTCTACAGAACGGTGAGCCGGGTTTATTATACGAGCTGACCCTAGGCGCGTTGGTGGTGTAAAAACTGGGTTTGTCTCGTCAGACGGTGACGGAAGTATTTCCGGGTCAGCATCTTCGGGAGCGAATTCCTTCTAGGTCTAGGCTGCACCTGTGTCACACTTACTCACTTCGTATTAGCGATGAGTAGGCGTCTGGTATACACGGTGAGAAAATATTCATGACGTCAAGAGTTTGACACTACACTTGATTCCAGAAGAATCGATGTGCTCGTAACCCAATTCGTTCCGTCAGTAGCGTAAACCAATGGCTGGCTCAGGTTCCCTATGATTGCTCCGGTCTTTGTTGGTGCGAGCAGAATGAAGTATCCCCTCCTTGACGATGATTTAATCGTAACACTCCACACACCGGCATTCGTTGAAAACGCGCACGATATCATCGCAAATTACGATTTGTTGGCTGTGTCGATGCCCGAGTTTTCATACAAGCGATATTTAATCATACTTGAATTTTATAATCGAGATTACCAGCGGCCGTGCGGGTCGGGTTCCGTACTAACACTGTAGACAAAGGGGGCGGGCCACCCCCCTAGTAAGAACCTAGTACAAAGTCGCTAATACGCGCGGATGTCCCCAGGTATTTCCATGCAATGGTCCAAAACAAAGTTAGCCAGACGTGAAGGCGGAATTCCGGATGCGATGCACGGCCATAAATGCCAACTCCTTGAAACGCACGTATAATTGCCTCCTAAACGTCCTTCGCTACAAACTGCGAACATACTTTCTGTAAGGATAGTCTCGTGACATACCGATGCAACGTACTATTACACAATCGCGTATATCGTGCGATAAGACTCTCTTAGGACCATAATATCCAAATGCTCAGTTTCACATTATATCCCCGCACATCAGAACGACTCCTCGTCGACGCCCCTGACCAAATAACCACTTAATGCCTCTT
seq00003   CGCCATTTCGGACCATACGACCAAGAGAGGACACGTCTTGCCCGCTTCTGTGACCCTTCCGACACCCTATTGACGTCACCGCTATAGTTGCGAGACCATAAGCGAGTGGTGCTACTGTAGCCGCTCTTCGGTCATAAACGGCGACGTTCTGCGCAGAGACCTCTTGGTAATGCGCTACGCCTTGTCTCTGCATTTTGTCTTAAGAAATACAGGGCGATTACCGGGCCCGACAGCATATCACACGCACCCCCGGACGCATGCTCTCAACCGAAAACCTAAGCGGCCTTTTGTATCTGATGCCCCCGCTATGTGTAGGATCGGAGTCCGTGACAATGATCAGTGATCCGTTTCAGATTCCTCGATTCTGGATATTCTCTTGCTCCCCAGTAATTTCGTAGGTTCGATTGTTATCACAGAGACACTGTATCCCTTTGAAACATGCGAGGTGATTCTCCAGAGGCCCGGAGGGATACGATCCCTCCGCGCCTCTACATGTGCCAGTGCGAGGATTTTTAAATGTCGGCCGATAATCAATTAAACCTACGGACACGTCCCCTGGAGAGGATAGGATCCCAGAGCAAGTTCGTCGACTCAGTCAGTCTCGTGCAACTATACCAATGGAGGCAACGAGGGCCGGTCAAAATTAGCAACGATCTACCTAAATATAACCCGACGCCATACGGGGGGGCAGTTCGTAGGATACGGATTCGATACAATTAAACTAAGCAAATAACTCGATTGTAACCTTACATATAGTAACATGCCATGCAGACGTGCGTGATCGAGTCCACGAGAACCCACCCGTCCATCGGAAGTCTGCTGCCTTAGGGAAGACAGGATTATCTCATGTCCGGGTATTGATACGATCGGCCACTACAGGAGCCAAGTGGTACCTTAGCACAGGAGCGTCGACTACCGGGGCACACAAGGGTGACAGTTGCCGAACCCAGGCTTGGTAATTCCCCGCTACGGACTTACCTCGCATCCGGGAGAGGCAACTCTAGGCCTTGCTAATCCACTAGGCCCGGTTGGTAGATTGTCTAAGGCTTTACTGACGTCGTGCCCTGTGATTCGTCCGTTGCGAAGAGCAAGTAACCGCGGGTGTAACGGCCAGTTTATTACCCCCCTGATTATATCGATTCTCTAAGAATGCCTGTCAAATTAGACTCCTAGTTATGGGACGGATGTACCCATTAAGACAACTTTCGCGTAGTTGGAAGAATTATAGTTCTCGCGGCTCATCGTCCAGGGACTGAAACCAAATCTAAATAGTTTGGGCGCCTCTTGTGCCTGCGACAAACTGGTCTCTACTCCTTCAGCTCACGCGTCTACAGAACGGTGAGCCGGGTTTATTATACGAGCTGACCCTAGGCGCGTTGGTGGTGTAAAAACTGGGTTTGTCTCGTCAGACGGTGACGGAAGTATTTCCGGGTCAGCATCTTCGGGAGCGAATTCCTTCTAGGTCTAGGCTGCACCTGTGTCACTCTTACTCACTTCGTATTAGCGATGAGTAGGCGTCTGGTATACACGGTGAGAAAATATTCATGACGTCAAGAGTTTGACACTACACTTGATTCCAGAAGAATCGATGTGCTCGTAACCCAATTCGTTCCGTCAGTAGCGTAAACCAATGGCTGGCTCAGGTTCCCTATGATTGCTCCGGTCTTTGTTGGTGCGAGCAGAATGAAGTATCCCCTCCTTGACGATGATTTAATCGTAACACTCCACACACCGGCATTCGTTGAAAACGCGCACGATATCATCGCAAATTACGATTTGTTGGCTGTGTCGATGCCCGAGTTTTCATACAAGCGATATTTAATCATACTTGAATTTTATAATCGAGATTACCAGCGGCCGTGCGGGTCGGGTTCCGTACTAACACTGTAGACAAAGGGGGCGGGCCACCCCCCTAGTAAGAACCTAGTACAAAGTCGCTAATACGCGCGGATGTCCCCAGGTATTTCCATGCAATGGTCCAAAACAAAGTTAGCCAGACGTGAAGGCGGAATTCCGGATGCGATGCACGGCCATAAATGCCAACTCCTTGAAACGCACGTATAATTGCCTCCTAAACGTCCTTCGCTACAAACTGCGAACATACTTTCTGTAAGGATAGTCTCGTGACATACCGATGCAACGTACTATTACACAATCGCGTATATCGTGCGATAAGACTCTCTTAGGACCATAATATCCAAATGCTCAGTTTCACATTATATCCCCGCACATCAGAACGACTCCTCGTCGACGCCCCTGACCAAATAACCACTTAATGCCTCTT
seq00004   CGCCATTTCGGACCATACGACCAAGAGAGGACACGTCTTGCCCGCTTCTGTGACCCTTCCGACACCCTATTGACGTCACCGCTATAGTTGCGAGACCATAAGCGAGTGGTGCTACTGTAGCCGCTCTTCGGTCATAAACGGCGACGTTCTGCGCAGAGACCTCTTGGTAATGCGCTACGCCTTGTCTCTGCATTTTGTCTTAAGAAATACAGGGCGATTACCGGGCCCGACAGCATATCACACGCACCCCCGGACGCATGCTCTCAACCGAAAACCTAAGCGGCCTTTTGTATCTGATGCCCCCGCTATGTGTAGGATCGGAGTCCGTGACAATGATCAGTGATCCGTTTCAGATTCCTCGATTCTGGATATTCTCTTGCTCCCCAGTAATTTCGTAGGTTCGATTGTTATCACAGAGACACTGTATCCCTTTGAAACATGCGAGGTGATTCTCCAGAGGCCCGGAGGGATACGATCCCTCCGCGCCTCTACATGTGCCAGTGCGAGGATTTTTAAATGTCGGCCGATAATCAATTAAACCTACGGACACGTCCCCTGGAGAGGATAGGATCCCAGAGCAAGTTCGTCGACTCAGTCAGTCTCGTGCAACTATACCAATGGAGGCAACGAGGGCCGGTCAAAATTAGCAACGATCTACCTAAATATAACCCGACGCCATACGGGGGGGCAGTTCGTAGGATACGGATTCGATACAATTAAACTAAGCAAATAACTCGATTGTAACCTTACATATAGTAACATGCCATGCAGACGTGCGTGATCGAGTCCACGAGAACCCACCCGTCCATCGGAAGTCTGCTGCCTTAGGGAAGACAGGATTATCTCATGTCCGGGTATTGATACGATCGGCCACTACAGGAGCCAAGTGGTACCTTAGCACAGGAGCGTCGACTACCGGGGCACACAAGGGTGACAGTTGCCGAACCCAGGCTTGGTAATTCCCCGCTACGGACTTACCTCGCATCCGGGAGAGGCAACTCTAGGCCTTGCTAATCCACTAGGCCCGGTTGGTAGATTGTCTAAGGCTTTACTGACGTCGTGCCCTGTGATTCGTCCGTTGCGAAGAGCAAGTAACCGCGGGTGTAACGGCCAGTTTATTACCCCCCTGATTATATCGATTCTCTAAGAATGCCTGTCAAATTAGACTCCTAGTTATGGGACGGATGTACCCATTAAGACAACTTTCGCGTAGTTGGAAGAATTATAGTTCTCGCGGCTCATCGTCCAGGGACTGAAACCAAATCTAAATAGTTTGGGCGCCTCTTGTGCCTGCGACAAACTGGTCTCTACTCCTTCAGCTCACGCGTCTACAGAACGGTGAGCCGGGTTTATTATACGAGCTGACCCTAGGCGCGTTGGTGGTGTAAAAACTGGGTTTGTCTCGTCAGACGGTGACGGAAGTATTTCCGGGTCAGCATCTTCGGGAGCGAATTCCTTCTAGGTCTAGGCTGCACCTGTGTCACTCTTACTCACTTCGTATTAGCGATGAGTAGGCGTCTGGTATACACGGTGAGAAAATATTCATGACGTCAAGAGTTTGACACTACACTTGATTCCAGAAGAATCGATGTGCTCGTAACCCAATTCGTTCCGTCAGTAGCGTAAACCAATGGCTGGCTCAGGTTCCCTATGATTGCTCCGGTCTTTGTTGGTGCGAGCAGAATGAAGTATCCCCTCCTTGACGATGATTTAATCGTAACACTCCACACACCGGCATTCGTTGAAAACGCGCACGATATCATCGCAAATTACGATTTGTTGGCTGTGTCGATGCCCGAGTTTTCATACAAGCGATATTTAATCATACTTGAATTTTATAATCGAGATTACCAGCGGCCGTGCGGGTCGGGTTCCGTACTAACACTGTAGACAAAGGGGGCGGGCCACCCCCCTAGTAAGAACCTAGTACAAAGTCGCTAATACGCGCGGATGTCCCCAGGTATTTCCATGCAATGGTCCAAAACAAAGTTAGCCAGACGTGAAGGCGGAATTCCGGATGCGATGCACGGCCATAAATGCCAACTCCTTGAAACGCACGTATAATTGCCTCCTAAACGTCCTTCGCTACAAACTGCGAACATACTTTCTGTAAGGATAGTCTCGTGACATACCGATGCAACGTACTATTACACAATCGCGTATATCGTGCGATAAGACTCTCTTAGGACCATAATATCCAAATGCTCAGTTTCACATTATATCCCCGCACATCAGAACGACTCCTCGTCGACGCCCCTGACCAAATAACCACTTAATGCCTCTT
seq00005   CGCCATTTCGGACCATACGACCAAGAGAGGACACGTCTTGCCCGCTTCTGTGACCCTTCCGACACCCTATTGACGTCACCGCTATAGTTGCGAGACCATAAGCGAGTGGTGCTACTGTAGCCGCTCTTCGGTCATAAACGGCGACGTTCTGCGCAGAGACCTCTTGGTAATGCGCTACGCCTTGTCTCTGCATTTTGTCTTAAGAAATACAGGGCGATTACCGGGCCCGACAGCATATCACACGCACCCCCGGACGCATGCTCTCAACCGAAAACCTAAGCGGCCTTTTGTATCTGATGCCCCCGCTATGTGTAGGATCGGAGTCCGTGACAATGATCAGTGATCCGTTTCAGATTCCTCGATTCTGGATATTCTCTTGCTCCCCAGTAATTTCGTAGGTTCGATTGTTATCACAGAGACACTGTATCCCTTTGAAACATGCGAGGTGATTCTCCAGAGGCCCGGAGGGATACGATCCCTCCGCGCCTCTACATGTGCCAGTGCGAGGATTTTTAAATGTCGGCCGATAATCAATTAAACCTACGGACACGTCCCCTGGAGAGGATAGGATCCCAGAGCAAGTTCGTCGACTCAGTCAGTCTCGTGCAACTATACCAATGGAGGCAACGAGGGCCGGTCAAAATTAGCAACGATCTACCTAAATATAACCCGACGCCATACGGGGGGGCAGTTCGTAGGATACGGATTCGATACAATTAAACTAAGCAAATAACTCGATTGTAACCTTACATATAGTAACATGCCATGCAGACGTGCGTGATCGAGTCCACGAGAACCCACCCGTCCATCGGAAGTCTGCTGCCTTAGGGAAGACAGGATTATCTCATGTCCGGGTATTGATACGATCGGCCACTACAGGAGCCAAGTGGTACCTTAGCACAGGAGCGTCGACTACCGGGGCACACAAGGGTGACAGTTGCCGAACCCAGGCTTGGTAATTCCCCGCTACGGACTTACCTCGCATCCGGGAGAGGCAACTCTAGGCCTTGCTAATCCACTAGGCCCGGTTGGTAGATTGTCTAAGGCTTTACTGACGTCGTGCCCTGTGATTCGTCCGTTGCGAAGAGCAAGTAACCGCGGGTGTAACGGCCAGTTTATTACCCCCCTGATTATATCGATTCTCTAAGAATGCCTGTCAAATTAGACTCCTAGTTATGGGACGGATGTACCCATTAAGACAACTTTCGCGTAGTTGGAAGAATTATAGTTCTCGCGGCTCATCGTCCAGGGACTGAAACCAAATCTAAATAGTTTGGGCGCCTCTTGTGCCTGCGACAAACTGGTCTCTACTCCTTCAGCTCACGCGTCTACAGAACGGTGAGCCGGGTTTATTATACGAGCTGACCCTAGGCGCGTTGGTGGTGTAAAAACTGGGTTTGTCTCGTCAGACGGTGACGGAAGTATTTCCGGGTCAGCATCTTCGGGAGCGAATTCCTTCTAGGTCTAGGCTGCACCTGTGTCACTCTTACTCACTTCGTATTAGCGATGAGTAGGCGTCTGGTATACACGGTGAGAAAATATTCATGACGTCAAGAGTTTGACACTACACTTGATTCCAGAAGAATCGATGTGCTCGTAACCCAATTCGTTCCGTCAGTAGCGTAAACCAATGGCTGGCTCAGGTTCCCTATGATTGCTCCGGTCTTTGTTGGTGCGAGCAGAATGAAGTATCCCCTCCTTGACGATGATTTAATCGTAACACTCCACACACCGGCATTCGTTGAAAACGCGCACGATATCATCGCAAATTACGATTTGTTGGCTGTGTCGATGCCCGAGTTTTCATACAAGCGATATTTAATCATACTTGAATTTTATAATCGAGATTACCAGCGGCCGTGCGGGTCGGGTTCCGTACTAACACTGTAGACAAAGGGGGCGGGCCACCCCCCTAGTAAGAACCTAGTACAAAGTCGCTAATACGCGCGGATGTCCCCAGGTATTTCCATGCAATGGTCCAAAACAAAGTTAGCCAGACGTGAAGGCGGAATTCCGGATGCGATGCACGGCCATAAATGCCAACTCCTTGAAACGCACGTATAATTGCCTCCTAAACGTCCTTCGCTACAAACTGCGAACATACTTTCTGTAAGGATAGTCTCGTGACATACCGATGCAACGTACTATTACACAATCGCGTATATCGTGCGATAAGACTCTCTTAGGACCATAATATCCAAATGCTCAGTTTCACATTATATCCCCGCACATCAGAACGACTCCTCGTCGACGCCCCTGACCAAATAACCACTTAATGCCTCTT
seq00006   CGCCATTTCGGACCATACGACCAAGAGAGGACACGTCTTGCCCGCTTCTGTGACCCTTCCGACACCCTATTGACGTCACCGCTATAGTTGCGAGACCATAAGCGAGTGGTGCTACTGTAGCCGCTCTTCGGTCATAAACGGCGACGTTCTGCGCAGAGACCTCTTGGTAATGCGCTACGCCTTGTCTCTGCATTTTGTCTTAAGAAATACAGGGCGATTACCGGGCCCGACAGCATATCACACGCACCCCCGGACGCATGCTCTCAACCGAAAACCTAAGCGGCCTTTTGTATCTGATGCCCCCGCTATGTGTAGGATCGGAGTCCGTGACAATGATCAGTGATCCGTTTCAGATTCCTCGATTCTGGATATTCTCTTGCTCCCCAGTAATTTCGTAGGTTCGATTGTTATCACAGAGACACTGTATCCCTTTGAAACATGCGAGGTGATTCTCCAGAGGCCCGGAGGGATACGATCCCTCCGCGCCTCTACATGTGCCAGTGCGAGGATTTTTAAATGTCGGCCGATAATCAATTAAACCTACGGACACGTCCCCTGGAGAGGATAGGATCCCAGAGCAAGTTCGTCGACTCAGTCAGTCTCGTGCAACTATACCAATGGAGGCAACGAGGGCCGGTCAAAATTAGCAACGATCTACCTAAATATAACCCGACGCCATACGGGGGGGCAGTTCGTAGGATACGGATTCGATACAATTAAACTAAGCAAATAACTCGATTGTAACCTTACATATAGTAACATGCCATGCAGACGTGCGTGATCGAGTCCACGAGAACCCACCCGTCCATCGGAAGTCTGCTGCCTTAGGGAAGACAGGATTATCTCATGTCCGGGTATTGATACGATCGGCCACTACAGGAGCCAAGTGGTACCTTAGCACAGGAGCGTCGACTACCGGGGCACACAAGGGTGACAGTTGCCGAACCCAGGCTTGGTAATTCCCCGCTACGGACTTACCTCGCATCCGGGAGAGGCAACTCTAGGCCTTGCTAATCCACTAGGCCCGGTTGGTAGATTGTCTAAGGCTTTACTGACGTCGTGCCCTGTGATTCGTCCGTTGCGAAGAGCAAGTAACCGCGGGTGTAACGGCCAGTTTATTACCCCCCTGATTATATCGATTCTCTAAGAATGCCTGTCAAATTAGACTCCTAGTTATGGGACGGATGTACCCATTAAGACAACTTTCGCGTAGTTGGAAGAATTATAGTTCTCGCGGCTCATCGTCCAGGGACTGAAACCAAATCTAAATAGTTTGGGCGCCTCTTGTGCCTGCGACAAACTGGTCTCTACTCCTTCAGCTCACGCGTCTACAGAACGGTGAGCCGGGTTTATTATACGAGCTGACCCTAGGCGCGTTGGTGGTGTAAAAACTGGGTTTGTCTCGTCAGACGGTGACGGATGTATTTCCGGGTCAGCATCTTCGGGAGCGAATTCCTTCTAGGTCTAGGCTGCACCTGTGTCACTCTTACTCACTTCGTATTAGCGATGAGTAGGCGTCTGGTATACACGGTGAGAAAATATTCATGACGTCAAGAGTTTGACACTACACTTGATTCCAGAAGAATCGATGTGCTCGTAACCCAATTCGTTCCGTCAGTAGCGTAAACCAATGGCTGGCTCAGGTTCCCTATGATTGCTCCGGTCTTTGTTGGTGCGAGCAGAATGAAGTATCCCCTCCTTGACGATGATTTAATCGTAACACTCCACACACCGGCATTCGTTGAAAACGCGCACGATATCATCGCAAATTACGATTTGTTGGCTGTGTCGATGCCCGAGTTTTCATACAAGCGATATTTAATCATACTTGAATTTTATAATCGAGATTACCAGCGGCCGTGCGGGTCGGGTTCCGTACTAACACTGTAGACAAAGGGGGCGGGCCACCCCCCTAGTAAGAACCTAGTACAAAGTCGCTAATACGCGCGGATGTCCCCAGGTATTTCCATGCAATGGTCCAAAACAAAGTTAGCCAGACGTGAAGGCGGAATTCCGGATGCGATGCACGGCCATAAATGCCAACTCCTTGAAACGCACGTATAATTGCCTCCTAAACGTCCTTCGCTACAAACTGCGAACATACTTTCTGTAAGGATAGTCTCGTGACATACCGATGCAACGTACTATTACACAATCGCGTATATCGTGCGATAAGACTCTCTTAGGACCATAATATCCAAATGCTCAGTTTCACATTATATCCCCGCACATCAGAACGACTCCTCGTCGACGCCCCTGACCAAATAACCACTTAATGCCTCTT
seq00007   CGCCATTTCGGACCATACGACCAAGAGAGGACACGTCTTGCCCGCTTCTGTGACCCTTCCGACACCCTATTGACGTCACCGCTATAGTTGCGAGACCATAAGCGAGTGGTGCTACTGTAGCCGCTCTTCGGTCATAAACGGCGACGTTCTGCGCAGAGACCTCTTGGTAATGCGCTACGCCTTGTCTCTGCATTTTGTCTTAAGAAATACAGGGCGATTACCGGGCCCGACAGCATATCACACGCACCCCCGGACGCATGCTCTCAACCGAAAACCTAAGCGGCCTTTTGTATCTGATGCCCCCGCTATGTGTAGGATCGGAGTCCGTGACAATGATCAGTGATCCGTTTCAGATTCCTCGATTCTGGATATTCTCTTGCTCCCCAGTAATTTCGTAGGTTCGATTGTTATCACAGAGACACTGTATCCCTTTGAAACATGCGAGGTGATTCTCCAGAGGCCCGGAGGGATACGATCCCTCCGCGCCTCTACATGTGCCAGTGCGAGGATTTTTAAATGTCGGCCGATAATCAATTAAACCTACGGACACGTCCCCTGGAGAGGATAGGATCCCAGAGCAAGTTCGTCGACTCAGTCAGTCTCGTGCAACTATACCAATGGAGGCAACGAGGGCCGGTCAAAATTAGCAACGATCTACCTAAATATAACCCGACGCCATACGGGGGGGCAGTTCGTAGGATACGGATTCGATACAATTAAACTAAGCAAATAACTCGATTGTAACCTTACATATAGTAACATGCCATGCAGACGTGCGTGATCGAGTCCACGAGAACCCACCCGTCCATCGGAAGTCTGCTGCCTTAGGGAAGACAGGATTATCTCATGTCCGGGTATTGATACGATCGGCCACTACAGGAGCCAAGTGGTACCTTAGCACAGGAGCGTCGACTACCGGGGCACACAAGGGTGACAGTTGCCGAACCCAGGCTTGGTAATTCCCCGCTACGGACTTACCTCGCATCCGGGAGAGGCAACTCTAGGCCTTGCTAATCCACTAGGCCCGGTTGGTAGATTGTCTAAGGCTTTACTGACGTCGTGCCCTGTGATTCGTCCGTTGCGAAGAGCAAGTAACCGCGGGTGTAACGGCCAGTTTATTACCCCCCTGATTATATCGATTCTCTAAGAATGCCTGTCAAATTAGACTCCTAGTTATGGGACGGATGTACCCATTAAGACAACTTTCGCGTAGTTGGAAGAATTATAGTTCTCGCGGCTCATCGTCCAGGGACTGAAACCAAATCTAAATAGTTTGGGCGCCTCTTGTGCCTGCGACAAACTGGTCTCTACTCCTTCAGCTCACGCGTCTACAGAACGGTGAGCCGGGTTTATTATACGAGCTGACCCTAGGCGCGTTGGTGGTGTAAAAACTGGGTTTGTCTCGTCAGACGGTGACGGAAGTATTTCCGGGTCAGCATCTTCGGGAGCGAATTCCTTCTAGGTCTAGGCTGCACCTGTGTCACTCTTACTCACTTCGTATTAGCGATGAGTAGGCGTCTGGTATACACGGTGAGAAAATATTCATGACGTCAAGAGTTTGACACTACACTTGATTCCAGAAGAATCGATGTGCTCGTAACCCAATTCGTTCCGTCAGTAGCGTAAACCAATGGCTGGCTCAGGTTCCCTATGATTGCTCCGGTCTTTGTTGGTGCGAGCAGAATGAAGTATCCCCTCCTTGACGATGATTTAATCGTAACACTCCACACACCGGCATTCGTTGAAAACGCGCACGATATCATCGCAAATTACGATTTGTTGGCTGTGTCGATGCCCGAGTTTTCATACAAGCGATATTTAATCATACTTGAATTTTATAATCGAGATTACCAGCGGCCGTGCGGGTCGGGTTCCGTACTAACACTGTAGACAAAGGGGGCGGGCCACCCCCCTAGTAAGAACCTAGTACAAAGTCGCTAATACGCGCGGATGTCCCCAGGTATTTCCATGCAATGGTCCAAAACAAAGTTAGCCAGACGTGAAGGCGGAATTCCGGATGCGATGCACGGCCATAAATGCCAACTCCTTGAAACGCACGTATAATTGCCTCCTAAACGTCCTTCGCTACAAACTGCGAACATACTTTCTGTAAGGATAGTCTCGTGACATACCGATGCAACGTACTATTACACAATCGCGTATATCGTGCGATAAGACTCTCTTAGGACCATAATATCCAAATGCTCAGTTTCACATTATATCCCCGCACATCAGAACGACTCCTCGTCGACGCCCCTGACCAAATAACCACTTAATGCCTCTT
seq00008   CGCCATTTCGGACCATACGACCAAGAGAGGACACGTCTTGCCCGCTTCTGTGACCCTTCCGACACCCTATTGACGTCACCGCTATAGTTGCGAGACCATAAGCGAGTGGTGCTACTGTAGCCGCTCTTCGGTCATAAACGGCGACGTTCTGCGCAGAGACCTCTTGGTAATGCGCTACGCCTTGTCTCTGCATTTTGTCTTAAGAAATACAGGGCGATTACCGGGCCCGACAGCATATCACACGCACCCCCGGACGCATGCTCTCAACCGAAAACCTAAGCGGCCTTTTGTATCTGATGCCCCCGCTATGTGTAGGATCGGAGTCCGTGACAATGATCAGTGATCCGTTTCAGATTCCTCGATTCTGGATATTCTCTTGCTCCCCAGTAATTTCGTAGGTTCGATTGTTATCACAGAGACACTGTATCCCTTTGAAACATGCGAGGTGATTCTCCAGAGGCCCGGAGGGATACGATCCCTCCGCGCCTCTACATGTGCCAGTGCGAGGATTTTTAAATGTCGGCCGATAATCAATTAAACCTACGGACACGTCCCCTGGAGAGGATAGGATCCCAGAGCAAGTTCGTCGACTCAGTCAGTCTCGTGCAACTATACCAATGGAGGCAACGAGGGCCGGTCAAAATTAGCAACGATCTACCTAAATATAACCCGACGCCATACGGGGGGGCAGTTCGTAGGATACGGATTCGATACAATTAAACTAAGCAAATAACTCGATTGTAACCTTACATATAGTAACATGCCATGCAGACGTGCGTGATCGAGTCCACGAGAACCCACCCGTCCATCGGAAGTCTGCTGCCTTAGGGAAGACAGGATTATCTCATGTCCGGGTATTGATACGATCGGCCACTACAGGAGCCAAGTGGTACCTTAGCACAGGAGCGTCGACTACCGGGGCACACAAGGGTGACAGTTGCCGAACCCAGGCTTGGTAATTCCCCGCTACGGACTTACCTCGCATCCGGGAGAGGCAACTCTAGGCCTTGCTAATCCACTAGGCCCGGTTGGTAGATTGTCTAAGGCTTTACTGACGTCGTGCCCTGTGATTCGTCCGTTGCGAAGAGCAAGTAACCGCGGGTGTAACGGCCAGTTTATTACCCCCCTGATTATATCGATTCTCTAAGAATGCCTGTCAAATTAGACTCCTAGTTATGGGACGGATGTACCCATTAAGACAACTTTCGCGTAGTTGGAAGAATTATAGTTCTCGCGGCTCATCGTCCAGGGACTGAAACCAAATCTAAATAGTTTGGGCGCCTCTTGTGCCTGCGACAAACTGGTCTCTACTCCTTCAGCTCACGCGTCTACAGAACGGTGAGCCGGGTTTATTATACGAGCTGACCCTAGGCGCGTTGGTGGTGTAAAAACTGGGTTTGTCTCGTCAGACGGTGACGGAAGTATTTCCGGGTCAGCATCTTCGGGAGCGAATTCCTTCTAGGTCTAGGCTGCACCTGTGTCACTCTTACTCACTTCGTATTAGCGATGAGTAGGCGTCTGGTATACACGGTGAGAAAATATTCATGACGTCAAGAGTTTGACACTACACTTGATTCCAGAAGAATCGATGTGCTCGTAACCCAATTCGTTCCGTCAGTAGCGTAAACCAATGGCTGGCTCAGGTTCCCTATGATTGCTCCGGTCTTTGTTGGTGCGAGCAGAATGAAGTATCCCCTCCTTGACGATGATTTAATCGTAACACTCCACACACCGGCATTCGTTGAAAACGCGCACGATATCATCGCAAATTACGATTTGTTGGCTGTGTCGATGCCCGAGTTTTCATACAAGCGATATTTAATCATACTTGAATTTTATAATCGAGATTACCAGCGGCCGTGCGGGTCGGGTTCCGTACTAACACTGTAGACAAAGGGGGCGGGCCACCCCCCTAGTAAGAACCTAGTACAAAGTCGCTAATACGCGCGGATGTCCCCAGGTATTTCCATGCAATGGTCCAAAACAAAGTTAGCCAGACGTGAAGGCGGAATTCCGGATGCGATGCACGGCCATAAATGCCAACTCCTTGAAACGCACGTATAATTGCCTCCTAAACGTCCTTCGCTACAAACTGCGAACATACTTTCTGTAAGGATAGTCTCGTGACATACCGATGCAACGTACTATTACACAATCGCGTATATCGTGCGATAAGACTCTCTTAGGACCATAATATCCAAATGCTCAGTTTCACATTATATCCCCGCACATCAGAACGACTCCTCGTCGACGCCCCTGACCAAATAACCACTTAATGCCTCTT
seq00009   CGCCATTTCGGACCATACGACCAAGAGAGGACACGTCTTGCCCGCTTCTGTGACCCTTCCGACACCCTATTGACGTCACCGCTATAGTTGCGAGACCATAAGCGAGTGGTGCTACTGTAGCCGCTCTTCGGTCATAAACGGCGACGTTCTGCGCAGAGACCTCTTGGTAATGCGCTACGCCTTGTCTCTGCATTTTGTCTTAAGAAATACAGGGCGATTACCGGGCCCGACAGCATATCACACGCACCCCCGGACGCATGCTCTCAACCGAAAACCTAAGCGGCCTTTTGTATCTGATGCCCCCGCTATGTGTAGGATCGGAGTCCGTGACAATGATCAGTGATCCGTTTCAGATTCCTCGATTCTGGATATTCTCTTGCTCCCCAGTAATTTCGTAGGTTCGATTGTTATCACAGAGACACTGTATCCCTTTGAAACATGCGAGGTGATTCTCCAGAGGCCCGGAGGGATACGATCCCTCCGCGCCTCTACATGTGCCAGTGCGAGGATTTTTAAATGTCGGCCGATAATCAATTAAACCTACGGACACGTCCCCTGGAGAGGATAGGATCCCAGAGCAAGTTCGTCGACTCAGTCAGTCTCGTGCAACTATACCAATGGAGGCAACGAGGGCCGGTCAAAATTAGCAACGATCTACCTAAATATAACCCGACGCCATACGGGGGGGCAGTTCGTAGGATACGGATTCGATACAATTAAACTAAGCAAATAACTCGATTGTAACCTTACATATAGTAACATGCCATGCAGACGTGCGTGATCGAGTCCACGAGAACCCACCCGTCCATCGGAAGTCTGCTGCCTTAGGGAAGACAGGATTATCTCATGTCCGGGTATTGATACGATCGGCCACTACAGGAGCCAAGTGGTACCTTAGCACAGGAGCGTCGACTACCGGGGCACACAAGGGTGACAGTTGCCGAACCCAGGCTTGGTAATTCCCCGCTACGGACTTACCTCGCATCCGGGAGAGGCAACTCTAGGCCTTGCTAATCCACTAGGCCCGGTTGGTAGATTGTCTAAGGCTTTACTGACGTCGTGCCCTGTGATTCGTCCGTTGCGAAGAGCAAGTAACCGCGGGTGTAACGGCCAGTTTATTACCCCCCTGATTATATCGATTCTCTAAGAATGCCTGTCAAATTAGACTCCTAGTTATGGGACGGATGTACCCATTAAGACAACTTTCGCGTAGTTGGAAGAATTATAGTTCTCGCGGCTCATCGTCCAGGGACTGAAACCAAATCTAAATAGTTTGGGCGCCTCTTGTGCCTGCGACAAACTGGTCTCTACTCCTTCAGCTCACGCGTCTACAGAACGGTGAGCCGGGTTTATTATACGAGCTGACCCTAGGCGCGTTGGTGGTGTAAAAACTGGGTTTGTCTCGTCAGACGGTGACGGAAGTATTTCCGGGTCAGCATCTTCGGGAGCGAATTCCTTCTAGGTCTAGGCTGCACCTGTGTCACTCTTACTCACTTCGTATTAGCGATGAGTAGGCGTCTGGTATACACGGTGAGAAAATATTCATGACGTCAAGAGTTTGACACTACACTTGATTCCAGAAGAATCGATGTGCTCGTAACCCAATTCGTTCCGTCAGTAGCGTAAACCAATGGCTGGCTCAGGTTCCCTATGATTGCTCCGGTCTTTGTTGGTGCGAGCAGAATGAAGTATCCCCTCCTTGACGATGATTTAATCGTAACACTCCACACACCGGCATTCGTTGAAAACGCGCACGATATCATCGCAAATTACGATTTGTTGGCTGTGTCGATGCCCGAGTTTTCATACAAGCGATATTTAATCATACTTGAATTTTATAATCGAGATTACCAGCGGCCGTGCGGGTCGGGTTCCGTACTAACACTGTAGACAAAGGGGGCGGGCCACCCCCCTAGTAAGAACCTAGTACAAAGTCGCTAATACGCGCGGATGTCCCCAGGTATTTCCATGCAATGGTCCAAAACAAAGTTAGCCAGACGTGAAGGCGGAATTCCGGATGCGATGCACGGCCATAAATGCCAACTCCTTGAAACGCACGTATAATTGCCTCCTAAACGTCCTTCGCTACAAACTGCGAACATACTTTCTGTAAGGATAGTCTCGTGACATACCGATGCAACGTACTATTACACAATCGCGTATATCGTGCGATAAGACTCTCTTAGGACCATAATATCCAAATGCTCAGTTTCACATTATATCCCCGCACATCAGAACGACTCCTCGTCGACGCCCCTGACCAAATAACCACTTAATGCCTCTT
seq00010   CGCCATTTCGGACCATACGACCAAGAGAGGACACGTCTTGCCCGCTTCTGTGACCCTTCCGACACCCTATTGACGTCACCGCTATAGTTGCGAGACCATAAGCGAGTGGTGCTACTGTAGCCGCTCTTCGGTCATAAACGGCGACGTTCTGCGCAGAGACCTCTTGGTAATGCGCTACGCCTTGTCTCTGCATTTTGTCTTAAGAAATACAGGGCGATTACCGGGCCCGACAGCATATAACACGCACCCCCGGACGCATGCTCTCAACCGAAAACCTAAGCGGCCTTTTGTATCTGATGCCCCCGCTATGTGTAGGATCGGAGTCCGTGACAATGATCAGTGATCCGTTTCAGATTCCTCGATTCTGGATATTCTCTTGCTCCCCAGTAATTTCGTAGGTTCGATTGTTATCACAGAGACACTGTATCCCTTTGAAACATGCGAGGTGATTCTCCAGAGGCCCGGAGGGATACGATCCCTCCGCGCCTCTACATGTGCCAGTGCGAGGATTTTTAAATGTCGGCCGATAATCAATTAAACCTACGGACACGTCCCCTGGAGAGGATAGGATCCCAGAGCAAGTTCGTCGACTCAGTCAGTCTCGTGCAACTATACCAATGGAGGCAACGAGGGCCGGTCAAAATTAGCAACGATCTACCTAAATATAACCCGACGCCATACGGGGGGGCAGTTCGTAGGATACGGATTCGATACAATTAAACTAAGCAAATAACTCGATTGTAACCTTACATATAGTAACATGCCATGCAGACGTGCGTGATCGAGTCCACGTGAACCCACCCGTCCATCTGAAGTCTGCTGCCTTAGGGAAGACAGGATTATCTCATGTCCGGGTATTGATACGATCGGCCACTACAGGAGCCAAGTGGTACCTTAGCACAGGAGCGTCGACTACCGGGGCACACAAGGGTGACAGTTGCCGAACCCAGGCTTGGTAATTCCCCGCTACTGACTTACCTCGCATCCGGGAGAGGCAACTCTAGGCCTTGCTAATCCACTAGGCCCGGTTGGTAGATTGTCTAAGGCTTTACTGACGTCGTGCCCTGTGATTCGTCCGTTGCGAAGAGCAAGTAACCGCGGGTGTAACGGCCAGTTTATTACCCCCCTGATTATATCGATTCTCTAAGAATGCCTGTCAAATTAGACTCCTAGTTATGGGACGGATGTACCCATTAAGACAACTTTCGCGTAGTTGGAAGAATTATAGTTCTCGCGGCTCATCGTCCAGGGACTGAAACCAAATCTAAATAGTTTGGGCGCCTCTTGTGCCTGCGACAAACTGGTCTCTACTCCTTCAGCTCACGCGTCTACAGAACGGTGAGCCGGGTTTATTATACGAGCTGACCCTAGGCGCGTTGGTGGTGTAAAAACTGGGTTTGTCTCGTCAGACGGTGACGGAAGTATTTCCGGGTCAGCATCTTCGGGAGCGAATTCCTTCTAGGTCTAGGCTGCACCTGTGTCACTCTTACTCACTTCGTATTAGCGATGAGTAGGCGTCTGGTATACACGGTGAGAAAATATTCATGACGTCAAGAGTTTGACACTACACTTGATTCCAGAAGAATCGATGTGCTCGTAACCCAATTCGTTCCGTCAGTAGCGTAAACCAATGGCTGGCTCAGGTTCCCTATGATTGCTCCGGTCTTTGTTGGTGCGAGCAGAATGAAGTATCCCCTCCTTGACGATGATTTAATCGTAACACTCCACACACCGGCATTCGTTGAAAACGCGCACGATATCATCGCAAATTACGATTTGTTGGCTGTGTCGATGCCCGAGTTTTCATACAAGCGATATTTAATCATACTTGAATTTTATAATCGAGATTACCAGCGGCCGTGCGGGTCGGGTTCCGTACTAACACTGTAGACAAAGGGGGCGGGCCACCCCCCTAGTAAGAACCTAGTACAAAGTCGCTAATACGCGCGGATGTCCCCAGGTATTTCCATGCAATGGTCCAAAACAAAGTTAGCCAGACGTGAAGGCGGAATTCCGGATGCGATGCACGGCCATAAATGCCAACTCCTTGAAACGCACGTATAATTGCCTCCTAAACGTCCTTCGCTACAAACTGCGAACATACTTTCTGTAAGGATAGTCTCGTGACATACCGATGCAACGTACTATTACACAATCGCGTATATCGTGCGATAAGACTCTCTTAGGACCATAATATCCAAATGCTCAGTTTCACATTATATCCCCGCACATCAGAACGACTCCTCGTCGACGCCCCTGACCAAATAACCACTTAATGCCTCTT
seq00011   CGCCATTTCGGACCATACGACCAAGAGAGGACACGTCTTGCCCGCTTCTGTGACCCTTCCGACACCCTATTGACGTCACCGCTATAGTTGCGAGACCATAAGCGAGTGGTGCTACTGTAGCCGCTCTTCGGTCATAAACGGCGACGTTCTGCGCAGAGACCTCTTGGTAATGCGCTACGCCTTGTCTCTGCATTTTGTCTTAAGAAATACAGGGCGATTACCGGGCCCGACAGCATATCACACGCACCCCCGGACGCATGCTCTCAACCGAAAACCTAAGCGGCCTTTTGTATCTGATGCCCCCGCTATGTGTAGGATCGGAGTCCGTGACAATGATCAGTGATCCGTTTCAGATTCCTCGATTCTGGATATTCTCTTGCTCCCCAGTAATTTCGTAGGTTCGATTGTTATCACAGAGACACTGTATCCCTTTGAAACATGCGAGGTGATTCTCCAGAGGCCCGGAGGGATACGATCCCTCCGCGCCTCTACATGTGCCAGTGCGAGGATTTTTAAATGTCGGCCGATAATCAATTAAACCTACGGACACGTCCCCTGGAGAGGATAGGATCCCAGAGCAAGTTCGTCGACTCAGTCAGTCTCGTGCAACTATACCAATGGAGGCAACGAGGGCCGGTCAAAATTAGCAACGATCTACCTAAATATAACCCGACGCCATACGGGGGGGCAGTTCGTAGGATACGGATTCGATACAATTAAACTAAGCAAATAACTCGATTGTAACCTTACATATAGTAACATGCCATGCAGACGTGCGTGATCGAGTCCACGAGAACCCACCCGTCCATCGGAAGTCTGCTGCCTTAGGGAAGACAGGATTATCTCATGTCCGGGTATTGATACGATCGGCCACTACAGGAGCCAAGTGGTACCTTAGCACAGGAGCGTCGACTACCGGGGCACACAAGGGTGACAGTTGCCGAACCCAGGCTTGGTAATTCCCCGCTACGGACTTACCTCGCATCCGGGAGAGGCAACTCTAGGCCTTGCTAATCCACTAGGCCCGGTTGGTAGATTGTCTAAGGCTTTACTGACGTCGTGCCCTGTGATTCGTCCGTTGCGAAGAGCAAGTAACCGCGGGTGTAACGGCCAGTTTATTACCCCCCTGATTATATCGATTCTCTAAGAATGCCTGTCAAATTAGACTCCTAGTTATGGGACGGATGTACCCATTAAGACAACTTTCGCGTAGTTGGAAGAATTATAGTTCTCGCGGCTCATCGTCCAGGGACTGAAACCAAATCTAAATAGTTTGGGCGCCTCTTGTGCCTGCGACAAACTGGTCTCTACTCCTTCAGCTCACGCGTCTACAGAACGGTGAGCCGGGTTTATTATACGAGCTGACCCTAGGCGCGTTGGTGGTGTAAAAACTGGGTTTGTCTCGTCAGACGGTGACGGAAGTATTTCCGGGTCAGCATCTTCGGGAGCGAATTCCTTCTAGGTCTAGGCTGCACCTGTGTCACTCTTACTCACTTCGTATTAGCGATGAGTAGGCGTCTGGTATACACGGTGAGAAAATATTCATGACGTCAAGAGTTTGACACTACACTTGATTCCAGAAGAATCGATGTGCTCGTAACCCAATTCGTTCCGTCAGTAGCGTAAACCAATGGCTGGCTCAGGTTCCCTATGATTGCTCCGGTCTTTGTTGGTGCGAGCAGAATGAAGTATCCCCTCCTTGACGATGATTTAATCGTAACACTCCACACACCGGCATTCGTTGAAAACGCGCACGATATCATCGCAAATTACGATTTGTTGGCTGTGTCGATGCCCGAGTTTTCATACAAGCGATATTTAATCATACTTGAATTTTATAATCGAGATTACCAGCGGCCGTGCGGGTCGGGTTCCGTACTAACACTGTAGACAAAGGGGGCGGGCCACCCCCCTAGTAAGAACCTAGTACAAAGTCGCTAATACGCGCGGATGTCCCCAGGTATTTCCATGCAATGGTCCAAAACAAAGTTAGCCAGACGTGAAGGCGGAATTCCGGATGCGATGCACGGCCATAAATGCCAACTCCTTGAAACGCACGTATAATTGCCTCCTAAACGTCCTTCGCTACAAACTGCGAACATACTTTCTGTAAGGATAGTCTCGTGACATACCGATGCAACGTACTATTACACAATCGCGTATATCGTGCGATAAGACTCTCTTAGGACCATAATATCCAAATGCTCAGTTTCACATTATATCCCCGCACATCAGAACGACTCCTCGTCGACGCCCCTGACCAAATAACCACTTAATGCCTCTT
seq00012   CGCCATTTCGGACCATACGACCAAGAGAGGACACGTCTTGCCCGCTTCTGTGACCCTTCCGACACCCTATTGACGTCACCGCTATAGTTGCGAGACCATAAGCGAGTGGTGCTACTGTAGCCGCTCTTCGGTCATAAACGGCGACGTTCTGCGCAGAGACCTCTTGGTAATGCGCTACGCCTTGTCTCTGCATTTTGTCTTAAGAAATACAGGGCGATTACCGGGCCCGACAGCATATAACACGCACCCCCGGACGCATGCTCTCAACCGAAAACCTAAGCGGCCTTTTGTATCTGATGCCCCCGCTATGTGTAGGATCGGAGTCCGTGACAATGATCAGTGATCCGTTTCAGATTCCTCGATTCTGGATATTCTCTTGCTCCCCAGTAATTTCGTAGGTTCGATTGTTATCACAGAGACACTGTATCCCTTTGAAACATGCGAGGTGATTCTCCAGAGGCCCGGAGGGATACGATCCCTCCGCGCCTCTACATGTGCCAGTGCGAGGATTTTTAAATGTCGGCCGATAATCAATTAAACCTACGGACACGTCCCCTGGAGAGGATAGGATCCCAGAGCAAGTTCGTCGACTCAGTCAGTCTCGTGCAACTATACCAATGGAGGCAACGAGGGCCGGTCAAAATTAGCAACGATCTACCTAAATATAACCCGACGCCATACGGGGGGGCAGTTCGTAGGATACGGATTCGATACAATTAAACTAAGCAAATAACTCGATTGTAACCTTACATATAGTAACATGCCATGCAGACGTGCGTGATCGAGTCCACGAGAACCCACCCGTCCATCTGAAGTCTGCTGCCTTAGGGAAGACAGGATTATCTCATGTCCGGGTATTGATACGATCGGCCACTACAGGAGCCAAGTGGTACCTTAGCACAGGAGCGTCGACTACCGGGGCACACAAGGGTGACAGTTGCCGAACCCAGGCTTGGTAATTCCCCGCTACGGACTTAACTCGCATCCGGGAGAGGCAACTCTAGGCCTTGCTAATCCACTAGGCCCGGTTGGTAGATTGTCTAAGGCTTTACTGACGTCGTGCCCTGTGATTCGTCCGTTGCGAAGAGCAAGTAACCGCGGGTGTAACGGCCAGTTTATTACCCCCCTGATTATATCGATTCTCTAAGAATGCCTGTCAAATTAGACTCCTAGTTATGGGACGGATGTACCCATTAAGACAACTTTCGCGTAGTTGGAAGAATTATAGTTCTCGCGGCTCATCGTCCAGGGACTGAAACCAAATCTAAATAGTTTGGGCGCCTCTTGTGCCTGCGACAAACTGGTCTCTACTCCTTCAGCTCACGCGTCTACAGAACGGTGAGCCGGGTTTATTATACGAGCTGACCCTAGGCGCGTTGGTGGTGTAAAAACTGGGTTTGTCTCGTCAGACGGTGACGGAAGTATTTCCGGGTCAGCATCTTCGGGAGCGAATTCCTTCTAGGTCTAGGCTGCACCTGTGTCACCCTTACTCACTTCGTATTAGCGATGAGTAGGCGTCTGGTATACACGGTGAGAAAATATTCATGACGTCAAGAGTTTGACACTACACTTGATTCCAGAAGAATCGATGTGCTCGTAACCCAATTCGTTCCGTCAGTAGCGTAAACCAATGGCTGGCTCAGGTTCCCTATGATTGCTCCGGTCTTTGTTGGTGCGAGCAGAATGAAGTATCCCCTCCTTGACGATGATTTAATCGTAACACTCCACACACCGGCATTCGTTGAAAACGCGCACGATATCATCGCAAATTACGATTTGTTGGCTGTGTCGATGCCCGAGTTTTCATACAAGCGATATTTAATCATACTTGAATTTTATAATCGAGATTACCAGCGGCCGTGCGGGTCGGGTTCCGTACTAACACTGTAGACAAAGGGGGCGGGCCACCCCCCTAGTAAGAACCTAGTACAAAGTCGCTAATACGCGCGGATGTCCCCAGGTATTTCCATGCAATGGTCCAAAACAAAGTTAGCCAGACGTGAAGGCGGAATTCCGGATGCGATGCACGGCCATAAATGCCAACTCCTTGAAACGCACGTATAATTGCCTCCTAAACGTCCTTCGCTACAAACTGCGAACATACTTTCTGTAAGGATAGTCTCGTGACATACCGATGCAACGTACTATTACACAATCGCGTATATCGTGCGATAAGACTCTCTTAGGACCATAATATCCAAATGCTCAGTTTCACATTATATCCCCGCACATCAGAACGACTCCTCGTCGACGCCCCTGACCAAATAACCACTTAATGCCTCTT
seq00013   CGCCATTTCGGACCATACGACCAAGAGAGGACACGTCTTGCCCGCTTCTGTGACCCTTCCGACACCCTATTGACGTCACCGCTATAGTTGCGAGACCATAAGCGAGTGGTGCTACTGTAGCCGCTCTTCGGTCATAAACGGCGACGTTCTGCGCAGAGACCTCTTGGTAATGCGCTACGCCTTGTCTCTGCATTTTGTCTTAAGAAATACAGGGCGATTACCGGGCCCGACAGCATATCACACGCACCCCCGGACGCATGCTCTCAACCGAAAACCTAAGCGGCCTTTTGTATCTGATGCCCCCGCTATGTGTAGGATCGGAGTCCGTGACAATGATCAGTGATCCGTTTCAGATTCCTCGATTCTGGATATTCTCTTGCTCCCCAGTAATTTCGTAGGTTCGATTGTTATCACAGAGACACTGTATCCCTTTGAAACATGCGAGGTGATTCTCCAGAGGCCCGGAGGGATACGATCCCTCCGCGCCTCTACATGTGCCAGTGCGAGGATTTTTAAATGTCGGCCGATAATCAATTAAACCTACGGACACGTCCCCTGGAGAGGATAGGATCCCAGAGCAAGTTCGTCGACTCAGTCAGTCTCGTGCAACTATACCAATGGAGGCAACGAGGGCCGGTCAAAATTAGCAACGATCTACCTAAATATAACCCGACGCCATACGGGGGGGCAGTTCGTAGGATACGGATTCGATACAATTAAACTAAGCAAATAACTCGATTGTAACCTTACATATAGTAACATGCCATGCAGACGTGCGTGATCGAGTCCACGAGAACCCACCCGTCCATCGGAAGTCTGCTGCCTTAGGGAAGACAGGATTATCTCATGTCCGGGTATTGATACGATCGGCCACTACAGGAGCCAAGTGGTACCTTAGCACAGGAGCGTCGACTACCGGGGCACACAAGGGTGACAGTTGCCGAACCCAGGCTTGGTAATTCCCCGCTACGGACTTACCTCGCATCCGGGAGAGGCAACTCTAGGCCTTGCTAATCCACTAGGCCCGGTTGGTAGATTGTCTAAGGCTTTACTGACGTCGTGCCCTGTGATTCGTCCGTTGCGAAGAGCAAGTAACCGCGGGTGTAACGGCCAGTTTATTACCCCCCTGATTATATCGATTCTCTAAGAATGCCTGTCAAATTAGACTCCTAGTTATGGGACGGATGTACCCATTAAGACAACTTTCGCGTAGTTGGAAGAATTATAGTTCTCGCGGCTCATCGTCCAGGGACTGAAACCAAATCTAAATAGTTTGGGCGCCTCTTGTGCCTGCGACAAACTGGTCTCTACTCCTTCAGCTCACGCGTCTACAGAACGGTGAGCCGGGTTTATTATACGAGCTGACCCTAGGCGCGTTGGTGGTGTAAAAACTGGGTTTGTCTCGTCAGACGGTGACGGAAGTATTTCCGGGTCAGCATCTTCGGGAGCGAATTCCTTCTAGGTCTAGGCTGCACCTGTGTCACTCTTACTCACTTCGTATTAGCGATGAGTAGGCGTCTGGTATACACGGTGAGAAAATATTCATGACGTCAAGAGTTTGACACTACACTTGATTCCAGAAGAATCGATGTGCTCGTAACCCAATTCGTTCCGTCAGTAGCGTAAACCAATGGCTGGCTCAGGTTCCCTATGATTGCTCCGGTCTTTGTTGGTGCGAGCAGAATGAAGTATCCCCTCCTTGACGATGATTTAATCGTAACACTCCACACACCGGCATTCGTTGAAAACGCGCACGATATCATCGCAAATTACGATTTGTTGGCTGTGTCGATGCCCGAGTTTTCATACAAGCGATATTTAATCATACTTGAATTTTATAATCGAGATTACCAGCGGCCGTGCGGGTCGGGTTCCGTACTAACACTGTAGACAAAGGGGGCGGGCCACCCCCCTAGTAAGAACCTAGTACAAAGTCGCTAATACGCGCGGATGTCCCCAGGTATTTCCATGCAATGGTCCAAAACAAAGTTAGCCAGACGTGAAGGCGGAATTCCGGATGCGATGCACGGCCATAAATGCCAACTCCTTGAAACGCACGTATAATTGCCTCCTAAACGTCCTTCGCTACAAACTGCGAACATACTTTCTGTAAGGATAGTCTCGTGACATACCGATGCAACGTACTATTACACAATCGCGTATATCGTGCGATAAGACTCTCTTAGGACCATAATATCCAAATGCTCAGTTTCACATTATATCCCCGCACATCAGAACGACTCCTCGTCGACGCCCCTGACCAAATAACCACTTAATGCCTCTT
seq00014   CGCCATTTCGGACCATACGACCAAGAGAGGACACGTCTTGCCCGCTTCTGTGACCCTTCCGACACCCTATTGACGTCACCGCTATAGTTGCGAGACCATAAGCGAGTGGTGCTACTGTAGCCGCTCTTCGGTCATAAACGGCGACGTTCTGCGCAGAGACCTCTTGGTAATGCGCTACGCCTTGTCTCTGCATTTTGTCTTAAGAAATACAGGGCGATTACCGGGCCCGACAGCATATCACACGCACCCCCGGACGCATGCTCTCAACCGAAAACCTAAGCGGCCTTTTGTATCTGATGCCCCCGCTATGTGTAGGATCGGAGTCCGTGACAATGATCAGTGATCCGTTTCAGATTCCTCGATTCTGGATATTCTCTTGCTCCCCAGTAATTTCGTAGGTTCGATTGTTATCACAGAGACACTGTATCCCTTTGAAACATGCGAGGTGATTCTCCAGAGGCCCGGAGGGATACGATCCCTCCGCGCCTCTACATGTGCCAGTGCGAGGATTTTTAAATGTCGGCCGATAATCAATTAAACCTACGGACACGTCCCCTGGAGAGGATAGGATCCCAGAGCAAGTTCGTCGACTCAGTCAGTCTCGTGCAACTATACCAATGGAGGCAACGAGGGCCGGTCAAAATTAGCAACGATCTACCTAAATATAACCCGACGCCATACGGGGGGGCAGTTCGTAGGATACGGATTCGATACAATTAAACTAAGCAAATAACTCGATTGTAACCTTACATATAGTAACATGCCATGCAGACGTGCGTGATCGAGTCCACGAGAACCCACCCGTCCATCGGAAGTCTGCTGCCTTAGGGAAGACAGGATTATCTCATGTCCGGGTATTGATACGATCGGCCACTACAGGAGCCAAGTGGTACCTTAGCACAGGAGCGTCGACTACCGGGGCACACAAGGGTGACAGTTGCCGAACCCAGGCTTGGTAATTCCCCGCTACGGACTTACCTCGCATCCGGGAGAGGCAACTCTAGGCCTTGCTAATCCACTAGGCCCGGTTGGTAGATTGTCTAAGGCTTTACTGACGTCGTGCCCTGTGATTCGTCCGTTGCGAAGAGCAAGTAACCGCGGGTGTAACGGCCAGTTTATTACCCCCCTGATTATATCGATTCTCTAAGAATGCCTGTCAAATTAGACTCCTAGTTATGGGACGGATGTACCCATTAAGACAACTTTCGCGTAGTTGGAAGAATTATAGTTCTCGCGGCTCATCGTCCAGGGACTGAAACCAAATCTAAATAGTTTGGGCGCCTCTTGTGCCTGCGACAAACTGGTCTCTACTCCTTCAGCTCACGCGTCTACAGAACGGTGAGCCGGGTTTATTATACGAGCTGACCCTAGGCGCGTTGGTGGTGTAAAAACTGGGTTTGTCTCGTCAGACGGTGACGGAAGTATTTCCGGGTCAGCATCTTCGGGAGCGAATTCCTTCTAGGTCTAGGCTGCACCTGTGTCACTCTTACTCACTTCGTATTAGCGATGAGTAGGCGTCTGGTATACACGGTGAGAAAATATTCATGACGTCAAGAGTTTGACACTACACTTGATTCCAGAAGAATCGATGTGCTCGTAACCCAATTCGTTCCGTCAGTAGCGTAAACCAATGGCTGGCTCAGGTTCCCTATGATTGCTCCGGTCTTTGTTGGTGCGAGCAGAATGAAGTATCCCCTCCTTGACGATGATTTAATCGTAACACTCCACACACCGGCATTCGTTGAAAACGCGCACGATATCATCGCAAATTACGATTTGTTGGCTGTGTCGATGCCCGAGTTTTCATACAAGCGATATTTAATCATACTTGAATTTTATAATCGAGATTACCAGCGGCCGTGCGGGTCGGGTTCCGTACTAACACTGTAGACAAAGGGGGCGGGCCACCCCCCTAGTAAGAACCTAGTACAAAGTCGCTAATACGCGCGGATGTCCCCAGGTATTTCCATGCAATGGTCCAAAACAAAGTTAGCCAGACGTGAAGGCGGAATTCCGGATGCGATGCACGGCCATAAATGCCAACTCCTTGAAACGCACGTATAATTGCCTCCTAAACGTCCTTCGCTACAAACTGCGAACATACTTTCTGTAAGGATAGTCTCGTGACATACCGATGCAACGTACTATTACACAATCGCGTATATCGTGCGATAAGACTCTCTTAGGACCATAATATCCAAATGCTCAGTTTCACATTATATCCCCGCACATCAGAACGACTCCTCGTCGACGCCCCTGACCAAATAACCACTTAATGCCTCTT
seq00015   CGCCATTTCGGACCATACGACCAAGAGAGGACACGTCTTGCCCGCTTCTGTGACCCTTCCGACACCCTATTGACGTCACCGCTATAGTTGCGAGACCATAAGCGAGTGGTGCTACTGTAGCCGCTCTTCGGTCATAAACGGCGACGTTCTGCGCAGAGACCTCTTGGTAATGCGCTACGCCTTGTCTCTGCATTTTGTCTTAAGAAATACAGGGCGATTACCGGGCCCGACAGCATATCACACGCACCCCCGGACGCATGCTCTCAACCGAAAACCTAAGCGGCCTTTTGTATCTGATGCCCCCGCTATGTGTAGGATCGGAGTCCGTGACAATGATCAGTGATCCGTTTCAGATTCCTCGATTCTGGATATTCTCTTGCTCCCCAGTAATTTCGTAGGTTCGATTGTTATCACAGAGACACTGTATCCCTTTGAAACATGCGAGGTGATTCTCCAGAGGCCCGGAGGGATACGATCCCTCCGCGCCTCTACATGTGCCAGTGCGAGGATTTTTAAATGTCGGCCGATAATCAATTAAACCTACGGACACGTCCCCTGGAGAGGATAGGATCCCAGAGCAAGTTCGTCGACTCAGTCAGTCTCGTGCAACTATACCAATGGAGGCAACGAGGGCCGGTCAAAATTAGCAACGATCTACCTAAATATAACCCGACGCCATACGGGGGGGCAGTTCGTAGGATACGGATTCGATACAATTAAACTAAGCAAATAACTCGATTGTAACCTTACATATAGTAACATGCCATGCAGACGTGCGTGATCGAGTCCACGAGAACCCACCCGTCCATCGGAAGTCTGCTGCCTTAGGGAAGACAGGATTATCTCATGTCCGGGTATTGATACGATCGGCCACTACAGGAGCCAAGTGGTACCTTAGCACAGGAGCGTCGACTACCGGGGCACACAAGGGTGACAGTTGCCGAACCCAGGCTTGGTAATTCCCCGCTACGGACTTACCTCGCATCCGGGAGAGGCAACTCTAGGCCTTGCTAATCCACTAGGCCCGGTTGGTAGATTGTCTAAGGCTTTACTGACGTCGTGCCCTGTGATTCGTCCGTTGCGAAGAGCAAGTAACCGCGGGTGTAACGGCCAGTTTATTACCCCCCTGATTATATCGATTCTCTAAGAATGCCTGTCAAATTAGACTCCTAGTTATGGGACGGATGTACCCATTAAGACAACTTTCGCGTAGTTGGAAGAATTATAGTTCTCGCGGCTCATCGTCCAGGGACTGAAACCAAATCTAAATAGTTTGGGCGCCTCTTGTGCCTGCGACAAACTGGTCTCTACTCCTTCAGCTCACGCGTCTACAGAACGGTGAGCCGGGTTTATTATACGAGCTGACCCTAGGCGCGTTGGTGGTGTAAAAACTGGGTTTGTCTCGTCAGACGGTGACGGAAGTATTTCCGGGTCAGCATCTTCGGGAGCGAATTCCTTCTAGGTCTAGGCTGCACCTGTGTCACTCTTACTCACTTCGTATTAGCGATGAGTAGGCGTCTGGTATACACGGTGAGAAAATATTCATGACGTCAAGAGTTTGACACTACACTTGATTCCAGAAGAATCGATGTGCTCGTAACCCAATTCGTTCCGTCAGTAGCGTAAACCAATGGCTGGCTCAGGTTCCCTATGATTGCTCCGGTCTTTGTTGGTGCGAGCAGAATGAAGTATCCCCTCCTTGACGATGATTTAATCGTAACACTCCACACACCGGCATTCGTTGAAAACGCGCACGATATCATCGCAAATTACGATTTGTTGGCTGTGTCGATGCCCGAGTTTTCATACAAGCGATATTTAATCATACTTGAATTTTATAATCGAGATTACCAGCGGCCGTGCGGGTCGGGTTCCGTACTAACACTGTAGACAAAGGGGGCGGGCCACCCCCCTAGTAAGAACCTAGTACAAAGTCGCTAATACGCGCGGATGTCCCCAGGTATTTCCATGCAATGGTCCAAAACAAAGTTAGCCAGACGTAAAGGCGGAATTCCGGATGCGATGCACGGCCATAAATGCCAACTCCTTGAAACGCACGTATAATTGCCTCCTAAACGTCCTTCGCTACAAACTGCGAACATACTTTCTGTAAGGATAGTCTCGTGACATACCGATGCAACGTACTATTACACAATCGCGTATATCGTGCGATAAGACTCTCTTAGGACCATAATATCCAAATGCTCAGTTTCACATTATATCCCCGCACATCAGAACGACTCCTCGTCGACGCCCCTGACCAAATAACCACTTAATGCCTCTT
seq00016   CGCCATTTCGGACCATACGACCAAGAGAGGACACGTCTTGCCCGCTTCTGTGACCCTTCCGACACCCTATTGACGTCACCGCTATAGTTGCGAGACCATAAGCGAGTGGTGCTACTGTAGCCGCTCTTCGGTCATAAACGGCGACGTTCTGCGCAGAGACCTCTTGGTAATGCGCTACGCCTTGTCTCTGCATTTTGTCTTAAGAAATACAGGGCGATTACCGGGCCCGACAGCATATAACACGCACCCCCGGACGCATGCTCTCAACCGAAAACCTAAGCGGCCTTTTGTATCTGATGCCCCCGCTATGTGTAGGATCGGAGTCCGTGACAATGATCAGTGATCCGTTTCAGATTCCTCGATTCTGGATATTCTCTTGCTCCCCAGTAATTTCGTAGGTTCGATTGTTATCACAGAGACACTGTATCCCTTTGAAACATGCGAGGTGATTCTCCAGAGGCCCGGAGGGATACGATCCCTCCGCGCCTCTACATGTGCCAGTGCGAGGATTTTTAAATGTCGGCCGATAATCAATTAAACCTACGGACACGTCCCCTGGAGAGGATAGGATCCCAGAGCAAGTTCGTCGACTCAGTCAGTCTCGTGCAACTATACCAATGGAGGCAACGAGGGCCGGTCAAAATTAGCAACGATCTACCTAAATATAACCCGACGCCATACGGGGGGGCAGTTCGTAGGATACGGATTCGATACAATTAAACTAAGCAAATAACTCGATTGTAACCTTACATATAGTAACATGCCATGCAGACGTGCGTGATCGAGTCCACGTGAACCCACCCGTCCATCTGAAGTCTGCTGCCTTAGGGAAGACAGGATTATCTCATGTCCGGGTATTGATACGATCGGCCACTACAGGAGCCAAGTGGTACCTTAGCACAGGAGCGTCGACTACCGGGGCACACAAGGGTGACAGTTGCCGAACCCAGGCTTGGTAATTCCCCGCTACTGACTTACCTCGCATCCGGGAGAGGCAACTCTAGGCCTTGCTAATCCACTAGGCCCGGTTGGTAGATTGTCTAAGGCTTTACTGACGTCGTGCCCTGTGATTCGTCCGTTGCGAAGAGCAAGTAACCGCGGGTGTAACGGCCAGTTTATTACCCCCCTGATTATATCGATTCTCTAAGAATGCCTGTCAAATTAGACTCCTAGTTATGGGACGGATGTACCCATTAAGACAACTTTCGCGTAGTTGGAAGAATTATAGTTCTCGCGGCTCATCGTCCAGGGACTGAAACCAAATCTAAATAGTTTGGGCGCCTCTTGTGCCTGCGACAAACTGGTCTCTACTCCTTCAGCTCACGCGTCTACAGAACGGTGAGCCGGGTTTATTATACGAGCTGACCCTAGGCGCGTTGGTGGTGTAAAAACTGGGTTTGTCTCGTCAGACGGTGACGGAAGTATTTCCGGGTCAGCATCTTCGGGAGCGAATTCCTTCTAGGTCTAGGCTGCACCTGTGTCACTCTTACTCACTTCGTATTAGCGATGAGTAGGCGTCTGGTATACACGGTGAGAAAATATTCATGACGTCAAGAGTTTGACACTACACTTGATTCCAGAAGAATCGATGTGCTCGTAACCCAATTCGTTCCGTCAGTAGCGTAAACCAATGGCTGGCTCAGGTTCCCTATGATTGCTCCGGTCTTTGTTGGTGCGAGCAGAATGAAGTATCCCCTCCTTGACGATGATTTAATCGTAACACTCCACACACCGGCATTCGTTGAAAACGCGCACGATATCATCGCAAATTACGATTTGTTGGCTGTGTCGATGCCCGAGTTTTCATACAAGCGATATTTAATCATACTTGAATTTTATAATCGAGATTACCAGCGGCCGTGCGGGTCGGGTTCCGTACTAACACTGTAGACAAAGGGGGCGGGCCACCCCCCTAGTAAGAACCTAGTACAAAGTCGCTAATACGCGCGGATGTCCCCAGGTATTTCCATGCAATGGTCCAAAACAAAGTTAGCCAGACGTGAAGGCGGAATTCCGGATGCGATGCACGGCCATAAATGCCAACTCCTTGAAACGCACGTATAATTGCCTCCTAAACGTCCTTCGCTACAAACTGCGAACATACTTTCTGTAAGGATAGTCTCGTGACATACCGATGCAACGTACTATTACACAATCGCGTATATCGTGCGATAAGACTCTCTTAGGACCATAATATCCAAATGCTCAGTTTCACATTATATCCCCGCACATCAGAACGACTCCTCGTCGACGCCCCTGACCAAATAACCACTTAATGCCTCTT
seq00017   CGCCATTTCGGACCATACGACCAAGAGAGGACACGTCTTGCCCGCTTCTGTGACCCTTCCGACACCCTATTGACGTCACCGCTATAGTTGCGAGACCATAAGCGAGTGGTGCTACTGTAGCCGCTCTTCGGTCATAAACGGCGACGTTCTGCGCAGAGACCTCTTGGTAATGCGCTACGCCTTGTCTCTGCATTTTGTCTTAAGAAATACAGGGCGATTACCGGGCCCGACAGCATATAACACGCACCCCCGGACGCATGCTCTCAACCGAAAACCTAAGCGGCCTTTTGTATCTGATGCCCCCGCTATGTGTAGGATCGGAGTCCGTGACAATGATCAGTGATCCGTTTCAGATTCCTCGATTCTGGATATTCTCTTGCTCCCCAGTAATTTCGTAGGTTCGATTGTTATCACAGAGACACTGTATCCCTTTGAAACATGCGAGGTGATTCTCCAGAGGCCCGGAGGGATACGATCCCTCCGCGCCTCTACATGTGCCAGTGCGAGGATTTTTAAATGTCGGCCGATAATCAATTAAACCTACGGACACGTCCCCTGGAGAGGATAGGATCCCAGAGCAAGTTCGTCGACTCAGTCAGTCTCGTGCAACTATACCAATGGAGGCAACGAGGGCCGGTCAAAATTAGCAACGATCTACCTAAATATAACCCGACGCCATACGGGGGGGCAGTTCGTAGGATACGGATTCGATACAATTAAACTAAGCAAATAACTCGATTGTAACCTTACATATAGTAACATGCCATGCAGACGTGCGTGATCGAGTCCACGTGAACCCACCCGTCCATCTGAAGTCTGCTGCCTTAGGGAAGACAGGATTATCTCATGTCCGGGTATTGATACGATCGGCCACTACAGGAGCCAAGTGGTACCTTAGCACAGGAGCGTCGACTACCGGGGCACACAAGGGTGACAGTTGCCGAACCCAGGCTTGGTAATTCCCCGCTACGGACTTACCTCGCATCCGGGAGAGGCAACTCTAGGCCTTGCTAATCCACTAGGCCCGGTTGGTAGATTGTCTAAGGCTTTACTGACGTCGTGCCCTGTGATTCGTCCGTTGCGAAGAGCAAGTAACCGCGGGTGTAACGGCCAGTTTATTACCCCCCTGATTATATCGATTCTCTAAGAATGCCTGTCAAATTAGACTCCTAGTTATGGGACGGATGTACCCATTAAGACAACTTTCGCGTAGTTGGAAGAATTATAGTTCTCGCGGCTCATCGTCCAGGGACTGAAACCAAATCTAAATAGTTTGGGCGCCTCTTGTGCCTGCGACAAACTGGTCTCTACTCCTTCAGCTCACGCGTCTACAGAACGGTGAGCCGGGTTTATTATACGAGCTGACCCTAGGCGCGTTGGTGGTGTAAAAACTGGGTTTGTCTCGTCAGACGGTGACGGATGTATTTCCGGGTCAGCATCTTCGGGAGCGAATTCCTTCTAGGTCTAGGCTGCACCTGTGTCACTCTTACTCACTTCGTATTAGCGATGAGTAGGCGTCTGGTATACACGGTGAGAAAATATTCATGACGTCAAGAGTTTGACACTACACTTGATTCCAGAAGAATCGATGTGCTCGTAACCCAATTCGTTCCGTCAGTAGCGTAAACCAATGGCTGGCTCAGGTTCCCTATGATTGCTCCGGTCTTTGTTGGTGCGAGCAGAATGAAGTATCCCCTCCTTGACGATGATTTAATCGTAACACTCCACACACCGGCATTCGTTGAAAACGCGCACGATATCATCGCAAATTACGATTTGTTGGCTGTGTCGATGCCCGAGTTTTCATACAAGCGATATTTAATCATACTTGAATTTTATAATCGAGATTACCAGCGGCCGTGCGGGTCGGGTTCCGTACTAACACTGTAGACAAAGGGGGCGGGCCACCCCCCTAGTAAGAACCTAGTACAAAGTCGCTAATACGCGCGGATGTCCCCAGGTATTTCCATGCAATGGTCCAAAACAAAGTTAGCCAGACGTGAAGGCGGAATTCCGGATGCGATGCACGGCCATAAATGCCAACTCCTTGAAACGCACGTATAATTGCCTCCTAAACGTCCTTCGCTACAAACTGCGAACATACTTTCTGTAAGGATAGTCTCGTGACATACCGATGCAACGTACTATTACACAATCGCGTATATCGTGCGATAAGACTCTCTTAGGACCATAATATCCAAATGCTCAGTTTCACATTATATCCCCGCACATCAGAACGACTCCTCGTCGACGCCCCTGACCAAATAACCACTTAATGCCTCTT
seq00018   CGCCATTTCGGACCATACGACCAAGAGAGGACACGTCTTGCCCGCTTCTGTGACCCTTCCGACACCCTATTGACGTCACCGCTATAGTTGCGAGACCATAAGCGAGTGGTGCTACTGTAGCCGCTCTTCGGTCATAAACGGCGACGTTCTGCGCAGAGACCTCTTGGTAATGCGCTACGCCTTGTCTCTGCATTTTGTCTTAAGAAATACAGGGCGATTACCGGGCCCGACAGCATATAACACGCACCCCCGGACGCATGCTCTCAACCGAAAACCTAAGCGGCCTTTTGTATCTGATGCCCCCGCTATGTGTAGGATCGGAGTCCGTGACAATGATCAGTGATCCGTTTCAGATTCCTCGATTCTGGATATTCTCTTGCTCCCCAGTAATTTCGTAGGTTCGATTGTTATCACAGAGACACTGTATCCCTTTGAAACATGCGAGGTGATTCTCCAGAGGCCCGGAGGGATACGATCCCTCCGCGCCTCTACATGTGCCAGTGCGAGGATTTTTAAATGTCGGCCGATAATCAATTAAACCTACGGACACGTCCCCTGGAGAGGATAGGATCCCAGAGCAAGTTCGTCGACTCAGTCAGTCTCGTGCAACTATACCAATGGAGGCAACGAGGGCCGGTCAAAATTAGCAACGATCTACCTAAATATAACCCGACGCCATACGGGGGGGCAGTTCGTAGGATACGGATTCGATACAATTAAACTAAGCAAATAACTCGATTGTAACCTTACATATAGTAACATGCCATGCAGACGTGCGTGATCGAGTCCACGAGAACCCACCCGTCCATCTGAAGTCTGCTGCCTTAGGGAAGACAGGATTATCTCATGTCCGGGTATTGATACGATCGGCCACTACAGGAGCCAAGTGGTACCTTAGCACAGGAGCGTCGACTACCGGGGCACACAAGGGTGACAGTTGCCGAACCCAGGCTTGGTAATTCCCCGCTACGGACTTAACTCGCATCCGGGAGAGGCAACTCTAGGCCTTGCTAATCCACTAGGCCCGGTTGGTAGATTGTCTAAGGCTTTACTGACGTCGTGCCCTGTGATTCGTCCGTTGCGAAGAGCAAGTAACCGCGGGTGTAACGGCCAGTTTATTACCCCCCTGATTATATCGATTCTCTAAGAATGCCTGTCAAATTAGACTCCTAGTTATGGGACGGATGTACCCATTAAGACAACTTTCGCGTAGTTGGAAGAATTATAGTTCTCGCGGCTCATCGTCCAGGGACTGAAACCAAATCTAAATAGTTTGGGCGCCTCTTGTGCCTGCGACAAACTGGTCTCTACTCCTTCAGCTCACGCGTCTACAGAACGGTGAGCCGGGTTTATTATACGAGCTGACCCTAGGCGCGTTGGTGGTGTAAAAACTGGGTTTGTCTCGTCAGACGGTGACGGAAGTATTTCCGGGTCAGCATCTTCGGGAGCGAATTCCTTCTAGGTCTAGGCTGCACCTGTGTCACTCTTACTCACTTCGTATTAGCGATGAGTAGGCGTCTGGTATACACGGTGAGAAAATATTCATGACGTCAAGAGTTTGACACTACACTTGATTCCAGAAGAATCGATGTGCTCGTAACCCAATTCGTTCCGTCAGTAGCGTAAACCAATGGCTGGCTCAGGTTCCCTATGATTGCTCCGGTCTTTGTTGGTGCGAGCAGAATGAAGTATCCCCTCCTTGACGATGATTTAATCGTAACACTCCACACACCGGCATTCGTTGAAAACGCGCACGATATCATCGCAAATTACGATTTGTTGGCTGTGTCGATGCCCGAGTTTTCATACAAGCGATATTTAATCATACTTGAATTTTATAATCGAGATTACCAGCGGCCGTGCGGGTCGGGTTCCGTACTAACACTGTAGACAAAGGGGGCGGGCCACCCCCCTAGTAAGAACCTAGTACAAAGTCGCTAATACGCGCGGATGTCCCCAGGTATTTCCATGCAATGGTCCAAAACAAAGTTAGCCAGACGTGAAGGCGGAATTCCGGATGCGATGCACGGCCATAAATGCCAACTCCTTGAAACGCACGTATAATTGCCTCCTAAACGTCCTTCGCTACAAACTGCGAACATACTTTCTGTAAGGATAGTCTCGTGACATACCGATGCAACGTACTATTACACAATCGCGTATATCGTGCGATAAGACTCTCTTAGGACCATAATATCCAAATGCTCAGTTTCACATTATATCCCCGCACATCAGAACGACTCCTCGTCGACGCCCCTGACCAAATAACCACTTAATGCCTCTT
seq00019   CGCCATTTCGGACCATACGACCAAGAGAGGACACGTCTTGCCCGCTTCTGTGACCCTTCCGACACCCTATTGACGTCACCGCTATAGTTGCGAGACCATAAGCGAGTGGTGCTACTGTAGCCGCTCTTCGGTCATAAACGGCGACGTTCTGCGCAGAGACCTCTTGGTAATGCGCTACGCCTTGTCTCTGCATTTTGTCTTAAGAAATACAGGGCGATTACCGGGCCCGACAGCATATCACACGCACCCCCGGACGCATGCTCTCAACCGAAAACCTAAGCGGCCTTTTGTATCTGATGCCCCCGCTATGTGTAGGATCGGAGTCCGTGACAATGATCAGTGATCCGTTTCAGATTCCTCGATTCTGGATATTCTCTTGCTCCCCAGTAATTTCGTAGGTTCGATTGTTATCACAGAGACACTGTATCCCTTTGAAACATGCGAGGTGATTCTCCAGAGGCCCGGAGGGATACGATCCCTCCGCGCCTCTACATGTGCCAGTGCGAGGATTTTTAAATGTCGGCCGATAATCAATTAAACCTACGGACACGTCCCCTGGAGAGGATAGGATCCCAGAGCAAGTTCGTCGACTCAGTCAGTCTCGTGCAACTATACCAATGGAGGCAACGAGGGCCGGTCAAAATTAGCAACGATCTACCTAAATATAACCCGACGCCATACGGGGGGGCAGTTCGTAGGATACGGATTCGATACAATTAAACTAAGCAAATAACTCGATTGTAACCTTACATATAGTAACATGCCATGCAGACGTGCGTGATCGAGTCCACGAGAACCCACCCGTCCATCGGAAGTCTGCTGCCTTAGGGAAGACAGGATTATCTCATGTCCGGGTATTGATACGATCGGCCACTACAGGAGCCAAGTGGTACCTTAGCACAGGAGCGTCGACTACCGGGGCACACAAGGGTGACAGTTGCCGAACCCAGGCTTGGTAATTCCCCGCTACGGACTTACCTCGCATCCGGGAGAGGCAACTCTAGGCCTTGCTAATCCACTAGGCCCGGTTGGTAGATTGTCTAAGGCTTTACTGACGTCGTGCCCTGTGATTCGTCCGTTGCGAAGAGCAAGTAACCGCGGGTGTAACGGCCAGTTTATTACCCCCCTGATTATATCGATTCTCTAAGAATGCCTGTCAAATTAGACTCCTAGTTATGGGACGGATGTACCCATTAAGACAACTTTCGCGTAGTTGGAAGAATTATAGTTCTCGCGGCTCATCGTCCAGGGACTGAAACCAAATCTAAATAGTTTGGGCGCCTCTTGTGCCTGCGACAAACTGGTCTCTACTCCTTCAGCTCACGCGTCTACAGAACGGTGAGCCGGGTTTATTATACGAGCTGACCCTAGGCGCGTTGGTGGTGTAAAAACTGGGTTTGTCTCGTCAGACGGTGACGGATGTATTTCCGGGTCAGCATCTTCGGGAGCGAATTCCTTCTAGGTCTAGGCTGCACCTGTGTCACTCTTACTCACTTCGTATTAGCGATGAGTAGGCGTCTGGTATACACGGTGAGAAAATATTCATGACGTCAAGAGTTTGACACTACACTTGATTCCAGAAGAATCGATGTGCTCGTAACCCAATTCGTTCCGTCAGTAGCGTAAACCAATGGCTGGCTCAGGTTCCCTATGATTGCTCCGGTCTTTGTTGGTGCGAGCAGAATGAAGTATCCCCTCCTTGACGATGATTTAATCGTAACACTCCACACACCGGCATTCGTTGAAAACGCGCACGATATCATCGCAAATTACGATTTGTTGGCTGTGTCGATGCCCGAGTTTTCATACAAGCGATATTTAATCATACTTGAATTTTATAATCGAGATTACCAGCGGCCGTGCGGGTCGGGTTCCGTACTAACACTGTAGACAAAGGGGGCGGGCCACCCCCCTAGTAAGAACCTAGTACAAAGTCGCTAATACGCGCGGATGTCCCCAGGTATTTCCATGCAATGGTCCAAAACAAAGTTAGCCAGACGTGAAGGCGGAATTCCGGATGCGATGCACGGCCATAAATGCCAACTCCTTGAAACGCACGTATAATTGCCTCCTAAACGTCCTTCGCTACAATCTGCGAACATACTTTCTGTAAGGATAGTCTCGTGACATACCGATGCAACGTACTATTACACAATCGCGTATATCGTGCGATAAGACTCTCTTAGGACCATAATATCCAAATGCTCAGTTTCACATTATATCCCCGCACATCAGAACGACTCCTCGTCGACGCCCCTGACCAAATAACCACTTAATGCCTCTT
seq00020   CGCCATTTCGGACCATACGACCAAGAGAGGACACGTCTTGCCCGCTTCTGTGACCCTTCCGACACCCTATTGACGTCACCGCTATAGTTGCGAGACCATAAGCGAGTGGTGCTACTGTAGCCGCTCTTCGGTCATAAACGGCGACGTTCTGCGCAGAGACCTCTTGGTAATGCGCTACGCCTTGTCTCTGCATTTTGTCTTAAGAAATACAGGGCGATTACCGGGCCCGACAGCATATCACACGCACCCCCGGACGCATGCTCTCAACCGAAAACCTAAGCGGCCTTTTGTATCTGATGCCCCCGCTATGTGTAGGATCGGAGTCCGTGACAATGATCAGTGATCCGTTTCAGATTCCTCGATTCTGGATATTCTCTTGCTCCCCAGTAATTTCGTAGGTTCGATTGTTATCACAGAGACACTGTATCCCTTTGAAACATGCGAGGTGATTCTCCAGAGGCCCGGAGGGATACGATCCCTCCGCGCCTCTACATGTGCCAGTGCGAGGATTTTTAAATGTCGGCCGATAATCAATTAAACCTACGGACACGTCCCCTGGAGAGGATAGGATCCCAGAGCAAGTTCGTCGACTCAGTCAGTCTCGTGCAACTATACCAATGGAGGCAACGAGGGCCGGTCAAAATTAGCAACGATCTACCTAAATATAACCCGACGCCATACGGGGGGGCAGTTCGTAGGATACGGATTCGATACAATTAAACTAAGCAAATAACTCGATTGTAACCTTACATATAGTAACATGCCATGCAGACGTGCGTGATCGAGTCCACGAGAACCCACCCGTCCATCGGAAGTCTGCTGCCTTAGGGAAGACAGGATTATCTCATGTCCGGGTATTGATACGATCGGCCACTACAGGAGCCAAGTGGTACCTTAGCACAGGAGCGTCGACTACCGGGGCACACAAGGGTGACAGTTGCCGAACCCAGGCTTGGTAATTCCCCGCTACGGACTTACCTCGCATCCGGGAGAGGCAACTCTAGGCCTTGCTAATCCACTAGGCCCGGTTGGTAGATTGTCTAAGGCTTTACTGACGTCGTGCCCTGTGATTCGTCCGTTGCGAAGAGCAAGTAACCGCGGGTGTAACGGCCAGTTTATTACCCCCCTGATTATATCGATTCTCTAAGAATGCCTGTCAAATTAGACTCCTAGTTATGGGACGGATGTACCCATTAAGACAACTTTCGCGTAGTTGGAAGAATTATAGTTCTCGCGGCTCATCGTCCAGGGACTGAAACCAAATCTAAATAGTTTGGGCGCCTCTTGTGCCTGCGACAAACTGGTCTCTACTCCTTCAGCTCACGCGTCTACAGAACGGTGAGCCGGGTTTATTATACGAGCTGACCCTAGGCGCGTTGGTGGTGTAAAAACTGGGTTTGTCTCGTCAGACGGTGACGGAAGTATTTCCGGGTCAGCATCTTCGGGAGCGAATTCCTTCTAGGTCTAGGCTGCACCTGTGTCACTCTTACTCACTTCGTATTAGCGATGAGTAGGCGTCTGGTATACACGGTGAGAAAATATTCATGACGTCAAGAGTTTGACACTACACTTGATTCCAGAAGAATCGATGTGCTCGTAACCCAATTCGTTCCGTCAGTAGCGTAAACCAATGGCTGGCTCAGGTTCCCTATGATTGCTCCGGTCTTTGTTGGTGCGAGCAGAATGAAGTATCCCCTCCTTGACGATGATTTAATCGTAACACTCCACACACCGGCATTCGTTGAAAACGCGCACGATATCATCGCAAATTACGATTTGTTGGCTGTGTCGATGCCCGAGTTTTCATACAAGCGATATTTAATCATACTTGAATTTTATAATCGAGATTACCAGCGGCCGTGCGGGTCGGGTTCCGTACTAACACTGTAGACAAAGGGGGCGGGCCACCCCCCTAGTAAGAACCTAGTACAAAGTCGCTAATACGCGCGGATGTCCCCAGGTATTTCCATGCAATGGTCCAAAACAAAGTTAGCCAGACGTGAAGGCGGAATTCCGGATGCGATGCACGGCCATAAATGCCAACTCCTTGAAACGCACGTATAATTGCCTCCTAAACGTCCTTCGCTACAAACTGCGAACATACTTTCTGTAAGGATAGTCTCGTGACATACCGATGCAACGTACTATTACACAATCGCGTATATCGTGCGATAAGACTCTCTTAGGACCATAATATCCAAATGCTCAGTTTCACATTATATCCCCGCACATCAGAACGACTCCTCGTCGACGCCCCTGACCAAATAACCACTTAATGCCTCTT
seq00021   CGCCATTTCGGACCATACGACCAAGAGAGGACACGTCTTGCCCGCTTCTGTGACCCTTCCGACACCCTATTGACGTCACCGCTATAGTTGCGAGACCATAAGCGAGTGGTGCTACTGTAGCCGCTCTTCGGTCATAAACGGCGACGTTCTGCGCAGAGACCTCTTGGTAATGCGCTACGCCTTGTCTCTGCATTTTGTCTTAAGAAATACAGGGCGATTACCGGGCCCGACAGCATATCACACGCACCCCCGGACGCATGCTCTCAACCGAAAACCTAAGCGGCCTTTTGTATCTGATGCCCCCGCTATGTGTAGGATCGGAGTCCGTGACAATGATCAGTGATCCGTTTCAGATTCCTCGATTCTGGATATTCTCTTGCTCCCCAGTAATTTCGTAGGTTCGATTGTTATCACAGAGACACTGTATCCCTTTGAAACATGCGAGGTGATTCTCCAGAGGCCCGGAGGGATACGATCCCTCCGCGCCTCTACATGTGCCAGTGCGAGGATTTTTAAATGTCGGCCGATAATCAATTAAACCTACGGACACGTCCCCTGGAGAGGATAGGATCCCAGAGCAAGTTCGTCGACTCAGTCAGTCTCGTGCAACTATACCAATGGAGGCAACGAGGGCCGGTCAAAATTAGCAACGATCTACCTAAATATAACCCGACGCCATACGGGGGGGCAGTTCGTAGGATACGGATTCGATACAATTAAACTAAGCAAATAACTCGATTGTAACCTTACATATAGTAACATGCCATGCAGACGTGCGTGATCGAGTCCACGAGAACCCACCCGTCCATCGGAAGTCTGCTGCCTTAGGGAAGACAGGATTATCTCATGTCCGGGTATTGATACGATCGGCCACTACAGGAGCCAAGTGGTACCTTAGCACAGGAGCGTCGACTACCGGGGCACACAAGGGTGACAGTTGCCGAACCCAGGCTTGGTAATTCCCCGCTACGGACTTACCTCGCATCCGGGAGAGGCAACTCTAGGCCTTGCTAATCCACTAGGCCCGGTTGGTAGATTGTCTAAGGCTTTACTGACGTCGTGCCCTGTGATTCGTCCGTTGCGAAGAGCAAGTAACCGCGGGTGTAACGGCCAGTTTATTACCCCCCTGATTATATCGATTCTCTAAGAATGCCTGTCAAATTAGACTCCTAGTTATGGGACGGATGTACCCATTAAGACAACTTTCGCGTAGTTGGAAGAATTATAGTTCTCGCGGCTCATCGTCCAGGGACTGAAACCAAATCTAAATAGTTTGGGCGCCTCTTGTGCCTGCGACAAACTGGTCTCTACTCCTTCAGCTCACGCGTCTACAGAACGGTGAGCCGGGTTTATTATACGAGCTGACCCTAGGCGCGTTGGTGGTGTAAAAACTGGGTTTGTCTCGTCAGACGGTGACGGATGTATTTCCGGGTCAGCATCTTCGGGAGCGAATTCCTTCTAGGTCTAGGCTGCACCTGTGTCACTCTTACTCACTTCGTATTAGCGATGAGTAGGCGTCTGGTATACACGGTGAGAAAATATTCATGACGTCAAGAGTTTGACACTACACTTGATTCCAGAAGAATCGATGTGCTCGTAACCCAATTCGTTCCGTCAGTAGCGTAAACCAATGGCTGGCTCAGGTTCCCTATGATTGCTCCGGTCTTTGTTGGTGCGAGCAGAATGAAGTATCCCCTCCTTGACGATGATTTAATCGTAACACTCCACACACCGGCATTCGTTGAAAACGCGCACGATATCATCGCAAATTACGATTTGTTGGCTGTGTCGATGCCCGAGTTTTCATACAAGCGATATTTAATCATACTTGAATTTTATAATCGAGATTACCAGCGGCCGTGCGGGTCGGGTTCCGTACTAACACTGTAGACAAAGGGGGCGGGCCACCCCCCTAGTAAGAACCTAGTACAAAGTCGCTAATACGCGCGGATGTCCCCAGGTATTTCCATGCAATGGTCCAAAACAAAGTTAGCCAGACGTGAAGGCGGAATTCCGGATGCGATGCACGGCCATAAATGCCAACTCCTTGAAACGCACGTATAATTGCCTCCTAAACGTCCTTCGCTACAATCTGCGAACATACTTTCTGTAAGGATAGTCTCGTGACATACCGATGCAACGTACTATTACACAATCGCGTATATCGTGCGATAAGACTCTCTTAGGACCATAATATCCAAATGCTCAGTTTCACATTATATCCCCGCACATCAGAACGACTCCTCGTCGACGCCCCTGACCAAATAACCACTTAATGCCTCTT
seq00022   CGCCATTTCGGACCATACGACCAAGAGAGGACACGTCTTGCCCGCTTCTGTGACCCTTCCGACACCCTATTGACGTCACCGCTATAGTTGCGAGACCATAAGCGAGTGGTGCTACTGTAGCCGCTCTTCGGTCATAAACGGCGACGTTCTGCGCAGAGACCTCTTGGTAATGCGCTACGCCTTGTCTCTGCATTTTGTCTTAAGAAATACAGGGCGATTACCGGGCCCGACAGCATATCACACGCACCCCCGGACGCATGCTCTCAACCGAAAACCTAAGCGGCCTTTTGTATCTGATGCCCCCGCTATGTGTAGGATCGGAGTCCGTGACAATGATCAGTGATCCGTTTCAGATTCCTCGATTCTGGATATTCTCTTGCTCCCCAGTAATTTCGTAGGTTCGATTGTTATCACAGAGACACTGTATCCCTTTGAAACATGCGAGGTGATTCTCCAGAGGCCCGGAGGGATACGATCCCTCCGCGCCTCTACATGTGCCAGTGCGAGGATTTTTAAATGTCGGCCGATAATCAATTAAACCTACGGACACGTCCCCTGGAGAGGATAGGATCCCAGAGCAAGTTCGTCGACTCAGTCAGTCTCGTGCAACTATACCAATGGAGGCAACGAGGGCCGGTCAAAATTAGCAACGATCTACCTAAATATAACCCGACGCCATACGGGGGGGCAGTTCGTAGGATACGGATTCGATACAATTAAACTAAGCAAATAACTCGATTGTAACCTTACATATAGTAACATGCCATGCAGACGTGCGTGATCGAGTCCACGAGAACCCACCCGTCCATCGGAAGTCTGCTGCCTTAGGGAAGACAGGATTATCTCATGTCCGGGTATTGATACGATCGGCCACTACAGGAGCCAAGTGGTACCTTAGCACAGGAGCGTCGACTACCGGGGCACACAAGGGTGACAGTTGCCGAACCCAGGCTTGGTAATTCCCCGCTACGGACTTACCTCGCATCCGGGAGAGGCAACTCTAGGCCTTGCTAATCCACTAGGCCCGGTTGGTAGATTGTCTAAGGCTTTACTGACGTCGTGCCCTGTGATTCGTCCGTTGCGAAGAGCAAGTAACCGCGGGTGTAACGGCCAGTTTATTACCCCCCTGATTATATCGATTCTCTAAGAATGCCTGTCAAATTAGACTCCTAGTTATGGGACGGATGTACCCATTAAGACAACTTTCGCGTAGTTGGAAGAATTATAGTTCTCGCGGCTCATCGTCCAGGGACTGAAACCAAATCTAAATAGTTTGGGCGCCTCTTGTGCCTGCGACAAACTGGTCTCTACTCCTTCAGCTCACGCGTCTACAGAACGGTGAGCCGGGTTTATTATACGAGCTGACCCTAGGCGCGTTGGTGGTGTAAAAACTGGGTTTGTCTCGTCAGACGGTGACGGAAGTATTTCCGGGTCAGCATCTTCGGGAGCGAATTCCTTCTAGGTCTAGGCTGCACCTGTGTCACTCTTACTCACTTCGTATTAGCGATGAGTAGGCGTCTGGTATACACGGTGAGAAAATATTCATGACGTCAAGAGTTTGACACTACACTTGATTCCAGAAGAATCGATGTGCTCGTAACCCAATTCGTTCCGTCAGTAGCGTAAACCAATGGCTGGCTCAGGTTCCCTATGATTGCTCCGGTCTTTGTTGGTGCGAGCAGAATGAAGTATCCCCTCCTTGACGATGATTTAATCGTAACACTCCACACACCGGCATTCGTTGAAAACGCGCACGATATCATCGCAAATTACGATTTGTTGGCTGTGTCGATGCCCGAGTTTTCATACAAGCGATATTTAATCATACTTGAATTTTATAATCGAGATTACCAGCGGCCGTGCGGGTCGGGTTCCGTACTAACACTGTAGACAAAGGGGGCGGGCCACCCCCCTAGTAAGAACCTAGTACAAAGTCGCTAATACGCGCGGATGTCCCCAGGTATTTCCATGCAATGGTCCAAAACAAAGTTAGCCAGACGTGAAGGCGGAATTCCGGATGCGATGCACGGCCATAAATGCCAACTCCTTGAAACGCACGTATAATTGCCTCCTAAACGTCCTTCGCTACAAACTGCGAACATACTTTCTGTAAGGATAGTCTCGTGACATACCGATGCAACGTACTATTACACAATCGCGTATATCGTGCGATAAGACTCTCTTAGGACCATAATATCCAAATGCTCAGTTTCACATTATATCCCCGCACATCAGAACGACTCCTCGTCGACGCCCCTGACCAAATAACCACTTAATGCCTCTT
seq00023   CGCCATTTCGGACCATACGACCAAGAGAGGACACGTCTTGCCCGCTTCTGTGACCCTTCCGACACCCTATTGACGTCACCGCTATAGTTGCGAGACCATAAGCGAGTGGTGCTACTGTAGCCGCTCTTCGGTCATAAACGGCGACGTTCTGCGCAGAGACCTCTTGGTAATGCGCTACGCCTTGTCTCTGCATTTTGTCTTAAGAAATACAGGGCGATTACCGGGCCCGACAGCATATAACACGCACCCCCGGACGCATGCTCTCAACCGAAAACCTAAGCGGCCTTTTGTATCTGATGCCCCCGCTATGTGTAGGATCGGAGTCCGTGACAATGATCAGTGATCCGTTTCAGATTCCTCGATTCTGGATATTCTCTTGCTCCCCAGTAATTTCGTAGGTTCGATTGTTATCACAGAGACACTGTATCCCTTTGAAACATGCGAGGTGATTCTCCAGAGGCCCGGAGGGATACGATCCCTCCGCGCCTCTACATGTGCCAGTGCGAGGATTTTTAAATGTCGGCCGATAATCAATTAAACCTACGGACACGTCCCCTGGAGAGGATAGGATCCCAGAGCAAGTTCGTCGACTCAGTCAGTCTCGTGCAACTATACCAATGGAGGCAACGAGGGCCGGTCAAAATTAGCAACGATCTACCTAAATATAACCCGACGCCATACGGGGGGGCAGTTCGTAGGATACGGATTCGATACAATTAAACTAAGCAAATAACTCGATTGTAACCTTACATATAGTAACATGCCATGCAGACGTGCGTGATCGAGTCCACGTGAACCCACCCGTCCATCTGAAGTCTGCTGCCTTAGGGAAGACAGGATTATCTCATGTCCGGGTATTGATACGATCGGCCACTACAGGAGCCAAGTGGTACCTTAGCACAGGAGCGTCGACTACCGGGGCACACAAGGGTGACAGTTGCCGAACCCAGGCTTGGTAATTCCCCGCTACTGACTTACCTCGCATCCGGGAGAGGCAACTCTAGGCCTTGCTAATCCACTAGGCCCGGTTGGTAGATTGTCTAAGGCTTTACTGACGTCGTGCCCTGTGATTCGTCCGTTGCGAAGAGCAAGTAACCGCGGGTGTAACGGCCAGTTTATTACCCCCCTGATTATATCGATTCTCTAAGAATGCCTGTCAAATTAGACTCCTAGTTATGGGACGGATGTACCCATTAAGACAACTTTCGCGTAGTTGGAAGAATTATAGTTCTCGCGGCTCATCGTCCAGGGACTGAAACCAAATCTAAATAGTTTGGGCGCCTCTTGTGCCTGCGACAAACTGGTCTCTACTCCTTCAGCTCACGCGTCTACAGAACGGTGAGCCGGGTTTATTATACGAGCTGACCCTAGGCGCGTTGGTGGTGTAAAAACTGGGTTTGTCTCGTCAGACGGTGACGGAAGTATTTCCGGGTCAGCATCTTCGGGAGCGAATTCCTTCTAGGTCTAGGCTGCACCTGTGTCACTCTTACTCACTTCGTATTAGCGATGAGTAGGCGTCTGGTATACACGGTGAGAAAATATTCATGACGTCAAGAGTTTGACACTACACTTGATTCCAGAAGAATCGATGTGCTCGTAACCCAATTCGTTCCGTCAGTAGCGTAAACCAATGGCTGGCTCAGGTTCCCTATGATTGCTCCGGTCTTTGTTGGTGCGAGCAGAATGAAGTATCCCCTCCTTGACGATGATTTAATCGTAACACTCCACACACCGGCATTCGTTGAAAACGCGCACGATATCATCGCAAATTACGATTTGTTGGCTGTGTCGATGCCCGAGTTTTCATACAAGCGATATTTAATCATACTTGAATTTTATAATCGAGATTACCAGCGGCCGTGCGGGTCGGGTTCCGTACTAACACTGTAGACAAAGGGGGCGGGCCACCCCCCTAGTAAGAACCTAGTACAAAGTCGCTAATACGCGCGGATGTCCCCAGGTATTTCCATGCAATGGTCCAAAACAAAGTTAGCCAGACGTGAAGGCGGAATTCCGGATGCGATGCACGGCCATAAATGCCAACTCCTTGAAACGCACGTATAATTGCCTCCTAAACGTCCTTCGCTACAAACTGCGAACATACTTTCTGTAAGGATAGTCTCGTGACATACCGATGCAACGTACTATTACACAATCGCGTATATCGTGCGATAAGACTCTCTTAGGACCATAATATCCAAATGCTCAGTTTCACATTATATCCCCGCACATCAGAACGACTCCTCGTCGACGCCCCTGACCAAATAACCACTTAATGCCTCTT
seq00024   CGCCATTTCGGACCATACGACCAAGAGAGGACACGTCTTGCCCGCTTCTGTGACCCTTCCGACACCCTATTGACGTCACCGCTATAGTTGCGAGACCATAAGCGAGTGGTGCTACTGTAGCCGCTCTTCGGTCATAAACGGCGACGTTCTGCGCAGAGACCTCTTGGTAATGCGCTACGCCTTGTCTCTGCATTTTGTCTTAAGAAATACAGGGCGATTACCGGGCCCGACAGCATATAACACGCACCCCCGGACGCATGCTCTCAACCGAAAACCTAAGCGGCCTTTTGTATCTGATGCCCCCGCTATGTGTAGGATCGGAGTCCGTGACAATGATCAGTGATCCGTTTCAGATTCCTCGATTCTGGATATTCTCTTGCTCCCCAGTAATTTCGTAGGTTCGATTGTTATCACAGAGACACTGTATCCCTTTGAAACATGCGAGGTGATTCTCCAGAGGCCCGGAGGGATACGATCCCTCCGCGCCTCTACATGTGCCAGTGCGAGGATTTTTAAATGTCGGCCGATAATCAATTAAACCTACGGACACGTCCCCTGGAGAGGATAGGATCCCAGAGCAAGTTCGTCGACTCAGTCAGTCTCGTGCAACTATACCAATGGAGGCAACGAGGGCCGGTCAAAATTAGCAACGATCTACCTAAATATAACCCGACGCCATACGGGGGGGCAGTTCGTAGGATACGGATTCGATACAATTAAACTAAGCAAATAACTCGATTGTAACCTTACATATAGTAACATGCCATGCAGACGTGCGTGATCGAGTCCACGAGAACCCACCCGTCCATCTGAAGTCTGCTGCCTTAGGGAAGACAGGATTATCTCATGTCCGGGTATTGATACGATCGGCCACTACAGGAGCCAAGTGGTACCTTAGCACAGGAGCGTCGACTACCGGGGCACACAAGGGTGACAGTTGCCGAACCCAGGCTTGGTAATTCCCCGCTACGGACTTAACTCGCATCCGGGAGAGGCAACTCTAGGCCTTGCTAATCCACTAGGCCCGGTTGGTAGATTGTCTAAGGCTTTACTGACGTCGTGCCCTGTGATTCGTCCGTTGCGAAGAGCAAGTAACCGCGGGTGTAACGGCCAGTTTATTACCCCCCTGATTATATCGATTCTCTAAGAATGCCTGTCAAATTAGACTCCTAGTTATGGGACGGATGTACCCATTAAGACAACTTTCGCGTAGTTGGAAGAATTATAGTTCTCGCGGCTCATCGTCCAGGGACTGAAACCAAATCTAAATAGTTTGGGCGCCTCTTGTGCCTGCGACAAACTGGTCTCTACTCCTTCAGCTCACGCGTCTACAGAACGGTGAGCCGGGTTTATTATACGAGCTGACCCTAGGCGCGTTGGTGGTGTAAAAACTGGGTTTGTCTCGTCAGACGGTGACGGAAGTATTTCCGGGTCAGCATCTTCGGGAGCGAATTCCTTCTAGGTCTAGGCTGCACCTGTGTCACCCTTACTCACTTCGTATTAGCGATGAGTAGGCGTCTGGTATACACGGTGAGAAAATATTCATGACGTCAAGAGTTTGACACTACACTTGATTCCAGAAGAATCGATGTGCTCGTAACCCAATTCGTTCCGTCAGTAGCGTAAACCAATGGCTGGCTCAGGTTCCCTATGATTGCTCCGGTCTTTGTTGGTGCGAGCAGAATGAAGTATCCCCTCCTTGACGATGATTTAATCGTAACACTCCACACACCGGCATTCGTTGAAAACGCGCACGATATCATCGCAAATTACGATTTGTTGGCTGTGTCGATGCCCGAGTTTTCATACAAGCGATATTTAATCATACTTGAATTTTATAATCGAGATTACCAGCGGCCGTGCGGGTCGGGTTCCGTACTAACACTGTAGACAAAGGGGGCGGGCCACCCCCCTAGTAAGAACCTAGTACAAAGTCGCTAATACGCGCGGATGTCCCCAGGTATTTCCATGCAATGGTCCAAAACAAAGTTAGCCAGACGTGAAGGCGGAATTCCGGATGCGATGCACGGCCATAAATGCCAACTCCTTGAAACGCACGTATAATTGCCTCCTAAACGTCCTTCGCTACAAACTGCGAACATACTTTCTGTAAGGATAGTCTCGTGACATACCGATGCAACGTACTATTACACAATCGCGTATATCGTGCGATAAGACTCTCTTAGGACCATAATATCCAAATGCTCAGTTTCACATTATATCCCCGCACATCAGAACGACTCCTCGTCGACGCCCCTGACCAAATAACCACTTAATGCCTCTT
seq00025   CGCCATTTCGGACCATACGACCAAGAGAGGACACGTCTTGCCCGCTTCTGTGACCCTTCCGACACCCTATTGACGTCACCGCTATAGTTGCGAGACCATAAGCGAGTGGTGCTACTGTAGCCGCTCTTCGGTCATAAACGGCGACGTTCTGCGCAGAGACCTCTTGGTAATGCGCTACGCCTTGTCTCTGCATTTTGTCTTAAGAAATACAGGGCGATTACCGGGCCCGACAGCATATCACACGCACCCCCGGACGCATGCTCTCAACCGAAAACCTAAGCGGCCTTTTGTATCTGATGCCCCCGCTATGTGTAGGATCGGAGTCCGTGACAATGATCAGTGATCCGTTTCAGATTCCTCGATTCTGGATATTCTCTTGCTCCCCAGTAATTTCGTAGGTTCGATTGTTATCACAGAGACACTGTATCCCTTTGAAACATGCGAGGTGATTCTCCAGAGGCCCGGAGGGATACGATCCCTCCGCGCCTCTACATGTGCCAGTGCGAGGATTTTTAAATGTCGGCCGATAATCAATTAAACCTACGGACACGTCCCCTGGAGAGGATAGGATCCCAGAGCAAGTTCGTCGACTCAGTCAGTCTCGTGCAACTATACCAATGGAGGCAACGAGGGCCGGTCAAAATTAGCAACGATCTACCTAAATATAACCCGACGCCATACGGGGGGGCAGTTCGTAGGATACGGATTCGATACAATTAAACTAAGCAAATAACTCGATTGTAACCTTACATATAGTAACATGCCATGCAGACGTGCGTGATCGAGTCCACGAGAACCCACCCGTCCATCGGAAGTCTGCTGCCTTAGGGAAGACAGGATTATCTCATGTCCGGGTATTGATACGATCGGCCACTACAGGAGCCAAGTGGTACCTTAGCACAGGAGCGTCGACTACCGGGGCACACAAGGGTGACAGTTGCCGAACCCAGGCTTGGTAATTCCCCGCTACGGACTTACCTCGCATCCGGGAGAGGCAACTCTAGGCCTTGCTAATCCACTAGGCCCGGTTGGTAGATTGTCTAAGGCTTTACTGACGTCGTGCCCTGTGATTCGTCCGTTGCGAAGAGCAAGTAACCGCGGGTGTAACGGCCAGTTTATTACCCCCCTGATTATATCGATTCTCTAAGAATGCCTGTCAAATTAGACTCCTAGTTATGGGACGGATGTACCCATTAAGACAACTTTCGCGTAGTTGGAAGAATTATAGTTCTCGCGGCTCATCGTCCAGGGACTGAAACCAAATCTAAATAGTTTGGGCGCCTCTTGTGCCTGCGACAAACTGGTCTCTACTCCTTCAGCTCACGCGTCTACAGAACGGTGAGCCGGGTTTATTATACGAGCTGACCCTAGGCGCGTTGGTGGTGTAAAAACTGGGTTTGTCTCGTCAGACGGTGACGGAAGTATTTCCGGGTCAGCATCTTCGGGAGCGAATTCCTTCTAGGTCTAGGCTGCACCTGTGTCACTCTTACTCACTTCGTATTAGCGATGAGTAGGCGTCTGGTATACACGGTGAGAAAATATTCATGACGTCAAGAGTTTGACACTACACTTGATTCCAGAAGAATCGATGTGCTCGTAACCCAATTCGTTCCGTCAGTAGCGTAAACCAATGGCTGGCTCAGGTTCCCTATGATTGCTCCGGTCTTTGTTGGTGCGAGCAGAATGAAGTATCCCCTCCTTGACGATGATTTAATCGTAACACTCCACACACCGGCATTCGTTGAAAACGCGCACGATATCATCGCAAATTACGATTTGTTGGCTGTGTCGATGCCCGAGTTTTCATACAAGCGATATTTAATCATACTTGAATTTTATAATCGAGATTACCAGCGGCCGTGCGGGTCGGGTTCCGTACTAACACTGTAGACAAAGGGGGCGGGCCACCCCCCTAGTAAGAACCTAGTACAAAGTCGCTAATACGCGCGGATGTCCCCAGGTATTTCCATGCAATGGTCCAAAACAAAGTTAGCCAGACGTGAAGGCGGAATTCCGGATGCGATGCACGGCCATAAATGCCAACTCCTTGAAACGCACGTATAATTGCCTCCTAAACGTCCTTCGCTACAAACTGCGAACATACTTTCTGTAAGGATAGTCTCGTGACATACCGATGCAACGTACTATTACACAATCGCGTATATCGTGCGATAAGACTCTCTTAGGACCATAATATCCAAATGCTCAGTTTCACATTATATCCCCGCACATCAGAACGACTCCTCGTCGACGCCCCTGACCAAATAACCACTTAATGCCTCTT
seq00026   CGCCATTTCGGACCATACGACCAAGAGAGGACACGTCTTGCCCGCTTCTGTGACCCTTCCGACACCCTATTGACGTCACCGCTATAGTTGCGAGACCATAAGCGAGTGGTGCTACTGTAGCCGCTCTTCGGTCATAAACGGCGACGTTCTGCGCAGAGACCTCTTGGTAATGCGCTACGCCTTGTCTCTGCATTTTGTCTTAAGAAATACAGGGCGATTACCGGGCCCGACAGCATATAACACGCACCCCCGGACGCATGCTCTCAACCGAAAACCTAAGCGGCCTTTTGTATCTGATGCCCCCGCTATGTGTAGGATCGGAGTCCGTGACAATGATCAGTGATCCGTTTCAGATTCCTCGATTCTGGATATTCTCTTGCTCCCCAGTAATTTCGTAGGTTCGATTGTTATCACAGAGACACTGTATCCCTTTGAAACATGCGAGGTGATTCTCCAGAGGCCCGGAGGGATACGATCCCTCCGCGCCTCTACATGTGCCAGTGCGAGGATTTTTAAATGTCGGCCGATAATCAATTAAACCTACGGACACGTCCCCTGGAGAGGATAGGATCCCAGAGCAAGTTCGTCGACTCAGTCAGTCTCGTGCAACTATACCAATGGAGGCAACGAGGGCCGGTCAAAATTAGCAACGATCTACCTAAATATAACCCGACGCCATACGGGGGGGCAGTTCGTAGGATACGGATTCGATACAATTAAACTAAGCAAATAACTCGATTGTAACCTTACATATAGTAACATGCCATGCAGACGTGCGTGATCGAGTCCACGTGAACCCACCCGTCCATCTGAAGTCTGCTGCCTTAGGGAAGACAGGATTATCTCATGTCCGGGTATTGATACGATCGGCCACTACAGGAGCCAAGTGGTACCTTAGCACAGGAGCGTCGACTACCGGGGCACACAAGGGTGACAGTTGCCGAACCCAGGCTTGGTAATTCCCCGCTACTGACTTACCTCGCATCCGGGAGAGGCAACTCTAGGCCTTGCTAATCCACTAGGCCCGGTTGGTAGATTGTCTAAGGCTTTACTGACGTCGTGCCCTGTGATTCGTCCGTTGCGAAGAGCAAGTAACCGCGGGTGTAACGGCCAGTTTATTACCCCCCTGATTATATCGATTCTCTAAGAATGCCTGTCAAATTAGACTCCTAGTTATGGGACGGATGTACCCATTAAGACAACTTTCGCGTAGTTGGAAGAATTATAGTTCTCGCGGCTCATCGTCCAGGGACTGAAACCAAATCTAAATAGTTTGGGCGCCTCTTGTGCCTGCGACAAACTGGTCTCTACTCCTTCAGCTCACGCGTCTACAGAACGGTGAGCCGGGTTTATTATACGAGCTGACCCTAGGCGCGTTGGTGGTGTAAAAACTGGGTTTGTCTCGTCAGACGGTGACGGAAGTATTTCCGGGTCAGCATCTTCGGGAGCGAATTCCTTCTAGGTCTAGGCTGCACCTGTGTCACTCTTACTCACTTCGTATTAGCGATGAGTAGGCGTCTGGTATACACGGTGAGAAAATATTCATGACGTCAAGAGTTTGACACTACACTTGATTCCAGAAGAATCGATGTGCTCGTAACCCAATTCGTTCCGTCAGTAGCGTAAACCAATGGCTGGCTCAGGTTCCCTATGATTGCTCCGGTCTTTGTTGGTGCGAGCAGAATGAAGTATCCCCTCCTTGACGATGATTTAATCGTAACACTCCACACACCGGCATTCGTTGAAAACGCGCACGATATCATCGCAAATTACGATTTGTTGGCTGTGTCGATGCCCGAGTTTTCATACAAGCGATATTTAATCATACTTGAATTTTATAATCGAGATTACCAGCGGCCGTGCGGGTCGGGTTCCGTACTAACACTGTAGACAAAGGGGGCGGGCCACCCCCCTAGTAAGAACCTAGTACAAAGTCGCTAATACGCGCGGATGTCCCCAGGTATTTCCATGCAATGGTCCAAAACAAAGTTAGCCAGACGTGAAGGCGGAATTCCGGATGCGATGCACGGCCATAAATGCCAACTCCTTGAAACGCACGTATAATTGCCTCCTAAACGTCCTTCGCTACAAACTGCGAACATACTTTCTGTAAGGATAGTCTCGTGACATACCGATGCAACGTACTATTACACAATCGCGTATATCGTGCGATAAGACTCTCTTAGGACCATAATATCCAAATGCTCAGTTTCACATTATATCCCCGCACATCAGAACGACTCCTCGTCGACGCCCCTGACCAAATAACCACTTAATGCCTCTT
seq00027   CGCCATTTCGGACCATACGACCAAGAGAGGACACGTCTTGCCCGCTTCTGTGACCCTTCCGACACCCTATTGACGTCACCGCTATAGTTGCGAGACCATAAGCGAGTGGTGCTACTGTAGCCGCTCTTCGGTCATAAACGGCGACGTTCTGCGCAGAGACCTCTTGGTAATGCGCTACGCCTTGTCTCTGCATTTTGTCTTAAGAAATACAGGGCGATTACCGGGCCCGACAGCATATAACACGCACCCCCGGACGCATGCTCTCAACCGAAAACCTAAGCGGCCTTTTGTATCTGATGCCCCCGCTATGTGTAGGATCGGAGTCCGTGACAATGATCAGTGATCCGTTTCAGATTCCTCGATTCTGGATATTCTCTTGCTCCCCAGTAATTTCGTAGGTTCGATTGTTATCACAGAGACACTGTATCCCTTTGAAACATGCGAGGTGATTCTCCAGAGGCCCGGAGGGATACGATCCCTCCGCGCCTCTACATGTGCCAGTGCGAGGATTTTTAAATGTCGGCCGATAATCAATTAAACCTACGGACACGTCCCCTGGAGAGGATAGGATCCCAGAGCAAGTTCGTCGACTCAGTCAGTCTCGTGCAACTATACCAATGGAGGCAACGAGGGCCGGTCAAAATTAGCAACGATCTACCTAAATATAACCCGACGCCATACGGGGGGGCAGTTCGTAGGATACGGATTCGATACAATTAAACTAAGCAAATAACTCGATTGTAACCTTACATATAGTAACATGCCATGCAGACGTGCGTGATCGAGTCCACGAGAACCCACCCGTCCATCTGAAGTCTGCTGCCTTAGGGAAGACAGGATTATCTCATGTCCGGGTATTGATACGATCGGCCACTACAGGAGCCAAGTGGTACCTTAGCACAGGAGCGTCGACTACCGGGGCACACAAGGGTGACAGTTGCCGAACCCAGGCTTGGTAATTCCCCGCTACGGACTTAACTCGCATCCGGGAGAGGCAACTCTAGGCCTTGCTAATCCACTAGGCCCGGTTGGTAGATTGTCTAAGGCTTTACTGACGTCGTGCCCTGTGATTCGTCCGTTGCGAAGAGCAAGTAACCGCGGGTGTAACGGCCAGTTTATTACCCCCCTGATTATATCGATTCTCTAAGAATGCCTGTCAAATTAGACTCCTAGTTATGGGACGGATGTACCCATTAAGACAACTTTCGCGTAGTTGGAAGAATTATAGTTCTCGCGGCTCATCGTCCAGGGACTGAAACCAAATCTAAATAGTTTGGGCGCCTCTTGTGCCTGCGACAAACTGGTCTCTACTCCTTCAGCTCACGCGTCTACAGAACGGTGAGCCGGGTTTATTATACGAGCTGACCCTAGGCGCGTTGGTGGTGTAAAAACTGGGTTTGTCTCGTCAGACGGTGACGGAAGTATTTCCGGGTCAGCATCTTCGGGAGCGAATTCCTTCTAGGTCTAGGCTGCACCTGTGTCACTCTTACTCACTTCGTATTAGCGATGAGTAGGCGTCTGGTATACACGGTGAGAAAATATTCATGACGTCAAGAGTTTGACACTACACTTGATTCCAGAAGAATCGATGTGCTCGTAACCCAATTCGTTCCGTCAGTAGCGTAAACCAATGGCTGGCTCAGGTTCCCTATGATTGCTCCGGTCTTTGTTGGTGCGAGCAGAATGAAGTATCCCCTCCTTGACGATGATTTAATCGTAACACTCCACACACCGGCATTCGTTGAAAACGCGCACGATATCATCGCAAATTACGATTTGTTGGCTGTGTCGATGCCCGAGTTTTCATACAAGCGATATTTAATCATACTTGAATTTTATAATCGAGATTACCAGCGGCCGTGCGGGTCGGGTTCCGTACTAACACTGTAGACAAAGGGGGCGGGCCACCCCCCTAGTAAGAACCTAGTACAAAGTCGCTAATACGCGCGGATGTCCCCAGGTATTTCCATGCAATGGTCCAAAACAAAGTTAGCCAGACGTGAAGGCGGAATTCCGGATGCGATGCACGGCCATAAATGCCAACTCCTTGAAACGCACGTATAATTGCCTCCTAAACGTCCTTCGCTACAAACTGCGAACATACTTTCTGTAAGGATAGTCTCGTGACATACCGATGCAACGTACTATTACACAATCGCGTATATCGTGCGATAAGACTCTCTTAGGACCATAATATCCAAATGCTCAGTTTCACATTATATCCCCGCACATCAGAACGACTCCTCGTCGACGCCCCTGACCAAATAACCACTTAATGCCTCTT
seq00028   CGCCATTTCGGACCATACGACCAAGAGAGGACACGTCTTGCCCGCTTCTGTGACCCTTCCGACACCCTATTGACGTCACCGCTATAGTTGCGAGACCATAAGCGAGTGGTGCTACTGTAGCCGCTCTTCGGTCATAAACGGCGACGTTCTGCGCAGAGACCTCTTGGTAATGCGCTACGCCTTGTCTCTGCATTTTGTCTTAAGAAATACAGGGCGATTACCGGGCCCGACAGCATATCACACGCACCCCCGGACGCATGCTCTCAACCGAAAACCTAAGCGGCCTTTTGTATCTGATGCCCCCGCTATGTGTAGGATCGGAGTCCGTGACAATGATCAGTGATCCGTTTCAGATTCCTCGATTCTGGATATTCTCTTGCTCCCCAGTAATTTCGTAGGTTCGATTGTTATCACAGAGACACTGTATCCCTTTGAAACATGCGAGGTGATTCTCCAGAGGCCCGGAGGGATACGATCCCTCCGCGCCTCTACATGTGCCAGTGCGAGGATTTTTAAATGTCGGCCGATAATCAATTAAACCTACGGACACGTCCCCTGGAGAGGATAGGATCCCAGAGCAAGTTCGTCGACTCAGTCAGTCTCGTGCAACTATACCAATGGAGGCAACGAGGGCCGGTCAAAATTAGCAACGATCTACCTAAATATAACCCGACGCCATACGGGGGGGCAGTTCGTAGGATACGGATTCGATACAATTAAACTAAGCAAATAACTCGATTGTAACCTTACATATAGTAACATGCCATGCAGACGTGCGTGATCGAGTCCACGAGAACCCACCCGTCCATCGGAAGTCTGCTGCCTTAGGGAAGACAGGATTATCTCATGTCCGGGTATTGATACGATCGGCCACTACAGGAGCCAAGTGGTACCTTAGCACAGGAGCGTCGACTACCGGGGCACACAAGGGTGACAGTTGCCGAACCCAGGCTTGGTAATTCCCCGCTACGGACTTACCTCGCATCCGGGAGAGGCAACTCTAGGCCTTGCTAATCCACTAGGCCCGGTTGGTAGATTGTCTAAGGCTTTACTGACGTCGTGCCCTGTGATTCGTCCGTTGCGAAGAGCAAGTAACCGCGGGTGTAACGGCCAGTTTATTACCCCCCTGATTATATCGATTCTCTAAGAATGCCTGTCAAATTAGACTCCTAGTTATGGGACGGATGTACCCATTAAGACAACTTTCGCGTAGTTGGAAGAATTATAGTTCTCGCGGCTCATCGTCCAGGGACTGAAACCAAATCTAAATAGTTTGGGCGCCTCTTGTGCCTGCGACAAACTGGTCTCTACTCCTTCAGCTCACGCGTCTACAGAACGGTGAGCCGGGTTTATTATACGAGCTGACCCTAGGCGCGTTGGTGGTGTAAAAACTGGGTTTGTCTCGTCAGACGGTGACGGATGTATTTCCGGGTCAGCATCTTCGGGAGCGAATTCCTTCTAGGTCTAGGCTGCACCTGTGTCACTCTTACTCACTTCGTATTAGCGATGAGTAGGCGTCTGGTATACACGGTGAGAAAATATTCATGACGTCAAGAGTTTGACACTACACTTGATTCCAGAAGAATCGATGTGCTCGTAACCCAATTCGTTCCGTCAGTAGCGTAAACCAATGGCTGGCTCAGGTTCCCTATGATTGCTCCGGTCTTTGTTGGTGCGAGCAGAATGAAGTATCCCCTCCTTGACGATGATTTAATCGTAACACTCCACACACCGGCATTCGTTGAAAACGCGCACGATATCATCGCAAATTACGATTTGTTGGCTGTGTCGATGCCCGAGTTTTCATACAAGCGATATTTAATCATACTTGAATTTTATAATCGAGATTACCAGCGGCCGTGCGGGTCGGGTTCCGTACTAACACTGTAGACAAAGGGGGCGGGCCACCCCCCTAGTAAGAACCTAGTACAAAGTCGCTAATACGCGCGGATGTCCCCAGGTATTTCCATGCAATGGTCCAAAACAAAGTTAGCCAGACGTGAAGGCGGAATTCCGGATGCGATGCACGGCCATAAATGCCAACTCCTTGAAACGCACGTATAATTGCCTCCTAAACGTCCTTCGCTACAATCTGCGAACATACTTTCTGTAAGGATAGTCTCGTGACATACCGATGCAACGTACTATTACACAATCGCGTATATCGTGCGATAAGACTCTCTTAGGACCATAATATCCAAATGCTCAGTTTCACATTATATCCCCGCACATCAGAACGACTCCTCGTCGACGCCCCTGACCAAATAACCACTTAATGCCTCTT
seq00029   CGCCATTTCGGACCATACGACCAAGAGAGGACACGTCTTGCCCGCTTCTGTGACCCTTCCGACACCCTATTGACGTCACCGCTATAGTTGCGAGACCATAAGCGAGTGGTGCTACTGTAGCCGCTCTTCGGTCATAAACGGCGACGTTCTGCGCAGAGACCTCTTGGTAATGCGCTACGCCTTGTCTCTGCATTTTGTCTTAAGAAATACAGGGCGATTACCGGGCCCGACAGCATATCACACGCACCCCCGGACGCATGCTCTCAACCGAAAACCTAAGCGGCCTTTTGTATCTGATGCCCCCGCTATGTGTAGGATCGGAGTCCGTGACAATGATCAGTGATCCGTTTCAGATTCCTCGATTCTGGATATTCTCTTGCTCCCCAGTAATTTCGTAGGTTCGATTGTTATCACAGAGACACTGTATCCCTTTGAAACATGCGAGGTGATTCTCCAGAGGCCCGGAGGGATACGATCCCTCCGCGCCTCTACATGTGCCAGTGCGAGGATTTTTAAATGTCGGCCGATAATCAATTAAACCTACGGACACGTCCCCTGGAGAGGATAGGATCCCAGAGCAAGTTCGTCGACTCAGTCAGTCTCGTGCAACTATACCAATGGAGGCAACGAGGGCCGGTCAAAATTAGCAACGATCTACCTAAATATAACCCGACGCCATACGGGGGGGCAGTTCGTAGGATACGGATTCGATACAATTAAACTAAGCAAATAACTCGATTGTAACCTTACATATAGTAACATGCCATGCAGACGTGCGTGATCGAGTCCACGAGAACCCACCCGTCCATCGGAAGTCTGCTGCCTTAGGGAAGACAGGATTATCTCATGTCCGGGTATTGATACGATCGGCCACTACAGGAGCCAAGTGGTACCTTAGCACAGGAGCGTCGACTACCGGGGCACACAAGGGTGACAGTTGCCGAACCCAGGCTTGGTAATTCCCCGCTACGGACTTACCTCGCATCCGGGAGAGGCAACTCTAGGCCTTGCTAATCCACTAGGCCCGGTTGGTAGATTGTCTAAGGCTTTACTGACGTCGTGCCCTGTGATTCGTCCGTTGCGAAGAGCAAGTAACCGCGGGTGTAACGGCCAGTTTATTACCCCCCTGATTATATCGATTCTCTAAGAATGCCTGTCAAATTAGACTCCTAGTTATGGGACGGATGTACCCATTAAGACAACTTTCGCGTAGTTGGAAGAATTATAGTTCTCGCGGCTCATCGTCCAGGGACTGAAACCAAATCTAAATAGTTTGGGCGCCTCTTGTGCCTGCGACAAACTGGTCTCTACTCCTTCAGCTCACGCGTCTACAGAACGGTGAGCCGGGTTTATTATACGAGCTGACCCTAGGCGCGTTGGTGGTGTAAAAACTGGGTTTGTCTCGTCAGACGGTGACGGAAGTATTTCCGGGTCAGCATCTTCGGGAGCGAATTCCTTCTAGGTCTAGGCTGCACCTGTGTCACTCTTACTCACTTCGTATTAGCGATGAGTAGGCGTCTGGTATACACGGTGAGAAAATATTCATGACGTCAAGAGTTTGACACTACACTTGATTCCAGAAGAATCGATGTGCTCGTAACCCAATTCGTTCCGTCAGTAGCGTAAACCAATGGCTGGCTCAGGTTCCCTATGATTGCTCCGGTCTTTGTTGGTGCGAGCAGAATGAAGTATCCCCTCCTTGACGATGATTTAATCGTAACACTCCACACACCGGCATTCGTTGAAAACGCGCACGATATCATCGCAAATTACGATTTGTTGGCTGTGTCGATGCCCGAGTTTTCATACAAGCGATATTTAATCATACTTGAATTTTATAATCGAGATTACCAGCGGCCGTGCGGGTCGGGTTCCGTACTAACACTGTAGACAAAGGGGGCGGGCCACCCCCCTAGTAAGAACCTAGTACAAAGTCGCTAATACGCGCGGATGTCCCCAGGTATTTCCATGCAATGGTCCAAAACAAAGTTAGCCAGACGTGAAGGCGGAATTCCGGATGCGATGCACGGCCATAAATGCCAACTCCTTGAAACGCACGTATAATTGCCTCCTAAACGTCCTTCGCTACAAACTGCGAACATACTTTCTGTAAGGATAGTCTCGTGACATACCGATGCAACGTACTATTACACAATCGCGTATATCGTGCGATAAGACTCTCTTAGGACCATAATATCCAAATGCTCAGTTTCACATTATATCCCCGCACATCAGAACGACTCCTCGTCGACGCCCCTGACCAAATAACCACTTAATGCCTCTT
seq00030   CGCCATTTCGGACCATACGACCAAGAGAGGACACGTCTTGCCCGCTTCTGTGACCCTTCCGACACCCTATTGACGTCACCGCTATAGTTGCGAGACCATAAGCGAGTGGTGCTACTGTAGCCGCTCTTCGGTCATAAACGGCGACGTTCTGCGCAGAGACCTCTTGGTAATGCGCTACGCCTTGTCTCTGCATTTTGTCTTAAGAAATACAGGGCGATTACCGGGCCCGACAGCATATCACACGCACCCCCGGACGCATGCTCTCAACCGAAAACCTAAGCGGCCTTTTGTATCTGATGCCCCCGCTATGTGTAGGATCGGAGTCCGTGACAATGATCAGTGATCCGTTTCAGATTCCTCGATTCTGGATATTCTCTTGCTCCCCAGTAATTTCGTAGGTTCGATTGTTATCACAGAGACACTGTATCCCTTTGAAACATGCGAGGTGATTCTCCAGAGGCCCGGAGGGATACGATCCCTCCGCGCCTCTACATGTGCCAGTGCGAGGATTTTTAAATGTCGGCCGATAATCAATTAAACCTACGGACACGTCCCCTGGAGAGGATAGGATCCCAGAGCAAGTTCGTCGACTCAGTCAGTCTCGTGCAACTATACCAATGGAGGCAACGAGGGCCGGTCAAAATTAGCAACGATCTACCTAAATATAACCCGACGCCATACGGGGGGGCAGTTCGTAGGATACGGATTCGATACAATTAAACTAAGCAAATAACTCGATTGTAACCTTACATATAGTAACATGCCATGCAGACGTGCGTGATCGAGTCCACGAGAACCCACCCGTCCATCGGAAGTCTGCTGCCTTAGGGAAGACAGGATTATCTCATGTCCGGGTATTGATACGATCGGCCACTACAGGAGCCAAGTGGTACCTTAGCACAGGAGCGTCGACTACCGGGGCACACAAGGGTGACAGTTGCCGAACCCAGGCTTGGTAATTCCCCGCTACGGACTTACCTCGCATCCGGGAGAGGCAACTCTAGGCCTTGCTAATCCACTAGGCCCGGTTGGTAGATTGTCTAAGGCTTTACTGACGTCGTGCCCTGTGATTCGTCCGTTGCGAAGAGCAAGTAACCGCGGGTGTAACGGCCAGTTTATTACCCCCCTGATTATATCGATTCTCTAAGAATGCCTGTCAAATTAGACTCCTAGTTATGGGACGGATGTACCCATTAAGACAACTTTCGCGTAGTTGGAAGAATTATAGTTCTCGCGGCTCATCGTCCAGGGACTGAAACCAAATCTAAATAGTTTGGGCGCCTCTTGTGCCTGCGACAAACTGGTCTCTACTCCTTCAGCTCACGCGTCTACAGAACGGTGAGCCGGGTTTATTATACGAGCTGACCCTAGGCGCGTTGGTGGTGTAAAAACTGGGTTTGTCTCGTCAGACGGTGACGGAAGTATTTCCGGGTCAGCATCTTCGGGAGCGAATTCCTTCTAGGTCTAGGCTGCACCTGTGTCACTCTTACTCACTTCGTATTAGCGATGAGTAGGCGTCTGGTATACACGGTGAGAAAATATTCATGACGTCAAGAGTTTGACACTACACTTGATTCCAGAAGAATCGATGTGCTCGTAACCCAATTCGTTCCGTCAGTAGCGTAAACCAATGGCTGGCTCAGGTTCCCTATGATTGCTCCGGTCTTTGTTGGTGCGAGCAGAATGAAGTATCCCCTCCTTGACGATGATTTAATCGTAACACTCCACACACCGGCATTCGTTGAAAACGCGCACGATATCATCGCAAATTACGATTTGTTGGCTGTGTCGATGCCCGAGTTTTCATACAAGCGATATTTAATCATACTTGAATTTTATAATCGAGATTACCAGCGGCCGTGCGGGTCGGGTTCCGTACTAACACTGTAGACAAAGGGGGCGGGCCACCCCCCTAGTAAGAACCTAGTACAAAGTCGCTAATACGCGCGGATGTCCCCAGGTATTTCCATGCAATGGTCCAAAACAAAGTTAGCCAGACGTGAAGGCGGAATTCCGGATGCGATGCACGGCCATAAATGCCAACTCCTTGAAACGCACGTATAATTGCCTCCTAAACGTCCTTCGCTACAAACTGCGAACATACTTTCTGTAAGGATAGTCTCGTGACATACCGATGCAACGTACTATTACACAATCGCGTATATCGTGCGATAAGACTCTCTTAGGACCATAATATCCAAATGCTCAGTTTCACATTATATCCCCGCACATCAGAACGACTCCTCGTCGACGCCCCTGACCAAATAACCACTTAATGCCTCTT
seq00031   CGCCATTTCGGACCATACGACCAAGAGAGGACACGTCTTGCCCGCTTCTGTGACCCTTCCGACACCCTATTGACGTCACCGCTATAGTTGCGAGACCATAAGCGAGTGGTGCTACTGTAGCCGCTCTTCGGTCATAAACGGCGACGTTCTGCGCAGAGACCTCTTGGTAATGCGCTACGCCTTGTCTCTGCATTTTGTCTTAAGAAATACAGGGCGATTACCGGGCCCGACAGCATATAACACGCACCCCCGGACGCATGCTCTCAACCGAAAACCTAAGCGGCCTTTTGTATCTGATGCCCCCGCTATGTGTAGGATCGGAGTCCGTGACAATGATCAGTGATCCGTTTCAGATTCCTCGATTCTGGATATTCTCTTGCTCCCCAGTAATTTCGTAGGTTCGATTGTTATCACAGAGACACTGTATCCCTTTGAAACATGCGAGGTGATTCTCCAGAGGCCCGGAGGGATACGATCCCTCCGCGCCTCTACATGTGCCAGTGCGAGGATTTTTAAATGTCGGCCGATAATCAATTAAACCTACGGACACGTCCCCTGGAGAGGATAGGATCCCAGAGCAAGTTCGTCGACTCAGTCAGTCTCGTGCAACTATACCAATGGAGGCAACGAGGGCCGGTCAAAATTAGCAACGATCTACCTAAATATAACCCGACGCCATACGGGGGGGCAGTTCGTAGGATACGGATTCGATACAATTAAACTAAGCAAATAACTCGATTGTAACCTTACATATAGTAACATGCCATGCAGACGTGCGTGATCGAGTCCACGAGAACCCACCCGTCCATCTGAAGTCTGCTGCCTTAGGGAAGACAGGATTATCTCATGTCCGGGTATTGATACGATCGGCCACTACAGGAGCCAAGTGGTACCTTAGCACAGGAGCGTCGACTACCGGGGCACACAAGGGTGACAGTTGCCGAACCCAGGCTTGGTAATTCCCCGCTACGGACTTAACTCGCATCCGGGAGAGGCAACTCTAGGCCTTGCTAATCCACTAGGCCCGGTTGGTAGATTGTCTAAGGCTTTACTGACGTCGTGCCCTGTGATTCGTCCGTTGCGAAGAGCAAGTAACCGCGGGTGTAACGGCCAGTTTATTACCCCCCTGATTATATCGATTCTCTAAGAATGCCTGTCAAATTAGACTCCTAGTTATGGGACGGATGTACCCATTAAGACAACTTTCGCGTAGTTGGAAGAATTATAGTTCTCGCGGCTCATCGTCCAGGGACTGAAACCAAATCTAAATAGTTTGGGCGCCTCTTGTGCCTGCGACAAACTGGTCTCTACTCCTTCAGCTCACGCGTCTACAGAACGGTGAGCCGGGTTTATTATACGAGCTGACCCTAGGCGCGTTGGTGGTGTAAAAACTGGGTTTGTCTCGTCAGACGGTGACGGAAGTATTTCCGGGTCAGCATCTTCGGGAGCGAATTCCTTCTAGGTCTAGGCTGCACCTGTGTCACCCTTACTCACTTCGTATTAGCGATGAGTAGGCGTCTGGTATACACGGTGAGAAAATATTCATGACGTCAAGAGTTTGACACTACACTTGATTCCAGAAGAATCGATGTGCTCGTAACCCAATTCGTTCCGTCAGTAGCGTAAACCAATGGCTGGCTCAGGTTCCCTATGATTGCTCCGGTCTTTGTTGGTGCGAGCAGAATGAAGTATCCCCTCCTTGACGATGATTTAATCGTAACACTCCACACACCGGCATTCGTTGAAAACGCGCACGATATCATCGCAAATTACGATTTGTTGGCTGTGTCGATGCCCGAGTTTTCATACAAGCGATATTTAATCATACTTGAATTTTATAATCGAGATTACCAGCGGCCGTGCGGGTCGGGTTCCGTACTAACACTGTAGACAAAGGGGGCGGGCCACCCCCCTAGTAAGAACCTAGTACAAAGTCGCTAATACGCGCGGATGTCCCCAGGTATTTCCATGCAATGGTCCAAAACAAAGTTAGCCAGACGTGAAGGCGGAATTCCGGATGCGATGCACGGCCATAAATGCCAACTCCTTGAAACGCACGTATAATTGCCTCCTAAACGTCCTTCGCTACAAACTGCGAACATACTTTCTGTAAGGATAGTCTCGTGACATACCGATGCAACGTACTATTACACAATCGCGTATATCGTGCGATAAGACTCTCTTAGGACCATAATATCCAAATGCTCAGTTTCACATTATATCCCCGCACATCAGAACGACTCCTCGTCGACGCCCCTGACCAAATAACCACTTAATGCCTCTT
seq00032   CGCCATTTCGGACCATACGACCAAGAGAGGACACGTCTTGCCCGCTTCTGTGACCCTTCCGACACCCTATTGACGTCACCGCTATAGTTGCGAGACCATAAGCGAGTGGTGCTACTGTAGCCGCTCTTCGGTCATAAACGGCGACGTTCTGCGCAGAGACCTCTTGGTAATGCGCTACGCCTTGTCTCTGCATTTTGTCTTAAGAAATACAGGGCGATTACCGGGCCCGACAGCATATAACACGCACCCCCGGACGCATGCTCTCAACCGAAAACCTAAGCGGCCTTTTGTATCTGATGCCCCCGCTATGTGTAGGATCGGAGTCCGTGACAATGATCAGTGATCCGTTTCAGATTCCTCGATTCTGGATATTCTCTTGCTCCCCAGTAATTTCGTAGGTTCGATTGTTATCACAGAGACACTGTATCCCTTTGAAACATGCGAGGTGATTCTCCAGAGGCCCGGAGGGATACGATCCCTCCGCGCCTCTACATGTGCCAGTGCGAGGATTTTTAAATGTCGGCCGATAATCAATTAAACCTACGGACACGTCCCCTGGAGAGGATAGGATCCCAGAGCAAGTTCGTCGACTCAGTCAGTCTCGTGCAACTATACCAATGGAGGCAACGAGGGCCGGTCAAAATTAGCAACGATCTACCTAAATATAACCCGACGCCATACGGGGGGGCAGTTCGTAGGATACGGATTCGATACAATTAAACTAAGCAAATAACTCGATTGTAACCTTACATATAGTAACATGCCATGCAGACGTGCGTGATCGAGTCCACGAGAACCCACCCGTCCATCGGAAGTCTGCTGCCTTAGGGAAGACAGGATTATCTCATGTCCGGGTATTGATACGATCGGCCACTACAGGAGCCAAGTGGTACCTTAGCACAGGAGCGTCGACTACCGGGGCACACAAGGGTGACAGTTGCCGAACCCAGGCTTGGTAATTCCCCGCTACGGACTTACCTCGCATCCGGGAGAGGCAACTCTAGGCCTTGCTAATCCACTAGGCCCGGTTGGTAGATTGTCTAAGGCTTTACTGACGTCGTGCCCTGTGATTCGTCCGTTGCGAAGAGCAAGTAACCGCGGGTGTAACGGCCAGTTTATTACCCCCCTGATTATATCGATTCTCTAAGAATGCCTGTCAAATTAGACTCCTAGTTATGGGACGGATGTACCCATTAAGACAACTTTCGCGTAGTTGGAAGAATTATAGTTCTCGCGGCTCATCGTCCAGGGACTGAAACCAAATCTAAATAGTTTGGGCGCCTCTTGTGCCTGCGACAAACTGGTCTCTACTCCTTCAGCTCACGCGTCTACAGAACGGTGAGCCGGGTTTATTATACGAGCTGACCCTAGGCGCGTTGGTGGTGTAAAAACTGGGTTTGTCTCGTCAGACGGTGACGGAAGTATTTCCGGGTCAGCATCTTCGGGAGCGAATTCCTTCTAGGTCTAGGCTGCACCTGTGTCACTCTTACTCACTTCGTATTAGCGATGAGTAGGCGTCTGGTATACACGGTGAGAAAATATTCATGACGTCAAGAGTTTGACACTACACTTGATTCCAGAAGAATCGATGTGCTCGTAACCCAATTCGTTCCGTCAGTAGCGTAAACCAATGGCTGGCTCAGGTTCCCTATGATTGCTCCGGTCTTTGTTGGTGCGAGCAGAATGAAGTATCCCCTCCTTGACGATGATTTAATCGTAACACTCCACACACCGGCATTCGTTGAAAACGCGCACGATATCATCGCAAATTACGATTTGTTGGCTGTGTCGATGCCCGAGTTTTCATACAAGCGATATTTAATCATACTTGAATTTTATAATCGAGATTACCAGCGGCCGTGCGGGTCGGGTTCCGTACTAACACTGTAGACAAAGGGGGCGGGCCACCCCCCTAGTAAGAACCTAGTACAAAGTCGCTAATACGCGCGGATGTCCCCAGGTATTTCCATGCAATGGTCCAAAACAAAGTTAGCCAGACGTGAAGGCGGAATTCCGGATGCGATGCACGGCCATAAATGCCAACTCCTTGAAACGCACGTATAATTGCCTCCTAAACGTCCTTCGCTACAAACTGCGAACATACTTTCTGTAAGGATAGTCTCGTGACATACCGATGCAACGTACTATTACACAATCGCGTATATCGTGCGATAAGACTCTCTTAGGACCATAATATCCAAATGCTCAGTTTCACATTATATCCCCGCACATCAGAACGACTCCTCGTCGACGCCCCTGACCAAATAACCACTTAATGCCTCTT
seq00033   CGCCATTTCGGACCATACGACCAAGAGAGGACACGTCTTGCCCGCTTCTGTGACCCTTCCGACACCCTATTGACGTCACCGCTATAGTTGCGAGACCATAAGCGAGTGGTGCTACTGTAGCCGCTCTTCGGTCATAAACGGCGACGTTCTGCGCAGAGACCTCTTGGTAATGCGCTACGCCTTGTCTCTGCATTTTGTCTTAAGAAATACAGGGCGATTACCGGGCCCGACAGCATATAACACGCACCCCCGGACGCATGCTCTCAACCGAAAACCTAAGCGGCCTTTTGTATCTGATGCCCCCGCTATGTGTAGGATCGGAGTCCGTGACAATGATCAGTGATCCGTTTCAGATTCCTCGATTCTGGATATTCTCTTGCTCCCCAGTAATTTCGTAGGTTCGATTGTTATCACAGAGACACTGTATCCCTTTGAAACATGCGAGGTGATTCTCCAGAGGCCCGGAGGGATACGATCCCTCCGCGCCTCTACATGTGCCAGTGCGAGGATTTTTAAATGTCGGCCGATAATCAATTAAACCTACGGACACGTCCCCTGGAGAGGATAGGATCCCAGAGCAAGTTCGTCGACTCAGTCAGTCTCGTGCAACTATACCAATGGAGGCAACGAGGGCCGGTCAAAATTAGCAACGATCTACCTAAATATAACCCGACGCCATACGGGGGGGCAGTTCGTAGGATACGGATTCGATACAATTAAACTAAGCAAATAACTCGATTGTAACCTTACATATAGTAACATGCCATGCAGACGTGCGTGATCGAGTCCACGAGAACCCACCCGTCCATCGGAAGTCTGCTGCCTTAGGGAAGACAGGATTATCTCATGTCCGGGTATTGATACGATCGGCCACTACAGGAGCCAAGTGGTACCTTAGCACAGGAGCGTCGACTACCGGGGCACACAAGGGTGACAGTTGCCGAACCCAGGCTTGGTAATTCCCCGCTACGGACTTACCTCGCATCCGGGAGAGGCAACTCTAGGCCTTGCTAATCCACTAGGCCCGGTTGGTAGATTGTCTAAGGCTTTACTGACGTCGTGCCCTGTGATTCGTCCGTTGCGAAGAGCAAGTAACCGCGGGTGTAACGGCCAGTTTATTACCCCCCTGATTATATCGATTCTCTAAGAATGCCTGTCAAATTAGACTCCTAGTTATGGGACGGATGTACCCATTAAGACAACTTTCGCGTAGTTGGAAGAATTATAGTTCTCGCGGCTCATCGTCCAGGGACTGAAACCAAATCTAAATAGTTTGGGCGCCTCTTGTGCCTGCGACAAACTGGTCTCTACTCCTTCAGCTCACGCGTCTACAGAACGGTGAGCCGGGTTTATTATACGAGCTGACCCTAGGCGCGTTGGTGGTGTAAAAACTGGGTTTGTCTCGTCAGACGGTGACGGAAGTATTTCCGGGTCAGCATCTTCGGGAGCGAATTCCTTCTAGGTCTAGGCTGCACCTGTGTCACTCTTACTCACTTCGTATTAGCGATGAGTAGGCGTCTGGTATACACGGTGAGAAAATATTCATGACGTCAAGAGTTTGACACTACACTTGATTCCAGAAGAATCGATGTGCTCGTAACCCAATTCGTTCCGTCAGTAGCGTAAACCAATGGCTGGCTCAGGTTCCCTATGATTGCTCCGGTCTTTGTTGGTGCGAGCAGAATGAAGTATCCCCTCCTTGACGATGATTTAATCGTAACACTCCACACACCGGCATTCGTTGAAAACGCGCACGATATCATCGCAAATTACGATTTGTTGGCTGTGTCGATGCCCGAGTTTTCATACAAGCGATATTTAATCATACTTGAATTTTATAATCGAGATTACCAGCGGCCGTGCGGGTCGGGTTCCGTACTAACACTGTAGACAAAGGGGGCGGGCCACCCCCCTAGTAAGAACCTAGTACAAAGTCGCTAATACGCGCGGATGTCCCCAGGTATTTCCATGCAATGGTCCAAAACAAAGTTAGCCAGACGTGAAGGCGGAATTCCGGATGCGATGCACGGCCATAAATGCCAACTCCTTGAAACGCACGTATAATTGCCTCCTAAACGTCCTTCGCTACAAACTGCGAACATACTTTCTGTAAGGATAGTCTCGTGACATACCGATGCAACGTACTATTACACAATCGCGTATATCGTGCGATAAGACTCTCTTAGGACCATAATATCCAAATGCTCAGTTTCACATTATATCCCCGCACATCAGAACGACTCCTCGTCGACGCCCCTGACCAAATAACCACTTAATGCCTCTT
