# Supplementary material for: How Good Are Indirect Tests at Detecting Recombination in Human mtDNA?
Source: G3 (Bethesda). 2013 Jul 1;3(7):1095–104. doi: 10.1534/g3.113.006510 (PMC3704238; doi:10.1534/g3.113.006510)
Supplement: Supporting Information [file supp_g3.113.006510_FileS2.gz › SequenceData/mtDNA_ratehet&popgrowth/10/3rdbase/Infiles/10_49-new.txt]

33 2284
seq00001   AGTCCGTTGTTCATTGCTTATAGAAAGTCGGCAAACCAGAGCTTGTATCGGGCGTCAGGTGAAGCTATTGCCGTGGTCGTCCCATCCTCTTCATCGGTGTCAGGCGCGAGGGGAATGCCAAAATAACTGAGCTAGCCATCAGGAAAGGCATAAGGCTATATTAACGTCCACAGGTCTGAGGAGTTGGATGAAAGAGTCCTGAGGGCGTTATGACGGCAATATCCCAGGACCAACGTACATTCTATACTTCAATCCATTTGCCCTTGGTATTAGAAAGGACCACAGGACACGGCCCCCTAGTCCTTAACTGGGGAGTTATCCTAAACACGCGGCCGTCGCTGTCACCCTGAAGGCTACCCAGTAATGCTGTGCAGTCGGCATAATAAAAGAACTCCCGAACATGTTCTGCCTGAATATAGGACTACATGCTATAGTCTGGAATGATGAATACTTCCCTCGCACCAAGCCACTCAGCGGCTCATCGCCCAGGCAGTGCATATTTTTGGTTTCGACGGTCGGGTTGTTGGGTGCTGCCGGGTGAAGTCGGCGCAGGACACGCCGGCTTAGTCTTCCGACCTGTTACCCTTAGACAAGTCCGAGCACAATACATATGAACGGCAATATCGTGTAATTTAGACTCGCCTCCCAGGCGAAAACCGAACGGGCATCACGCACTCGTGATTGGCCGATTCGGGTAAGGCTGGGTGGTTAGAAGGACTAAGGGTCTCACGAATTAACCCATCCAGCGATACTCGATATATTATTTCCGTGCCAACAGGGGTCAGGTGTTGTGTGGGATCATGATTCCCCCTCGGGAAGTGAGGGATAAGGAACAAACAATATTTTCCTCCTCTTGGTCGATAAACTGGTTATGATAGCCAGAGTTCGGAGTAGCTCGCCTAGATTGTTCTGCTGATCTCCATAAACGACCGCTAGCGAGCGCACCAGAACTTAGGAACGCTTTACTGCTGACACGCCGCTTCATTTAAGCGAGTGAGTGCGCGAATGAGCAAATGTCCTTTCTTAGACATCCGGTTTTTCTAATATGCAGTAGCTACGACTTGGTATTTTAGAGTTCGAGGAACGGATGACTCTGCACCTGATGGCGCACTATTTTGAGGCGGTGACTGGGTACCTGGTTGGTGGACAATGAAAATTTTACCGGGCCCACGAGTTCTCCGAAGCGGTACTGTACTTCGTGGAGAAACGGACTTATGCAGACGCTTCTCATTGACCGATCGTTAACATGCAAACCAAGATGGAACAGATTGATAGTGGTGCTACATATCATAGTCATCCGCGCGCTAATGGATAGCAAGGATGATGAACTATGCGCAGGCGTGTCTCGGAGGACACGCGCCTTTTACCAGCATTACGCCGTGAGACACTATAGTGACTCCGGGTTATCACTATACCACAGGCAGCTCGTGATCATAGCGAATAGCAAAACAGAGCCTCCTACTCATGGACTACGGGCTCGATCATCCATTCTTGTATTGGGTCAGCCTCACGTGAAAGGCAAAGCAGGACTGGTCAGATTCAGCGGAACGATACAAACCGAACTCGAGCGAGGAACAAGCGGACAGACATGTCTTCTCGCCTGAGGGATCATGTGGCTTATAGCAGGACCTAGTAAACTATCGCGTTGAGGACGGCCAGGGGGGTTCAGTCTAAGATCGGCTTCTTTTGCCGCCCGAACTCACCATGGTGCATACGCCGACACAACACGATGGTCCTCATGCCTGCGCCGACATACTCCGTAAGCACGGATGTATCTACCGCGCTGTTACAAGGGGGCAGCCTCACGACTCGTAACTTTGTGAGTTGTAAAGCAGGGCACTTACTGGTAAGTGAGCCACACGAAATATCCGTCTTGCCGACCGGACAGGGCCACGTTATGCCAACCTGCGCCCCGGGTGACCATCATGAGTTGTCGCAAGATCACCTGACCGATCCCCCTGTCAGTGATCATCATTATCTCTAGTCAATATACCACTTCACCTCGCATCTGGCTCACCGACGGGGCGACGAAAATGCGACTACGAATTGTCAAGAGTTGTACGCATTCCTACATGTCCCTAGGCGAAGTGACCCTCACTCGGACGGTCTCGTAGCGACGCTCGACGCGCGAAAGCCGTCGGTGAAGTGTAGAACGGTGGTATCGTTCCACAGAAACAGCTTGATGTGACTATTCGGGTCTCCGCGACTGCACTGCGGGCACGTCGTCAGAGGCAAACGGTTCTCAACAGTGCTTCTTGGCTAATTTGGAATTCAAAGCGCTCGC
seq00002   AGTCCGTTGTTCATTGCTTATAGAAAGTCGGCAAACCAGAGCTTGTATCGGGCGTCAGGTGAAGCTATTGCCGTGGTCGTCCCATCCTCTTCATCGGTGTCAGGCGCGAGGGGAATGCCAAAATAACTGAGCTAGCCATCAGGAAATGCATAAGGCTATATTAACGTCCACAGGTCTGAGGAGTTGGATGAAAGAGTCCTGAGGGCGTTATGACGGCAATATCCCAGGACCAACGTACATTCTATACTTCAATCCATTTGCCCTTGGTATTAGAAAGGACCACAGGACACGGCCCCCTAGTCCTTAACTGGGGAGTTATCCTAAACACGCGGCCATCGCTGTCACCCTGAAGGCTACCCAGTAATGCTGTGCAGTCGGCATAATAAAAGAACTCCCGAACATGTTCTGCCTGAATATAGGACTACATGCTATAGTCTGGAATGATGAATACTTCCCTCGCACCAAGCCAATCAGCGGCTCATCGCCCAGGCAGTGCATATTTTTGGTTTCGACGGTCGGGTTGTTGGGTGCTGCCGGGTGAAGTCGGCGCAGGACACGCCGGCTTAGTCTTCCGACCTGTTACCCTTAGACAAGTCCGAGCACAATACATATGAACGGCAATATCGTGTAATTTAGACTCGCCTCCCAGGCGAAAACCGAACGGGCATCACGCACTCGTGATTGGCCGATTCGGGTAAGGCTGGGTGGTTAGAAGGACTAAGGGTCTCACGAATTAACCCATCCAGCGATACTCGATATATTATTTCCGTGCCAACAGGGGTCAGGTGTTGTGTGGGATCATGATTCCCCCTCGGGAAGTGAGGGATAAGGAACAAACAATATTTTCCTCCTCTTGGTCGATAAACTGGTTATGATAGCCAGAGTTCGGAGTAGCTCGCCTAGATTGTTCTGCTGATCTCCATAAACGACCGCTAGCGAGCGCACCAGAACTTAGGAACGCTTTACTGCTGACACGCCGCTTCATTTAAGCGAGTGAGTGCGCGAATGAGCAAATGTCCTTTCTTAGACATCCGGTTTTTCTAATATGCAGTAGCTACGACTTGGTATTTTAGAGTTCGAGGAACGGATGACTCTGCACCTGATGGCGCACTATTTTGAGGCGGTGACTGGGTACCTGGTTGGTGGACAATGAAAATTTTACCGGGCCCACGAGTTCTCCGAAGCGGTACTGTACTTCGTGGAGAAACGGACTTATGCAGACGCTTCTCATTGACCGATCGTTAACATGCAAACCAAGATGGAACAGATTGATAGTGGTGCTACATATCATAGTCATCCGCGCGCTAATGGATAGCAAGGATGATGAACTATGCGCAGGCGTGTCTCGGAGGACACGCGCCTTTTACCAGCATTACGCCGTGAGACACTATAGTGACTCCGGGTTATCACTATACCACAGGCAGCTCGTGATCATAGCGAATAGCAAAACAGAGCCTCCTACTCATGGACTACGGGCTCGATCATCCATTCTTGTATTGGGTCAGCCTCACGTGAAAGGCAAAGCAGGACTGGTCAGATTCAGCGGAACGATACAAACCGAACTCGAGCGAGGAACAAGCGGACAGACATGTCTTCTCGCCTGAGGGATCATGTGGCTTATAGCAGGACCTAGTAAACTATCGCGTTGAGGACGGCCAGGGGGGTTCAGTCTAAGATCGGCTTCTTTTGCCGCCCGAACTCACCATGGTGCATACGCCGACACAACACGATGGTCCTCATGCCTGCGCCGACATACTCCGTAAGCACGGATGTATCTACCGCGCTGTTACAAGGGGGCAGCCTCACGACTCGTAACTTTGTGAGTTGTAAAGCAGGGCACTTACTGCTAAGTGAGCCACACGAAATATCCGTCTTGCCGACCGGACAGGGCCACGTTATGCCAACCTGCGCCCCGGGTGACCATCATGAGTTGTCGCAAGATCACCTGACCGATCCCCCTGTCAGTGATCATCATTATCTCTAGTCAATATACCACTTCACCTCGCATCTGGCTCACCGACGGGGCGACGAAAATGCGACTACGAATTGTCAAGAGTTGTACGCATTCCTACATGTCCCTAGGCGAAGTGACCCTCACTCGGACGGTCTCGTAGCGACGCTCGACGCGCGAAAGCCGTCGGTGAAGTGTAGAACGGTGGTATCGTTCCACAGAAACAGCTTGATGTGACTATTCGGGTCTCCGCGACTGCACTGCGGGCACGTCGTCAGAGGCAAACGGTTCTCAACAGTGCTTCTTGGCTAATTTGGAATTCAAAGCGCTCGC
seq00003   AGTCCGTTGTTCATTGCTTATAGAAAGTCGGCAAACCAGAGCTTGTATCGGGCGTCAGGTGAAGCTATTGCCGTGGTCGTCCCATCCTCTTCATCGGTGTCAGGCGCGAGGGGAATGCCAAAATAACTGAGCTAGCCATCAGGAAAGGCATAAGGCTATATTAACGTCCACAGGTCTGAGGAGTTGGATGAAAGAGTCCTGAGGGCGTTATGACGGCAATATCCCAGGACCAACGTACATTCTATACTTCAATCCATTTGCCCTTGGTATTAGAAAGGACCACAGGACACGGCCCCCTAGTCCTTAACTGGGGAGTTATCCTAAACACGCGGCCATCGCTGTCACCCTGAAGGCTACCCAGTAATGCTGTGCAGTCGGCATAATAAAAGAACTCCCGAACATGTTCTGCCTGAATATAGGACTACATGCTATAGTCTGGAATGATGAATACTTCCCTCGCACCAAGCCACTCAGCGGCTCATCGCCCAGGCAGTGCATATTTTTGGTTTCGACGGTCGGGTTGTTGGGTGCTGCCGGGTGAAGTCGGCGCAGGACACGCCGGCTTAGTCTTCCGACCTGTTACCCTTAGACAAGTCCGAGCACAATACATATGAACGGCAATATCGTGTAATTTAGACTCGCCTCCCAGGCGAAAACCGAACGGGCATCACGCACTCGTGATTGGCCGATTCGGGTAAGGCTGGGTGGTTAGAAGGACTAAGGGTCTCACGAATTAACCCATCCAGCGATACTCGATATATTATTTCCGTGCCAACAGGGGTCAGGTGTTGTGTGGGATCATGATTCCCCCTCGGGAAGTGAGGGATAAGGAACAAACAATATTTTCCTCCTCTTGGTCGATAAACTGGTTATGATAGCCAGAGTTCGGAGTAGCTCGCCTAGATTGTTCTGCTGATCTCCATAAACGACCGCTAGCGAGCGCACCAGAACTTAGGAACGCTTTACTGCTGACACGCCGCTTCATTTAAGCGAGTGAGTGCGCGAATGAGCAAATGTCCTTTCTTAGACATCCGGTTTTTCTAATATGCAGTAGCTACGACTTGGTATTTTAGAGTTCGAGGAACGGATGACTCTGCACCTGATGGCGCACTATTTTGAGGCGGTGACTGGGTACCTGGTTGGTGGACAATGAAAATTTTACCGGGCCCACGAGTTCTCCGAAGCGGTACTGTACTTCGTGGAGAAACGGACTTATGCAGACGCTTCTCATTGACCGATCGTTAACATGCAAACCAAGATGGAACAGATTGATAGTGGTGCTACATATCATAGTCATCCGCGCGCTAATGGATAGCAAGGATGATGAACTATGCGCAGGCGTGTCTCGGAGGACACGCGCCTTTTACCAGCATTACGCCGTGAGACACTATAGTGACTCCGGGTTATCACTATACCACAGGCAGCTCGTGATCATAGCGAATAGCAAAACAGAGCCTCCTACTCATGGACTACGGGCTCGATCATCCATTCTTGTATTGGGTCAGCCTCACGTGAAAGGCAAAGCAGGACTGGTCAGATTCAGCGGAACGATACAAACCGAACTCGAGCGAGGAACAAGCGGACAGACATGTCTTCTCGCCTGAGGGATCATGTGGCTTATAGCAGGACCTAGTAAACTATCGCGTTGAGGACGGCCGGGGGGGTTCAGTCTAAGATCGGCTTCTTTTGCCGCCCGAACTCACCATGGTGCATACGCCGACACAACACGATGGTCCTCATGCCTGCGCCGACATACTCCGTAAGCACGGATGTATCTACCGCGCTGTTACAAGGGGGCAGCCTCACGACTCGTAACTTTGTGAGTTGTAAAGCAGGGCACTTACTGCTAAGTGAGCCACACGAAATATCCGTCTTGCCGACCGGACAGGGCCACGTTATGCCAACCTGCGCCCCGGGTGACCATCATGAGTTGTCGCAAGATCACCTGACCGATCCCCCTGTCAGTGATCATCATTATCTCTAGTCAATATACCACTTCACCTCGCATCTGGCTCACCGACGGGGCGACGAAAATGCGACTACGAATTGTCAAGAGTTGTACGCATTCCTACATGTCCCTAGGCGAAGTGACCCTCACTCGGACGGTCTCGTAGCGACGCTCGACGCGCGAAAGCCGTCGGTGAAGTGTAGAACGGTGGTATCGTTCCACAGAAACAGCTTGATGTGACTATTCGGGTCTCCGCGACTGCACTGCGGGCACGTCGTCAGAGGCAAACGGTTCTCAACAGTGCTTCTTGGCTAATTTGGAATTCAAAGCGCTCGC
seq00004   AGTCCGTTGTTCATTGCTTATAGAAAGTCGGCAAACCAGAGCTTGTATCGGGCGTCAGGTGAAGCTATTGCCGTGGTCGTCCCATCCTCTTCATCGGTGTCAGGCGCGAGGGGAATGCCAAAATAACTGAGCTAGCCATCAGGAAAGGCATAAGGCTATATTAACGTCCACAGGTCTGAGGAGTTGGATGAAAGAGTCCTGAGGGCGTTATGACGGCAATATCCCAGGACCAACGTACATTCTATACTTCAATCCATTTGCCCTTGGTATTAGAAAGGACCACAGGACACGGCCCCCTAGTCCTTAACTGGGGAGTTATCCTAAACACGCGGCCATCGCTGTCACCCTGAAGGCTACCCAGTAATGCTGTGCAGTCGGCATAATAAAAGAACTCCCGAACATGTTCTGCCTGAATATAGGACTACATGCTATAGTCTGGAATGATGAATACTTCCCTCGCACCAAGCCACTCAGCGGCTCATCGCCCAGGCAGTGCATATTTTTGGTTTCGACGGTCGGGTTGTTGGGTGCTGCCGGGTGAAGTCGGCGCAGGACACGCCGGCTTAGTCTTCCGACCTGTTACCCTTAGACAAGTCCGAGCACAATACATATGAACGGCAATATCGTGTAATTTAGACTCGCCTCCCAGGCGAAAACCGAACGGGCATCACGCACTCGTGATTGGCCGATTCGGGTAAGGCTGGGTGGTTAGAAGGACTAAGGGTCTCACGAATTAACCCATCCAGCGATACTCGATATATTATTTCCGTGCCAACAGGGGTCAGGTGTTGTGTGGGATCATGATTCCCCCTCGGGAAGTGAGGGATAAGGAACAAACAATATTTTCCTCCTCTTGGTCGATAAACTGGTTATGATAGCCAGAGTTCGGAGTAGCTCGCCTAGATTGTTCTGCTGATCTCCATAAACGACCGCTAGCGAGCGCACCAGAACTTAGGAACGCTTTACTGCTGACACGCCGCTTCATTTAAGCGAGTGAGTGCGCGAATGAGCAAATGTCCTTTCTTAGACATCCGGTTTTTCTAATATGCAGTAGCTACGACTTGGTATTTTAGAGTTCGAGGAACGGATGACTCTGCACCTGATGGCGCACTATTTTGAGGCGGTGACTGGGTACCTGGTTGGTGGACAATGAAAATTTTACCGGGCCCACGAGTTCTCCGAAGCGGTACTGTACTTCGTGGAGAAACGGACTTATGCAGACGCTTCTCATTGACCGATCGTTAACATGCAAACCAAGATGGAACAGATTGATAGTGGTGCTACATATCATAGTCATCCGCGCGCTAATGGATAGCAAGGATGATGAACTATGCGCAGGCGTGTCTCGGAGGACACGCGCCTTTTACCAGCATTACGCCGTGAGACACTATAGTGACTCCGGGTTATCACTATACCACAGGCAGCTCGTGATCATAGCGAATAGCAAAACAGAGCCTCCTACTCATGGACTACGGGCTCGATCATCCATTCTTGTATTGGGTCAGCCTCACGTGAAAGGCAAAGCAGGACTGGTCAGATTCAGCGGAACGATACAAACCGAACTCGAGCGAGGAACAAGCGGACAGACATGTCTTCTCGCCTGAGGGATCATGTGGCTTATAGCAGGACCTAGTAAACTATCGCGTTGAGGACGGCCAGGGGGGTTCAGTCTAAGATCGGCTTCTTTTGCCGCCCGAACTCACCATGGTGCATACGCCGACACAACACGATGGTCCTCATGCCTGCGCCGACATACTCCGTAAGCACGGATGTATCTACCGCGCTGTTACAAGGGGGCAGCCTCACGACTCGTAACTTTGTGAGTTGTAAAGCAGGGCACTTACTGGTAAGTGAGCCACACGAAATATCCGTCTTGCCGACCGGACAGGGCCACGTTATGCCAACCTGCGCCCCGGGTGACCATCATGAGTTGTCGCAAGATCACCTGACCGATCCCCCTGTCAGTGATCATCATTATCTCTAGTCAATATACCACTTCACCTCGCATCTGGCTCACCGACGGGGCGACGAAAATGCGACTACGAATTGTCAAGAGTTGTACGCATTCCTACATGTCCCTAGGCGAAGTGACCCTCACTCGGACGGTCTCGTAGCGACGCTCGACGCGCGAAAGCCGTCGGTGAAGTGTAGAACGGTGGTATCGTTCCACAGAAACAGCTTGATGTGACTATTCGGGTCTCCGCGACTGCACTGCGGGCACGTCGTCAGAGGCAAACGGTTCTCAACAGTGCTTCTTGGCTAATTTGGAATTCAAAGCGCTCGC
seq00005   AGTCCGTTGTTCATTGCTTATAGAAAGTCGGCAAACCAGAGCTTGTATCGGGCGTCAGGTGAAGCTATTGCCGTGGTCGTCCCATCCTCTTCATCGGTGTCAGGCGCGAGGGGAATGCCAAAATAACTGAGCTAGCCATCAGGAAAGGCATAAGGCTATATTAACGTCCACAGGTCTGAGGAGTTGGATGAAAGAGTCCTGAGGGCGTTATGACGGCAATATCCCAGGACCAACGTACATTCTATACTTCAATCCATTTGCCCTTGGTATTAGAAAGGACCACAGGACACGGCCCCCTAGTCCTTAACTGGGGAGTTATCCTAAACACGCGGCCATCGCTGTCACCCTGAAGGCTACCCAGTAATGCTGTGCAGTCGGCATAATAAAAGAACTCCCGAACATGTTCTGCCTGAATATAGGACTACATGCTATAGTCTGGAATGATGAATACTTCCCTCGCACCAAGCCAATCAGCGGCTCATCGCCCAGGCAGTGCATATTTTTGGTTTCGACGGTCGGGTTGTTGGGTGCTGCCGGGTGAAGTCGGCGCAGGACACGCCGGCTTAGTCTTCCGACCTGTTACCCTTAGACAAGTCCGAGCACAATACATATGAACGGCAATATCGTGTAATTTAGACTCGCCTCCCAGGCGAAAACCGAACGGGCATCACGCACTCGTGATTGGCCGATTCGGGTAAGGCTGGGTGGTTAGAAGGACTAAGGGTCTCACGAATTAACCCATCCAGCGATACTCGATATATTATTTCCGTGCCAACAGGGGTCAGGTGTTGTGTGGGATCATGATTCCCCTTCGGGAAGTGAGGGATAAGGAACAAACAATATTTTCCTCCTCTTGGTCGATAAACTGGTTATGATAGCCAGAGTTCGGAGTAGCTCGCCTAGATTGTTCTGCTGATCCCCATAAACGACCGCTAGCGAGCGCACCAGAACTTAGGAACGCTTTACTGCTGACACGCCGCTTCATTTAAGCGAGTGAGTGCGCGAATGAGCAAATGTCCTTTCTTAGACATCCGGTTTTTCTAATATGCAGTAGCTACGACTTGGTATTTTAGAGTTCGAGGAACGGATGACTCTGCACCTGATGGCGCACTATTTTGAGGCGGTGACTGGGTACCTGGTTGGTGGACAATGAAAATTTTACCGGGCCCACGAGTTCTCCGAAGCGGTACTGTACTTCGTGGAGAAACGGACTTATGCAGACGCTTCTCATTGACCGATCGTTAACATGCAAACCAAGATGGAACAGATTGATAGTGGTGCTACATATCATAGTCATCCGCGCGCTAATGGATAGCAAGGATGATGAACTATGCGCAGGCGTGTCTCGGAGGACACGCGCCTTTTACCAGCATTACGCCGTGAGACACTATAGTGACTCCGGGTTATCACTATACCACAGGCAGCTCGTGATCATAGCGAATAGCAAAACAGAGCCTCCTACTCATGGACTACGGGCTCGATCATCCATTCTTGTATTGGGTCAGCCTCACGTGAAAGGCAAAGCAGGACTGGTCAGATTCAGCGGAACGATACAAACCGAACTCGAGCGAGGAACAAGCGGACAGACATGTCTTCTCGCCTGAGGGATCATGTGGCTTATAGCAGGACCTAGTAAACTATCGCGTTGAGGACGGCCAGGGGGGTTCAGTCTAAGATCGGCTTCTTTTGCCGCCCGAACTCACCATGGTGCATACGCCGACACAACACGATGGTCCTCATGCCTGCGCCGACATACTCCGTAAGCACGGATGTATCTACCGCGCTGTTACAAGGGGGCAGCCTCACGACTCGTAACTTTGTGAGTTGTAAAGCAGGGCACTTACTGGTAAGTGAGCCACACGAAATATCCGTCTTGCCGACCGGACAGGGCCACGTTATGCCAACCTGCGCCCCGGGTGACCATCATGAGTTGTCGCAAGATCACCTGACCGATCCCCCTGTCAGTGATCATCATTATCTCTAGTCAATATACCACTTCACCTCGCATCTGGCTCACCGACGGGGCGACGAAAATGCGACTACGAATTGTCAAGAGTTGTACGCATTCCTACATGTCCCTAGGCGAAGTGACCCTCACTCGGACGGTCTCGTAGCGACGCTCGACGCGCGAAAGCCGTCGGTGAAGTGTAGAACGGTGGTATCGTTCCACAGAAACAGCTTGATGTGACTATTCGGGTCTCCGCGACTGCACTGCGGGCACGTCGTCAGAGGCAAACGGTTCTCAACAGTGCTTCTTGGCTAATTTGGAATTCAAAGCGCTCGC
seq00006   AGTCCGTTGTTCATTGCTTATAGAAAGTCGGCAAACCAGAGCTTGTATCGGGCGTCAGGTGAAGCTATTGCCGTGGTCGTCCCATCCTCTTCATCGGTGTCAGGCGCGAGGGGAATGCCAAAATAACTGAGCTAGCCATCAGGAAATGCATAAGGCTATATTAACGTCCACAGGTCTGAGGAGTTGGATGAAAGAGTCCTGAGGGCGTTATGACGGCAATATCCCAGGACCAACGTACATTCTATACTTCAATCCATTTGCCCTTGGTATTAGAAAGGACCACAGGACACGGCCCCCTAGTCCTTAACTGGGGAGTTATCCTAAACACGCGGCCATCGCTGTCACCCTGAAGGCTACCCAGTAATGCTGTGCAGTCGGCATAATAAAAGAACTCCCGAACATGTTCTGCCTGAATATAGGACTACATGCTATAGTCTGGAATGATGAATACTTCCCTCGCACCAAGCCAATCAGCGGCTCATCGCCCAGGCAGTGCATATTTTTGGTTTCGACGGTCGGGTTGTTGGGTGCTGCCGGGTGAAGTCGGCGCAGGACACGCCGGCTTAGTCTTCCGACCTGTTACCCTTAGACAAGTCCGAGCACAATACATATGAACGGCAATATCGTGTAATTTAGACTCGCCTCCCAGGCGAAAACCGAACGGGCATCACGCACTCGTGATTGGCCGATTCGGGTAAGGCTGGGTGGTTAGAAGGACTAAGGGTCTCACGAATTAACCCATCCAGCGATACTCGATATATTATTTCCGTGCCAACAGGGGTCAGGTGTTGTGTGGGATCATGATTCCCCCTCGGGAAGTGAGGGATAAGGAACAAACAATATTTTCCTCCTCTTGGTCGATAAACTGGTTATGATAGCCAGAGTTCGGAGTAGCTCGCCTAGATTGTTCTGCTGATCTCCATAAACGACCGCTAGCGAGCGCACCAGAACTTAGGAACGCTTTACTGCTGACACGCCGCTTCATTTAAGCGAGTGAGTGCGCGAATGAGCAAATGTCCTTTCTTAGACATCCGGTTTTTCTAATATGCAGTAGCTACGACTTGGTATTTTAGAGTTCGAGGAACGGATGACTCTGCACCTGATGGCGCACTATTTTGAGGCGGTGACTGGGTACCTGGTTGGTGGACAATGAAAATTTTACCGGGCCCACGAGTTCTCCGAAGCGGTACTGTACTTCGTGGAGAAACGGACTTATGCAGACGCTTCTCATTGACCGATCGTTAACATGCAAACCAAGATGGAACAGATTGATAGTGGTGCTACATATCATAGTCATCCGCGCGCTAATGGATAGCAAGGATGATGAACTATGCGCAGGCGTGTCTCGGAGGACACGCGCCTTTTACCAGCATTACGCCGTGAGACACTATAGTGACTCCGGGTTATCACTATACCACAGGCAGCTCGTGATCATAGCGAATAGCAAAACAGAGCCTCCTACTCATGGACTACGGGCTCGATCATCCATTCTTGTATTGGGTCAGCCTCACGTGAAAGGCAAAGCAGGACTGGTCAGATTCAGCGGAACGATACAAACCGAACTCGAGCGAGGAACAAGCGGACAGACATGTCTTCTCGCCTGAGGGATCATGTGGCTTATAGCAGGACCTAGTAAACTATCGCGTTGAGGACGGCCAGGGGGGTTCAGTCTAAGATCGGCTTCTTTTGCCGCCCGAACTCACCATGGTGCATACGCCGACACAACACGATGGTCCTCATGCCTGCGCCGACATACTCCGTAAGCACGGATGTATCTACCGCGCTGTTACAAGGGGGCAGCCTCACGACTCGTAACTTTGTGAGTTGTAAAGCAGGGCACTTACTGCTAAGTGAGCCACACGAAATATCCGTCTTGCCGACCGGACAGGGCCACGTTATGCCAACCTGCGCCCCGGGTGACCATCATGAGTTGTCGCAAGATCACCTGACCGATCCCCCTGTCAGTGATCATCATTATCTCTAGTCAATATACCACTTCACCTCGCATCTGGCTCACCGACGGGGCGACGAAAATGCGACTACGAATTGTCAAGAGTTGTACGCATTCCTACATGTCCCTAGGCGAAGTGACCCTCACTCGGACGGTCTCGTAGCGACGCTCGACGCGCGAAAGCCGTCGGTGAAGTGTAGAACGGTGGTATCGTTCCACAGAAACAGCTTGATGTGACTATTCGGGTCTCCGCGACTGCACTGCGGGCACGTCGTCAGAGGCAAACGGTTCTCAACAGTGCTTCTTGGCTAATTTGGAATTCAAAGCGCTCGC
seq00007   AGTCCGTTGTTCATTGCTTATAGAAAGTCGGCAAACCAGAGCTTGTATCGGGCGTCAGGTGAAGCTATTGCCGTGGTCGTCCCATCCTCTTCATCGGTGTCAGGCGCGAGGGGAATGCCAAAATAACTGAGCTAGCCATCAGGAAAGGCATAAGGCTATATTAACGTCCACAGGTCTGAGGAGTTGGATGAAAGAGTCCTGAGGGCGTTATGACGGCAATATCCCAGGACCAACGTACATTCTATACTTCAATCCATTTGCCCTTGGTATTAGAAAGGACCACAGGACACGGCCCCCTAGTCCTTAACTGGGGAGTTATCCTAAACACGCGGCCGTCGCTGTCACCCTGAAGGCTACCCAGTAATGCTGTGCAGTCGGCATAATAAAAGAACTCCCGAACATGTTCTGCCTGAATATAGGACTACATGCTATAGTCTGGAATGATGAATACTTCCCTCGCACCAAGCCACTCAGCGGCTCATCGCCCAGGCAGTGCATATTTTTGGTTTCGACGGTCGGGTTGTTGGGTGCTGCCGGGTGAAGTCGGCGCAGGACACGCCGGCTTAGTCTTCCGACCTGTTACCCTTAGACAAGTCCGAGCACAATACATATGAACGGCAATATCGTGTAATTTAGACTCGCCTCCCAGGCGAAAACCGAACGGGCATCACGCACTCGTGATTGGCCGATTCGGGTAAGGCTGGGTGGTTAGAAGGACTAAGGGTCTCACGAATTAACCCATCCAGCGATACTCGATATATTATTTCCGTGCCAACAGGGGTCAGGTGTTGTGTGGGATCATGATTCCCCCTCGGGAAGTGAGGGATAAGGAACAAACAATATTTTCCTCCTCTTGGTCGATAAACTGGTTATGATAGCCAGAGTTCGGAGTAGCTCGCCTAGATTGTTCTGCTGATCTCCATAAACGACCGCTAGCGAGCGCACCAGAACTTAGGAACGCTTTACTGCTGACACGCCGCTTCATTTAAGCGAGTGAGTGCGCGAATGAGCAAATGTCCTTTCTTAGACATCCGGTTTTTCTAATATGCAGTAGCTACGACTTGGTATTTTAGAGTTCGAGGAACGGATGACTCTGCACCTGATGGCGCACTATTTTGAGGCGGTGACTGGGTACCTGGTTGGTGGACAATGAAAATTTTACCGGGCCCACGAGTTCTCCGAAGCGGTACTGTACTTCGTGGAGAAACGGACTTATGCAGACGCTTCTCATTGACCGATCGTTAACATGCAAACCAAGATGGAACAGATTGATAGTGGTGCTACATATCATAGTCATCCGCGCGCTAATGGATAGCAAGGATGATGAACTATGCGCAGGCGTGTCTCGGAGGACACGCGCCTTTTACCAGCATTACGCCGTGAGACACTATAGTGACTCCGGGTTATCACTATACCACAGGCAGCTCGTGATCATAGCGAATAGCAAAACAGAGCCTCCTACTCATGGACTACGGGCTCGATCATCCATTCTTGTATTGGGTCAGCCTCACGTGAAAGGCAAAGCAGGACTGGTCAGATTCAGCGGAACGATACAAACCGAACTCGAGCGAGGAACAAGCGGACAGACATGTCTTCTCGCCTGAGGGATCATGTGGCTTATAGCAGGACCTAGTAAACTATCGCGTTGAGGACGGCCAGGGGGGTTCAGTCTAAGATCGGCTTCTTTTGCCGCCCGAACTCACCATGGTGCATACGCCGACACAACACGATGGTCCTCATGCCTGCGCCGACATACTCCGTAAGCACGGATGTATCTACCGCGCTGTTACAAGGGGGCAGCCTCACGACTCGTAACTTTGTGAGTTGTAAAGCAGGGCACTTACTGGTAAGTGAGCCACACGAAATATCCGTCTTGCCGACCGGACAGGGCCACGTTATGCCAACCTGCGCCCCGGGTGACCATCATGAGTTGTCGCAAGATCACCTGACCGATCCCCCTGTCAGTGATCATCATTATCTCTAGTCAATATACCACTTCACCTCGCATCTGGCTCACCGACGGGGCGACGAAAATGCGACTACGAATTGTCAAGAGTTGTACGCATTCCTACATGTCCCTAGGCGAAGTGACCCTCACTCGGACGGTCTCGTAGCGACGCTCGACGCGCGAAAGCCGTCGGTGAAGTGTAGAACGGTGGTATCGTTCCACAGAAACAGCTTGATGTGACTATTCGGGTCTCCGCGACTGCACTGCGGGCACGTCGTCAGAGGCAAACGGTTCTCAACAGTGCTTCTTGGCTAATTTGGAATTCAAAGCGCTCGC
seq00008   AGTCCGTTGTTCATTGCTTATAGAAAGTCGGCAAACCAGAGCTTGTATCGGGCGTCAGGTGAAGCTATTGCCGTGGTCGTCCCATCCTCTTCATCGGTGTCAGGCGCGAGGGGAATGCCAAAATAACTGAGCTAGCCATCAGGAAAGGCATAAGGCTATATTAACGTCCACAGGTCTGAGGAGTTGGATGAAAGAGTCCTGAGGGCGTTATGACGGCAATATCCCAGGACCAACGTACATTCTATACTTCAATCCATTTGCCCTTGGTATTAGAAAGGACCACAGGACACGGCCCCCTAGTCCTTAACTGGGGAGTTATCCTAAACACGCGGCCATCGCTGTCACCCTGAAGGCTACCCAGTAATGCTGTGCAGTCGGCATAATAAAAGAACTCCCGAACATGTTCTGCCTGAATATAGGACTACATGCTATAGTCTGGAATGATGAATACTTCCCTCGCACCAAGCCACTCAGCGGCTCATCGCCCAGGCAGTGCATATTTTTGGTTTCGACGGTCGGGTTGTTGGGTGCTGCCGGGTGAAGTCGGCGCAGGACACGCCGGCTTAGTCTTCCGACCTGTTACCCTTAGACAAGTCCGAGCACAATACATATGAACGGCAATATCGTGTAATTTAGACTCGCCTCCCAGGCGAAAACCGAACGGGCATCACGCACTCGTGATTGGCCGATTCGGGTAAGGCTGGGTGGTTAGAAGGACTAAGGGTCTCACGAATTAACCCATCCAGCGATACTCGATATATTATTTCCGTGCCAACAGGGGTCAGGTGTTGTGTGGGATCATGATTCCCCCTCGGGAAGTGAGGGATAAGGAACAAACAATATTTTCCTCCTCTTGGTCGATAAACTGGTTATGATAGCCAGAGTTCGGAGTAGCTCGCCTAGATTGTTCTGCTGATCTCCATAAACGACCGCTAGCGAGCGCACCAGAACTTAGGAACGCTTTACTGCTGACACGCCGCTTCATTTAAGCGAGTGAGTGCGCGAATGAGCAAATGTCCTTTCTTAGACATCCGGTTTTTCTAATATGCAGTAGCTACGACTTGGTATTTTAGAGTTCGAGGAACGGATGACTCTGCACCTGATGGCGCACTATTTTGAGGCGGTGACTGGGTACCTGGTTGGTGGACAATGAAAATTTTACCGGGCCCACGAGTTCTCCGAAGCGGTACTGTACTTCGTGGAGAAACGGACTTATGCAGACGCTTCTCATTGACCGATCGTTAACATGCAAACCAAGATGGAACAGATTGATAGTGGTGCTACATATCATAGTCATCCGCGCGCTAATGGATAGCAAGGATGATGAACTATGCGCAGGCGTGTCTCGGAGGACACGCGCCTTTTACCAGCATTACGCCGTGAGACACTATAGTGACTCCGGGTTATCACTATACCACAGGCAGCTCGTGATCATAGCGAATAGCAAAACAGAGCCTCCTACTCATGGACTACGGGCTCGATCATCCATTCTTGTATTGGGTCAGCCTCACGTGAAAGGCAAAGCAGGACTGGTCAGATTCAGCGGAACGATACAAACCGAACTCGAGCGAGGAACAAGCGGACAGACATGTCTTCTCGCCTGAGGGATCATGTGGCTTATAGCAGGACCTAGTAAACTATCGCGTTGAGGACGGCCGGGGGGGTTCAGTCTAAGATCGGCTTCTTTTGCCGCCCGAACTCACCATGGTGCATACGCCGACACAACACGATGGTCCTCATGCCTGCGCCGACATACTCCGTAAGCACGGATGTATCTACCGCGCTGTTACAAGGGGGCAGCCTCACGACTCGTAACTTTGTGAGTTGTAAAGCAGGGCACTTACTGGTAAGTGAGCCACACGAAATATCCGTCTTGCCGACCGGACAGGGCCACGTTATGCCAACCTGCGCCCCGGGTGACCATCATGAGTTGTCGCAAGATCACCTGACCGATCCCCCTGTCAGTGATCATCATTATCTCTAGTCAATATACCACTTCACCTCGCATCTGGCTCACCGACGGGGCGACGAAAATGCGACTACGAATTGTCAAGAGTTGTACGCATTCCTACATGTCCCTAGGCGAAGTGACCCTCACTCGGACGGTCTCGTAGCGACGCTCGACGCGCGAAAGCCGTCGGTGAAGTGTAGAACGGTGGTATCGTTCCACAGAAACAGCTTGATGTGACTATTCGGGTCTCCGCGACTGCACTGCGGGCACGTCGTCAGAGGCAAACGGTTCTCAACAGTGCTTCTTGGCTAATTTGGAATTCAAAGCGCTCGC
seq00009   AGTCCGTTGTTCATTGCTTATAGAAAGTCGGCAAACCAGAGCTTGTATCGGGCGTCAGGTGAAGCTATTGCCGTGGTCGTCCCATCCTCTTCATCGGTGTCAGGCGCGAGGGGAATGCCAAAATAACTGAGCTAGCCATCAGGAAAGGCATAAGGCTATATTAACGTCCACAGGTCTGAGGAGTTGGATGAAAGAGTCCTGAGGGCGTTATGACGGCAATATCCCAGGACCAACGTACATTCTATACTTCAATCCATTTGCCCTTGGTATTAGAAAGGACCACAGGACACGGCCCCCTAGTCCTTAACTGGGGAGTTATCCTAAACACGCGGCCATCGCTGTCACCCTGAAGGCTACCCAGTAATGCTGTGCAGTCGGCATAATAAAAGAACTCCCGAACATGTTCTGCCTGAATATAGGACTACATGCTATAGTCTGGAATGATGAATACTTCCCTCGCACCAAGCCACTCAGCGGCTCATCGCCCAGGCAGTGCATATTTTTGGTTTCGACGGTCGGGTTGTTGGGTGCTGCCGGGTGAAGTCGGCGCAGGACACGCCGGCTTAGTCTTCCGACCTGTTACCCTTAGACAAGTCCGAGCACAATACATATGAACGGCAATATCGTGTAATTTAGACTCGCCTCCCAGGCGAAAACCGAACGGGCATCACGCACTCGTGATTGGCCGATTCGGGTAAGGCTGGGTGGTTAGAAGGACTAAGGGTCTCACGAATTAACCCATCCAGCGATACTCGATATATTATTTCCGTGCCAACAGGGGTCAGGTGTTGTGTGGGATCATGATTCCCCCTCGGGAAGTGAGGGATAAGGAACAAACAATATTTTCCTCCTCTTGGTCGATAAACTGGTTATGATAGCCAGAGTTCGGAGTAGCTCGCCTAGATTGTTCTGCTGATCTCCATAAACGACCGCTAGCGAGCGCACCAGAACTTAGGAACGCTTTACTGCTGACACGCCGCTTCATTTAAGCGAGTGAGTGCGCGAATGAGCAAATGTCCTTTCTTAGACATCCGGTTTTTCTAATATGCAGTAGCTACGACTTGGTATTTTAGAGTTCGAGGAACGGATGACTCTGCACCTGATGGCGCACTATTTTGAGGCGGTGACTGGGTACCTGGTTGGTGGACAATGAAAATTTTACCGGGCCCACGAGTTCTCCGAAGCGGTACTGTACTTCGTGGAGAAACGGACTTATGCAGACGCTTCTCATTGACCGATCGTTAACATGCAAACCAAGATGGAACAGATTGATAGTGGTGCTACATATCATAGTCATCCGCGCGCTAATGGATAGCAAGGATGATGAACTATGCGCAGGCGTGTCTCGGAGGACACGCGCCTTTTACCAGCATTACGCCGTGAGACACTATAGTGACTCCGGGTTATCACTATACCACAGGCAGCTCGTGATCATAGCGAATAGCAAAACAGAGCCTCCTACTCATGGACTACGGGCTCGATCATCCATTCTTGTATTGGGTCAGCCTCACGTGAAAGGCAAAGCAGGACTGGTCAGATTCAGCGGAACGATACAAACCGAACTCGAGCGAGGAACAAGCGGACAGACATGTCTTCTCGCCTGAGGGATCATGTGGCTTATAGCAGGACCTAGTAAACTATCGCGTTGAGGACGGCCAGGGGGGTTCAGTCTAAGATCGGCTTCTTTTGCCGCCCGAACTCACCATGGTGCATACGCCGACACAACACGATGGTCCTCATGCCTGCGCCGACATACTCCGTAAGCACGGATGTATCTACCGCGCTGTTACAAGGGGGCAGCCTCACGACTCGTAACTTTGTGAGTTGTAAAGCAGGGCACTTACTGGTAAGTGAGCCACACGAAATATCCGTCTTGCCGACCGGACAGGGCCACGTTATGCCAACCTGCGCCCCGGGTGACCATCATGAGTTGTCGCAAGATCACCTGACCGATCCCCCTGTCAGTGATCATCATTATCTCTAGTCAATATACCACTTCACCTCGCATCTGGCTCACCGACGGGGCGACGAAAATGCGACTACGAATTGTCAAGAGTTGTACGCATTCCTACATGTCCCTAGGCGAAGTGACCCTCACTCGGACGGTCTCGTAGCGACGCTCGACGCGCGAAAGCCGTCGGTGAAGTGTAGAACGGTGGTATCGTTCCACAGAAACAGCTTGATGTGACTATTCGGGTCTCCGCGACTGCACTGCGGGCACGTCGTCAGAGGCAAACGGTTCTCAACAGTGCTTCTTGGCTAATTTGGAATTCAAAGCGCTCGC
seq00010   AGTCCGTTGTTCATTGCTTATAGAAAGTCGGCAAACCAGAGCTTGTATCGGGCGTCAGGTGAAGCTATTGCCGTGGTCGTCCCATCCTCTTCATCGGTGTCAGGCGCGAGGGGAATGCCAAAATAACTGAGCTAGCCATCAGGAAAGGCATAAGGCTATATTAACGTCCACAGGTCTGAGGAGTTGGATGAAAGAGTCCTGAGGGCGTTATGACGGCAATATCCCAGGACCAACGTACATTCTATACTTCAATCCATTTGCCCTTGGTATTAGAAAGGACCACAGGACACGGCCCCCTAGTCCTTAACTGGGGAGTTATCCTAAACACGCGGCCATCGCTGTCACCCTGAAGGCTACCCAGTAATGCTGTGCAGTCGGCATAATAAAAGAACTCCCGAACATGTTCTGCCTGAATATAGGACTACATGCTATAGTCTGGAATGATGAATACTTCCCTCGCACCAAGCCACTCAGCGGCTCATCGCCCAGGCAGTGCATATTTTTGGTTTCGACGGTCGGGTTGTTGGGTGCTGCCGGGTGAAGTCGGCGCAGGACACGCCGGCTTAGTCTTCCGACCTGTTACCCTTAGACAAGTCCGAGCACAATACATATGAACGGCAATATCGTGTAATTTAGACTCGCCTCCCAGGCGAAAACCGAACGGGCATCACGCACTGGTGATTGGCCGATTCGGGTAAGGCTGGGTGGTTAGAAGGACTAAGGGTCTCACGAATTAACCCATCCAGCGATACTCGATATATTATTTCCGTGCCAACAGGGGTCAGGTGTTGTGTGGGATCATGATTCCCCTTCGGGAAGTGAGGGATAAGGAACAAACAATATTTTCCTCCTCTTGGTCGATAAACTGGTTATGATAGCCAGAGTTCGGAGTAGCTCGCCTAGATTGTTCTGCTGATCCCCATAAACGACCGCTAGCGAGCGCACCAGAACTTAGGAACGCTTTACTGCTGACACGCCGCTTCATTTAAGCGAGTGAGTGCGCGAATGAGCAAATGTCCTTTCTTAGACATCCGGTTTTTCTAATATGCAGTAGCTACGACTTGGTATTTTAGAGTTCGAGGAACGGATGACTCTGCACCTGATGGCGCACTATTTTGAGGCGGTGACTGGGTACCTGGTTGGTGGACAATGAAAATTTTACCGGGCCCACGAGTTCTCCGAAGCGGTACTGTACTTCGTGGAGAAACGGACTTATGCAGACGCTTCTCATTGACCGATCGTTAACATGCAAACCAAGATGGAACAGATTGATAGTGGTGCTACATATCATAGTCATCCGCGCGCTAATGGATAGCAAGGATGATGAACTATGCGCAGGCGTGTCTCGGAGGACACGCGCCTTTTACCAGCATTACGCCGTGAGACACTATAGTGACTCCGGGTTATCACTATACCACAGGCAGCTCGTGATCATAGCGAATAGCAAAACAGAGCCTCCTACTCATGGACTACGGGCTCGATCATCCATTCTTGTATTGGGTCAGCCTCACGTGAAAGGCAAAGCAGGACTGGTCAGATTCAGCGGAACGATACAAACCGAACTCGAGCGAGGAACAAGCGGACAGACATGTCTTCTCGCCTGAGGGATCATGTGGCTTATAGCAGGACCTAGTAAACTATCGCGTTGAGGACGGCCAGGGGGGTTCAGTCTAAGATCGGCTTCTTTTGCCGCCCGAACTCACCATGGTGCATACGCCGACACAACACGATGGTCCTCATGCCTGCGCCGACATACTCCGTAAGCACGGATGTATCTACCGCGCTGTTACAAGGGGGCAGCCTCACGACTCGTAACTTTGTGAGTTGTAAAGCAGGGCACTTACTGGTAAGTGAGCCACACGAAATATCCGTCTTGCCGACCGGACAGGGCCACGTTATGCCAACCTGCGCCCCGGGTGACCATCATGAGTTGTCGCAAGATCACCTGACCGATCCCCCTGTCAGTGATCATCATTATCTCTAGTCAATATACCACTTCACCTCGCATCTGGCTCACCGACGGGGCGACGAAAATGCGACTACGAATTGTCAAGAGTTGTACGCATTCCTACATGTCCCTAGGCGAAGTGACCCTCACTCGGACGGTCTCGTAGCGACGCTCGACGCGCGAAAGCCGTCGGTGAAGTGTAGAACGGTGGTATCGTTCCACAGAAACAGCTTGATGTGACTATTCGGGTCTCCGCGACTGCACTGCGGGCACGTCGTCAGAGGCAAACGGTTCTCAACAGTGCTTCTTGGCTAATTTGGAATTCAAAGCGCTCGC
seq00011   AGTCCGTTGTTCATTGCTTATAGAAAGTCGGCAAACCAGAGCTTGTATCGGGCGTCAGGTGAAGCTATTGCCGTGGTCGTCCCATCCTCTTCATCGGTGTCAGGCGCGAGGGGAATGCCAAAATAACTGAGCTAGCCATCAGGAAAGGCATAAGGCTATATTAACGTCCACAGGTCTGAGGAGTTGGATGAAAGAGTCCTGAGGGCGTTATGACGGCAATATCCCAGGACCAACGTACATTCTATACTTCAATCCATTTGCCCTTGGTATTAGAAAGGACCACAGGACACGGCCCCCTAGTCCTTAACTGGGGAGTTATCCTAAACACGCGGCCGTCGCTGTCACCCTGAAGGCTACCCAGTAATGCTGTGCAGTCGGCATAATAAAAGAACTCCCGAACATGTTCTGCCTGAATATAGGACTACATGCTATAGTCTGGAATGATGAATACTTCCCTCGCACCAAGCCACTCAGCGGCTCATCGCCCAGGCAGTGCATATTTTTGGTTTCGACGGTCGGGTTGTTGGGTGCTGCCGGGTGAAGTCGGCGCAGGACACGCCGGCTTAGTCTTCCGACCTGTTACCCTTAGACAAGTCCGAGCACAATACATATGAACGGCAATATCGTGTAATTTAGACTCGCCTCCCAGGCGAAAACCGAACGGGCATCACGCACTCGTGATTGGCCGATTCGGGTAAGGCTGGGTGGTTAGAAGGACTAAGGGTCTCACGAATTAACCCATCCAGCGATACTCGATATATTATTTCCGTGCCAACAGGGGTCAGGTGTTGTGTGGGATCATGATTCCCCCTCGGGAAGTGAGGGATAAGGAACAAACAATATTTTCCTCCTCTTGGTCGATAAACTGGTTATGATAGCCAGAGTTCGGAGTAGCTCGCCTAGATTGTTCTGCTGATCTCCATAAACGACCGCTAGCGAGCGCACCAGAACTTAGGAACGCTTTACTGCTGACACGCCGCTTCATTTAAGCGAGTGAGTGCGCGAATGAGCAAATGTCCTTTCTTAGACATCCGGTTTTTCTAATATGCAGTAGCTACGACTTGGTATTTTAGAGTTCGAGGAACGGATGACTCTGCACCTGATGGCGCACTATTTTGAGGCGGTGACTGGGTACCTGGTTGGTGGACAATGAAAATTTTACCGGGCCCACGAGTTCTCCGAAGCGGTACTGTACTTCGTGGAGAAACGGACTTATGCAGACGCTTCTCATTGACCGATCGTTAACATGCAAACCAAGATGGAACAGATTGATAGTGGTGCTACATATCATAGTCATCCGCGCGCTAATGGATAGCAAGGATGATGAACTATGCGCAGGCGTGTCTCGGAGGACACGCGCCTTTTACCAGCATTACGCCGTGAGACACTATAGTGACTCCGGGTTATCACTATACCACAGGCAGCTCGTGATCATAGCGAATAGCAAAACAGAGCCTCCTACTCATGGACTACGGGCTCGATCATCCATTCTTGTATTGGGTCAGCCTCACGTGAAAGGCAAAGCAGGACTGGTCAGATTCAGCGGAACGATACAAACCGAACTCGAGCGAGGAACAAGCGGACAGACATGTCTTCTCGCCTGAGGGATCATGTGGCTTATAGCAGGACCTAGTAAACTATCGCGTTGAGGACGGCCAGGGGGGTTCAGTCTAAGATCGGCTTCTTTTGCCGCCCGAACTCACCATGGTGCATACGCCGACACAACACGATGGTCCTCATGCCTGCGCCGACATACTCCGTAAGCACGGATGTATCTACCGCGCTGTTACAAGGGGGCAGCCTCACGACTCGTAACTTTGTGAGTTGTAAAGCAGGGCACTTACTGCTAAGTGAGCCACACGAAATATCCGTCTTGCCGACCGGACAGGGCCACGTTATGCCAACCTGCGCCCCGGGTGACCATCATGAGTTGTCGCAAGATCACCTGACCGATCCCCCTGTCAGTGATCATCATTATCTCTAGTCAATATACCACTTCACCTCGCATCTGGCTCACCGACGGGGCGACGAAAATGCGACTACGAATTGTCAAGAGTTGTACGCATTCCTACATGTCCCTAGGCGAAGTGACCCTCACTCGGACGGTCTCGTAGCGACGCTCGACGCGCGAAAGCCGTCGGTGAAGTGTAGAACGGTGGTATCGTTCCACAGAAACAGCTTGATGTGACTATTCGGGTCTCCGCGACTGCACTGCGGGCACGTCGTCAGAGGCAAACGGTTCTCAACAGTGCTTCTTGGCTAATTTGGAATTCAAAGCGCTCGC
seq00012   AGTCCGTTGTTCATTGCTTATAGAAAGTCGGCAAACCAGAGCTTGTATCGGGCGTCAGGTGAAGCTATTGCCGTGGTCGTCCCATCCTCTTCATCGGTGTCAGGCGCGAGGGGAATGCCAAAATAACTGAGCTAGCCATCAGGAAAGGCATAAGGCTATATTAACGTCCACAGGTCTGAGGAGTTGGATGAAAGAGTCCTGAGGGCGTTATGACGGCAATATCCCAGGACCAACGTACATTCTATACTTCAATCCATTTGCCCTTGGTATTAGAAAGGACCACAGGACACGGCCCCCTAGTCCTTAACTGGGGAGTTATCCTAAACACGCGGCCATCGCTGTCACCCTGAAGGCTACCCAGTAATGCTGTGCAGTCGGCATAATAAAAGAACTCCCGAACATGTTCTGCCTGAATATAGGACTACATGCTATAGTCTGGAATGATGAATACTTCCCTCGCACCAAGCCACTCAGCGGCTCATCGCCCAGGCAGTGCATATTTTTGGTTTCGACGGTCGGGTTGTTGGGTGCTGCCGGGTGAAGTCGGCGCAGGACACGCCGGCTTAGTCTTCCGACCTGTTACCCTTAGACAAGTCCGAGCACAATACATATGAACGGCAATATCGTGTAATTTAGACTCGCCTCCCAGGCGAAAACCGAACGGGCATCACGCACTCGTGATTGGCCGATTCGGGTAAGGCTGGGTGGTTAGAAGGACTAAGGGTCTCACGAATTAACCCATCCAGCGATACTCGATATATTATTTCCGTGCCAACAGGGGTCAGGTGTTGTGTGGGATCATGATTCCCCCTCGGGAAGTGAGGGATAAGGAACAAACAATATTTTCCTCCTCTTGGTCGATAAACTGGTTATGATAGCCAGAGTTCGGAGTAGCTCGCCTAGATTGTTCTGCTGATCTCCATAAACGACCGCTAGCGAGCGCACCAGAACTTAGGAACGCTTTACTGCTGACACGCCGCTTCATTTAAGCGAGTGAGTGCGCGAATGAGCAAATGTCCTTTCTTAGACATCCGGTTTTTCTAATATGCAGTAGCTACGACTTGGTATTTTAGAGTTCGAGGAACGGATGACTCTGCACCTGATGGCGCACTATTTTGAGGCGGTGACTGGGTACCTGGTTGGTGGACAATGAAAATTTTACCGGGCCCACGAGTTCTCCGAAGCGGTACTGTACTTCGTGGAGAAACGGACTTATGCAGACGCTTCTCATTGACCGATCGTTAACATGCAAACCAAGATGGAACAGATTGATAGTGGTGCTACATATCATAGTCATCCGCGCGCTAATGGATAGCAAGGATGATGAACTATGCGCAGGCGTGTCTCGGAGGACACGCGCCTTTTACCAGCATTACGCCGTGAGACACTATAGTGACTCCGGGTTATCACTATACCACAGGCAGCTCGTGATCATAGCGAATAGCAAAACAGAGCCTCCTACTCATGGACTACGGGCTCGATCATCCATTCTTGTATTGGGTCAGCCTCACGTGAAAGGCAAAGCAGGACTGGTCAGATTCAGCGGAACGATACAAACCGAACTCGAGCGAGGAACAAGCGGACAGACATGTCTTCTCGCCTGAGGGATCATGTGGCTTATAGCAGGACCTAGTAAACTATCGCGTTGAGGACGGCCAGGGGGGTTCAGTCTAAGATCGGCTTCTTTTGCCGCCCGAACTCACCATGGTGCATACGCCGACACAACACGATGGTCCTCATGCCTGCGCCGACATACTCCGTAAGCACGGATGTATCTACCGCGCTGTTACAAGGGGGCAGCCTCACGACTCGTAACTTTGTGAGTTGTAAAGCAGGGCACTTACTGGTAAGTGAGCCACACGAAATATCCGTCTTGCCGACCGGACAGGGCCACGTTATGCCAACCTGCGCCCCGGGTGACCATCATGAGTTGTCGCAAGATCACCTGACCGATCCCCCTGTCAGTGATCATCATTATCTCTAGTCAATATACCACTTCACCTCGCATCTGGCTCACCGACGGGGCGACGAAAATGCGACTACGAATTGTCAAGAGTTGTACGCATTCCTACATGTCCCTAGGCGAAGTGACCCTCACTCGGACGGTCTCGTAGCGACGCTCGACGCGCGAAAGCCGTCGGTGAAGTGTAGAACGGTGGTATCGTTCCACAGAAACAGCTTGATGTGACTATTCGGGTCTCCGCGACTGCACTGCGGGCACGTCGTCAGAGGCAAACGGTTCTCAACAGTGCTTCTTGGCTAATTTGGAATTCAAAGCGCTCGC
seq00013   AGTCCGTTGTTCATTGCTTATAGAAAGTCGGCAAACCAGAGCTTGTATCGGGCGTCAGGTGAAGCTATTGCCGTGGTCGTCCCATCCTCTTCATCGGTGTCAGGCGCGAGGGGAATGCCAAAATAACTGAGCTAGCCATCAGGAAAGGCATAAGGCTATATTAACGTCCACAGGTCTGAGGAGTTGGATGAAAGAGTCCTGAGGGCGTTATGACGGCAATATCCCAGGACCAACGTACATTCTATACTTCAATCCATTTGCCCTTGGTATTAGAAAGGACCACAGGACACGGCCCCCTAGTCCTTAACTGGGGAGTTATCCTAAACACGCGGCCGTCGCTGTCACCCTGAAGGCTACCCAGTAATGCTGTGCAGTCGGCATAATAAAAGAACTCCCGAACATGTTCTGCCTGAATATAGGACTACATGCTATAGTCTGGAATGATGAATACTTCCCTCGCACCAAGCCACTCAGCGGCTCATCGCCCAGGCAGTGCATATTTTTGGTTTCGACGGTCGGGTTGTTGGGTGCTGCCGGGTGAAGTCGGCGCAGGACACGCCGGCTTAGTCTTCCGACCTGTTACCCTTAGACAAGTCCGAGCACAATACATATGAACGGCAATATCGTGTAATTTAGACTCGCCTCCCAGGCGAAAACCGAACGGGCATCACGCACTCGTGATTGGCCGATTCGGGTAAGGCTGGGTGGTTAGAAGGACTAAGGGTCTCACGAATTAACCCATCCAGCGATACTCGATATATTATTTCCGTGCCAACAGGGGTCAGGTGTTGTGTGGGATCATGATTCCCCCTCGGGAAGTGAGGGATAAGGAACAAACAATATTTTCCTCCTCTTGGTCGATAAACTGGTTATGATAGCCAGAGTTCGGAGTAGCTCGCCTAGATTGTTCTGCTGATCTCCATAAACGACCGCTAGCGAGCGCACCAGAACTTAGGAACGCTTTACTGCTGACACGCCGCTTCATTTAAGCGAGTGAGTGCGCGAATGAGCAAATGTCCTTTCTTAGACATCCGGTTTTTCTAATATGCAGTAGCTACGACTTGGTATTTTAGAGTTCGAGGAACGGATGACTCTGCACCTGATGGCGCACTATTTTGAGGCGGTGACTGGGTACCTGGTTGGTGGACAATGAAAATTTTACCGGGCCCACGAGTTCTCCGAAGCGGTACTGTACTTCGTGGAGAAACGGACTTATGCAGACGCTTCTCATTGACCGATCGTTAACATGCAAACCAAGATGGAACAGATTGATAGTGGTGCTACATATCATAGTCATCCGCGCGCTAATGGATAGCAAGGATGATGAACTATGCGCAGGCGTGTCTCGGAGGACACGCGCCTTTTACCAGCATTACGCCGTGAGACACTATAGTGACTCCGGGTTATCACTATACCACAGGCAGCTCGTGATCATAGCGAATAGCAAAACAGAGCCTCCTACTCATGGACTACGGGCTCGATCATCCATTCTTGTATTGGGTCAGCCTCACGTGAAAGGCAAAGCAGGACTGGTCAGATTCAGCGGAACGATACAAACCGAACTCGAGCGAGGAACAAGCGGACAGACATGTCTTCTCGCCTGAGGGATCATGTGGCTTATAGCAGGACCTAGTAAACTATCGCGTTGAGGACGGCCAGGGGGGTTCAGTCTAAGATCGGCTTCTTTTGCCGCCCGAACTCACCATGGTGCATACGCCGACACAACACGATGGTCCTCATGCCTGCGCCGACATACTCCGTAAGCACGGATGTATCTACCGCGCTGTTACAAGGGGGCAGCCTCACGACTCGTAACTTTGTGAGTTGTAAAGCAGGGCACTTACTGGTAAGTGAGCCACACGAAATATCCGTCTTGCCGACCGGACAGGGCCACGTTATGCCAACCTGCGCCCCGGGTGACCATCATGAGTTGTCGCAAGATCACCTGACCGATCCCCCTGTCAGTGATCATCATTATCTCTAGTCAATATACCACTTCACCTCGCATCTGGCTCACCGACGGGGCGACGAAAATGCGACTACGAATTGTCAAGAGTTGTACGCATTCCTACATGTCCCTAGGCGAAGTGACCCTCACTCGGACGGTCTCGTAGCGACGCTCGACGCGCGAAAGCCGTCGGTGAAGTGTAGAACGGTGGTATCGTTCCACAGAAACAGCTTGATGTGACTATTCGGGTCTCCGCGACTGCACTGCGGGCACGTCGTCAGAGGCAAACGGTTCTCAACAGTGCTTCTTGGCTAATTTGGAATTCAAAGCGCTCGC
seq00014   AGTCCGTTGTTCATTGCTTATAGAAAGTCGGCAAACCAGAGCTTGTATCGGGCGTCAGGTGAAGCTATTGCCGTGGTCGTCCCATCCTCTTCATCGGTGTCAGGCGCGAGGGGAATGCCAAAATAACTGAGCTAGCCATCAGGAAAGGCATAAGGCTATATTAACGTCCACAGGTCTGAGGAGTTGGATGAAAGAGTCCTGAGGGCGTTATGACGGCAATATCCCAGGACCAACGTACATTCTATACTTCAATCCATTTGCCCTTGGTATTAGAAAGGACCACAGGACACGGCCCCCTAGTCCTTAACTGGGGAGTTATCCTAAACACGCGGCCGTCGCTGTCACCCTGAAGGCTACCCAGTAATGCTGTGCAGTCGGCATAATAAAAGAACTCCCGAACATGTTCTGCCTGAATATAGGACTACATGCTATAGTCTGGAATGATGAATACTTCCCTCGCACCAAGCCACTCAGCGGCTCATCGCCCAGGCAGTGCATATTTTTGGTTTCGACGGTCGGGTTGTTGGGTGCTGCCGGGTGAAGTCGGCGCAGGACACGCCGGCTTAGTCTTCCGACCTGTTACCCTTAGACAAGTCCGAGCACAATACATATGAACGGCAATATCGTGTAATTTAGACTCGCCTCCCAGGCGAAAACCGAACGGGCATCACGCACTGGTGATTGGCCGATTCGGGTAAGGCTGGGTGGTTAGAAGGACTAAGGGTCTCACGAATTAACCCATCCAGCGATACTCGATATATTATTTCCGTGCCAACAGGGGTCAGGTGTTGTGTGGGATCATGATTCCCCTTCGGGAAGTGAGGGATAAGGAACAAACAATATTTTCCTCCTCTTGGTCGATAAACTGGTTATGATAGCCAGAGTTCGGAGTAGCTCGCCTAGATTGTTCTGCTGATCCCCATAAACGACCGCTAGCGAGCGCACCAGAACTTAGGAACGCTTTACTGCTGACACGCCGCTTCATTTAAGCGAGTGAGTGCGCGAATGAGCAAATGTCCTTTCTTAGACATCCGGTTTTTCTAATATGCAGTAGCTACGACTTGGTATTTTAGAGTTCGAGGAACGGATGACTCTGCACCTGATGGCGCACTATTTTGAGGCGGTGACTGGGTACCTGGTTGGTGGACAATGAAAATTTTACCGGGCCCACGAGTTCTCCGAAGCGGTACTGTACTTCGTGGAGAAACGGACTTATGCAGACGCTTCTCATTGACCGATCGTTAACATGCAAACCAAGATGGAACAGATTGATAGTGGTGCTACATATCATAGTCATCCGCGCGCTAATGGATAGCAAGGATGATGAACTATGCGCAGGCGTGTCTCGGAGGACACGCGCCCTTTACCAGCATTACGCCGTGAGACACTATAGTGACTCCGGGTTATCACTATACCACAGGCAGCTCGTGATCATAGCGAATAGCAAAACAGAGCCTCCTACTCATGGACTACGGGCTCGATCATCCATTCTTGTATTGGGTCAGCCTCACGTGAAAGGCAAAGCAGGACTGGTCAGATTCAGCGGAACGATACAAACCGAACTCGAGCGAGGAACAAGCGGACAGACATGTCTTCTCGCCTGAGGGATCATGTGGCTTATAGCAGGACCTAGTAAACTATCGCGTTGAGGACGGCCAGGGGGGTTCAGTCTAAGATCGGCTTCTTTTGCCGCCCGAACTCACCATGGTGCATACGCCGACACAACACGATGGTCCTCATGCCTGCGCCGACATACTCCGTAAGCACGGATGTATCTACCGCGCTGTTACAAGGGGGCAGCCTCACGACTCGTAACTTTGTGAGTTGTAAAGCAGGGCACTTACTGCTAAGTGAGCCACACGAAATATCCGTCTTGCCGACCGGACAGGGCCACGTTATGCCAACCTGCGCCCCGGGTGACCATCATGAGTTGTCGCAAGATCACCTGACCGATCCCCCTGTCAGTGATCATCATTATCTCTAGTCAATATACCACTTCACCTCGCATCTGGCTCACCGACGGGGCGACGAAAATGCGACTACGAATTGTCAAGAGTTGTACGCATTCCTACATGTCCCTAGGCGAAGTGACCCTCACTCGGACGGTCTCGTAGCGACGCTCGACGCGCGAAAGCCGTCGGTGAAGTGTAGAACGGTGGTATCGTTCCACAGAAACAGCTTGATGTGACTATTCGGGTCTCCGCGACTGCACTGCGGGCACGTCGTCAGAGGCAAACGGTTCTCAACAGTGCTTCTTGGCTAATTTGGAATTCAAAGCGCTCGC
seq00015   AGTCCGTTGTTCATTGCTTATAGAAAGTCGGCAAACCAGAGCTTGTATCGGGCGTCAGGTGAAGCTATTGCCGTGGTCGTCCCATCCTCTTCATCGGTGTCAGGCGCGAGGGGAATGCCAAAATAACTGAGCTAGCCATCAGGAAAGGCATAAGGCTATATTAACGTCCACAGGTCTGAGGAGTTGGATGAAAGAGTCCTGAGGGCGTTATGACGGCAATATCCCAGGACCAACGTACATTCTATACTTCAATCCATTTGCCCTTGGTATTAGAAAGGACCACAGGACACGGCCCCCTAGTCCTTAACTGGGGAGTTATCCTAAACACGCGGCCGTCGCTGTCACCCTGAAGGCTACCCAGTAATGCTGTGCAGTCGGCATAATAAAAGAACTCCCGAACATGTTCTGCCTGAATATAGGACTACATGCTATAGTCTGGAATGATGAATACTTCCCTCGCACCAAGCCACTCAGCGGCTCATCGCCCAGGCAGTGCATATTTTTGGTTTCGACGGTCGGGTTGTTGGGTGCTGCCGGGTGAAGTCGGCGCAGGACACGCCGGCTTAGTCTTCCGACCTGTTACCCTTAGACAAGTCCGAGCACAATACATATGAACGGCAATATCGTGTAATTTAGACTCGCCTCCCAGGCGAAAACCGAACGGGCATCACGCACTCGTGATTGGCCGATTCGGGTAAGGCTGGGTGGTTAGAAGGACTAAGGGTCTCACGAATTAACCCATCCAGCGATACTCGATATATTATTTCCGTGCCAACAGGGGTCAGGTGTTGTGTGGGATCATGATTCCCCCTCGGGAAGTGAGGGATAAGGAACAAACAATATTTTCCTCCTCTTGGTCGATAAACTGGTTATGATAGCCAGAGTTCGGAGTAGCTCGCCTAGATTGTTCTGCTGATCTCCATAAACGACCGCTAGCGAGCGCACCAGAACTTAGGAACGCTTTACTGCTGACACGCCGCTTCATTTAAGCGAGTGAGTGCGCGAATGAGCAAATGTCCTTTCTTAGACATCCGGTTTTTCTAATATGCAGTAGCTACGACTTGGTATTTTAGAGTTCGAGGAACGGATGACTCTGCACCTGATGGCGCACTATTTTGAGGCGGTGACTGGGTACCTGGTTGGTGGACAATGAAAATTTTACCGGGCCCACGAGTTCTCCGAAGCGGTACTGTACTTCGTGGAGAAACGGACTTATGCAGACGCTTCTCATTGACCGATCGTTAACATGCAAACCAAGATGGAACAGATTGATAGTGGTGCTACATATCATAGTCATCCGCGCGCTAATGGATAGCAAGGATGATGAACTATGCGCAGGCGTGTCTCGGAGGACACGCGCCTTTTACCAGCATTACGCCGTGAGACACTATAGTGACTCCGGGTTATCACTATACCACAGGCAGCTCGTGATCATAGCGAATAGCAAAACAGAGCCTCCTACTCATGGACTACGGGCTCGATCATCCATTCTTGTATTGGGTCAGCCTCACGTGAAAGGCAAAGCAGGACTGGTCAGATTCAGCGGAACGATACAAACCGAACTCGAGCGAGGAACAAGCGGACAGACATGTCTTCTCGCCTGAGGGATCATGTGGCTTATAGCAGGACCTAGTAAACTATCGCGTTGAGGACGGCCAGGGGGGTTCAGTCTAAGATCGGCTTCTTTTGCCGCCCGAACTCACCATGGTGCATACGCCGACACAACACGATGGTCCTCATGCCTGCGCCGACATACTCCGTAAGCACGGATGTATCTACCGCGCTGTTACAAGGGGGCAGCCTCACGACTCGTAACTTTGTGAGTTGTAAAGCAGGGCACTTACTGGTAAGTGAGCCACACGAAATATCCGTCTTGCCGACCGGACAGGGCCACGTTATGCCAACCTGCGCCCCGGGTGACCATCATGAGTTGTCGCAAGATCACCTGACCGATCCCCCTGTCAGTGATCATCATTATCTCTAGTCAATATACCACTTCACCTCGCATCTGGCTCACCGACGGGGCGACGAAAATGCGACTACGAATTGTCAAGAGTTGTACGCATTCCTACATGTCCCTAGGCGAAGTGACCCTCACTCGGACGGTCTCGTAGCGACGCTCGACGCGCGAAAGCCGTCGGTGAAGTGTAGAACGGTGGTATCGTTCCACAGAAACAGCTTGATGTGACTATTCGGGTCTCCGCGACTGCACTGCGGGCACGTCGTCAGAGGCAAACGGTTCTCAACAGTGCTTCTTGGCTAATTTGGAATTCAAAGCGCTCGC
seq00016   AGTCCGTTGTTCATTGCTTATAGAAAGTCGGCAAACCAGAGCTTGTATCGGGCGTCAGGTGAAGCTATTGCCGTGGTCGTCCCATCCTCTTCATCGGTGTCAGGCGCGAGGGGAATGCCAAAATAACTGAGCTAGCCATCAGGAAAGGCATAAGGCTATATTAACGTCCACAGGTCTGAGGAGTTGGATGAAAGAGTCCTGAGGGCGTTATGACGGCAATATCCCAGGACCAACGTACATTCTATACTTCAATCCATTTGCCCTTGGTATTAGAAAGGACCACAGGACACGGCCCCCTAGTCCTTAACTGGGGAGTTATCCTAAACACGCGGCCGTCGCTGTCACCCTGAAGGCTACCCAGTAATGCTGTGCAGTCGGCATAATAAAAGAACTCCCGAACATGTTCTGCCTGAATATAGGACTACATGCTATAGTCTGGAATGATGAATACTTCCCTCGCACCAAGCCACTCAGCGGCTCATCGCCCAGGCAGTGCATATTTTTGGTTTCGACGGTCGGGTTGTTGGGTGCTGCCGGGTGAAGTCGGCGCAGGACACGCCGGCTTAGTCTTCCGACCTGTTACCCTTAGACAAGTCCGAGCACAATACATATGAACGGCAATATCGTGTAATTTAGACTCGCCTCCCAGGCGAAAACCGAACGGGCATCACGCACTCGTGATTGGCCGATTCGGGTAAGGCTGGGTGGTTAGAAGGACTAAGGGTCTCACGAATTAACCCATCCAGCGATACTCGATATATTATTTCCGTGCCAACAGGGGTCAGGTGTTGTGTGGGATCATGATTCCCCCTCGGGAAGTGAGGGATAAGGAACAAACAATATTTTCCTCCTCTTGGTCGATAAACTGGTTATGATAGCCAGAGTTCGGAGTAGCTCGCCTAGATTGTTCTGCTGATCTCCATAAACGACCGCTAGCGAGCGCACCAGAACTTAGGAACGCTTTACTGCTGACACGCCGCTTCATTTAAGCGAGTGAGTGCGCGAATGAGCAAATGTCCTTTCTTAGACATCCGGTTTTTCTAATATGCAGTAGCTACGACTTGGTATTTTAGAGTTCGAGGAACGGATGACTCTGCACCTGATGGCGCACTATTTTGAGGCGGTGACTGGGTACCTGGTTGGTGGACAATGAAAATTTTACCGGGCCCACGAGTTCTCCGAAGCGGTACTGTACTTCGTGGAGAAACGGACTTATGCAGACGCTTCTCATTGACCGATCGTTAACATGCAAACCAAGATGGAACAGATTGATAGTGGTGCTACATATCATAGTCATCCGCGCGCTAATGGATAGCAAGGATGATGAACTATGCGCAGGCGTGTCTCGGAGGACACGCGCCTTTTACCAGCATTACGCCGTGAGACACTATAGTGACTCCGGGTTATCACTATACCACAGGCAGCTCGTGATCATAGCGAATAGCAAAACAGAGCCTCCTACTCATGGACTACGGGCTCGATCATCCATTCTTGTATTGGGTCAGCCTCACGTGAAAGGCAAAGCAGGACTGGTCAGATTCAGCGGAACGATACAAACCGAACTCGAGCGAGGAACAAGCGGACAGACATGTCTTCTCGCCTGAGGGATCATGTGGCTTATAGCAGGACCTAGTAAACTATCGCGTTGAGGACGGCCAGGGGGGTTCAGTCTAAGATCGGCTTCTTTTGCCGCCCGAACTCACCATGGTGCATACGCCGACACAACACGATGGTCCTCATGCCTGCGCCGACATACTCCGTAAGCACGGATGTATCTACCGCGCTGTTACAAGGGGGCAGCCTCACGACTCGTAACTTTGTGAGTTGTAAAGCAGGGCACTTACTGGTAAGTGAGCCACACGAAATATCCGTCTTGCCGACCGGACAGGGCCACGTTATGCCAACCTGCGCCCCGGGTGACCATCATGAGTTGTCGCAAGATCACCTGACCGATCCCCCTGTCAGTGATCATCATTATCTCTAGTCAATATACCACTTCACCTCGCATCTGGCTCACCGACGGGGCGACGAAAATGCGACTACGAATTGTCAAGAGTTGTACGCATTCCTACATGTCCCTAGGCGAAGTGACCCTCACTCGGACGGTCTCGTAGCGACGCTCGACGCGCGAAAGCCGTCGGTGAAGTGTAGAACGGTGGTATCGTTCCACAGAAACAGCTTGATGTGACTATTCGGGTCTCCGCGACTGCACTGCGGGCACGTCGTCAGAGGCAAACGGTTCTCAACAGTGCTTCTTGGCTAATTTGGAATTCAAAGCGCTCGC
seq00017   AGTCCGTTGTTCATTGCTTATAGAAAGTCGGCAAACCAGAGCTTGTATCGGGCGTCAGGTGAAGCTATTGCCGTGGTCGTCCCATCCTCTTCATCGGTGTCAGGCGCGAGGGGAATGCCAAAATAACTGAGCTAGCCATCAGGAAAGGCATAAGGCTATATTAACGTCCACAGGTCTGAGGAGTTGGATGAAAGAGTCCTGAGGGCGTTATGACGGCAATATCCCAGGACCAACGTACATTCTATACTTCAATCCATTTGCCCTTGGTATTAGAAAGGACCACAGGACACGGCCCCCTAGTCCTTAACTGGGGAGTTATCCTAAACACGCGGCCATCGCTGTCACCCTGAAGGCTACCCAGTAATGCTGTGCAGTCGGCATAATAAAAGAACTCCCGAACATGTTCTGCCTGAATATAGGACTACATGCTATAGTCTGGAATGATGAATACTTCCCTCGCACCAAGCCACTCAGCGGCTCATCGCCCAGGCAGTGCATATTTTTGGTTTCGACGGTCGGGTTGTTGGGTGCTGCCGGGTGAAGTCGGCGCAGGACACGCCGGCTTAGTCTTCCGACCTGTTACCCTTAGACAAGTCCGAGCACAATACATATGAACGGCAATATCGTGTAATTTAGACTCGCCTCCCAGGCGAAAACCGAACGGGCATCACGCACTCGTGATTGGCCGATTCGGGTAAGGCTGGGTGGTTAGAAGGACTAAGGGTCTCACGAATTAACCCATCCAGCGATACTCGATATATTATTTCCGTGCCAACAGGGGTCAGGTGTTGTGTGGGATCATGATTCCCCCTCGGGAAGTGAGGGATAAGGAACAAACAATATTTTCCTCCTCTTGGTCGATAAACTGGTTATGATAGCCAGAGTTCGGAGTAGCTCGCCTAGATTGTTCTGCTGATCTCCATAAACGACCGCTAGCGAGCGCACCAGAACTTAGGAACGCTTTACTGCTGACACGCCGCTTCATTTAAGCGAGTGAGTGCGCGAATGAGCAAATGTCCTTTCTTAGACATCCGGTTTTTCTAATATGCAGTAGCTACGACTTGGTATTTTAGAGTTCGAGGAACGGATGACTCTGCACCTGATGGCGCACTATTTTGAGGCGGTGACTGGGTACCTGGTTGGTGGACAATGAAAATTTTACCGGGCCCACGAGTTCTCCGAAGCGGTACTGTACTTCGTGGAGAAACGGACTTATGCAGACGCTTCTCATTGACCGATCGTTAACATGCAAACCAAGATGGAACAGATTGATAGTGGTGCTACATATCATAGTCATCCGCGCGCTAATGGATAGCAAGGATGATGAACTATGCGCAGGCGTGTCTCGGAGGACACGCGCCCTTTACCAGCATTACGCCGTGAGACACTATAGTGACTCCGGGTTATCACTATACCACAGGCAGCTCGTGATCATAGCGAATAGCAAAACAGAGCCTCCTACTCATGGACTACGGGCTCGATCATCCATTCTTGTATTGGGTCAGCCTCACGTGAAAGGCAAAGCAGGACTGGTCAGATTCAGCGGAACGATACAAACCGAACTCGAGCGAGGAACAAGCGGACAGACATGTCTTCTCGCCTGAGGGATCATGTGGCTTATAGCAGGACCTAGTAAACTATCGCGTTGAGGACGGCCAGGGGGGTTCAGTCTAAGATCGGCTTCTTTTGCCGCCCGAACTCACCATGGTGCATACGCCGACACAACACGATGGTCCTCATGCCTGCGCCGACATACTCCGTAAGCACGGATGTATCTACCGCGCTGTTACAAGGGGGCAGCCTCACGACTCGTAACTTTGTGAGTTGTAAAGCAGGGCACTTACTGGTAAGTGAGCCACACGAAATACCCGTCTTGCCGACCGGACAGGGCCACGTTATGCCAACCTGCGCCCCGGGTGACCATCATGAGTTGTCGCAAGATCACCTGACCGATCCCCCTGTCAGTGATCATCATTATCTCTAGTCAATATACCACTTCACCTCGCATGTGGCTCACCGACGGGGCGACGAAAATGCGACTACGAATTGTCAAGAGTTGTACGCATTCCTACATGTCCCTAGGCGAAGTGACCCTCACTCGGACGGTCTCGTAGCGACGCTCGACGCGCGAAAGCCGTCGGTGAAGTGTAGAACGGTGGTATCGTTCCACAGAAACAGCTTGATGTGACTATTCGGGTCTCCGCGACTGCACTGCGGGCACGTCGTCAGAGGCAAACGGTTCTCAACAGTGCTTCTTGGCTAATTTGGAATTCAAAGCGCTCGC
seq00018   AGTCCGTTGTTCATTGCTTATAGAAAGTCGGCAAACCAGAGCTTGTATCGGGCGTCAGGTGAAGCTATTGCCGTGGTCGTCCCATCCTCTTCATCGGTGTCAGGCGCGAGGGGAATGCCAAAATAACTGAGCTAGCCATCAGGAAAGGCATAAGGCTATATTAACGTCCACAGGTCTGAGGAGTTGGATGAAAGAGTCCTGAGGGCGTTATGACGGCAATATCCCAGGACCAACGTACATTCTATACTTCAATCCATTTGCCCTTGGTATTAGAAAGGACCACAGGACACGGCCCCCTAGTCCTTAACTGGGGAGTTATCCTAAACACGCGGCCGTCGCTGTCACCCTGAAGGCTACCCAGTAATGCTGTGCAGTCGGCATAATAAAAGAACTCCCGAACATGTTCTGCCTGAATATAGGACTACATGCTATAGTCTGGAATGATGAATACTTCCCTCGCACCAAGCCACTCAGCGGCTCATCGCCCAGGCAGTGCATATTTTTGGTTTCGACGGTCGGGTTGTTGGGTGCTGCCGGGTGAAGTCGGCGCAGGACACGCCGGCTTAGTCTTCCGACCTGTTACCCTTAGACAAGTCCGAGCACAATACATATGAACGGCAATATCGTGTAATTTAGACTCGCCTCCCAGGCGAAAACCGAACGGGCATCACGCACTGGTGATTGGCCGATTCGGGTAAGGCTGGGTGGTTAGAAGGACTAAGGGTCTCACGAATTAACCCATCCAGCGATACTCGATATATTATTTCCGTGCCAACAGGGGTCAGGTGTTGTGTGGGATCATGATTCCCCTTCGGGAAGTGAGGGATAAGGAACAAACAATATTTTCCTCCTCTTGGTCGATAAACTGGTTATGATAGCCAGAGTTCGGAGTAGCTCGCCTAGATTGTTCTGCTGATCCCCATAAACGACCGCTAGCGAGCGCACCAGAACTTAGGAACGCTTTACTGCTGACACGCCGCTTCATTTAAGCGAGTGAGTGCGCGAATGAGCAAATGTCCTTTCTTAGACATCCGGTTTTTCTAATATGCAGTAGCTACGACTTGGTATTTTAGAGTTCGAGGAACGGATGACTCTGCACCTGATGGCGCACTATTTTGAGGCGGTGACTGGGTACCTGGTTGGTGGACAATGAAAATTTTACCGGGCCCACGAGTTCTCCGAAGCGGTACTGTACTTCGTGGAGAAACGGACTTATGCAGACGCTTCTCATTGACCGATCGTTAACATGCAAACCAAGATGGAACAGATTGATAGTGGTGCTACATATCATAGTCATCCGCGCGCTAATGGATAGCAAGGATGATGAACTATGCGCAGGCGTGTCTCGGAGGACACGCGCCTTTTACCAGCATTACGCCGTGAGACACTATAGTGACTCCGGGTTATCACTATACCACAGGCAGCTCGTGATCATAGCGAATAGCAAAACAGAGCCTCCTACTCATGGACTACGGGCTCGATCATCCATTCTTGTATTGGGTCAGCCTCACGTGAAAGGCAAAGCAGGACTGGTCAGATTCAGCGGAACGATACAAACCGAACTCGAGCGAGGAACAAGCGGACAGACATGTCTTCTCGCCTGAGGGATCATGTGGCTTATAGCAGGACCTAGTAAACTATCGCGTTGAGGACGGCCAGGGGGGTTCAGTCTAAGATCGGCTTCTTTTGCCGCCCGAACTCACCATGGTGCATACGCCGACACAACACGATGGTCCTCATGCCTGCGCCGACATACTCCGTAAGCACGGATGTATCTACCGCGCTGTTACAAGGGGGCAGCCTCACGACTCGTAACTTTGTGAGTTGTAAAGCAGGGCACTTACTGCTAAGTGAGCCACACGAAATATCCGTCTTGCCGACCGGACAGGGCCACGTTATGCCAACCTGCGCCCCGGGTGACCATCATGAGTTGTCGCAAGATCACCTGACCGATCCCCCTGTCAGTGATCATCATTATCTCTAGTCAATATACCACTTCACCTCGCATCTGGCTCACCGACGGGGCGACGAAAATGCGACTACGAATTGTCAAGAGTTGTACGCATTCCTACATGTCCCTAGGCGAAGTGACCCTCACTCGGACGGTCTCGTAGCGACGCTCGACGCGCGAAAGCCGTCGGTGAAGTGTAGAACGGTGGTATCGTTCCACAGAAACAGCTTGATGTGACTATTCGGGTCTCCGCGACTGCACTGCGGGCACGTCGTCAGAGGCAAACGGTTCTCAACAGTGCTTCTTGGCTAATTTGGAATTCAAAGCGCTCGC
seq00019   AGTCCGTTGTTCATTGCTTATAGAAAGTCGGCAAACCAGAGCTTGTATCGGGCGTCAGGTGAAGCTATTGCCGTGGTCGTCCCATCCTCTTCATCGGTGTCAGGCGCGAGGGGAATGCCAAAATAACTGAGCTAGCCATCAGGAAAGGCATAAGGCTATATTAACGTCCACAGGTCTGAGGAGTTGGATGAAAGAGTCCTGAGGGCGTTATGACGGCAATATCCCAGGACCAACGTACATTCTATACTTCAATCCATTTGCCCTTGGTATTAGAAAGGACCACAGGACACGGCCCCCTAGTCCTTAACTGGGGAGTTATCCTAAACACGCGGCCGTCGCTGTCACCCTGAAGGCTACCCAGTAATGCTGTGCAGTCGGCATAATAAAAGAACTCCCGAACATGTTCTGCCTGAATATAGGACTACATGCTATAGTCTGGAATGATGAATACTTCCCTCGCACCAAGCCACTCAGCGGCTCATCGCCCAGGCAGTGCATATTTTTGGTTTCGACGGTCGGGTTGTTGGGTGCTGCCGGGTGAAGTCGGCGCAGGACACGCCGGCTTAGTCTTCCGACCTGTTACCCTTAGACAAGTCCGAGCACAATACATATGAACGGCAATATCGTGTAATTTAGACTCGCCTCCCAGGCGAAAACCGAACGGGCATCACGCACTCGTGATTGGCCGATTCGGGTAAGGCTGGGTGGTTAGAAGGACTAAGGGTCTCACGAATTAACCCATCCAGCGATACTCGATATATTATTTCCGTGCCAACAGGGGTCAGGTGTTGTGTGGGATCATGATTCCCCCTCGGGAAGTGAGGGATAAGGAACAAACAATATTTTCCTCCTCTTGGTCGATAAACTGGTTATGATAGCCAGAGTTCGGAGTAGCTCGCCTAGATTGTTCTGCTGATCTCCATAAACGACCGCTAGCGAGCGCACCAGAACTTAGGAACGCTTTACTGCTGACACGCCGCTTCATTTAAGCGAGTGAGTGCGCGAATGAGCAAATGTCCTTTCTTAGACATCCGGTTTTTCTAATATGCAGTAGCTACGACTTGGTATTTTAGAGTTCGAGGAACGGATGACTCTGCACCTGATGGCGCACTATTTTGAGGCGGTGACTGGGTACCTGGTTGGTGGACAATGAAAATTTTACCGGGCCCACGAGTTCTCCGAAGCGGTACTGTACTTCGTGGAGAAACGGACTTATGCAGACGCTTCTCATTGACCGATCGTTAACATGCAAACCAAGATGGAACAGATTGATAGTGGTGCTACATATCATAGTCATCCGCGCGCTAATGGATAGCAAGGATGATGAACTATGCGCAGGCGTGTCTCGGAGGACACGCGCCTTTTACCAGCATTACGCCGTGAGACACTATAGTGACTCCGGGTTATCACTATACCACAGGCAGCTCGTGATCATAGCGAATAGCAAAACAGAGCCTCCTACTCATGGACTACGGGCTCGATCATCCATTCTTGTATTGGGTCAGCCTCACGTGAAAGGCAAAGCAGGACTGGTCAGATTCAGCGGAACGATACAAACCGAACTCGAGCGAGGAACAAGCGGACAGACATGTCTTCTCGCCTGAGGGATCATGTGGCTTATAGCAGGACCTAGTAAACTATCGCGTTGAGGACGGCCAGGGGGGTTCAGTCTAAGATCGGCTTCTTTTGCCGCCCGAACTCACCATGGTGCATACGCCGACACAACACGATGGTCCTCATGCCTGCGCCGACATACTCCGTAAGCACGGATGTATCTACCGCGCTGTTACAAGGGGGCAGCCTCACGACTCGTAACTTTGTGAGTTGTAAAGCAGGGCACTTACTGGTAAGTGAGCCACACGAAATATCCGTCTTGCCGACCGGACAGGGCCACGTTATGCCAACCTGCGCCCCGGGTGACCATCATGAGTTGTCGCAAGATCACCTGACCGATCCCCCTGTCAGTGATCATCATTATCTCTAGTCAATATACCACTTCACCTCGCATCTGGCTCACCGACGGGGCGACGAAAATGCGACTACGAATTGTCAAGAGTTGTACGCATTCCTACATGTCCCTAGGCGAAGTGACCCTCACTCGGACGGTCTCGTAGCGACGCTCGACGCGCGAAAGCCGTCGGTGAAGTGTAGAACGGTGGTATCGTTCCACAGAAACAGCTTGATGTGACTATTCGGGTCTCCGCGACTGCACTGCGGGCACGTCGTCAGAGGCAAACGGTTCTCAACAGTGCTTCTTGGCTAATTTGGAATTCAAAGCGCTCGC
seq00020   AGTCCGTTGTTCATTGCTTATAGAAAGTCGGCAAACCAGAGCTTGTATCGGGCGTCAGGTGAAGCTATTGCCGTGGTCGTCCCATCCTCTTCATCGGTGTCAGGCGCGAGGGGAATGCCAAAATAACTGAGCTAGCCATCAGGAAAGGCATAAGGCTATATTAACGTCCACAGGTCTGAGGAGTTGGATGAAAGAGTCCTGAGGGCGTTATGACGGCAATATCCCAGGACCAACGTACATTCTATACTTCAATCCATTTGCCCTTGGTATTAGAAAGGACCACAGGACACGGCCCCCTAGTCCTTAACTGGGGAGTTATCCTAAACACGCGGCCATCGCTGTCACCCTGAAGGCTACCCAGTAATGCTGTGCAGTCGGCATAATAAAAGAACTCCCGAACATGTTCTGCCTGAATATAGGACTACATGCTATAGTCTGGAATGATGAATACTTCCCTCGCACCAAGCCAATCAGCGGCTCATCGCCCAGGCAGTGCATATTTTTGGTTTCGACGGTCGGGTTGTTGGGTGCTGCCGGGTGAAGTCGGCGCAGGACACGCCGGCTTAGTCTTCCGACCTGTTACCCTTAGACAAGTCCGAGCACAATACATATGAACGGCAATATCGTGTAATTTAGACTCGCCTCCCAGGCGAAAACCGAACGGGCATCACGCACTCGTGATTGGCCGATTCGGGTAAGGCTGGGTGGTTAGAAGGACTAAGGGTCTCACGAATTAACCCATCCAGCGATACTCGATTTATTATTTCCGTGCCAACAGGGGTCAGGTGTTGTGTGGGATCATGATTCCCCCTCGGGAAGTGAGGGATAAGGAACAAACAATATTTTCCTCCTCTTGGTCGATAAACTGGTTATGATAGCCAGAGTTCGGAGTAGCTCGCCTAGATTGTTCTGCTGATCTCCATAAACGACCGCTAGCGAGCGCACCAGAACTTAGGAACGCTTTACTGCTGACACGCCGCTTCATTTAAGCGAGTGAGTGCGCGAATGAGCAAATGTCCTTTCTTAGACATCCGGTTTTTCTAATATGCAGTAGCTACGACTTGGTATTTTAGAGTTCGAGGAACGGATGACTCTGCACCTGATGGCGCACTATTTTGAGGCGGTGACTGGGTACCTGGTTGGTGGACAATGAAAATTTTACCGGGCCCACGAGTTCTCCGAAGCGGTACTGTACTTCGTGGAGAAACGGACTTATGCAGACGCTTCTCATTGACCGATCGTTAACATGCAAACCAAGATGGAACAGATTGATAGTGGTGCTACATATCATAGTCATCCGCGCGCTAATGGATAGCAAGGATGATGAACTATGCGCAGGCGTGTCTCGGAGGACACGCGCCTTTTACCAGCATTACGCCGTGAGACACTATAGTGACTCCGGGTTATCACTATACCACAGGCAGCTCGTGATCATAGCGAATAGCAAAACAGAGCCTCCTACTCATGGACTACGGGCTCGATCATCCATTCTTGTATTGGGTCAGCCTCACGTGAAAGGCAAAGCAGGACTGGTCAGATTCAGCGGAACGATACAAACCGAACTCGAGCGAGGAACAAGCGGACAGACATGTCTTCTCGCCTGAGGGATCATGTGGCTTATAGCAGGACCTAGTAAACTATCGCGTTGAGGACGGCCAGGGGGGTTCAGTCTAAGATCGGCTTCTTTTGCCGCCCGAACTCACCATGGTGCATACGCCGACACAACACGATGGTCCTCATGCCTGCGCCGACATACTCCGTAAGCACGGATGTATCTACCGCGCTGTTACAAGGGGGCAGCCTCACGACTCGTAACTTTGTGAGTTGTAAAGCAGGGCACTTACTGGTAAGTGAGCCACACGAAATATCCGTCTTGCCGACCGGACAGGGCCACGTTATGCCAACCTGCGCCCCGGGTGACCATCATGAGTTGTCGCAAGATCACCTGACCGATCCCCCTGTCAGTGATCATCATTATCTCTAGTCAATATACCACTTCACCTCGCATCTGGCTCACCGACGGGGCGACGAAAATGCGACTACGAATTGTCAAGAGTTGTACGCATTCCTACATGTCCCTAGGCGAAGTGACCCTCACTCGGACGGTCTCGTAGCGACGCTCGACGCGCGAAAGCCGTCGGTGAAGTGTAGAACGGTGGTATCGTTCCACAGAAACAGCTTGATGTGACTATTCGGGTCTCCGCGACTGCACTGCGGGCACGTCGTCAGAGGCAAACGGTTCTCAACAGTGCTTCTTGGCTAATTTGGAATTCAAAGCGCTCGC
seq00021   AGTCCGTTGTTCATTGCTTATAGAAAGTCGGCAAACCAGAGCTTGTATCGGGCGTCAGGTGAAGCTATTGCCGTGGTCGTCCCATCCTCTTCATCGGTGTCAGGCGCGAGGGGAATGCCAAAATAACTGAGCTAGCCATCAGGAAAGGCATAAGGCTATATTAACGTCCACAGGTCTGAGGAGTTGGATGAAAGAGTCCTGAGGGCGTTATGACGGCAATATCCCAGGACCAACGTACATTCTATACTTCAATCCATTTGCCCTTGGTATTAGAAAGGACCACAGGACACGGCCCCCTAGTCCTTAACTGGGGAGTTATCCTAAACACGCGGCCGTCGCTGTCACCCTGAAGGCTACCCAGTAATGCTGTGCAGTCGGCATAATAAAAGAACTCCCGAACATGTTCTGCCTGAATATAGGACTACATGCTATAGTCTGGAATGATGAATACTTCCCTCGCACCAAGCCACTCAGCGGCTCATCGCCCAGGCAGTGCATATTTTTGGTTTCGACGGTCGGGTTGTTGGGTGCTGCCGGGTGAAGTCGGCGCAGGACACGCCGGCTTAGTCTTCCGACCTGTTACCCTTAGACAAGTCCGAGCACAATACATATGAACGGCAATATCGTGTAATTTAGACTCGCCTCCCAGGCGAAAACCGAACGGGCATCACGCACTCGTGATTGGCCGATTCGGGTAAGGCTGGGTGGTTAGAAGGACTAAGGGTCTCACGAATTAACCCATCCAGCGATACTCGATATATTATTTCCGTGCCAACAGGGGTCAGGTGTTGTGTGGGATCATGATTCCCCCTCGGGAAGTGAGGGATAAGGAACAAACAATATTTTCCTCCTCTTGGTCGATAAACTGGTTATGATAGCCAGAGTTCGGAGTAGCTCGCCTAGATTGTTCTGCTGATCTCCATAAACGACCGCTAGCGAGCGCACCAGAACTTAGGAACGCTTTACTGCTGACACGCCGCTTCATTTAAGCGAGTGAGTGCGCGAATGAGCAAATGTCCTTTCTTAGACATCCGGTTTTTCTAATATGCAGTAGCTACGACTTGGTATTTTAGAGTTCGAGGAACGGATGACTCTGCACCTGATGGCGCACTATTTTGAGGCGGTGACTGGGTACCTGGTTGGTGGACAATGAAAATTTTACCGGGCCCACGAGTTCTCCGAAGCGGTACTGTACTTCGTGGAGAAACGGACTTATGCAGACGCTTCTCATTGACCGATCGTTAACATGCAAACCAAGATGGAACAGATTGATAGTGGTGCTACATATCATAGTCATCCGCGCGCTAATGGATAGCAAGGATGATGAACTATGCGCAGGCGTGTCTCGGAGGACACGCGCCTTTTACCAGCATTACGCCGTGAGACACTATAGTGACTCCGGGTTATCACTATACCACAGGCAGCTCGTGATCATAGCGAATAGCAAAACAGAGCCTCCTACTCATGGACTACGGGCTCGATCATCCATTCTTGTATTGGGTCAGCCTCACGTGAAAGGCAAAGCAGGACTGGTCAGATTCAGCGGAACGATACAAACCGAACTCGAGCGAGGAACAAGCGGACAGACATGTCTTCTCGCCTGAGGGATCATGTGGCTTATAGCAGGACCTAGTAAACTATCGCGTTGAGGACGGCCAGGGGGGTTCAGTCTAAGATCGGCTTCTTTTGCCGCCCGAACTCACCATGGTGCATACGCCGACACAACACGATGGTCCTCATGCCTGCGCCGACATACTCCGTAAGCACGGATGTATCTACCGCGCTGTTACAAGGGGGCAGCCTCACGACTCGTAACTTTGTGAGTTGTAAAGCAGGGCACTTACTGCTAAGTGAGCCACACGAAATATCCGTCTTGCCGACCGGACAGGGCCACGTTATGCCAACCTGCGCCCCGGGTGACCATCATGAGTTGTCGCAAGATCACCTGACCGATCCCCCTGTCAGTGATCATCATTATCTCTAGTCAATATACCACTTCACCTCGCATCTGGCTCACCGACGGGGCGACGAAAATGCGACTACGAATTGTCAAGAGTTGTACGCATTCCTACATGTCCCTAGGCGAAGTGACCCTCACTCGGACGGTCTCGTAGCGACGCTCGACGCGCGAAAGCCGTCGGTGAAGTGTAGAACGGTGGTATCGTTCCACAGAAACAGCTTGATGTGACTATTCGGGTCTCCGCGACTGCACTGCGGGCACGTCGTCAGAGGCAAACGGTTCTCAACAGTGCTTCTTGGCTAATTTGGAATTCAAAGCGCTCGC
seq00022   AGTCCGTTGTTCATTGCTTATAGAAAGTCGGCAAACCAGAGCTTGTATCGGGCGTCAGGTGAAGCTATTGCCGTGGTCGTCCCATCCTCTTCATCGGTGTCAGGCGCGAGGGGAATGCCAAAATAACTGAGCTAGCCATCAGGAAATGCATAAGGCTATATTAACGTCCACAGGTCTGAGGAGTTGGATGAAAGAGTCCTGAGGGCGTTATGACGGCAATATCCCAGGACCAACGTACATTCTATACTTCAATCCATTTGCCCTTGGTATTAGAAAGGACCACAGGACACGGCCCCCTAGTCCTTAACTGGGGAGTTATCCTAAACACGCGGCCATCGCTGTCACCCTGAAGGCTACCCAGTAATGCTGTGCAGTCGGCATAATAAAAGAACTCCCGAACATGTTCTGCCTGAATATAGGACTACATGCTATAGTCTGGAATGATGAATACTTCCCTCGCACCAAGCCAATCAGCGGCTCATCGCCCAGGCAGTGCATATTTTTGGTTTCGACGGTCGGGTTGTTGGGTGCTGCCGGGTGAAGTCGGCGCAGGACACGCCGGCTTAGTCTTCCGACCTGTTACCCTTAGACAAGTCCGAGCACAATACATATGAACGGCAATATCGTGTAATTTAGACTCGCCTCCCAGGCGAAAACCGAACGGGCATCACGCACTCGTGATTGGCCGATTCGGGTAAGGCTGGGTGGTTAGAAGGACTAAGGGTCTCACGAATTAACCCATCCAGCGATACTCGATATATTATTTCCGTGCCAACAGGGGTCAGGTGTTGTGTGGGATCATGATTCCCCCTCGGGAAGTGAGGGATAAGGAACAAACAATATTTTCCTCCTCTTGGTCGATAAACTGGTTATGATAGCCAGAGTTCGGAGTAGCTCGCCTAGATTGTTCTGCTGATCTCCATAAACGACCGCTAGCGAGCGCACCAGAACTTAGGAACGCTTTACTGCTGACACGCCGCTTCATTTAAGCGAGTGAGTGCGCGAATGAGCAAATGTCCTTTCTTAGACATCCGGTTTTTCTAATATGCAGTAGCTACGACTTGGTATTTTAGAGTTCGAGGAACGGATGACTCTGCACCTGATGGCGCACTATTTTGAGGCGGTGACTGGGTACCTGGTTGGTGGACAATGAAAATTTTACCGGGCCCACGAGTTCTCCGAAGCGGTACTGTACTTCGTGGAGAAACGGACTTATGCAGACGCTTCTCATTGACCGATCGTTAACATGCAAACCAAGATGGAACAGATTGATAGTGGTGCTACATATCATAGTCATCCGCGCGCTAATGGATAGCAAGGATGATGAACTATGCGCAGGCGTGTCTCGGAGGACACGCGCCTTTTACCAGCATTACGCCGTGAGACACTATAGTGACTCCGGGTTATCACTATACCACAGGCAGCTCGTGATCATAGCGAATAGCAAAACAGAGCCTCCTACTCATGGACTACGGGCTCGATCATCCATTCTTGTATTGGGTCAGCCTCACGTGAAAGGCAAAGCAGGACTGGTCAGATTCAGCGGAACGATACAAACCGAACTCGAGCGAGGAACAAGCGGACAGACATGTCTTCTCGCCTGAGGGATCATGTGGCTTATAGCAGGACCTAGTAAACTATCGCGTTGAGGACGGCCAGGGGGGTTCAGTCTAAGATCGGCTTCTTTTGCCGCCCGAACTCACCATGGTGCATACGCCGACACAACACGATGGTCCTCATGCCTGCGCCGACATACTCCGTAAGCACGGATGTATCTACCGCGCTGTTACAAGGGGGCAGCCTCACGACTCGTAACTTTGTGAGTTGTAAAGCAGGGCACTTACTGCTAAGTGAGCCACACGAAATATCCGTCTTGCCGACCGGACAGGGCCACGTTATGCCAACCTGCGCCCCGGGTGACCATCATGAGTTGTCGCAAGATCACCTGACCGATCCCCCTGTCAGTGATCATCATTATCTCTAGTCAATATACCACTTCACCTCGCATCTGGCTCACCGACGGGGCGACGAAAATGCGACTACGAATTGTCAAGAGTTGTACGCATTCCTACATGTCCCTAGGCGAAGTGACCCTCACTCGGACGGTCTCGTAGCGACGCTCGACGCGCGAAAGCCGTCGGTGAAGTGTAGAACGGTGGTATCGTTCCACAGAAACAGCTTGATGTGACTATTCGGGTCTCCGCGACTGCACTGCGGGCACGTCGTCAGAGGCAAACGGTTCTCAACAGTGCTTCTTGGCTAATTTGGAATTCAAAGCGCTCGC
seq00023   AGTCCGTTGTTCATTGCTTATAGAAAGTCGGCAAACCAGAGCTTGTATCGGGCGTCAGGTGAAGCTATTGCCGTGGTCGTCCCATCCTCTTCATCGGTGTCAGGCGCGAGGGGAATGCCAAAATAACTGAGCTAGCCATCAGGAAAGGCATAAGGCTATATTAACGTCCACAGGTCTGAGGAGTTGGATGAAAGAGTCCTGAGGGCGTTATGACGGCAATATCCCAGGACCAACGTACATTCTATACTTCAATCCATTTGCCCTTGGTATTAGAAAGGACCACAGGACACGGCCCCCTAGTCCTTAACTGGGGAGTTATCCTAAACACGCGGCCATCGCTGTCACCCTGAAGGCTACCCAGTAATGCTGTGCAGTCGGCATAATAAAAGAACTCCCGAACATGTTCTGCCTGAATATAGGACTACATGCTATAGTCTGGAATGATGAATACTTCCCTCGCACCAAGCCAATCAGCGGCTCATCGCCCAGGCAGTGCATATTTTTGGTTTCGACGGTCGGGTTGTTGGGTGCTGCCGGGTGAAGTCGGCGCAGGACACGCCGGCTTAGTCTTCCGACCTGTTACCCTTAGACAAGTCCGAGCACAATACATATGAACGGCAATATCGTGTAATTTAGACTCGCCTCCCAGGCGAAAACCGAACGGGCATCACGCACTCGTGATTGGCCGATTCGGGTAAGGCTGGGTGGTTAGAAGGACTAAGGGTCTCACGAATTAACCCATCCAGCGATACTCGATATATTATTTCCGTGCCAACAGGGGTCAGGTGTTGTGTGGGATCATGATTCCCCTTCGGGAAGTGAGGGATAAGGAACAAACAATATTTTCCTCCTCTTGGTCGATAAACTGGTTATGATAGCCAGAGTTCGGAGTAGCTCGCCTAGATTGTTCTGCTGATCCCCATAAACGACCGCTAGCGAGCGCACCAGAACTTAGGAACGCTTTACTGCTGACACGCCGCTTCATTTAAGCGAGTGAGTGCGCGAATGAGCAAATGTCCTTTCTTAGACATCCGGTTTTTCTAATATGCAGTAGCTACGACTTGGTATTTTAGAGTTCGAGGAACGGATGACTCTGCACCTGATGGCGCACTATTTTGAGGCGGTGACTGGGTACCTGGTTGGTGGACAATGAAAATTTTACCGGGCCCACGAGTTCTCCGAAGCGGTACTGTACTTCGTGGAGAAACGGACTTATGCAGACGCTTCTCATTGACCGATCGTTAACATGCAAACCAAGATGGAACAGATTGATAGTGGTGCTACATATCATAGTCATCCGCGCGCTAATGGATAGCAAGGATGATGAACTATGCGCAGGCGTGTCTCGGAGGACACGCGCCTTTTACCAGCATTACGCCGTGAGACACTATAGTGACTCCGGGTTATCACTATACCACAGGCAGCTCGTGATCATAGCGAATAGCAAAACAGAGCCTCCTACTCATGGACTACGGGCTCGATCATCCATTCTTGTATTGGGTCAGCCTCACGTGAAAGGCAAAGCAGGACTGGTCAGATTCAGCGGAACGATACAAACCGAACTCGAGCGAGGAACAAGCGGACAGACATGTCTTCTCGCCTGAGGGATCATGTGGCTTATAGCAGGACCTAGTAAACTATCGCGTTGAGGACGGCCAGGGGGGTTCAGTCTAAGATCGGCTTCTTTTGCCGCCCGAACTCACCATGGTGCATACGCCGACACAACACGATGGTCCTCATGCCTGCGCCGACATACTCCGTAAGCACGGATGTATCTACCGCGCTGTTACAAGGGGGCAGCCTCACGACTCGTAACTTTGTGAGTTGTAAAGCAGGGCACTTACTGGTAAGTGAGCCACACGAAATATCCGTCTTGCCGACCGGACAGGGCCACGTTATGCCAACCTGCGCCCCGGGTGACCATCATGAGTTGTCGCAAGATCACCTGACCGATCCCCCTGTCAGTGATCATCATTATCTCTAGTCAATATACCACTTCACCTCGCATCTGGCTCACCGACGGGGCGACGAAAATGCGACTACGAATTGTCAAGAGTTGTACGCATTCCTACATGTCCCTAGGCGAAGTGACCCTCACTCGGACGGTCTCGTAGCGACGCTCGACGCGCGAAAGCCGTCGGTGAAGTGTAGAACGGTGGTATCGTTCCACAGAAACAGCTTGATGTGACTATTCGGGTCTCCGCGACTGCACTGCGGGCACGTCGTCAGAGGCAAACGGTTCTCAACAGTGCTTCTTGGCTAATTTGGAATTCAAAGCGCTCGC
seq00024   AGTCCGTTGTTCATTGCTTATAGAAAGTCGGCAAACCAGAGCTTGTATCGGGCGTCAGGTGAAGCTATTGCCGTGGTCGTCCCATCCTCTTCATCGGTGTCAGGCGCGAGGGGAATGCCAAAATAACTGAGCTAGCCATCAGGAAAGGCATAAGGCTATATTAACGTCCACAGGTCTGAGGAGTTGGATGAAAGAGTCCTGAGGGCGTTATGACGGCAATATCCCAGGACCAACGTACATTCTATACTTCAATCCATTTGCCCTTGGTATTAGAAAGGACCACAGGACACGGCCCCCTAGTCCTTAACTGGGGAGTTATCCTAAACACGCGGCCGTCGCTGTCACCCTGAAGGCTACCCAGTAATGCTGTGCAGTCGGCATAATAAAAGAACTCCCGAACATGTTCTGCCTGAATATAGGACTACATGCTATAGTCTGGAATGATGAATACTTCCCTCGCACCAAGCCACTCAGCGGCTCATCGCCCAGGCAGTGCATATTTTTGGTTTCGACGGTCGGGTTGTTGGGTGCTGCCGGGTGAAGTCGGCGCAGGACACGCCGGCTTAGTCTTCCGACCTGTTACCCTTAGACAAGTCCGAGCACAATACATATGAACGGCAATATCGTGTAATTTAGACTCGCCTCCCAGGCGAAAACCGAACGGGCATCACGCACTGGTGATTGGCCGATTCGGGTAAGGCTGGGTGGTTAGAAGGACTAAGGGTCTCACGAATTAACCCATCCAGCGATACTCGATATATTATTTCCGTGCCAACAGGGGTCAGGTGTTGTGTGGGATCATGATTCCCCTTCGGGAAGTGAGGGATAAGGAACAAACAATATTTTCCTCCTCTTGGTCGATAAACTGGTTATGATAGCCAGAGTTCGGAGTAGCTCGCCTAGATTGTTCTGCTGATCCCCATAAACGACCGCTAGCGAGCGCACCAGAACTTAGGAACGCTTTACTGCTGACACGCCGCTTCATTTAAGCGAGTGAGTGCGCGAATGAGCAAATGTCCTTTCTTAGACATCCGGTTTTTCTAATATGCAGTAGCTACGACTTGGTATTTTAGAGTTCGAGGAACGGATGACTCTGCACCTGATGGCGCACTATTTTGAGGCGGTGACTGGGTACCTGGTTGGTGGACAATGAAAATTTTACCGGGCCCACGAGTTCTCCGAAGCGGTACTGTACTTCGTGGAGAAACGGACTTATGCAGACGCTTCTCATTGACCGATCGTTAACATGCAAACCAAGATGGAACAGATTGATAGTGGTGCTACATATCATAGTCATCCGCGCGCTAATGGATAGCAAGGATGATGAACTATGCGCAGGCGTGTCTCGGAGGACACGCGCCCTTTACCAGCATTACGCCGTGAGACACTATAGTGACTCCGGGTTATCACTATACCACAGGCAGCTCGTGATCATAGCGAATAGCAAAACAGAGCCTCCTACTCATGGACTACGGGCTCGATCATCCATTCTTGTATTGGGTCAGCCTCACGTGAAAGGCAAAGCAGGACTGGTCAGATTCAGCGGAACGATACAAACCGAACTCGAGCGAGGAACAAGCGGACAGACATGTCTTCTCGCCTGAGGGATCATGTGGCTTATAGCAGGACCTAGTAAACTATCGCGTTGAGGACGGCCAGGGGGGTTCAGTCTAAGATCGGCTTCTTTTGCCGCCCGAACTCACCATGGTGCATACGCCGACACAACACGATGGTCCTCATGCCTGCGCCGACATACTCCGTAAGCACGGATGTATCTACCGCGCTGTTACAAGGGGGCAGCCTCACGACTCGTAACTTTGTGAGTTGTAAAGCAGGGCACTTACTGCTAAGTGAGCCACACGAAATATCCGTCTTGCCGACCGGACAGGGCCACGTTATGCCAACCTGCGCCCCGGGTGACCATCATGAGTTGTCGCAAGATCACCTGACCGATCCCCCTGTCAGTGATCATCATTATCTCTAGTCAATATACCACTTCACCTCGCATCTGGCTCACCGACGGGGCGACGAAAATGCGACTACGAATTGTCAAGAGTTGTACGCATTCCTACATGTCCCTAGGCGAAGTGACCCTCACTCGGACGGTCTCGTAGCGACGCTCGACGCGCGAAAGCCGTCGGTGAAGTGTAGAACGGTGGTATCGTTCCACAGAAACAGCTTGATGTGACTATTCGGGTCTCCGCGACTGCACTGCGGGCACGTCGTCAGAGGCAAACGGTTCTCAACAGTGCTTCTTGGCTAATTTGGAATTCAAAGCGCTCGC
seq00025   AGTCCGTTGTTCATTGCTTATAGAAAGTCGGCAAACCAGAGCTTGTATCGGGCGTCAGGTGAAGCTATTGCCGTGGTCGTCCCATCCTCTTCATCGGTGTCAGGCGCGAGGGGAATGCCAAAATAACTGAGCTAGCCATCAGGAAAGGCATAAGGCTATATTAACGTCCACAGGTCTGAGGAGTTGGATGAAAGAGTCCTGAGGGCGTTATGACGGCAATATCCCAGGACCAACGTACATTCTATACTTCAATCCATTTGCCCTTGGTATTAGAAAGGACCACAGGACACGGCCCCCTAGTCCTTAACTGGGGAGTTATCCTAAACACGCGGCCATCGCTGTCACCCTGAAGGCTACCCAGTAATGCTGTGCAGTCGGCATAATAAAAGAACTCCCGAACATGTTCTGCCTGAATATAGGACTACATGCTATAGTCTGGAATGATGAATACTTCCCTCGCACCAAGCCACTCAGCGGCTCATCGCCCAGGCAGTGCATATTTTTGGTTTCGACGGTCGGGTTGTTGGGTGCTGCCGGGTGAAGTCGGCGCAGGACACGCCGGCTTAGTCTTCCGACCTGTTACCCTTAGACAAGTCCGAGCACAATACATATGAACGGCAATATCGTGTAATTTAGACTCGCCTCCCAGGCGAAAACCGAACGGGCATCACGCACTGGTGATTGGCCGATTCGGGTAAGGCTGGGTGGTTAGAAGGACTAAGGGTCTCACGAATTAACCCATCCAGCGATACTCGATATATTATTTCCGTGCCAACAGGGGTCAGGTGTTGTGTGGGATCATGATTCCCCTTCGGGAAGTGAGGGATAAGGAACAAACAATATTTTCCTCCTCTTGGTCGATAAACTGGTTATGATAGCCAGAGTTCGGAGTAGCTCGCCTAGATTGTTCTGCTGATCCCCATAAACGACCGCTAGCGAGCGCACCAGAACTTAGGAACGCTTTACTGCTGACACGCCGCTTCATTTAAGCGAGTGAGTGCGCGAATGAGCAAATGTCCTTTCTTAGACATCCGGTTTTTCTAATATGCAGTAGCTACGACTTGGTATTTTAGAGTTCGAGGAACGGATGACTCTGCACCTGATGGCGCACTATTTTGAGGCGGTGACTGGGTACCTGGTTGGTGGACAATGAAAATTTTACCGGGCCCACGAGTTCTCCGAAGCGGTACTGTACTTCGTGGAGAAACGGACTTATGCAGACGCTTCTCATTGACCGATCGTTAACATGCAAACCAAGATGGAACAGATTGATAGTGGTGCTACATATCATAGTCATCCGCGCGCTAATGGATAGCAAGGATGATGAACTATGCGCAGGCGTGTCTCGGAGGACACGCGCCCTTTACCAGCATTACGCCGTGAGACACTATAGTGACTCCGGGTTATCACTATACCACAGGCAGCTCGTGATCATAGCGAATAGCAAAACAGAGCCTCCTACTCATGGACTACGGGCTCGATCATCCATTCTTGTATTGGGTCAGCCTCACGTGAAAGGCAAAGCAGGACTGGTCAGATTCAGCGGAACGATACAAACCGAACTCGAGCGAGGAACAAGCGGACAGACATGTCTTCTCGCCTGAGGGATCATGTGGCTTATAGCAGGACCTAGTAAACTATCGCGTTGAGGACGGCCAGGGGGGTTCAGTCTAAGATCGGCTTCTTTTGCCGCCCGAACTCACCATGGTGCATACGCCGACACAACACGATGGTCCTCATGCCTGCGCCGACATACTCCGTAAGCACGGATGTATCTACCGCGCTGTTACAAGGGGGCAGCCTCACGACTCGTAACTTTGTGAGTTGTAAAGCAGGGCACTTACTGCTAAGTGAGCCACACGAAATATCCGTCTTGCCGACCGGACAGGGCCACGTTATGCCAACCTGCGCCCCGGGTGACCATCATGAGTTGTCGCAAGATCACCTGACCGATCCCCCTGTCAGTGATCATCATTATCTCTAGTCAATATACCACTTCACCTCGCATCTGGCTCACCGACGGGGCGACGAAAATGCGACTACGAATTGTCAAGAGTTGTACGCATTCCTACATGTCCCTAGGCGAAGTGACCCTCACTCGGACGGTCTCGTAGCGACGCTCGACGCGCGAAAGCCGTCGGTGAAGTGTAGAACGGTGGTATCGTTCCACAGAAACAGCTTGATGTGACTATTCGGGTCTCCGCGACTGCACTGCGGGCACGTCGTCAGAGGCAAACGGTTCTCAACAGTGCTTCTTGGCTAATTTGGAATTCAAAGCGCTCGC
seq00026   AGTCCGTTGTTCATTGCTTATAGAAAGTCGGCAAACCAGAGCTTGTATCGGGCGTCAGGTGAAGCTATTGCCGTGGTCGTCCCATCCTCTTCATCGGTGTCAGGCGCGAGGGGAATGCCAAAATAACTGAGCTAGCCATCAGGAAAGGCATAAGGCTATATTAACGTCCACAGGTCTGAGGAGTTGGATGAAAGAGTCCTGAGGGCGTTATGACGGCAATATCCCAGGACCAACGTACATTCTATACTTCAATCCATTTGCCCTTGGTATTAGAAAGGACCACAGGACACGGCCCCCTAGTCCTTAACTGGGGAGTTATCCTAAACACGCGGCCATCGCTGTCACCCTGAAGGCTACCCAGTAATGCTGTGCAGTCGGCATAATAAAAGAACTCCCGAACATGTTCTGCCTGAATATAGGACTACATGCTATAGTCTGGAATGATGAATACTTCCCTCGCACCAAGCCAATCAGCGGCTCATCGCCCAGGCAGTGCATATTTTTGGTTTCGACGGTCGGGTTGTTGGGTGCTGCCGGGTGAAGTCGGCGCAGGACACGCCGGCTTAGTCTTCCGACCTGTTACCCTTAGACAAGTCCGAGCACAATACATATGAACGGCAATATCGTGTAATTTAGACTCGCCTCCCAGGCGAAAACCGAACGGGCATCACGCACTCGTGATTGGCCGATTCGGGTAAGGCTGGGTGGTTAGAAGGACTAAGGGTCTCACGAATTAACCCATCCAGCGATACTCGATATATTATTTCCGTGCCAACAGGGGTCAGGTGTTGTGTGGGATCATGATTCCCCCTCGGGAAGTGAGGGATAAGGAACAAACAATATTTTCCTCCTCTTGGTCGATAAACTGGTTATGATAGCCAGAGTTCGGAGTAGCTCGCCTAGATTGTTCTGCTGATCTCCATAAACGACCGCTAGCGAGCGCACCAGAACTTAGGAACGCTTTACTGCTGACACGCCGCTTCATTTAAGCGAGTGAGTGCGCGAATGAGCAAATGTCCTTTCTTAGACATCCGGTTTTTCTAATATGCAGTAGCTACGACTTGGTATTTTAGAGTTCGAGGAACGGATGACTCTGCACCTGATGGCGCACTATTTTGAGGCGGTGACTGGGTACCTGGTTGGTGGACAATGAAAATTTTACCGGGCCCACGAGTTCTCCGAAGCGGTACTGTACTTCGTGGAGAAACGGACTTATGCAGACGCTTCTCATTGACCGATCGTTAACATGCAAACCAAGATGGAACAGATTGATAGTGGTGCTACATATCATAGTCATCCGCGCGCTAATGGATAGCAAGGATGATGAACTATGCGCAGGCGTGTCTCGGAGGACACGCGCCTTTTACCAGCATTACGCCGTGAGACACTATAGTGACTCCGGGTTATCACTATACCACAGGCAGCTCGTGATCATAGCGAATAGCAAAACAGAGCCTCCTACTCATGGACTACGGGCTCGATCATCCATTCTTGTATTGGGTCAGCCTCACGTGAAAGGCAAAGCAGGACTGGTCAGATTCAGCGGAACGATACAAACCGAACTCGAGCGAGGAACAAGCGGACAGACATGTCTTCTCGCCTGAGGGATCATGTGGCTTATAGCAGGACCTAGTAAACTATCGCGTTGAGGACGGCCAGGGGGGTTCAGTCTAAGATCGGCTTCTTTTGCCGCCCGAACTCACCATGGTGCATACGCCGACACAACACGATGGTCCTCATGCCTGCGCCGACATACTCCGTAAGCACGGATGTATCTACCGCGCTGTTACAAGGGGGCAGCCTCACGACTCGTAACTTTGTGAGTTGTAAAGCAGGGCACTTACTGGTAAGTGAGCCACACGAAATATCCGTCTTGCCGACCGGACAGGGCCACGTTATGCCAACCTGCGCCCCGGGTGACCATCATGAGTTGTCGCAAGATCACCTGACCGATCCCCCTGTCAGTGATCATCATTATCTCTAGTCAATATACCACTTCACCTCGCATCTGGCTCACCGACGGGGCGACGAAAATGCGACTACGAATTGTCAAGAGTTGTACGCATTCCTACATGTCCCTAGGCGAAGTGACCCTCACTCGGACGGTCTCGTAGCGACGCTCGACGCGCGAAAGCCGTCGGTGAAGTGTAGAACGGTGGTATCGTTCCACAGAAACAGCTTGATGTGACTATTCGGGTCTCCGCGACTGCACTGCGGGCACGTCGTCAGAGGCAAACGGTTCTCAACAGTGCTTCTTGGCTAATTTGGAATTCAAAGCGCTCGC
seq00027   AGTCCGTTGTTCATTGCTTATAGAAAGTCGGCAAACCAGAGCTTGTATCGGGCGTCAGGTGAAGCTATTGCCGTGGTCGTCCCATCCTCTTCATCGGTGTCAGGCGCGAGGGGAATGCCAAAATAACTGAGCTAGCCATCAGGAAAGGCATAAGGCTATATTAACGTCCACAGGTCTGAGGAGTTGGATGAAAGAGTCCTGAGGGCGTTATGACGGCAATATCCCAGGACCAACGTACATTCTATACTTCAATCCATTTGCCCTTGGTATTAGAAAGGACCACAGGACACGGCCCCCTAGTCCTTAACTGGGGAGTTATCCTAAACACGCGGCCATCGCTGTCACCCTGAAGGCTACCCAGTAATGCTGTGCAGTCGGCATAATAAAAGAACTCCCGAACATGTTCTGCCTGAATATAGGACTACATGCTATAGTCTGGAATGATGAATACTTCCCTCGCACCAAGCCACTCAGCGGCTCATCGCCCAGGCAGTGCATATTTTTGGTTTCGACGGTCGGGTTGTTGGGTGCTGCCGGGTGAAGTCGGCGCAGGACACGCCGGCTTAGTCTTCCGACCTGTTACCCTTAGACAAGTCCGAGCACAATACATATGAACGGCAATATCGTGTAATTTAGACTCGCCTCCCAGGCGAAAACCGAACGGGCATCACGCACTCGTGATTGGCCGATTCGGGTAAGGCTGGGTGGTTAGAAGGACTAAGGGTCTCACGAATTAACCCATCCAGCGATACTCGATATATTATTTCCGTGCCAACAGGGGTCAGGTGTTGTGTGGGATCATGATTCCCCCTCGGGAAGTGAGGGATAAGGAACAAACAATATTTTCCTCCTCTTGGTCGATAAACTGGTTATGATAGCCAGAGTTCGGAGTAGCTCGCCTAGATTGTTCTGCTGATCTCCATAAACGACCGCTAGCGAGCGCACCAGAACTTAGGAACGCTTTACTGCTGACACGCCGCTTCATTTAAGCGAGTGAGTGCGCGAATGAGCAAATGTCCTTTCTTAGACATCCGGTTTTTCTAATATGCAGTAGCTACGACTTGGTATTTTAGAGTTCGAGGAACGGATGACTCTGCACCTGATGGCGCACTATTTTGAGGCGGTGACTGGGTACCTGGTTGGTGGACAATGAAAATTTTACCGGGCCCACGAGTTCTCCGAAGCGGTACTGTACTTCGTGGAGAAACGGACTTATGCAGACGCTTCTCATTGACCGATCGTTAACATGCAAACCAAGATGGAACAGATTGATAGTGGTGCTACATATCATAGTCATCCGCGCGCTAATGGATAGCAAGGATGATGAACTATGCGCAGGCGTGTCTCGGAGGACACGCGCCCTTTACCAGCATTACGCCGTGAGACACTATAGTGACTCCGGGTTATCACTATACCACAGGCAGCTCGTGATCATAGCGAATAGCAAAACAGAGCCTCCTACTCATGGACTACGGGCTCGATCATCCATTCTTGTATTGGGTCAGCCTCACGTGAAAGGCAAAGCAGGACTGGTCAGATTCAGCGGAACGATACAAACCGAACTCGAGCGAGGAACAAGCGGACAGACATGTCTTCTCGCCTGAGGGATCATGTGGCTTATAGCAGGACCTAGTAAACTATCGCGTTGAGGACGGCCAGGGGGGTTCAGTCTAAGATCGGCTTCTTTTGCCGCCCGAACTCACCATGGTGCATACGCCGACACAACACGATGGTCCTCATGCCTGCGCCGACATACTCCGTAAGCACGGATGTATCTACCGCGCTGTTACAAGGGGGCAGCCTCACGACTCGTAACTTTGTGAGTTGTAAAGCAGGGCACTTACTGGTAAGTGAGCCACACGAAATACCCGTCTTGCCGACCGGACAGGGCCACGTTATGCCAACCTGCGCCCCGGGTGACCATCATGAGTTGTCGCAAGATCACCTGACCGATCCCCCTGTCAGTGATCATCATTATCTCTAGTCAATATACCACTTCACCTCGCATGTGGCTCACCGACGGGGCGACGAAAATGCGACTACGAATTGTCAAGAGTTGTACGCATTCCTACATGTCCCTAGGCGAAGTGACCCTCACTCGGACGGTCTCGTAGCGACGCTCGACGCGCGAAAGCCGTCGGTGAAGTGTAGAACGGTGGTATCGTTCCACAGAAACAGCTTGATGTGACTATTCGGGTCTCCGCGACTGCACTGCGGGCACGTCGTCAGAGGCAAACGGTTCTCAACAGTGCTTCTTGGCTAATTTGGAATTCAAAGCGCTCGC
seq00028   AGTCCGTTGTTCATTGCTTATAGAAAGTCGGCAAACCAGAGCTTGTATCGGGCGTCAGGTGAAGCTATTGCCGTGGTCGTCCCATCCTCTTCATCGGTGTCAGGCGCGAGGGGAATGCCAAAATAACTGAGCTAGCCATCAGGAAAGGCATAAGGCTATATTAACGTCCACAGGTCTGAGGAGTTGGATGAAAGAGTCCTGAGGGCGTTATGACGGCAATATCCCAGGACCAACGTACATTCTATACTTCAATCCATTTGCCCTTGGTATTAGAAAGGACCACAGGACACGGCCCCCTAGTCCTTAACTGGGGAGTTATCCTAAACACGCGGCCGTCGCTGTCACCCTGAAGGCTACCCAGTAATGCTGTGCAGTCGGCATAATAAAAGAACTCCCGAACATGTTCTGCCTGAATATAGGACTACATGCTATAGTCTGGAATGATGAATACTTCCCTCGCACCAAGCCACTCAGCGGCTCATCGCCCAGGCAGTGCATATTTTTGGTTTCGACGGTCGGGTTGTTGGGTGCTGCCGGGTGAAGTCGGCGCAGGACACGCCGGCTTAGTCTTCCGACCTGTTACCCTTAGACAAGTCCGAGCACAATACATATGAACGGCAATATCGTGTAATTTAGACTCGCCTCCCAGGCGAAAACCGAACGGGCATCACGCACTGGTGATTGGCCGATTCGGGTAAGGCTGGGTGGTTAGAAGGACTAAGGGTCTCACGAATTAACCCATCCAGCGATACTCGATATATTATTTCCGTGCCAACAGGGGTCAGGTGTTGTGTGGGATCATGATTCCCCTTCGGGAAGTGAGGGATAAGGAACAAACAATATTTTCCTCCTCTTGGTCGATAAACTGGTTATGATAGCCAGAGTTCGGAGTAGCTCGCCTAGATTGTTCTGCTGATCCCCATAAACGACCGCTAGCGAGCGCACCAGAACTTAGGAACGCTTTACTGCTGACACGCCGCTTCATTTAAGCGAGTGAGTGCGCGAATGAGCAAATGTCCTTTCTTAGACATCCGGTTTTTCTAATATGCAGTAGCTACGACTTGGTATTTTAGAGTTCGAGGAACGGATGACTCTGCACCTGATGGCGCACTATTTTGAGGCGGTGACTGGGTACCTGGTTGGTGGACAATGAAAATTTTACCGGGCCCACGAGTTCTCCGAAGCGGTACTGTACTTCGTGGAGAAACGGACTTATGCAGACGCTTCTCATTGACCGATCGTTAACATGCAAACCAAGATGGAACAGATTGATAGTGGTGCTACATATCATAGTCATCCGCGCGCTAATGGATAGCAAGGATGATGAACTATGCGCAGGCGTGTCTCGGAGGACACGCGCCTTTTACCAGCATTACGCCGTGAGACACTATAGTGACTCCGGGTTATCACTATACCACAGGCAGCTCGTGATCATAGCGAATAGCAAAACAGAGCCTCCTACTCATGGACTACGGGCTCGATCATCCATTCTTGTATTGGGTCAGCCTCACGTGAAAGGCAAAGCAGGACTGGTCAGATTCAGCGGAACGATACAAACCGAACTCGAGCGAGGAACAAGCGGACAGACATGTCTTCTCGCCTGAGGGATCATGTGGCTTATAGCAGGACCTAGTAAACTATCGCGTTGAGGACGGCCAGGGGGGTTCAGTCTAAGATCGGCTTCTTTTGCCGCCCGAACTCACCATGGTGCATACGCCGACACAACACGATGGTCCTCATGCCTGCGCCGACATACTCCGTAAGCACGGATGTATCTACCGCGCTGTTACAAGGGGGCAGCCTCACGACTCGTAACTTTGTGAGTTGTAAAGCAGGGCACTTACTGGTAAGTGAGCCACACGAAATATCCGTCTTGCCGACCGGACAGGGCCACGTTATGCCAACCTGCGCCCCGGGTGACCATCATGAGTTGTCGCAAGATCACCTGACCGATCCCCCTGTCAGTGATCATCATTATCTCTAGTCAATATACCACTTCACCTCGCATCTGGCTCACCGACGGGGCGACGAAAATGCGACTACGAATTGTCAAGAGTTGTACGCATTCCTACATGTCCCTAGGCGAAGTGACCCTCACTCGGACGGTCTCGTAGCGACGCTCGACGCGCGAAAGCCGTCGGTGAAGTGTAGAACGGTGGTATCGTTCCACAGAAACAGCTTGATGTGACTATTCGGGTCTCCGCGACTGCACTGCGGGCACGTCGTCAGAGGCAAACGGTTCTCAACAGTGCTTCTTGGCTAATTTGGAATTCAAAGCGCTCGC
seq00029   AGTCCGTTGTTCATTGCTTATAGAAAGTCGGCAAACCAGAGCTTGTATCGGGCGTCAGGTGAAGCTATTGCCGTGGTCGTCCCATCCTCTTCATCGGTGTCAGGCGCGAGGGGAATGCCAAAATAACTGAGCTAGCCATCAGGAAAGGCATAAGGCTATATTAACGTCCACAGGTCTGAGGAGTTGGATGAAAGAGTCCTGAGGGCGTTATGACGGCAATATCCCAGGACCAACGTACATTCTATACTTCAATCCATTTGCCCTTGGTATTAGAAAGGACCACAGGACACGGCCCCCTAGTCCTTAACTGGGGAGTTATCCTAAACACGCGGCCATCGCTGTCACCCTGAAGGCTACCCAGTAATGCTGTGCAGTCGGCATAATAAAAGAACTCCCGAACATGTTCTGCCTGAATATAGGACTACATGCTATAGTCTGGAATGATGAATACTTCCCTCGCACCAAGCCACTCAGCGGCTCATCGCCCAGGCAGTGCATATTTTTGGTTTCGACGGTCGGGTTGTTGGGTGCTGCCGGGTGAAGTCGGCGCAGGACACGCCGGCTTAGTCTTCCGACCTGTTACCCTTAGACAAGTCCGAGCACAATACATATGAACGGCAATATCGTGTAATTTAGACTCGCCTCCCAGGCGAAAACCGAACGGGCATCACGCACTCGTGATTGGCCGATTCGGGTAAGGCTGGGTGGTTAGAAGGACTAAGGGTCTCACGAATTAACCCATCCAGCGATACTCGATATATTATTTCCGTGCCAACAGGGGTCAGGTGTTGTGTGGGATCATGATTCCCCCTCGGGAAGTGAGGGATAAGGAACAAACAATATTTTCCTCCTCTTGGTCGATAAACTGGTTATGATAGCCAGAGTTCGGAGTAGCTCGCCTAGATTGTTCTGCTGATCTCCATAAACGACCGCTAGCGAGCGCACCAGAACTTAGGAACGCTTTACTGCTGACACGCCGCTTCATTTAAGCGAGTGAGTGCGCGAATGAGCAAATGTCCTTTCTTAGACATCCGGTTTTTCTAATATGCAGTAGCTACGACTTGGTATTTTAGAGTTCGAGGAACGGATGACTCTGCACCTGATGGCGCACTATTTTGAGGCGGTGACTGGGTACCTGGTTGGTGGACAATGAAAATTTTACCGGGCCCACGAGTTCTCCGAAGCGGTACTGTACTTCGTGGAGAAACGGACTTATGCAGACGCTTCTCATTGACCGATCGTTAACATGCAAACCAAGATGGAACAGATTGATAGTGGTGCTACATATCATAGTCATCCGCGCGCTAATGGATAGCAAGGATGATGAACTATGCGCAGGCGTGTCTCGGAGGACACGCGCCTTTTACCAGCATTACGCCGTGAGACACTATAGTGACTCCGGGTTATCACTATACCACAGGCAGCTCGTGATCATAGCGAATAGCAAAACAGAGCCTCCTACTCATGGACTACGGGCTCGATCATCCATTCTTGTATTGGGTCAGCCTCACGTGAAAGGCAAAGCAGGACTGGTCAGATTCAGCGGAACGATACAAACCGAACTCGAGCGAGGAACAAGCGGACAGACATGTCTTCTCGCCTGAGGGATCATGTGGCTTATAGCAGGACCTAGTAAACTATCGCGTTGAGGACGGCCGGGGGGGTTCAGTCTAAGATCGGCTTCTTTTGCCGCCCGAACTCACCATGGTGCATACGCCGACACAACACGATGGTCCTCATGCCTGCGCCGACATACTCCGTAAGCACGGATGTATCTACCGCGCTGTTACAAGGGGGCAGCCTCACGACTCGTAACTTTGTGAGTTGTAAAGCAGGGCACTTACTGGTAAGTGAGCCACACGAAATATCCGTCTTGCCGACCGGACAGGGCCACGTTATGCCAACCTGCGCCCCGGGTGACCATCATGAGTTGTCGCAAGATCACCTGACCGATCCCCCTGTCAGTGATCATCATTATCTCTAGTCAATATACCACTTCACCTCGCATCTGGCTCACCGACGGGGCGACGAAAATGCGACTACGAATTGTCAAGAGTTGTACGCATTCCTACATGTCCCTAGGCGAAGTGACCCTCACTCGGACGGTCTCGTAGCGACGCTCGACGCGCGAAAGCCGTCGGTGAAGTGTAGAACGGTGGTATCGTTCCACAGAAACAGCTTGATGTGACTATTCGGGTCTCCGCGACTGCACTGCGGGCACGTCGTCAGAGGCAAACGGTTCTCAACAGTGCTTCTTGGCTAATTTGGAATTCAAAGCGCTCGC
seq00030   AGTCCGTTGTTCATTGCTTATAGAAAGTCGGCAAACCAGAGCTTGTATCGGGCGTCAGGTGAAGCTATTGCCGTGGTCGTCCCATCCTCTTCATCGGTGTCAGGCGCGAGGGGAATGCCAAAATAACTGAGCTAGCCATCAGGAAAGGCATAAGGCTATATTAACGTCCACAGGTCTGAGGAGTTGGATGAAAGAGTCCTGAGGGCGTTATGACGGCAATATCCCAGGACCAACGTACATTCTATACTTCAATCCATTTGCCCTTGGTATTAGAAAGGACCACAGGACACGGCCCCCTAGTCCTTAACTGGGGAGTTATCCTAAACACGCGGCCATCGCTGTCACCCTGAAGGCTACCCAGTAATGCTGTGCAGTCGGCATAATAAAAGAACTCCCGAACATGTTCTGCCTGAATATAGGACTACATGCTATAGTCTGGAATGATGAATACTTCCCTCGCACCAAGCCACTCAGCGGCTCATCGCCCAGGCAGTGCATATTTTTGGTTTCGACGGTCGGGTTGTTGGGTGCTGCCGGGTGAAGTCGGCGCAGGACACGCCGGCTTAGTCTTCCGACCTGTTACCCTTAGACAAGTCCGAGCACAATACATATGAACGGCAATATCGTGTAATTTAGACTCGCCTCCCAGGCGAAAACCGAACGGGCATCACGCACTCGTGATTGGCCGATTCGGGTAAGGCTGGGTGGTTAGAAGGACTAAGGGTCTCACGAATTAACCCATCCAGCGATACTCGATATATTATTTCCGTGCCAACAGGGGTCAGGTGTTGTGTGGGATCATGATTCCCCCTCGGGAAGTGAGGGATAAGGAACAAACAATATTTTCCTCCTCTTGGTCGATAAACTGGTTATGATAGCCAGAGTTCGGAGTAGCTCGCCTAGATTGTTCTGCTGATCTCCATAAACGACCGCTAGCGAGCGCACCAGAACTTAGGAACGCTTTACTGCTGACACGCCGCTTCATTTAAGCGAGTGAGTGCGCGAATGAGCAAATGTCCTTTCTTAGACATCCGGTTTTTCTAATATGCAGTAGCTACGACTTGGTATTTTAGAGTTCGAGGAACGGATGACTCTGCACCTGATGGCGCACTATTTTGAGGCGGTGACTGGGTACCTGGTTGGTGGACAATGAAAATTTTACCGGGCCCACGAGTTCTCCGAAGCGGTACTGTACTTCGTGGAGAAACGGACTTATGCAGACGCTTCTCATTGACCGATCGTTAACATGCAAACCAAGATGGAACAGATTGATAGTGGTGCTACATATCATAGTCATCCGCGCGCTAATGGATAGCAAGGATGATGAACTATGCGCAGGCGTGTCTCGGAGGACACGCGCCCTTTACCAGCATTACGCCGTGAGACACTATAGTGACTCCGGGTTATCACTATACCACAGGCAGCTCGTGATCATAGCGAATAGCAAAACAGAGCCTCCTACTCATGGACTACGGGCTCGATCATCCATTCTTGTATTGGGTCAGCCTCACGTGAAAGGCAAAGCAGGACTGGTCAGATTCAGCGGAACGATACAAACCGAACTCGAGCGAGGAACAAGCGGACAGACATGTCTTCTCGCCTGAGGGATCATGTGGCTTATAGCAGGACCTAGTAAACTATCGCGTTGAGGACGGCCAGGGGGGTTCAGTCTAAGATCGGCTTCTTTTGCCGCCCGAACTCACCATGGTGCATACGCCGACACAACACGATGGTCCTCATGCCTGCGCCGACATACTCCGTAAGCACGGATGTATCTACCGCGCTGTTACAAGGGGGCAGCCTCACGACTCGTAACTTTGTGAGTTGTAAAGCAGGGCACTTACTGGTAAGTGAGCCACACGAAATACCCGTCTTGCCGACCGGACAGGGCCACGTTATGCCAACCTGCGCCCCGGGTGACCATCATGAGTTGTCGCAAGATCACCTGACCGATCCCCCTGTCAGTGATCATCATTATCTCTAGTCAATATACCACTTCACCTCGCATGTGGCTCACCGACGGGGCGACGAAAATGCGACTACGAATTGTCAAGAGTTGTACGCATTCCTACATGTCCCTAGGCGAAGTGACCCTCACTCGGACGGTCTCGTAGCGACGCTCGACGCGCGAAAGCCGTCGGTGAAGTGTAGAACGGTGGTATCGTTCCACAGAAACAGCTTGATGTGACTATTCGGGTCTCCGCGACTGCACTGCGGGCACGTCGTCAGAGGCAAACGGTTCTCAACAGTGCTTCTTGGCTAATTTGGAATTCAAAGCGCTCGC
seq00031   AGTCCGTTGTTCATTGCTTATAGAAAGTCGGCAAACCAGAGCTTGTATCGGGCGTCAGGTGAAGCTATTGCCGTGGTCGTCCCATCCTCTTCATCGGTGTCAGGCGCGAGGGGAATGCCAAAATAACTGAGCTAGCCATCAGGAAAGGCATAAGGCTATATTAACGTCCACAGGTCTGAGGAGTTGGATGAAAGAGTCCTGAGGGCGTTATGACGGCAATATCCCAGGACCAACGTACATTCTATACTTCAATCCATTTGCCCTTGGTATTAGAAAGGACCACAGGACACGGCCCCCTAGTCCTTAACTGGGGAGTTATCCTAAACACGCGGCCATCGCTGTCACCCTGAAGGCTACCCAGTAATGCTGTGCAGTCGGCATAATAAAAGAACTCCCGAACATGTTCTGCCTGAATATAGGACTACATGCTATAGTCTGGAATGATGAATACTTCCCTCGCACCAAGCCACTCAGCGGCTCATCGCCCAGGCAGTGCATATTTTTGGTTTCGACGGTCGGGTTGTTGGGTGCTGCCGGGTGAAGTCGGCGCAGGACACGCCGGCTTAGTCTTCCGACCTGTTACCCTTAGACAAGTCCGAGCACAATACATATGAACGGCAATATCGTGTAATTTAGACTCGCCTCCCAGGCGAAAACCGAACGGGCATCACGCACTCGTGATTGGCCGATTCGGGTAAGGCTGGGTGGTTAGAAGGACTAAGGGTCTCACGAATTAACCCATCCAGCGATACTCGATATATTATTTCCGTGCCAACAGGGGTCAGGTGTTGTGTGGGATCATGATTCCCCCTCGGGAAGTGAGGGATAAGGAACAAACAATATTTTCCTCCTCTTGGTCGATAAACTGGTTATGATAGCCAGAGTTCGGAGTAGCTCGCCTAGATTGTTCTGCTGATCTCCATAAACGACCGCTAGCGAGCGCACCAGAACTTAGGAACGCTTTACTGCTGACACGCCGCTTCATTTAAGCGAGTGAGTGCGCGAATGAGCAAATGTCCTTTCTTAGACATCCGGTTTTTCTAATATGCAGTAGCTACGACTTGGTATTTTAGAGTTCGAGGAACGGATGACTCTGCACCTGATGGCGCACTATTTTGAGGCGGTGACTGGGTACCTGGTTGGTGGACAATGAAAATTTTACCGGGCCCACGAGTTCTCCGAAGCGGTACTGTACTTCGTGGAGAAACGGACTTATGCAGACGCTTCTCATTGACCGATCGTTAACATGCAAACCAAGATGGAACAGATTGATAGTGGTGCTACATATCATAGTCATCCGCGCGCTAATGGATAGCAAGGATGATGAACTATGCGCAGGCGTGTCTCGGAGGACACGCGCCTTTTACCAGCATTACGCCGTGAGACACTATAGTGACTCCGGGTTATCACTATACCACAGGCAGCTCGTGATCATAGCGAATAGCAAAACAGAGCCTCCTACTCATGGACTACGGGCTCGATCATCCATTCTTGTATTGGGTCAGCCTCACGTGAAAGGCAAAGCAGGACTGGTCAGATTCAGCGGAACGATACAAACCGAACTCGAGCGAGGAACAAGCGGACAGACATGTCTTCTCGCCTGAGGGATCATGTGGCTTATAGCAGGACCTAGTAAACTATCGCGTTGAGGACGGCCGGGGGGGTTCAGTCTAAGATCGGCTTCTTTTGCCGCCCGAACTCACCATGGTGCATACGCCGACACAACACGATGGTCCTCATGCCTGCGCCGACATACTCCGTAAGCACGGATGTATCTACCGCGCTGTTACAAGGGGGCAGCCTCACGACTCGTAACTTTGTGAGTTGTAAAGCAGGGCACTTACTGCTAAGTGAGCCACACGAAATATCCGTCTTGCCGACCGGACAGGGCCACGTTATGCCAACCTGCGCCCCGGGTGACCATCATGAGTTGTCGCAAGATCACCTGACCGATCCCCCTGTCAGTGATCATCATTATCTCTAGTCAATATACCACTTCACCTCGCATCTGGCTCACCGACGGGGCGACGAAAATGCGACTACGAATTGTCAAGAGTTGTACGCATTCCTACATGTCCCTAGGCGAAGTGACCCTCACTCGGACGGTCTCGTAGCGACGCTCGACGCGCGAAAGCCGTCGGTGAAGTGTAGAACGGTGGTATCGTTCCACAGAAACAGCTTGATGTGACTATTCGGGTCTCCGCGACTGCACTGCGGGCACGTCGTCAGAGGCAAACGGTTCTCAACAGTGCTTCTTGGCTAATTTGGAATTCAAAGCGCTCGC
seq00032   AGTCCGTTGTTCATTGCTTATAGAAAGTCGGCAAACCAGAGCTTGTATCGGGCGTCAGGTGAAGCTATTGCCGTGGTCGTCCCATCCTCTTCATCGGTGTCAGGCGCGAGGGGAATGCCAAAATAACTGAGCTAGCCATCAGGAAATGCATAAGGCTATATTAACGTCCACAGGTCTGAGGAGTTGGATGAAAGAGTCCTGAGGGCGTTATGACGGCAATATCCCAGGACCAACGTACATTCTATACTTCAATCCATTTGCCCTTGGTATTAGAAAGGACCACAGGACACGGCCCCCTAGTCCTTAACTGGGGAGTTATCCTAAACACGCGGCCATCGCTGTCACCCTGAAGGCTACCCAGTAATGCTGTGCAGTCGGCATAATAAAAGAACTCCCGAACATGTTCTGCCTGAATATAGGACTACATGCTATAGTCTGGAATGATGAATACTTCCCTCGCACCAAGCCAATCAGCGGCTCATCGCCCAGGCAGTGCATATTTTTGGTTTCGACGGTCGGGTTGTTGGGTGCTGCCGGGTGAAGTCGGCGCAGGACACGCCGGCTTAGTCTTCCGACCTGTTACCCTTAGACAAGTCCGAGCACAATACATATGAACGGCAATATCGTGTAATTTAGACTCGCCTCCCAGGCGAAAACCGAACGGGCATCACGCACTCGTGATTGGCCGATTCGGGTAAGGCTGGGTGGTTAGAAGGACTAAGGGTCTCACGAATTAACCCATCCAGCGATACTCGATATATTATTTCCGTGCCAACAGGGGTCAGGTGTTGTGTGGGATCATGATTCCCCCTCGGGAAGTGAGGGATAAGGAACAAACAATATTTTCCTCCTCTTGGTCGATAAACTGGTTATGATAGCCAGAGTTCGGAGTAGCTCGCCTAGATTGTTCTGCTGATCTCCATAAACGACCGCTAGCGAGCGCACCAGAACTTAGGAACGCTTTACTGCTGACACGCCGCTTCATTTAAGCGAGTGAGTGCGCGAATGAGCAAATGTCCTTTCTTAGACATCCGGTTTTTCTAATATGCAGTAGCTACGACTTGGTATTTTAGAGTTCGAGGAACGGATGACTCTGCACCTGATGGCGCACTATTTTGAGGCGGTGACTGGGTACCTGGTTGGTGGACAATGAAAATTTTACCGGGCCCACGAGTTCTCCGAAGCGGTACTGTACTTCGTGGAGAAACGGACTTATGCAGACGCTTCTCATTGACCGATCGTTAACATGCAAACCAAGATGGAACAGATTGATAGTGGTGCTACATATCATAGTCATCCGCGCGCTAATGGATAGCAAGGATGATGAACTATGCGCAGGCGTGTCTCGGAGGACACGCGCCTTTTACCAGCATTACGCCGTGAGACACTATAGTGACTCCGGGTTATCACTATACCACAGGCAGCTCGTGATCATAGCGAATAGCAAAACAGAGCCTCCTACTCATGGACTACGGGCTCGATCATCCATTCTTGTATTGGGTCAGCCTCACGTGAAAGGCAAAGCAGGACTGGTCAGATTCAGCGGAACGATACAAACCGAACTCGAGCGAGGAACAAGCGGACAGACATGTCTTCTCGCCTGAGGGATCATGTGGCTTATAGCAGGACCTAGTAAACTATCGCGTTGAGGACGGCCAGGGGGGTTCAGTCTAAGATCGGCTTCTTTTGCCGCCCGAACTCACCATGGTGCATACGCCGACACAACACGATGGTCCTCATGCCTGCGCCGACATACTCCGTAAGCACGGATGTATCTACCGCGCTGTTACAAGGGGGCAGCCTCACGACTCGTAACTTTGTGAGTTGTAAAGCAGGGCACTTACTGCTAAGTGAGCCACACGAAATATCCGTCTTGCCGACCGGACAGGGCCACGTTATGCCAACCTGCGCCCCGGGTGACCATCATGAGTTGTCGCAAGATCACCTGACCGATCCCCCTGTCAGTGATCATCATTATCTCTAGTCAATATACCACTTCACCTCGCATCTGGCTCACCGACGGGGCGACGAAAATGCGACTACGAATTGTCAAGAGTTGTACGCATTCCTACATGTCCCTAGGCGAAGTGACCCTCACTCGGACGGTCTCGTAGCGACGCTCGACGCGCGAAAGCCGTCGGTGAAGTGTAGAACGGTGGTATCGTTCCACAGAAACAGCTTGATGTGACTATTCGGGTCTCCGCGACTGCACTGCGGGCACGTCGTCAGAGGCAAACGGTTCTCAACAGTGCTTCTTGGCTAATTTGGAATTCAAAGCGCTCGC
seq00033   AGTCCGTTGTTCATTGCTTATAGAAAGTCGGCAAACCAGAGCTTGTATCGGGCGTCAGGTGAAGCTATTGCCGTGGTCGTCCCATCCTCTTCATCGGTGTCAGGCGCGAGGGGAATGCCAAAATAACTGAGCTAGCCATCAGGAAAGGCATAAGGCTATATTAACGTCCACAGGTCTGAGGAGTTGGATGAAAGAGTCCTGAGGGCGTTATGACGGCAATATCCCAGGACCAACGTACATTCTATACTTCAATCCATTTGCCCTTGGTATTAGAAAGGACCACAGGACACGGCCCCCTAGTCCTTAACTGGGGAGTTATCCTAAACACGCGGCCATCGCTGTCACCCTGAAGGCTACCCAGTAATGCTGTGCAGTCGGCATAATAAAAGAACTCCCGAACATGTTCTGCCTGAATATAGGACTACATGCTATAGTCTGGAATGATGAATACTTCCCTCGCACCAAGCCACTCAGCGGCTCATCGCCCAGGCAGTGCATATTTTTGGTTTCGACGGTCGGGTTGTTGGGTGCTGCCGGGTGAAGTCGGCGCAGGACACGCCGGCTTAGTCTTCCGACCTGTTACCCTTAGACAAGTCCGAGCACAATACATATGAACGGCAATATCGTGTAATTTAGACTCGCCTCCCAGGCGAAAACCGAACGGGCATCACGCACTGGTGATTGGCCGATTCGGGTAAGGCTGGGTGGTTAGAAGGACTAAGGGTCTCACGAATTAACCCATCCAGCGATACTCGATATATTATTTCCGTGCCAACAGGGGTCAGGTGTTGTGTGGGATCATGATTCCCCTTCGGGAAGTGAGGGATAAGGAACAAACAATATTTTCCTCCTCTTGGTCGATAAACTGGTTATGATAGCCAGAGTTCGGAGTAGCTCGCCTAGATTGTTCTGCTGATCCCCATAAACGACCGCTAGCGAGCGCACCAGAACTTAGGAACGCTTTACTGCTGACACGCCGCTTCATTTAAGCGAGTGAGTGCGCGAATGAGCAAATGTCCTTTCTTAGACATCCGGTTTTTCTAATATGCAGTAGCTACGACTTGGTATTTTAGAGTTCGAGGAACGGATGACTCTGCACCTGATGGCGCACTATTTTGAGGCGGTGACTGGGTACCTGGTTGGTGGACAATGAAAATTTTACCGGGCCCACGAGTTCTCCGAAGCGGTACTGTACTTCGTGGAGAAACGGACTTATGCAGACGCTTCTCATTGACCGATCGTTAACATGCAAACCAAGATGGAACAGATTGATAGTGGTGCTACATATCATAGTCATCCGCGCGCTAATGGATAGCAAGGATGATGAACTATGCGCAGGCGTGTCTCGGAGGACACGCGCCTTTTACCAGCATTACGCCGTGAGACACTATAGTGACTCCGGGTTATCACTATACCACAGGCAGCTCGTGATCATAGCGAATAGCAAAACAGAGCCTCCTACTCATGGACTACGGGCTCGATCATCCATTCTTGTATTGGGTCAGCCTCACGTGAAAGGCAAAGCAGGACTGGTCAGATTCAGCGGAACGATACAAACCGAACTCGAGCGAGGAACAAGCGGACAGACATGTCTTCTCGCCTGAGGGATCATGTGGCTTATAGCAGGACCTAGTAAACTATCGCGTTGAGGACGGCCAGGGGGGTTCAGTCTAAGATCGGCTTCTTTTGCCGCCCGAACTCACCATGGTGCATACGCCGACACAACACGATGGTCCTCATGCCTGCGCCGACATACTCCGTAAGCACGGATGTATCTACCGCGCTGTTACAAGGGGGCAGCCTCACGACTCGTAACTTTGTGAGTTGTAAAGCAGGGCACTTACTGGTAAGTGAGCCACACGAAATATCCGTCTTGCCGACCGGACAGGGCCACGTTATGCCAACCTGCGCCCCGGGTGACCATCATGAGTTGTCGCAAGATCACCTGACCGATCCCCCTGTCAGTGATCATCATTATCTCTAGTCAATATACCACTTCACCTCGCATGTGGCTCACCGACGGGGCGACGAAAATGCGACTACGAATTGTCAAGAGTTGTACGCATTCCTACATGTCCCGAGGCGAAGTGACCCTCACTCGGACGGTCTCGTAGCGACGCTCGACGCGCGAAAGCCGTCGGTGAAGTGTAGAACGGTGGTATCGTTCCACAGAAACAGCTTGATGTGACTATTCGGGTCTCCGCGACTGCACTGCGGGCACGTCGTCAGAGGCAAACGGTTCTCAACAGTGCTTCTTGGCTAATTTGGAATTCAAAGCGCTCGC
