# Supplementary material for: How Good Are Indirect Tests at Detecting Recombination in Human mtDNA?
Source: G3 (Bethesda). 2013 Jul 1;3(7):1095–104. doi: 10.1534/g3.113.006510 (PMC3704238; doi:10.1534/g3.113.006510)
Supplement: Supporting Information [file supp_g3.113.006510_FileS2.gz › SequenceData/mtDNA_ratehet&popgrowth/10/3rdbase/Infiles/10_5-new.txt]

33 2284
seq00001   TGAGGACTATACAACGCAGCGCGGGGAAGGCCAGTCACTTTACCAATCGGCCAAGCTCTGATAATTGCATCGACAAGACCATACCATTCTTGTCCAAACGCGCAGATTTACGTACCGCGCCACAGGCGTTTTTCTTGCCCCCCCTTAGGATTTATTCCGGAGTTTACGAAGTTGGTTGGTTGCCGGCGGTGCATTATTAGATGAGTAGTCGGAGGGTGAAATCGCGCCCGAGTCAGATCTTGATGTGAGGGCGGGCCCCGCTGCGGGACCTGCCTTTAATATTAAAAGTCATATCTTTCGGGGGGAGCTCTCAGAGCGTGTTGTCTCTCAACCCACGTAACCTTTCGACGTGAAGGTATCTATGATCACGAGGGTCCACTAACGTCCCTCACTTAATGGGACGTCACCCATGACTCTATGCACAGAGATGATCGCTTACCATCTACGAGCCGGAACTGCAGCGTAAACCCAGTCTAAATTTTGAGTTTAGCGACAACAGGTCATGCGTTCCTCTAAGCGCCGCGATGCATCATCTAGAGCAGTATCGCCAGGCCATACGCTGTACGAGCCACCGTTGAGCAGGACTCGGCGGCGTTGACCTGTGTCCATTCAAGAGCGAATCCAGTTTCAAACGCTCAAACAGGCTTGGGCTATACTCTAAGGCCGATTACTTTACCCAGTGGCTCGGTGTGGATAGGCTCCGTCGCGTTAGGACAGCTTTCCACTTTCGAACTGACAGAGATTATCCCGGAACGTGTAACACAAAGTAGGGATCGCGGGCGAACGCGTGGCTGAGTCAGACGGTAATCCATTAACGCTATTTATGGCCTCCCGAGCAACAATAACAATCACAGATTGGACAGTAGCTTTGCCGGGCAGCCAAAGCGCGTGGTCCCACGATATTCTGTTCAGTTGGTGTCGTGATAACGCCTCAATAAGTTGCACACATCAATCCTCTGCTATCCTTTAAGCGTATTTATTTTGTGTTAGAGTCTCCCGAACAGTCCCGATGCGTACCGGCCCGGGCATGCAGGAAGCATATAACAGACAGCGACACTGAGCCGTGTGAATGGCTCATACAACGCCGTTTTGTGCCATGGCAGCTCGTGAGTTCTAATTGTAAAAACTACGGTCAAAGACAATCGCTCTCCTGCAATCGACATTAGATTGTATACCCCATCCAGTTTAGGGTGGTAATATATGATCATTCTGGAAACTATAGTGGATAGCCTGTCAGCGGCAGTGGTTCTTACACCGTCATGGTCAATACCCGACTATTCCTATTCCTTAAGACCTGGTCGAGGTTCATTCTTCTCGATCTACACGGGACCGTAATAGTCTCCGATTGAACAATTCCAAGTCCGAGTTTGTTCAATCGTGTAAATCAGCACCAGGAACTGGCACCCGGAGTGAATGGCACCGGATCGTAACCAGCCGGCGTGATCACGTGAGGGACCACCATTCCAATAGGCCGTCACGACAGCGTGGTGCCTCTGTGGCTCCCGCGGAACAGCTAGCTCGAGAGCCGACGCGCTGTTCATCGATAGCCCTGCGAAATACTTTTTTTTGTGGAACAAAGGCGACATTGCTTGCCACCTATGCTATCTTCACGCGCGCATAGAGTTTAGCTTCCCCGAGCCGCAACCCTAATGGTCCTATTGAGGTCGACTCAACTAACTACTGGAAATAATCTCTAATTAGGCTAGTGGTATGCTCGTTTAACGGCCAACTCGTAGGACCCACTTTGTTAGTGTCCGGGGGTAGGGGTAATTCACACTGCGGCCACGGGAATGCAGTTACTGGGCGATATCGCTTTCACTCTAATTAGGGTAATGCTTATCTAGCCTACCGAAAGTTAGAGAAAACCACAAACATTCCATACATAGAAGCATCCTCCAGTGATGCTCCGAGGAACACAATAATGCGACGATTTCTACGATACTTTGGCTACTCGACTATCTGGAACAAACCATTACCCGGCCAATAGGACAAATTGAAAGGTGAACACACGGGAACCTCTGTGCGTCCGGCACCTTCTGACTGACCGCGAGCGTTAGTGGGGAGGGAAAGATCATTGAGGTGCTCGATGGCGTAAAAATTGATGTTCGGCCGGTCAGACTTGCACCGTGCTGCCGCCCATGGGTAATGTGAGTCTAGGACCGCGCATTCCCTGAAGCCCTAAGGGTACACCTGAAGGCTCCTTCAGTGCGCAACAACATACGACATGGTTTTGTCCTTGGTCAGTCGTCGCAATTTAATCACACGGGAGTCCAAAATCTTGGTA
seq00002   TGAGGACTATACAACGCAGCGCGGGGAAGGCCAGTCACTTTACCAATCGGCCAAGCTCTGATAATTGCATCGACAAGACCATACCATTCTTGTCCAAACGCGCAGATTTACGTACCGCGCCACAGGCGTTTTTCTTGCCCCCCCTTAGGATTTATTCCGGAGTTTACGAAGTTGGTTGGTTGCCGGCGGTGCATTATTAGATGAGTAGTCGGAGGGTGAAATCGCGCCCGAGTCAGATCTTGATGTGAGGGCGGGCCCCGCTGCGGGACCTGCCTTTAATATTAAAAGTCATATCTTTCGGGGGGAGCTCTCAGAGCGTGTTGTCTCTCAACCCACGTAACCTTTCGACGTGAAGGTATCTATGATCACGAGGGTCCACTAACGTCCCTCACTTAATGGGACGTCACCCATGACTCTATGCACAGAGATGATCGCTTACCATCTACGAGCCGGAACTGCAGCGTAAACCCAGTCTAAATTTTGAGTTTAGCGACAACAGGTCATGCGTTCCTCTAAGCGCCGCGATGCATCATCTAGAGCAGTATCGCCAGGCCATACGCTGTACGAGCCACCGTTGAGCAGGACTCGGCGGCGTTGACCTGTGTCCATTCAAGAGCGAATCCAGTTTCAAACGCTCAAACAGGCTTGGGCTATACTCTAAGGCCGATTACTTTACCCAGTGGCTCGGTGTGGATAGGCTCCGTCGCGTTAGGACAGCTTTCCACTTTCGAACTGACAGAGATTATCCCGGAACGTGTAACACAAAGTAGGGATCGCGGGCGAACGCGTGGCTGAGTCAGACGGTAATCCATTAACGCTATTTATGGCCTCCCGAGCAACAATAACAATCACAGATTGGACAGTAGCTTTGCCGGGCAGCCAAAGCGCGTGGTCCCACGATATTCTGTTCAGTTGGTGTCGTGATAACGCCTCAATAAGTTGCACACATCAATCCTCTGCTATCCTTTAAGCGTATTTATTTTGTGTTAGAGTCTCCCGAACAGTCCCGATGCGTACCGGCCCGGGCATGCAGGAAGCATATAACAGACAGCGACACTGAGCCGTGTGAATGGCTCATACAACGCCGTTTTGTGCCATGGCAGCTCGTGAGTTCTAATTGTAAAAACTACGGTCAAAGACAATCGCTCTCCTGCAATCGACATTAGATTGTATACCCCATCCAGTTTAGGGTGGTAATATATGATCATTCTGGAAACTATAGTGGATAGCCTGTCAGCGGCAGTGGTTCTTACACCGTCATGGTCAATACCCGACTATTCCTATTCCTTAAGACCTGGTCGAGGTTCATTCTTCTCGATCTACACGGGACCGTAATAGTCTCCGATTGAACAATTCCAAGTCCGAGTTTGTTCAATCGTGTAAATCAGCACCAGGAACTGGCACCCGGAGTGAATGGCACCGGATCGTAACCAGCCGGCGTGATCACGTGAGGGATCACCATTCCAATAGGCCGTCACGACAGCGTGGTGCCTCTGTGGCTCCCGCGGAACAGCTAGCTCGAGAGCCGACGCGCTGTTCATCGATAGCCCTGCGAAATACTTTTTTTTGTGGAACAAAGGCGACATTGCTTGCCACCTATGCTATCTTCACGCGCGCATAGAGTTTAGCTTCCCCGAGCCGCAACCCTAATGGTCCTATTGAGGTCGACTCAACTAACTACTGGAAATAATCTCTAATTAGGCTAGTGGTATGCTCGTTTAACGGCCAACTCGTAGGACCCACTTTGTTAGTGTCCGGGGGTAGGGGTAGTTCACACTGCGGCCACGGGAATGCAGTTACTGGGCGATATCGCTTTCACTCTAATTAGGGTAATGCTTATCTAGCCTACCGAAAGTTAGAGAAAACCACAAACATTCCATACATAGAAGCATCCTCCAGTGATGCTCCGAGGAACACAATAATGCGACGATTTCAACGATACTTTGGCTACTCGACTATCTGGAACAAACCATTACCCGGCCAATAGGACAAATTGAAAGGTGAACACACGGGAACCTCTGTGCGTCCGGCACCTTCTGACTGACCGCGAGCGTTAGTGGGGAGGGAAAGATCATTGAGGTGCTCGATGGCGTAAAAATTGATGTTCGGCCGGTCAGACTTGCACCGTGCTGCCGCCCATGGGTAATGTGAGTCTAGGACCGCGCATTCCCTGAAGCCCTAAGGGTACACCTGAAGGCTCCTTCAGTGCGCAACAACATACGACATGGTTTTGTCCTTGGTCAGTCGTCGCAATTTAATCACACGGGAGTCCAAAATCTTGGTA
seq00003   TGAGGACTATACAACGCAGCGCGGGGAAGGCCAGTCACTTTACCAATCGGCCAAGCTCTGATAATTGCATCGACAAGACCATACCATTCTTGTCCAAACGCGCAGATTTACGTACCGCGCCACAGGCGTTTTTCTTGCCCCCCCTTAGGATTTATTCCGGAGTTTACGAAGTTGGTTGGTTGCCGGCGGTGCATTATTAGATGAGTAGTCGGAGGGTGAAATCGCGCCGGAGTCAGATCTTGATGTGAGGGCGGGCCCCGCTGCGGGACCTGCCTTTAATATTAAAAGTCATATCTTTCGGGGGGAGCTCTCAGAGCGTGTTGTCTCTCAACCCACGTAACCTTTCGACGTGAAGGTATCTATGATCACGAGGGTCCACTAACGTCCCTCACTTAATGGGACGTCACCCATGACTCTATGCACAGAGATGATCGCTTACCATCTACGAGCCGGAACTGCAGCGTAAACCCAGTCTAAATTTTGAGTTTAGCGACAACAGGTCATGCGTTCCTCTAAGCGCCGCGATGCATCATCTAGAGCAGTATCGCCAGGCCATACGCTGTACGAGCCACCGTTGAGCAGGACTCGGCGGCGTTGACCTGTGTCCATTCAAGAGCGAATCCAGTTTCAAACGCTCAAACAGGCTTGGGCTATACTCTAAGGCCGATTACTTTACCCAGTGGCTCGGTGTGGATAGGCTCCGTCGCGTTAGGACAGCTTTCCACTTTCGAACTGACAGAGATTATCCCGGAACGTGTAACACAAAGTAGGGATCGCGGGCGAACGCGTGGCTGAGTCAGACGGTAATCCATTAACGCTATTTATGGCCTCCCGAGCAACAATAACAATCACAGATTGGACAGTAGCTTTGCCGGGCAGCCAAAGCGCGTGGTCCCACGATATTCTGTTCAGTTGGTGTCGTGATAACGCCTCAATAAGTTGCACACATCAATCCTCTGCTATCCTTTAAGCGTATTTATTTTGTGTTAGAGTCTCCCGAACAGTCCCGATGCGTACCGGCCCGGGCATGCAGGAAGCATATAACAGACAGCGACACTGAGCCGTGTGAATGGCTCATACAACGCCGTTTTGTGCCATGGCAGCTCGTGAGTTCTAATTGTAAAAACTACGGTCAAAGACAATCGCTCTCCTGCAATCGACATTAGATTGTATACCCCATCCAGTTTAGGGTGGTAATATATGATCATTCTGGAAACTATAGTGGATAGCCTGTCAGCGGCAGTGGTTCTTACACCGTCATGGTCAATACCCGACTATTCCTATTCCTTAAGACCTGGTCGAGGTTCATTCTTCTCGATCTACACGGGACCGTAATAGTCTCCGATTGAACAATTCCAAGTCCGAGTTTGTTCAATCGTGTAAATCAGCACCAGGAACTGGCACCCGGAGTGAATGGCACCGGATCGTAACCAGCCGGCGTGATCACGTGAGGGATCACCATTCCAATAGGCCGTCACGACAGCGTGGTGCCTCTGTGGCTCCCGCGGAACAGCTAGCTCGAGAGCCGACGCGCTGTTCATCGATAGCCCTGCGAAATACTTTTTTTTGTGGAACAAAGGCGACATTGCTTGCCACCTATGCTATCTTCACGCGCGCATAGAGTTTAGCTTCCCCGAGCCGCAACCCTAATGGTCCTATTGAGGTCGACTCAACTAACTACTGGAAATAATCTCTAATTAGGCTAGTGGTATGCTCGTTTAACGGCCAACTCGTAGGACCCACTTTGTTAGTGTCCGGGGGTAGGGGTAGTTCACACTGCGGCCACGGGAATGCAGTTACTGGGCGATATCGCTTTCACTCTAATTAGGGTAATGCTTATCTAGCCTACCGAAAGTTAGAGAAAACCACAAACATTCCATACATAGAAGCATCCTCCAGTGATGCTCCGAGGAACACAATAATGCGACGATTTCAACGATACTTTGGCTACTCGACTATCTGGAACAAACCATTACCCGGCCAATAGGACAAATTGAAAGGTGAACACACGGGAACCTCTGTGCGTCCGGCACCTTCTGACTGACCGCGAGCGTTAGTGGGGAGGGAAAGATCATTGAGGTGCTCGATGGCGTAAAAATTGATGTTCGGCCGGTCAGACTTGCACCGTGCTGCCGCCCATGGGTAATGTGAGTCTAGGACCGCGCATTCCCTGAAGCCCTAAGGGTACACCTGAAGGCTCCTTCAGTGCGCAACAACATACGACATGGTTTTGTCCTTGGTCAGTCGTCGCAATTTAATCACACGGGAGTCCAAAATCTTGGTA
seq00004   TGAGGACTATACAACGCAGCGCGGGGAAGGCCAGTCACTTTACCAATCGGCCAAGCTCTGATAATTGCATCGACAAGACCATACCATTCTTGTCCAAACGCGCAGATTTACGTACCGCGCCACAGGCGTTTTTCTTGCCCCCCCTTAGGATTTATTCCGGAGTTTACGAAGTTGGTTGGTTGCCGGCGGTGCATTATTAGATGAGTAGTCGGAGGGTGAAATCGCGCCCGAGTCAGATCTTGATGTGAGGGCGGGCCCCGCTGCGGGACCTGCCTTTAATATTAAAAGTCATATCTTTCGGGGGGAGCTCTCAGAGCGTGTTGTCTCTCAACCCACGTAACCTTTCGACGTGAAGGTATCTATGATCACGAGGGTCCACTAACGTCCCTCACTTAATGGGACGTCACCCATGACTCTATGCACAGAGATGATCGCTTACCATCTACGAGCCGGAACTGCAGCGTAAACCCAGTCTAAATTTTGAGTTTAGCGACAACAGGTCATGCGTTCCTCTAAGCGCCGCGATGCATCATCTAGAGCAGTATCGCCAGGCCATACGCTGTACGAGCCACCGTTGAGCAGGACTCGGCGGCGTTGACCTGTGTCCATTCAAGAGCGAATCCAGTTTCAAACGCTCAAACAGGCTTGGGCTATACTCTAAGGCCGATTACTTTACCCAGTGGCTCGGTGTGGATAGGCTCCGTCGCGTTAGGACAGCTTTCCACTTTCGAACTGACAGAGATTATCCCGGAACGTGTAACACAAAGTAGGGATCGCGGGCGAACGCGTGGCTGAGTCAGACGGTAATCCATTAACGCTATTTATGGCCTCCCGAGCAACAATAACAATCACAGATTGGACAGTAGCTTTGCCGGGCAGCCAAAGCGCGTGGTCCCACGATATTCTGTTCAGTTGGTGTCGTGATAACGCCTCAATAAGTTGCACACATCAATCCTCTGCTATCCTTTAAGCGTATTTATTTTGTGTTAGAGTCTCCCGAACAGTCCCGATGCGTACCGGCCCGGGCATGCAGGAAGCATATAACAGACAGCGACACTGAGCCGTGTGAATGGCTCATACAACGCCGTTTTGTGCCATGGCAGCTCGTGAGTTCTAATTGTAAAAACTACGGTCAAAGACAATCGCTCTCCTGCAATCGACATTAGATTGTATACCCCATCCAGTTTAGGGTGGTAATATATGATCATTCTGGAAACTATAGTGGATAGCCTGTCAGCGGCAGTGGTTCTTACACCGTCATGGTCAATACCCGACTATTCCTATTCCTTAAGACCTGGTCGAGGTTCATTCTTCTCGATCTACACGGGACCGTAATAGTCTCCGATTGAACAATTCCAAGTCCGAGTTTGTTCAATCGTGTAAATCAGCACCAGGAACTGGCACCCGGAGTGAATGGCACCGGATCGTAACCAGCCGGCGTGATCACGTGAGGGATCACCATTCCAATAGGCCGTCACGACAGCGTGGTGCCTCTGTGGCTCCCGCGGAACAGCTAGCTCGAGAGCCGACGCGCTGTTCATCGATAGCCCTGCGAAATACTTTTTTTTGTGGAACAAAGGCGACATTGCTTGCCACCTATGCTATCTTCACGCGCGCATAGAGTTTAGCTTCCCCGAGCCGCAACCCTAATGGTCCTATTGAGGTCGACTCAACTAACTACTGGAAATAATCTCTAATTAGGCTAGTGGTATGCTCGTTTAACGGCCAACTCGTAGGACCCACTTTGTTAGTGTCCGGGGGTAGGGGTAGTTCACACTGCGGCCACGGGAATGCAGTTACTGGGCGATATCGCTTTCACTCTAATTAGGGTAATGCTTATCTAGCCTACCGAAAGTTAGAGAAAACCACAAACATTCCATACATAGAAGCATCCTCCAGTGATGCTCCGAGGAACACAATAATGCGACGATTTCAACGATACTTTGGCTACTCGACTATCTGGAACAAACCATTACCCGGCCAATAGGACAAATTGAAAGGTGAACACACGGGAACCTCTGTGCGTCCGGCACCTTCTGACTGACCGCGAGCGTTAGTGGGGAGGGAAAGATCATTGAGGTGCTCGATGGCGTAAAAATTGATGTTCGGCCGGTCAGACTTGCACCGTGCTGCCGCCCATGGGTAATGTGAGTCTAGGACCGCGCATTCCCTGAAGCCCTAAGGGTACACCTGAAGGCTCCTTCAGTGCGCAACAACATACGACATGGTTTTGTCCTTGGTCAGTCGTCGCAATTTAATCACACGGGAGTCCAAAATCTTGGTA
seq00005   TGAGGACTATACAACGCAGCGCGGGGAAGGCCAGTCACTTTACCAATCGGCCAAGCTCTGATAATTGCATCGACAAGACCATACCATTCTTGTCCAAACGCGCAGATTTACGTACCGCGCCACAGGCGTTTTTCTTGCCCCCCCTTAGGATTTATTCCGGAGTTTACGAAGTTGGTTGGTTGCCGGCGGTGCATTATTAGATGAGTAGTCGGAGGGTGAAATCGCGCCCGAGTCAGATCTTGATGTGAGGGCGGGCCCCGCTGCGGGACCTGCCTTTAATATTAAAAGTCATATCTTTCGGGGGGAGCTCTCAGAGCGTGTTGTCTCTCAACCCACGTAACCTTTCGACGTGAAGGTATCTATGATCACGAGGGTCCACTAACGTCCCTCACTTAATGGGACGTCACCCATGACTCTATGCACAGAGATGATCGCTTACCATCTACGAGCCGGAACTGCAGCGTAAACCCAGTCTAAATTTTGAGTTTAGCGACAACAGGTCATGCGTTCCTCTAAGCGCCGCGATGCATCATCTAGAGCAGTATCGCCAGGCCATACGCTGTACGAGCCACCGTTGAGCAGGACTCGGCGGCGTTGACCTGTGTCCATTCAAGAGCGAATCCAGTTTCAAACGCTCAAACAGGCTTGGGCTATACTCTAAGGCCGATTACTTTACCCAGTGGCTCGGTGTGGATAGGCTCCGTCGCGTTAGGACAGCTTTCCACTTTCGAACTGACAGAGATTATCCCGGAACGTGTAACACAAAGTAGGGATCGCGGGCGAACGCGTGGCTGAGTCAGACGGTAATCCATTAACGCTATTTATGGCCTCCCGAGCAACAATAACAATCACAGATTGGACAGTAGCTTTGCCGGGCAGCCAAAGCGCGTGGTCCCACGATATTCTGTTCAGTTGGTGTCGTGATAACGCCTCAATAAGTTGCACACATCAATCCTCTGCTATCCTTTAAGCGTATTTATTTTGTGTTAGAGTCTCCCGAACAGTCCCGATGCGTACCGGCCCGGGCATGCAGGAAGCATATAACAGACAGCGACACTGAGCCGTGTGAATGGCTCATACAACGCCGTTTTGTGCCATGGCAGCTCGTGAGTTCTAATTGTAAAAACTACGGTCAAAGACAATCGCTCTCCTGCAATCGACATTAGATTGTATACCCCATCCAGTTTAGGGTGGTAATATATGATCATTCTGGAAACTATAGTGGATAGCCTGTCAGCGGCAGTGGTTCTTACACCGTCATGGTCAATACCCGACTATTCCTATTCCTTAAGACCTGGTCGAGGTTCATTCTTCTCGATCTACACGGGACCGTAATAGTCTCCGATTGAACAATTCCAAGTCCGAGTTTGTTCAATCGTGTAAATCAGCACCAGGAACTGGCACCCGGAGTGAATGGCACCGGATCGTAACCAGCCGGCGTGATCACGTGAGGGACCACCATTCCAATAGGCCGTCACGACAGCGTGGTGCCTCTGTGGCTCCCGCGGAACAGCTAGCTCGAGAGCCGACGCGCTGTTCATCGATAGCCCTGCGAAATACTTTTTTTTGTGGAACAAAGGCGACATTGCTTGCCACCTATGCTATCTTCACGCGCGCATAGAGTTTAGCTTCCCCGAGCCGCAACCCTAATGGTCCTATTGAGGTCGACTCAACTAACTACTGGAAATAATCTCTAATTAGGCTAGTGGTATGCTCGTTTAACGGCCAACTCGTAGGACCCACTTTGTTAGTGTCCGGGGGTAGGGGTAATTCACACTGCGGCCACGGGAATGCAGTTACTGGGCGATATCGCTTTCACTCTAATTAGGGTAATGCTTATCTAGCCTACCGAAAGTTAGAGAAAACCACAAACATTCCATACATAGAAGCATCCTCCAGTGATGCTCCGAGGAACACAATAATGCGACGATTTCAACGATACTTTGGCTACTCGACTATCTGGAACAAACCATTACCCGGCCAATAGGACAAATTGAAAGGTGAACACACGGGAACCTCTGTACGTCCGGCACCTTCTGACTGACCGCGAGCGTTAGTGGGGAGGGAAAGATCATTGAGGTGCTCGATGGCGTAAAAATTGATGTTCGGCCGGTCAGACTTGCACCGTGCTGCCGCCCATGGGTAATGTGAGTCTAGGACCGCGCATTCCCTGAAGCCCTAAGGGTACACCTGAAGGCTCCTTCAGTGCGCAACAACATACGACATGGTTTTGTCCTTGGTCAGTCGTCGCAATTTAATCACACGGGAGTCCAAAATCTTGGTA
seq00006   TGAGGACTATACAACGCAGCGCGGGGAAGGCCAGTCACTTTACCAATCGGCCAAGCTCTGATAATTGCATCGACAAGACCATACCATTCTTGTCCAAACGCGCAGATTTACGTACCGCGCCACAGGCGTTTTTCTTGCCCCCCCTTAGGATTTATTCCGGAGTTTACGAAGTTGGTTGGTTGCCGGCGGTGCATTATTAGATGAGTAGTCGGAGGGTGAAATCGCGCCCGAGTCAGATCTTGATGTGAGGGCGGGCCCCGCTGCGGGACCTGCCTTTAATATTAAAAGTCATATCTTTCGGGGGGAGCTCTCAGAGCGTGTTGTCTCTCAACCCACGTAACCTTTCGACGTGAAGGTATCTATGATCACGAGGGTCCACTAACGTCCCTCACTTAATGGGACGTCACCCATGACTCTATGCACAGAGATGATCGCTTACCATCTACGAGCCGGAACTGCAGCGTAAACCCAGTCTAAATTTTGAGTTTAGCGACAACAGGTCATGCGTTCCTCTAAGCGCCGCGATGCATCATCTAGAGCAGTATCGCCAGGCCATACGCTGTACGAGCCACCGTTGAGCAGGACTCGGCGGCGTTGACCTGTGTCCATTCAAGAGCGAATCCAGTTTCAAACGCTCAAACAGGCTTGGGCTATACTCTAAGGCCGATTACTTTACCCAGTGGCTCGGTGTGGATAGGCTCCGTCGCGTTAGGACAGCTTTCCACTTTCGAACTGACAGAGATTATCCCGGAACGTGTAACACAAAGTAGGGATCGCGGGCGAACGCGTGGCTGAGTCAGACGGTAATCCATTAACGCTATTTATGGCCTCCCGAGCAACAATAACAATCACAGATTGGACAGTAGCTTTGCCGGGCAGCCAAAGCGCGTGGTCCCACGATATTCTGTTCAGTTGGTGTCGTGATAACGCCTCAATAAGTTGCACACATCAATCCTCTGCTATCCTTTAAGCGTATTTATTTTGTGTTAGAGTCTCCCGAACAGTCCCGATGCGTACCGGCCCGGGCATGCAGGAAGCATATAACAGACAGCGACACTGAGCCGTGTGAATGGCTCATACAACGCCGTTTTGTGCCATGGCAGCTCGTGAGTTCTAATTGTAAAAACTACGGTCAAAGACAATCGCTCTCCTGCAATCGACATTAGATTGTATACCCCATCCAGTTTAGGGTGGTAATATATGATCATTCTGGAAACTATAGTGGATAGCCTGTCAGCGGCAGTGGTTCTTACACCGTCATGGTCAATACCCGACTATTCCTATTCCTTAAGACCTGGTCGAGGTTCATTCTTCTCGATCTACACGGGACCGTAATAGTCTCCGATTGAACAATTCCAAGTCCGAGTTTGTTCAATCGTGTAAATCAGCACCAGGAACTGGCACCCGGAGTGAATGGCACCGGATCGTAACCAGCCGGCGTGATCACGTGAGGGATCACCATTCCAATAGGCCGTCACGACAGCGTGGTGCCTCTGTGGCTCCCGCGGAACAGCTAGCTCGAGAGCCGACGCGCTGTTCATCGATAGCCCTGCGAAATACTTTTTTTTGTGGAACAAAGGCGACATTGCTTGCCACCTATGCTATCTTCACGCGCGCATAGAGTTTAGCTTCCCCGAGCCGCAACCCTAATGGTCCTATTGAGGTCGACTCAACTAACTACTGGAAATAATCTCTAATTAGGCTAGTGGTATGCTCGTTTAACGGCCAACTCGTAGGACCCACTTTGTTAGTGTCCGGGGGTAGGGGTAGTTCACACTGCGGCCACGGGAATGCAGTTACTGGGCGATATCGCTTTCACTCTAATTAGGGTAATGCTTATCTAGCCTACCGAAAGTTAGAGAAAACCACAAACATTCCATACATAGAAGCATCCTCCAGTGATGCTCCGAGGAACACAATAATGCGACGATTTCAACGATACTTTGGCTACTCGACTATCTGGAACAAACCATTACCCGGCCAATAGGACAAATTGAAAGGTGAACACACGGGAACCTCTGTGCGTCCGGCACCTTCTGACTGACCGCGAGCGTTAGTGGGGAGGGAAAGATCATTGAGGTGCTCGATGGCGTAAAAATTGATGTTCGGCCGGTCAGACTTGCACCGTGCTGCCGCCCATGGGTAATGTGAGTCTAGGACCGCGCATTCCCTGAAGCCCTAAGGGTACACCTGAAGGCTCCTTCAGTGCGCAACAACATACGACATGGTTTTGTCCTTGGTCAGTCGTCGCAATTTAATCACACGGGAGTCCAAAATCTTGGTA
seq00007   TGAGGACTATACAACGCAGCGCGGGGAAGGCCAGTCACTTTACCAATCGGCCAAGCTCTGATAATTGCATCGACAAGACCATACCATTCTTGTCCAAACGCGCAGATTTACGTACCGCGCCACAGGCGTTTTTCTTGCCCCCCCTTAGGATTTATTCCGGAGTTTACGAAGTTGGTTGGTTGCCGGCGGTGCATTATTAGATGAGTAGTCGGAGGGTGAAATCGCGCCCGAGTCAGATCTTGATGTGAGGGCGGGCCCCGCTGCGGGACCTGCCTTTAATATTAAAAGTCATATCTTTCGGGGGGAGCTCTCAGAGCGTGTTGTCTCTCAACCCACGTAACCTTTCGACGTGAAGGTATCTATGATCACGAGGGTCCACTAACGTCCCTCACTTAATGGGACGTCACCCATGACTCTATGCACAGAGATGATCGCTTACCATCTACGAGCCGGAACTGCAGCGTAAACCCAGTCTAAATTTTGAGTTTAGCGACAACAGGTCATGCGTTCCTCTAAGCGCCGCGATGCATCATCTAGAGCAGTATCGCCAGGCCATACGCTGTACGAGCCACCGTTGAGCAGGACTCGGCGGCGTTGACCTGTGTCCATTCAAGAGCGAATCCAGTTTCAAACGCTCAAACAGGCTTGGGCTATACTCTAAGGCCGATTACTTTACCCAGTGGCTCGGTGTGGATAGGCTCCGTCGCGTTAGGACAGCTTTCCACTTTCGAACTGACAGAGATTATCCCGGAACGTGTAACACAAAGTAGGGATCGCGGGCGAACGCGTGGCTGAGTCAGACGGTAATCCATTAACGCTATTTATGGCCTCCCGAGCAACAATAACAATCACAGATTGGACAGTAGCTTTGCCGGGCAGCCAAAGCGCGTGGTCCCACGATATTCTGTTCAGTTGGTGTCGTGATAACGCCTCAATAAGTTGCACACATCAATCCTCTGCTATCCTTTAAGCGTATTTATTTTGTGTTAGAGTCTCCCGAACAGTCCCGATGCGTACCGGCCCGGGCATGCAGGAAGCATATAACAGACAGCGACACTGAGCCGTGTGAATGGCTCATACAACGCCGTTTTGTGCCATGGCAGCTCGTGAGTTCTAATTGTAAAAACTACGGTCAAAGACAATCGCTCTCCTGCAATCGACATTAGATTGTATACCCCATCCAGTTTAGGGTGGTAATATATGATCATTCTGGAAACTATAGTGGATAGCCTGTCAGCGGCAGTGGTTCTTACACCGTCATGGTCAATACCCGACTATTCCTATTCCTTAAGACCTGGTCGAGGTTCATTCTTCTCGATCTACACGGGACCGTAATAGTCTCCGATTGAACAATTCCAAGTCCGAGTTTGTTCAATCGTGTAAATCAGCACCAGGAACTGGCACCCGGAGTGAATGGCACCGGATCGTAACCAGCCGGCGTGATCACGTGAGGGACCACCATTCCAATAGGCCGTCACGACAGCGTGGTGCCTCTGTGGCTCCCGCGGAACAGCTAGCTCGAGAGCCGACGCGCTGTTCATCGATAGCCCTGCGAAATACTTTTTTTTGTGGAACAAAGGCGACATTGCTTGCCACCTATGCTATCTTCACGCGCGCATAGAGTTTAGCTTCCCCGAGCCGCAACCCTAATGGTCCTATTGAGGTCGACTCAACTAACTACTGGAAATAATCTCTAATTAGGCTAGTGGTATGCTCGTTTAACGGCCAACTCGTAGGACCCACTTTGTTAGTGTCCGGGGGTAGGGGTAATTCACACTGCGGCCACGGGAATGCAGTTACTGGGCGATATCGCTTTCACTCTAATTAGGGTAATGCTTATCTAGCCTACCGAAAGTTAGAGAAAACCACAAACATTCCATACATAGAAGCATCCTCCAGTGATGCTCCGAGGAACACAATAATGCGACGATTTCTACGATACTTTGGCTACTCGACTATCTGGAACAAACCATTACCCGGCCAATAGGACAAATTGAAAGGTGAACACACGGGAACCTCTGTGCGTCCGGCACCTTCTGACTGACCGCGAGCGTTAGTGGGGAGGGAAAGATCATTGAGGTGCTCGATGGCGTAAAAATTGATGTTCGGCCGGTCAGACTTGCACCGTGCTGCCGCCCATGGGTAATGTGAGTCTAGGACCGCGCATTCCCTGAAGCCCTAAGGGTACACCTGAAGGCTCCTTCAGTGCGCAACAACATACGACATGGTTTTGTCCTTGGTCAGTCGTCGCAATTTAATCACACGGGAGTCCAAAATCTTGGTA
seq00008   TGAGGACTATACAACGCAGCGCGGGGAAGGCCAGTCACTTTACCAATCGGCCAAGCTCTGATAATTGCATCGACAAGACCATACCATTCTTGTCCAAACGCGCAGATTTACGTACCGCGCCACAGGCGTTTTTCTTGCCCCCCCTTAGGATTTATTCCGGAGTTTACGAAGTTGGTTGGTTGCCGGCGGTGCATTATTAGATGAGTAGTCGGAGGGTGAAATCGCGCCCGAGTCAGATCTTGATGTGAGGGCGGGCCCCGCTGCGGGACCTGCCTTTAATATTAAAAGTCATATCTTTCGGGGGGAGCTCTCAGAGCGTGTTGTCTCTCAACCCACGTAACCTTTCGACGTGAAGGTATCTATGATCACGAGGGTCCACTAACGTCCCTCACTTAATGGGACGTCACCCATGACTCTATGCACAGAGATGATCGCTTACCATCTACGAGCCGGAACTGCAGCGTAAACCCAGTCTAAATTTTGAGTTTAGCGACAACAGGTCATGCGTTCCTCTAAGCGCCGCGATGCATCATCTAGAGCAGTATCGCCAGGCCATACGCTGTACGAGCCACCGTTGAGCAGGACTCGGCGGCGTTGACCTGTGTCCATTCAAGAGCGAATCCAGTTTCAAACGCTCAAACAGGCTTGGGCTATACTCTAAGGCCGATTACTTTACCCAGTGGCTCGGTGTGGATAGGCTCCGTCGCGTTAGGACAGCTTTCCACTTTCGAACTGACAGAGATTATCCCGGAACGTGTAACACAAAGTAGGGATCGCGGGCGAACGCGTGGCTGAGTCAGACGGTAATCCATTAACGCTATTTATGGCCTCCCGAGCAACAATAACAATCACAGATTGGACAGTAGCTTTGCCGGGCAGCCAAAGCGCGTGGTCCCACGATATTCTGTTCAGTTGGTGTCGTGATAACGCCTCAATAAGTTGCACACATCAATCCTCTGCTATCCTTTAAGCGTATTTATTTTGTGTTAGAGTCTCCCGAACAGTCCCGATGCGTACCGGCCCGGGCATGCAGGAAGCATATAACAGACAGCGACACTGAGCCGTGTGAATGGCTCATACAACGCCGTTTTGTGCCATGGCAGCTCGTGAGTTCTAATTGTAAAAACTACGGTCAAAGACAATCGCTCTCCTGCAATCGACATTAGATTGTATACCCCATCCAGTTTAGGGTGGTAATATATGATCATTCTGGAAACTATAGTGGATAGCCTGTCAGCGGCAGTGGTTCTTACACCGTCATGGTCAATACCCGACTATTCCTATTCCTTAAGACCTGGTCGAGGTTCATTCTTCTCGATCTACACGGGACCGTAATAGTCTCCGATTGAACAATTCCAAGTCCGAGTTTGTTCAATCGTGTAAATCAGCACCAGGAACTGGCACCCGGAGTGAATGGCACCGGATCGTAACCAGCCGGCGTGATCACGTGAGGGATCACCATTCCAATAGGCCGTCACGACAGCGTGGTGCCTCTGTGGCTCCCGCGGAACAGCTAGCTCGAGAGCCGACGCGCTGTTCATCGATAGCCCTGCGAAATACTTTTTTTTGTGGAACAAAGGCGACATTGCTTGCCACCTATGCTATCTTCACGCGCGCATAGAGTTTAGCTTCCCCGAGCCGCAACCCTAATGGTCCTATTGAGGTCGACTCAACTAACTACTGGAAATAATCTCTAATTAGGCTAGTGGTATGCTCGTTTAACGGCCAACTCGTAGGACCCACTTTGTTAGTGTCCGGGGGTAGGGGTAGTTCACACTGCGGCCACGGGAATGCAGTTACTGGGCGATATCGCTTTCACTCTAATTAGGGTAATGCTTATCTAGCCTACCGAAAGTTAGAGAAAACCACAAACATTCCATACATAGAAGCATCCTCCAGTGATGCTCCGAGGAACACAATAATGCGACGATTTCAACGATACTTTGGCTACTCGACTATCTGGAACAAACCATTACCCGGCCAATAGGACAAATTGAAAGGTGAACACACGGGAACCTCTGTGCGTCCGGCACCTTCTGACTGACCGCGAGCGTTAGTGGGGAGGGAAAGATCATTGAGGTGCTCGATGGCGTAAAAATTGATGTTCGGCCGGTCAGACTTGCACCGTGCTGCCGCCCATGGGTAATGTGAGTCTAGGACCGCGCATTCCCTGAAGCCCTAAGGGTACACCTGAAGGCTCCTTCAGTGCGCAACAACATACGACATGGTTTTGTCCTTGGTCAGTCGTCGCAATTTAATCACACGGGAGTCCAAAATCTTGGTA
seq00009   TGAGGACTATACAACGCAGCGCGGGGAAGGCCAGTCACTTTACCAATCGGCCAAGCTCTGATAATTGCATCGACAAGACCATACCATTCTTGTCCAAACGCGCAGATTTACGTACCGCGCCACAGGCGTTTTTCTTGCCCCCCCTTAGGATTTATTCCGGAGTTTACGAAGTTGGTTGGTTGCCGGCGGTGCATTATTAGATGAGTAGTCGGAGGGTGAAATCGCGCCCGAGTCAGATCTTGATGTGAGGGCGGGCCCCGCTGCGGGACCTGCCTTTAATATTAAAAGTCATATCTTTCGGGGGGAGCTCTCAGAGCGTGTTGTCTCTCAACCCACGTAACCTTTCGACGTGAAGGTATCTATGATCACGAGGGTCCACTAACGTCCCTCACTTAATGGGACGTCACCCATGACTCTATGCACAGAGATGATCGCTTACCATCTACGAGCCGGAACTGCAGCGTAAACCCAGTCTAAATTTTGAGTTTAGCGACAACAGGTCATGCGTTCCTCTAAGCGCCGCGATGCATCATCTAGAGCAGTATCGCCAGGCCATACGCTGTACGAGCCACCGTTGAGCAGGACTCGGCGGCGTTGACCTGTGTCCATTCAAGAGCGAATCCAGTTTCAAACGCTCAAACAGGCTTGGGCTATACTCTAAGGCCGATTACTTTACCCAGTGGCTCGGTGTGGATAGGCTCCGTCGCGTTAGGACAGCTTTCCACTTTCGAACTGACAGAGATTATCCCGGAACGTGTAACACAAAGTAGGGATCGCGGGCGAACGCGTGGCTGAGTCAGACGGTAATCCATTAACGCTATTTATGGCCTCCCGAGCAACAATAACAATCACAGATTGGACAGTAGCTTTGCCGGGCAGCCAAAGCGCGTGGTCCCACGATATTCTGTTCACTTGGTGTCGTGATAACGCCTCAATAAGTTGCACACATCAATCCTCTGCTATCCTTTAAGCGTATTTATTTTGTGTTAGAGTCTCCCGAACAGTCCCGATGCGTACCGGCCCGGGCATGCAGGAAGCATATAACAGACAGCGACACTGAGCCGTGTGAATGGCTCATACAACGCCGTTTTGTGCCATGGCAGCTCGTGAGTTCTAATTGTAAAAACTACGGTCAAAGACAATCGCTCTCCTGCAATCGACATTAGATTGTATACCCCATCCAGTTTAGGGTGGTAATATATGATCATTCTGGAAACTATAGTGGATAGCCTGTCAGCGGCAGTGGTTCTTACACCGTCATGGTCAATACCCGACTATTCCTATTCCTTAAGACCTGGTCGAGGTTCATTCTTCTCGATCTACACGGGACCGTAATAGTCTCCGATTGAACAATTCCAAGTCCGAGTTTGTTCAATCGTGTAAATCAGCACCAGGAACTGGCACCCGGAGTGAATGGCACCGGATCGTAACCAGCCGGCGTGATCACGTGAGGGATCACCATTCCAATAGGCCGTCACGACAGCGTGGTGCCTCTGTGGCTCCCGCGGAACAGCTAGCTCGAGAGCCGACGCGCTGTTCATCGATAGCCCTGCGAAATACTTTTTTTTGTGGAACAAAGGCGACATTGCTTGCCACCTATGCTATCTTCACGCGCGCATAGAGTTTAGCTTCCCCGAGCCGCAACCCTAATGGTCCTATTGAGGTCGACTCAACTAACTACTGGAAATAATCTCTAATTAGGCTAGTGGTATGCTCGTTTAACGGCCAACTCGTAGGACCCACTTTGTTAGTGTCCGGGGGTAGGGGTAGTTCACACTGCGGCCACGGGAATGCAGTTACTGGGCGATATCGCTTTCACTCTAATTAGGGTAATGCTTATCTAGCCTACCGAAAGTTAGAGAAAACCACAAACATTCCATACATAGAAGCATCCTCCAGTGATGCTCCGAGGAACACAATAATGCGACGATTTCAACGATACTTTGGCTACTCGACTATCTGGAACAAACCATTACCCGGCCAATAGGACAAATTGAAAGGTGAACACACGGGAACCTCTGTGCGTCCGGCACCTTCTGACTGACCGCGAGCGTTAGTGGGGAGGGAAAGATCATTGAGGTGCTCGATGGCGTAAAAATTGATGTTCGGCCGGTCAGACTTGCACCGTGCTGCCGCCCATGGGTAATGTGAGTCTAGGACCGCGCATTCCCTGAAGCCCTAAGGGTACACCTGAAGGCTCCTTCAGTGCGCAACAACATACGACATGGTTTTGTCCTTGGTCAGTCGTCGCAATTTAATCACACGGGAGTCCAAAATCTTGGTA
seq00010   TGAGGACTATACAACGCAGCGCGGGGAAGGCCAGTCACTTTACCAATCGGCCAAGCTCTGATAATTGCATCGACAAGACCATACCATTCTTGTCCAAACGCGCAGATTTACGTACCGCGCCACAGGCGTTTTTCTTGCCCCCCCTTAGGATTTATTCCGGAGTTTACGAAGTTGGTTGGTTGCCGGCGGTGCATTATTAGATGAGTAGTCGGAGGGTGAAATCGCGCCCGAGTCAGATCTTGATGTGAGGGCGGGCCCCGCTGCGGGACCTGCCTTTAATATTAAAAGTCATATCTTTCGGGGGGAGCTCTCAGAGCGTGTTGTCTCTCAACCCACGTAACCTTTCGACGTGAAGGTATCTATGATCACGAGGGTCCACTAACGTCCCTCACTTAATGGGACGTCACCCATGACTCTATGCACAGAGATGATCGCTTACCATCTACGAGCCGGAACTGCAGCGTAAACCCAGTCTAAATTTTGAGTTTAGCGACAACAGGTCATGCGTTCCTCTAAGCGCCGCGATGCATCATCTAGAGCAGTATCGCCAGGCCATACGCTGTACGAGCCACCGTTGAGCAGGACTCGGCGGCGTTGACCTGTGTCCATTCAAGAGCGAATCCAGTTTCAAACGCTCAAACAGGCTTGGGCTATACTCTAAGGCCGATTACTTTACCCAGTGGCTCGGTGTGGATAGGCTCCGTCGCGTTAGGACAGCTTTCCACTTTCGAACTGACAGAGATTATCCCGGAACGTGTAACACAAAGTAGGGATCGCGGGCGAACGCGTGGCTGAGTCAGACGGTAATCCATTAACGCTATTTATGGCCTCCCGAGCAACAATAACAATCACAGATTGGACAGTAGCTTTGCCGGGCAGCCAAAGCGCGTGGTCCCACGATATTCTGTTCAGTTGGTGTCGTGATAACGCCTCAATAAGTTGCACACATCAATCCTCTGCTATCCTTTAAGCGTATTTATTTTGTGTTAGAGTCTCCCGAACAGTCCCGATGCGTACCGGCCCGGGCATGCAGGAAGCATATAACAGACAGCGACACTGAGCCGTGTGAATGGCTCATACAACGCCGTTTTGTGCCATGGCAGCTCGTGAGTTCTAATTGTAAAAACTACGGTCAAAGACAATCGCTCTCCTGCAATCGACATTAGATTGTATACCCCATCCAGTTTAGGGTGGTAATATATGATCATTCTGGAAACTATAGTGGATAGCCTGTCAGCGGCAGTGGTTCTTACACCGTCATGGTCAATACCCGACTATTCCTATTCCTTAAGACCTGGTCGAGGTTCATTCTTCTCGATCTACACGGGACCGTAATAGTCTCCGATTGAACAATTCCAAGTCCGAGTTTGTTCAATCGTGTAAATCAGCACCAGGAACTGGCACCCGGAGTGAATGGCACCGGATCGTAACCAGCCGGCGTGATCACGTGAGGGATCACCATTCCAATAGGCCGTCACGACAGCGTGGTGCCTCTGTGGCTCCCGCGGAACAGCTAGCTCGAGAGCCGACGCGCTGTTCATCGATAGCCCTGCGAAATACTTTTTTTTGTGGAACAAAGGCGACATTGCTTGCCACCTATGCTATCTTCACGCGCGCATAGAGTTTAGCTTCCCCGAGCCGCAACCCTAATGGTCCTATTGAGGTCGACTCAACTAACTACTGGAAATAATCTCTAATTAGGCTAGTGGTATGCTCGTTTAACGGCCAACTCGTAGGACCCACTTTGTTAGTGTCCGGGGGTAGGGGTAGTTCACACTGCGGCCACGGGAATGCAGTTACTGGGCGATATCGCTTTCACTCTAATTAGGGTAATGCTTATCTAGCCTACCGAAAGTTAGAGAAAACCACAAACATTCCATACATAGAAGCATCCTCCAGTGATGCTCCGAGGAACACAATAATGCGACGATTTCAACGATACTTTGGCTACTCGACTATCTGGAACAAACCATTACCCGGCCAATAGGACAAATTGAAAGGTGAACACACGGGAACCTCTGTGCGTCCGGCACCTTCTGACTGACCGCGAGCGTTAGTGGGGAGGGAAAGATCATTGAGGTGCTCGATGGCGTAAAAATTGATGTTCGGCCGGTCAGACTTGCACCGTGCTGCCGCCCATGGGTAATGTGAGTCTAGGACCGCGCATTCCCTGAAGCCCTAAGGGTACACCTGAAGGCTCCTTCAGTGCGCAACAACATACGACATGGTTTTGTCCTTGGTCAGTCGTCGCAATTTAATCACACGGGAGTCCAAAATCTTGGTA
seq00011   TGAGGACTATACAACGCAGCGCGGGGAAGGCCAGTCACTTTACCAATCGGCCAAGCTCTGATAATTGCATCGACAAGACCATACCATTCTTGTCCAAACGCGCAGATTTACGTACCGCGCCACAGGCGTTTTTCTTGCCCCCCCTTAGGATTTATTCCGGAGTTTACGAAGTTGGTTGGTTGCCGGCGGTGCATTATTAGATGAGTAGTCGGAGGGTGAAATCGCGCCCGAGTCAGATCTTGATGTGAGGGCGGGCCCCGCTGCGGGACCTGCCTTTAATATTAAAAGTCATATCTTTCGGGGGGAGCTCTCAGAGCGTGTTGTCTCTCAACCCACGTAACCTTTCGACGTGAAGGTATCTATGATCACGAGGGTCCACTAACGTCCCTCACTTAATGGGACGTCACCCATGACTCTATGCACAGAGATGATCGCTTACCATCTACGAGCCGGAACTGCAGCGTAAACCCAGTCTAAATTTTGAGTTTAGCGACAACAGGTCATGCGTTCCTCTAAGCGCCGCGATGCATCATCTAGAGCAGTATCGCCAGGCCATACGCTGTACGAGCCACCGTTGAGCAGGACTCGGCGGCGTTGACCTGTGTCCATTCAAGAGCGAATCCAGTTTCAAACGCTCAAACAGGCTTGGGCTATACTCTAAGGCCGATTACTTTACCCAGTGGCTCGGTGTGGATAGGCTCCGTCGCGTTAGGACAGCTTTCCACTTTCGAACTGACAGAGATTATCCCGGAACGTGTAACACAAAGTAGGGATCGCGGGCGAACGCGTGGCTGAGTCAGACGGTAATCCATTAACGCTATTTATGGCCTCCCGAGCAACAATAACAATCACAGATTGGACAGTAGCTTTGCCGGGCAGCCAAAGCGCGTGGTCCCACGATATTCTGTTCAGTTGGTGTCGTGATAACGCCTCAATAAGTTGCACACATCAATCCTCTGCTATCCTTTAAGCGTATTTATTTTGTGTTAGAGTCTCCCGAACAGTCCCGATGCGTACCGGCCCGGGCATGCAGGAAGCATATAACAGACAGCGACACTGAGCCGTGTGAATGGCTCATACAACGCCGTTTTGTGCCATGGCAGCTCGTGAGTTCTAATTGTAAAAACTACGGTCAAAGACAATCGCTCTCCTGCAATCGACATTAGATTGTATACCCCATCCAGTTTAGGGTGGTAATATATGATCATTCTGGAAACTATAGTGGATAGCCTGTCAGCGGCAGTGGTTCTTACACCGTCATGGTCAATACCCGACTATTCCTATTCCTTAAGACCTGGTCGAGGTTCATTCTTCTCGATCTACACGGGACCGTAATAGTCTCCGATTGAACAATTCCAAGTCCGAGTTTGTTCAATCGTGTAAATCAGCACCAGGAACTGGCACCCGGAGTGAATGGCACCGGATCGTAACCAGCCGGCGTGATCACGTGAGGGATCACCATTCCAATAGGCCGTCACGACAGCGTGGTGCCTCTGTGGCTCCCGCGGAACAGCTAGCTCGAGAGCCGACGCGCTGTTCATCGATAGCCCTGCGAAATACTTTTTTTTGTGGAACAAAGGCGACATTGCTTGCCACCTATGCTATCTTCACGCGCGCATAGAGTTTAGCTTCCCCGAGCCGCAACCCTAATGGTCCTATTGAGGTCGACTCAACTAACTACTGGAAATAATCTCTAATTAGGCTAGTGGTATGCTCGTTTAACGGCCAACTCGTAGGACCCACTTTGTTAGTGTCCGGGGGTAGGGGTAGTTCACACTGCGGCCACGGGAATGCAGTTACTGGGCGATATCGCTTTCACTCTAATTAGGGTAATGCTTATCTAGCCTACCGAAAGTTAGAGAAAACCACAAACATTCCATACATAGAAGCATCCTCCAGTGATGCTCCGAGGAACACAATAATGCGACGATTTCAACGATACTTTGGCTACTCGACTATCTGGAACAAACCATTACCCGGCCAATAGGACAAATTGAAAGGTGAACACACGGGAACCTCTGTGCGTCCGGCACCTTCTGACTGACCGCGAGCGTTAGTGGGGAGGGAAAGATCATTGAGGTGCTCGATGGCGTAAAAATTGATGTTCGGCCGGTCAGACTTGCACCGTGCTGCCGCCCATGGGTAATGTGAGTCTAGGACCGCGCATTCCCTGAAGCCCTAAGGGTACACCTGAAGGCTCCTTCAGTGCGCAACAACATACGACATGGTTTTGTCCTTGGTCAGTCGTCGCAATTTAATCACACGGGAGTCCAAAATCTTGGTA
seq00012   TGAGGACTATACAACGCAGCGCGGGGAAGGCCAGTCACTTTACCAATCGGCCAAGCTCTGATAATTGCATCGACAAGACCATACCATTCTTGTCCAAACGCGCAGATTTACGTACCGCGCCACAGGCGTTTTTCTTGCCCCCCCTTAGGATTTATTCCGGAGTTTACGAAGTTGGTTGGTTGCCGGCGGTGCATTATTAGATGAGTAGTCGGAGGGTGAAATCGCGCCCGAGTCAGATCTTGATGTGAGGGCGGGCCCCGCTGCGGGACCTGCCTTTAATATTAAAAGTCATATCTTTCGGGGGGAGCTCTCAGAGCGTGTTGTCTCTCAACCCACGTAACCTTTCGACGTGAAGGTATCTATGATCACGAGGGTCCACTAACGTCCCTCACTTAATGGGACGTCACCCATGACTCTATGCACAGAGATGATCGCTTACCATCTACGAGCCGGAACTGCAGCGTAAACCCAGTCTAAATTTTGAGTTTAGCGACAACAGGTCATGCGTTCCTCTAAGCGCCGCGATGCATCATCTAGAGCAGTATCGCCAGGCCATACGCTGTACGAGCCACCGTTGAGCAGGACTCGGCGGCGTTGACCTGTGTCCATTCAAGAGCGAATCCAGTTTCAAACGCTCAAACAGGCTTGGGCTATACTCTAAGGCCGATTACTTTACCCAGTGGCTCGGTGTGGATAGGCTCCGTCGCGTTAGGACAGCTTTCCACTTTCGAACTGACAGAGATTATCCCGGAACGTGTAACACAAAGTAGGGATCGCGGGCGAACGCGTGGCTGAGTCAGACGGTAATCCATTAACGCTATTTATGGCCTCCCGAGCAACAATAACAATCACAGATTGGACAGTAGCTTTGCCGGGCAGCCAAAGCGCGTGGTCCCACGATATTCTGTTCAGTTGGTGTCGTGATAACGCCTCAATAAGTTGCACACATCAATCCTCTGCTATCCTTTAAGCGTATTTATTTTGTGTTAGAGTCTCCCGAACAGTCCCGATGCGTACCGGCCCGGGCATGCAGGAAGCATATAACAGACAGCGACACTGAGCCGTGTGAATGGCTCATACAACGCCGTTTTGTGCCATGGCAGCTCGTGAGTTCTAATTGTAAAAACTACGGTCAAAGACAATCGCTCTCCTGCAATCGACATTAGATTGTATACCCCATCCAGTTTAGGGTGGTAATATATGATCATTCTGGAAACTATAGTGGATAGCCTGTCAGCGGCAGTGGTTCTTACACCGTCATGGTCAATACCCGACTATTCCTATTCCTTAAGACCTGGTCGAGGTTCATTCTTCTCGATCTACACGGGACCGTAATAGTCTCCGATTGAACAATTCCAAGTCCGAGTTTGTTCAATCGTGTAAATCAGCACCAGGAACTGGCACCCGGAGTGAATGGCACCGGATCGTAACCAGCCGGCGTGATCACGTGAGGGATCACCATTCCAATAGGCCGTCACGACAGCGTGGTGCCTCTGTGGCTCCCGCGGAACAGCTAGCTCGAGAGCCGACGCGCTGTTCATCGATAGCCCTGCGAAATACTTTTTTTTGTGGAACAAAGGCGACATTGCTTGCCACCTATGCTATCTTCACGCGCGCATAGAGTTTAGCTTCCCCGAGCCGCAACCCTAATGGTCCTATTGAGGTCGACTCAACTAACTACTGGAAATAATCTCTAATTAGGCTAGTGGTATGCTCGTTTAACGGCCAACTCGTAGGACCCACTTTGTTAGTGTCCGGGGGTAGGGGTAGTTCACACTGCGGCCACGGGAATGCAGTTACTGGGCGATATCGCTTTCACTCTAATTAGGGTAATGCTTATCTAGCCTACCGAAAGTTAGAGAAAACCACAAACATTCCATACATAGAAGCATCCTCCAGTGATGCTCCGAGGAACACAATAATGCGACGATTTCAACGATACTTTGGCTACTCGACTATCTGGAACAAACCATTACCCGGCCAATAGGACAAATTGAAAGGTGAACACACGGGAACCTCTGTGCGTCCGGCACCTTCTGACTGACCGCGAGCGTTAGTGGGGAGGGAAAGATCATTGAGGTGCTCGATGGCGTAAAAATTGATGTTCGGCCGGTCAGACTTGCACCGTGCTGCCGCCCATGGGTAATGTGAGTCTAGGACCGCGCATTCCCTGAAGCCCTAAGGGTACACCTGAAGGCTCCTTCAGTGCGCAACAACATACGACATGGTTTTGTCCTTGGTCAGTCGTCGCAATTTAATCACACGGGAGTCCAAAATCTTGGTA
seq00013   TGAGGACTATACAACGCAGCGCGGGGAAGGCCAGTCACTTTACCAATCGGCCAAGCTCTGATAATTGCATCGACAAGACCATACCATTCTTGTCCAAACGCGCAGATTTACGTACCGCGCCACAGGCGTTTTTCTTGCCCCCCCTTAGGATTTATTCCGGAGTTTACGAAGTTGGTTGGTTGCCGGCGGTGCATTATTAGATGAGTAGTCGGAGGGTGAAATCGCGCCCGAGTCAGATCTTGATGTGAGGGCGGGCCCCGCTGCGGGACCTGCCTTTAATATTAAAAGTCATATCTTTCGGGGGGAGCTCTCAGAGCGTGTTGTCTCTCAACCCACGTAACCTTTCGACGTGAAGGTATCTATGATCACGAGGGTCCACTAACGTCCCTCACTTAATGGGACGTCACCCATGACTCTATGCACAGAGATGATCGCTTACCATCTACGAGCCGGAACTGCAGCGTAAACCCAGTCTAAATTTTGAGTTTAGCGACAACAGGTCATGCGTTCCTCTAAGCGCCGCGATGCATCATCTAGAGCAGTATCGCCAGGCCATACGCTGTACGAGCCACCGTTGAGCAGGACTCGGCGGCGTTGACCTGTGTCCATTCAAGAGCGAATCCAGTTTCAAACGCTCAAACAGGCTTGGGCTATACTCTAAGGCCGATTACTTTACCCAGTGGCTCGGTGTGGATAGGCTCCGTCGCGTTAGGACAGCTTTCCACTTTCGAACTGACAGAGATTATCCCGGAACGTGTAACACAAAGTAGGGATCGCGGGCGAACGCGTGGCTGAGTCAGACGGTAATCCATTAACGCTATTTATGGCCTCCCGAGCAACAATAACAATCACAGATTGGACAGTAGCTTTGCCGGGCAGCCAAAGCGCGTGGTCCCACGATATTCTGTTCACTTGGTGTCGTGATAACGCCTCAATAAGTTGCACACATCAATCCTCTGCTATCCTTTAAGCGTATTTATTTTGTGTTAGAGTCTCCCGAACAGTCCCGATGCGTACCGGCCCGGGCATGCAGGAAGCATATAACAGACAGCGACACTGAGCCGTGTGAATGGCTCATACAACGCCGTTTTGTGCCATGGCAGCTCGTGAGTTCTAATTGTAAAAACTACGGTCAAAGACAATCGCTCTCCTGCAATCGACATTAGATTGTATACCCCATCCAGTTTAGGGTGGTAATATATGATCATTCTGGAAACTATAGTGGATAGCCTGTCAGCGGCAGTGGTTCTTACACCGTCATGGTCAATACCCGACTATTCCTATTCCTTAAGACCTGGTCGAGGTTCATTCTTCTCGATCTACACGGGACCGTAATAGTCTCCGATTGAACAATTCCAAGTCCGAGTTTGTTCAATCGTGTAAATCAGCACCAGGAACTGGCACCCGGAGTGAATGGCACCGGATCGTAACCAGCCGGCGTGATCACGTGAGGGATCACCATTCCAATAGGCCGTCACGACAGCGTGGTGCCTCTGTGGCTCCCGCGGAACAGCTAGCTCGAGAGCCGACGCGCTGTTCATCGATAGCCCTGCGAAATACTTTTTTTTGTGGAACAAAGGCGACATTGCTTGCCACCTATGCTATCTTCACGCGCGCATAGAGTTTAGCTTCCCCGAGCCGCAACCCTAATGGTCCTATTGAGGTCGACTCAACTAACTACTGGAAATAATCTCTAATTAGGCTAGTGGTATGCTCGTTTAACGGCCAACTCGTAGGACCCACTTTGTTAGTGTCCGGGGGTAGGGGTAGTTCACACTGCGGCCACGGGAATGCAGTTACTGGGCGATATCGCTTTCACTCTAATTAGGGTAATGCTTATCTAGCCTACCGAAAGTTAGAGAAAACCACAAACATTCCATACATAGAAGCATCCTCCAGTGATGCTCCGAGGAACACAATAATGCGACGATTTCAACGATACTTTGGCTACTCGACTATCTGGAACAAACCATTACCCGGCCAATAGGACAAATTGAAAGGTGAACACACGGGAACCTCTGTGCGTCCGGCACCTTCTGACTGACCGCGAGCGTTAGTGGGGAGGGAAAGATCATTGAGGTGCTCGATGGCGTAAAAATTGATGTTCGGCCGGTCAGACTTGCACCGTGCTGCCGCCCATGGGTAATGTGAGTCTAGGACCGCGCATTCCCTGAAGCCCTAAGGGTACACCTGAAGGCTCCTTCAGTGCGCAACAACATACGACATGGTTTTGTCCTTGGTCAGTCGTCGCAATTTAATCACACGGGAGTCCAAAATCTTGGTA
seq00014   TGAGGACTATACAACGCAGCGCGGGGAAGGCCAGTCACTTTACCAATCGGCCAAGCTCTGATAATTGCATCGACAAGACCATACCATTCTTGTCCAAACGCGCAGATTTACGTACCGCGCCACAGGCGTTTTTCTTGCCCCCCCTTAGGATTTATTCCGGAGTTTACGAAGTTGGTTGGTTGCCGGCGGTGCATTATTAGATGAGTAGTCGGAGGGTGAAATCGCGCCCGAGTCAGATCTTGATGTGAGGGCGGGCCCCGCTGCGGGACCTGCCTTTAATATTAAAAGTCATATCTTTCGGGGGGAGCTCTCAGAGCGTGTTGTCTCTCAACCCACGTAACCTTTCGACGTGAAGGTATCTATGATCACGAGGGTCCACTAACGTCCCTCACTTAATGGGACGTCACCCATGACTCTATGCACAGAGATGATCGCTTACCATCTACGAGCCGGAACTGCAGCGTAAACCCAGTCTAAATTTTGAGTTTAGCGACAACAGGTCATGCGTTCCTCTAAGCGCCGCGATGCATCATCTAGAGCAGTATCGCCAGGCCATACGCTGTACGAGCCACCGTTGAGCAGGACTCGGCGGCGTTGACCTGTGTCCATTCAAGAGCGAATCCAGTTTCAAACGCTCAAACAGGCTTGGGCTATACTCTAAGGCCGATTACTTTACCCAGTGGCTCGGTGTGGATAGGCTCCGTCGCGTTAGGACAGCTTTCCACTTTCGAACTGACAGAGATTATCCCGGAACGTGTAACACAAAGTAGGGATCGCGGGCGAACGCGTGGCTGAGTCAGACGGTAATCCATTAACGCTATTTATGGCCTCCCGAGCAACAATAACAATCACAGATTGGACAGTAGCTTTGCCGGGCAGCCAAAGCGCGTGGTCCCACGATATTCTGTTCAGTTGGTGTCGTGATAACGCCTCAATAAGTTGCACACATCAATCCTCTGCTATCCTTTAAGCGTATTTATTTTGTGTTAGAGTCTCCCGAACAGTCCCGATGCGTACCGGCCCGGGCATGCAGGAAGCATATAACAGACAGCGACACTGAGCCGTGTGAATGGCTCATACAACGCCGTTTTGTGCCATGGCAGCTCGTGAGTTCTAATTGTAAAAACTACGGTCAAAGACAATCGCTCTCCTGCAATCGACATTAGATTGTATACCCCATCCAGTTTAGGGTGGTAATATATGATCATTCTGGAAACTATAGTGGATAGCCTGTCAGCGGCAGTGGTTCTTACACCGTCATGGTCAATACCCGACTATTCCTATTCCTTAAGACCTGGTCGAGGTTCATTCTTCTCGATCTACACGGGACCGTAATAGTCTCCGATTGAACAATTCCAAGTCCGAGTTTGTTCAATCGTGTAAATCAGCACCAGGAACTGGCACCCGGAGTGAATGGCACCGGATCGTAACCAGCCGGCGTGATCACGTGAGGGATCACCATTCCAATAGGCCGTCACGACAGCGTGGTGCCTCTGTGGCTCCCGCGGAACAGCTAGCTCGAGAGCCGACGCGCTGTTCATCGATAGCCCTGCGAAATACTTTTTTTTGTGGAACAAAGGCGACATTGCTTGCCACCTATGCTATCTTCACGCGCGCATAGAGTTTAGCTTCCCCGAGCCGCAACCCTAATGGTCCTATTGAGGTCGACTCAACTAACTACTGGAAATAATCTCTAATTAGGCTAGTGGTATGCTCGTTTAACGGCCAACTCGTAGGACCCACTTTGTTAGTGTCCGGGGGTAGGGGTAGTTCACACTGCGGCCACGGGAATGCAGTTACTGGGCGATATCGCTTTCACTCTAATTAGGGTAATGCTTATCTAGCCTACCGAAAGTTAGAGAAAACCACAAACATTCCATACATAGAAGCATCCTCCAGTGATGCTCCGAGGAACACAATAATGCGACGATTTCAACGATACTTTGGCTACTCGACTATCTGGAACAAACCATTACCCGGCCAATAGGACAAATTGAAAGGTGAACACACGGGAACCTCTGTGCGTCCGGCACCATCTGACTGACCGCGAGCGTTAGTGGGGAGGGAAAGATCATTGAGGTGCTCGATGGCGTAAAAATTGATGTTCGGCCGGTCAGACTTGCACCGTGCTGCCGCCCATGGGTAATGTGAGTCTAGGACCGCGCATTCCCTGAAGCCCTAAGGGTACACCTGAAGGCTCCTTCAGTGCGCAACAACATACGACATGGTTTTGTCCTTGGTCAGTCGTCGCAATTTAATCACACGGGAGTCCAAAATCTTGGTA
seq00015   TGAGGACTATACAACGCAGCGCGGGGAAGGCCAGTCACTTTACCAATCGGCCAAGCTCTGATAATTGCATCGACAAGACCATACCATTCTTGTCCAAACGCGCAGATTTACGTACCGCGCCACAGGCGTTTTTCTTGCCCCCCCTTAGGATTTATTCCGGAGTTTACGAAGTTGGTTGGTTGCCGGCGGTGCATTATTAGATGAGTAGTCGGAGGGTGAAATCGCGCCGGAGTCAGATCTTGATGTGAGGGCGGGCCCCGCTGCGGGACCTGCCTTTAATATTAAAAGTCATATCTTTCGGGGGGAGCTCTCAGAGCGTGTTGTCTCTCAACCCACGTAACCTTTCGACGTGAAGGTATCTATGATCACGAGGGTCCACTAACGTCCCTCACTTAATGGGACGTCACCCATGACTCTATGCACAGAGATGATCGCTTACCATCTACGAGCCGGAACTGCAGCGTAAACCCAGTCTAAATTTTGAGTTTAGCGACAACAGGTCATGCGTTCCTCTAAGCGCCGCGATGCATCATCTAGAGCAGTATCGCCAGGCCATACGCTGTACGAGCCACCGTTGAGCAGGACTCGGCGGCGTTGACCTGTGTCCATTCAAGAGCGAATCCAGTTTCAAACGCTCAAACAGGCTTGGGCTATACTCTAAGGCCGATTACTTTACCCAGTGGCTCGGTGTGGATAGGCTCCGTCGCGTTAGGACAGCTTTCCACTTTCGAACTGACAGAGATTATCCCGGAACGTGTAACACAAAGTAGGGATCGCGGGCGAACGCGTGGCTGAGTCAGACGGTAATCCATTAACGCTATTTATGGCCTCCCGAGCAACAATAACAATCACAGATTGGACAGTAGCTTTGCCGGGCAGCCAAAGCGCGTGGTCCCACGATATTCTGTTCAGTTGGTGTCGTGATAACGCCTCAATAAGTTGCACACATCAATCCTCTGCTATCCTTTAAGCGTATTTATTTTGTGTTAGAGTCTCCCGAACAGTCCCGATGCGTACCGGCCCGGGCATGCAGGAAGCATATAACAGACAGCGACACTGAGCCGTGTGAATGGCTCATACAACGCCGTTTTGTGCCATGGCAGCTCGTGAGTTCTAATTGTAAAAACTACGGTCAAAGACAATCGCTCTCCTGCAATCGACATTAGATTGTATACCCCATCCAGTTTAGGGTGGTAATATATGATCATTCTGGAAACTATAGTGGATAGCCTGTCAGCGGCAGTGGTTCTTACACCGTCATGGTCAAAACCCGACTATTCCTATTCCTTAAGACCTGGTCGAGGTTCATTCTTCTCGATCTACACGGGACCGTAATAGTCTCCGATTGAACAATTCCAAGTCCGAGTTTGTTCAATCGTGTAAATCAGCACCAGGAACTGGCACCCGGAGTGAATGGCACCGGATCGTAACCAGCCGGCGTGATCACGTGAGGGACCACCATTCCAATAGGCCGTCACGACAGCGTGGTGCCTCTGTGGCTCCCGCGGAACAGCTAGCTCGAGAGCCGACGCGCTGTTCATCGATAGCCCTGCGAAATACTTTTTTTTGTGGAACAAAGGCGACATTGCTTGCCACCTATGCTATCTTCACGCGCGCATAGAGTTTAGCTTCCCCGAGCCGCAACCCTAATGGTCCTATTGAGGTCGACTCAACTAACTACTGGAAATAATCTCTAATTAGGCTAGTGGTATGCTCGTTTAACGGCCAACTCGTAGGACCCACTTTGTTAGTGTCCGGGGGTAGGGGTAATTCACACTGCGGCCACGGGAATGCAGTTACTGGGCGATATCGCTTTCACTCTAATTAGGGTAATGCTTATCTAGCCTACCGAAAGTTAGAGAAAACCACAAACATTCCATACATAGAAGCATCCTCCAGTGATGCTCCGAGGAACACAATAATGCGACGATTTCAACGATACTTTGGCTACTCGACTATCTGGAACAAACCATTACCCGGCCAATAGGACAAATTGAAAGGTGAACACACGGGAACCTCTGTGCGTCCGGCACCTTCTGACTGACCGCGAGCGTTAGTGGGGAGGGAAAGATCATTGAGGTGCTCGATGGCGTAAAAATTGATGTTCGGCCGGTCAGACTTGCACCGTGCTGCCGCCCATGGGTAATGTGAGTCTAGGACCGCGCATTCCCTGAAGCCCTAAGGGTACACCTGAAGGCTCCTTCAGTGCGCAACAACATACGACGTGGTTTTGTCCTTGGTCAGTCGTCGCAATTTAATCACACGGGAGTCCAAAATCTTGGTA
seq00016   TGAGGACTATACAACGCAGCGCGGGGAAGGCCAGTCACTTTACCAATCGGCCAAGCTCTGATAATTGCATCGACAAGACCATACCATTCTTGTCCAAACGCGCAGATTTACGTACCGCGCCACAGGCGTTTTTCTTGCCCCCCCTTAGGATTTATTCCGGAGTTTACGAAGTTGGTTGGTTGCCGGCGGTGCATTATTAGATGAGTAGTCGGAGGGTGAAATCGCGCCCGAGTCAGATCTTGATGTGAGGGCGGGCCCCGCTGCGGGACCTGCCTTTAATATTAAAAGTCATATCTTTCGGGGGGAGCTCTCAGAGCGTGTTGTCTCTCAACCCACGTAACCTTTCGACGTGAAGGTATCTATGATCACGAGGGTCCACTAACGTCCCTCACTTAATGGGACGTCACCCATGACTCTATGCACAGAGATGATCGCTTACCATCTACGAGCCGGAACTGCAGCGTAAACCCAGTCTAAATTTTGAGTTTAGCGACAACAGGTCATGCGTTCCTCTAAGCGCCGCGATGCATCATCTAGAGCAGTATCGCCAGGCCATACGCTGTACGAGCCACCGTTGAGCAGGACTCGGCGGCGTTGACCTGTGTCCATTCAAGAGCGAATCCAGTTTCAAACGCTCAAACAGGCTTGGGCTATACTCTAAGGCCGATTACTTTACCCAGTGGCTCGGTGTGGATAGGCTCCGTCGCGTTAGGACAGCTTTCCACTTTCGAACTGACAGAGATTATCCCGGAACGTGTAACACAAAGTAGAGATCGCGGGCGAACGCGTGGCTGAGTCAGACGGTAATCCATTAACGCTATTTATGGCCTCCCGAGCAACAATAACAATCACAGATTGGACAGTAGCTTTGCCGGGCAGCCAAAGCGCGTGGTCCCACGATATTCTGTTCACTTGGTGTCGTGATAACGCCTCAATAAGTTGCACACATCAATCCTCTGCTATCCTTTAAGCGTATTTATTTTGTGTTAGAGTCTCCCGAACAGTCCCGATGCGTACCGGCCCGGGCATGCAGGAAGCATATAACAGACAGCGACACTGAGCCGTGTGAATGGCTCATACAACGCCGTTTTGTGCCATGGCAGCTCGTGAGTTCTAATTGTAAAAACTACGGTCAAAGACAATCGCTCTCCTGCAATCGACATTAGATTGTATACCCCATCCAGTTTAGGGTGGTAATATATGATCATTCTGGAAACTATAGTGGATAGCCTGTCAGCGGCAGTGGTTCTTACACCGTCATGGTCAATACCCGACTATTCCTATTCCTTAAGACCTGGTCGAGGTTCATTCTTCTCGATCTACACGGGACCGTAATAGTCTCCGATTGAACAATTCCAAGTCCGAGTTTGTTCAATCGTGTAAATCAGCACCAGGAACTGGCACCCGGAGTGAATGGCACCGGATCGTAACCAGCCGGCGTGATCACGTGAGGGATCACCATTCCAATAGGCCGTCACGACAGCGTGGTGCCTCTGTGGCTCCCGCGGAACAGCTAGCTCGAGAGCCGACGCGCTGTTCATCGATAGCCCTGCGAAATACTTTTTTTTGTGGAACAAAGGCGACATTGCTTGCCACCTATGCTATCTTCACGCGCGCATAGAGTTTAGCTTCCCCGAGCCGCAACCCTAATGGTCCTATTGAGGTCGACTCAACTAACTACTGGAAATAATCTCTAATTAGGCTAGTGGTATGCTCGTTTAACGGCCAACTCGTAGGACCCACTTTGTTAGTGTCCGGGGGTAGGGGTAGTTCACACTGCGGCCACGGGAATGCAGTTACTGGGCGATATCGCTTTCACTCTAATTAGGGTAATGCTTATCTAGCCTACCGAAAGTTAGAGAAAACCACAAACATTCCATACATAGAAGCATCCTCCAGTGATGCTCCGAGGAACACAATAATGCGACGATTTCAACGATACTTTGGCTACTCGACTATCTGGAACAAACCATTACCCGGCCAATAGGACAAATTGAAAGGTGAACACACGGGAACCTCTGTGCGTCCGGCACCTTCTGACTGACCGCGAGCGTTAGTGGGGAGGGAAAGATCATTGAGGTGCTCGATGGCGTAAAAATTGATGTTCGGCCGGTCAGACTTGCACCGTGCTGCCGCCCATGGGTAATGTGAGTCTAGGACCGCGCATTCCCTGAAGCCCTAAGGGTACACCTGAAGGCTCCTTCAGTGCGCAACAACATACGACATGGTTTTGTCCTTGGTCAGTCGTCGCAATTTAATCACACGGGAGTCCAAAATCTTGGTA
seq00017   TGAGGACTATACAACGCAGCGCGGGGAAGGCCAGTCACTTTACCAATCGGCCAAGCTCTGATAATTGCATCGACAAGACCATACCATTCTTGTCCAAACGCGCAGATTTACGTACCGCGCCACAGGCGTTTTTCTTGCCCCCCCTTAGGATTTATTCCGGAGTTTACGAAGTTGGTTGGTTGCCGGCGGTGCATTATTAGATGAGTAGTCGGAGGGTGAAATCGCGCCCGAGTCAGATCTTGATGTGAGGGCGGGCCCCGCTGCGGGACCTGCCTTTAATATTAAAAGTCATATCTTTCGGGGGGAGCTCTCAGAGCGTGTTGTCTCTCAACCCACGTAACCTTTCGACGTGAAGGTATCTATGATCACGAGGGTCCACTAACGTCCCTCACTTAATGGGACGTCACCCATGACTCTATGCACAGAGATGATCGCTTACCATCTACGAGCCGGAACTGCAGCGTAAACCCAGTCTAAATTTTGAGTTTAGCGACAACAGGTCATGCGTTCCTCTAAGCGCCGCGATGCATCATCTAGAGCAGTATCGCCAGGCCATACGCTGTACGAGCCACCGTTGAGCAGGACTCGGCGGCGTTGACCTGTGTCCATTCAAGAGCGAATCCAGTTTCAAACGCTCAAACAGGCTTGGGCTATACTCTAAGGCCGATTACTTTACCCAGTGGCTCGGTGTGGATAGGCTCCGTCGCGTTAGGACAGCTTTCCACTTTCGAACTGACAGAGATTATCCCGGAACGTGTAACACAAAGTAGGGATCGCGGGCGAACGCGTGGCTGAGTCAGACGGTAATCCATTAACGCTATTTATGGCCTCCCGAGCAACAATAACAATCACAGATTGGACAGTAGCTTTGCCGGGCAGCCAAAGCGCGTGGTCCCACGATATTCTGTTCAGTTGGTGTCGTGATAACGCCTCAATAAGTTGCACACATCAATCCTCTGCTATCCTTTAAGCGTATTTATTTTGTGTTAGAGTCTCCCGAACAGTCCCGATGCGTACCGGCCCGGGCATGCAGGAAGCATATAACAGACAGCGACACTGAGCCGTGTGAATGGCTCATACAACGCCGTTTTGTGCCATGGCAGCTCGTGAGTTCTAATTGTAAAAACTACGGTCAAAGACAATCGCTCTCCTGCAATCGACATTAGATTGTATACCCCATCCAGTTTAGGGTGGTAATATATGATCATTCTGGAAACTATAGTGGATAGCCTGTCAGCGGCAGTGGTTCTTACACCGTCATGGTCAATACCCGACTATTCCTATTCCTTAAGACCTGGTCGAGGTTCATTCTTCTCGATCTACACGGGACCGTAATAGTCTCCGATTGAACAATTCCAAGTCCGAGTTTGTTCAATCGTGTAAATCAGCACCAGGAACTGGCACCCGGAGTGAATGGCACCGGATCGTAACCAGCCGGCGTGATCACGTGAGGGATCACCATTCCAATAGGCCGTCACGACAGCGTGGTGCCTCTGTGGCTCCCGCGGAACAGCTAGCTCGAGAGCCGACGCGCTGTTCATCGATAGCCCTGCGAAATACTTTTTTTTGTGGAACAAAGGCGACATTGCTTGCCACCTATGCTATCTTCACGCGCGCATAGAGTTTAGCTTCCCCGAGCCGCAACCCTAATGGTCCTATTGAGGTCGACTCAACTAACTACTGGAAATAATCTCTAATTAGGCTAGTGGTATGCTCGTTTAACGGCCAACTCGTAGGACCCACTTTGTTAGTGTCCGGGGGTAGGGGTAGTTCACACTGCGGCCACGGGAATGCAGTTACTGGGCGATATCGCTTTCACTCTAATTAGGGTAATGCTTATCTAGCCTACCGAAAGTTAGAGAAAACCACAAACATTCCATACATAGAAGCATCCTCCAGTGATGCTCCGAGGAACACAATAATGCGACGATTTCAACGATACTTTGGCTACTCGACTATCTGGAACAAACCATTACCCGGCCAATAGGACAAATTGAAAGGTGAACACACGGGAACCTCTGTGCGTCCGGCACCTTCTGACTGACCGCGAGCGTTAGTGGGGAGGGAAAGATCATTGAGGTGCTCGATGGCGTAAAAATTGATGTTCGGCCGGTCAGACTTGCACCGTGCTGCCGCCCATGGGTAATGTGAGTCTAGGACCGCGCATTCCCTGAAGCCCTAAGGGTACACCTGAAGGCTCCTTCAGTGCGCAACAACATACGACATGGTTTTGTCCTTGGTCAGTCGTCGCAATTTAATCACACGGGAGTCCAAAATCTTGGTA
seq00018   TGAGGACTATACAACGCAGCGCGGGGAAGGCCAGTCACTTTACCAATCGGCCAAGCTCTGATAATTGCATCGACAAGACCATACCATTCTTGTCCAAACGCGCAGATTTACGTACCGCGCCACAGGCGTTTTTCTTGCCCCCCCTTAGGATTTATTCCGGAGTTTACGAAGTTGGTTGGTTGCCGGCGGTGCATTATTAGATGAGTAGTCGGAGGGTGAAATCGCGCCGGAGTCAGATCTTGATGTGAGGGCGGGCCCCGCTGCGGGACCTGCCTTTAATATTAAAAGTCATATCTTTCGGGGGGAGCTCTCAGAGCGTGTTGTCTCTCAACCCACGTAACCTTTCGACGTGAAGGTATCTATGATCACGAGGGTCCACTAACGTCCCTCACTTAATGGGACGTCACCCATGACTCTATGCACAGAGATGATCGCTTACCATCTACGAGCCGGAACTGCAGCGTAAACCCAGTCTAAATTTTGAGTTTAGCGACAACAGGTCATGCGTTCCTCTAAGCGCCGCGATGCATCATCTAGAGCAGTATCGCCAGGCCATACGCTGTACGAGCCACCGTTGAGCAGGACTCGGCGGCGTTGACCTGTGTCCATTCAAGAGCGAATCCAGTTTCAAACGCTCAAACAGGCTTGGGCTATACTCTAAGGCCGATTACTTTACCCAGTGGCTCGGTGTGGATAGGCTCCGTCGCGTTAGGACAGCTTTCCACTTTCGAACTGACAGAGATTATCCCGGAACGTGTAACACAAAGTAGGGATCGCGGGCGAACGCGTGGCTGAGTCAGACGGTAATCCATTAACGCTATTTATGGCCTCCCGAGCAACAATAACAATCACAGATTGGACAGTAGCTTTGCCGGGCAGCCAAAGCGCGTGGTCCCACGATATTCTGTTCAGTTGGTGTCGTGATAACGCCTCAATAAGTTGCACACATCAATCCTCTGCTATCCTTTAAGCGTATTTATTTTGTGTTAGAGTCTCCCGAACAGTCCCGATGCGTACCGGCCCGGGCATGCAGGAAGCATATAACAGACAGCGACACTGAGCCGTGTGAATGGCTCATACAACGCCGTTTTGTGCCATGGCAGCTCGTGAGTTCTAATTGTAAAAACTACGGTCAAAGACAATCGCTCTCCTGCAATCGACATTAGATTGTATACCCCATCCAGTTTAGGGTGGTAATATATGATCATTCTGGAAACTATAGTGGATAGCCTGTCAGCGGCAGTGGTTCTTACACCGTCATGGTCAATACCCGACTATTCCTATTCCTTAAGACCTGGTCGAGGTTCATTCTTCTCGATCTACACGGGACCGTAATAGTCTCCGATTGAACAATTCCAAGTCCGAGTTTGTTCAATCGTGTAAATCAGCACCAGGAACTGGCACCCGGAGTGAATGGCACCGGATCGTAACCAGCCGGCGTGATCACGTGAGGGATCACCATTCCAATAGGCCGTCACGACAGCGTGGTGCCTCTGTGGCTCCCGCGGAACAGCTAGCTCGAGAGCCGACGCGCTGTTCATCGATAGCCCTGCGAAATACTTTTTTTTGTGGAACAAAGGCGACATTGCTTGCCACCTATGCTATCTTCACGCGCGCATAGAGTTTAGCTTCCCCGAGCCGCAACCCTAATGGTCCTATTGAGGTCGACTCAACTAACTACTGGAAATAATCTCTAATTAGGCTAGTGGTATGCTCGTTTAACGGCCAACTCGTAGGACCCACTTTGTTAGTGTCCGGGGGTAGGGGTAGTTCACACTGCGGCCACGGGAATGCAGTTACTGGGCGATATCGCTTTCACTCTAATTAGGGTAATGCTTATCTAGCCTACCGAAAGTTAGAGAAAACCACAAACATTCCATACATAGAAGCATCCTCCAGTGATGCTCCGAGGAACACAATAATGCGACGATTTCAACGATACTTTGGCTACTCGACTATCTGGAACAAACCATTACCCGGCCAATAGGACAAATTGAAAGGTGAACACACGGGAACCTCTGTGCGTCCGGCACCTTCTGACTGACCGCGAGCGTTAGTGGGGAGGGAAAGATCATTGAGGTGCTCGATGGCGTAAAAATTGATGTTCGGCCGGTCAGACTTGCACCGTGCTGCCGCCCATGGGTAATGTGAGTCTAGGACCGCGCATTCCCTGAAGCCCTAAGGGTACACCTGAAGGCTCCTTCAGTGCGCAACAACATACGACATGGTTTTGTCCTTGGTCAGTCGTCGCAATTTAATCACACGGGAGTCCAAAATCTTGGTA
seq00019   TGAGGACTATACAACGCAGCGCGGGGAAGGCCAGTCACTTTACCAATCGGCCAAGCTCTGATAATTGCATCGACAAGACCATACCATTCTTGTCCAAACGCGCAGATTTACGTACCGCGCCACAGGCGTTTTTCTTGCCCCCCCTTAGGATTTATTCCGGAGTTTACGAAGTTGGTTGGTTGCCGGCGGTGCATTATTAGATGAGTAGTCGGAGGGTGAAATCGCGCCCGAGTCAGATCTTGATGTGAGGGCGGGCCCCGCTGCGGGACCTGCCTTTAATATTAAAAGTCATATCTTTCGGGGGGAGCTCTCAGAGCGTGTTGTCTCTCAACCCACGTAACCTTTCGACGTGAAGGTATCTATGATCACGAGGGTCCACTAACGTCCCTCACTTAATGGGACGTCACCCATGACTCTATGCACAGAGATGATCGCTTACCATCTACGAGCCGGAACTGCAGCGTAAACCCAGTCTAAATTTTGAGTTTAGCGACAACAGGTCATGCGTTCCTCTAAGCGCCGCGATGCATCATCTAGAGCAGTATCGCCAGGCCATACGCTGTACGAGCCACCGTTGAGCAGGACTCGGCGGCGTTGACCTGTGTCCATTCAAGAGCGAATCCAGTTTCAAACGCTCAAACAGGCTTGGGCTATACTCTAAGGCCGATTACTTTACCCAGTGGCTCGGTGTGGATAGGCTCCGTCGCGTTAGGACAGCTTTCCACTTTCGAACTGACAGAGATTATCCCGGAACGTGTAACACAAAGTAGGGATCGCGGGCGAACGCGTGGCTGAGTCAGACGGTAATCCATTAACGCTATTTATGGCCTCCCGAGCAACAATAACAATCACAGATTGGACAGTAGCTTTGCCGGGCAGCCAAAGCGCGTGGTCCCACGATATTCTGTTCAGTTGGTGTCGTGATAACGCCTCAATAAGTTGCACACATCAATCCTCTGCTATCCTTTAAGCGTATTTATTTTGTGTTAGAGTCTCCCGAACAGTCCCGATGCGTACCGGCCCGGGCATGCAGGAAGCATATAACAGACAGCGACACTGAGCCGTGTGAATGGCTCATACAACGCCGTTTTGTGCCATGGCAGCTCGTGAGTTCTAATTGTAAAAACTACGGTCAAAGACAATCGCTCTCCTGCAATCGACATTAGATTGTATACCCCATCCAGTTTAGGGTGGTAATATATGATCATTCTGGAAACTATAGTGGATAGCCTGTCAGCGGCAGTGGTTCTTACACCGTCATGGTCAATACCCGACTATTCCTATTCCTTAAGACCTGGTCGAGGTTCATTCTTCTCGATCTACACGGGACCGTAATAGTCTCCGATTGAACAATTCCAAGTCCGAGTTTGTTCAATCGTGTAAATCAGCACCAGGAACTGGCACCCGGAGTGAATGGCACCGGATCGTAACCAGCCGGCGTGATCACGTGAGGGATCACCATTCCAATAGGCCGTCACGACAGCGTGGTGCCTCTGTGGCTCCCGCGGAACAGCTAGCTCGAGAGCCGACGCGCTGTTCATCGATAGCCCTGCGAAATACTTTTTTTTGTGGAACAAAGGCGACATTGCTTGCCACCTATGCTATCTTCACGCGCGCATAGAGTTTAGCTTCCCCGAGCCGCAACCCTAATGGTCCTATTGAGGTCGACTCAACTAACTACTGGAAATAATCTCTAATTAGGCTAGTGGTATGCTCGTTTAACGGCCAACTCGTAGGACCCACTTTGTTAGTGTCCGGGGGTAGGGGTAGTTCACACTGCGGCCACGGGAATGCAGTTACTGGGCGATATCGCTTTCACTCTAATTAGGGTAATGCTTATCTAGCCTACCGAAAGTTAGAGAAAACCACAAACATTCCATACATAGAAGCATCCTCCAGTGATGCTCCGAGGAACACAATAATGCGACGATTTCAACGATACTTTGGCTACTCGACTATCTGGAACAAACCATTACCCGGCCAATAGGACAAATTGAAAGGTGAACACACGGGAACCTCTGTGCGTCCGGCACCTTCTGACTGACCGCGAGCGTTAGTGGGGAGGGAAAGATCATTGAGGTGCTCGATGGCGTAAAAATTGATGTTCGGCCGGTCAGACTTGCACCGTGCTGCCGCCCATGGGTAATGTGAGTCTAGGACCGCGCATTCCCTGAAGCCCTAAGGGTACACCTGAAGGCTCCTTCAGTGCGCAACAACATACGACATGGTTTTGTCCTTGGTCAGTCGTCGCAATTTAATCACACGGGAGTCCAAAATCTTGGTA
seq00020   TGAGGACTATACAACGCAGCGCGGGGAAGGCCAGTCACTTTACCAATCGGCCAAGCTCTGATAATTGCATCGACAAGACCATACCATTCTTGTCCAAACGCGCAGATTTACGTACCGCGCCACAGGCGTTTTTCTTGCCCCCCCTTAGGATTTATTCCGGAGTTTACGAAGTTGGTTGGTTGCCGGCGGTGCATTATTAGATGAGTAGTCGGAGGGTGAAATCGCGCCCGAGTCAGATCTTGATGTGAGGGCGGGCCCCGCTGCGGGACCTGCCTTTAATATTAAAAGTCATATCTTTCGGGGGGAGCTCTCAGAGCGTGTTGTCTCTCAACGCACGTAACCTTTCGACGTGAAGGTATCTATGATCACGAGGGTCCACTAACGTCCCTCACTTAATGGGACGTCACCCATGACTCTATGCACAGAGATGATCGCTTACCATCTACGAGCCGGAACTGCAGCGTAAACCCAGTCTAAATTTTGAGTTTAGCGACAACAGGTCATGCGTTCCTCTAAGCGCCGCGATGCATCATCTAGAGCAGTATCGCCAGGCCATACGCTGTACGAGCCACCGTTGAGCAGGACTCGGCGGCGTTGACCTGTGTCCATTCAAGAGCGAATCCAGTTTCAAACGCTCAAACAGGCTTGGGCTATACTCTAAGGCCGATTACTTTACCCAGTGGCTCGGTGTGGATAGGCTCCGTCGCGTTAGGACAGCTTTCCACTTTCGAACTGACAGAGATTATCCCGGAACGTGTAACACAAAGTAGGGATCGCGGGCGAACGCGTGGCTGAGTCAGACGGTAATCCATTAACGCTATTTATGGCCTCCCGAGCAACAATAACAATCACAGATTGGACAGTAGCTTTGCCGGGCAGCCAAAGCGCGTGGTCCCACGATATTCTGTTCAGTTGGTGTCGTGATAACGCCTCAATAAGTTGCACACATCAATCCTCTGCTATCCTTTAAGCGTATTTATTTTGTGTTAGAGTCTCCCGAACAGTCCCGATGCGTACCGGCCCGGGCATGCAGGAAGCATATAACAGACAGCGACACTGAGCCGTGTGAATGGCTCATACAACGCCGTTTTGTGCCATGGCAGCTCGTGAGTTCTAATTGTAAAAACTACGGTCAAAGACAATCGCTCTCCTGCAATCGACATTAGATTGTATACCCCATCCAGTTTAGGGTGGTAATATATGATCATTCTGGAAACTATAGTGGATAGCCTGTCAGCGGCAGTGGTTCTTACACCGTCATGGTCAATACCCGACTATTCCTATTCCTTAAGACCTGGTCGAGGTTCATTCTTCTCGATCTACACGGGACCGTAATAGTCTCCGATTGAACAATTCCAAGTCCGAGTTTGTTCAATCGTGTAAATCAGCACCAGGAACTGGCACCCGGAGTGAATGGCACCGGATCGTAACCAGCCGGCGTGATCACGTGAGGGATCACCATTCCAATAGGCCGTCACGACAGCGTGGTGCCTCTGTGGCTCCCGCGGAACAGCTAGCTCGAGAGCCGACGCGCTGTTCATCGATAGCCCTGCGAAATACTTTTTTTTGTGGAACAAAGGCGACATTGCTTGCCACCTATGCTATCTTCACGCGCGCATAGAGTTTAGCTTCCCCGAGCCGCAACCCTAATGGTCCTATTGAGGTCGACTCAACTAACTACTGGAAATAATCTCTAATTAGGCTAGTGGTATGCTCGTTTAACGGCCAACTCGTAGGACCCACTTTGTTAGTGTCCGGGGGTAGGGGTAGTTCACACTGCGGCCACGGGAATGCAGTTACTGGGCGATATCGCTTTCACTCTAATTAGGGTAATGCTTATCTAGCCTACCGAAAGTTAGAGAAAACCACAAACATTCCATACATAGAAGCATCCTCCAGTGATGCTCCGAGGAACACAATAATGCGACGATTTCAACGATACTTTGGCTACTCGACTATCTGGAACAAACCATTACCCGGCCAATAGGACAAATTGAAAGGTGAACACACGGGAACCTCTGTGCGTCCGGCACCTTCTGACTGACCGCGAGCGTTAGTGGGGAGGGAAAGATCATTGAGGTGCTCGATGGCGTAAAAATTGATGTTCGGCCGGTCAGACTTGCACCGTGCTGCCGCCCATGGGTAATGTGAGTCTAGGACCGCGCATTCCCTGAAGCCCTAAGGGTACACCTGAAGGCTCCTTCAGTGCGCAACAACATACGACATGGTTTTGTCCTTGGTCAGTCGTCGCAATTTAATCACACGGGAGTCCAAAATCTTGGTA
seq00021   TGAGGACTATACAACGCAGCGCGGGGAAGGCCAGTCACTTTACCAATCGGCCAAGCTCTGATAATTGCATCGACAAGACCATACCATTCTTGTCCAAACGCGCAGATTTACGTACCGCGCCACAGGCGTTTTTCTTGCCCCCCCTTAGGATTTATTCCGGAGTTTACGAAGTTGGTTGGTTGCCGGCGGTGCATTATTAGATGAGTAGTCGGAGGGTGAAATCGCGCCCGAGTCAGATCTTGATGTGAGGGCGGGCCCCGCTGCGGGACCTGCCTTTAATATTAAAAGTCATATCTTTCGGGGGGAGCTCTCAGAGCGTGTTGTCTCTCAACCCACGTAACCTTTCGACGTGAAGGTATCTATGATCACGAGGGTCCACTAACGTCCCTCACTTAATGGGACGTCACCCATGACTCTATGCACAGAGATGATCGCTTACCATCTACGAGCCGGAACTGCAGCGTAAACCCAGTCTAAATTTTGAGTTTAGCGACAACAGGTCATGCGTTCCTCTAAGCGCCGCGATGCATCATCTAGAGCAGTATCGCCAGGCCATACGCTGTACGAGCCACCGTTGAGCAGGACTCGGCGGCGTTGACCTGTGTCCATTCAAGAGCGAATCCAGTTTCAAACGCTCAAACAGGCTTGGGCTATACTCTAAGGCCGATTACTTTACCCAGTGGCTCGGTGTGGATAGGCTCCGTCGCGTTAGGACAGCTTTCCACTTTCGAACTGACAGAGATTATCCCGGAACGTGTAACACAAAGTAGGGATCGCGGGCGAACGCGTGGCTGAGTCAGACGGTAATCCATTAACGCTATTTATGGCCTCCCGAGCAACAATAACAATCACAGATTGGACAGTAGCTTTGCCGGGCAGCCAAAGCGCGTGGTCCCACGATATTCTGTTCAGTTGGTGTCGTGATAACGCCTCAATAAGTTGCACACATCAATCCTCTGCTATCCTTTAAGCGTATTTATTTTGTGTTAGAGTCTCCCGAACAGTCCCGATGCGTACCGGCCCGGGCATGCAGGAAGCATATAACAGACAGCGACACTGAGCCGTGTGAATGGCTCATACAACGCCGTTTTGTGCCATGGCAGCTCGTGAGTTCTAATTGTAAAAACTACGGTCAAAGACAATCGCTCTCCTGCAATCGACATTAGATTGTATACCCCATCCAGTTTAGGGTGGTAATATATGATCATTCTGGAAACTATAGTGGATAGCCTGTCAGCGGCAGTGGTTCTTACACCGTCATGGTCAATACCCGACTATTCCTATTCCTTAAGACCTGGTCGAGGTTCATTCTTCTCGATCTACACGGGACCGTAATAGTCTCCGATTGAACAATTCCAAGTCCGAGTTTGTTCAATCGTGTAAATCAGCACCAGGAACTGGCACCCGGAGTGAATGGCACCGGATCGTAACCAGCCGGCGTGATCACGTGAGGGACCACCATTCCAATAGGCCGTCACGACAGCGTGGTGCCTCTGTGGCTCCCGCGGAACAGCTAGCTCGAGAGCCGACGCGCTGTTCATCGATAGCCCTGCGAAATACTTTTTTTTGTGGAACAAAGGCGACATTGCTTGCCACCTATGCTATCTTCACGCGCGCATAGAGTTTAGCTTCCCCGAGCCGCAACCCTAATGGTCCTATTGAGGTCGACTCAACTAACTACTGGAAATAATCTCTAATTAGGCTAGTGGTATGCTCGTTTAACGGCCAACTCGTAGGACCCACTTTGTTAGTGTCCGGGGGTAGGGGTAATTCACACTGCGGCCACGGGAATGCAGTTACTGGGCGATATCGCTTTCACTCTAATTAGGGTAATGCTTATCTAGCCTACCGAAAGTTAGAGAAAACCACAAACATTCCATACATAGAAGCATCCTCCAGTGATGCTCCGAGGAACACAATAATGCGACGATTTCAACGATACTTTGGCTACTCGACTATCTGGAACAAACCATTACCCGGCCAATAGGACAAATTGAAAGGTGAACACACGGGAACCTCTGTGCGTCCGGCACCTTCTGACTGACCGCGAGCGTTAGTGGGGAGGGAAAGATCATTGAGGTGCTCGATGGCGTAAAAATTGATGTTCGGCCGGTCAGACTTGCACCGTGCTGCCGCCCATGGGTAATGTGAGTCTAGGACCGCGCATTCCCTGAAGCCCTAAGGGTACACCTGAAGGCTCCTTCAGTGCGCAACAACATACGACATGGTTTTGTCCTTGGTCAGTCGTCGCAATTTAATCACACGGGAGTCCAAAATCTTGGTA
seq00022   TGAGGACTATACAACGCAGCGCGGGGAAGGCCAGTCACTTTACCAATCGGCCAAGCTCTGATAATTGCATCGACAAGACCATACCATTCTTGTCCAAACGCGCAGATTTACGTACCGCGCCACAGGCGTTTTTCTTGCCCCCCCTTAGGATTTATTCCGGAGTTTACGAAGTTGGTTGGTTGCCGGCGGTGCATTATTAGATGAGTAGTCGGAGGGTGAAATCGCGCCCGAGTCAGATCTTGATGTGAGGGCGGGCCCCGCTGCGGGACCTGCCTTTAATATTAAAAGTCATATCTTTCGGGGGGAGCTCTCAGAGCGTGTTGTCTCTCAACCCACGTAACCTTTCGACGTGAAGGTATCTATGATCACGAGGGTCCACTAACGTCCCTCACTTAATGGGACGTCACCCATGACTCTATGCACAGAGATGATCGCTTACCATCTACGAGCCGGAACTGCAGCGTAAACCCAGTCTAAATTTTGAGTTTAGCGACAACAGGTCATGCGTTCCTCTAAGCGCCGCGATGCATCATCTAGAGCAGTATCGCCAGGCCATACGCTGTACGAGCCACCGTTGAGCAGGACTCGGCGGCGTTGACCTGTGTCCATTCAAGAGCGAATCCAGTTTCAAACGCTCAAACAGGCTTGGGCTATACTCTAAGGCCGATTACTTTACCCAGTGGCTCGGTGTGGATAGGCTCCGTCGCGTTAGGACAGCTTTCCACTTTCGAACTGACAGAGATTATCCCGGAACGTGTAACACAAAGTAGGGATCGCGGGCGAACGCGTGGCTGAGTCAGACGGTAATCCATTAACGCTATTTATGGCCTCCCGAGCAACAATAACAATCACAGATTGGACAGTAGCTTTGCCGGGCAGCCAAAGCGCGTGGTCCCACGATATTCTGTTCAGTTGGTGTCGTGATAACGCCTCAATAAGTTGCACACATCAATCCTCTGCTATCCTTTAAGCGTATTTATTTTGTGTTAGAGTCTCCCGAACAGTCCCGATGCGTACCGGCCCGGGCATGCAGGAAGCATATAACAGACAGCGACACTGAGCCGTGTGAATGGCTCATACAACGCCGTTTTGTGCCATGGCAGCTCGTGAGTTCTAATTGTAAAAACTACGGTCAAAGACAATCGCTCTCCTGCAATCGACATTAGATTGTATACCCCATCCAGTTTAGGGTGGTAATATATGATCATTCTGGAAACTATAGTGGATAGCCTGTCAGCGGCAGTGGTTCTTACACCGTCATGGTCAATACCCGACTATTCCTATTCCTTAAGACCTGGTCGAGGTTCATTCTTCTCGATCTACACGGGACCGTAATAGTCTCCGATTGAACAATTCCAAGTCCGAGTTTGTTCAATCGTGTAAATCAGCACCAGGAACTGGCACCCGGAGTGAATGGCACCGGATCGTAACCAGCCGGCGTGATCACGTGAGGGATCACCATTCCAATAGGCCGTCACGACAGCGTGGTGCCTCTGTGGCTCCCGCGGAACAGCTAGCTCGAGAGCCGACGCGCTGTTCATCGATAGCCCTGCGAAATACTTTTTTTTGTGGAACAAAGGCGACATTGCTTGCCACCTATGCTATCTTCACGCGCGCATAGAGTTTAGCTTCCCCGAGCCGCAACCCTAATGGTCCTATTGAGGTCGACTCAACTAACTACTGGAAATAATCTCTAATTAGGCTAGTGGTATGCTCGTTTAACGGCCAACTCGTAGGACCCACTTTGTTAGTGTCCGGGGGTAGGGGTAGTTCACACTGCGGCCACGGGAATGCAGTTACTGGGCGATATCGCTTTCACTCTAATTAGGGTAATGCTTATCTAGCCTACCGAAAGTTAGAGAAAACCACAAACATTCCATACATAGAAGCATCCTCCAGTGATGCTCCGAGGAACACAATAATGCGACGATTTCAACGATACTTTGGCTACTCGACTATCTGGAACAAACCATTACCCGGCCAATAGGACAAATTGAAAGGTGAACACACGGGAACCTCTGTGCGTCCGGCACCATCTGACTGACCGCGAGCGTTAGTGGGGAGGGAAAGATCATTGAGGTGCTCGATGGCGTAAAAATTGATGTTCGGCCGGTCAGACTTGCACCGTGCTGCCGCCCATGGGTAATGTGAGTCTAGGACCGCGCATTCCCTGAAGCCCTAAGGGTACACCTGAAGGCTCCTTCAGTGCGCAACAACATACGACATGGTTTTGTCCTTGGTCAGTCGTCGCAATTTAATCACACGGGAGTCCAAAATCTTGGTA
seq00023   TGAGGACTATACAACGCAGCGCGGGGAAGGCCAGTCACTTTACCAATCGGCCAAGCTCTGATAATTGCATCGACAAGACCATACCATTCTTGTCCAAACGCGCAGATTTACGTACCGCGCCACAGGCGTTTTTCTTGCCCCCCCTTAGGATTTATTCCGGAGTTTACGAAGTTGGTTGGTTGCCGGCGGTGCATTATTAGATGAGTAGTCGGAGGGTGAAATCGCGCCCGAGTCAGATCTTGATGTGAGGGCGGGCCCCGCTGCGGGACCTGCCTTTAATATTAAAAGTCATATCTTTCGGGGGGAGCTCTCAGAGCGTGTTGTCTCTCAACCCACGTAACCTTTCGACGTGAAGGTATCTATGATCACGAGGGTCCACTAACGTCCCTCACTTAATGGGACGTCACCCATGACTCTATGCACAGAGATGATCGCTTACCATCTACGAGCCGGAACTGCAGCGTAAACCCAGTCTAAATTTTGAGTTTAGCGACAACAGGTCATGCGTTCCTCTAAGCGCCGCGATGCATCATCTAGAGCAGTATCGCCAGGCCATACGCTGTACGAGCCACCGTTGAGCAGGACTCGGCGGCGTTGACCTGTGTCCATTCAAGAGCGAATCCAGTTTCAAACGCTCAAACAGGCTTGGGCTATACTCTAAGGCCGATTACTTTACCCAGTGGCTCGGTGTGGATAGGCTCCGTCGCGTTAGGACAGCTTTCCACTTTCGAACTGACAGAGATTATCCCGGAACGTGTAACACAAAGTAGGGATCGCGGGCGAACGCGTGGCTGAGTCAGACGGTAATCCATTAACGCTATTTATGGCCTCCCGAGCAACAATAACAATCACAGATTGGACAGTAGCTTTGCCGGGCAGCCAAAGCGCGTGGTCCCACGATATTCTGTTCAGTTGGTGTCGTGATAACGCCTCAATAAGTTGCACACATCAATCCTCTGCTATCCTTTAAGCGTATTTATTTTGTGTTAGAGTCTCCCGAACAGTCCCGATGCGTACCGGCCCGGGCATGCAGGAAGCATATAACAGACAGCGACACTGAGCCGTGTGAATGGCTCATACAACGCCGTTTTGTGCCATGGCAGCTCGTGAGTTCTAATTGTAAAAACTACGGTCAAAGACAATCGCTCTCCTGCAATCGACATTAGATTGTATACCCCATCCAGTTTAGGGTGGTAATATATGATCATTCTGGAAACTATAGTGGATAGCCTGTCAGCGGCAGTGGTTCTTACACCGTCATGGTCAATACCCGACTATTCCTATTCCTTAAGACCTGGTCGAGGTTCATTCTTCTCGATCTACACGGGACCGTAATAGTCTCCGATTGAACAATTCCAAGTCCGAGTTTGTTCAATCGTGTAAATCAGCACCAGGAACTGGCACCCGGAGTGAATGGCACCGGATCGTAACCAGCCGGCGTGATCACGTGAGGGACCACCATTCCAATAGGCCGTCACGACAGCGTGGTGCCTCTGTGGCTCCCGCGGAACAGCTAGCTCGAGAGCCGACGCGCTGTTCATCGATAGCCCTGCGAAATACTTTTTTTTGTGGAACAAAGGCGACATTGCTTGCCACCTATGCTATCTTCACGCGCGCATAGAGTTTAGCTTCCCCGAGCCGCAACCCTAATGGTCCTATTGAGGTCGACTCAACTAACTACTGGAAATAATCTCTAATTAGGCTAGTGGTATGCTCGTTTAACGGCCAACTCGTAGGACCCACTTTGTTAGTGTCCGGGGGTAGGGGTAATTCACACTGCGGCCACGGGAATGCAGTTACTGGGCGATATCGCTTTCACTCTAATTAGGGTAATGCTTATCTAGCCTACCGAAAGTTAGAGAAAACCACAAACATTCCATACATAGAAGCATCCTCCAGTGATGCTCCGAGGAACACAATAATGCGACGATTTCAACGATACTTTGGCTACTCGACTATCTGGAACAAACCATTACCCGGCCAATAGGACAAATTGAAAGGTGAACACACGGGAACCTCTGTGCGTCCGGCACCTTCTGACTGACCGCGAGCGTTAGTGGGGAGGGAAAGATCATTGAGGTGCTCGATGGCGTAAAAATTGATGTTCGGCCGGTCAGACTTGCACCGTGCTGCCGCCCATGGGTAATGTGAGTCTAGGACCGCGCATTCCCTGAAGCCCTAAGGGTACACCTGAAGGCTCCTTCAGTGCGCAACAACATACGACATGGTTTTGTCCTTGGTCAGTCGTCGCAATTTAATCACACGGGAGTCCAAAATCTTGGTA
seq00024   TGAGGACTATACAACGCAGCGCGGGGAAGGCCAGTCACTTTACCAATCGGCCAAGCTCTGATAATTGCATCGACAAGACCATACCATTCTTGTCCAAACGCGCAGATTTACGTACCGCGCCACAGGCGTTTTTCTTGCCCCCCCTTAGGATTTATTCCGGAGTTTACGAAGTTGGTTGGTTGCCGGCGGTGCATTATTAGATGAGTAGTCGGAGGGTGAAATCGCGCCCGAGTCAGATCTTGATGTGAGGGCGGGCCCCGCTGCGGGACCTGCCTTTAATATTAAAAGTCATATCTTTCGGGGGGAGCTCTCAGAGCGTGTTGTCTCTCAACCCACGTAACCTTTCGACGTGAAGGTATCTATGATCACGAGGGTCCACTAACGTCCCTCACTTAATGGGACGTCACCCATGACTCTATGCACAGAGATGATCGCTTACCATCTACGAGCCGGAACTGCAGCGTAAACCCAGTCTAAATTTTGAGTTTAGCGACAACAGGTCATGCGTTCCTCTAAGCGCCGCGATGCATCATCTAGAGCAGTATCGCCAGGCCATACGCTGTACGAGCCACCGTTGAGCAGGACTCGGCGGCGTTGACCTGTGTCCATTCAAGAGCGAATCCAGTTTCAAACGCTCAAACAGGCTTGGGCTATACTCTAAGGCCGATTACTTTACCCAGTGGCTCGGTGTGGATAGGCTCCGTCGCGTTAGGACAGCTTTCCACTTTCGAACTGACAGAGATTATCCCGGAACGTGTAACACAAAGTAGGGATCGCGGGCGAACGCGTGGCTGAGTCAGACGGTAATCCATTAACGCTATTTATGGCCTCCCGAGCAACAATAACAATCACAGATTGGACAGTAGCTTTGCCGGGCAGCCGAAGCGCGTGGTCCCACGATATTCTGTTCAGTTGGTGTCGTGATAACGCCTCAATAAGTTGCACACATCAATCCTCTGCTATCCTTTAAGCGTATTTATTTTGTGTTAGAGTCTCCCGAACAGTCCCGATGCGTACCGGCCCGGGCATGCAGGAAGCATATAACAGACAGCGACACTGAGCCGTGTGAATGGCTCATACAACGCCGTTTTGTGCCATGGCAGCTCGTGAGTTCTAATTGTAAAAACTACGGTCAAAGACAATCGCTCTCCTGCAATCGACATTAGATTGTATACCCCATCCAGTTTAGGGTGGTAATATATGATCATTCTGGAAACTATAGTGGATAGCCTGTCAGCGGCAGTGGTTCTTACACCGTCATGGTCAATACCCGACTATTCCTATTCCTTAAGACCTGGTCGAGGTTCATTCTTCTCGATCTACACGGGACCGTAATAGTCTCCGATTGAACAATTCCAAGTCCGAGTTTGTTCAATCGTGTAAATCAGCACCAGGAACTGGCACCCGGAGTGAATGGCACCGGATCGTAACCAGCCGGCGTGATCACGTGAGGGACCACCATTCCAATAGGCCGTCACGACAGCGTGGTGCCTCTGTGGCTCCCGCGGAACAGCTAGCTCGAGAGCCGACGCGCTGTTCATCGATAGCCCTGCGAAATACTTTTTTTTGTGGAACAAAGGCGACATTGCTTGCCACCTATGCTATCTTCACGCGCGCATAGAGTTTAGCTTCCCCGAGCCGCAACCCTAATGGTCCTATTGAGGTCGACTCAACTAACTACTGGAAATAATCTCTAATTAGGCTAGTGGTATGCTCGTTTAACGGCCAACTCGTAGGACCCACTTTGTTAGTGTCCGGGGGTAGGGGTAATTCACACTGCGGCCACGGGAATGCAGTTACTGGGCGATATCGCTTTCACTCTAATTAGGGTAATGCTTATCTAGCCTACCGAAAGTTAGAGAAAACCACAAACATTCCATACATAGAAGCATCCTCCAGTGATGCTCCGAGGAACACAATAATGCGACGATTTCAACGATACTTTGGCTACTCGACTATCTGGAACAAACCATTACCCGGCCAATAGGACAAATTGAAAGGTGAACACACGGGAACCTCTGTGCGTCCGGCACCTTCTGACTGACCGCGAGCGTTAGTGGGGAGGGAAAGATCATTGAGGTGCTCGATGGCGTAAAAATTGATGTTCGGCCGGTCAGACTTGCACCGTGCTGCCGCCCATGGGTAATGTGAGTCTAGGACCGCGCATTCCCTGAAGCCCTAAGGGTACACCTGAAGGCTCCTTCAGTGCGCAACAACATACGACATGGTTTTGTCCTTGGTCAGTCGTCGCAATTTAATCACACGGGAGTCCAAAATCTTGGTA
seq00025   TGAGGACTATACAACGCAGCGCGGGGAAGGCCAGTCACTTTACCAATCGGCCAAGCTCTGATAATTGCATCGACAAGACCATACCATTCTTGTCCAAACGCGCAGATTTACGTACCGCGCCACAGGCGTTTTTCTTGCCCCCCCTTAGGATTTATTCCGGAGTTTACGAAGTTGGTTGGTTGCCGGCGGTGCATTATTAGATGAGTAGTCGGAGGGTGAAATCGCGCCGGAGTCAGATCTTGATGTGAGGGCGGGCCCCGCTGCGGGACCTGCCTTTAATATTAAAAGTCATATCTTTCGGGGGGAGCTCTCAGAGCGTGTTGTCTCTCAACCCACGTAACCTTTCGACGTGAAGGTATCTATGATCACGAGGGTCCACTAACGTCCCTCACTTAATGGGACGTCACCCATGACTCTATGCACAGAGATGATCGCTTACCATCTACGAGCCGGAACTGCAGCGTAAACCCAGTCTAAATTTTGAGTTTAGCGACAACAGGTCATGCGTTCCTCTAAGCGCCGCGATGCATCATCTAGAGCAGTATCGCCAGGCCATACGCTGTACGAGCCACCGTTGAGCAGGACTCGGCGGCGTTGACCTGTGTCCATTCAAGAGCGAATCCAGTTTCAAACGCTCAAACAGGCTTGGGCTATACTCTAAGGCCGATTACTTTACCCAGTGGCTCGGTGTGGATAGGCTCCGTCGCGTTAGGACAGCTTTCCACTTTCGAACTGACAGAGATTATCCCGGAACGTGTAACACAAAGTAGGGATCGCGGGCGAACGCGTGGCTGAGTCAGACGGTAATCCATTAACGCTATTTATGGCCTCCCGAGCAACAATAACAATCACAGATTGGACAGTAGCTTTGCCGGGCAGCCAAAGCGCGTGGTCCCACGATATTCTGTTCAGTTGGTGTCGTGATAACGCCTCAATAAGTTGCACACATCAATCCTCTGCTATCCTTTAAGCGTATTTATTTTGTGTTAGAGTCTCCCGAACAGTCCCGATGCGTACCGGCCCGGGCATGCAGGAAGCATATAACAGACAGCGACACTGAGCCGTGTGAATGGCTCATACAACGCCGTTTTGTGCCATGGCAGCTCGTGAGTTCTAATTGTAAAAACTACGGTCAAAGACAATCGCTCTCCTGCAATCGACATTAGATTGTATACCCCATCCAGTTTAGGGTGGTAATATATGATCATTCTGGAAACTATAGTGGATAGCCTGTCAGCGGCAGTGGTTCTTACACCGTCATGGTCAAAACCCGACTATTCCTATTCCTTAAGACCTGGTCGAGGTTCATTCTTCTCGATCTACACGGGACCGTAATAGTCTCCGATTGAACAATTCCAAGTCCGAGTTTGTTCAATCGTGTAAATCAGCACCAGGAACTGGCACCCGGAGTGAATGGCACCGGATCGTAACCAGCCGGCGTGATCACGTGAGGGACCACCATTCCAATAGGCCGTCACGACAGCGTGGTGCCTCTGTGGCTCCCGCGGAACAGCTAGCTCGAGAGCCGACGCGCTGTTCATCGATAGCCCTGCGAAATACTTTTTTTTGTGGAACAAAGGCGACATTGCTTGCCACCTATGCTATCTTCACGCGCGCATAGAGTTTAGCTTCCCCGAGCCGCAACCCTAATGGTCCTATTGAGGTCGACTCAACTAACTACTGGAAATAATCTCTAATTAGGCTAGTGGTATGCTCGTTTAACGGCCAACTCGTAGGACCCACTTTGTTAGTGTCCGGGGGTAGGGGTAATTCACACTGCGGCCACGGGAATGCAGTTACTGGGCGATATCGCTTTCACTCTAATTAGGGTAATGCTTATCTAGCCTACCGAAAGTTAGAGAAAACCACAAACATTCCATACATAGAAGCATCCTCCAGTGATGCTCCGAGGAACACAATAATGCGACGATTTCAACGATACTTTGGCTACTCGACTATCTGGAACAAACCATTACCCGGCCAATAGGACAAATTGAAAGGTGAACACACGGGAACCTCTGTGCGTCCGGCACCTTCTGACTGACCGCGAGCGTTAGTGGGGAGGGAAAGATCATTGAGGTGCTCGATGGCGTAAAAATTGATGTTCGGCCGGTCAGACTTGCACCGTGCTGCCGCCCATGGGTAATGTGAGTCTAGGACCGCGCATTCCCTGAAGCCCTAAGGGTACACCTGAAGGCTCCTTCAGTGCGCAACAACATACGACGTGGTTTTGTCCTTGGTCAGTCGTCGCAATTTAATCACACGGGAGTCCAAAATCTTGGTA
seq00026   TGAGGACTATACAACGCAGCGCGGGGAAGGCCAGTCACTTTACCAATCGGCCAAGCTCTGATAATTGCATCGACAAGACCATACCATTCTTGTCCAAACGCGCAGATTTACGTACCGCGCCACAGGCGTTTTTCTTGCCCCCCCTTAGGATTTATTCCGGAGTTTACGAAGTTGGTTGGTTGCCGGCGGTGCATTATTAGATGAGTAGTCGGAGGGTGAAATCGCGCCCGAGTCAGATCTTGATGTGAGGGCGGGCCCCGCTGCGGGACCTGCCTTTAATATTAAAAGTCATATCTTTCGGGGGGAGCTCTCAGAGCGTGTTGTCTCTCAACCCACGTAACCTTTCGACGTGAAGGTATCTATGATCACGAGGGTCCACTAACGTCCCTCACTTAATGGGACGTCACCCATGACTCTATGCACAGAGATGATCGCTTACCATCTACGAGCCGGAACTGCAGCGTAAACCCAGTCTAAATTTTGAGTTTAGCGACAACAGGTCATGCGTTCCTCTAAGCGCCGCGATGCATCATCTAGAGCAGTATCGCCAGGCCATACGCTGTACGAGCCACCGTTGAGCAGGACTCGGCGGCGTTGACCTGTGTCCATTCAAGAGCGAATCCAGTTTCAAACGCTCAAACAGGCTTGGGCTATACTCTAAGGCCGATTACTTTACCCAGTGGCTCGGTGTGGATAGGCTCCGTCGCGTTAGGACAGCTTTCCACTTTCGAACTGACAGAGATTATCCCGGAACGTGTAACACAAAGTAGGGATCGCGGGCGAACGCGTGGCTGAGTCAGACGGTAATCCATTAACGCTATTTATGGCCTCCCGAGCAACAATAACAATCACAGATTGGACAGTAGCTTTGCCGGGCAGCCAAAGCGCGTGGTCCCACGATATTCTGTTCAGTTGGTGTCGTGATAACGCCTCAATAAGTTGCACACATCAATCCTCTGCTATCCTTTAAGCGTATTTATTTTGTGTTAGAGTCTCCCGAACAGTCCCGATGCGTACCGGCCCGGGCATGCAGGAAGCATATAACAGACAGCGACACTGAGCCGTGTGAATGGCTCATACAACGCCGTTTTGTGCCATGGCAGCTCGTGAGTTCTAATTGTAAAAACTACGGTCAAAGACAATCGCTCTCCTGCAATCGACATTAGATTGTATACCCCATCCAGTTTAGGGTGGTAATATATGATCATTCTGGAAACTATAGTGGATAGCCTGTCAGCGGCAGTGGTTCTTACACCGTCATGGTCAATACCCGACTATTCCTATTCCTTAAGACCTGGTCGAGGTTCATTCTTCTCGATCTACACGGGACCGTAATAGTCTCCGATTGAACAATTCCAAGTCCGAGTTTGTTCAATCGTGTAAATCAGCACCAGGAACTGGCACCCGGAGTGAATGGCACCGGATCGTAACCAGCCGGCGTGATCACGTGAGGGACCACCATTCCAATAGGCCGTCACGACAGCGTGGTGCCTCTGTGGCTCCCGCGGAACAGCTAGCTCGAGAGCCGACGCGCTGTTCATCGATAGCCCTGCGAAATACTTTTTTTTGTGGAACAAAGGCGACATTGCTTGCCACCTATGCTATCTTCACGCGCGCATAGAGTTTAGCTTCCCCGAGCCGCAACCCTAATGGTCCTATTGAGGTCGACTCAACTAACTACTGGAAATAATCTCTAATTAGGCTAGTGGTATGCTCGTTTAACGGCCAACTCGTAGGACCCACTTTGTTAGTGTCCGGGGGTAGGGGTAATTCACACTGCGGCCACGGGAATGCAGTTACTGGGCGATATCGCTTTCACTCTAATTAGGGTAATGCTTATCTAGCCTACCGAAAGTTAGAGAAAACCACAAACATTCCATACATAGAAGCATCCTCCAGTGATGCTCCGAGGAACACAATAATGCGACGATTTCAACGATACTTTGGCTACTCGACTATCTGGAACAAACCATTACCCGGCCAATAGGACAAATTGAAAGGTGAACACACGGGAACCTCTGTGCGTCCGGCACCTTCTGACTGACCGCGAGCGTTAGTGGGGAGGGAAAGATCATTGAGGTGCTCGATGGCGTAAAAATTGATGTTCGGCCGGTCAGACTTGCACCGTGCTGCCGCCCATGGGTAATGTGAGTCTAGGACCGCGCATTCCCTGAAGCCCTAAGGGTACACCTGAAGGCTCCTTCAGTGCGCAACAACATACGACATGGTTTTGTCCTTGGTCAGTCGTCGCAATTTAATCACACGGGAGTCCAAAATCTTGGTA
seq00027   TGAGGACTATACAACGCAGCGCGGGGAAGGCCAGTCACTTTACCAATCGGCCAAGCTCTGATAATTGCATCGACAAGACCATACCATTCTTGTCCAAACGCGCAGATTTACGTACCGCGCCACAGGCGTTTTTCTTGCCCCCCCTTAGGATTTATTCCGGAGTTTACGAAGTTGGTTGGTTGCCGGCGGTGCATTATTAGATGAGTAGTCGGAGGGTGAAATCGCGCCCGAGTCAGATCTTGATGTGAGGGCGGGCCCCGCTGCGGGACCTGCCTTTAATATTAAAAGTCATATCTTTCGGGGGGAGCTCTCAGAGCGTGTTGTCTCTCAACCCACGTAACCTTTCGACGTGAAGGTATCTATGATCACGAGGGTCCACTAACGTCCCTCACTTAATGGGACGTCACCCATGACTCTATGCACAGAGATGATCGCTTACCATCTACGAGCCGGAACTGCAGCGTAAACCCAGTCTAAATTTTGAGTTTAGCGACAACAGGTCATGCGTTCCTCTAAGCGCCGCGATGCATCATCTAGAGCAGTATCGCCAGGCCATACGCTGTACGAGCCACCGTTGAGCAGGACTCGGCGGCGTTGACCTGTGTCCATTCAAGAGCGAATCCAGTTTCAAACGCTCAAACAGGCTTGGGCTATACTCTAAGGCCGATTACTTTACCCAGTGGCTCGGTGTGGATAGGCTCCGTCGCGTTAGGACAGCTTTCCACTTTCGAACTGACAGAGATTATCCCGGAACGTGTAACACAAAGTAGAGATCGCGGGCGAACGCGTGGCTGAGTCAGACGGTAATCCATTAACGCTATTTATGGCCTCCCGAGCAACAATAACAATCACAGATTGGACAGTAGCTTTGCCGGGCAGCCAAAGCGCGTGGTCCCACGATATTCTGTTCACTTGGTGTCGTGATAACGCCTCAATAAGTTGCACACATCAATCCTCTGCTATCCTTTAAGCGTATTTATTTTGTGTTAGAGTCTCCCGAACAGTCCCGATGCGTACCGGCCCGGGCATGCAGGAAGCATATAACAGACAGCGACACTGAGCCGTGTGAATGGCTCATACAACGCCGTTTTGTGCCATGGCAGCTCGTGAGTTCTAATTGTAAAAACTACGGTCAAAGACAATCGCTCTCCTGCAATCGACATTAGATTGTATACCCCATCCAGTTTAGGGTGGTAATATATGATCATTCTGGAAACTATAGTGGATAGCCTGTCAGCGGCAGTGGTTCTTACACCGTCATGGTCAATACCCGACTATTCCTATTCCTTAAGACCTGGTCGAGGTTCATTCTTCTCGATCTACACGGGACCGTAATAGTCTCCGATTGAACAATTCCAAGTCCGAGTTTGTTCAATCGTGTAAATCAGCACCAGGAACTGGCACCCGGAGTGAATGGCACCGGATCGTAACCAGCCGGCGTGATCACGTGAGGGATCACCATTCCAATAGGCCGTCACGACAGCGTGGTGCCTCTGTGGCTCCCGCGGAACAGCTAGCTCGAGAGCCGACGCGCTGTTCATCGATAGCCCTGCGAAATACTTTTTTTTGTGGAACAAAGGCGACATTGCTTGCCACCTATGCTATCTTCACGCGCGCATAGAGTTTAGCTTCCCCGAGCCGCAACCCTAATGGTCCTATTGAGGTCGACTCAACTAACTACTGGAAATAATCTCTAATTAGGCTAGTGGTATGCTCGTTTAACGGCCAACTCGTAGGACCCACTTTGTTAGTGTCCGGGGGTAGGGGTAGTTCACACTGCGGCCACGGGAATGCAGTTACTGGGCGATATCGCTTTCACTCTAATTAGGGTAATGCTTATCTAGCCTACCGAAAGTTAGAGAAAACCACAAACATTCCATACATAGAAGCATCCTCCAGTGATGCTCCGAGGAACACAATAATGCGACGATTTCAACGATACTTTGGCTACTCGACTATCTGGAACAAACCATTACCCGGCCAATAGGACAAATTGAAAGGTGAACACACGGGAACCTCTGTGCGTCCGGCACCTTCTGACTGACCGCGAGCGTTAGTGGGGAGGGAAAGATCATTGAGGTGCTCGATGGCGTAAAAATTGATGTTCGGCCGGTCAGACTTGCACCGTGCTGCCGCCCATGGGTAATGTGAGTCTAGGACCGCGCATTCCCTGAAGCCCTAAGGGTACACCTGAAGGCTCCTTCAGTGCGCAACAACATACGACATGGTTTTGTCCTTGGTCAGTCGTCGCAATTTAATCACACGGGAGTCCAAAATCTTGGTA
seq00028   TGAGGACTATACAACGCAGCGCGGGGAAGGCCAGTCACTTTACCAATCGGCCAAGCTCTGATAATTGCATCGACAAGACCATACCATTCTTGTCCAAACGCGCAGATTTACGTACCGGGCCACAGGCGTTTTTCTTGCCCCCCCTTAGGATTTATTCCGGAGTTTACGAAGTTGGTTGGTTGCCGGCGGTGCATTATTAGATGAGTAGTCGGAGGGTGAAATCGCGCCCGAGTCAGATCTTGATGTGAGGGCGGGCCCCGCTGCGGGACCTGCCTTTAATATTAAAAGTCATATCTTTCGGGGGGAGCTCTCAGAGCGTGTTGTCTCTCAACCCACGTAACCTTTCGACGTGAAGGTATCTATGATCACGAGGGTCCACTAACGTCCCTCACTTAATGGGACGTCACCCATGACTCTATGCACAGAGATGATCGCTTACCATCTACGAGCCGGAACTGCAGCGTAAACCCAGTCTAAATTTTGAGTTTAGCGACAACAGGTCATGCGTTCCTCTAAGCGCCGCGATGCATCATCTAGAGCAGTATCGCCAGGCCATACGCTGTACGAGCCACCGTTGAGCAGGACTCGGCGGCGTTGACCTGTGTCCATTCAAGAGCGAATCCAGTTTCAAACGCTCAAACAGGCTTGGGCTATACTCTAAGGCCGATTACTTTACCCAGTGGCTCGGTGTGGATAGGCTCCGTCGCGTTAGGACAGCTTTCCACTTTCGAACTGACAGAGATTATCCCGGAACGTGTAACACAAAGTAGGGATCGCGGGCGAACGCGTGGCTGAGTCAGACGGTAATCCATTAACGCTATTTATGGCCTCCCGAGCAACAATAACAATCACAGATTGGACAGTAGCTTTGCCGGGCAGCCAAAGCGCGTGGTCCCACGATATTCTGTTCAGTTGGTGTCGTGATAACGCCTCAATAAGTTGCACACATCAATCCTCTGCTATCCTTTAAGCGTATTTATTTTGTGTTAGAGTCTCCCGAACAGTCCCGATGCGTACCGGCCCGGGCATGCAGGAAGCATATAACAGACAGCGACACTGAGCCGTGTGAATGGCTCATACAACGCCGTTTTGTGCCATGGCAGCTCGTGAGTTCTAATTGTAAAAACTACGGTCAAAGACAATCGCTCTCCTGCAATCGACATTAGATTGTATACCCCATCCAGTTTAGGGTGGTAATATATGATCATTCTGGAAACTATAGTGGATAGCCTGTCAGCGGCAGTGGTTCTTACACCGTCATGGTCAATACCCGACTATTCCTATTCCTTAAGACCTGGTCGAGGTTCATTCTTCTCGATCTACACGGGACCGTAATAGTCTCCGATTGAACAATTCCAAGTCCGAGTTTGTTCAATCGTGTAAATCAGCACCAGGAACTGGCACCCGGAGTGAATGGCACCGGATCGTAACCAGCCGGCGTGATCACGTGAGGGATCACCATTCCAATAGGCCGTCACGACAGCGTGGTGCCTCTGTGGCTCCCGCGGAACAGCTAGCTCGAGAGCCGACGCGCTGTTCATCGATAGCCCTGCGAAATACTTTTTTTTGTGGAACAAAGGCGACATTGCTTGCCACCTATGCTATCTTCACGCGCGCATAGAGTTTAGCTTCCCCGAGCCGCAACCCTAATGGTCCTATTGAGGTCGACTCAACTAACTACTGGAAATAATCTCTAATTAGGCTAGTGGTATGCTCGTTTAACGGCCAACTCGTAGGACCCACTTTGTTAGTGTCCGGGGGTAGGGGTAGTTCACACTGCGGCCACGGGAATGCAGTTACTGGGCGATATCGCTTTCACTCTAATTAGGGTAATGCTTATCTAGCCTACCGAAAGTTAGAGAAAACCACAAACATTCCATACATAGAAGCATCCTCCAGTGATGCTCCGAGGAACACAATAATGCGACGATTTCAACGATACTTTGGCTACTCGACTATCTGGAACAAACCATTACCCGGCCAATAGGACAAATTGAAAGGTGAACACACGGGAACCTCTGTGCGTCCGGCACCATCTGACTGACCGCGAGCGTTAGTGGGGAGGGAAAGATCATTGAGGTGCTCGATGGCGTAAAAATTGATGTTCGGCCGGTCAGACTTGCACCGTGCTGCCGCCCATGGGTAATGTGAGTCTAGGACCGCGCATTCCCTGAAGCCCTAAGGGTACACCTGAAGGCTCCTTCAGTGCGCAACAACATACGACATGGTTTTGTCCTTGGTCAGTCGTCGCAATTTAATCACACGGGAGTCCAAAATCTTGGTA
seq00029   TGAGGACTATACAACGCAGCGCGGGGAAGGCCAGTCACTTTACCAATCGGCCAAGCTCTGATAATTGCATCGACAAGACCATACCATTCTTGTCCAAACGCGCAGATTTACGTACCGCGCCACAGGCGTTTTTCTTGCCCCCCCTTAGGATTTATTCCGGAGTTTACGAAGTTGGTTGGTTGCCGGCGGTGCATTATTAGATGAGTAGTCGGAGGGTGAAATCGCGCCCGAGTCAGATCTTGATGTGAGGGCGGGCCCCGCTGCGGGACCTGCCTTTAATATTAAAAGTCATATCTTTCGGGGGGAGGTCTCAGAGCGTGTTGTCTCTCAACCCACGTAACCTTTCGACGTGAAGGTATCTATGATCACGAGGGTCCACTAACGTCCCTCACTTAATGGGACGTCACCCATGACTCTATGCACAGAGATGATCGCTTACCATCTACGAGCCGGAACTGCAGCGTAAACCCAGTCTAAATTTTGAGTTTAGCGACAACAGGTCATGCGTTCCTCTAAGCGCCGCGATGCATCATCTAGAGCAGTATCGCCAGGCCATACGCTGTACGAGCCACCGTTGAGCAGGACTCGGCGGCGTTGACCTGTGTCCATTCAAGAGCGAATCCAGTTTCAAACGCTCAAACAGGCTTGGGCTATACTCTAAGGCCGATTACTTTACCCAGTGGCTCGGTGTGGATAGGCTCCGTCGCGTTAGGACAGCTTTCCACTTTCGAACTGACAGAGATTATCCCGGAACGTGTAACACAAAGTAGGGATCGCGGGCGAACGCGTGGCTGAGTCAGACGGTAATCCATTAACGCTATTTATGGCCTCCCGAGCAACAATAACAATCACAGATTGGACAGTAGCTTTGCCGGGCAGCCAAAGCGCGTGGTCCCACGATATTCTGTTCAGTTGGTGTCGTGATAACGCCTCAATAAGTTGCACACATCAATCCTCTGCTATCCTTTAAGCGTATTTATTTTGTGTTAGAGTCTCCCGAACAGTCCCGATGCGTACCGGCCCGGGCATGCAGGAAGCATATAACAGACAGCGACACTGAGCCGTGTGAATGGCTCATACAACGCCGTTTTGTGCCATGGCAGCTCGTGAGTTCTAATTGTAAAAACTACGGTCAAAGACAATCGCTCTCCTGCAATCGACATTAGATTGTATACCCCATCCAGTTTAGGGTGGTAATATATGATCATTCTGGAAACTATAGTGGATAGCCTGTCAGCGGCAGTGGTTCTTACACCGTCATGGTCAATACCCGACTATTCCTATTCCTTAAGACCTGGTCGAGGTTCATTCTTCTCGATCTACACGGGACCGTAATAGTCTCCGATTGAACAATTCCAAGTCCGAGTTTGTTCAATCGTGTAAATCAGCACCAGGAACTGGCACCCGGAGTGAATGGCACCGGATCGTAACCAGCCGGCGTGATCACGTGAGGGACCACCATTCCAATAGGCCGTCACGACAGCGTGGTGCCTCTGTGGCTCCCGCGGAACAGCTAGCTCGAGAGCCGACGCGCTGTTCATCGATAGCCCTGCGAAATACTTTTTTTTGTGGAACAAAGGCGACATTGCTTGCCACCTATGCTATCTTCACGCGCGCATAGAGTTTAGCTTCCCCGAGCCGCAACCCTAATGGTCCTATTGAGGTCGACTCAACTAACTACTGGAAATAATCTCTAATTAGGCTAGTGGTATGCTCGTTTAACGGCCAACTCGTAGGACCCACTTTGTTAGTGTCCGGGGGTAGGGGTAATTCACACTGCGGCCACGGGAATGCAGTTACTGGGCGATATCGCTTTCACTCTAATTAGGGTAATGCTTATCTAGCCTACCGAAAGTTAGAGAAAACCACAAACATTCCATACATAGAAGCATCCTCCAGTGATGCTCCGAGGAACACAATAATGCGACGATTTCAACGATACTTTGGCTACTCGACTATCTGGAACAAACCATTACCCGGCCAATAGGACAAATTGAAAGGTGAACACACGGGAACCTCTGTGCGTCCGGCACCTTCTGACTGACCGCGAGCGTTAGTGGGGAGGGAAAGATCATTGAGGTGCTCGATGGCGTAAAAATTGATGTTCGGCCGGTCAGACTTGCACCGTGCTGCCGCCCATGGGTAATGTGAGTCTAGGACCGCGCATTCCCTGAAGCCCTAAGGGTACACCTGAAGGCTCCTTCAGTGCGCAACAACATACGACATGGTTTTGTCCTTGGTCAGTCGTCGCAATTTAATCACACGGGAGTCCAAAATCTTGGTA
seq00030   TGAGGACTATACAACGCAGCGCGGGGAAGGCCAGTCACTTTACCAATCGGCCAAGCTCTGATAATTGCATCGACAAGACCATACCATTCTTGTCCAAACGCGCAGATTTACGTACCGCGCCACAGGCGTTTTTCTTGCCCCCCCTTAGGATTTATTCCGGAGTTTACGAAGTTGGTTGGTTGCCGGCGGTGCATTATTAGATGAGTAGTCGGAGGGTGAAATCGCGCCCGAGTCAGATCTTGATGTGAGGGCGGGCCCCGCTGCGGGACCTGCCTTTAATATTAAAAGTCATATCTTTCGGGGGGAGCTCTCAGAGCGTGTTGTCTCTCAACCCACGTAACCTTTCGACGTGAAGGTATCTATGATCACGAGGGTCCACTAACGTCCCTCACTTAATGGGACGTCACCCATGACTCTATGCACAGAGATGATCGCTTACCATCTACGAGCCGGAACTGCAGCGTAAACCCAGTCTAAATTTTGAGTTTAGCGACAACAGGTCATGCGTTCCTCTAAGCGCCGCGATGCATCATCTAGAGCAGTATCGCCAGGCCATACGCTGTACGAGCCACCGTTGAGCAGGACTCGGCGGCGTTGACCTGTGTCCATTCAAGAGCGAATCCAGTTTCAAACGCTCAAACAGGCTTGGGCTATACTCTAAGGCCGATTACTTTACCCAGTGGCTCGGTGTGGATAGGCTCCGTCGCGTTAGGACAGCTTTCCACTTTCGAACTGACAGAGATTATCCCGGAACGTGTAACACAAAGTAGGGATCGCGGGCGAACGCGTGGCTGAGTCAGACGGTAATCCATTAACGCTATTTATGGCCTCCCGAGCAACAATAACAATCACAGATTGGACAGTAGCTTTGCCGGGCAGCCAAAGCGCGTGGTCCCACGATATTCTGTTCAGTTGGTGTCGTGATAACGCCTCAATAAGTTGCACACATCAATCCTCTGCTATCCTTTAAGCGTATTTATTTTGTGTTAGAGTCTCCCGAACAGTCCCGATGCGTACCGGCCCGGGCATGCAGGAAGCATATAACAGACAGCGACACTGAGCCGTGTGAATGGCTCATACAACGCCGTTTTGTGCCATGGCAGCTCGTGAGTTCTAATTGTAAAAACTACGGTCAAAGACAATCGCTCTCCTGCAATCGACATTAGATTGTATACCCCATCCAGTTTAGGGTGGTAATATATGATCATTCTGGAAACTATAGTGGATAGCCTGTCAGCGGCAGTGGTTCTTACACCGTCATGGTCAATACCCGACTATTCCTATTCCTTAAGACCTGGTCGAGGTTCATTCTTCTCGATCTACACGGGACCGTAATAGTCTCCGATTGAACAATTCCAAGTCCGAGTTTGTTCAATCGTGTAAATCAGCACCAGGAACTGGCACCCGGAGTGAATGGCACCGGATCGTAACCAGCCGGCGTGATCACGTGAGGGATCACCATTCCAATAGGCCGTCACGACAGCGTGGTGCCTCTGTGGCTCCCGCGGAACAGCTAGCTCGAGAGCCGACGCGCTGTTCATCGATAGCCCTGCGAAATACTTTTTTTTGTGGAACAAAGGCGACATTGCTTGCCACCTATGCTATCTTCACGCGCGCATAGAGTTTAGCTTCCCCGAGCCGCAACCCTAATGGTCCTATTGAGGTCGACTCAACTAACTACTGGAAATAATCTCTAATTAGGCTAGTGGTATGCTCGTTTAACGGCCAACTCGTAGGACCCACTTTGTTAGTGTCCGGGGGTAGGGGTAGTTCACACTGCGGCCACGGGAATGCAGTTACTGGGCGATATCGCTTTCACTCTAATTAGGGTAATGCTTATCTAGCCTACCGAAAGTTAGAGAAAACCACAAACATTCCATACATAGAAGCATCCTCCAGTGATGCTCCGAGGAACACAATAATGCGACGATTTCAACGATACTTTGGCTACTCGACTATCTGGAACAAACCATTACCCGGCCAATAGGACAAATTGAAAGGTGAACACACGGGAACCTCTGTGCGTCCGGCACCTTCTGACTGACCGCGAGCGTTAGTGGGGAGGGAAAGATCATTGAGGTGCTCGATGGCGTAAAAATTGATGTTCGGCCGGTCAGACTTGCACCGTGCTGCCGCCCATGGGTAATGTGAGTCTAGGACCGCGCATTCCCTGAAGCCCTAAGGGTACACCTGAAGGCTCCTTCAGTGCGCAACAACATACGACATGGTTTTGTCCTTGGTCAGTCGTCGCAATTTAATCACACGGGAGTCCAAAATCTTGGTA
seq00031   TGAGGACTATACAACGCAGCGCGGGGAAGGCCAGTCACTTTACCAATCGGCCAAGCTCTGATAATTGCATCGACAAGACCATACCATTCTTGTCCAAACGCGCAGATTTACGTACCGCGCCACAGGCGTTTTTCTTGCCCCCCCTTAGGATTTATTCCGGAGTTTACGAAGTTGGTTGGTTGCCGGCGGTGCATTATTAGATGAGTAGTCGGAGGGTGAAATCGCGCCCGAGTCAGATCTTGATGTGAGGGCGGGCCCCGCTGCGGGACCTGCCTTTAATATTAAAAGTCATATCTTTCGGGGGGAGCTCTCAGAGCGTGTTGTCTCTCAACCCACGTAACCTTTCGACGTGAAGGTATCTATGATCACGAGGGTCCACTAACGTCCCTCACTTAATGGGACGTCACCCATGACTCTATGCACAGAGATGATCGCTTACCATCTACGAGCCGGAACTGCAGCGTAAACCCAGTCTAAATTTTGAGTTTAGCGACAACAGGTCATGCGTTCCTCTAAGCGCCGCGATGCATCATCTAGAGCAGTATCGCCAGGCCATACGCTGTACGAGCCACCGTTGAGCAGGACTCGGCGGCGTTGACCTGTGTCCATTCAAGAGCGAATCCAGTTTCAAACGCTCAAACAGGCTTGGGCTATACTCTAAGGCCGATTACTTTACCCAGTGGCTCGGTGTGGATAGGCTCCGTCGCGTTAGGACAGCTTTCCACTTTCGAACTGACAGAGATTATCCCGGAACGTGTAACACAAAGTAGGGATCGCGGGCGAACGCGTGGCTGAGTCAGACGGTAATCCATTAACGCTATTTATGGCCTCCCGAGCAACAATAACAATCACAGATTGGACAGTAGCTTTGCCGGGCAGCCAAAGCGCGTGGTCCCACGATATTCTGTTCAGTTGGTGTCGTGATAACGCCTCAATAAGTTGCACACATCAATCCTCTGCTATCCTTTAAGCGTATTTATTTTGTGTTAGAGTCTCCCGAACAGTCCCGATGCGTACCGGCCCGGGCATGCAGGAAGCATATAACAGACAGCGACACTGAGCCGTGTGAATGGCTCATACAACGCCGTTTTGTGCCATGGCAGCTCGTGAGTTCTAATTGTAAAAACTACGGTCAAAGACAATCGCTCTCCTGCAATCGACATTAGATTGTATACCCCATCCAGTTTAGGGTGGTAATATATGATCATTCTGGAAACTATAGTGGATAGCCTGTCAGCGGCAGTGGTTCTTACACCGTCATGGTCAATACCCGACTATTCCTATTCCTTAAGACCTGGTCGAGGTTCATTCTTCTCGATCTACACGGGACCGTAATAGTCTCCGATTGAACAATTCCAAGTCCGAGTTTGTTCAATCGTGTAAATCAGCACCAGGAACTGGCACCCGGAGTGAATGGCACCGGATCGTAACCAGCCGGCGTGATCACGTGAGGGATCACCATTCCAATAGGCCGTCACGACAGCGTGGTGCCTCTGTGGCTCCCGCGGAACAGCTAGCTCGAGAGCCGACGCGCTGTTCATCGATAGCCCTGCGAAATACTTTTTTTTGTGGAACAAAGGCGACATTGCTTGCCACCTATGCTATCTTCACGCGCGCATAGAGTTTAGCTTCCCCGAGCCGCAACCCTAATGGTCCTATTGAGGTCGACTCAACTAACTACTGGAAATAATCTCTAATTAGGCTAGTGGTATGCTCGTTTAACGGCCAACTCGTAGGACCCACTTTGTTAGTGTCCGGGGGTAGGGGTAGTTCACACTGCGGCCACGGGAATGCAGTTACTGGGCGATATCGCTTTCACTCTAATTAGGGTAATGCTTATCTAGCCTACCGAAAGTTAGAGAAAACCACAAACATTCCATACATAGAAGCATCCTCCAGTGATGCTCCGAGGAACACAATAATGCGACGATTTCAACGATACTTTGGCTACTCGACTATCTGGAACAAACCATTACCCGGCCAATAGGACAAATTGAAAGGTGAACACACGGGAACCTCTGTGCGTCCGGCACCTTCTGACTGACCGCGAGCGTTAGTGGGGAGGGAAAGATCATTGAGGTGCTCGATGGCGTAAAAATTGATGTTCGGCCGGTCAGACTTGCACCGTGCTGCCGCCCATGGGTAATGTGAGTCTAGGACCGCGCATTCCCTGAAGCCCTAAGGGTACACCTGAAGGCTCCTTCAGTGCGCAACAACATACGACATGGTTTTGTCCTTGGTCAGTCGTCGCAATTTAATCACACGGGAGTCCAAAATCTTGGTA
seq00032   TGAGGACTATACAACGCAGCGCGGGGAAGGCCAGTCACTTTACCAATCGGCCAAGCTCTGATAATTGCATCGACAAGACCATACCATTCTTGTCCAAACGCGCAGATTTACGTACCGCGCCACAGGCGTTTTTCTTGCCCCCCCTTAGGATTTATTCCGGAGTTTACGAAGTTGGTTGGTTGCCGGCGGTGCATTATTAGATGAGTAGTCGGAGGGTGAAATCGCGCCGGAGTCAGATCTTGATGTGAGGGCGGGCCCCGCTGCGGGACCTGCCTTTAATATTAAAAGTCATATCTTTCGGGGGGAGCTCTCAGAGCGTGTTGTCTCTCAACCCACGTAACCTTTCGACGTGAAGGTATCTATGATCACGAGGGTCCACTAACGTCCCTCACTTAATGGGACGTCACCCATGACTCTATGCACAGAGATGATCGCTTACCATCTACGAGCCGGAACTGCAGCGTAAACCCAGTCTAAATTTTGAGTTTAGCGACAACAGGTCATGCGTTCCTCTAAGCGCCGCGATGCATCATCTAGAGCAGTATCGCCAGGCCATACGCTGTACGAGCCACCGTTGAGCAGGACTCGGCGGCGTTGACCTGTGTCCATTCAAGAGCGAATCCAGTTTCAAACGCTCAAACAGGCTTGGGCTATACTCTAAGGCCGATTACTTTACCCAGTGGCTCGGTGTGGATAGGCTCCGTCGCGTTAGGACAGCTTTCCACTTTCGAACTGACAGAGATTATCCCGGAACGTGTAACACAAAGTAGGGATCGCGGGCGAACGCGTGGCTGAGTCAGACGGTAATCCATTAACGCTATTTATGGCCTCCCGAGCAACAATAACAATCACAGATTGGACAGTAGCTTTGCCGGGCAGCCAAAGCGCGTGGTCCCACGATATTCTGTTCAGTTGGTGTCGTGATAACGCCTCAATAAGTTGCACACATCAATCCTCTGCTATCCTTTAAGCGTATTTATTTTGTGTTAGAGTCTCCCGAACAGTCCCGATGCGTACCGGCCCGGGCATGCAGGAAGCATATAACAGACAGCGACACTGAGCCGTGTGAATGGCTCATACAACGCCGTTTTGTGCCATGGCAGCTCGTGAGTTCTAATTGTAAAAACTACGGTCAAAGACAATCGCTCTCCTGCAATCGACATTAGATTGTATACCCCATCCAGTTTAGGGTGGTAATATATGATCATTCTGGAAACTATAGTGGATAGCCTGTCAGCGGCAGTGGTTCTTACACCGTCATGGTCAATACCCGACTATTCCTATTCCTTAAGACCTGGTCGAGGTTCATTCTTCTCGATCTACACGGGACCGTAATAGTCTCCGATTGAACAATTCCAAGTCCGAGTTTGTTCAATCGTGTAAATCAGCACCAGGAACTGGCACCCGGAGTGAATGGCACCGGATCGTAACCAGCCGGCGTGATCACGTGAGGGATCACCATTCCAATAGGCCGTCACGACAGCGTGGTGCCTCTGTGGCTCCCGCGGAACAGCTAGCTCGAGAGCCGACGCGCTGTTCATCGATAGCCCTGCGAAATACTTTTTTTTGTGGAACAAAGGCGACATTGCTTGCCACCTATGCTATCTTCACGCGCGCATAGAGTTTAGCTTCCCCGAGCCGCAACCCTAATGGTCCTATTGAGGTCGACTCAACTAACTACTGGAAATAATCTCTAATTAGGCTAGTGGTATGCTCGTTTAACGGCCAACTCGTAGGACCCACTTTGTTAGTGTCCGGGGGTAGGGGTAGTTCACACTGCGGCCACGGGAATGCAGTTACTGGGCGATATCGCTTTCACTCTAATTAGGGTAATGCTTATCTAGCCTACCGAAAGTTAGAGAAAACCACAAACATTCCATACATAGAAGCATCCTCCAGTGATGCTCCGAGGAACACAATAATGCGACGATTTCAACGATACTTTGGCTACTCGACTATCTGGAACAAACCATTACCCGGCCAATAGGACAAATTGAAAGGTGAACACACGGGAACCTCTGTGCGTCCGGCACCTTCTGACTGACCGCGAGCGTTAGTGGGGAGGGAAAGATCATTGAGGTGCTCGATGGCGTAAAAATTGATGTTCGGCCGGTCAGACTTGCACCGTGCTGCCGCCCATGGGTAATGTGAGTCTAGGACCGCGCATTCCCTGAAGCCCTAAGGGTACACCTGAAGGCTCCTTCAGTGCGCAACAACATACGACATGGTTTTGTCCTTGGTCAGTCGTCGCAATTTAATCACACGGGAGTCCAAAATCTTGGTA
seq00033   TGAGGACTATACAACGCAGCGCGGGGAAGGCCAGTCACTTTACCAATCGGCCAAGCTCTGATAATTGCATCGACAAGACCATACCATTCTTGTCCAAACGCGCAGATTTACGTACCGCGCCACAGGCGTTTTTCTTGCCCCCCCTTAGGATTTATTCCGGAGTTTACGAAGTTGGTTGGTTGCCGGCGGTGCATTATTAGATGAGTAGTCGGAGGGTGAAATCGCGCCCGAGTCAGATCTTGATGTGAGGGCGGGCCCCGCTGCGGGACCTGCCTTTAATATTAAAAGTCATATCTTTCGGGGGGAGCTCTCAGAGCGTGTTGTCTCTCAACCCACGTAACCTTTCGACGTGAAGGTATCTATGATCACGAGGGTCCACTAACGTCCCTCACTTAATGGGACGTCACCCATGACTCTATGCACAGAGATGATCGCTTACCATCTACGAGCCGGAACTGCAGCGTAAACCCAGTCTAAATTTTGAGTTTAGCGACAACAGGTCATGCGTTCCTCTAAGCGCCGCGATGCATCATCTAGAGCAGTATCGCCAGGCCATACGCTGTACGAGCCACCGTTGAGCAGGACTCGGCGGCGTTGACCTGTGTCCATTCAAGAGCGAATCCAGTTTCAAACGCTCAAACAGGCTTGGGCTATACTCTAAGGCCGATTACTTTACCCAGTGGCTCGGTGTGGATAGGCTCCGTCGCGTTAGGACAGCTTTCCACTTTCGAACTGACAGAGATTATCCCGGAACGTGTAACACAAAGTAGGGATCGCGGGCGAACGCGTGGCTGAGTCAGACGGTAATCCATTAACGCTATTTATGGCCTCCCGAGCAACAATAACAATCACAGATTGGACAGTAGCTTTGCCGGGCAGCCAAAGCGCGTGGTCCCACGATATTCTGTTCACTTGGTGTCGTGATAACGCCTCAATAAGTTGCACACATCAATCCTCTGCTATCCTTTAAGCGTATTTATTTTGTGTTAGAGTCTCCCGAACAGTCCCGATGCGTACCGGCCCGGGCATGCAGGAAGCATATAACAGACAGCGACACTGAGCCGTGTGAATGGCTCATACAACGCCGTTTTGTGCCATGGCAGCTCGTGAGTTCTAATTGTAAAAACTACGGTCAAAGACAATCGCTCTCCTGCAATCGACATTAGATTGTATACCCCATCCAGTTTAGGGTGGTAATATATGATCATTCTGGAAACTATAGTGGATAGCCTGTCAGCGGCAGTGGTTCTTACACCGTCATGGTCAATACCCGACTATTCCTATTCCTTAAGACCTGGTCGAGGTTCATTCTTCTCGATCTACACGGGACCGTAATAGTCTCCGATTGAACAATTCCAAGTCCGAGTTTGTTCAATCGTGTAAATCAGCACCAGGAACTGGCACCCGGAGTGAATGGCACCGGATCGTAACCAGCCGGCGTGATCACGTGAGGGATCACCATTCCAATAGGCCGTCACGACAGCGTGGTGCCTCTGTGGCTCCCGCGGAACAGCTAGCTCGAGAGCCGACGCGCTGTTCATCGATAGCCCTGCGAAATACTTTTTTTTGTGGAACAAAGGCGACATTGCTTGCCACCTATGCTATCTTCACGCGCGCATAGAGTTTAGCTTCCCCGAGCCGCAACCCTAATGGTCCTATTGAGGTCGACTCAACTAACTACTGGAAATAATCTCTAATTAGGCTAGTGGTATGCTCGTTTAACGGCCAACTCGTAGGACCCACTTTGTTAGTGTCCGGGGGTAGGGGTAGTTCACACTGCGGCCACGGGAATGCAGTTACTGGGCGATATCGCTTTCACTCTAATTAGGGTAATGCTTATCTAGCCTACCGAAAGTTAGAGAAAACCACAAACATTCCATACATAGAAGCATCCTCCAGTGATGCTCCGAGGAACACAATAATGCGACGATTTCAACGATACTTTGGCTACTCGACTATCTGGAACAAACCATTACCCGGCCAATAGGACAAATTGAAAGGTGAACACACGGGAACCTCTGTGCGTCCGGCACCTTCTGACTGACCGCGAGCGTTAGTGGGGAGGGAAAGATCATTGAGGTGCTCGATGGCGTAAAAATTGATGTTCGGCCGGTCAGACTTGCACCGTGCTGCCGCCCATGGGTAATGTGAGTCTAGGACCGCGCATTCCCTGAAGCCCTAAGGGTACACCTGAAGGCTCCTTCAGTGCGCAACAACATACGACATGGTTTTGTCCTTGGTCAGTCGTCGCAATTTAATCACACGGGAGTCCAAAATCTTGGTA
