# Supplementary material for: How Good Are Indirect Tests at Detecting Recombination in Human mtDNA?
Source: G3 (Bethesda). 2013 Jul 1;3(7):1095–104. doi: 10.1534/g3.113.006510 (PMC3704238; doi:10.1534/g3.113.006510)
Supplement: Supporting Information [file supp_g3.113.006510_FileS2.gz › SequenceData/mtDNA_ratehet&popgrowth/10/3rdbase/Infiles/10_50-new.txt]

33 2284
seq00001   TGTCTTCGATATTCCCCTTAGATCTCCAGCAACTTCCCCATCACAGGTTAGAAACCCTATGAGATAAGTCGCGGTTAGGAACTCGCTGTTCTTGGGGCGTTAATGGGGTAACCTGGTATCTTACCCTCTTGGGTCGCGATCCAAGTACGTTCAGAACGACTCTTACTCCTCAATCTACAAGATCCTTGTCATGTCCCGTAATCGCATGTTCAAAGCGCCATCTTTTCGGGTGACGCACTGTGACGGAGCTGGATGGGGTGGAACAACTGTACGTATTTTAGAGTATACAAATGTGGTGCCGTTACGTTGTACATGTACATGGAACTGGAATTTCATTAACCAATTCAAGCGAGAGTGGTCAGCTTCTTATTTCCATTGGTTGGCCTCCTGAACCTTGGCTTCTTGCATTGCAGTTAAGTTTGTTGCGACCACAGGTGGACTGAAGCTAAAGCTTCTGTTGCTGATTAAGTACAAGATCTCCCAGTGCCCTCTCTAATGTTAAAAGCATGACTTAGACAACGGGGGGCTCGAGATAGGGGTTGGAGAAATATGCGGTCCTAGACTGTACGAGACCATGAAGAAAAAGGTAGACATTCGATCCAAATAGAATCAATGCCCGAAGACGGATCGTGTGTGACGCAACCAAGTTCCCTTCTTCCTATCCTTTTGTGGACGAGCCCCCCAGACAGTAACCTCGCCCCCTCATGAATCGTTTCGAGGATGGAGACTGGTACAACCAGTTCCTCGCTCTTCCATGACTTAGCCTACTGCCGCATGCGGGGCCTGGCCATTCCATTATGAAATGAAACGGCTTTGGGAACGATCGTACACGTTAGCGTGAGCAAAGTCTTGTACCGTTGGGCCATACGTTCGCCTCTAACCGGGTTGAGGTGATACCGCAGATTGTCAGGTGTTAGTACTAGCGGTGTCTCCGTCTCCCCAGCTATGAGGTAACGACTGTAAACTAGACTACGGGCGGTAGTGCGTGGCATTTAGCCGCACTTCGAGCCACTCTTAAGAACTCAGGCCGAATTTGTCACCGTGTGCCTTGTGTACAGTGTTTCAAGGATCCACCTGTGTCCAGAAGCGGCTCGTGAAGCTCTGTTCTTCACGCAGGTACTTGTATAGGACTACCGGTTTCGGTTGCTTTTGTCAAGAATAAAATATCAAAGATGCGCACGTCTACTAGTTCAAGAATATCACCTGCACAGGTAACAGCCACCAAGCCACCAGTCCACCCACACAATGGTTCGCGACGGACAGGACTAACAGAACTTGAGTTGATAACTTAACGTTGACTCCCCGGCCAAGTACCTACTACGTGATATGATCGAGCTTATGAACTTGGATACGCCTTCTCCGGAGTTTAATTTGACGACAGGGGACCCCAAACGAACACTGTACGTAGGTTCATGGTATTGATGGAAGGGCGTACCCTAGGCGGAGAGTATATCATGAGTTTTATGCAGAGCCGTTATTATTTCGAAACAATATCTAACAGAATACGAGACTCTTGATGGCCCTGTCGTGTGTAATTTGCCGCACCGGCTGGTCAGTTAGGCCGGCAAATCTTATAGAGTGAGTTTGGCGACTAAATCATTTCTGCCCGAGTGTGATTCCCTCCCACCTCTGAGTTACTATTCAATACCGGAACGCAACATCGACATCTTGTGGCGCCATTCATGGGCACACATTGGCTACCGTCGACCTTGTTTCTGACAATAAGTCCCATATGCATTTAACAAGGTTGTGCGAGCATAAGATTCACTGCCTTCGATGCGTCAGGGTAGTTCAAGATAAAATGATTGTTGCTCGAGCGCAGTCACCCTGAAGGGGGCTTAAACTACCGTGGCCATCGGGATAGCGCCGACTGTACAGAGTCTCTGACGCTTTTCCTATGGCGAGATCGGGTCGGGGAGCGACTTTCCTTATCAACGAGTTTCTTGTCTAGAAAATCATTGGGCCGGCGCGCCTCTTCAGAGTTATGCCAGGACCCAGCAGCGGGGCATGCACTCTCTGCCAATGTTGCCACCGAGGACCAGTGCTCAACACAACCAAGCTCGTCCATCCATTCCGCTTAGAAATAGCTAACCATCAACATTACGCCAATCCGGGCAGTTATATTGAGTAGCTGGACCTAATCGCGATTCCTCTGGTAGCTTCGCCGCAATCCCCTTGAATACCGCGCATTCGTCATCATTGTCACAGCCAGAGCTTTGAACCAACTTATAGACCGTCTCCATACAACGATTGGCTTGAGCCTTGAACAGACAAAGGGAGTACG
seq00002   TGTCTTCGATATTCCCCTTAGATCTCCAGCAACTTCCCCATCACAGGTTAGAAACCCTATGAGATAAGTCGCGGTTAGGAACTCGCTGTTCTTGGGGCGTTAATGGGGTAACCTGGTATCTTACCCTCTTGGGTCGCGATCCAAGTACGTTCAGAACGACTCTTACTCCTCAATCTACAAGATCCTTGTCATGTCCCGTAATCGCATGTTCAAAGCGCCATCTTTTCGGGTGACGCACTGTGACGGAGCTGGATGGGGTGGAACAACTGTACGTATTTTAGAGTATACAAATGTGGTGCCGTTACGTTGTACATGTACATGGAACTGGAATTTCATTAACCAATTCAAGCGAGAGTGGTCAGCTTCTTATTTCCATTGGTTGGCCTCCTGAACCTTGGCTTCTTGCATTGCAGTTAAGTTTGTTGCGACCACAGGTGGACTGAAGCTAAAGCTTCTGTTGCTGATTAAGTACAAGATCTCCCAGTGCCCTCTCTAATGTTAAAAGCATGACTTAGACAACGGGGGGCTCGAGATAGGGGTTGGAGAAATATGCGGTCCTAGACTGTACGAGACCATGAAGAAAAAGGTAGACATTCGATCCAAATAGAATCAATGCCCGAAGACGGATCGTGTGTGACGCAACCAAGTTCCCTTCTTCCTATCCTTTTGTGGACGAGCCCCCCAGACAGTAACCTCGCCCCCTCATGAATCGTTTCGAGGATGGAGACTGGTACAACCAGTTCCTCGCTCTTCCATGACTTAGCCTACTGCCGCATGCGGGGCCTGGCCATTCCATTATGAAATGAAACGGCTTTGGGAACGATCGTACACGTTAGCGTGAGCAAAGTCTTGTACCGTTGGGCCATACGTTCGCCTCTAACCGGGTTGAGGTGATACCGCAGATTGTCAGGTGTTAGTACTAGCGGTGTCTCCGTCTCCCCAGCTATGAGGTAACGACTGTAAACTAGACTACGGGCGGTAGTGCGTGGCATTTAGCCGCACTTCGAGCCACTCTTAAGAACTCAGGCCGAATTTGTCACCGTGTGCCTTGTGTACAGTGTTTCAAGGATCCACCTGTGTCCAGAAGCGGCTCGTGAAGCTCTGTTCTTCACGCAGGTACTTGTATAGGACTACCGGTTTCGGTTGCTTTTGTCAAGAATAAAATATCAAAGATGCGCACGTCTACTAGTTCAAGAATATCACCTGCACAGGTAACAGCCACCAAGCCACCAGTCCACCCACACAATGGTTCGCGACGGACAGGACTAACAGAACTTGAGTTGATAACTTAACGTTGACTCCCCGGCCAAGTACCTACTACGTGATATGATCGAGCTTATGAACTTGGATACGCCTTCTCCGGAGTTTAATTTGACGACAGGGGACCCCAAACGAACACTGTACGTAGGTTCATGGTATTGATGGAAGGGCGTACCCTAGGCGGAGAGTATATCATGAGTTTTATGCAGAGCCGTTATTATTTCGAAACAATATCTAACAGAATACGAGACTCTTGATGGCCCTGTCGTGTGTAATTTGCCGCACCGGCTGGTCAGTTAGGCCGGCAAATCTTATAGAGTGAGTTTGGCGACTAAATCATTTCTGCCCGAGTGTGATTCCCTCCCACCTCTGAGTTACTATTCAATACCGGAACGCAACATCGACATCTTGTGCCGCCATTCATGGGCACACATTGGCTACCGTCGACCTTGTTTCTGACAATAAGTCCCATATGCATTTAACAAGGTTGTGCGAGCATAAGATTCACTGCCTTCGATGCGTCAGGGTAGTTCAAGATAAAATGATTGTTGCTCGAGCGCAGTCACCCTGAAGGGGGCTTAAACTACCGTGGCCATCGGGATAGCGCCGACTGTACAGAGTCTCTGACGCTTTTCCTATGGCGAGATCGGGTCGGGGAGCGACTTTCCTTATCAACGAGTTTCTTGTCTAGAAAATCATTGGGCCGGCGCGCCTCTTCAGAGTTATGCCAGGACCCAGCAGCGGGGCATACACTCTCTGCCAATGTTGCCACCGAGGACCAGTGCTCAACACAACCAAGCTCGTCCATCCATTCCGCTTAGAAATAGCTAACCATCAACATTACGCCAATCCGGGCAGTTATATTGAGTAGCTGGACCTAATCGCGATTCCTCTGGTAGCTTCGCCGCAATCCCCTTGAATACCGCGCATTCGTCATCATTGTCACAGCCAGAGCTTTGAACCAACTTATAGACCGTCTCCATACAACGATTGGCTTGAGCCTTGAACAGACAAAGGGAGTACG
seq00003   TGTCTTCGATATTCCCCTTAGATCTCCAGCAACTTCCCCATCACAGGTTAGAAACCCTATGAGATAAGTCGCGGTTAGGAACTCGCTGTTCTTGGGGCGTTAATGGGGTAACCTGGTATCTTACCCTCTTGGGTCGCGATCCAAGTACGTTCAGAACGACTCTTACTCCTCAATCTACAAGATCCTTGTCATGTCCCGTAATCGCATGTTCAAAGCGCCATCTTTTCGGGTGACGCACTGTGACGGAGCTGGATGGGGTGGAACAACTGTACGTATTTTAGAGTATACAAATGTGGTGCCGTTACGTTGTACATGTACATGGAACTGGAATTTCATTAACCAATTCAAGCGAGAGTGGTCAGCTTCTTATTTCCATTGGTTGGCCTCCTGAACCTTGGCTTCTTGCATTGCAGTTAAGTTTGTTGCGACCACAGGTGGACTGAAGCTAAAGCTTTTGTTGCTGATTAAGTACAAGATCTCCCAGTGCCCTCTCTAATGTTAAAAGCATGACTTAGACAACGGGGGGCTCGAGATAGGGGTTGGAGAAATATGCGGTCCTAGACTGTACGAGACCATGAAGAAAAAGGTAGACATTCGATCCAAATAGAATCAATGCCCGAAGACGGATCGTGTGTGACGCAACCAAGTTCCCTTCTTCCTATCCTTTTGTGGACGAGCCCCCCAGACAGTAACCTCGCCCCCTCATGAATCGTTTCGAGGATGGAGACTGGTACAACCAGTTCCTCGCTCTTCCATGACTTAGCCTACTACCGCATGCGGGGCCTGGCCATTCCATTATGAAATGAAACGGCTTTGGGAACGATCGTACACGTTAGCGTGAGCAAAGTCTTGTACCGTTGGGCCATACGTTCGCCTCTAACCGGGTTGAGGTGATACCGCAGATTGTCAGGTGTTAGTACTAGCGGTGTCTCCGTCTCCCCAGCTATGAGGTAACGACTGTAAACTAGACTACGGGCGGTAGTGCGTGGCATTTAGCCGCACTTCGAGCCACTCTTAAGAACTCAGGCCGAATTTGTCACCGTGTGCCTTGTGTACAGTGTTTCAAGGATCCACCTGTGTCCAGAAGCGGCTCGTGAAGCTCTGTTCTTCACGCAGGTACTTGTATAGGACTACCGGTTTCGGTTGCTTTTGTCAAGAATAAAATATCAAAGATGCGCACGTCTACTAGTTCAAGAATATCACCTGCACAGGTAACAGCCACCAAGCCACCAGTCCACCCACACAATGGTTCGCGACGGACAGGACTAACAGAACTTGAGTTGATAACTTAACGTTGACTCCCCGGCCAAGTACCTACTACGTGATATGATCGAGCTTATGAACTTGGATACGCCTTCTCCGGAGTTTAATTTGACGACAGGGGACCCCAAACGAACACTGTACGTAGGTTCATGGTATTGATGGAAGGGCGTACCCTAGGCGGAGAGTATATCATGAGTTTTATGCAGAGCCGTTATTATTTCGAAACAATATCTAACAGAATACGAGACTCTTGATGGCCCTGTCGTGTGTAATTTGCCGCACCGGCTGGTCAGTTAGGCCGGCAAATCTTATAGAGTGAGTTTGGCGACTAAATCATTTCTGCCCGAGTGTGATTCCCTCCCACCTCTGAGTTACTATTCAATACCGGAACGCAACATCGACATCTTGTGGCGCCATTCATGGGCACACATTGGCTACCGTCGACCTTGTTTCTGACAATAAGTCCCATATGCATTTAACAAGGTTGTGCGAGCATAAGATTCACTGCCTTCGATGCGTCAGGGTAGTTCAAGATAAAATGATTGTTGCTCGAGCGCAGTCACCCTGAAGGGGGCTTAAACTACCGTGGCCATCGGGATAGCGCCGACTGTACAGAGTCTCTGACGCTTTTCCTATGGCGAGATCGGGTCGGGGAGCGACTTTCCTTATCAACGAGTTTCTTGTCTAGAAAATCATTGGGCCGGCGCGCCTCTTCAGAGTTATGCCAGGACCCAGCAGCGGGGCATACACTCTCTGCCAATGTTGCCACCGAGGACCAGTGCTCAACACAACCAAGCTCGTCCATCCATTCCGCTTAGAAATAGCTAACCATCAACATTACGCCAATCCGGGCAGTTATATTGAGTAGCTGGACCTAATCGCGATTCCTCTGGTAGCTTCGCCGCAATCCCCTTGAATACCGCGCATTCGTCATCATTGTCACAGCCAGAGCTTTGAACCAACTTATAGACCGTCTCCATACAACGATTGGCTTGAGCCTTGAACAGACAAAGGGAGTACG
seq00004   TGTCTTCGATATTCCCCTTAGATCTCCAGCAACTTCCCCATCACAGGTTAGAAACCCTATGAGATAAGTCGCGGTTAGGAACTCGCTGTTCTTGGGGCGTTAATGGGGTAACCTGGTATCTTACCCTCTTGGGTCGCGATCCAAGTACGTTCAGAACGACTCTTACTCCTCAATCTACAAGATCCTTGTCATGTCCCGTAATCGCATGTTCAAAGCGCCATCTTTTCGGGTGACGCACTGTGACGGAGCTGGATGGGGTGGAACAACTGTACGTATTTTAGAGTATACAAATGTGGTGCCGTTACGTTGTACATGTACATGGAACTGGAATTTCATTAACCAATTCAAGCGAGAGTGGTCAGCTTCTTATTTCCATTGGTTGGCCTCCTGAACCTTGGCTTCTTGCATTGCAGTTAAGTTTGTTGCGACCACAGGTGGACTGAAGCTAAAGCTTTTGTTGCTGATTAAGTACAAGATCTCCCAGTGCCCTCTCTAATGTTAAAAGCATGACTTAGACAACGGGGGGCTCGAGATAGGGGTTGGAGAAATATGCGGTCCTAGACTGTACGAGACCATGAAGAAAAAGGTAGACATTCGATCCAAATAGAATCAATGCCCGAAGACGGATCGTGTGTGACGCAACCAAGTTCCCTTCTTCCTATCCTTTTGTGGACGAGCCCCCCAGACAGTAACCTCGCCCCCTCATGAATCGTTTCGAGGATGGAGACTGGTACAACCAGTTCCTCGCTCTTCCATGACTTAGCCTACTACCGCATGCGGGGCCTGGCCATTCCATTATGAAATGAAACGGCTTTGGGAACGATCGTACACGTTAGCGTGAGCAAAGTCTTGTACCGTTGGGCCATACGTTCGCCTCTAACCGGGTTGAGGTGATACCGCAGATTGTCAGGTGTTAGTACTAGCGGTGTCTCCGTCTCCCCAGCTATGAGGTAACGACTGTAAACTAGACTACGGGCGGTAGTGCGTGGCATTTAGCCGCACTTCGAGCCACTCTTAAGAACTCAGGCCGAATTTGTCACCGTGTGCCTTGTGTACAGTGTTTCAAGGATCCACCTGTGTCCAGAAGCGGCTCGTGAAGCTCTGTTCTTCACGCAGGTACTTGTATAGGACTACCGGTTTCGGTTGCTTTTGTCAAGAATAAAATATCAAAGATGCGCACGTCTACTAGTTCAAGAATATCACCTGCACAGGTAACAGCCACCAAGCCACCAGTCCACCCACACAATGGTTCGCGACGGACAGGACTAACAGAACTTGAGTTGATAACTTAACGTTGACTCCCCGGCCAAGTACCTACTACGTGATATGATCGAGCTTATGAACTTGGATACGCCTTCTCCGGAGTTTAATTTGACGACAGGGGACCCCAAACGAACACTGTACGTAGGTTCATGGTATTGATGGAAGGGCGTACCCTAGGCGGAGAGTATATCATGAGTTTTATGCAGAGCCGTTATTATTTCGAAACAATATCTAACAGAATACGAGACTCTTGATGGCCCTGTCGTGTGTAATTTGCCGCACCGGCTGGTCAGTTAGGCCGGCAAATCTTATAGAGTGAGTTTGGCGACTAAATCATTTCTGCCCGAGTGTGATTCCCTCCCACCTCTGAGTTACTATTCAATACCGGAACGCAACATCGACATCTTGTGGCGCCATTCATGGGCACACATTGGCTACCGTCGACCTTGTTTCTGACAATAAGTCCCATATGCATTTAACAAGGTTGTGCGAGCATAAGATTCACTGCCTTCGATGCGTCAGGGTAGTTCAAGATAAAATGATTGTTGCTCGAGCGCAGTCACCCTGAAGGGGGCTTAAACTACCGTGGCCATCGGGATAGCGCCGACTGTACAGAGTCTCTGACGCTTTTCCTATGGCGAGATCGGGTCGGGGAGCGACTTTCCTTATCAACGAGTTTCTTGTCTAGAAAATCATTGGGCCGGCGCGCCTCTTCAGAGTTATGCCAGGACCCAGCAGCGGGGCATACACTCTCTGCCAATGTTGCCACCGAGGACCAGTGCTCAACACAACCAAGCTCGTCCATCCATTCCGCTTAGAAATAGCTAACCATCAACATTACGCCAATCCGGGCAGTTATATTGAGTAGCTGGACCTAATCGCGATTCCTCTGGTAGCTTCGCCGCAATCCCCTTGAATACCGCGCATTCGTCATCATTGTCACAGCCAGAGCTTTGAACCAACTTATAGACCGTCTCCATACAACGATTGGCTTGAGCCTTGAACAGACAAAGGGAGTACG
seq00005   TGTCTTCGATATTCCCCTTAGATCTCCAGCAACTTCCCCATCACAGGTTAGAAACCCTATGAGATAAGTCGCGGTTAGGAACTCGCTGTTCTTGGGGCGTTAATGGGGTAACCTGGTATCTTACCCTCTTGGGTCGCGATCCAAGTACGTTCAGAACGACTCTTACTCCTCAATCTACAAGATCCTTGTCATGTCCCGTAATCGCATGTTCAAAGCGCCATCTTTTCGGGTGACGCACTGTGACGGAGCTGGATGGGGTGGAACAACTGTACGTATTTTAGAGTATACAAATGTGGTGCCGTTACGTTGTACATGTACATGGAACTGGAATTTCATTAACCAATTCAAGCGAGAGTGGTCAGCTTCTTATTTCCATTGGTTGGCCTCCTGAACCTTGGCTTCTTGCATTGCAGTTAAGTTTGTTGCGACCACAGGTGGACTGAAGCTAAAGCTTCTGTTGCTGATTAAGTACAAGATCTCCCAGTGCCCTCTCTAATGTTAAAAGCATGACTTAGACAACGGGGGGCTCGAGATAGGGGTTGGAGAAATATGCGGTCCTAGACTGTACGAGACCATGAAGAAAAAGGTAGACATTCGATCCAAATAGAATCAATGCCCGAAGACGGATCGTGTGTGACGCAACCAAGTTCCCTTCTTCCTATCCTTTTGTGGACGAGCCCCCCAGACAGTAACCTCGCCCCCTCATGAATCGTTTCGAGGATGGAGACTGGTACAACCAGTTCCTCGCTCTTCCATGACTTAGCCTACTGCCGCATGCGGGGCCTGGCCATTCCATTATGAAATGAAACGGCTTTGGGAACGATCGTACACGTTAGCGTGAGCAAAGTCTTGTACCGTTGGGCCATACGTTCGCCTCTAACCGGGTTGAGGTGATACCGCAGATTGTCAGGTGTTAGTACTAGCGGTGTCTCCGTCTCCCCAGCTATGAGGTAACGACTGTAAACTAGACTACGGGCGGTAGTGCGTGGCATTTAGCCGCACTTCGAGCCACTCTTAAGAACTCAGGCCGAATTTGTCACCGTGTGCCTTGTGTACAGTGTTTCAAGGATCCACCTGTGTCCAGAAGCGGCTCGTGAAGCTCTGTTCTTCACGCAGGTACTTGTATAGGACTACCGGTTTCGGTTGCTTTTGTCAAGAATAAAATATCAAAGATGCGCACGTCTACTAGTTCAAGAATATCACCTGCACAGGTAACAGCCACCAAGCCACCAGTCCACCCACACAATGGTTCGCGACGGACAGGACTAACAGAACTTGAGTTGATAACTTAACGTTGACTCCCCGGCCAAGTACCTACTACGTGATATGATCGAGCTTATGAACTTGGATACGCCTTCTCCGGAGTTTAATTTGACGACAGGGGACCCCAAACGAACACTGTACGTAGGTTCATGGTATTGATGGAAGGGCGTACCCTAGGCGGAGAGTATATCATGAGTTTTATGCAGAGCCGTTATTATTTCGAAACAATATCTAACAGAATACGAGACTCTTGATGGCCCTGTCGTGTGTAATTTGCCGCACCGGCTGGTCAGTTAGGCCGGCAAATCTTATAGAGTGAGTTTGGCGACTAAATCATTTCTGCCCGAGTGTGATTCCCTCCCACCTCTGAGTTACTATTCAATACCGGAACGCAACATCGACATCTTGTGGCGCCATTCATGGGCACACATTGGCTACCGTCGACCTTGTTTCTGACAATAAGTCCCATATGCATTTAACAAGGTTGTGCGAGCATAAGATTCACTGCCTTCGATGCGTCAGGGTAGTTCAAGATAAAATGATTGTTGCTCGAGCGCAGTCACCCTGAAGGGGGCTTAAACTACCGTGGCCATCGGGATAGCGCCGACTGTACAGAGTCTCTGACGCTTTTCCTATGGCGAGATCGGGTCGGGGAGCGACTTTCCTTATCAACGAGTTTCTTGTCTAGAAAATCATTGGGCCGGCGCGCCTCTTCAGAGTTATGCCAGGACCCAGCAGCGGGGCATACACTCTCTGCCAATGTTGCCACCGAGGACCAGTGCTCAACACAACCAAGCTCGTCCATCCATTCCGCTTAGAAATAGCTAACCATCAACATTACGCCAATCCGGGCAGTTATATTGAGTAGCTGGACCTAATCGCGATTCCTCTGGTAGCTTCGCCGCAATCCCCTTGAATACCGCGCATTCGTCATCATTGTCACAGCCAGAGCTTTGAACCAACTTATAGACCGTCTCCATACAACGATTGGCTTGAGCCTTGAACAGACAAAGGGAGTACG
seq00006   TGTCTTCGATATTCCCCTTAGATCTCCAGCAACTTCCCCATCACAGGTTAGAAACCCTATGAGATAAGTCGCGGTTAGGAACTCGCTGTTCTTGGGGCGTTAATGGGGTAACCTGGTATCTTACCCTCTTGGGTCGCGATCCAAGTACGTTCAGAACGACTCTTACTCCTCAATCTACAAGATCCTTGTCATGTCCCGTAATCGCATGTTCAAAGCGCCATCTTTTCGGGTGACGCACTGTGACGGAGCTGGATGGGGTGGAACAACTGTACGTATTTTAGAGTATACAAATGTGGTGCCGTTACGTTGTACATGTACATGGAACTGGAATTTCATTAACCAATTCAAGCGAGAGTGGTCAGCTTCTTATTTCCATTGGTTGGCCTCCTGAACCTTGGCTTCTTGCATTGCAGTTAAGTTTGTTGCGACCACAGGTGGACTGAAGCTAAAGCTTCTGTTGCTGATTAAGTACAAGATCTCCCAGTGCCCTCTCTAATGTTAAAAGCATGACTTAGACAACGGGGGGCTCGAGATAGGGGTTGGAGAAATATGCGGTCCTAGACTGTACGAGACCATGAAGAAAAAGGTAGACATTCGATCCAAATAGAATCAATGCCCGAAGACGGATCGTGTGTGACGCAACCAAGTTCCCTTCTTCCTATCCTTTTGTGGACGAGCCCCCCAGACAGTAACCTCGCCCCCTCATGAATCGTTTCGAGGATGGAGACTGGTACAACCAGTTCCTCGCTCTTCCATGACTTAGCCTACTGCCGCATGCGGGGCCTGGCCATTCCATTATGAAATGAAACGGCTTTGGGAACGATCGTACACGTTAGCGTGAGCAAAGTCTTGTACCGTTGGGCCATACGTTCGCCTCTAACCGGGTTGAGGTGATACCGCAGATTGTCAGGTGTTAGTACTAGCGGTGTCTCCGTCTCCCCAGCTATGAGGTAACGACTGTAAACTAGACTACGGGCGGTAGTGCGTGGCATTTAGCCGCACTTCGAGCCACTCTTAAGAACTCAGGCCGAATTTGTCACCGTGTGCCTTGTGTACAGTGTTTCAAGGATCCACCTGTGTCCAGAAGCGGCTCGTGAAGCTCTGTTCTTCACGCAGGTACTTGTATAGGACTACCGGTTTCGGTTGCTTTTGTCAAGAATAAAATATCAAAGATGCGCACGTCTACTAGTTCAAGAATATCACCTGCACAGGTAACAGCCACCAAGCCACCAGTCCACCCACACAATGGTTCGCGACGGACAGGACTAACAGAACTTGAGTTGATAACTTAACGTTGACTCCCCGGCCAAGTACCTACTACGTGATATGATCGAGCTTATGAACTTGGATACGCCTTCTCCGGAGTTTAATTTGACGACAGGGGACCCCAAACGAACACTGTACGTAGGTTCATGGTATTGATGGAAGGGCGTACCCTAGGCGGAGAGTATATCATGAGTTTTATGCAGAGCCGTTATTATTTCGAAACAATATCTAACAGAATACGAGACTCTTGATGGCCCTGTCGTGTGTAATTTGCCGCACCGGCTGGTCAGTTAGGCCGGCAAATCTTATAGAGTGAGTTTGGCGACTAAATCATTTCTGCCCGAGTGTGATTCCCTCCCACCTCTGAGTTACTATTCAATACCGGAACGCAACATCGACATCTTGTGGCGCCATTCATGGGCACACATTGGCTACCGTCGACCTTGTTTCTGACAATAAGTCCCATATGCATTTAACAAGGTTGTGCGAGCATAAGATTCACTGCCTTCGATGCGTCAGGGTAGTTCAAGATAAAATGATTGTTGCTCGAGCGCAGTCACCCTGAAGGGGGCTTAAACTACCGTGGCCATCGGGATAGCGCCGACTGTACAGAGTCTCTGACGCTTTTCCCATGGCGAGATCGGGTCGGGGAGCGACTTTCCTTATCAACGAGTTTCTTGTCTAGAAAATCATTGGGCCGGCGCGCCTCTTCAGAGTTATGCCAGGACCCAGCAGCGGGGCATGCACTCTCTGCCAAGGTTGCCACCGAGGACCAGTGCTCAACACAACCAAGCTCGTCCATCCATTCCGCTTAGAAATAGCTAACCATCAACATTACGCCAATCCGGGCAGTTATATTGAGTAGCTGGACCTAATCGCGATTCCTCTGGTAGCTTCGCCGCAATCCCCTTGAATACCGCGCATTCGTCATCATTGTCACAGCCAGAGCTTTGAACCAACTTATAGACCGTCTCCATACAACGATTGGCTTGAGCCTTGAACAGACAAAGGGAGTACG
seq00007   TGTCTTCGATATTCCCCTTAGATCTCCAGCAACTTCCCCATCACAGGTTAGAAACCCTATGAGATAAGTCGCGGTTAGGAACTCGCTGTTCTTGGGGCGTTAATGGGGTAACCTGGTATCTTACCCTCTTGGGTCGCGATCCAAGTACGTTCAGAACGACTCTTACTCCTCAATCTACAAGATCCTTGTCATGTCCCGTAATCGCATGTTCAAAGCGCCATCTTTTCGGGTGACGCACTGTGACGGAGCTGGATGGGGTGGAACAACTGTACGTATTTTAGAGTATACAAATGTGGTGCCGTTACGTTGTACATGTACATGGAACTGGAATTTCATTAACCAATTCAAGCGAGAGTGGTCAGCTTCTTATTTCCATTGGTTGGCCTCCTGAACCTTAGCTTCTTGCATTGCAGTTAAGTTTGTTGCGACCACAGGTGGACTGAAGCTAAAGCTTCTGTTGCTGATTAAGTACAAGATCTCCCAGTGCCCTCTCTAATGTTAAAAGCATGACTTAGACAACGGGGGGCTCGAGATAGGGGTTGGAGAAATATGCGGTCCTAGACTGTACGAGACCATGAAGAAAAAGGTAGACATTCGATCCAAATAGAATCAATGCCCGAAGACGGATCGTGTGTGACGCAACCAAGTTCCCTTCTTCCTATCCTTTTGTGGACGAGCCCCCCAGACAGTAACCTCGCCCCCTCATGAATCGTTTCGAGGATGGAGACTGGTACAACCAGTTCCTCGCTCTTCCATGACTTAGCCTACTGCCGCATGCGGGGCCTGGCCATTCCATTATGAAATGAAACGGCTTTGGGAACGATCGTACACGTTAGCGTGAGCAAAGTCTTGTACCGTTGGGCCATACGTTCGCCTCTAACCGGGTTGAGGTGATACCGCAGATTGTCAGGTGTTAGTACTAGCGGTGTCTCCGTCTCCCCAGCTATGAGGTAACGACTGTAAACTAGACTACGGGCGGTAGTGCGTGGCATTTAGCCGCACTTCGAGCCACTCTTAAGAACTCAGGCCGAATTTGTCACCGTGTGCCTTGTGTACAGTGTTTCAAGGATCCACCTGTGTCCAGAAGCGGCTCGTGAAGCTCTGTTCTTCACGCAGGTACTTGTATAGGACTACCGGTTTCGGTTGCTTTTGTCAAGAATAAAATATCAAAGATGCGCACGTCTACTAGTTCAAGAATATCACCTGCACAGGTAACAGCCACCAAGCCACCAGTCCACCCACACAATGGTTCGCGACGGACAGGACTAACAGAACTTGAGTTGATAACTTAACGTTGACTCCCCGGCCAAGTACCTACTACGTGATATGATCGAGCTTATGAACTTGGATACGCCTTCTCCGGAGTTTAATTTGACGACAGGGGACCCCAAACGAACACTGTACGTAGGTTCATGGTATTGATGGAAGGGCGTACCCTAGGCGGAGAGTATATCATGAGTTTTATGCAGAGCCGTTATTATTTCGAAACAATATCTAACAGAATACGAGACTCTTGATGGCCCTGTCGTGTGTAATTTGCCGCACCGGCTGGTCAGTTAGGCCGGCAAATCTTATAGAGTGAGTTTGGCGACTAAATCATTTCTGCCCGAGTGTGATTCCCTCCCACCTCTGAGTTACTATTCAATACCGGAACGCAACATCGACATCTTGTGCCGCCATTCATGGGCACACATTGGCTACCGTCGACCTTGTTTCTGACAATAAGTCCCATATGCATTTAACAAGGTTGTGCGAGCATAAGATTCACTGCCTTCGATGCGTCAGGGTAGTTCAAGATAAAATGATTGTTGCTCGAGCGCAGTCACCCTGAAGGGGGCTTAAACTACCGTGGCCATCGGGATAGCGCCGACTGTACAGAGTCTCTGACGCTTTTCCTATGGCGAGATCGGGTCGGGGAGCGACTTTCCTTATCAACGAGTTTCTTGTCTAGAAAATCATTGGGCCGGCGCGCCTCTTCAGAGTTATGCCAGGACCCAGCAGCGGGGCATACACTCTCTGCCAATGTTGCCACCGAGGACCAGTGCTCAACACAACCAAGCTCGTCCATCCATTCCGCTTAGAAATAGCTAACCATCAACATTACGCCAATCCGGGCAGTTATATTGAGTAGCTGGACCTAATCGCGATTCCTCTGGTAGCTTCGCCGCAATCCCCTTGAATACCGCGCATTCGTCATCATTGTCACAGCCAGAGCTTTGAACCAACTTATAGACCGTCTCCATACAACGATTGGCTTGAGCCTTGAACAGACAAAGGGAGTACG
seq00008   TGTCTTCGATATTCCCCTTAGATCTCCAGCAACTTCCCCATCACAGGTTAGAAACCCTATGAGATAAGTCGCGGTTAGGAACTCGCTGTTCTTGGGGCGTTAATGGGGTAACCTGGTATCTTACCCTCTTGGGTCGCGATCCAAGTACGTTCAGAACGACTCTTACTCCTCAATCTACAAGATCCTTGTCATGTCCCGTAATCGCATGTTCAAAGCGCCATCTTTTCGGGTGACGCACTGTGACGGAGCTGGATGGGGTGGAACAACTGTACGTATTTTAGAGTATACAAATGTGGTGCCGTTACGTTGTACATGTACATGGAACTGGAATTTCATTAACCAATTCAAGCGAGAGTGGTCAGCTTCTTATTTCCATTGGTTGGCCTCCTGAACCTTGGCTTCTTGCATTGCAGTTAAGTTTGTTGCGACCACAGGTGGACTGAAGCTAAAGCTTCTGTTGCTGATTAAGTACAAGATCTCCCAGTGCCCTCTCTAATGTTAAAAGCATGACTTAGACAACGGGGGGCTCGAGATAGGGGTTGGAGAAATATGCGGTCCTAGACTGTACGAGACCATGAAGAAAAAGGTAGACATTCGATCCAAATAGAATCAATGCCCGAAGACGGATCGTGTGTGACGCAACCAAGTTCCCTTCTTCCTATCCTTTTGTGGACGAGCCCCCCAGACAGTAACCTCGCCCCCTCATGAATCGTTTCGAGGATGGAGACTGGTACAACCAGTTCCTCGCTCTTCCATGACTTAGCCTACTGCCGCATGCGGGGCCTGGCCATTCCATTATGAAATGAAACGGCTTTGGGAACGATCGTACACGTTAGCGTGAGCAAAGTCTTGTACCGTTGGGCCATACGTTCGCCTCTAACCGGGTTGAGGTGATACCGCAGATTGTCAGGTGTTAGTACTAGCGGTGTCTCCGTCTCCCCAGCTATGAGGTAACGACTGTAAACTAGACTACGGGCGGTAGTGCGTGGCATTTAGCCGCACTTCGAGCCACTCTTAAGAACTCAGGCCGAATTTGTCACCGTGTGCCTTGTGTACAGTGTTTCAAGGATCCACCTGTGTCCAGAAGCGGCTCGTGAAGCTCTGTTCTTCACGCAGGTACTTGTATAGGACTACCGGTTTCGGTTGCTTTTGTCAAGAATAAAATATCAAAGATGCGCACGTCTACTAGTTCAAGAATATCACCTGCACAGGTAACAGCCACCAAGCCACCAGTCCACCCACACAATGGTTCGCGACGGACAGGACTAACAGAACTTGAGTTGATAACTTAACGTTGACTCCCCGGCCAAGTACCTACTACGTGATATGATCGAGCTTATGAACTTGGATACGCCTTCTCCGGAGTTTAATTTGACGACAGGGGACCCCAAACGAACACTGTACGTAGGTTCATGGTATTGATGGAAGGGCGTACCCTAGGCGGAGAGTATATCATGAGTTTTATGCAGAGCCGTTATTATTTCGAAACAATATCTAACAGAATACGAGACTCTTGATGGCCCTGTCGTGTGTAATTTGCCGCACCGGCTGGTCAGTTAGGCCGGCAAATCTTATAGAGTGAGTTTGGCGACTAAATCATTTCTGCCCGAGTGTGATTCCCTCCCACCTCTGAGTTACTATTCAATACCGGAACGCAACATCGACATCTTGTGGCGCCATTCATGGGCACACATTGGCTACCGTCGACCTTGTTTCTGACAATAAGTCCCATATGCATTTAACAAGGTTGTGCGAGCATAAGATTCACTGCCTTCGATGCGTCAGGGTAGTTCAAGATAAAATGATTGTTGCTCGAGCGCAGTCACCCTGAAGGGGGCTTAAACTACCGTGGCCATCGGGATAGCGCCGACTGTACAGAGTCTCTGACGCTTTTCCTATGGCGAGATCGGGTCGGGGAGCGACTTTCCTTATCAACGAGTTTCTTGTCTAGAAAATCATTGGGCCGGCGCGCCTCTTCAGAGTTATGCCAGGACCCAGCAGCGGGGCATGCACTCTCTGCCAATGTTGCCACCGAGGACCAGTGCTCAACACAACCAAGCTCGTCCATCCATTCCGCTTAGAAATAGCTAACCATCAACATTACGCCAATCCGGGCAGTTATATTGAGTAGCTGGACCTAATCGCGATTCCTCTGGTAGCTTCGCCGCAATCCCCTTGAATACCGCGCATTCGTCATCATTGTCACAGCCAGAGCTTTGAACCAACTTATAGACCGTCTCCATACAACGATTGGCTTGAGCCTTGAACAGACAAAGGGAGTACG
seq00009   TGTCTTCGATATTCCCCTTAGATCTCCAGCAACTTCCCCATCACAGGTTAGAAACCCTATGAGATAAGTCGCGGTTAGGAACTCGCTGTTCTTGGGGCGTTAATGGGGTAACCTGGTATCTTACCCTCTTGGGTCGCGATCCAAGTACGTTCAGAACGACTCTTACTCCTCAATCTACAAGATCCTTGTCATGTCCCGTAATCGCATGTTCAAAGCGCCATCTTTTCGGGTGACGCACTGTGACGGAGCTGGATGGGGTGGAACAACTGTACGTATTTTAGAGTATACAAATGTGGTGCCGTTACGTTGTACATGTACATGGAACTGGAATTTCATTAACCAATTCAAGCGAGAGTGGTCAGCTTCTTATTTCCATTGGTTGGCCTCCTGAACCTTGGCTTCTTGCATTGCAGTTAAGTTTGTTGCGACCACAGGTGGACTGAAGCTAAAGCTTCTGTTGCTGATTAAGTACAAGATCTCCCAGTGCCCTCTCTAATGTTAAAAGCATGACTTAGACAACGGGGGGCTCGAGATAGGGGTTGGAGAAATATGCGGTCCTAGACTGTACGAGACCATGAAGAAAAAGGTAGACATTCGATCCAAATAGAATCAATGCCCGAAGACGGATCGTGTGTGACGCAACCAAGTTCCCTTCTTCCTATCCTTTTGTGGACGAGCCCCCCAGACAGTAACCTCGCCCCCTCATGAATCGTTTCGAGGATGGAGACTGGTACAACCAGTTCCTCGCTCTTCCATGACTTAGCCTACTGCCGCATGCGGGGCCTGGCCATTCCATTATGAAATGAAACGGCTTTGGGAACGATCGTACACGTTAGCGTGAGCAAAGTCTTGTACCGTTGGGCCATACGTTCGCCTCTAACCGGGTTGAGGTGATACCGCAGATTGTCAGGTGTTAGTACTAGCGGTGTCTCCGTCTCCCCAGCTATGAGGTAACGACTGTAAACTAGACTACGGGCGGTAGTGCGTGGCATTTAGCCGCACTTCGAGCCACTCTTAAGAACTCAGGCCGAATTTGTCACCGTGTGCCTTGTGTACAGTGTTTCAAGGATCCACCTGTGTCCAGAAGCGGCTCGTGAAGCTCTGTTCTTCACGCAGGTACTTGTATAGGACTACCGGTTTCGGTTGCTTTTGTCAAGAATAAAATATCAAAGATGCGCACGTCTACTAGTTCAAGAATATCACCTGCACAGGTAACAGCCACCAAGCCACCAGTCCACCCACACAATGGTTCGCGACGGACAGGACTAACAGAACTTGAGTTGATAACTTAACGTTGACTCCCCGGCCAAGTACCTACTACGTGATATGATCGAGCTTATGAACTTGGATACGCCTTCTCCGGAGTTTAATTTGACGACAGGGGACCCCAAACGAACACTGTACGTAGGTTCATGGTATTGATGGAAGGGCGTACCCTAGGCGGAGAGTATATCATGAGTTTTATGCAGAGCCGTTATTATTTCGAAACAATATCTAACAGAATACGAGACTCTTGATGGCCCTGTCGTGTGTAATTTGCCGCACCGGCTGGTCAGTTAGGCCGGCAAATCTTATAGAGTGAGTTTGGCGACTAAATCATTTCTGCCCGAGTGTGATTCCCTCCCACCTCTGAGTTACTATTCAATACCGGAACGCAACATCGACATCTTGTGGCGCCATTCATGGGCACACATTGGCTACCGTCGACCTTGTTTCTGACAATAAGTCCCATATGCATTTAACAAGGTTGTGCGAGCATAAGATTCACTGCCTTCGATGCGTCAGGGTAGTTCAAGATAAAATGATTGTTGCTCGAGCGCAGTCACCCTGAAGGGGGCTTAAACTACCGTGGCCATCGGGATAGCGCCGACTGTACAGAGTCTCTGACGCTTTTCCTATGGCGAGATCGGGTCGGGGAGCGACTTTCCTTATCAACGAGTTTCTTGTCTAGAAAATCATTGGGCCGGCGCGCCTCTTCAGAGTTATGCCAGGACCCAGCAGCGGGGCATGCACTCTCTGCCAATGTTGCCACCGAGGACCAGTGCTCAACACAACCAAGCTCGTCCATCCATTCCGCTTAGAAATAGCTAACCATCAACATTACGCCAATCCGGGCAGTTATATTGAGTAGCTGGACCTAATCGCGATTCCTCTGGTAGCTTCGCCGCAATCCCCTTGAATACCGCGCATTCGTCATCATTGTCACAGCCAGAGCTTTGAACCAACTTATAGACCGTCTCCATACAACGATTGGCTTGAGCCTTGAACAGACAAAGGGAGTACG
seq00010   TGTCTTCGATATTCCCCTTAGATCTCCAGCAACTTCCCCATCACAGGTTAGAAACCCTATGAGATAAGTCGCGGTTAGGAACTCGCTGTTCTTGGGGCGTTAATGGGGTAACCTGGTATCTTACCCTCTTGGGTCGCGATCCAAGTACGTTCAGAACGACTCTTACTCCTCAATCTACAAGATCCTTGTCATGTCCCGTAATCGCATGTTCAAAGCGCCATCTTTTCGGGTGACGCACTGTGACGGAGCTGGATGGGGTGGAACAACTGTACGTATTTTAGAGTATACAAATGTGGTGCCGTTACGTTGTACATGTACATGGAACTGGAATTTCATTAACCAATTCAAGCGAGAGTGGTCAGCTTCTTATTTCCATTGGTTGGCCTCCTGAACCTTGGCTTCTTGCATTGCAGTTAAGTTTGTTGCGACCACAGGTGGACTGAAGCTAAAGCTTCTGTTGCTGATTAAGTACAAGATCTCCCAGTGCCCTCTCTAATGTTAAAAGCATGACTTAGACAACGGGGGGCTCGAGATAGGGGTTGGAGAAATATGCGGTCCTAGACTGTACGAGACCATGAAGAAAAAGGTAGACATTCGATCCAAATAGAATCAATGCCCGAAGACGGATCGTGTGTGACGCAACCAAGTTCCCTTCTTCCTATCCTTTTGTGGACGAGCCCCCCAGACAGTAACCTCGCCCCCTCATGAATCGTTTCGAGGATGGAGACTGGTACAACCAGTTCCTCGCTCTTCCATGACTTAGCCTACTGCCGCATGCGGGGCCTGGCCATTCCATTATGAAATGAAACGGCTTTGGGAACGATCGTACACGTTAGCGTGAGCAAAGTCTTGTACCGTTGGGCCATACGTTCGCCTCTAACCGGGTTGAGGTGATACCGCAGATTGTCAGGTGTTAGTACTAGCGGTGTCTCCGTCTCCCCAGCTATGAGGTAACGACTGTAAACTAGACTACGGGCGGTAGTGCGTGGCATTTAGCCGCACTTCGAGCCACTCTTAAGAACTCAGGCCGAATTTGTCACCGTGTGCCTTGTGTACAGTGTTTCAAGGATCCACCTGTGTCCAGAAGCGGCTCGTGAAGCTCTGTTCTTCACGCAGGTACTTGTATAGGACTACCGGTTTCGGTTGCTTTTGTCAAGAATAAAATATCAAAGATGCGCACGTCTACTAGTTCAAGAATATCACCTGCACAGGTAACAGCCACCAAGCCACCAGTCCACCCACACAATGGTTCGCGACGGACAGGACTAACAGAACTTGAGTTGATAACTTAACGTTGACTCCCCGGCCAAGTACCTACTACGTGATATGATCGAGCTTATGAACTTGGATACGCCTTCTCCGGAGTTTAATTTGACGACAGGGGACCCCAAACGAACACTGTACGTAGGTTCATGGTATTGATGGAAGGGCGTACCCTAGGCGGAGAGTATATCATGAGTTTTATGCAGAGCCGTTATTATTTCGAAACAATATCTAACAGAATACGAGACTCTTGATGGCCCTGTCGTGTGTAATTTGCCGCACCGGCTGGTCAGTTAGGCCGGCAAATCTTATAGAGTGAGTTTGGCGACTAAATCATTTCTGCCCGAGTGTGATTCCCTCCCACCTCTGAGTTACTATTCAATACCGGAACGCAACATCGACATCTTGTGCCGCCATTCATGGGCACACATTGGCTACCGTCGACCTTGTTTCTGACAATAAGTCCCATATGCATTTAACAAGGTTGTGCGAGCATAAGATTCACTGCCTTCGATGCGTCAGGGTAGTTCAAGATAAAATGATTGTTGCTCGAGCGCAGTCACCCTGAAGGGGGCTTAAACTACCGTGGCCATCGGGATAGCGCCGACTGTACAGAGTCTCTGACGCTTTTCCTATGGCGAGATCGGGTCGGGGAGCGACTTTCCTTATCAACGAGTTTCTTGTCTAGAAAATCATTGGGCCGGCGCGCCTCTTCAGAGTTATGCCAGGACCCAGCAGCGGGGCATACACTCTCTGCCAATGTTGCCACCGAGGACCAGTGCTCAACACAACCAAGCTCGTCCATCCATTCCGCTTAGAAATAGCTAACCATCAACATTACGCCAATCCGGGCAGTTATATTGAGTAGCTGGACCTAATCGCGATTCCTCTGGTAGCTTCGCCGCAATCCCCTTGAATACCGCGCATTCGTCATCATTGTCACAGCCAGAGCTTTGAACCAACTTATAGACCGTCTCCATACAACGATTGGCTTGAGCCTTGAACAGACAAAGGGAGTACG
seq00011   TGTCTTCGATATTCCCCTTAGATCTCCAGCAACTTCCCCATCACAGGTTAGAAACCCTATGAGATAAGTCGCGGTTAGGAACTCGCTGTTCTTGGGGCGTTAATGGGGTAACCTGGTATCTTACCCTCTTGGGTCGCGATCCAAGTACGTTCAGAACGACTCTTACTCCTCAATCTACAAGATCCTTGTCATGTCCCGTAATCGCATGTTCAAAGCGCCATCTTTTCGGGTGACGCACTGTGACGGAGCTGGATGGGGTGGAACAACTGTACGTATTTTAGAGTATACAAATGTGGTGCCGTTACGTTGTACATGTACATGGAACTGGAATTTCATTAACCAATTCAAGCGAGAGTGGTCAGCTTCTTATTTCCATTGGTTGGCCTCCTGAACCTTGGCTTCTTGCATTGCAGTTAAGTTTGTTGCGACCACAGGTGGACTGAAGCTAAAGCTTCTGTTGCTGATTAAGTACAAGATCTCCCAGTGCCCTCTCTAATGTTAAAAGCATGACTTAGACAACGGGGGGCTCGAGATAGGGGTTGGAGAAATATGCGGTCCTAGACTGTACGAGACCATGAAGAAAAAGGTAGACATTCGATCCAAATAGAATCAATGCCCGAAGACGGATCGTGTGTGACGCAACCAAGTTCCCTTCTTCCTATCCTTTTGTGGACGAGCCCCCCAGACAGTAACCTCGCCCCCTCATGAATCGTTTCGAGGATGGAGACTGGTACAACCAGTTCCTCGCTCTTCCATGACTTAGCCTACTGCCGCATGCGGGGCCTGGCCATTCCATTATGAAATGAAACGGCTTTGGGAACGATCGTACACGTTAGCGTGAGCAAAGTCTTGTACCGTTGGGCCATACGTTCGCCTCTAACCGGGTTGAGGTGATACCGCAGATTGTCAGGTGTTAGTACTAGCGGTGTCTCCGTCTCCCCAGCTATGAGGTAACGACTGTAAACTAGACTACGGGCGGTAGTGCGTGGCATTTAGCCGCACTTCGAGCCACTCTTAAGAACTCAGGCCGAATTTGTCACCGTGTGCCTTGTGTACAGTGTTTCAAGGATCCACCTGTGTCCAGAAGCGGCTCGTGAAGCTCTGTTCTTCACGCAGGTACTTGTATAGGACTACCGGTTTCGGTTACTTTTGTCAAGAATAAAATATCAAAGATGCGCACGTCTACTAGTTCAAGAATATCACCTGCACAGGTAACAGCCACCAAGCCACCAGTCCACCCACACAATGGTTCGCGACGGACAGGACTAACAGAACTTGAGTTGATAACTTAACGTTGACTCCCCGGCCAAGTACCTACTACGTGATATGATCGAGCTTATGAACTTGGATACGCCTTCTCCGGAGTTTAATTTGACGACAGGGGACCCCAAACGAACACTGTACGTAGGATCATGGTATTGATGGAAGGGCGTACCCTAGGCGGAGAGTATATCATGAGTTTTATGCAGAGCCGTAATTATTTCGAAACAATATCTAACAGAATACGAGACTCTTGATGGCCCTGTCGTGTGTAATTTGCCGCACCGGCTGGTCAGTTAGGCCGGCAAATCTTATAGAGTGAGTTTGGCGACTAAATCATTTCTGCCCGAGTGTGATTCCCTCCCACCTCTGAGTTACTATTCAATACCGGAACGCAACATCGACATCTTGTGCCGCCATTCATGGGCACACATTGGCTACCGTCGACCTTGTTTCTGACAATAAGTCCCATATGCATTTAACAAGGTTGTGCGAGCATAAGATTCACTGCCTTCGATGCGTCAGGGTAGTTCAAGATAAAATGATTGTTGCTCGAGCGCAGTCACCCTGAAGGGGGCTTAAACTACCGTGGCCATCGGGATAGCGCCGACTGTACAGAGTCTCTGACGCTTTTCCTATGGCGAGATCGGGTCGGGGAGCGACTTTCCTTATCAACGAGTTTCTTGTCTAGAAAATCATTGGGCCGGCGCGCCTCTTCAGAGTTATGCCAGGACCCAGCAGCGGGGCATGCACTCTCTGCCAATGTTGCCACCGAGGACCAGTGCTCAACACAACCAAGCTCGTCCATCCATTCCGCTTAGAAATAGCTAACCATCAACATTACGCCAATCCGGGCAGTTATATTGAGTAGCTGGACCTAATCGCGATTCCTCTGGTAGCTTCGCCGCAATCCCCTTGAATACCGCGCATTCGTCATCATTGTCACAGCCAGAGCTTTGAACCAACTTATAGACCGTCTCCATACAACGATTGGCTTGAGCCTTGAACAGACAAAGGGAGTACG
seq00012   TGTCTTCGATATTCCCCTTAGATCTCCAGCAACTTCCCCATCACAGGTTAGAAACCCTATGAGATAAGTCGCGGTTAGGAACTCGCTGTTCTTGGGGCGTTAATGGGGTAACCTGGTATCTTACCCTCTTGGGTCGCGATCCAAGTACGTTCAGAACGACTCTTACTCCTCAATCTACAAGATCCTTGTCATGTCCCGTAATCGCATGTTCAAAGCGCCATCTTTTCGGGTGACGCACTGTGACGGAGCTGGATGGGGTGGAACAACTGTACGTATTTTAGAGTATACAAATGTGGTGCCGTTACGTTGTACATGTACATGGAACTGGAATTTCATTAACCAATTCAAGCGAGAGTGGTCAGCTTCTTATTTCCATTGGTTGGCCTCCTGAACCTTGGCTTCTTGCATTGCAGTTAAGTTTGTTGCGACCACAGGTGGACTGAAGCTAAAGCTTTTGTTGCTGATTAAGTACAAGATCTCCCAGTGCCCTCTCTAATGTTAAAAGCATGACTTAGACAACGGGGGGCTCGAGATAGGGGTTGGAGAAATATGCGGTCCTAGACTGTACGAGACCATGAAGAAAAAGGTAGACATTCGATCCAAATAGAATCAATGCCCGAAGACGGATCGTGTGTGACGCAACCAAGTTCCCTTCTTCCTATCCTTTTGTGGACGAGCCCCCCAGACAGTAACCTCGCCCCCTCATGAATCGTTTCGAGGATGGAGACTGGTACAACCAGTTCCTCGCTCTTCCATGACTTAGCCTACTACCGCATGCGGGGCCTGGCCATTCCATTATGAAATGAAACGGCTTTGGGAACGATCGTACACGTTAGCGTGAGCAAAGTCTTGTACCGTTGGGCCATACGTTCGCCTCTAACCGGGTTGAGGTGATACCGCAGATTGTCAGGTGTTAGTACTAGCGGTGTCTCCGTCTCCCCAGCTATGAGGTAACGACTGTAAACTAGACTACGGGCGGTAGTGCGTGGCATTTAGCCGCACTTCGAGCCACTCTTAAGAACTCAGGCCGAATTTGTCACCGTGTGCCTTGTGTACAGTGTTTCAAGGATCCACCTGTGTCCAGAAGCGGCTCGTGAAGCTCTGTTCTTCACGCAGGTACTTGTATAGGACTACCGGTTTCGGTTGCTTTTGTCAAGAATAAAATATCAAAGATGCGCACGTCTACTAGTTCAAGAATATCACCTGCACAGGTAACAGCCACCAAGCCACCAGTCCACCCACACAATGGTTCGCGACGGACAGGACTAACAGAACTTGAGTTGATAACTTAACGTTGACTCCCCGGCCAAGTACCTACTACGTGATATGATCGAGCTTATGAACTTGGATACGCCTTCTCCGGAGTTTAATTTGACGACAGGGGACCCCAAACGAACACTGTACGTAGGTTCATGGTATTGATGGAAGGGCGTACCCTAGGCGGAGAGTATATCATGAGTTTTATGCAGAGCCGTTATTATTTCGAAACAATATCTAACAGAATACGAGACTCTTGATGGCCCTGTCGTGTGTAATTTGCCGCACCGGCTGGTCAGTTAGGCCGGCAAATCTTATAGAGTGAGTTTGGCGACTAAATCATTTCTGCCCGAGTGTGATTCCCTCCCACCTCTGAGTTACTATTCAATACCGGAACGCAACATCGACATCTTGTGGCGCCATTCATGGGCACACATTGGCTACCGTCGACCTTGTTTCTGACAATAAGTCCCATATGCATTTAACAAGGTTGTGCGAGCATAAGATTCACTGCCTTCGATGCGTCAGGGTAGTTCAAGATAAAATGATTGTTGCTCGAGCGCAGTCACCCTGAAGGGGGCTTAAACTACCGTGGCCATCGGGATAGCGCCGACTGTACAGAGTCTCTGACGCTTTTCCTATGGCGAGATCGGGTCGGGGAGCGACTTTCCTTATCAACGAGTTTCTTGTCTAGAAAATCATTGGGCCGGCGCGCCTCTTCAGAGTTATGCCAGGACCCAGCAGCGGGGCATACACTCTCTGCCAATGTTGCCACCGAGGACCAGTGCTCAACACAACCAAGCTCGTCCATCCATTCCGCTTAGAAATAGCTAACCATCAACATTACGCCAATCCGGGCAGTTATATTGAGTAGCTGGACCTAATCGCGATTCCTCTGGTAGCTTCGCCGCAATCCCCTTGAATACCGCGCATTCGTCATCATTGTCACAGCCAGAGCTTTGAACCAACTTATAGACCGTCTCCATACAACGATTGGCTTGAGCCTTGAACAGACAAAGGGAGTACG
seq00013   TGTCTTCGATATTCCCCTTAGATCTCCAGCAACTTCCCCATCACAGGTTAGAAACCCTATGAGATAAGTCGCGGTTAGGAACTCGCTGTTCTTGGGGCGTTAATGGGGTAACCTGGTATCTTACCCTCTTGGGTCGCGATCCAAGTACGTTCAGAACGACTCTTACTCCTCAATCTACAAGATCCTTGTCATGTCCCGTAATCGCATGTTCAAAGCGCCATCTTTTCGGGTGACGCACTGTGACGGAGCTGGATGGGGTGGAACAACTGTACGTATTTTAGAGTATACAAATGTGGTGCCGTTACGTTGTACATGTACATGGAACTGGAATTTCATTAACCAATTCAAGCGAGAGTGGTCAGCTTCTTATTTCCATTGGTTGGCCTCCTGAACCTTGGCTTCTTGCATTGCAGTTAAGTTTGTTGCGACCACAGGTGGACTGAAGCTAAAGCTTCTGTTGCTGATTAAGTACAAGATCTCCCAGTGCCCTCTCTAATGTTAAAAGCATGACTTAGACAACGGGGGGCTCGAGATAGGGGTTGGAGAAATATGCGGTCCTAGACTGTACGAGACCATGAAGAAAAAGGTAGACATTCGATCCAAATAGAATCAATGCCCGAAGACGGATCGTGTGTGACGCAACCAAGTTCCCTTCTTCCTATCCTTTTGTGGACGAGCCCCCCAGACAGTAACCTCGCCCCCTCATGAATCGTTTCGAGGATGGAGACTGGTACAACCAGTTCCTCGCTCTTCCATGACTTAGCCTACTGCCGCATGCGGGGCCTGGCCATTCCATTATGAAATGAAACGGCTTTGGGAACGATCGTACACGTTAGCGTGAGCAAAGTCTTGTACCGTTGGGCCATACGTTCGCCTCTAACCGGGTTGAGGTGATACCGCAGATTGTCAGGTGTTAGTACTAGCGGTGTCTCCGTCTCCCCAGCTATGAGGTAACGACTGTAAACTAGACTACGGGCGGTAGTGCGTGGCATTTAGCCGCACTTCGAGCCACTCTTAAGAACTCAGGCCGAATTTGTCACCGTGTGCCTTGTGTACAGTGTTTCAAGGATCCACCTGTGTCCAGAAGCGGCTCGTGAAGCTCTGTTCTTCACGCAGGTACTTGTATAGGACTACCGGTTTCGGTTGCTTTTGTCAAGAATAAAATATCAAAGATGCGCACGTCTACTAGTTCAAGAATATCACCTGCACAGGTAACAGCCACCAAGCCACCAGTCCACCCACACAATGGTTCGCGACGGACAGGACTAACAGAACTTGAGTTGATAACTTAACGTTGACTCCCCGGCCAAGTACCTACTACGTGATATGATCGAGCTTATGAACTTGGATACGCCTTCTCCGGAGTTTAATTTGACGACAGGGGACCCCAAACGAACACTGTACGTAGGTTCATGGTATTGATGGAAGGGCGTACCCTAGGCGGAGAGTATATCATGAGTTTTATGCAGAGCCGTTATTATTTCGAAACAATATCTAACAGAATACGAGACTCTTGATGGCCCTGTCGTGTGTAATTTGCCGCACCGGCTGGTCAGTTAGGCCGGCAAATCTTATAGAGTGAGTTTGGCGACTAAATCATTTCTGCCCGAGTGTGATTCCCTCCCACCTCTGAGTTACTATTCAATACCGGAACGCAACATCGACATCTTGTGGCGCCATTCATGGGCACACATTGGCTACCGTCGACCTTGTTTCTGACAATAAGTCCCATATGCATTTAACAAGGTTGTGCGAGCATAAGATTCACTGCCTTCGATGCGTCAGGGTAGTTCAAGATAAAATGATTGTTGCTCGAGCGCAGTCACCCTGAAGGGGGCTTAAACTACCGTGGCCATCGGGATAGCGCCGACTGTACAGAGTCTCTGACGCTTTTCCTATGGCGAGATCGGGTCGGGGAGCGACTTTCCTTATCAACGAGTTTCTTGTCTAGAAAATCATTGGGCCGGCGCGCCTCTTCAGAGTTATGCCAGGACCCAGCAGCGGGGCATGCACTCTCTGCCAATGTTGCCACCGAGGACCAGTGCTCAACACAACCAAGCTCGTCCATCCATTCCGCTTAGAAATAGCTAACCATCAACATTACGCCAATCCGGGCAGTTATATTGAGTAGCTGGACCTAATCGCGATTCCTCTGGTAGCTTCGCCGCAATCCCCTTGAATACCGCGCATTCGTCATCATTGTCACAGCCAGAGCTTTGAACCAACTTATAGACCGTCTCCATACAACGATTGGCTTGAGCCTTGAACAGACAAAGGGAGTACG
seq00014   TGTCTTCGATATTCCCCTTAGATCTCCAGCAACTTCCCCATCACAGGTTAGAAACCCTATGAGATAAGTCGCGGTTAGGAACTCGCTGTTCTTGGGGCGTTAATGGGGTAACCTGGTATCTTACCCTCTTGGGTCGCGATCCAAGTACGTTCAGAACGACTCTTACTCCTCAATCTACAAGATCCTTGTCATGTCCCGTAATCGCATGTTCAAAGCGCCATCTTTTCGGGTGACGCACTGTGACGGAGCTGGATGGGGTGGAACAACTGTACGTATTTTAGAGTATACAAATGTGGTGCCGTTACGTTGTACATGTACATGGAACTGGAATTTCATTAACCAATTCAAGCGAGAGTGGTCAGCTTCTTATTTCCATTGGTTGGCCTCCTGAACCTTGGCTTCTTGCATTGCAGTTAAGTTTGTTGCGACCACAGGTGGACTGAAGCTAAAGCTTCTGTTGCTGATTAAGTACAAGATCTCCCAGTGCCCTCTCTAATGTTAAAAGCATGACTTAGACAACGGGGGGCTCGAGATAGGGGTTGGAGAAATATGCGGTCCTAGACTGTACGAGACCATGAAGAAAAAGGTAGACATTCGATCCAAATAGAATCAATGCCCGAAGACGGATCGTGTGTGACGCAACCAAGTTCCCTTCTTCCTATCCTTTTGTGGACGAGCCCCCCAGACAGTAACCTCGCCCCCTCATGAATCGTTTCGAGGATGGAGACTGGTACAACCAGTTCCTCGCTCTTCCATGACTTAGCCTACTGCCGCATGCGGGGCCTGGCCATTCCATTATGAAATGAAACGGCTTTGGGAACGATCGTACACGTTAGCGTGAGCAAAGTCTTGTACCGTTGGGCCATACGTTCGCCTCTAACCGGGTTGAGGTGATACCGCAGATTGTCAGGTGTTAGTACTAGCGGTGTCTCCGTCTCCCCAGCTATGAGGTAACGACTGTAAACTAGACTACGGGCGGTAGTGCGTGGCATTTAGCCGCACTTCGAGCCACTCTTAAGAACTCAGGCCGAATTTGTCACCGTGTGCCTTGTGTACAGTGTTTCAAGGATCCACCTGTGTCCAGAAGCGGCTCGTGAAGCTCTGTTCTTCACGCAGGTACTTGTATAGGACTACCGGTTTCGGTTGCTTTTGTCAAGAATAAAATATCAAAGATGCGCACGTCTACTAGTTCAAGAATATCACCTGCACAGGTAACAGCCACCAAGCCACCAGTCCACCCACACAATGGTTCGCGACGGACAGGACTAACAGAACTTGAGTTGATAACTTAACGTTGACTCCCCGGCCAAGTACCTACTACGTGATATGATCGAGCTTATGAACTTGGATACGCCTTCTCCGGAGTTTAATTTGACGACAGGGGACCCCAAACGAACACTGTACGTAGGTTCATGGTATTGATGGAAGGGCGTACCCTAGGCGGAGAGTATATCATGAGTTTTATGCAGAGCCGTTATTATTTCGAAACAATATCTAACAGAATACGAGACTCTTGATGGCCCTGTCGTGTGTAATTTGCCGCACCGGCTGGTCAGTTAGGCCGGCAAATCTTATAGAGTGAGTTTGGCGACTAAATCATTTCTGCCCGAGTGTGATTCCCTCCCACCTCTGAGTTACTATTCAATACCGGAACGCAACATCGACATCTTGTGGCGCCATTCATGGGCACACATTGGCTACCGTCGACCTTGTTTCTGACAATAAGTCCCATATGCATTTAACAAGGTTGTGCGAGCATAAGATTCACTGCCTTCGATGCGTCAGGGTAGTTCAAGATAAAATGATTGTTGCTCGAGCGCAGTCACCCTGAAGGGGGCTTAAACTACCGTGGCCATCGGGATAGCGCCGACTGTACAGAGTCTCTGACGCTTTTCCTATGGCGAGATCGGGTCGGGGAGCGACTTTCCTTATCAACGAGTTTCTTGTCTAGAAAATCATTGGGCCGGCGCGCCTCTTCAGAGTTATGCCAGGACCCAGCAGCGGGGCATACACTCTCTGCCAATGTTGCCACCGAGGACCAGTGCTCAACACAACCAAGCTCGTCCATCCATTCCGCTTAGAAATAGCTAACCATCAACATTACGCCAATCCGGGCAGTTATATTGAGTAGCTGGACCTAATCGCGATTCCTCTGGTAGCTTCGCCGCAATCCCCTTGAATACCGCGCATTCGTCATCATTGTCACAGCCAGAGCTTTGAACCAACTTATAGACCGTCTCCATACAACGATTGGCTTGAGCCTTGAACAGACAAAGGGAGTACG
seq00015   TGTCTTCGATATTCCCCTTAGATCTCCAGCAACTTCCCCATCACAGGTTAGAAACCCTATGAGATAAGTCGCGGTTAGGAACTCGCTGTTCTTGGGGCGTTAATGGGGTAACCTGGTATCTTACCCTCTTGGGTCGCGATCCAAGTACGTTCAGAACGACTCTTACTCCTCAATCTACAAGATCCTTGTCATGTCCCGTAATCGCATGTTCAAAGCGCCATCTTTTCGGGTGACGCACTGTGACGGAGCTGGATGGGGTGGAACAACTGTACGTATTTTAGAGTATACAAATGTGGTGCCGTTACGTTGTACATGTACATGGAACTGGAATTTCATTAACCAATTCAAGCGAGAGTGGTCAGCTTCTTATTTCCATTGGTTGGCCTCCTGAACCTTGGCTTCTTGCATTGCAGTTAAGTTTGTTGCGACCACAGGTGGACTGAAGCTAAAGCTTCTGTTGCTGATTAAGTACAAGATCTCCCAGTGCCCTCTCTAATGTTAAAAGCATGACTTAGACAACGGGGGGCTCGAGATAGGGGTTGGAGAAATATGCGGTCCTAGACTGTACGAGACCATGAAGAAAAAGGTAGACATTCGATCCAAATAGAATCAATGCCCGAAGACGGATCGTGTGTGACGCAACCAAGTTCCCTTCTTCCTATCCTTTTGTGGACGAGCCCCCCAGACAGTAACCTCGCCCCCTCATGAATCGTTTCGAGGATGGAGACTGGTACAACCAGTTCCTCGCTCTTCCATGACTTAGCCTACTGCCGCATGCGGGGCCTGGCCATTCCATTATGAAATGAAACGGCTTTGGGAACGATCGTACACGTTAGCGTGAGCAAAGTCTTGTACCGTTGGGCCATACGTTCGCCTCTAACCGGGTTGAGGTGATACCGCAGATTGTCAGGTGTTAGTACTAGCGGTGTCTCCGTCTCCCCAGCTATGAGGTAACGACTGTAAACTAGACTACGGGCGGTAGTGCGTGGCATTTAGCCGCACTTCGAGCCACTCTTAAGAACTCAGGCCGAATTTGTCACCGTGTGCCTTGTGTACAGTGTTTCAAGGATCCACCTGTGTCCAGAAGCGGCTCGTGAAGCTCTGTTCTTCACGCAGGTACTTGTATAGGACTACCGGTTTCGGTTGCTTTTGTCAAGAATAAAATATCAAAGATGCGCACGTCTACTAGTTCAAGAATATCACCTGCACAGGTAACAGCCACCAAGCCACCAGTCCACCCACACAATGGTTCGCGACGGACAGGACTAACAGAACTTGAGTTGATAACTTAACGTTGACTCCCCGGCCAAGTACCTACTACGTGATATGATCGAGCTTATGAACTTGGATACGCCTTCTCCGGAGTTTAATTTGACGACAGGGGACCCCAAACGAACACTGTACGTAGGTTCATGGTATTGATGGAAGGGCGTACCCTAGGCGGAGAGTATATCATGAGTTTTATGCAGAGCCGTTATTATTTCGAAACAATATCTAACAGAATACGAGACTCTTGATGGCCCTGTCGTGTGTAATTTGCCGCACCGGCTGGTCAGTTAGGCCGGCAAATCTTATAGAGTGAGTTTGGCGACTAAATCATTTCTGCCCGAGTGTGATTCCCTCCCACCTCTGAGTTACTATTCAATACCGGAACGCAACATCGACATCTTGTGGCGCCATTCATGGGCACACATTGGCTACCGTCGACCTTGTTTCTGACAATAAGTCCCATATGCATTTAACAAGGTTGTGCGAGCATAAGATTCACTGCCTTCGATGCGTCAGGGTAGTTCAAGATAAAATGATTGTTGCTCGAGCGCAGTCACCCTGAAGGGGGCTTAAACTACCGTGGCCATCGGGATAGCGCCGACTGTACAGAGTCTCTGACGCTTTTCCTATGGCGAGATCGGGTCGGGGAGCGACTTTCCTTATCAACGAGTTTCTTGTCTAGAAAATCATTGGGCCGGCGCGCCTCTTCAGAGTTATGCCAGGACCCAGCAGCGGGGCATACACTCTCTGCCAATGTTGCCACCGAGGACCAGTGCTCAACACAACCAAGCTCGTCCATCCATTCCGCTTAGAAATAGCTAACCATCAACATTACGCCAATCCGGGCAGTTATATTGAGTAGCTGGACCTAATCGCGATTCCTCTGGTAGCTTCGCCGCAATCCCCTTGAATACCGCGCATTCGTCATCATTGTCACAGCCAGAGCTTTGAACCAACTTATAGACCGTCTCCATACAACGATTGGCTTGAGCCTTGAACAGACAAAGGGAGTACG
seq00016   TGTCTTCGATATTCCCCTTAGATCTCCAGCAACTTCCCCATCACAGGTTAGAAACCCTATGAGATAAGTCGCGGTTAGGAACTCGCTGTTCTTGGGGCGTTAATGGGGTAACCTGGTATCTTACCCTCTTGGGTCGCGATCCAAGTACGTTCAGAACGACTCTTACTCCTCAATCTACAAGATCCTTGTCATGTCCCGTAATCGCATGTTCAAAGCGCCATCTTTTCGGGTGACGCACTGTGACGGAGCTGGATGGGGTGGAACAACTGTACGTATTTTAGAGTATACAAATGTGGTGCCGTTACGTTGTACATGTACATGGAACTGGAATTTCATTAACCAATTCAAGCGAGAGTGGTCAGCTTCTTATTTCCATTGGTTGGCCTCCTGAACCTTGGCTTCTTGCATTGCAGTTAAGTTTGTTGCGACCACAGGTGGACTGAAGCTAAAGCTTCTGTTGCTGATTAAGTACAAGATCTCCCAGTGCCCTCTCTAATGTTAAAAGCATGACTTAGACAACGGGGGGCTCGAGATAGGGGTTGGAGAAATATGCGGTCCTAGACTGTACGAGACCATGAAGAAAAAGGTAGACATTCGATCCAAATAGAATCAATGCCCGAAGACGGATCGTGTGTGACGCAACCAAGTTCCCTTCTTCCTATCCTTTTGTGGACGAGCCCCCCAGACAGTAACCTCGCCCCCTCATGAATCGTTTCGAGGATGGAGACTGGTACAACCAGTTCCTCGCTCTTCCATGACTTAGCCTACTGCCGCATGCGGGGCCTGGCCATTCCATTATGAAATGAAACGGCTTTGGGAACGATCGTACACGTTAGCGTGAGCAAAGTCTTGTACCGTTGGGCCATACGTTCGCCTCTAACCGGGTTGAGGTGATACCGCAGATTGTCAGGTGTTAGTACTAGCGGTGTCTCCGTCTCCCCAGCTATGAGGTAACGACTGTAAACTAGACTACGGGCGGTAGTGCGTGGCATTTAGCCGCACTTCGAGCCACTCTTAAGAACTCAGGCCGAATTTGTCACCGTGTGCCTTGTGTACAGTGTTTCAAGGATCCACCTGTGTCCAGAAGCGGCTCGTGAAGCTCTGTTCTTCACGCAGGTACTTGTATAGGACTACCGGTTTCGGTTGCTTTTGTCAAGAATAAAATATCAAAGATGCGCACGTCTACTAGTTCAAGAATATCACCTGCACAGGTAACAGCCACCAAGCCACCAGTCCACCCACACAATGGTTCGCGACGGACAGGACTAACAGAACTTGAGTTGATAACTTAACGTTGACTCCCCGGCCAAGTACCTACTACGTGATATGATCGAGCTTATGAACTTGGATACGCCTTCTCCGGAGTTTAATTTGACGACAGGGGACCCCAAACGAACACTGTACGTAGGTTCATGGTATTGATGGAAGGGCGTACCCTAGGCGGAGAGTATATCATGAGTTTTATGCAGAGCCGTTATTATTTCGAAACAATATCTAACAGAATACGAGACTCTTGATGGCCCTGTCGTGTGTAATTTGCCGCACCGGCTGGTCAGTTAGGCCGGCAAATCTTATAGAGTGAGTTTGGCGACTAAATCATTTCTGCCCGAGTGTGATTCCCTCCCACCTCTGAGTTACTATTCAATACCGGAACGCAACATCGACATCTTGTGGCGCCATTCATGGGCACACATTGGCTACCGTCGACCTTGTTTCTGACAATAAGTCCCATATGCATTTAACAAGGTTGTGCGAGCATAAGATTCACTGCCTTCGATGCGTCAGGGTAGTTCAAGATAAAATGATTGTTGCTCGAGCGCAGTCACCCTGAAGGGGGCTTAAACTACCGTGGCCATCGGGATAGCGCCGACTGTACAGAGTCTCTGACGCTTTTCCTATGGCGAGATCGGGTCGGGGAGCGACTTTCCTTATCAACGAGTTTCTTGTCTAGAAAATCATTGGGCCGGCGCGCCTCTTCAGAGTTATGCCAGGACCCAGCAGCGGGGCATACACTCTCTGCCAATGTTGCCACCGAGGACCAGTGCTCAACACAACCAAGCTCGTCCATCCATTCCGCTTAGAAATAGCTAACCATCAACATTACGCCAATCCGGGCAGTTATATTGAGTAGCTGGACCTAATCGCGATTCCTCTGGTAGCTTCGCCGCAATCCCCTTGAATACCGCGCATTCGTCATCATTGTCACAGCCAGAGCTTTGAACCAACTTATAGACCGTCTCCATACAACGATTGGCTTGAGCCTTGAACAGACAAAGGGAGTACG
seq00017   TGTCTTCGATATTCCCCTTAGATCTCCAGCAACTTCCCCATCACAGGTTAGAAACCCTATGAGATAAGTCGCGGTTAGGAACTCGCTGTTCTTGGGGCGTTAATGGGGTAACCTGGTATCTTACCCTCTTGGGTCGCGATCCAAGTACGTTCAGAACGACTCTTACTCCTCAATCTACAAGATCCTTGTCATGTCCCGTAATCGCATGTTCAAAGCGCCATCTTTTCGGGTGACGCACTGTGACGGAGCTGGATGGGGTGGAACAACTGTACGTATTTTAGAGTATACAAATGTGGTGCCGTTACGTTGTACATGTACATGGAACTGGAATTTCATTAACCAATTCAAGCGAGAGTGGTCAGCTTCTTATTTCCATTGGTTGGCCTCCTGAACCTTAGCTTCTTGCATTGCAGTTAAGTTTGTTGCGACCACAGGTGGACTGAAGCTAAAGCTTCTGTTGCTGATTAAGTACAAGATCTCCCAGTGCCCTCTCTAATGTTAAAAGCATGACTTAGACAACGGGGGGCTCGAGATAGGGGTTGGAGAAATATGCGGTCCTAGACTGTACGAGACCATGAAGAAAAAGGTAGACATTCGATCCAAATAGAATCAATGCCCGAAGACGGATCGTGTGTGACGCAACCAAGTTCCCTTCTTCCTATCCTTTTGTGGACGAGCCCCCCAGACAGTAACCTCGCCCCCTCATGAATCGTTTCGAGGATGGAGACTGGTACAACCAGTTCCTCGCTCTTCCATGACTTAGCCTACTGCCGCATGCGGGGCCTGGCCATTCCATTATGAAATGAAACGGCTTTGGGAACGATCGTACACGTTAGCGTGAGCAAAGTCTTGTACCGTTGGGCCATACGTTCGCCTCTAACCGGGTTGAGGTGATACCGCAGATTGTCAGGTGTTAGTACTAGCGGTGTCTCCGTCTCCCCAGCTATGAGGTAACGACTGTAAACTAGACTACGGGCGGTAGTGCGTGGCATTTAGCCGCACTTCGAGCCACTCTTAAGAACTCAGGCCGAATTTGTCACCGTGTGCCTTGTGTACAGTGTTTCAAGGATCCACCTGTGTCCAGAAGCGGCTCGTGAAGCTCTGTTCTTCACGCAGGTACTTGTATAGGACTACCGGTTTCGGTTGCTTTTGTCAAGAATAAAATATCAAAGATGCGCACTTCTACTAGTTCAAGAATATCACCTGCACAGGTAACAGCCACCAAGCCACCAGTCCACCCACACAATGGTTCGCGACGGACAGGACTAACAGAACTTGAGTTGATAACTTAACGTTGACTCCCCGGCCAAGTACCTACTACGTGATATGATCGAGCTTATGAACTTGGATACGCCTTCTCCGGAGTTTAATTTGACGACAGGGGACCCCAAACGAACACTGTACGTAGGTTCATGGTATTGATGGAAGGGCGTACCCTAGGCGGAGAGTATATCATGAGTTTTATGCAGAGCCGTTATTATTTCGAAACAATATCTAACAGAATACGAGACTCTTGATGGCCCTGTCGTGTGTAATTTGCCGCACCGGCTGGTCAGTTAGGCCGGCAAATCTTATAGAGTGAGTTTGGCGACTAAATCATTTCTGCCCGAGTGTGATTCCCTCCCACCTCTGAGTTACTATTCAATACCGGAACGCAACATCGACATCTTGTGCCGCCATTCATGGGCACACATTGGCTACCGTCGACCTTGTTTCTGACAATAAGTCCCATATGCATTTAACAAGGTTGTGCGAGCATAAGATTCACTGCCTTCGATGCGTCAGGGTAGTTCAAGATAAAATGATTGTTGCTCGAGCGCAGTCACCCTGAAGGGGGCTTAAACTACCGTGGCCATCGGGATAGCGCCGACTGTACAGAGTCTCTGACGCTTTTCCTATGGCGAGATCGGGTCGGGGAGCGACTTTCCTTATCAACGAGTTTCTTGTCTAGAAAATCATTGGGCCGGCGCGCCTCTTCAGAGTTATGCCAGGACCCAGCAGCGGGGCATACACTCTCTGCCAATGTTGCCACCGAGGACCAGTGCTCAACACAACCAAGCTCGTCCATCCATTCCGCTTAGAAATAGCTAACCATCAACATTACGCCAATCCGGGCAGTTATATTGAGTAGCTGGACCTAATCGCGATTCCTCTGGTAGCTTCGCCGCAATCCCCTTGAATACCGCGCATTCGTCATCATTGTCACAGCCAGAGCTTTGAACCAACTTATAGACCGTCTCCATACAACGATTGGCTTGAGCCTTGAACAGACAAAGGGAGTACG
seq00018   TGTCTTCGATATTCCCCTTAGATCTCCAGCAACTTCCCCATCACAGGTTAGAAACCCTATGAGATAAGTCGCGGTTAGGAACTCGCTGTTCTTGGGGCGTTAATGGGGTAACCTGGTATCTTACCCTCTTGGGTCGCGATCCAAGTACGTTCAGAACGACTCTTACTCCTCAATCTACAAGATCCTTGTCATGTCCCGTAATCGCATGTTCAAAGCGCCATCTTTTCGGGTGACGCACTGTGACGGAGCTGGATGGGGTGGAACAACTGTACGTATTTTAGAGTATACAAATGTGGTGCCGTTACGTTGTACATGTACATGGAACTGGAATTTCATTAACCAATTCAAGCGAGAGTGGTCAGCTTCTTATTTCCATTGGTTGGCCTCCTGAACCTTGGCTTCTTGCATTGCAGTTAAGTTTGTTGCGACCACAGGTGGACTGAAGCTAAAGCTTCTGTTGCTGATTAAGTACAAGATCTCCCAGTGCCCTCTCTAATGTTAAAAGCATGACTTAGACAACGGGGGGCTCGAGATAGGGGTTGGAGAAATATGCGGTCCTAGACTGTACGAGACCATGAAGAAAAAGGTAGACATTCGATCCAAATAGAATCAATGCCCGAAGACGGATCGTGTGTGACGCAACCAAGTTCCCTTCTTCCTATCCTTTTGTGGACGAGCCCCCCAGACAGTAACCTCGCCCCCTCATGAATCGTTTCGAGGATGGAGACTGGTACAACCAGTTCCTCGCTCTTCCATGACTTAGCCTACTGCCGCATGCGGGGCCTGGCCATTCCATTATGAAATGAAACGGCTTTGGGAACGATCGTACACGTTAGCGTGAGCAAAGTCTTGTACCGTTGGGCCATACGTTCGCCTCTAACCGGGTTGAGGTGATACCGCAGATTGTCAGGTGTTAGTACTAGCGGTGTCTCCGTCTCCCCAGCTATGAGGTAACGACTGTAAACTAGACTACGGGCGGTAGTGCGTGGCATTTAGCCGCACTTCGAGCCACTCTTAAGAACTCAGGCCGAATTTGTCACCGTGTGCCTTGTGTACAGTGTTTCAAGGATCCACCTGTGTCCAGAAGCGGCTCGTGAAGCTCTGTTCTTCACGCAGGTACTTGTATAGGACTACCGGTTTCGGTTGCTTTTGTCAAGAATAAAATATCAAAGATGCGCACGTCTACTAGTTCAAGAATATCACCTGCACAGGTAACAGCCACCAAGCCACCAGTCCACCCACACAATGGTTCGCGACGGACAGGACTAACAGAACTTGAGTTGATAACTTAACGTTGACTCCCCGGCCAAGTACCTACTACGTGATATGATCGAGCTTATGAACTTGGATACGCCTTCTCCGGAGTTTAATTTGACGACAGGGGACCCCAAACGAACACTGTACGTAGGTTCATGGTATTGATGGAAGGGCGTACCCTAGGCGGAGAGTATATCATGAGTTTTATGCAGAGCCGTTATTATTTCGAAACAATATCTAACAGAATACGAGACTCTTGATGGCCCTGTCGTGTGTAATTTGCCGCACCGGCTGGTCAGTTAGGCCGGCAAATCTTATAGAGTGAGTTTGGCGACTAAATCATTTCTGCCCGAGTGTGATTCCCTCCCACCTCTGAGTTACTATTCAATACCGGAACGCAACATCGACATCTTGTGGCGCCATTCATGGGCACACATTGGCTACCGTCGACCTTGTTTCTGACAATAAGTCCCATATGCATTTAACAAGGTTGTGCGAGCATAAGATTCACTGCCTTCGATGCGTCAGGGTAGTTCAAGATAAAATGATTGTTGCTCGAGCGCAGTCACCCTGAAGGGGGCTTAAACTACCGTGGCCATCGGGATAGCGCCGACTGTACAGAGTCTCTGACGCTTTTCCTATGGCGAGATCGGGTCGGGGAGCGACTTTCCTTATCAACGAGTTTCTTGTCTAGAAAATCATTGGGCCGGCGCGCCTCTTCAGAGTTATGCCAGGACCCAGCAGCGGGGCATGCACTCTCTGCCAATGTTGCCACCGAGGACCAGTGCTCAACACAACCAAGCTCGTCCATCCATTCCGCTTAGAAATAGCTAACCATCAACATTACGCCAATCCGGGCAGTTATATTGAGTAGCTGGACCTAATCGCGATTCCTCTGGTAGCTTCGCCGCAATCCCCTTGAATACCGCGCATTCGTCATCATTGTCACAGCCAGAGCTTTGAACCAACTTATAGACCGTCTCCATACAACGATTGGCTTGAGCCTTGAACAGACAAAGGGAGTACG
seq00019   TGTCTTCGATATTCCCCTTAGATCTCCAGCAACTTCCCCATCACAGGTTAGAAACCCTATGAGATAAGTCGCGGTTAGGAACTCGCTGTTCTTGGGGCGTTAATGGGGTAACCTGGTATCTTACCCTCTTGGGTCGCGATCCAAGTACGTTCAGAACGACTCTTACTCCTCAATCTACAAGATCCTTGTCATGTCCCGTAATCGCATGTTCAAAGCGCCATCTTTTCGGGTGACGCACTGTGACGGAGCTGGATGGGGTGGAACAACTGTACGTATTTTAGAGTATACAAATGTGGTGCCGTTACGTTGTACATGTACATGGAACTGGAATTTCATTAACCAATTCAAGCGAGAGTGGTCAGCTTCTTATTTCCATTGGTTGGCCTCCTGAACCTTGGCTTCTTGCATTGCAGTTAAGTTTGTTGCGACCACAGGTGGACTGAAGCTAAAGCTTCTGTTGCTGATTAAGTACAAGATCTCCCAGTGCCCTCTCTAATGTTAAAAGCATGACTTAGACAACGGGGGGCTCGAGATAGGGGTTGGAGAAATATGCGGTCCTAGACTGTACGAGACCATGAAGAAAAAGGTAGACATTCGATCCAAATAGAATCAATGCCCGAAGACGGATCGTGTGTGACGCAACCAAGTTCCCTTCTTCCTATCCTTTTGTGGACGAGCCCCCCAGACAGTAACCTCGCCCCCTCATGAATCGTTTCGAGGATGGAGACTGGTACAACCAGTTCCTCGCTCTTCCATGACTTAGCCTACTGCCGCATGCGGGGCCTGGCCATTCCATTATGAAATGAAACGGCTTTGGGAACGATCGTACACGTTAGCGTGAGCAAAGTCTTGTACCGTTGGGCCATACGTTCGCCTCTAACCGGGTTGAGGTGATACCGCAGATTGTCAGGTGTTAGTACTAGCGGTGTCTCCGTCTCCCCAGCTATGAGGTAACGACTGTAAACTAGACTACGGGCGGTAGTGCGTGGCATTTAGCCGCACTTCGAGCCACTCTTAAGAACTCAGGCCGAATTTGTCACCGTGTGCCTTGTGTACAGTGTTTCAAGGATCCACCTGTGTCCAGAAGCGGCTCGTGAAGCTCTGTTCTTCACGCAGGTACTTGTATAGGACTACCGGTTTCGGTTGCTTTTGTCAAGAATAAAATATCAAAGATGCGCACGTCTACTAGTTCAAGAATATCACCTGCACAGGTAACAGCCACCAAGCCACCAGTCCACCCACACAATGGTTCGCGACGGACAGGACTAACAGAACTTGAGTTGATAACTTAACGTTGACTCCCCGGCCAAGTACCTACTACGTGATATGATCGAGCTTATGAACTTGGATACGCCTTCTCCGGAGTTTAATTTGACGACAGGGGACCCCAAACGAACACTGTACGTAGGTTCATGGTATTGATGGAAGGGCGTACCCTAGGCGGAGAGTATATCATGAGTTTTATGCAGAGCCGTTATTATTTCGAAACAATATCTAACAGAATACGAGACTCTTGATGGCCCTGTCGTGTGTAATTTGCCGCACCGGCTGGTCAGTTAGGCCGGCAAATCTTATAGAGTGAGTTTGGCGACTAAATCATTTCTGCCCGAGTGTGATTCCCTCCCACCTCTGAGTTACTATTCAATACCGGAACGCAACATCGACATCTTGTGGCGCCATTCATGGGCACACATTGGCTACCGTCGACCTTGTTTCTGACAATAAGTCCCATATGCATTTAACAAGGTTGTGCGAGCATAAGATTCACTGCCTTCGATGCGTCAGGGTAGTTCAAGATAAAATGATTGTTGCTCGAGCGCAGTCACCCTGAAGGGGGCTTAAACTACCGTGGCCATCGGGATAGCGCCGACTGTACAGAGTCTCTGACGCTTTTCCTATGGCGAGATCGGGTCGGGGAGCGACTTTCCTTATCAACGAGTTTCTTGTCTAGAAAATCATTGGGCCGGCGCGCCTCTTCAGAGTTATGCCAGGACCCAGCAGCGGGGCATACACTCTCTGCCAATGTTGCCACCGAGGACCAGTGCTCAACACAACCAAGCTCGTCCATCCATTCCGCTTAGAAATAGCTAACCATCAACATTACGCCAATCCGGGCAGTTATATTGAGTAGCTGGACCTAATCGCGATTCCTCTGGTAGCTTCGCCGCAATCCCCTTGAATACCGCGCATTCGTCATCATTGTCACAGCCAGAGCTTTGAACCAACTTATAGACCGTCTCCATACAACGATTGGCTTGAGCCTTGAACAGACAAAGGGAGTACG
seq00020   TGTCTTCGATATTCCCCTTAGATCTCCAGCAACTTCCCCATCACAGGTTAGAAACCCTATGAGATAAGTCGCGGTTAGGAACTCGCTGTTCTTGGGGCGTTAATGGGGTAACCTGGTATCTTACCCTCTTGGGTCGCGATCCAAGTACGTTCAGAACGACTCTTACTCCTCAATCTACAAGATCCTTGTCATGTCCCGTAATCGCATGTTCAAAGCGCCATCTTTTCGGGTGACGCACTGTGACGGAGCTGGATGGGGTGGAACAACTGTACGTATTTTAGAGTATACAAATGTGGTGCCGTTACGTTGTACATGTACATGGAACTGGAATTTCATTAACCAATTCAAGCGAGAGTGGTCAGCTTCTTATTTCCATTGGTTGGCCTCCTGAACCTTGGCTTCTTGCATTGCAGTTAAGTTTGTTGCGACCACAGGTGGACTGAAGCTAAAGCTTCTGTTGCTGATTAAGTACAAGATCTCCCAGTGCCCTCTCTAATGTTAAAAGCATGACTTAGACAACGGGGGGCTCGAGATAGGGGTTGGAGAAATATGCGGTCCTAGACTGTACGAGACCATGAAGAAAAAGGTAGACATTCGATCCAAATAGAATCAATGCCCGAAGACGGATCGTGTGTGACGCAACCAAGTTCCCTTCTTCCTATCCTTTTGTGGACGAGCCCCCCAGACAGTAACCTCGCCCCCTCATGAATCGTTTCGAGGATGGAGACTGGTACAACCAGTTCCTCGCTCTTCCATGACTTAGCCTACTGCCGCATGCGGGGCCTGGCCATTCCATTATGAAATGAAACGGCTTTGGGAACGATCGTACACGTTAGCGTGAGCAAAGTCTTGTACCGTTGGGCCATACGTTCGCCTCTAACCGGGTTGAGGTGATACCGCAGATTGTCAGGTGTTAGTACTAGCGGTGTCTCCGTCTCCCCAGCTATGAGGTAACGACTGTAAACTAGACTACGGGCGGTAGTGCGTGGCATTTAGCCGCACTTCGAGCCACTCTTAAGAACTCAGGCCGAATTTGTCACCGTGTGCCTTGTGTACAGTGTTTCAAGGATCCACCTGTGTCCAGAAGCGGCTCGTGAAGCTCTGTTCTTCACGCAGGTACTTGTATAGGACTACCGGTTTCGGTTGCTTTTGTCAAGAATAAAATATCAAAGATGCGCACGTCTACTAGTTCAAGAATATCACCTGCACAGGTAACAGCCACCAAGCCACCAGTCCACCCACACAATGGTTCGCGACGGACAGGACTAACAGAACTTGAGTTGATAACTTAACGTTGACTCCCCGGCCAAGTACCTACTACGTGATATGATCGAGCTTATGAACTTGGATACGCCTTCTCCGGAGTTTAATTTGACGACAGGGGACCCCAAACGAACACTGTACGTAGGTTCATGGTATTGATGGAAGGGCGTACCCTAGGCGGAGAGTATATCATGAGTTTTATGCAGAGCCGTTATTATTTCGAAACAATATCTAACAGAATACGAGACTCTTGATGGCCCTGTCGTGTGTAATTTGCCGCACCGGCTGGTCAGTTAGGCCGGCAAATCTTATAGAGTGAGTTTGGCGACTAAATCATTTCTGCCCGAGTGTGATTCCCTCCCACCTCTGAGTTACTATTCAATACCGGAACGCAACATCGACATCTTGTGCCGCCATTCATGGGCACACATTGGCTACCGTCGACCTTGTTTCTGACAATAAGTCCCATATGCATTTAACAAGGTTGTGCGAGCATAAGATTCACTGCCTTCGATGCGTCAGGGTAGTTCAAGATAAAATGATTGTTGCTCGAGCGCAGTCACCCTGAAGGGGGCTTAAACTACCGTGGCCATCGGGATAGCGCCGACTGTACAGAGTCTCTGACGCTTTTCCTATGGCGAGATCGGGTCGGGGAGCGACTTTCCTTATCAACGAGTTTCTTGTCTAGAAAATCATTGGGCCGGCGCGCCTCTTCAGAGTTATGCCAGGACCCAGCAGCGGGGCATGCACTCTCTGCCAATGTTGCCACCGAGGACCAGTGCTCAACACAACCAAGCTCGTCCATCCATTCCGCTTAGAAATAGCTAACCATCAACATTACGCCAATCCGGGCAGTTATATTGAGTAGCTGGACCTAATCGCGATTCCTCTGGTAGCTTCGCCGCAATCCCCTTGAATACCGCGCATTCGTCATCATTGTCACAGCCAGAGCTTTGAACCAACTTATAGACCGTCTCCATACAACGATTGGCTTGAGCCTTGAACAGACAAAGGGAGTACG
seq00021   TGTCTTCGATATTCCCCTTAGATCTCCAGCAACTTCCCCATCACAGGTTAGAAACCCTATGAGATAAGTCGCGGTTAGGAACTCGCTGTTCTTGGGGCGTTAATGGGGTAACCTGGTATCTTACCCTCTTGGGTCGCGATCCAAGTACGTTCAGAACGACTCTTACTCCTCAATCTACAAGATCCTTGTCATGTCCCGTAATCGCATGTTCAAAGCGCCATCTTTTCGGGTGACGCACTGTGACGGAGCTGGATGGGGTGGAACAACTGTACGTATTTTAGAGTATACAAATGTGGTGCCGTTACGTTGTACATGTACATGGAACTGGAATTTCATTAACCAATTCAAGCGAGAGTGGTCAGCTTCTTATTTCCATTGGTTGGCCTCCTGAACCTTAGCTTCTTGCATTGCAGTTAAGTTTGTTGCGACCACAGGTGGACTGAAGCTAAAGCTTCTGTTGCTGATTAAGTACAAGATCTCCCAGTGCCCTCTCTAATGTTAAAAGCATGACTTAGACAACGGGGGGCTCGAGATAGGGGTTGGAGAAATATGCGGTCCTAGACTGTACGAGACCATGAAGAAAAAGGTAGACATTCGATCCAAATAGAATCAATGCCCGAAGACGGATCGTGTGTGACGCAACCAAGTTCCCTTCTTCCTATCCTTTTGTGGACGAGCCCCCCAGACAGTAACCTCGCCCCCTCATGAATCGTTTCGAGGATGGAGACTGGTACAACCAGTTCCTCGCTCTTCCATGACTTAGCCTACTGCCGCATGCGGGGCCTGGCCATTCCATTATGAAATGAAACGGCTTTGGGAACGATCGTACACGTTAGCGTGAGCAAAGTCTTGTACCGTTGGGCCATACGTTCGCCTCTAACCGGGTTGAGGTGATACCGCAGATTGTCAGGTGTTAGTACTAGCGGTGTCTCCGTCTCCCCAGCTATGAGGTAACGACTGTAAACTAGACTACGGGCGGTAGTGCGTGGCATTTAGCCGCACTTCGAGCCACTCTTAAGAACTCAGGCCGAATTTGTCACCGTGTGCCTTGTGTACAGTGTTTCAAGGATCCACCTGTGTCCAGAAGCGGCTCGTGAAGCTCTGTTCTTCACGCAGGTACTTGTATAGGACTACCGGTTTCGGTTGCTTTTGTCAAGAATAAAATATCAAAGATGCGCACGTCTACTAGTTCAAGAATATCACCTGCACAGGTAACAGCCACCAAGCCACCAGTCCACCCACACAATGGTTCGCGACGGACAGGACTAACAGAACTTGAGTTGATAACTTAACGTTGACTCCCCGGCCAAGTACCTACTACGTGATATGATCGAGCTTATGAACTTGGATACGCCTTCTCCGGAGTTTAATTTGACGACAGGGGACCCCAAACGAACACTGTACGTAGGTTCATGGTATTGATGGAAGGGCGTACCCTAGGCGGAGAGTATATCATGAGTTTTATGCAGAGCCGTTATTATTTCGAAACAATATCTAACAGAATACGAGACTCTTGATGGCCCTGTCGTGTGTAATTTGCCGCACCGGCTGGTCAGTTAGGCCGGCAAATCTTATAGAGTGAGTTTGGCGACTAAATCATTTCTGCCCGAGTGTGATTCCCTCCCACCTCTGAGTTACTATTCAATACCGGAACGCAACATCGACATCTTGTGCCGCCATTCATGGGCACACATTGGCTACCGTCGACCTTGTTTCTGACAATAAGTCCCATATGCATTTAACAAGGTTGTGCGAGCATAAGATTCACTGCCTTCGATGCGTCAGGGTAGTTCAAGATAAAATGATTGTTGCTCGAGCGCAGTCACCCTGAAGGGGGCTTAAACTACCGTGGCCATCGGGATAGCGCCGACTGTACAGAGTCTCTGACGCTTTTCCTATGGCGAGATCGGGTCGGGGAGCGACTTTCCTTATCAACGAGTTTCTTGTCTAGAAAATCATTGGGCCGGCGCGCCTCTTCAGAGTTATGCCAGGACCCAGCAGCGGGGCATACACTCTCTGCCAATGTTGCCACCGAGGACCAGTGCTCAACACAACCAAGCTCGTCCATCCATTCCGCTTAGAAATAGCTAACCATCAACATTACGCCAATCCGGGCAGTTATATTGAGTAGCTGGACCTAATCGCGATTCCTCTGGTAGCTTCGCCGCAATCCCCTTGAATACCGCGCATTCGTCATCATTGTCACAGCCAGAGCTTTGAACCAACTTATAGACCGTCTCCATACAACGATTGGCTTGAGCCTTGAACAGACAAAGGGAGTACG
seq00022   TGTCTTCGATATTCCCCTTAGATCTCCAGCAACTTCCCCATCACAGGTTAGAAACCCTATGAGATAAGTCGCGGTTAGGAACTCGCTGTTCTTGGGGCGTTAATGGGGTAACCTGGTATCTTACCCTCTTGGGTCGCGATCCAAGTACGTTCAGAACGACTCTTACTCCTCAATCTACAAGATCCTTGTCATGTCCCGTAATCGCATGTTCAAAGCGCCATCTTTTCGGGTGACGCACTGTGACGGAGCTGGATGGGGTGGAACAACTGTACGTATTTTAGAGTATACAAATGTGGTGCCGTTACGTTGTACATGTACATGGAACTGGAATTTCATTAACCAATTCAAGCGAGAGTGGTCAGCTTCTTATTTCCATTGGTTGGCCTCCTGAACCTTGGCTTCTTGCATTGCAGTTAAGTTTGTTGCGACCACAGGTGGACTGAAGCTAAAGCTTCTGTTGCTGATTAAGTACAAGATCTCCCAGTGCCCTCTCTAATGTTAAAAGCATGACTTAGACAACGGGGGGCTCGAGATAGGGGTTGGAGAAATATGCGGTCCTAGACTGTACGAGACCATGAAGAAAAAGGTAGACATTCGATCCAAATAGAATCAATGCCCGAAGACGGATCGTGTGTGACGCAACCAAGTTCCCTTCTTCCTATCCTTTTGTGGACGAGCCCCCCAGACAGTAACCTCGCCCCCTCATGAATCGTTTCGAGGATGGAGACTGGTACAACCAGTTCCTCGCTCTTCCATGACTTAGCCTACTGCCGCATGCGGGGCCTGGCCATTCCATTATGAAATGAAACGGCTTTGGGAACGATCGTACACGTTAGCGTGAGCAAAGTCTTGTACCGTTGGGCCATACGTTCGCCTCTAACCGGGTTGAGGTGATACCGCAGATTGTCAGGTGTTAGTACTAGCGGTGTCTCCGTCTCCCCAGCTATGAGGTAACGACTGTAAACTAGACTACGGGCGGTAGTGCGTGGCATTTAGCCGCACTTCGAGCCACTCTTAAGAACTCAGGCCGAATTTGTCACCGTGTGCCTTGTGTACAGTGTTTCAAGGATCCACCTGTGTCCAGAAGCGGCTCGTGAAGCTCTGTTCTTCACGCAGGTACTTGTATAGGACTACCGGTTTCGGTTGCTTTTGTCAAGAATAAAATATCAAAGATGCGCACGTCTACTAGTTCAAGAATATCACCTGCACAGGTAACAGCCACCAAGCCACCAGTCCACCCACACAATGGTTCGCGACGGACAGGACTAACAGAACTTGAGTTGATAACTTAACGTTGACTCCCCGGCCAAGTACCTACTACGTGATATGATCGAGCTTATGAACTTGGATACGCCTTCTCCGGAGTTTAATTTGACGACAGGGGACCCCAAACGAACACTGTACGTAGGTTCATGGTATTGATGGAAGGGCGTACCCTAGGCGGAGAGTATATCATGAGTTTTATGCAGAGCCGTTATTATTTCGAAACAATATCTAACAGAATACGAGACTCTTGATGGCCCTGTCGTGTGTAATTTGCCGCACCGGCTGGTCAGTTAGGCCGGCAAATCTTATAGAGTGAGTTTGGCGACTAAATCATTTCTGCCCGAGTGTGATTCCCTCCCACCTCTGAGTTACTATTCAATACCGGAACGCAACATCGACATCTTGTGGCGCCATTCATGGGCACACATTGGCTACCGTCGACCTTGTTTCTGACAATAAGTCCCATATGCATTTAACAAGGTTGTGCGAGCATAAGATTCACTGCCTTCGATGCGTCAGGGTAGTTCAAGATAAAATGATTGTTGCTCGAGCGCAGTCACCCTGAAGGGGGCTTAAACTACCGTGGCCATCGGGATAGCGCCGACTGTACAGAGTCTCTGACGCTTTTCCTATGGCGAGATCGGGTCGGGGAGCGACTTTCCTTATCAACGAGTTTCTTGTCTAGAAAATCATTGGGCCGGCGCGCCTCTTCAGAGTTATGCCAGGACCCAGCAGCGGGGCATGCACTCTCTGCCAATGTTGCCACCGAGGACCAGTGCTCAACACAACCAAGCTCGTCCATCCATTCCGCTTAGAAATAGCTAACCATCAACATTACGCCAATCCGGGCAGTTATATTGAGTAGCTGGACCTAATCGCGATTCCTCTGGTAGCTTCGCCGCAATCCCCTTGAATACCGCGCATTCGTCATCATTGTCACAGCCAGAGCTTTGAACCAACTTATAGACCGTCTCCATACAACGATTGGCTTGAGCCTTGAACAGACAAAGGGAGTACG
seq00023   TGTCTTCGATATTCCCCTTAGATCTCCAGCAACTTCCCCATCACAGGTTAGAAACCCTATGAGATAAGTCGCGGTTAGGAACTCGCTGTTCTTGGGGCGTTAATGGGGTAACCTGGTATCTTACCCTCTTGGGTCGCGATCCAAGTACGTTCAGAACGACTCTTACTCCTCAATCTACAAGATCCTTGTCATGTCCCGTAATCGCATGTTCAAAGCGCCATCTTTTCGGGTGACGCACTGTGACGGAGCTGGATGGGGTGGAACAACTGTACGTATTTTAGAGTATACAAATGTGGTGCCGTTACGTTGTACATGTACATGGAACTGGAATTTCATTAACCAATTCAAGCGAGAGTGGTCAGCTTCTTATTTCCATTGGTTGGCCTCCTGAACCTTGGCTTCTTGCATTGCAGTTAAGTTTGTTGCGACCACAGGTGGACTGAAGCTAAAGCTTCTGTTGCTGATTAAGTACAAGATCTCCCAGTGCCCTCTCTAATGTTAAAAGCATGACTTAGACAACGGGGGGCTCGAGATAGGGGTTGGAGAAATATGCGGTCCTAGACTGTACGAGACCATGAAGAAAAAGGTAGACATTCGATCCAAATAGAATCAATGCCCGAAGACGGATCGTGTGTGACGCAACCAAGTTCCCTTCTTCCTATCCTTTTGTGGACGAGCCCCCCAGACAGTAACCTCGCCCCCTCATGAATCGTTTCGAGGATGGAGACTGGTACAACCAGTTCCTCGCTCTTCCATGACTTAGCCTACTGCCGCATGCGGGGCCTGGCCATTCCATTATGAAATGAAACGGCTTTGGGAACGATCGTACACGTTAGCGTGAGCAAAGTCTTGTACCGTTGGGCCATACGTTCGCCTCTAACCGGGTTGAGGTGATACCGCAGATTGTCAGGTGTTAGTACTAGCGGTGTCTCCGTCTCCCCAGCTATGAGGTAACGACTGTAAACTAGACTACGGGCGGTAGTGCGTGGCATTTAGCCGCACTTCGAGCCACTCTTAAGAACTCAGGCCGAATTTGTCACCGTGTGCCTTGTGTACAGTGTTTCAAGGATCCACCTGTGTCCAGAAGCGGCTCGTGAAGCTCTGTTCTTCACGCAGGTACTTGTATAGGACTACCGGTTTCGGTTGCTTTTGTCAAGAATAAAATATCAAAGATGCGCACGTCTACTAGTTCAAGAATATCACCTGCACAGGTAACAGCCACCAAGCCACCAGTCCACCCACACAATGGTTCGCGACGGACAGGACTAACAGAACTTGAGTTGATAACTTAACGTTGACTCCCCGGCCAAGTACCTACTACGTGATATGATCGAGCTTATGAACTTGGATACGCCTTCTCCGGAGTTTAATTTGACGACAGGGGACCCCAAACGAACACTGTACGTAGGTTCATGGTATTGATGGAAGGGCGTACCCTAGGCGGAGAGTATATCATGAGTTTTATGCAGAGCCGTTATTATTTCGAAACAATATCTAACAGAATACGAGACTCTTGATGGCCCTGTCGTGTGTAATTTGCCGCACCGGCTGGTCAGTTAGGCCGGCAAATCTTATAGAGTGAGTTTGGCGACTAAATCATTTCTGCCCGAGTGTGATTCCCTCCCACCTCTGAGTTACTATTCAATACCGGAACGCAACATCGACATCTTGTGGCGCCATTCATGGGCACACATTGGCTACCGTCGACCTTGTTTCTGACAATAAGTCCCATATGCATTTAACAAGGTTGTGCGAGCATAAGATTCACTGCCTTCGATGCGTCAGGGTAGTTCAAGATAAAATGATTGTTGCTCGAGCGCAGTCACCCTGAAGGGGGCTTAAACTACCGTGGCCATCGGGATAGCGCCGACTGTACAGAGTCTCTGACGCTTTTCCCATGGCGAGATCGGGTCGGGGAGCGACTTTCCTTATCAACGAGTTTCTTGTCTAGAAAATCATTGGGCCGGCGCGCCTCTTCAGAGTTATGCCAGGACCCAGCAGCGGGGCATGCACTCTCTGCCAAGGTTGCCACCGAGGACCAGTGCTCAACACAACCAAGCTCGTCCATCCATTCCGCTTAGAAATAGCTAACCATCAACATTACGCCAATCCGGGCAGTTATATTGAGTAGCTGGACCTAATCGCGATTCCTCTGGTAGCTTCGCCGCAATCCCCTTGAATACCGCGCATTCGTCATCATTGTCACAGCCAGAGCTTTGAACCAACTTATAGACCGTCTCCATACAACGATTGGCTTGAGCCTTGAACAGACAAAGGGAGTACG
seq00024   TGTCTTCGATATTCCCCTTAGATCTCCAGCAACTTCCCCATCACAGGTTAGAAACCCTATGAGATAAGTCGCGGTTAGGAACTCGCTGTTCTTGGGGCGTTAATGGGGTAACCTGGTATCTTACCCTCTTGGGTCGCGATCCAAGTACGTTCAGAACGACTCTTACTCCTCAATCTACAAGATCCTTGTCATGTCCCGTAATCGCATGTTCAAAGCGCCATCTTTTCGGGTGACGCACTGTGACGGAGCTGGATGGGGTGGAACAACTGTACGTATTTTAGAGTATACAAATGTGGTGCCGTTACGTTGTACATGTACATGGAACTGGAATTTCATTAACCAATTCAAGCGAGAGTGGTCAGCTTCTTATTTCCATTGGTTGGCCTCCTGAACCTTGGCTTCTTGCATTGCAGTTAAGTTTGTTGCGACCACAGGTGGACTGAAGCTAAAGCTTCTGTTGCTGATTAAGTACAAGATCTCCCAGTGCCCTCTCTAATGTTAAAAGCATGACTTAGACAACGGGGGGCTCGAGATAGGGGTTGGAGAAATATGCGGTCCTAGACTGTACGAGACCATGAAGAAAAAGGTAGACATTCGATCCAAATAGAATCAATGCCCGAAGACGGATCGTGTGTGACGCAACCAAGTTCCCTTCTTCCTATCCTTTTGTGGACGAGCCCCCCAGACAGTAACCTCGCCCCCTCATGAATCGTTTCGAGGATGGAGACTGGTACAACCAGTTCCTCGCTCTTCCATGACTTAGCCTACTGCCGCATGCGGGGCCTGGCCATTCCATTATGAAATGAAACGGCTTTGGGAACGATCGTACACGTTAGCGTGAGCAAAGTCTTGTACCGTTGGGCCATACGTTCGCCTCTAACCGGGTTGAGGTGATACCGCAGATTGTCAGGTGTTAGTACTAGCGGTGTCTCCGTCTCCCCAGCTATGAGGTAACGACTGTAAACTAGACTACGGGCGGTAGTGCGTGGCATTTAGCCGCACTTCGAGCCACTCTTAAGAACTCAGGCCGAATTTGTCACCGTGTGCCTTGTGTACAGTGTTTCAAGGATCCACCTGTGTCCAGAAGCGGCTCGTGAAGCTCTGTTCTTCACGCAGGTACTTGTATAGGACTACCGGTTTCGGTTGCTTTTGTCAAGAATAAAATATCAAAGATGCGCACGTCTACTAGTTCAAGAATATCACCTGCACAGGTAACAGCCACCAAGCCACCAGTCCACCCACACAATGGTTCGCGACGGACAGGACTAACAGAACTTGAGTTGATAACTTAACGTTGACTCCCCGGCCAAGTACCTACTACGTGATATGATCGAGCTTATGAACTTGGATACGCCTTCTCCGGAGTTTAATTTGACGACAGGGGACCCCAAACGAACACTGTACGTAGGTTCATGGTATTGATGGAAGGGCGTACCCTAGGCGGAGAGTATATCATGAGTTTTATGCAGAGCCGTTATTATTTCGAAACAATATCTAACAGAATACGAGACTCTTGATGGCCCTGTCGTGTGTAATTTGCCGCACCGGCTGGTCAGTTAGGCCGGCAAATCTTATAGAGTGAGTTTGGCGACTAAATCATTTCTGCCCGAGTGTGATTCCCTCCCACCTCTGAGTTACTATTCAATACCGGAACGCAACATCGACATCTTGTGGCGCCATTCATGGGCACACATTGGCTACCGTCGACCTTGTTTCTGACAATAAGTCCCATATGCATTTAACAAGGTTGTGCGAGCATAAGATTCACTGCCTTCGATGCGTCAGGGTAGTTCAAGATAAAATGATTGTTGCTCGAGCGCAGTCACCCTGAAGGGGGCTTAAACTACCGTGGCCATCGGGATAGCGCCGACTGTACAGAGTCTCTGACGCTTTTCCCATGGCGAGATCGGGTCGGGGAGCGACTTTCCTTATCAACGAGTTTCTTGTCTAGAAAATCATTGGGCCGGCGCGCCTCTTCAGAGTTATGCCAGGACCCAGCAGCGGGGCATGCACTCTCTGCCAATGTTGCCACCGAGGACCAGTGCTCAACACAACCAAGCTCGTCCATCCATTCCGCTTAGAAATAGCTAACCATCAACATTACGCCAATCCGGGCAGTTATATTGAGTAGCTGGACCTAATCGCGATTCCTCTGGTAGCTTCGCCGCAATCCCCTTGAATACCGCGCATTCGTCATCATTGTCACAGCCAGAGCTTTGAACCAACTTATAGACCGTCTCCATACAACGATTGGCTTGAGCCTTGAACAGACAAAGGGAGTACG
seq00025   TGTCTTCGATATTCCCCTTAGATCTCCAGCAACTTCCCCATCACAGGTTAGAAACCCTATGAGATAAGTCGCGGTTAGGAACTCGCTGTTCTTGGGGCGTTAATGGGGTAACCTGGTATCTTACCCTCTTGGGTCGCGATCCAAGTACGTTCAGAACGACTCTTACTCCTCAATCTACAAGATCCTTGTCATGTCCCGTAATCGCATGTTCAAAGCGCCATCTTTTCGGGTGACGCACTGTGACGGAGCTGGATGGGGTGGAACAACTGTACGTATTTTAGAGTATACAAATGTGGTGCCGTTACGTTGTACATGTACATGGAACTGGAATTTCATTAACCAATTCAAGCGAGAGTGGTCAGCTTCTTATTTCCATTGGTTGGCCTCCTGAACCTTGGCTTCTTGCATTGCAGTTAAGTTTGTTGCGACCACAGGTGGACTGAAGCTAAAGCTTCTGTTGCTGATTAAGTACAAGATCTCCCAGTGCCCTCTCTAATGTTAAAAGCATGACTTAGACAACGGGGGGCTCGAGATAGGGGTTGGAGAAATATGCGGTCCTAGACTGTACGAGACCATGAAGAAAAAGGTAGACATTCGATCCAAATAGAATCAATGCCCGAAGACGGATCGTGTGTGACGCAACCAAGTTCCCTTCTTCCTATCCTTTTGTGGACGAGCCCCCCAGACAGTAACCTCGCCCCCTCATGAATCGTTTCGAGGATGGAGACTGGTACACCCAGTTCCTCGCTCTTCCATGACTTAGCCTACTGCCGCATGCGGGGCCTGGCCATTCCATTATGAAATGAAACGGCTTTGGGAACGATCGTACACGTTAGCGTGAGCAAAGTCTTGTACCGTTGGGCCATACGTTCGCCTCTAACCGGGTTGAGGTGATACCGCAGATTGTCAGGTGTTAGTACTAGCGGTGTCTCCGTCTCCCCAGCTATGAGGTAACGACTGTAAACTAGACTACGGGCGGTAGTGCGTGGCATTTAGCCGCACTTCGAGCCACTCTTAAGAACTCAGGCCGAATTTGTCACCGTGTGCCTTGTGTACAGTGTTTCAAGGATCCACCTGTGTCCAGAAGCGGCTCGTGAAGCTCTGTTCTTCACGCAGGTACTTGTATAGGACTACCGGTTTCGGTTGCTTTTGTCAAGAATAAAATATCAAAGATGCGCACGTCTACTAGTTCAAGAATATCACCTGCACAGGTAACAGCCACCAAGCCACCAGTCCACCCACACAATGGTTCGCGACGGACAGGACTAACAGAACTTGAGTTGATAACTTAACGTTGACTCCCCGGCCAAGTACCTACTACGTGATATGATCGAGCTTATGAACTTGGATACGCCTTCTCCGGAGTTTAATTTGACGACAGGGGACCCCAAACGAACACTGTACGTAGGTTCATGGTATTGATGGAAGGGCGTACCCTAGGCGGAGAGTATATCATGAGTTTTATGCAGAGCCGTTATTATTTCGAAACAATATCTAACAGAATACGAGACTCTTGATGGCCCTGTCGTGTGTAATTTGCCGCACCGGCTGGTCAGTTAGGCCGGCAAATCTTATAGAGTGAGTTTGGCGACTAAATCATTTCTGCCCGAGTGTGATTCCCTCCCACCTCTGAGTTACTATTCAATACCGGAACGCAACATCGACATCTTGTGGCGCCATTCATGGGCACACATTGGCTACCGTCGACCTTGTTTCTGACAATAAGTCCCATATGCATTTAACAAGGTTGTGCGAGCATAAGATTCACTGCCTTCGATGCGTCAGGGTAGTTCAAGATAAAATGATTGTTGCTCGAGCGCAGTCACCCTGAAGGGGGCTTAAACTACCGTGGCCATCGGGATAGCGCCGACTGTACAGAGTCTCTGACGCTTTTCCTATGGCGAGATCGGGTCGGGGAGCGACTTTCCTTATCAACGAGTTTCTTGTCTAGAAAATCATTGGGCCGGCGCGCCTCTTCAGAGTTATGCCAGGACCCAGCAGCGGGGCATGCACTCTCTGCCAATGTTGCCACCGAGGACCAGTGCTCAACACAACCAAGCTCGTCCATCCATTCCGCTTAGAAATAGCTAACCATCAACATTACGCCAATCCGGGCAGTTATATTGAGTAGCTGGACCTAATCGCGATTCCTCTGGTAGCTTCGCCGCAATCCCCTTGAATACCGCGCATTCGTCATCATTGTCACAGCCAGAGCTTTGAACCAACTTATAGACCGTCTCCATACAACGATTGGCTTGAGCCTTGAACAGACAAAGGGAGTACG
seq00026   TGTCTTCGATATTCCCCTTAGATCTCCAGCAACTTCCCCATCACAGGTTAGAAACCCTATGAGATAAGTCGCGGTTAGGAACTCGCTGTTCTTGGGGCGTTAATGGGGTAACCTGGTATCTTACCCTCTTGGGTCGCGATCCAAGTACGTTCAGAACGACTCTTACTCCTCAATCTACAAGATCCTTGTCATGTCCCGTAATCGCATGTTCAAAGCGCCATCTTTTCGGGTGACGCACTGTGACGGAGCTGGATGGGGTGGAACAACTGTACGTATTTTAGAGTATACAAATGTGGTGCCGTTACGTTGTACATGTACATGGAACTGGAATTTCATTAACCAATTCAAGCGAGAGTGGTCAGCTTCTTATTTCCATTGGTTGGCCTCCTGAACCTTGGCTTCTTGCATTGCAGTTAAGTTTGTTGCGACCACAGGTGGACTGAAGCTAAAGCTTCTGTTGCTGATTAAGTACAAGATCTCCCAGTGCCCTCTCTAATGTTAAAAGCATGACTTAGACAACGGGGGGCTCGAGATAGGGGTTGGAGAAATATGCGGTCCTAGACTGTACGAGACCATGAAGAAAAAGGTAGACATTCGATCCAAATAGAATCAATGCCCGAAGACGGATCGTGTGTGACGCAACCAAGTTCCCTTCTTCCTATCCTTTTGTGGACGAGCCCCCCAGACAGTAACCTCGCCCCCTCATGAATCGTTTCGAGGATGGAGACTGGTACAACCAGTTCCTCGCTCTTCCATGACTTAGCCTACTGCCGCATGCGGGGCCTGGCCATTCCATTATGAAATGAAACGGCTTTGGGAACGATCGTACACGTTAGCGTGAGCAAAGTCTTGTACCGTTGGGCCATACGTTCGCCTCTAACCGGGTTGAGGTGATACCGCAGATTGTCAGGTGTTAGTACTAGCGGTGTCTCCGTCTCCCCAGCTATGAGGTAACGACTGTAAACTAGACTACGGGCGGTAGTGCGTGGCATTTAGCCGCACTTCGAGCCACTCTTAAGAACTCAGGCCGAATTTGTCACCGTGTGCCTTGTGTACAGTGTTTCAAGGATCCACCTGTGTCCAGAAGCGGCTCGTGAAGCTCTGTTCTTCACGCAGGTACTTGTATAGGACTACCGGTTTCGGTTGCTTTTGTCAAGAATAAAATATCAAAGATGCGCACGTCTACTAGTTCAAGAATATCACCTGCACAGGTAACAGCCACCAAGCCACCAGTCCACCCACACAATGGTTCGCGACGGACAGGACTAACAGAACTTGAGTTGATAACTTAACGTTGACTCCCCGGCCAAGTACCTACTACGTGATATGATCGAGCTTATGAACTTGGATACGCCTTCTCCGGAGTTTAATTTGACGACAGGGGACCCCAAACGAACACTGTACGTAGGATCATGGTATTGATGGAAGGGCGTACCCTAGGCGGAGAGTATATCATGAGTTTTATGCAGAGCCGTTATTATTTCGAAACAATATCTAACAGAATACGAGACTCTTGATGGCCCTGTCGTGTGTAATTTGCCGCACCGGCTGGTCAGTTAGGCCGGCAAATCTTATAGAGTGAGTTTGGCGACTAAATCATTTCTGCCCGAGTGTGATTCCCTCCCACCTCTGAGTTACTATTCAATACCGGAACGCAACATCGACATCTTGTGCCGCCATTCATGGGCACACATTGGCTACCGTCGACCTTGTTTCTGACAATAAGTCCCATATGCATTTAACAAGGTTGTGCGAGCATAAGATTCACTGCCTTCGATGCGTCAGGGTAGTTCAAGATAAAATGATTGTTGCTCGAGCGCAGTCACCCTGAAGGGGGCTTAAACTACCGTGGCCATCGGGATAGCGCCGACTGTACAGAGTCTCTGACGCTTTTCCTATGGCGAGATCGGGTCGGGGAGCGACTTTCCTTATCAACGAGTTTCTTGTCTAGAAAATCATTGGGCCGGCGCGCCTCTTCAGAGTTATGCCAGGACCCAGCAGCGGGGCATACACTCTCTGCCAATGTTGCCACCGAGGACCAGTGCTCAACACAACCAAGCTCGTCCATCCATTCCGCTTAGAAATAGCTAACCATCAACATTACGCCAATCCGGGCAGTTATATTGAGTAGCTGGACCTAATCGCGATTCCTCTGGTAGCTTCGCCGCAATCCCCTTGAATACCGCGCATTCGTCATCATTGTCACAGCCAGAGCTTTGAACCAACTTATAGACCGTCTCCATACAACGATTGGCTTGAGCCTTGAACAGACAAAGGGAGTACG
seq00027   TGTCTTCGATATTCCCCTTAGATCTCCAGCAACTTCCCCATCACAGGTTAGAAACCCTATGAGATAAGTCGCGGTTAGGAACTCGCTGTTCTTGGGGCGTTAATGGGGTAACCTGGTATCTTACCCTCTTGGGTCGCGATCCAAGTACGTTCAGAACGACTCTTACTCCTCAATCTACAAGATCCTTGTCATGTCCCGTAATCGCATGTTCAAAGCGCCATCTTTTCGGGTGACGCACTGTGACGGAGCTGGATGGGGTGGAACAACTGTACGTATTTTAGAGTATACAAATGTGGTGCCGTTACGTTGTACATGTACATGGAACTGGAATTTCATTAACCAATTCAAGCGAGAGTGGTCAGCTTCTTATTTCCATTGGTTGGCCTCCTGAACCTTGGCTTCTTGCATTGCAGTTAAGTTTGTTGCGACCACAGGTGGACTGAAGCTAAAGCTTCTGTTGCTGATTAAGTACAAGATCTCCCAGTGCCCTCTCTAATGTTAAAAGCATGACTTAGACAACGGGGGGCTCGAGATAGGGGTTGGAGAAATATGCGGTCCTAGACTGTACGAGACCATGAAGAAAAAGGTAGACATTCGATCCAAATAGAATCAATGCCCGAAGACGGATCGTGTGTGACGCAACCAAGTTCCCTTCTTCCTATCCTTTTGTGGACGAGCCCCCCAGACAGTAACCTCGCCCCCTCATGAATCGTTTCGAGGATGGAGACTGGTACAACCAGTTCCTCGCTCTTCCATGACTTAGCCTACTGCCGCATGCGGGGCCTGGCCATTCCATTATGAAATGAAACGGCTTTGGGAACGATCGTACACGTTAGCGTGAGCAAAGTCTTGTACCGTTGGGCCATACGTTCGCCTCTAACCGGGTTGAGGTGATACCGCAGATTGTCAGGTGTTAGTACTAGCGGTGTCTCCGTCTCCCCAGCTATGAGGTAACGACTGTAAACTAGACTACGGGCGGTAGTGCGTGGCATTTAGCCGCACTTCGAGCCACTCTTAAGAACTCAGGCCGAATTTGTCACCGTGTGCCTTGTGTACAGTGTTTCAAGGATCCACCTGTGTCCAGAAGCGGCTCGTGAAGCTCTGTTCTTCACGCAGGTACTTGTATAGGACTACCGGTTTCGGTTGCTTTTGTCAAGAATAAAATATCAAAGATGCGCACGTCTACTAGTTCAAGAATATCACCTGCACAGGTAACAGCCACCAAGCCACCAGTCCACCCACACAATGGTTCGCGACGGACAGGACTAACAGAACTTGAGTTGATAACTTAACGTTGACTCCCCGGCCAAGTACCTACTACGTGATATGATCGAGCTTATGAACTTGGATACGCCTTCTCCGGAGTTTAATTTGACGACAGGGGACCCCAAACGAACACTGTACGTAGGTTCATGGTATTGATGGAAGGGCGTACCCTAGGCGGAGAGTATATCATGAGTTTTATGCAGAGCCGTTATTATTTCGAAACAATATCTAACAGAATACGAGACTCTTGATGGCCCTGTCGTGTGTAATTTGCCGCACCGGCTGGTCAGTTAGGCCGGCAAATCTTATAGAGTGAGTTTGGCGACTAAATCATTTCTGCCCGAGTGTGATTCCCTCCCACCTCTGAGTTACTATTCAATACCGGAACGCAACATCGACATCTTGTGGCGCCATTCATGGGCACACATTGGCTACCGTCGACCTTGTTTCTGACAATAAGTCCCATATGCATTTAACAAGGTTGTGCGAGCATAAGATTCACTGCCTTCGATGCGTCAGGGTAGTTCAAGATAAAATGATTGTTGCTCGAGCGCAGTCACCCTGAAGGGGGCTTAAACTACCGTGGCCATCGGGATAGCGCCGACTGTACAGAGTCTCTGACGCTTTTCCTATGGCGAGATCGGGTCGGGGAGCGACTTTCCTTATCAACGAGTTTCTTGTCTAGAAAATCATTGGGCCGGCGCGCCTCTTCAGAGTTATGCCAGGACCCAGCAGCGGGGCATGCACTCTCTGCCAATGTTGCCACCGAGGACCAGTGCTCAACACAACCAAGCTCGTCCATCCATTCCGCTTAGAAATAGCTAACCATCAACATTACGCCAATCCGGGCAGTTATATTGAGTAGCTGGACCTAATCGCGATTCCTCTGGTAGCTTCGCCGCAATCCCCTTGAATACCGCGCATTCGTCATCATTGTCACAGCCAGAGCTTTGAACCAACTTATAGACCGTCTCCATACAACGATTGGCTTGAGCCTTGAACAGACAAAGGGAGTACG
seq00028   TGTCTTCGATATTCCCCTTAGATCTCCAGCAACTTCCCCATCACAGGTTAGAAACCCTATGAGATAAGTCGCGGTTAGGAACTCGCTGTTCTTGGGGCGTTAATGGGGTAACCTGGTATCTTACCCTCTTGGGTCGCGATCCAAGTACGTTCAGAACGACTCTTACTCCTCAATCTACAAGATCCTTGTCATGTCCCGTAATCGCATGTTCAAAGCGCCATCTTTTCGGGTGACGCACTGTGACGGAGCTGGATGGGGTGGAACAACTGTACGTATTTTAGAGTATACAAATGTGGTGCCGTTACGTTGTACATGTACATGGAACTGGAATTTCATTAACCAATTCAAGCGAGAGTGGTCAGCTTCTTATTTCCATTGGTTGGCCTCCTGAACCTTGGCTTCTTGCATTGCAGTTAAGTTTGTTGCGACCACAGGTGGACTGAAGCTAAAGCTTCTGTTGCTGATTAAGTACAAGATCTCCCAGTGCCCTCTCTAATGTTAAAAGCATGACTTAGACAACGGGGGGCTCGAGATAGGGGTTGGAGAAATATGCGGTCCTAGACTGTACGAGACCATGAAGAAAAAGGTAGACATTCGATCCAAATAGAATCAATGCCCGAAGACGGATCGTGTGTGACGCAACCAAGTTCCCTTCTTCCTATCCTTTTGTGGACGAGCCCCCCAGACAGTAACCTCGCCCCCTCATGAATCGTTTCGAGGATGGAGACTGGTACAACCAGTTCCTCGCTCTTCCATGACTTAGCCTACTGCCGCATGCGGGGCCTGGCCATTCCATTATGAAATGAAACGGCTTTGGGAACGATCGTACACGTTAGCGTGAGCAAAGTCTTGTACCGTTGGGCCATACGTTCGCCTCTAACCGGGTTGAGGTGATACCGCAGATTGTCAGGTGTTAGTACTAGCGGTGTCTCCGTCTCCCCAGCTATGAGGTAACGACTGTAAACTAGACTACGGGCGGTAGTGCGTGGCATTTAGCCGCACTTCGAGCCACTCTTAAGAACTCAGGCCGAATTTGTCACCGTGTGCCTTGTGTACAGTGTTTCAAGGATCCACCTGTGTCCAGAAGCGGCTCGTGAAGCTCTGTTCTTCACGCAGGTACTTGTATAGGACTACCGGTTTCGGTTACTTTTGTCAAGAATAAAATATCAAAGATGCGCACGTCTACTAGTTCAAGAATATCACCTGCACAGGTAACAGCCACCAAGCCACCAGTCCACCCACACAATGGTTCGCGACGGACAGGACTAACAGAACTTGAGTTGATAACTTAACGTTGACTCCCCGGCCAAGTACCTACTACGTGATATGATCGAGCTTATGAACTTGGATACGCCTTCTCCGGAGTTTAATTTGACGACAGGGGACCCCAAACGAACACTGTACGTAGGATCATGGTATTGATGGAAGGGCGTACCCTAGGCGGAGAGTATATCATGAGTTTTATGCAGAGCCGTAATTATTTCGAAACAATATCTAACAGAATACGAGACTCTTGATGGCCCTGTCGTGTGTAATTTGCCGCACCGGCTGGTCAGTTAGGCCGGCAAATCTTATAGAGTGAGTTTGGCGACTAAATCATTTCTGCCCGAGTGTGATTCCCTCCCACCTCTGAGTTACTATTCAATACCGGAACGCAACATCGACATCTTGTGCCGCCATTCATGGGCACACATTGGCTACCGTCGACCTTGTTTCTGACAATAAGTCCCATATGCATTTAACAAGGTTGTGCGAGCATAAGATTCACTGCCTTCGATGCGTCAGGGTAGTTCAAGATAAAATGATTGTTGCTCGAGCGCAGTCACCCTGAAGGGGGCTTAAACTACCGTGGCCATCGGGATAGCGCCGACTGTACAGAGTCTCTGACGCTTTTCCTATGGCGAGATCGGGTCGGGGAGCGACTTTCCTTATCAACGAGTTTCTTGTCTAGAAAATCATTGGGCCGGCGCGCCTCTTCAGAGTTATGCCAGGACCCAGCAGCGGGGCATGCACTCTCTGCCAATGTTGCCACCGAGGACCAGTGCTCAACACAACCAAGCTCGTCCATCCATTCCGCTTAGAAATAGCTAACCATCAACATTACGCCAATCCGGGCAGTTATATTGAGTAGCTGGACCTAATCGCGATTCCTCTGGTAGCTTCGCCGCAATCCCCTTGAATACCGCGCATTCGTCATCATTGTCACAGCCAGAGCTTTGAACCAACTTATAGACCGTCTCCATACAACGATTGGCTTGAGCCTTGAACAGACAAAGGGAGTACG
seq00029   TGTCTTCGATATTCCCCTTAGATCTCCAGCAACTTCCCCATCACAGGTTAGAAACCCTATGAGATAAGTCGCGGTTAGGAACTCGCTGTTCTTGGGGCGTTAATGGGGTAACCTGGTATCTTACCCTCTTGGGTCGCGATCCAAGTACGTTCAGAACGACTCTTACTCCTCAATCTACAAGATCCTTGTCATGTCCCGTAATCGCATGTTCAAAGCGCCATCTTTTCGGGTGACGCACTGTGACGGAGCTGGATGGGGTGGAACAACTGTACGTATTTTAGAGTATACAAATGTGGTGCCGTTACGTTGTACATGTACATGGAACTGGAATTTCATTAACCAATTCAAGCGAGAGTGGTCAGCTTCTTATTTCCATTGGTTGGCCTCCTGAACCTTGGCTTCTTGCATTGCAGTTAAGTTTGTTGCGACCACAGGTGGACTGAAGCTAAAGCTTCTGTTGCTGATTAAGTACAAGATCTCCCAGTGCCCTCTCTAATGTTAAAAGCATGACTTAGACAACGGGGGGCTCGAGATAGGGGTTGGAGAAATATGCGGTCCTAGACTGTACGAGACCATGAAGAAAAAGGTAGACATTCGATCCAAATAGAATCAATGCCCGAAGACGGATCGTGTGTGACGCAACCAAGTTCCCTTCTTCCTATCCTTTTGTGGACGAGCCCCCCAGACAGTAACCTCGCCCCCTCATGAATCGTTTCGAGGATGGAGACTGGTACAACCAGTTCCTCGCTCTTCCATGACTTAGCCTACTGCCGCATGCGGGGCCTGGCCATTCCATTATGAAATGAAACGGCTTTGGGAACGATCGTACACGTTAGCGTGAGCAAAGTCTTGTACCGTTGGGCCATACGTTCGCCTCTAACCGGGTTGAGGTGATACCGCAGATTGTCAGGTGTTAGTACTAGCGGTGTCTCCGTCTCCCCAGCTATGAGGTAACGACTGTAAACTAGACTACGGGCGGTAGTGCGTGGCATTTAGCCGCACTTCGAGCCACTCTTAAGAACTCAGGCCGAATTTGTCACCGTGTGCCTTGTGTACAGTGTTTCAAGGATCCACCTGTGTCCAGAAGCGGCTCGTGAAGCTCTGTTCTTCACGCAGGTACTTGTATAGGACTACCGGTTTCGGTTGCTTTTGTCAAGAATAAAATATCAAAGATGCGCACGTCTACTAGTTCAAGAATATCACCTGCACAGGTAACAGCCACCAAGCCACCAGTCCACCCACACAATGGTTCGCGACGGACAGGACTAACAGAACTTGAGTTGATAACTTAACGTTGACTCCCCGGCCAAGTACCTACTACGTGATATGATCGAGCTTATGAACTTGGATACGCCTTCTCCGGAGTTTAATTTGACGACAGGGGACCCCAAACGAACACTGTACGTAGGTTCATGGTATTGATGGAAGGGCGTACCCTAGGCGGAGAGTATATCATGAGTTTTATGCAGAGCCGTTATTATTTCGAAACAATATCTAACAGAATACGAGACTCTTGATGGCCCTGTCGTGTGTAATTTGCCGCACCGGCTGGTCAGTTAGGCCGGCAAATCTTATAGAGTGAGTTTGGCGACTAAATCATTTCTGCCCGAGTGTGATTCCCTCCCACCTCTGAGTTACTATTCAATACCGGAACGCAACATCGACATCTTGTGGCGCCATTCATGGGCACACATTGGCTACCGTCGACCTTGTTTCTGACAATAAGTCCCATATGCATTTAACAAGGTTGTGCGAGCATAAGATTCACTGCCTTCGATGCGTCAGGGTAGTTCAAGATAAAATGATTGTTGCTCGAGCGCAGTCACCCTGAAGGGGGCTTAAACTACCGTGGCCATCGGGATAGCGCCGACTGTACAGAGTCTCTGACGCTTTTCCTATGGCGAGATCGGGTCGGGGAGCGACTTTCCTTATCAACGAGTTTCTTGTCTAGAAAATCATTGGGCCGGCGCGCCTCTTCAGAGTTATGCCAGGACCCAGCAGCGGGGCATACACTCTCTGCCAATGTTGCCACCGAGGACCAGTGCTCAACACAACCAAGCTCGTCCATCCATTCCGCTTAGAAATAGCTAACCATCAACATTACGCCAATCCGGGCAGTTATATTGAGTAGCTGGACCTAATCGCGATTCCTCTGGTAGCTTCGCCGCAATCCCCTTGAATACCGCGCATTCGTCATCATTGTCACAGCCAGAGCTTTGAACCAACTTATAGACCGTCTCCATACAACGATTGGCTTGAGCCTTGAACAGACAAAGGGAGTACG
seq00030   TGTCTTCGATATTCCCCTTAGATCTCCAGCAACTTCCCCATCACAGGTTAGAAACCCTATGAGATAAGTCGCGGTTAGGAACTCGCTGTTCTTGGGGCGTTAATGGGGTAACCTGGTATCTTACCCTCTTGGGTCGCGATCCAAGTACGTTCAGAACGACTCTTACTCCTCAATCTACAAGATCCTTGTCATGTCCCGTAATCGCATGTTCAAAGCGCCATCTTTTCGGGTGACGCACTGTGACGGAGCTGGATGGGGTGGAACAACTGTACGTATTTTAGAGTATACAAATGTGGTGCCGTTACGTTGTACATGTACATGGAACTGGAATTTCATTAACCAATTCAAGCGAGAGTGGTCAGCTTCTTATTTCCATTGGTTGGCCTCCTGAACCTTGGCTTCTTGCATTGCAGTTAAGTTTGTTGCGACCACAGGTGGACTGAAGCTAAAGCTTCTGTTGCTGATTAAGTACAAGATCTCCCAGTGCCCTCTCTAATGTTAAAAGCATGACTTAGACAACGGGGGGCTCGAGATAGGGGTTGGAGAAATATGCGGTCCTAGACTGTACGAGACCATGAAGAAAAAGGTAGACATTCGATCCAAATAGAATCAATGCCCGAAGACGGATCGTGTGTGACGCAACCAAGTTCCCTTCTTCCTATCCTTTTGTGGACGAGCCCCCCAGACAGTAACCTCGCCCCCTCATGAATCGTTTCGAGGATGGAGACTGGTACAACCAGTTCCTCGCTCTTCCATGACTTAGCCTACTGCCGCATGCGGGGCCTGGCCATTCCATTATGAAATGAAACGGCTTTGGGAACGATCGTACACGTTAGCGTGAGCAAAGTCTTGTACCGTTGGGCCATACGTTCGCCTCTAACCGGGTTGAGGTGATACCGCAGATTGTCAGGTGTTAGTACTAGCGGTGTCTCCGTCTCCCCAGCTATGAGGTAACGACTGTAAACTAGACTACGGGCGGTAGTGCGTGGCATTTAGCCGCACTTCGAGCCACTCTTAAGAACTCAGGCCGAATTTGTCACCGTGTGCCTTGTGTACAGTGTTTCAAGGATCCACCTGTGTCCAGAAGCGGCTCGTGAAGCTCTGTTCTTCACGCAGGTACTTGTATAGGACTACCGGTTTCGGTTGCTTTTGTCAAGAATAAAATATCAAAGATGCGCACGTCTACTAGTTCAAGAATATCACCTGCACAGGTAACAGCCACCAAGCCACCAGTCCACCCACACAATGGTTCGCGACGGACAGGACTAACAGAACTTGAGTTGATAACTTAACGTTGACTCCCCGGCCAAGTACCTACTACGTGATATGATCGAGCTTATGAACTTGGATACGCCTTCTCCGGAGTTTAATTTGACGACAGGGGACCCCAAACGAACACTGTACGTAGGTTCATGGTATTGATGGAAGGGCGTACCCTAGGCGGAGAGTATATCATGAGTTTTATGCAGAGCCGTTATTATTTCGAAACAATATCTAACAGAATACGAGACTCTTGATGGCCCTGTCGTGTGTAATTTGCCGCACCGGCTGGTCAGTTAGGCCGGCAAATCTTATAGAGTGAGTTTGGCGACTAAATCATTTCTGCCCGAGTGTGATTCCCTCCCACCTCTGAGTTACTATTCAATACCGGAACGCAACATCGACATCTTGTGGCGCCATTCATGGGCACACATTGGCTACCGTCGACCTTGTTTCTGACAATAAGTCCCATATGCATTTAACAAGGTTGTGCGAGCATAAGATTCACTGCCTTCGATGCGTCAGGGTAGTTCAAGATAAAATGATTGTTGCTCGAGCGCAGTCACCCTGAAGGGGGCTTAAACTACCGTGGCCATCGGGATAGCGCCGACTGTACAGAGTCTCTGACGCTTTTCCTATGGCGAGATCGGGTCGGGGAGCGACTTTCCTTATCAACGAGTTTCTTGTCTAGAAAATCATTGGGCCGGCGCGCCTCTTCAGAGTTATGCCAGGACCCAGCAGCGGGGCATACACTCTCTGCCAATGTTGCCACCGAGGACCAGTGCTCAACACAACCAAGCTCGTCCATCCATTCCGCTTAGAAATAGCTAACCATCAACATTACGCCAATCCGGGCAGTTATATTGAGTAGCTGGACCTAATCGCGATTCCTCTGGTAGCTTCGCCGCAATCCCCTTGAATACCGCGCATTCGTCATCATTGTCACAGCCAGAGCTTTGAACCAACTTATAGACCGTCTCCATACAACGATTGGCTTGAGCCTTGAACAGACAAAGGGAGTACG
seq00031   TGTCTTCGATATTCCCCTTAGATCTCCAGCAACTTCCCCATCACAGGTTAGAAACCCTATGAGATAAGTCGCGGTTAGGAACTCGCTGTTCTTGGGGCGTTAATGGGGTAACCTGGTATCTTACCCTCTTGGGTCGCGATCCAAGTACGTTCAGAACGACTCTTACTCCTCAATCTACAAGATCCTTGTCATGTCCCGTAATCGCATGTTCAAAGCGCCATCTTTTCGGGTGACGCACTGTGACGGAGCTGGATGGGGTGGAACAACTGTACGTATTTTAGAGTATACAAATGTGGTGCCGTTACGTTGTACATGTACATGGAACTGGAATTTCATTAACCAATTCAAGCGAGAGTGGTCAGCTTCTTATTTCCATTGGTTGGCCTCCTGAACCTTGGCTTCTTGCATTGCAGTTAAGTTTGTTGCGACCACAGGTGGACTGAAGCTAAAGCTTCTGTTGCTGATTAAGTACAAGATCTCCCAGTGCCCTCTCTAATGTTAAAAGCATGACTTAGACAACGGGGGGCTCGAGATAGGGGTTGGAGAAATATGCGGTCCTAGACTGTACGAGACCATGAAGAAAAAGGTAGACATTCGATCCAAATAGAATCAATGCCCGAAGACGGATCGTGTGTGACGCAACCAAGTTCCCTTCTTCCTATCCTTTTGTGGACGAGCCCCCCAGACAGTAACCTCGCCCCCTCATGAATCGTTTCGAGGATGGAGACTGGTACAACCAGTTCCTCGCTCTTCCATGACTTAGCCTACTGCCGCATGCGGGGCCTGGCCATTCCATTATGAAATGAAACGGCTTTGGGAACGATCGTACACGTTAGCGTGAGCAAAGTCTTGTACCGTTGGGCCATACGTTCGCCTCTAACCGGGTTGAGGTGATACCGCAGATTGTCAGGTGTTAGTACTAGCGGTGTCTCCGTCTCCCCAGCTATGAGGTAACGACTGTAAACTAGACTACGGGCGGTAGTGCGTGGCATTTAGCCGCACTTCGAGCCACTCTTAAGAACTCAGGCCGAATTTGTCACCGTGTGCCTTGTGTACAGTGTTTCAAGGATCCACCTGTGTCCAGAAGCGGCTCGTGAAGCTCTGTTCTTCACGCAGGTACTTGTATAGGACTACCGGTTTCGGTTGCTTTTGTCAAGAATAAAATATCAAAGATGCGCACGTCTACTAGTTCAAGAATATCACCTGCACAGGTAACAGCCACCAAGCCACCAGTCCACCCACACAATGGTTCGCGACGGACAGGACTAACAGAACTTGAGTTGATAACTTAACGTTGACTCCCCGGCCAAGTACCTACTACGTGATATGATCGAGCTTATGAACTTGGATACGCCTTCTCCGGAGTTTAATTTGACGACAGGGGACCCCAAACGAACACTGTACGTAGGTTCATGGTATTGATGGAAGGGCGTACCCTAGGCGGAGAGTATATCATGAGTTTTATGCAGAGCCGTTATTATTTCGAAACAATATCTAACAGAATACGAGACTCTTGATGGCCCTGTCGTGTGTAATTTGCCGCACCGGCTGGTCAGTTAGGCCGGCAAATCTTATAGAGTGAGTTTGGCGACTAAATCATTTCTGCCCGAGTGTGATTCCCTCCCACCTCTGAGTTACTATTCAATACCGGAACGCAACATCGACATCTTGTGGCGCCATTCATGGGCACACATTGGCTACCGTCGACCTTGTTTCTGACAATAAGTCCCATATGCATTTAACAAGGTTGTGCGAGCATAAGATTCACTGCCTTCGATGCGTCAGGGTAGTTCAAGATAAAATGATTGTTGCTCGAGCGCAGTCACCCTGAAGGGGGCTTAAACTACCGTGGCCATCGGGATAGCGCCGACTGTACAGAGTCTCTGACGCTTTTCCTATGGCGAGATCGGGTCGGGGAGCGACTTTCCTTATCAACGAGTTTCTTGTCTAGAAAATCATTGGGCCGGCGCGCCTCTTCAGAGTTATGCCAGGACCCAGCAGCGGGGCATACACTCTCTGCCAATGTTGCCACCGAGGACCAGTGCTCAACACAACCAAGCTCGTCCATCCATTCCGCTTAGAAATAGCTAACCATCAACATTACGCCAATCCGGGCAGTTATATTGAGTAGCTGGACCTAATCGCGATTCCTCTGGTAGCTTCGCCGCAATCCCCTTGAATACCGCGCATTCGTCATCATTGTCACAGCCAGAGCTTTGAACCAACTTATAGACCGTCTCCATACAACGATTGGCTTGAGCCTTGAACAGACAAAGGGAGTACG
seq00032   TGTCTTCGATATTCCCCTTAGATCTCCAGCAACTTCCCCATCACAGGTTAGAAACCCTATGAGATAAGTCGCGGTTAGGAACTCGCTGTTCTTGGGGCGTTAATGGGGTAACCTGGTATCTTACCCTCTTGGGTCGCGATCCAAGTACGTTCAGAACGACTCTTACTCCTCAATCTACAAGATCCTTGTCATGTCCCGTAATCGCATGTTCAAAGCGCCATCTTTTCGGGTGACGCACTGTGACGGAGCTGGATGGGGTGGAACAACTGTACGTATTTTAGAGTATACAAATGTGGTGCCGTTACGTTGTACATGTACATGGAACTGGAATTTCATTAACCAATTCAAGCGAGAGTGGTCAGCTTCTTATTTCCATTGGTTGGCCTCCTGAACCTTGGCTTCTTGCATTGCAGTTAAGTTTGTTGCGACCACAGGTGGACTGAAGCTAAAGCTTCTGTTGCTGATTAAGTACAAGATCTCCCAGTGCCCTCTCTAATGTTAAAAGCATGACTTAGACAACGGGGGGCTCGAGATAGGGGTTGGAGAAATATGCGGTCCTAGACTGTACGAGACCATGAAGAAAAAGGTAGACATTCGATCCAAATAGAATCAATGCCCGAAGACGGATCGTGTGTGACGCAACCAAGTTCCCTTCTTCCTATCCTTTTGTGGACGAGCCCCCCAGACAGTAACCTCGCCCCCTCATGAATCGTTTCGAGGATGGAGACTGGTACAACCAGTTCCTCGCTCTTCCATGACTTAGCCTACTGCCGCATGCGGGGCCTGGCCATTCCAATATGAAATGAAACGGCTTTGGGAACGATCGTACACGTTAGCGTGAGCAAAGTCTTGTACCGTTGGGCCATACGTTCGCCTCTAACCGGGTTGAGGTGATACCGCAGATTGTCAGGTGTTAGTACTAGCGGTGTCTCCGTCTCCCCAGCTATGAGGTAACGACTGTAAACTAGACTACGGGCGGTAGTGCGTGGCATTTAGCCGCACTTCGAGCCACTCTTAAGAACTCAGGCCGAATTTGTCACCGTGTGCCTTGTGTACAGTGTTTCAAGGATCCACCTGTGTCCAGAAGCGGCTCGTGAAGCTCTGTTCTTCACGCAGGTACTTGTATAGGACTACCGGTTTCGGTTGCTTTTGTCAAGAATAAAATATCAAAGATGCGCACGTCTACTAGTTCAAGAATATCACCTGCACAGGTAACAGCCACCAAGCCACCAGTCCACCCACACAATGGTTCGCGACGGACAGGACTAACAGAACTTGAGTTGATAACTTAACGTTGACTCCCCGGCCAAGTACCTACTACGTGATATGATCGAGCTTATGAACTTGGATACGCCTTCTCCGGAGTTTAATTTGACGACAGGGGACCCCAAACGAACACTGTACGTAGGATCATGGTATTGATGGAAGGGCGTACCCTAGGCGGAGAGTATATCATGAGTTTTATGCAGAGCCGTTATTATTTCGAAACAATATCTAACAGAATACGAGACTCTTGATGGCCCTGTCGTGTGTAATTTGCCGCACCGGCTGGTCAGTTAGGCCGGCAAATCTTATAGAGTGAGTTTGGCGACTAAATCATTTCTGCCCGAGTGTGATTCCCTCCCACCTCTGAGTTACTATTCAATACCGGAACGCAACATCGACATCTTGTGCCGCCATTCATGGGCACACATTGGCTACCGTCGACCTTGTTTCTGACAATAAGTCCCATATGCATTTAACAAGGTTGTGCGAGCATAAGATTCACTGCCTTCGATGCGTCAGGGTAGTTCAAGATAAAATGATTGTTGCTCGAGCGCAGTCACCCTGAAGGGGGCTTAAACTACCGTGGCCATCGGGATAGCGCCGACTGTACAGAGTCTCTGACGCTTTTCCTATGGCGAGATCGGGTCGGGGAGCGACTTTCCTTATCAACGAGTTTCTTGTCTAGAAAATCATTGGGCCGGCGCGCCTCTTCAGAGTTATGCCAGGACCCAGCAGCGGGGCATGCACTCTCTGCCAATGTTGCCACCGAGGACCAGTGCTCAACACAACCAAGCTCGTCCATCCATTCCGCTTAGAAATAGCTAACCATCAACATTACGCCAATCCGGGCAGTTATATTGAGTAGCTGGACCTAATCGCGATTCCTCTGGTAGCTTCGCCGCAATCCCCTTGAATACCGCGCATTCGTCATCATTGTCACAGCCAGAGCTTTGAACCAACTTATAGACCGTCTCCATACAACGATTGGCTTGAGCCTTGAACAGACAAAGGGAGTACG
seq00033   TGTCTTCGATATTCCCCTTAGATCTCCAGCAACTTCCCCATCACAGGTTAGAAACCCTATGAGATAAGTCGCGGTTAGGAACTCGCTGTTCTTGGGGCGTTAATGGGGTAACCTGGTATCTTACCCTCTTGGGTCGCGATCCAAGTACGTTCAGAACGACTCTTACTCCTCAATCTACAAGATCCTTGTCATGTCCCGTAATCGCATGTTCAAAGCGCCATCTTTTCGGGTGACGCACTGTGACGGAGCTGGATGGGGTGGAACAACTGTACGTATTTTAGAGTATACAAATGTGGTGCCGTTACGTTGTACATGTACATGGAACTGGAATTTCATTAACCAATTCAAGCGAGAGTGGTCAGCTTCTTATTTCCATTGGTTGGCCTCCTGAACCTTGGCTTCTTGCATTGCAGTTAAGTTTGTTGCGACCACAGGTGGACTGAAGCTAAAGCTTCTGTTGCTGATTAAGTACAAGATCTCCCAGTGCCCTCTCTAATGTTAAAAGCATGACTTAGACAACGGGGGGCTCGAGATAGGGGTTGGAGAAATATGCGGTCCTAGACTGTACGAGACCATGAAGAAAAAGGTAGACATTCGATCCAAATAGAATCAATGCCCGAAGACGGATCGTGTGTGACGCAACCAAGTTCCCTTCTTCCTATCCTTTTGTGGACGAGCCCCCCAGACAGTAACCTCGCCCCCTCATGAATCGTTTCGAGGATGGAGACTGGTACAACCAGTTCCTCGCTCTTCCATGACTTAGCCTACTGCCGCATGCGGGGCCTGGCCATTCCATTATGAAATGAAACGGCTTTGGGAACGATCGTACACGTTAGCGTGAGCAAAGTCTTGTACCGTTGGGCCATACGTTCGCCTCTAACCGGGTTGAGGTGATACCGCAGATTGTCAGGTGTTAGTACTAGCGGTGTCTCCGTCTCCCCAGCTATGAGGTAACGACTGTAAACTAGACTACGGGCGGTAGTGCGTGGCATTTAGCCGCACTTCGAGCCACTCTTAAGAACTCAGGCCGAATTTGTCACCGTGTGCCTTGTGTACAGTGTTTCAAGGATCCACCTGTGTCCAGAAGCGGCTCGTGAAGCTCTGTTCTTCACGCAGGTACTTGTATAGGACTACCGGTTTCGGTTGCTTTTGTCAAGAATAAAATATCAAAGATGCGCACGTCTACTAGTTCAAGAATATCACCTGCACAGGTAACAGCCACCAAGCCACCAGTCCACCCACACAATGGTTCGCGACGGACAGGACTAACAGAACTTGAGTTGATAACTTAACGTTGACTCCCCGGCCAAGTACCTACTACGTGATATGATCGAGCTTATGAACTTGGATACGCCTTCTCCGGAGTTTAATTTGACGACAGGGGACCCCAAACGAACACTGTACGTAGGTTCATGGTATTGATGGAAGGGCGTACCCTAGGCGGAGAGTATATCATGAGTTTTATGCAGAGCCGTTATTATTTCGAAACAATATCTAACAGAATACGAGACTCTTGATGGCCCTGTCGTGTGTAATTTGCCGCACCGGCTGGTCAGTTAGGCCGGCAAATCTTATAGAGTGAGTTTGGCGACTAAATCATTTCTGCCCGAGTGTGATTCCCTCCCACCTCTGAGTTACTATTCAATACCGGAACGCAACATCGACATCTTGTGGCGCCATTCATGGGCACACATTGGCTACCGTCGACCTTGTTTCTGACAATAAGTCCCATATGCATTTAACAAGGTTGTGCGAGCATAAGATTCACTGCCTTCGATGCGTCAGGGTAGTTCAAGATAAAATGATTGTTGCTCGAGCGCAGTCACCCTGAAGGGGGCTTAAACTACCGTGGCCATCGGGATAGCGCCGACTGTACAGAGTCTCTGACGCTTTTCCTATGGCGAGATCGGGTCGGGGAGCGACTTTCCTTATCAACGAGTTTCTTGTCTAGAAAATCATTGGGCCGGCGCGCCTCTTCAGAGTTATGCCAGGACCCAGCAGCGGGGCATGCACTCTCTGCCAATGTTGCCACCGAGGACCAGTGCTCAACACAACCAAGCTCGTCCATCCATTCCGCTTAGAAATAGCTAACCATCAACATTACGCCAATCCGGGCAGTTATATTGAGTAGCTGGACCTAATCGCGATTCCTCTGGTAGCTTCGCCGCAATCCCCTTGAATACCGCGCATTCGTCATCATTGTCACAGCCAGAGCTTTGAACCAACTTATAGACCGTCTCCATACAACGATTGGCTTGAGCCTTGAACAGACAAAGGGAGTACG
