# Supplementary material for: How Good Are Indirect Tests at Detecting Recombination in Human mtDNA?
Source: G3 (Bethesda). 2013 Jul 1;3(7):1095–104. doi: 10.1534/g3.113.006510 (PMC3704238; doi:10.1534/g3.113.006510)
Supplement: Supporting Information [file supp_g3.113.006510_FileS2.gz › SequenceData/mtDNA_ratehet&popgrowth/10/3rdbase/Infiles/10_51-new.txt]

33 2284
seq00001   AGATGTCTTGTCAATAATCAGTTTGGGTAAACGGTGGTCACTAGGACGGCGGCCGTTCCGCGGGAAGCGGATCTGGCAAACGGTATTGGAAGCTCTAGTTAAGCTCCCCGGAAAGGGCTGGGTTGAAGAGGGATTCAATCATTCATTGCAGCTCATAGAAGGCAGGCATCCGCTAAGTTAGTGTAGTTGGTTGATCGAATGGTCCATGTGACTCTCCGACGTTCGACCGTACGGGAGTATTAGGGTCGCCGCGGAAGTTGCGGCAAAATCACATTTATGAGCCTGGGAGGGAGGGTAGGCAGGGGAACTGCCTCCTCGTATCGATGATTCTCATCCAATTCTTCGTATTCTATGTAAGTCGGCTAGGCAGACGAGATACTAAGGTATAAAGCGAAATCAATCGGCGGTCGTATCCTGAGCAGGTTGACGCTTTTCACGACGCGTTTTTGACTTCTTACTAACTGGACCGCTGGGGAGCGTGTTAAAAAAGACTCACCAGGGGTGTGTGTTTAATCCGATTAATACTTAGACAGGTGTCCCAATATACTGACTTCCGATCTGTCGGATATGACCGTGAGTACATCGGGGTTTGATGAGATGCGCTGTAAACGGTTCAGCCAGGGGAAGACTCATTCTCTCTGCTCTGCGGTGTGGAGATAGTAACTATCCGGATCATGTCACAGATTAACTTTAGGGTATCCACGAGACATTCCATGATTAGTTATCCGTACGGTAGGCGGCCGCATGGCGTATGCAGGCACGCTAACCACACAATTGATTGCGTACTGACGGGCCGGCAGCACCATAATCTGATGCTCGCACAGCACATCGTTCTCACATACAGCCCCAATCTAGGGAACTAGCCCTCTATTTATCTCCTGGTTCCTAATGTCGCACAAGACAGACTCGTACCGACAATACTGCGGTTAAGCGATCACGTTGGACATGCATAGAGACAGCGTGAAACTCATGTAAGCGGCAGCCTGTAGAGAATTGTCGAGTCGTCCTGGTCAATGTTATTCTTGATAATGTCAAAACATAGTCCAAGACGGCACCTAAGGAGGCAAAACATTCCAACAGGACTCGCTAGCTTTGGAAGTGCCAGACGTCCCGGATGGGATCGTAGTACTCCGGCTGCTAATGTTATTGAAGACGATAGTGAAAGAGGTATTTTGCGGCTAATATCACAAGGCAGAGATAGCTTACTCCACTCTTAGATCCTATGGGAAGAACATAAGATGTGGACTATATGTAGAGCAACGAATTAACGAGCTCAGTTGACACTGATATTCCTGGCGTGTTGTATGACCCAATCAGTAAATCCGTGATCCATGATAGTACAACTCCACTTGAGGACGATTGCTAATCGCTTAAGTAGTTAGACTGCTTAACTTGCTCAGCCACTGGGGGCGCGGTACATTTCCAATCTAACTCTACGAATTATTGAGTGCATTATTCCCATACAGTAAGCCATTTCCGGTGAGTGCTCACCACACAGCGCGTTCTAATTTAAGATTTTAAAGGTAGGTTGCTCCAAAGACAAAGCGTCATACCAATTCCAACACCCCTTGTTTGAGGAAAAGTGACAGTCAGAACCAATCGAATGAAAGCCCGAACTCTAATTGGATTAGTTTATCATATGAAGACCCGATGGCTGGAGCGTCGTGCCCCTGACTATTGATGGGAACATGCGGGCGCTCGGCGTATGAAAGAAAGAGGCGAGCCCCCATGTATGCGTAAGAGCCATTCGGAGAACTGGAACGGAGTGTATAAGCGGGACAATAGGCGCGTCCATTGGATGTCCTGGTCCACTCATTTAACAGCAACCTATCCACCCGCAACGTCATTCCCCTCTAGACCCGCCGAAATCAGTATTCCTTGGGAGGCGTACAAGTCTACCGTTAAGAAGATGACCCTTTGTTAGAGGTATCAGGACCCAGCGAAGCTACTCGCGCACTGCTAATGGAGCGAGAGACTCGGCTCGAACCGCATCGGCACCATTCAGTTTAGCGCACAGGTAGTCCCGACATCGGGCGCTCTTAAGCTATTCGTTCATTCGGCAGCTCACGCGGCTGTGTTCAATTCTGGCTGAGAGTTCAATTGGGCGGTTCAAGGCTGACCTCGTTGCGTATGATAAAAATCAGTAAGGTGCTAAGCTCTGGAAATACTTCATAGGATTGCCCTCGAAGGCATTGGCTCAAAACTAGAGAGCTCCTTGCGCCGGTTAGAGACCGTCGACTGCTCTCACATTGTTCCCGGTTCTCTGGACGACACGTAGATGTTC
seq00002   AGATGTCTTGTCAATAATCAGTTTGGGTAAACGGTGGTCACTAGGACGGCGGCCGTTCCGCGGGAAGCGGATCTGGCAAACGGTATTGGAAGCTCTAGTTAAGCTCCCCGGAAAGGGCTGGGTTGAAGAGGGATTCAATCATTCATTGCAGCTCATAGAAGGCAGGCATCCGCTAAGTTAGTGTAGTTGGTTGATCGAATGGTCCATGTGACTCTCCGACGTTCGACCGTACGGGAGTATTAGGGTCGCCGCGGAAGTTGCGGCAAAATCACATTTATGAGCCTGGGAGGGAGGGTAGGCAGGGGAACTGCCTCCTCGTTTCGATGATTCTCATCCAATTCTTCGTATTCTATGTAAGTCGGCTAGGCAGACGAGATACTAAGGTATAAAGCGAAATCAATCGGCGGTCGTATCCTGAGCAGGTTGACGCTTTTCACGACGCGTTTTTGACTTCTTACTAACTGGACCGCTGGGGAGCGTGTTAAAAAAGACTCACCAGGGGTGTGTGTTTAATCCGATTAATACTTAGACAGGTGTCCCAATATACTGACTTCCGATCTGTCGGATATGACCGTGAGTACATCGGGGTTTGATGAGATGCGCTGTAAACGGTTCAGCCAGGGGAAGACTCATTCTCTCTGCTCTGCGGTGTGGAGATAGTAACTATCCGGATCATGTCACAGATTAACTTTAGGGTATCCACGAGACATTCCATGATTAGTTATCCGTACGGTAGGCGGCCGCATGGCGTATGCAGGCACGCTAACCACACAATTGATTGCGTACTGACGGGCCGGCAGCACCATAATCTGATGCTCGCACAGCACATCGTTCTCACATACAGCCCCAATCTAGGGAACTAGCCCTCTATTTATCTCCTGGTTCCTAATGTCGCACAAGACAGACTCGTACCGACAATACTGCGGTTAAGCGATCACGTTGGACATGCATAGAGACAGCGTGAAACTCATGTAAGCGGCAGCCTGTAGAGAATTGTCGAGTCGTCCTGGTCAATGTTATTCTTGATAATGTCAAAACATAGTCCAAGACGGCACCTAAGGAGGCAAAACATTCCAACAGGACTCGCTAGCTTTGGAAGTGCCAGACGTCCCGGATGGGATCGTAGTACTCCGGCTGCTAATGTTATTGAAGCCGATAGTGAAAGAGGTATTCTGCGGCTAATATCACAAGGCAGAGATAGCTTACTCCACTCTTAGATCCTATGGGAAGAACATAAGATGTGGACTATATGTAGAGCAACGAATTAACGAGCTCAGTTGACACTGATATTCCTGGCGTGTTGTATGACCCAATCAGTAAATCCGTGATCCATGATAGTACAACTCCACTTGAGGACGATTGCTAATCGCTTAAGTAGTTAGACTGCTTAACTTGCTCAGCCACTGGGGGCGCGGTACATTTCCAATCTAACTCTACGAATTATTGAGTGCATTATTCCCATACAGTAAGCCATTTCCGGTGAGTGCTCACCACACAGCGCGTTCTAATTTAAGATTTTAAAGGTAGGTTGCTCCAAAGACAAAGCGTCATACCAATTCCAACACCCCTTGTTTGAGGAAAAGTGACAGTCAGAACCAATCGAATGAAAGCCCGAACTCTAATTGGATTAGTTTATCATATGAAGACCCGATGGCTGGAGCGTCGTGCCCCTGACTATTGATGGGAACATGCGGGCGCTCGGCGTATGAAAGAAAGAGGCGAGCCCCCATGTCTGCGTAAGAGCCATTCGGAGAACTGGAACGGAGTGTATAAGCGGGACAATAGGCGCGTCCATTGGATGTCCTGGTCCACTCATTTAACAGCAACCTATCCACCCGCAACGTCATTCCCCTCTAGACCCGCCGAAATCAGTATTCCTTGGGAGGCGTACAAGTCTACCGTTAAGAAGATGACCCTTTGTTAGAGGTATCAGGACCCAGCGAAGCTACTCGCGCACTGCTAATGGAGCGAGAGACTCGGCTCGAACCGCATCGGCACCATTCAGTTTAGCGCACAGGTAGTCCCGACATCGGGCGCTCTTAAGCTATTCGTTCATTCGGCAGCTCACGCGGCTGTGTTCAATTCTGGCTGAGAGTTCAATTGGGCGGTTCAAGGCTGACCTCGTTGCGTATGATAAAAATCAGTAAGGTGCTAAGCTCTGGAAATACTTCATAGGATTGCCCTCGAAGGCATTGGCTCAAAACTAGAGAGCTCCTTGCGCCGGTTAGAGACCGTCGACTGCTCTCACATTGTTCCCGGTTCTCTGGACGACACGTAGATGTTC
seq00003   AGATGTCTTGTCAATAATCAGTTTGGGTAAACGGTGGTCACTAGGACGGCGGCCGTTCCGCGGGAAGCGGATCTGGCAAACGGTATTGGAAGCTCTAGTTAAGCTCCCCGGAAAGGGCTGGGTTGAAGAGGGATTCAATCATTCATTGCAGCTCATAGAAGGCAGGCATCCGCTAAGTTAGTGTAGTTGGTTGATCGAATGGTCCATGTGACTCTCCGACGTTCGACCGTACGGGAGTATTAGGGTCGCCGCGGAAGTTGCGGCAAAATCACATTTATGAGCCTGGGAGGGAGGGTAGGCAGGGGAACTGCCTCCTCGTTTCGATGATTCTCATCCAATTCTTCGTATTCTATGTAAGTCGGCTAGGCAGACGAGATACTAAGGTATAAAGCGAAATCAATCGGCGGTCGTATCCTGAGCAGGTTGACGCTTTTCACGACGCGTTTTTGACTTCTTACTAACTGGACCGCTGGGGAGCGTGTTAAAAAAGACTCACCAGGGGTGTGTGTTTAATCCGATTAATACTTAGACAGGTGTCCCAATATACTGACTTCCGATCTGTCGGATATGACCGTGAGTACATCGGGGTTTGATGAGATGCGCTGTAAACGGTTCAGCCAGGGGAAGACTCATTCTCTCTGCTCTGCGGTGTGGAGATAGTAACTATCCGGATCATGTCACAGATTAACTTTAGGGTATCCACGAGACATTCCATGATTAGTTATCCGTACGGTAGGCGGCCGCATGGCGTATGCAGGCACGCTAACCACACAATTGATTGCGTACTGACGGGCCGGCAGCACCATAATCTGATGCTCGCACAGCACATCGTTCTCACATACAGCCCCAATCTAGGGAACTAGCCCTCTATTTATCTCCTGGTTCCTAATGTCGCACAAGACAGACTCGTACCGACAATACTGCGGTTAAGCGATCACGTTGGACATGCATAGAGACAGCGTGAAACTCATGTAAGCGGCAGCCTGTAGAGAATTGTCGAGTCGTCCTGGTCAATGTTATTCTTGATAATGTCAAAACATAGTCCAAGACGGCACCTAAGGAGGCAAAACATTCCAACAGGACTCGCTAGCTTTGGAAGTGCCAGACGTCCCGGATGGGATCGTAGTACTCCGGCTGCTAATGTTATTGAAGCCGATAGTGAAAGAGGTATTTTGCGGCTAATATCACAAGGCAGAGATAGCTTACTCCACTCTTAGATCCTATGGGAAGAACATAAGATGTGGACTATATGTAGAGCAACGAATTAACGAGCTCAGTTGACACTGATATTCCTGGCGTGTTGTATGACCCAATCAGTAAATCCGTGATCCATGATAGTACAACTCCACTTGAGGACGATTGCTAATCGCTTAAGTAGTTAGACTGCTTAACTTGCTCAGCCACTGGGGGCGCGGTACATTTCCAATCTAACTCTACGAATTATTGAGTGCATTATTCCCAGACAGTAAGCCATTTCCGGTGAGTGCTCACCACACAGCGCGTTCTAATTTAAGATTTTAAAGGTAGGTTGCTCCAAAGACAAAGCGTCATACCAATTCCAACACCCCTTGTTTGAGGAAAAGTGACAGTCAGAACCAATCGAATGAAAGCCCGAACTCTAATTGGATTAGTTTATCATATGAAGACCCGATGGCTGGAGCGTCGTGCCCCTGACTATTGATGGGAACATGCGGGCGCTCGGCGTATGAAAGAAAGAGGCGAGCCCCCATGTATGCGTAAGAGCCATTCGGAGAACTGGAACGGAGTGTATAAGCGGGACAATAGGCGCGTCCATTGGATGTCCTGGTCCACTCATTTAACAGCAACCTATCCACCCGCAACGTCATTCCCCTCTAGACCCGCCGAAATCAGTATTCCTTGGGAGGCGTACAAGTCTACCGTTAAGAAGATGACCCTTTGTTAGAGGTATCAGGACCCAGCGAAGCTACTCGCGCACTGCTAATGGAGCGAGAGACTCGGCTCGAACCGCATCGGCACCATTCAGTTTAGCGCACAGGTAGTCCCGACATCGGGCGCTCTTAAGCTATTCGTTCATTCGGCAGCTCACGCGGCTGTGTTCAATTCTGGCTGAGAGTTCAATTGGGCGGTTCAAGGCTGACCTCGTTGCGTATGATAAAAATCAGTAAGGTGCTAAGCTCTGGAAATACTTCATAGGATTGCCCTCGAAGGCATTGGCTCAAAACTAGAGAGCTCCTTGCGCCGGTTAGAGACCGTCGACTGCTCTCACATTGTTCCCGGTTCTCTGGACGACACGTAGATGTTC
seq00004   AGATGTCTTGTCAATAATCAGTTTGGGTAAACGGTGGTCACTAGGACGGCGGCCGTTCCGCGGGAAGCGGATCTGGCAAACGGTATTGGAAGCTCTAGTTAAGCTCCCCGGAAAGGGCTGGGTTGAAGAGGGATTCAATCATTCATTGCAGCTCATAGAAGGCAGGCATCCGCTAAGTTAGTGTAGTTGGTTGATCGAATGGTCCATGTGACTCTCCGACGTTCGACCGTACGGGAGTATTAGGGTCGCCGCGGAAGTTGCGGCAAAATCACATTTATGAGCCTGGGAGGGAGGGTAGGCAGGGGAACTGCCTCCTCGTTTCGATGATTCTCATCCAATTCTTCGTATTCTATGTAAGTCGGCTAGGCAGACGAGATACTAAGGTATAAAGCGAAATCAATCGGCGGTCGTATCCTGAGCAGGTTGACGCTTTTCACGACGCGTTTTTGACTTCTTACTAACTGGACCGCTGGGGAGCGTGTTAAAAAAGACTCACCAGGGGTGTGTGTTTAATCCGATTAATACTTAGACAGGTGTCCCAATATACTGACTTCCGATCTGTCGGATATGACCGTGAGTACATCGGGGTTTGATGAGATGCGCTGTAAACGGTTCAGCCAGGGGAAGACTCATTCTCTCTGCTCTGCGGTGTGGAGATAGTAACTATCCGGATCATGTCACAGATTAACTTTAGGGTATCCACGAGACATTCCATGATTAGTTATCCGTACGGTAGGCGGCCGCATGGCGTATGCAGGCACGCTAACCACACAATTGATTGCGTACTGACGGGCCGGCAGCACCATAATCTGATGCTCGCACAGCACATCGTTCTCACATACAGCCCCAATCTAGGGAACTAGCCCTCTATTTATCTCCTGGTTCCTAATGTCGCACAAGACAGACTCGTACCGACAATACTGCGGTTAAGCGATCACGTTGGACATGCATAGAGACAGCGTGAAACTCATGTAAGCGGCAGCCTGTAGAGAATTGTCGAGTCGTCCTGGTCAATGTTATTCTTGATAATGTCAAAACATAGTCCAAGACGGCACCTAAGGAGGCAAAACATTCCAACAGGACTCGCTAGCTTTGGAAGTGCCAGACGTCCCGGATGGGATCGTAGTACTCCGGCTGCTAATGTTATTGAAGCCGATAGTGAAAGAGGTATTTTGCGGCTAATATCACAAGGCAGAGATAGCTTACTCCACTCTTAGATCCTATGGGAAGAACATAAGATGTGGACTATATGTAGAGCAACGAATTAACGAGCTCAGTTGACACTGATATTCCTGGCGTGTTGTATGACCCAATCAGTAAATCCGTGATCCATGATAGTACAACTCCACTTGAGGACGATTGCTAATCGCTTAAGTAGTTAGACTGCTTAACTTGCTCAGCCACTGGGGGCGCGGTACATTTCCAATCTAACTCTACGAATTATTGAGTGCATTATTCCCATACAGTAAGCCATTTCCGGTGAGTGCTCACCACACAGCGCGTTCTAATTTAAGATTTTAAAGGTAGGTTGCTCCAAAGACAAAGCGTCATACCAATTCCAACACCCCTTGTTTGAGGAAAAGTGACAGTCAGAACCAATCGAATGAAAGCCCGAACTCTAATTGGATTAGTTTATCATATGAAGACCCGATGGCTGGAGCGTCGTGCCCCTGACTATTGATGGGAACATGCGGGCGCTCGGCGTATGAAAGAAAGAGGCGAGCCCCCATGTATGCGTAAGAGCCATTCGGAGAACTGGAACGGAGTGTATAAGCGGGACAATAGGCGCGTCCATTGGATGTCCTGGTCCACTCATTTAACAGCAACCTATCCACCCGCAACGTCATTCCCCTCTAGACCCGCCGAAATCAGTATTCCTTGGGAGGCGTACAAGTCTACCGTTAAGAAGATGACCCTTTGTTAGAGGTATCAGGACCCAGCGAAGCTACTCGCGCACTGCTAATGGAGCGAGAGACTCGGCTCGAACCGCATCGGCACCATTCAGTTTAGCGCACAGGTAGTCCCGACATCGGGCGCTCTTAAGCTATTCGTTCATTCGGCAGCTCACGCGGCTGTGTTCAATTCTGGCTGAGAGTTCAATTGGGCGGTTCAAGGCTGACCTCGTTGCGTATGATAAAAATCAGTAAGGTGCTAAGCTCTGGAAATACTTCATAGGATTGCCCTCGAAGGCATTGGCTCAAAACTAGAGAGCTCCTTGCGCCGGTTAGAGACCGTCGACTGCTCTCACATTGTTCCCGGTTCTCTGGACGACACGTAGATGTTC
seq00005   AGATGTCTTGTCAATAATCAGTTTGGGTAAACGGTGGTCACTAGGACGGCGGCCGTTCCGCGGGAAGCGGATCTGGCAAACGGTATTGGAAGCTCTAGTTAAGCTCCCCGGAAAGGGCTGGGTTGAAGAGGGATTCAATCATTCATTGCAGCTCATAGAAGGCAGGCATCCGCTAAGTTAGTGTAGTTGGTTGATCGAATGGTCCATGTGACTCTCCGACGTTCGACCGTACGGGAGTATTAGGGTCGCCGCGGAAGTTGCGGCAAAATCACATTTATGAGCCTGGGAGGGAGGGTAGGCAGGGGAACTGCCTCCTCGTTTCGATGATTCTCATCCAATTCTTCGTATTCTATGTAAGTCGGCTAGGCAGACGAGATACTAAGGTATAAAGCGAAATCAATCGGCGGTCGTATCCTGAGCAGGTTGACGCTTTTCACGACGCGTTTTTGACTTCTTACTAACTGGACCGCTGGGGAGCGTGTTAAAAAAGACTCACCAGGGGTGTGTGTTTAATCCGATTAATACTTAGACAGGTGTCCCAATATACTGACTTCCGATCTGTCGGATATGACCGTGAGTACATCGGGGTTTGATGAGATGCGCTGTAAACGGTTCAGCCAGGGGAAGACTCATTCTCTCTGCTCTGCGGTGTGGAGATAGTAACTATCCGGATCATGTCACAGATTAACTTTAGGGTATCCACGAGACATTCCATGATTAGTTATCCGTACGGTAGGCGGCCGCATGGCGTATGCAGGCACGCTAACCACACAATTGATTGCGTACTGACGGGCCGGCAGCACCATAATCTGATGCTCGCACAGCACATCGTTCTCACATACAGCCCCAATCTAGGGAACTAGCCCTCTATTTATCTCCTGGTTCCTAATGTCGCACAAGACAGACTCGTACCGACAATACTGCGGTTAAGCGATCACGTTGGACATGCATAGAGACAGCGTGAAACTCATGTAAGCGGCAGCCTGTAGAGAATTGTCGAGTCGTCCTGGTCAATGTTATTCTTGATAATGTCAAAACATAGTCCAAGACGGCACCTAAGGAGGCAAAACATTCCAACAGGACTCGCTAGCTTTGGAAGTGCCAGACGTCCCGGATGGGATCGTAGTACTCCGGCTGCTAATGTTATTGAAGCCGATAGTGAAAGAGGTATTTTGCGGCTAATATCACAAGGCAGAGATAGCTTACTCCACTCTTAGATCCTATGGGAAGAACATAAGATGTGGACTATATGTAGAGCAACGAATTAACGAGCTCAGTTGACACTGATATTCCTGGCGTGTTGTATGACCCAATCAGTAAATCCGTGATCCATGATAGTACAACTCCACTTGAGGACGATTGCTAATCGCTTAAGTAGTTAGACTGCTTAACTTGCTCAGCCACTGGGGGCGCGGTACATTTCCAATCTAACTCTACGAATTATTGAGTGCATTATTCCCATACAGTAAGCCATTTCCGGTGAGTGCTCACCACACAGCGCGTTCTAATTTAAGATTTTAAAGGTAGGTTGCTCCAAAGACAAAGCGTCATACCAATTCCAACACCCCTTGTTTGAGGAAAAGTGACAGTCAGAACCAATCGAATGAAAGCCCGAACTCTAATTGGATTAGTTTATCATATGAAGACCCGATGGCTGGAGCGTCGTGCCCCTGACTATTGATGGGAACATGCGGGCGCTCGGCGTATGAAAGAAAGAGGCGAGCCCCCATGTATGCGTAAGAGCCATTCGGAGAACTGGAACGGAGTGTATAAGCGGGACAATAGGCGCGTCCATTGGATGTCCTGGTCCACTCATTTAACAGCAACCTATCCACCCGCAACGTCATTCCCCTCTAGACCCGCCGAAATCAGTATTCCTTGGGAGGCGTACAAGTCTACCGTTAAGAAGATGACCCTTTGTTAGAGGTATCAGGACCCAGCGAAGCTACTCGCGCACTGCTAATGGAGCGAGAGACTCGGCTCGAACCGCATCGGCACCATTCAGTTTAGCGCACAGGTAGTCCCGACATCGGGCGCTCTTAAGCTATTCGTTCATTCGGCAGCTCACGCGGCTGTGTTCAATTCTGGCTGAGAGTTCAATTGGGCGGTTCAAGGCTGACCTCGTTGCGTATGATAAAAATCAGTAAGGTGCTAAGCTCTGGAAATACTTCATAGGATTGCCCTCGAAGGCATTGGCTCAAAACTAGAGAGCTCCTTGCGCCGGTTAGAGACCGTCGACTGCTCTCACATTGTTCCCGGTTCTCTGGACGACACGTAGATGTTC
seq00006   AGATGTCTTGTCAATAATCAGTTTGGGTAAACGGTGGTCACTAGGACGGCGGCCGTTCCGCGGGAAGCGGATCTGGCAAACGGTATTGGAAGCTCTAGTTAAGCTCCCCGGAAAGGGCTGGGTTGAAGAGGGATTCAATCATTCATTGCAGCTCATAGAAGGCAGGCATCCGCTAAGTTAGTGTAGTTGGTTGATCGAATGGTCCATGTGACTCTCCGACGTTCGACCGTACGGGAGTATTAGGGTCGCCGCGGAAGTTGCGGCAAAATCACATTTATGAGCCTGGGTGGGAGGGTAGGCAGGGGAACTGCCTCCTCGTTTCGATGATTCTCATCCAATTCTTCGTATTCTATGTAAGTCGGCTAGGCAGACGAGATACTAAGGTATAAAGCGAAATCAATCGGCGGTCGTATCCTGAGCAGGTTGACGCTTTTCACGACGCGTTTTTGACTTCTTACTAACTGGACCGCTGGGGAGCGTGTTAAAAAAGACTCACCAGGGGTGTGTGTTTAATCCGATTAATACTTAGACAGGTGTCCCAATATACTGACTTCCGATCTGTCGGATATGACCGTGAGTACATCGGGGTTTGATGAGATGCGCTGTAAACGGTTCAGCCAGGGGAAGACTCATTCTCTCTGCTCTGCGGTGTGGAGATAGTAACTATCCGGATCATGTCACAGATTAACTTTAGGGTATCCACGAGACATTCCATGATTAGTTATCCGTACGGTAGGCGGCCGCATGGCGTATGCAGGCACGCTAACCACACAATTGATTGCGTACTGACGGGCCGGCAGCACCATAATCTGATGCTCGCACAGCACATCGTTCTCACATACAGCCCCAATCTAGGGAACTAGCCCTCTATTTATCTCCTGGTTCCTAATGTCGCACAAGACAGACTCGTACCGACAATACTGCGGTTAAGCGATCACGTTGGACATGCATAGAGACAGCGTGAAACTCATGTAAGCGGCAGCCTGTAGAGAATTGTCGAGTCGTCCTGGTCAATGTTATTCTTGATAATGTCAAAACATAGTCCAAGACGGCACCTAAGGAGGCAAAACATTCCAACAGGACTCGCTAGCTTTGGAAGTGCCAGACGTCCCGGATGGGATCGTAGTACTCCGGCTGCTAATGTTATTGAAGCCGATAGTGAAAGAGGTATTTTGCGGCTAATATCACAAGGCAGAGATAGCTTACTCCACTCTTAGATCCTATGGGAAGAACATAAGATGTGGACTATATGTAGAGCAACGAATTAACGAGCTCAGTTGACACTGATATTCCTGGCGTGTTGTATGACCCAATCAGTAAATCCGTGATCCATGATAGTACAACTCCACTTGAGGACGATTGCTAATCGCTTAAGTAGTTAGACTGCTTAACTTGCTCAGCCACTGGGGGCGCGGTACATTTCCAATCTAACTCTACGAATTATTGAGTGCATTATTCCCATACAGTAAGCCATTTCCGGTGAGTGCTCACCACACAGCGCGTTCTAATTTAAGATTTTAAAGGTAGGTTGCTCCAAAGAGAAAGCGTCATACCAATTCCAACACCCCTTGTTTGAGGAAAAGTGACAGTCAGAACCAATCGAATGAAAGCCCGAACTCTAATTGGATTAGTTTATCATATGAAGACCCGATGGCTGGAGCGTCGTGCCCCTGACTATTGATGGGAACATGCGGGCGCTCGGCGTATGAAAGAAAGAGGCGAGCCCCCATGTATGCGTAAGAGCCATTCGGAGAACTGGAACGGAGTGTATAAGCGGGACAATAGGCGCGTCCATTGGATGTCCTGGTCCACTCATTTAACAGCAACCTATCCACCCGCAACGTCATTCCCCTCTAGACCCGCCGAAATCAGTATTCCTTGGGAGGCGTACAAGTCTACCGTTAAGAAGATGACCCTTTGTTAGAGGTATCAGGACCCAGCGAAGCTACTCGCGCACTGCTAATGGAGCGAGAGACTCGGCTCGAACCGCATCGGCACCATTCAGTTTAGCGCACATGTAGTCCCGACATCGGGCGCTCTTAAGCTATTCGTTCATTCGGCAGCTCACGCGGCTGTGTTCAATTCTGGCTGAGAGTTCAATTGGGCGGTTCAAGGCTGACCTCGTTGCGTATGATAAAAATCAGTAAGGTGCTAAGCTCTGGAAATACTTCATAGGATTGCCCTCGAAGGCATTGGCTCAAAACTAGAGAGCTCCTTGCGCCGGTTAGAGACCGTCGACTGCTCTCACATTGTTCCCGGTTCTCTGGACGACACGTAGATGTTC
seq00007   AGATGTCTTGTCAATAATCAGTTTGGGTAAACGGTGGTCACTAGGACGGCGGCCGTTCCGCGGGAAGCGGATCTGGCAAACGGTATTGGAAGCTCTAGTTAAGCTCCCCGGAAAGGGCTGGGTTGAAGAGGGATTCAATCATTCATTGCAGCTCATAGAAGGCAGGCATCCGCTAAGTTAGTGTAGTTGGTTGATCGAATGGTCCATGTGACTCTCCGACGTTCGACCGTACGGGAGTATTAGGGTCGCCGCGGAAGTTGCGGCAAAATCACATTTATGAGCCTGGGAGGGAGGGTAGGCAGGGGAACTGCCTCCTCGTTTCGATGATTCTCATCCAATTCTTCGTATTCTATGTAAGTCGGCTAGGCAGACGAGATACTAAGGTATAAAGCGAAATCAATCGGCGGTCGTATCCTGAGCAGGTTGACGCTTTTCACGACGCGTTTTTGACTTCTTACTAACTGGACCGCTGGGGAGCGTGTTAAAAAAGACTCACCAGGGGTGTGTGTTTAATCCGATTAATACTTAGACAGGTGTCCCAATATACTGACTTCCGATCTGTCGGATATGACCGTGAGTACATCGGGGTTTGATGAGATGCGCTGTAAACGGTTCAGCCAGGGGAAGACTCATTCTCTCTGCTCTGCGGTGTGGAGATAGTAACTATCCGGATCATGTCACAGATTAACTTTAGGGTATCCACGAGACATTCCATGATTAGTTATCCGTACGGTAGGCGGCCGCATGGCGTATGCAGGCACGCTAACCACACAATTGATTGCGTACTGACGGGCCGGCAGCACCATAATCTGATGCTCGCACAGCACATCGTTCTCACATACAGCCCCAATCTAGGGAACTAGCCCTCTATTTATCTCCTGGTTCCTAATGTCGCACAAGACAGACTCGTACCGACAATACTGCGGTTAAGCGATCACGTTGGACATGCATAGAGACAGCGTGAAACTCATGTAAGCGGCAGCCTGTAGAGAATTGTCGAGTCGTCCTGGTCAATGTTATTCTTGATAATGTCAAAACATAGTCCAAGACGGCACCTAAGGAGGCAAAACATTCCAACAGGACTCGCTAGCTTTGGAAGTGCCAGACGTCCCGGATGGGATCGTAGTACTCCGGCTGCTAATGTTATTGAAGCCGATAGTGAAAGAGGTATTCTGCGGCTAATATCACAAGGCAGAGATAGCTTACTCCACTCTTAGATCCTATGGGAAGAACATAAGATGTGGACTATATGTAGAGCAACGAATTAACGAGCTCAGTTGACACTGATATTCCTGGCGTGTTGTATGACCCAATCAGTAAATCCGTGATCCATGATAGTACAACTCCACTTGAGGACGATTGCTAATCGCTTAAGTAGTTAGACTGCTTAACTTGCTCAGCCACTGGGGGCGCGGTACATTTCCAATCTAACTCTACGAATTATTGAGTGCATTATTCCCATACAGTAAGCCATTTCCGGTGAGTGCTCACCACACAGCGCGTTCTAATTTAAGATTTTAAAGGTAGGTTGCTCCAAAGACAAAGCGTCATACCAATTCCAACACCCCTTGTTTGAGGAAAAGTGACAGTCAGAACCAATCGAATGAAAGCCCGAACTCTAATTGGATTAGTTTATCATATGAAGACCCGATGGCTGGAGCGTCGTGCCCCTGACTATTGATGGGAACATGCGGGCGCTCGGCGTATGAAAGAAAGAGGCGAGCCCCCATGTCTGCGTAAGAGCCATTCGGAGAACTGGAACGGAGTGTATAAGCGGGACAATAGGCGCGTCCATTGGATGTCCTGGTCCACTCATTTAACAGCAACCTATCCACCCGCAACGTCATTCCCCTCTAGACCCGCCGAAATCAGTATTCCTTGGGAGGCGTACAAGTCTACCGTTAAGAAGATGACCCTTTGTTAGAGGTATCAGGACCCAGCGAAGCTACTCGCGCACTGCTAATGGAGCGAGAGACTCGGCTCGAACCGCATCGGCACCATTCAGTTTAGCGCACAGGTAGTCCCGACATCGGGCGCTCTTAAGCTATTCGTTCATTCGGCAGCTCACGCGGCTGTGTTCAATTCTGGCTGAGAGTTCAATTGGGCGGTTCAAGGCTGACCTCGTTGCGTATGATAAAAATCAGTAAGGTGCTAAGCTCTGGAAATACTTCATAGGATTGCCCTCGAAGGCATTGGCTCAAAACTAGAGAGCTCCTTGCGCCGGTTAGAGACCGTCGACTGCTCTCACATTGTTCCCGGTTCTCTGGACGACACGTAGATGTTC
seq00008   AGATGTCTTGTCAATAATCAGTTTGGGTAAACGGTGGTCACTAGGACGGCGGCCGTTCCGCGGGAAGCGGATCTGGCAAACGGTATTGGAAGCTCTAGTTAAGCTCCCCGGAAAGGGCTGGGTTGAAGAGGGATTCAATCATTCATTGCAGCTCATAGAAGGCAGGCATCCGCTAAGTTAGTGTAGTTGGTTGATCGAATGGTCCATGTGACTCTCCGACGTTCGACCGTACGGGAGTATTAGGGTCGCCGCGGAAGTTGCGGCAAAATCACATTTATGAGCCTGGGAGGGAGGGTAGGCAGGGGAACTGCCTCCTCGTTTCGATGATTCTCATCCAATTCTTCGTATTCTATGTAAGTCGGCTAGGCAGACGAGATACTAAGGTATAAAGCGAAATCAATCGGCGGTCGTATCCTGAGCAGGTTGACGCTTTTCACGACGCGTTTTTGACTTCTTACTAACTGGACCGCTGGGGAGCGTGTTAAAAAAGACTCACCAGGGGTGTGTGTTTAATCCGATTAATACTTAGACAGGTGTCCCAATATACTGACTTCCGATCTGTCGGATATGACCGTGAGTACATCGGGGTTTGATGAGATGCGCTGTAAACGGTTCAGCCAGGGGAAGACTCATTCTCTCTGCTCTGCGGTGTGGAGATAGTAACTATCCGGATCATGTCACAGATTAACTTTAGGGTATCCACGAGACATTCCATGATTAGTTATCCGTACGGTAGGCGGCCGCATGGCGTATGCAGGCACGCTAACCACACAATTGATTGCGTACTGACGGGCCGGCAGCACCATAATCTGATGCTCGCACAGCACATCGTTCTCACATACAGCCCCAATCTAGGGAACTAGCCCTCTATTTATCTCCTGGTTCCTAATGTCGCACAAGACAGACTCGTACCGACAATACTGCGGTTAAGCGATCACGTTGGACATGCATAGAGACAGCGTGAAACTCATGTAAGCGGCAGCCTGTAGAGAATTGTCGAGTCGTCCTGGTCAATGTTATTCTTGATAATGTCAAAACATAGTCCAAGACGGCACCTAAGGAGGCAAAACATTCCAACAGGACTCGCTAGCTTTGGAAGTGCCAGACGTCCCGGATGGGATCGTAGTACTCCGGCTGCTAATGTTATTGAAGCCGATAGTGAAAGAGGTATTTTGCGGCTAATATCACAAGGCAGAGATAGCTTACTCCACTCTTAGATCCTATGGGAAGAACATAAGATGTGGACTATATGTAGAGCAACGAATTAACGAGCTCAGTTGACACTGATATTCCTGGCGTGTTGTATGACCCAATCAGTAAATCCGTGATCCATGATAGTACAACTCCACTTGAGGACGATTGCTAATCGCTTAAGTAGTTAGACTGCTTAACTTGCTCAGCCACTGGGGGCGCGGTACATTTCCAATCTAACTCTACGAATTATTGAGTGCATTATTCCCAGACAGTAAGCCATTTCCGGTGAGTGCTCACCACACAGCGCGTTCTAATTTAAGATTTTAAAGGTAGGTTGCTCCAAAGACAAAGCGTCATACCAATTCCAACACCCCTTGTTTGAGGAAAAGTGACAGTCAGAACCAATCGAATGAAAGCCCGAACTCTAATTGGATTAGTTTATCATATGAAGACCCGATGGCTGGAGCGTCGTGCCCCTGACTATTGATGGGAACATGCGGGCGCTCGGCGTATGAAAGAAAGAGGCGAGCCCCCATGTATGCGTAAGAGCCATTCGGAGAACTGGAACGGAGTGTATAAGCGGGACAATAGGCGCGTCCATTGGATGTCCTGGTCCACTCATTTAACAGCAACCTATCCACCCGCAACGTCATTCCCCTCTAGACCCGCCGAAATCAGTATTCCTTGGGAGGCGTACAAGTCTACCGTTAAGAAGATGACCCTTTGTTAGAGGTATCAGGACCCAGCGAAGCTACTCGCGCACTGCTAATGGAGCGAGAGACTCGGCTCGAACCGCATCGGCACCATTCAGTTTAGCGCACAGGTAGTCCCGACATCGGGCGCTCTTAAGCTATTCGTTCATTCGGCAGCTCACGCGGCTGTGTTCAATTCTGGCTGAGAGTTCAATTGGGCGGTTCAAGGCTGACCTCGTTGCGTATGATAAAAATCAGTAAGGTGCTAAGCTCTGGAAATACTTCATAGGATTGCCCTCGAAGGCATTGGCTCAAAACTAGAGAGCTCCTTGCGCCGGTTAGAGACCGTCGACTGCTCTCACATTGTTCCCGGTTCTCTGGACGACACGTAGATGTTC
seq00009   AGATGTCTTGTCAATAATCAGTTTGGGTAAACGGTGGTCACTAGGACGGCGGCCGTTCCGCGGGAAGCGGATCTGGCAAACGGTATTGGAAGCTCTAGTTAAGCTCCCCGGAAAGGGCTGGGTTGAAGAGGGATTCAATCATTCATTGCAGCTCATAGAAGGCAGGCATCCGCTAAGTTAGTGTAGTTGGTTGATCGAATGGTCCATGTGACTCTCCGACGTTCGACCGTACGGGAGTATTAGGGTCGCCGCGGAAGTTGCGGCAAAATCACATTTATGAGCCTGGGAGGGAGGGTAGGCAGGGGAACTGCCTCCTCGTTTCGATGATTCTCATCCAATTCTTCGTATTCTATGTAAGTCGGCTAGGCAGACGAGATACTAAGGTATAAAGCGAAATCAATCGGCGGTCGTATCCTGAGCAGGTTGACGCTTTTCACGACGCGTTTTTGACTTCTTACTAACTGGACCGCTGGGGAGCGTGTTAAAAAAGACTCACCAGGGGTGTGTGTTTAATCCGATTAATACTTAGACAGGTGTCCCAATATACTGACTTCCGATCTGTCGGATATGACCGTGAGTACATCGGGGTTTGATGAGATGCGCTGTAAACGGTTCAGCCAGGGGAAGACTCATTCTCTCTGCTCTGCGGTGTGGAGATAGTAACTATCCGGATCATGTCACAGATTAACTTTAGGGTATCCACGAGACATTCCATGATTAGTTATCCGTACGGTAGGCGGCCGCATGGCGTATGCAGGCACGCTAACCACACAATTGATTGCGTACTGACGGGCCGGCAGCACCATAATCTGATGCTCGCACAGCACATCGTTCTCACATACAGCCCCAATCTAGGGAACTAGCCCTCTATTTATCTCCTGGTTCCTAATGTCGCACAAGACAGACTCGTACCGACAATACTGCGGTTAAGCGATCACGTTGGACATGCATAGAGACAGCGTGAAACTCATGTAAGCGGCAGCCTGTAGAGAATTGTCGAGTCGTCCTGGTCAATGTTATTCTTGATAATGTCAAAACATAGTCCAAGACGGCACCTAAGGAGGCAAAACATTCCAACAGGACTCGCTAGCTTTGGAAGTGCCAGACGTCCCGGATGGGATCGTAGTACTCCGGCTGCTAATGTTATTGAAGCCGATAGTGAAAGAGGTATTTTGCGGCTAATATCACAAGGCAGAGATAGCTTACTCCACTCTTAGATCCTATGGGAAGAACATAAGATGTGGACTATATGTAGAGCAACGAATTAACGAGCTCAGTTGACACTGATATTCCTGGCGTGTTGTATGACCCAATCAGTAAATCCGTGATCCATGATAGTACAACTCCACTTGAGGACGATTGCTAATCGCTTAAGTAGTTAGACTGCTTAACTTGCTCAGCCACTGGGGGCGCGGTACATTTCCAATCTAACTCTACGAATTATTGAGTGCATTATTCCCATACAGTAAGCCATTTCCGGTGAGTGCTCACCACACAGCGCGTTCTAATTTAAGATTTTAAAGGTAGGTTGCTCCAAAGACAAAGCGTCATACCAATTCCAACACCCCTTGTTTGAGGAAAAGTGACAGTCAGAACCAATCGAATGAAAGCCCGAACTCTAATTGGATTAGTTTATCATATGAAGACCCGATGGCTGGAGCGTCGTGCCCCTGACTATTGATGGGAACATGCGGGCGCTCGGCGTATGAAAGAAAGAGGCGAGCCCCCATGTATGCGTAAGAGCCATTCGGAGAACTGGAACGGAGTGTATAAGCGGGACAATAGGCGCGTCCATTGGATGTCCTGGTCCACTCATTTAACAGCAACCTATCCACCCGCAACGTCATTCCCCTCTAGACCCGCCGAAATCAGTATTCCTTGGGAGGCGTACAAGTCTACCGTTAAGAAGATGACCCTTTGTTAGAGGTATCAGGACCCAGCGAAGCTACTCGCGCACTGCTAATGGAGCGAGAGACTCGGCTCGAACCGCATCGGCACCATTCAGTTTAGCGCACAGGTAGTCCCGACATCGGGCGCTCTTAAGCTATTCGTTCATTCGGCAGCTCACGCGGCTGTGTTCAATTCTGGCTGAGAGTTCAATTGGGCGGTTCAAGGCTGACCTCGTTGCGTATGATAAAAATCAGTAAGGTGCTAAGCTCTGGAAATACTTCATAGGATTGCCCTCGAAGGCATTGGCTCAAAACTAGAGAGCTCCTTGCGCCGGTTAGAGACCGTCGACTGCTCTCACATTGTTCCCGGTTCTCTGGACGACACGTAGATGTTC
seq00010   AGATGTCTTGTCAATAATCAGTTTGGGTAAACGGTGGTCACTAGGACGGCGGCCGTTCCGCGGGAAGCGGATCTGGCAAACGGTATTGGAAGCTCTAGTTAAGCTCCCCGGAAAGGGCTGGGTTGAAGAGGGATTCAATCATTCATTGCAGCTCATAGAAGGCAGGCATCCGCTAAGTTAGTGTAGTTGGTTGATCGAATGGTCCAAGTGACTCTCCGACGTTCGACCGTACGGGAGTATTAGGGTCGCCGCGGAAGTTGCGGCAAAATCACATTTATGAGCCTGGGAGGGAGGGTAGGCAGGGGAACTGCCTCCTCGTTTCGATGATTCTCATCCAATTCTTCGTATTCTATGTAAGTCGGCTAGGCAGACGAGATACTAAGGTATAAAGCGAAATCAATCGGCGGTCGTATCCTGAGCAGGTTGACGCTTTTCACGACGCGTTTTTGACTTCTTACTAACTGGACCGCTGGGGAGCGTGTTAAAAAAGACTCACCAGGGGTGTGTGTTTAATCCGATTAATACTTAGACAGGTGTCCCAATATACTGACTTCCGATCTGTCGGATATGACCGTGAGTACATCGGGGTTTGATGAGATGCGCTGTAAACGGTTCAGCCAGGGGAAGACTCATTCTCTCTGCTCTGCGGTGTGGAGATAGTAACTATCCGGATCATGTCACAGATTAACTTTAGGGTATCCACGAGACATTCCATGATTAGTTATCCGTACGGTAGGCGGCCGCATGGCGTATGCAGGCACGCTAACCACACAATTGATTGCGTACTGACGGGCCGGCAGCACCATAATCTGATGCTCGCACAGCACATCGTTCTCACATACAGCCCCAATCTAGGGAACTAGCCCTCTATTTATCTCCTGGTTCCTAATGTCGCACAAGACAGACTCGTACCGACAATACTGCGGTTAAGCGATCACGTTGGACATGCATAGAGACAGCGTGAAACTCATGTAAGCGGCAGCCTGTAGAGAATTGTCGAGTCGTCCTGGTCAATGTTATTCTTGATAATGTCAAAACATAGTCCAAGACGGCACCTAAGGAGGCAAAACATTCCAACAGGACTCGCTAGCTTTGGAAGTGCCAGACGTCCCGGATGGGATCGTAGTACTCCGGCTGCTAATGTTATTGAAGCCGATAGTGAAAGAGGTATTTTGCGGCTAATATCACAAGGCAGAGATAGCTTACTCCACTCTTAGATCCTATGGGAAGAACATAAGATGTGGACTATATGTAGAGCAACGAATTAACGAGCTCAGTTGACACTGATATTCCTGGCGTGTTGTATGACCCAATCAGTAAATCCGTGATCCATGATAGTACAACTCCACTTGAGGACGATTGCTAATCGCTTAAGTAGTTAGACTGCTTAACTTGCTCAGCCACTGGGGGCGCGGTACATTTCCAATCTAACTCTACGAATTATTGAGTGCATTATTCCCAGACAGTAAGCCATTTCCGGTGAGTGCTCACCACACAGCGCGTTCTAATTTAAGATTTTAAAGGTAGGTTGCTCCAAAGACAAAGCGTCATACCAATTCCAACACCCCTTGTTTGAGGAAAAGTGACAGTCAGAACCAATCGAATGAAAGCCCGAACTCTAATTGGATTAGTTTATCATATGAAGACCCGATGGCTGGAGCGTCGTGCCCCTGACTATTGATGGGAACATGCGGGCGCTCGGCGTATGAAAGAAAGAGGCGAGCCCCCATGTATGCGTAAGAGCCATTCGGAGAACTGGAACGGAGTGTATAAGCGGGACAATAGGCGCGTCCATTGGATGTCCTGGTCCACTCATTTAACAGCAACCTATCCACCCGCAACGTCATTCCCCTCTAGACCCGCCGAAATCAGTATTCCTTGGGAGGCGTACAAGTCTACCGTTAAGAAGATGACCCTTTGTTAGAGGTATCAGGACCCAGCGAAGCTACTCGCGCACTGCTAATGGAGCGAGAGACTCGGCTCGAACCGCATCGGCACCATTCAGTTTAGCGCACAGGTAGTCCCGACATCGGGCGCTCTTAAGCTATTCGTTCATTCGGCAGCTCACGCGGCTGTGTTCAATTCTGGCTGAGAGTTCAATTGGGCGGTTCAAGGCTGACCTCGTTGCGTATGATAAAAATCAGTAAGGTGCTAAGCTCTGGAAATACTTCATAGGATTGCCCTCGAAGGCATTGGCTCAAAACTAGAGAGCTCCTTGCGCCGGTTAGAGACCGTCGACTGCTCTCACATTGTTCCCGGTTCTCTGGACGACACGTAGATGTTC
seq00011   AGATGTCTTGTCAATAATCAGTTTGGGTAAACGGTGGTCACTAGGACGGCGGCCGTTCCGCGGGAAGCGGATCTGGCAAACGGTATTGGAAGCTCTAGTTAAGCTCCCCGGAAAGGGCTGGGTTGAAGAGGGATTCAATCATTCATTGCAGCTCATAGAAGGCAGGCATCCGCTAAGTTAGTGTAGTTGGTTGATCGAATGGTCCATGTGACTCTCCGACGTTCGACCGTACGGGAGTATTAGGGTCGCCGCGGAAGTTGCGGCAAAATCACATTTATGAGCCTGGGAGGGAGGGTAGGCAGGGGAACTGCCTCCTCGTTTCGATGATTCTCATCCAATTCTTCGTATTCTATGTAAGTCGGCTAGGCAGACGAGATACTAAGGTATAAAGCGAAATCAATCGGCGGTCGTATCCTGAGCAGGTTGACGCTTTTCACGACGCGTTTTTGACTTCTTACTAACTGGACCGCTGGGGAGCGTGTTAAAAAAGACTCACCAGGGGTGTGTGTTTAATCCGATTAATACTTAGACAGGTGTCCCAATATACTGACTTCCGATCTGTCGGATATGACCGTGAGTACATCGGGGTTTGATGAGATGCGCTGTAAACGGTTCAGCCAGGGGAAGACTCATTCTCTCTGCTCTGCGGTGTGGAGATAGTAACTATCCGGATCATGTCACAGATTAACTTTAGGGTATCCACGAGACATTCCATGATTAGTTATCCGTACGGTAGGCGGCCGCATGGCGTATGCAGGCACGCTAACCACACAATTGATTGCGTACTGACGGGCCGGCAGCACCATAATCTGATGCTCGCACAGCACATCGTTCTCACATACAGCCCCAATCTAGGGAACTAGCCCTCTATTTATCTCCTGGTTCCTAATGTCGCACAAGACAGACTCGTACCGACAATACTGCGGTTAAGCGATCACGTTGGACATGCATAGAGACAGCGTGAAACTCATGTAAGCGGCAGCCTGTAGAGAATTGTCGAGTCGTCCTGGTCAATGTTATTCTTGATAATGTCAAAACATAGTCCAAGACGGCACCTAAGGAGGCAAAACATTCCAACAGGACTCGCTAGCTTTGGAAGTGCCAGACGTCCCGGATGGGATCGTAGTACTCCGGCTGCTAATGTTATTGAAGCCGATAGTGAAAGAGGTATTTTGCGGCTAATATCACAAGGCAGAGATAGCTTACTCCACTCTTAGATCCTATGGGAAGAACATAAGATGTGGACTATATGTAGAGCAACGAATTAACGAGCTCAGTTGACACTGATATTCCTGGCGTGTTGTATGACCCAATCAGTAAATCCGTGATCCATGATAGTACAACTCCACTTGAGGACGATTGCTAATCGCTTAAGTAGTTAGACTGCTTAACTTGCTCAGCCACTGGGGGCGCGGTACATTTCCAATCTAACTCTACGAATTATTGAGTGCATTATTCCCATACAGTAAGCCATTTCCGGTGAGTGCTCACCACACAGCGCGTTCTAATTTAAGATTTTAAAGGTAGGTTGCTCCAAAGACAAAGCGTCATACCAATTCCAACACCCCTTGTTTGAGGAAAAGTGACAGTCAGAACCAATCGAATGAAAGCCCGAACTCTAATTGGATTAGTTTATCATATGAAGACCCGATGGCTGGAGCGTCGTGCCCCTGACTATTGATGGGAACATGCGGGCGCTCGGCGTATGAAAGAAAGAGGCGAGCCCCCATGTATGCGTAAGAGCCATTCGGAGAACTGGAACGGAGTGTATAAGCGGGACAATAGGCGCGTCCATTGGATGTCCTGGTCCACTCATTTAACAGCAACCTATCCACCCGCAACGTCATTCCCCTCTAGACCCGCCGAAATCAGTATTCCTTGGGAGGCGTACAAGTCTACCGTTAAGAAGATGACCCTTTGTTAGAGGAATCAGGACCCAGCGAAGCTACTCGCGCACTGCTAATGGAGCGAGAGACTCGGCTCGAACCGCATCGGCACCATTCAGTTTAGCGCACAGGTAGTCCCGACATCGGGCGCTCTTAAGCTATTCGTTCATTCGGCAGCTCACGCGGCTGTGTTCAATTCTGGCTGAGAGTTCAATTGGGCGGTTCAAGGCTGACCTCGTTGCGTATGATAAAAATCAGTAAGGTGCTAAGCTCTGGAAATACTTCATAGGATTGCCCTCGAAGGCATTGGCTCAAAACTAGAGAGCTCCTTGCGCCGGTTAGAGACCGTCGACTGCTCTCACATTGTTCCCGGTTCTCTGGACGACACGTAGATGTTC
seq00012   AGATGTCTTGTCAATAATCAGTTTGGGTAAACGGTGGTCACTAGGACGGCGGCCGTTCCGCGGGAAGCGGATCTGGCAAACGGTATTGGAAGCTCTAGTTAAGCTCCCCGGAAAGGGCTGGGTTGAAGAGGGATTCAATCATTCATTGCAGCTCATAGAAGGCAGGCATCCGCTAAGTTAGTGTAGTTGGTTGATCGAATGGTCCATGTGACTCTCCGACGTTCGACCGTACGGGAGTATTAGGGTCGCCGCGGAAGTTGCGGCAAAATCACATTTATGAGCCTGGGAGGGAGGGTAGGCAGGGGAACTGCCTCCTCGTTTCGATGATTCTCATCCAATTCTTCGTATTCTATGTAAGTCGGCTAGGCAGACGAGATACTAAGGTATAAAGCGAAATCAATCGGCGGTCGTATCCTGAGCAGGTTGACGCTTTTCACGACGCGTTTTTGACTTCTTACTAACTGGACCGCTGGGGAGCGTGTTAAAAAAGACTCACCAGGGGTGTGTGTTTAATCCGATTAATACTTAGACAGGTGTCCCAATATACTGACTTCCGATCTGTCGGATATGACCGTGAGTACATCGGGGTTTGATGAGATGCGCTGTAAACGGTTCAGCCAGGGGAAGACTCATTCTCTCTGCTCTGCGGTGTGGAGATAGTAACTATCCGGATCATGTCACAGATTAACTTTAGGGTATCCACGAGACATTCCATGATTAGTTATCCGTACGGTAGGCGGCCGCATGGCGTATGCAGGCACGCTAACCACACAATTGATTGCGTACTGACGGGCCGGCAGCACCATAATCTGATGCTCGCACAGCACATCGTTCTCACATACAGCCCCAATCTAGGGAACTAGCCCTCTATTTATCTCCTGGTTCCTAATGTCGCACAAGACAGACTCGTACCGACAATACTGCGGTTAAGCGATCACGTTGGACATGCATAGAGACAGCGTGAAACTCATGTAAGCGGCAGCCTGTAGAGAATTGTCGAGTCGTCCTGGTCAATGTTATTCTTGATAATGTCAAAACATAGTCCAAGACGGCACCTAAGGAGGCAAAACATTCCAACAGGACTCGCTAGCTTTGGAAGTGCCAGACGTCCCGGATGGGATCGTAGTACTCCGGCTGCTAATGTTATTGAAGCCGATAGTGAAAGAGGTATTTTGCGGCTAATATCACAAGGCAGAGATAGCTTACTCCACTCTTAGATCCTATGGGAAGAACATAAGATGTGGACTATATGTAGAGCAACGAATTAACGAGCTCAGTTGACACTGATATTCCTGGCGTGTTGTATGACCCAATCAGTAAATCCGTGATCCATGATAGTACAACTCCACTTGAGGACGATTGCTAATCGCTTAAGTAGTTAGACTGCTTAACTTGCTCAGCCACTGGGGGCGCGGTACATTTCCAATCTAACTCTACGAATTATTGAGTGCATTATTCCCATACAGTAAGCCATTTCCGGTGAGTGCTCACCACACAGCGCGTTCTAATTTAAGATTTTAAAGGTAGGTTGCTCCAAAGACAAAGCGTCATACCAATTCCAACACCCCTTGTTTGAGGAAAAGTGACAGTCAGAACCAATCGAATGAAAGCCCGAACTCTAATTGGATTAGTTTATCATATGAAGACCCGATGGCTGGAGCGTCGTGCCCCTGACTATTGATGGGAACATGCGGGCGCTCGGCGTATGAAAGAAAGAGGCGAGCCCCCATGTATGCGTAAGAGCCATTCGGAGAACTGGAACGGAGTGTATAAGCGGGACAATAGGCGCGTCCATTGGATGTCCTGGTCCACTCATTTAACAGCAACCTATCCACCCGCAACGTCATTCCCCTCTAGACCCGCCGAAATCAGTATTCCTTGGGAGGCGTACAAGTCTACCGTTAAGAAGATGACCCTTTGTTAGAGGTATCAGGACCCAGCGAAGCTACTCGCGCACTGCTAATGGAGCGAGAGACTCGGCTCGAACCGCATCGGCACCATTCAGTTTAGCGCACAGGTAGTCCCGACATCGGGCGCTCTTAAGCTATTCGTTCATTCGGCAGCTCACGCGGCTGTGTTCAATTCTGGCTGAGAGTTCAATTGGGCGGTTCAAGGCTGACCTCGTTGCGTATGATAAAAATCAGTAAGGTGCTAAGCTCTGGAAATACTTCATAGGATTGCCCTCGAAGGCATTGGCTCAAAACTAGAGAGCTCCTTGCGCCGGTTAGAGACCGTCGACTGCTCTCACATTGTTCCCGGTTCTCTGGACGACACGTAGATGTTC
seq00013   AGATGTCTTGTCAATAATCAGTTTGGGTAAACGGTGGTCACTAGGACGGCGGCCGTTCCGCGGGAAGCGGATCTGGCAAACGGTATTGGAAGCTCTAGTTAAGCTCCCCGGAAAGGGCTGGGTTGAAGAGGGATTCAATCATTCATTGCAGCTCATAGAAGGCAGGCATCCGCTAAGTTAGTGTAGTTGGTTGATCGAATGGTCCATGTGACTCTCCGACGTTCGACCGTACGGGAGTATTAGGGTCGCCGCGGAAGTTGCGGCAAAATCACATTTATGAGCCTGGGAGGGAGGGTAGGCAGGGGAACTGCCTCCTCGTTTCGATGATTCTCATCCAATTCTTCGTATTCTATGTAAGTCGGCTAGGCAGACGAGATACTAAGGTATAAAGCGAAATCAATCGGCGGTCGTATCCTGAGCAGGTTGACGCTTTTCACGACGCGTTTTTGACTTCTTACTAACTGGACCGCTGGGGAGCGTGTTAAAAAAGACTCACCAGGGGTGTGTGTTTAATCCGATTAATACTTAGACAGGTGTCCCAATATACTGACTTCCGATCTGTCGGATATGACCGTGAGTACATCGGGGTTTGATGAGATGCGCTGTAAACGGTTCAGCCAGGGGAAGACTCATTCTCTCTGCTCTGCGGTGTGGAGATAGTAACTATCCGGATCATGTCACAGATTAACTTTAGGGTATCCACGAGACATTCCATGATTAGTTATCCGTACGGTAGGCGGCCGCATGGCGTATGCAGGCACGCTAACCACACAATTGATTGCGTACTGACGGGCCGGCAGCACCATAATTTGATGCTCGCACAGCACATCGTTCTCACATACAGCCCCAATCTAGGGAACTAGCCCTCTATTTATCTCCTGCTTCCTAATGTCGCACAAGACAGACTCGTACCGACAATACTGCGGTTAAGCGATCACGTTGGACATGCATAGAGACAGCGTGAAACTCATGTAAGCGGCAGCCTGTAGAGAATTGTCGAGTCGTCCTGGTCAATGTTATTCTTGATAATGTCAAAACATAGTCCAAGACGGCACCTAAGGAGGCAAAACATTCCAACAGGACTCGCTAGCTTTGGAAGTGCCAGACGTCCCGGATGGGATCGTAGTACTCCGGCTGCTAATGTTATTGAAGCCGATAGTGAAAGAGGTATTTTGCGGCTAATATCACAAGGCAGAGATAGCTTACTCCACTCTTAGATCCTATGGGAAGAACATAAGATGTGGACTATATGTAGAGCAACGAATTAACGAGCTCAGTTGACACTGATATTCCTGGCGTGTTGTATGACCCAATCAGTAAATCCGTGATCCATGATAGTACAACTCCACTTGAGGACGATTGCTAATCGCTTAAGTAGTTAGACTGCTTAACTTGCTCAGCCACTGGGGGCGCGGTACATTTCCAATCTAACTCTACGAATTATTGAGTGCATTATTCCCATACAGTAAGCCATTTCCGGTGAGTGCTCACCACACAGCGCGTTCTAATTTAAGATTTTAAAGGTAGGTTGCTCCAAAGACAAAGCGTCATACCAATTCCAACACCCCTTGTTTGAGGAAAAGTGACAGTCAGAACCAATCGAATGAAAGCCCGAACTCTAATTGGATTAGTTTATCATATGAAGACCCGATGGCTGGAGCGTCGTGCCCCTGACTATTGATGGGAACATGCGGGCGCTCGGCGTATGAAAGAAAGAGGCGAGCCCCCATGTATGCGTAAGAGCCATTCGGAGAACTGGAACGGAGTGTATAAGCGGGACAATAGGCGCGTCCATTGGATGTCCTGGTCCACTCATTTAACAGCAACCTATCCACCCGCAACGTCATTCCCCTCTAGACCCGCCGAAATCAGTATTCCTTGGGAGGCGTACAAGTCTACCGTTAAGAAGATGACCCTTTGTTAGAGGTATCAGGACCCAGCGAAGCTACTCGCGCACTGCTAATGGAGCGAGAGACTCGGCTCGAACCGCATCGGCACCATTCAGTTTAGCGCACAGGTAGTCCCGACATCGGGCGCTCTTAAGCTATTCGTTCATTCGGCAGCTCACGCGGCTGTGTTCAATTCTGGCTGAGAGTTCAATTGGGCGGTTCAAGGCTGACCTCGTTGCGTATGATAAAAATCAGTAAGGTGCTAAGCTCTGGAAATACTTCATAGGATTGCCCTCGAAGGCATTGGCTCAAAACTAGAGAGCTCCTTGCGCCGGTTAGAGACCGTCGACTGCTCTCACATTGTTCCCGGTTCTCTGGACGACACGTAGATGTTC
seq00014   AGATGTCTTGTCAATAATCAGTTTGGGTAAACGGTGGTCACTAGGACGGCGGCCGTTCCGCGGGAAGCGGATCTGGCAAACGGTATTGGAAGCTCTAGTTAAGCTCCCCGGAAAGGGCTGGGTTGAAGAGGGATTCAATCATTCATTGCAGCTCATAGAAGGCAGGCATCCGCTAAGTTAGTGTAGTTGGTTGATCGAATGGTCCATGTGACTCTCCGACGTTCGACCGTACGGGAGTATTAGGGTCGCCGCGGAAGTTGCGGCAAAATCACATTTATGAGCCTGGGAGGGAGGGTAGGCAGGGGAACTGCCTCCTCGTTTCGATGATTCTCATCCAATTCTTCGTATTCTATGTAAGTCGGCTAGGCAGACGAGATACTAAGGTATAAAGCGAAATCAATCGGCGGTCGTATCCTGAGCAGGTTGACGCTTTTCACGACGCGTTTTTGACTTCTTACTAACTGGACCGCTGGGGAGCGTGTTAAAAAAGACTCACCAGGGGTGTGTGTTTAATCCGATTAATACTTAGACAGGTGTCCCAATATACTGACTTCCGATCTGTCGGATATGACCGTGAGTACATCGGGGTTTGATGAGATGCGCTGTAAACGGTTCAGCCAGGGGAAGACTCATTCTCTCTGCTCTGCGGTGTGGAGATAGTAACTATCCGGATCATGTCACAGATTAACTTTAGGGTATCCACGAGACATTCCATGATTAGTTATCCGTACGGTAGGCGGCCGCATGGCGTATGCAGGCACGCTAACCACACAATTGATTGCGTACTGACGGGCCGGCAGCACCATAATCTGATGCTCGCACAGCACATCGTTCTCACATACAGCCCCAATCTAGGGAACTAGCCCTCTATTTATCTCCTGGTTCCTAATGTCGCACAAGACAGACTCGTACCGACAATACTGCGGTTAAGCGATCACGTTGGACATGCATAGAGACAGCGTGAAACTCATGTAAGCGGCAGCCTGTAGAGAATTGTCGAGTCGTCCTGGTCAATGTTATTCTTGATAATGTCAAAACATAGTCCAAGACGGCACCTAAGGAGGCAAAACATTCCAACAGGACTCGCTAGCTTTGGAAGTGCCAGACGTCCCGGATGGGATCGTAGTACTCCGGCTGCTAATGTTATTGAAGCCGATAGTGAAAGAGGTATTTTGCGGCTAATATCACAAGGCAGAGATAGCTTACTCCACTCTTAGATCCTATGGGAAGAACATAAGATGTGGACTATATGTAGAGCAACGAATTAACGAGCTCAGTTGACACTGATATTCCTGGCGTGTTGTATGACCCAATCAGTAAATCCGTGATCCATGATAGTACAACTCCACTTGAGGACGATTGCTAATCGCTTAAGTAGTTAGACTGCTTAACTTGCTCAGCCACTGGGGGCGCGGTACATTTCCAATCTAACTCTACGAATTATTGAGTGCATTATTCCCATACAGTAAGCCATTTCCGGTGAGTGCTCACCACACAGCGCGTTCTAATTTAAGATTTTAAAGGTAGGTTGCTCCAAAGACAAAGCGTCATACCAATTCCAACACCCCTTGTTTGAGGAAAAGTGACAGTCAGAACCAATCGAATGAAAGCCCGAACTCTAATTGGATTAGTTTATCATATGAAGACCCGATGGCTGGAGCGTCGTGCCCCTGACTATTGATGGGAACATGCGGGCGCTCGGCGTATGAAAGAAAGAGGCGAGCCCCCATGTCTGCGTAAGAGCCATTCGGAGAACTGGAACGGAGTGTATAAGCGGGACAATAGGCGCGTCCATTGGATGTCCTGGTCCACTCATTTAACAGCAACCTATCCACCCGCAACGTCATTCCCCTCTAGACCCGCCGAAATCAGTATTCCTTGGGAGGCGTACAAGTCTACCGTTAAGAAGATGACCCTTTGTTAAAGGTATCAGGACCCAGCGAAGCTACTCGCGCACTGCTAATGGAGCGAGAGACTCGGCTCGAACCGCATCGGCACCATTCAGTTTAGCGCACAGGTAGTCCCGACATCGGGCGCTCTTAAGCTATTCGTTCATTCGGCAGCTCACGCGGCTGTGTTCAATTCTGGCTGAGAGTTCAATTGGGCGGTTCAAGGCTGACCTCGTTGCGTATGATAAAAATCAGTAAGGTGCTAAGCTCTGGAAATACTTCATAGGATTGCCCTCGAAGGCATTGGCTCAAAACTAGAGAGCTCCTTGCGCCGGTTAGAGACCGTCGACTGCTCTCACATTGTTCCCGGTTCTCTGGACGACACGTAGATGTTC
seq00015   AGATGTCTTGTCAATAATCAGTTTGGGTAAACGGTGGTCACTAGGACGGCGGCCGTTCCGCGGGAAGCGGATCTGGCAAACGGTATTGGAAGCTCTAGTTAAGCTCCCCGGAAAGGGCTGGGTTGAAGAGGGATTCAATCATTCATTGCAGCTCATAGAAGGCAGGCATCCGCTAAGTTAGTGTAGTTGGTTGATCGAATGGTCCATGTGACTCTCCGACGTTCGACCGTACGGGAGTATTAGGGTCGCCGCGGAAGTTGCGGCAAAATCACATTTATGAGCCTGGGAGGGAGGGTAGGCAGGGGAACTGCCTCCTCGTTTCGATGATTCTCATCCAATTCTTCGTATTCTATGTAAGTCGGCTAGGCAGACGAGATACTAAGGTATAAAGCGAAATCAATCGGCGGTCGTATCCTGAGCAGGTTGACGCTTTTCACGACGCGTTTTTGACTTCTTACTAACTGGACCGCTGGGGAGCGTGTTAAAAAAGACTCACCAGGGGTGTGTGTTTAATCCGATTAATACTTAGACAGGTGTCCCAATATACTGACTTCCGATCTGTCGGATATGACCGTGAGTACATCGGGGTTTGATGAGATGCGCTGTAAACGGTTCAGCCAGGGGAAGACTCATTCTCTCTGCTCTGCGGTGTGGAGATAGTAACTATCCGGATCATGTCACAGATTAACTTTAGGGTATCCACGAGACATTCCATGATTAGTTATCCGTACGGTAGGCGGCCGCATGGCGTATGCAGGCACGCTAACCACACAATTGATTGCGTACTGACGGGCCGGCAGCACCATAATCTGATGCTCGCACAGCACATCGTTCTCACATACAGCCCCAATCTAGGGAACTAGCCCTCTATTTATCTCCTGGTTCCTAATGTCGCACAAGACAGACTCGTACCGACAATACTGCGGTTAAGCGATCACGTTGGACATGCATAGAGACAGCGTGAAACTCATGTAAGCGGCAGCCTGTAGAGAATTGTCGAGTCGTCCTGGTCAATGTTATTCTTGATAATGTCAAAACATAGTCCAAGACGGCACCTAAGGAGGCAAAACATTCCAACAGGACTCGCTAGCTTTGGAAGTGCCAGACGTCCCGGATGGGATCGTAGTACTCCGGCTGCTAATGTTATTGAAGCCGATAGTGAAAGAGGTATTTTGCGGCTAATATCACAAGGCAGAGATAGCTTACTCCACTCTTAGATCCTATGGGAAGAACATAAGATGTGGACTATATGTAGAGCAACGAATTAACGAGCTCAGTTGACACTGATATTCCTGGCGTGTTGTATGACCCAATCAGTAAATCCGTGATCCATGATAGTACAACTCCACTTGAGGACGATTGCTAATCGCTTAAGTAGTTAGACTGCTTAACTTGCTCAGCCACTGGGGGCGCGGTACATTTCCAATCTAACTCTACGAATTATTGAGTGCATTATTCCCATACAGTAAGCCATTTCCGGTGAGTGCTCACCACACAGCGCGTTCTAATTTAAGATTTTAAAGGTAGGTTGCTCCAAAGACAAAGCGTCATACCAATTCCAACACCCCTTGTTTGAGGAAAAGTGACAGTCAGAACCAATCGAATGAAAGCCCGAACTCTAATTGGATTAGTTTATCATATGAAGACCCGATGGCTGGAGCGTCGTGCCCCTGACTATTGATGGGAACATGCGGGCGCTCGGCGTATGAAAGAAAGAGGCGAGCCCCCATGTATGCGTAAGAGCCATTCGGAGAACTGGAACGGAGTGTATAAGCGGGACAATAGGCGCGTCCATTGGATGTCCTGGTCCACTCATTTAACAGCAACCTATCCACCCGCAACGTCATTCCCCTCTAGACCCGCCGAAATCAGTATTCCTTGGGAGGCGTACAAGTCTACCGTTAAGAAGATGACCCTTTGTTAGAGGTATCAGGACCCAGCGAAGCTACTCGCGCACTGCTAATGGAGCGAGAGACTCGGCTCGAACCGCATCGGCACCATTCAGTTTAGCGCACAGGTAGTCCCGACATCGGGCGCTCTTAAGCTATTCGTTCATTCGGCAGCTCACGCGGCTGTGTTCAATTCTGGCTGAGAGTTCAATTGGGCGGTTCAAGGCTGACCTCGTTGCGTATGATAAAAATCAGTAAGGTGCTAAGCTCTGGAAATACTTCATAGGATTGCCCTCGAAGGCATTGGCTCAAAACTAGAGAGCTCCTTGCGCCGGTTAGAGACCGTCGACTGCTCTCACATTGTTCCCGGTTCTCTGGACGACACGTAGATGTTC
seq00016   AGATGTCTTGTCAATAATCAGTTTGGGTAAACGGTGGTCACTAGGACGGCGGCCGTTCCGCGGGAAGCGGATCTGGCAAACGGTATTGGAAGCTCTAGTTAAGCTCCCCGGAAAGGGCTGGGTTGAAGAGGGATTCAATCATTCATTGCAGCTCATAGAAGGCAGGCATCCGCTAAGTTAGTGTAGTTGGTTGATCGAATGGTCCATGTGACTCTCCGACGTTCGACCGTACGGGAGTATTAGGGTCGCCGCGGAAGTTGCGGCAAAATCACATTTATGAGCCTGGGAGGGAGGGTAGGCAGGGGAACTGCCTCCTCGTTTCGATGATTCTCATCCAATTCTTCGTATTCTATGTAAGTCGGCTAGGCAGACGAGATACTAAGGTATAAAGCGAAATCAATCGGCGGTCGTATCCTGAGCAGGTTGACGCTTTTCACGACGCGTTTTTGACTTCTTACTAACTGGACCGCTGGGGAGCGTGTTAAAAAAGACTCACCAGGGGTGTGTGTTTAATCCGATTAATACTTAGACAGGTGTCCCAATATACTGACTTCCGATCTGTCGGATATGACCGTGAGTACATCGGGGTTTGATGAGATGCGCTGTAAACGGTTCAGCCAGGGGAAGACTCATTCTCTCTGCTCTGCGGTGTGGAGATAGTAACTATCCGGATCATGTCACAGATTAACTTTAGGGTATCCACGAGACATTCCATGATTAGTTATCCGTACGGTAGGCGGCCGCATGGCGTATGCAGGCACGCTAACCACACAATTGATTGCGTACTGACGGGCCGGCAGCACCATAATCTGATGCTCGCACAGCACATCGTTCTCACATACAGCCCCAATCTAGGGAACTAGCCCTCTATTTATCTCCTGGTTCCTAATGTCGCACAAGACAGACTCGTACCGACAATACTGCGGTTAAGCGATCACGTTGGACATGCATAGAGACAGCGTGAAACTCATGTAAGCGGCAGCCTGTAGAGAATTGTCGAGTCGTCCTGGTCAATGTTATTCTTGATAATGTCAAAACATAGTCCAAGACGGCACCTAAGGAGGCAAAACATTCCAACAGGACTCGCTAGCTTTGGAAGTGCCAGACGTCCCGGATGGGATCGTAGTACTCCGGCTGCTAATGTTATTGAAGCCGATAGTGAAAGAGGTATTTTGCGGCTAATATCACAAGGCAGAGATAGCTTACTCCACTCTTAGATCCTATGGGAAGAACATAAGATGTGGACTATATGTAGAGCAACGAATTAACGAGCTCAGTTGACACTGATATTCCTGGCGTGTTGTATGACCCAATCAGTAAATCCGTGATCCATGATAGTACAACTCCACTTGAGGACGATTGCTAATCGCTTAAGTAGTTAGACTGCTTAACTTGCTCAGCCACTGGGGGCGCGGTACATTTCCAATCTAACTCTACGAATTATTGAGTGCATTATTCCCATACAGTAAGCCATTTCCGGTGAGTGCTCACCACACAGCGCGTTCTAATTTAAGATTTTAAAGGTAGGTTGCTCCAAAGAGAAAGCGTCATACCAATTCCAACACCCCTTGTTTGAGGAAAAGTGACAGTCAGAACCAATCGAATGAAAGCCCGAACTCTAATTGGATTAGTTTATCATATGAAGACCCGATGGCTGGAGCGTCGTGCCCCTGACTATTGATGGGAACATGCGGGCGCTCGGCGTATGAAAGAAAGAGGCGAGCCCCCATGTATGCGTAAGAGCCATTCGGAGAACTGGAACGGAGTGTATAAGCGGGACAATAGGCGCGTCCATTGGATGTCCTGGTCCACTCATTTAACAGCAACCTATCCACCCGCAACGTCATTCCCCTCTAGACCCGCCGAAATCAGTATTCCTTGGGAGGCGTACAAGTCTACCGTTAAGAAGATGACCCTTTGTTAGAGGTATCAGGACCCAGCGAAGCTACTCGCGCACTGCTAATGGAGCGAGAGACTCGGCTCGAACCGCATCGGCACCATTCAGTTTAGCGCACAGGTAGTCCCGACATCGGGCGCTCTTAAGCTATTCGTTCATTCGGCAGCTCACGCGGCTGTGTTCAATTCTGGCTGAGAGTTCAATTGGGCGGTTCAAGGCTGACCTCGTTGCGTATGATAAAAATCAGTAAGGTGCTAAGCTCTGGAAATACTTCATAGGATTGCCCTCGAAGGCATTGGCTCAAAACTAGAGAGCTCCTTGCGCCGGTTAGAGACCGTCGACTGCTCTCACATTGTTCCCGGTTCTCTGGACGACACGTAGATGTTC
seq00017   AGATGTCTTGTCAATAATCAGTTTGGGTAAACGGTGGTCACTAGGACGGCGGCCGTTCCGCGGGAAGCGGATCTGGCAAACGGTATTGGAAGCTCTAGTTAAGCTCCCCGGAAAGGGCTGGGTTGAAGAGGGATTCAATCATTCATTGCAGCTCATAGAAGGCAGGCATCCGCTAAGTTAGTGTAGTTGGTTGATCGAATGGTCCATGTGACTCTCCGACGTTCGACCGTACGGGAGTATTAGGGTCGCCGCGGAAGTTGCGGCAAAATCACATTTATGAGCCTGGGAGGGAGGGTAGGCAGGGGAACTGCCTCCTCGTTTCGATGATTCTCATCCAATTCTTCGTATTCTATGTAAGTCGGCTAGGCAGACGAGATACTAAGGTATAAAGCGAAATCAATCGGCGGTCGTATCCTGAGCAGGTTGACGCTTTTCACGACGCGTTTTTGACTTCTTACTAACTGGACCGCTGGGGAGCGTGTTAAAAAAGACTCACCAGGGGTGTGTGTTTAATCCGATTAATACTTAGACAGGTGTCCCAATATACTGACTTCCGATCTGTCGGATATGACCGTGAGTACATCGGGGTTTGATGAGATGCGCTGTAAACGGTTCAGCCAGGGGAAGACTCATTCTCTCTGCTCTGCGGTGTGGAGATAGTAACTATCCGGATCATGTCACAGATTAACTTTAGGGTATCCACGAGACATTCCATGATTAGTTATCCGTACGGTAGGCGGCCGCATGGCGTATGCAGGCACGCTAACCACACAATTGATTGCGTACTGACGGGCCGGCAGCACCATAATCTGATGCTCGCACAGCACATCGTTCTCACATACAGCCCCAATCTAGGGAACTAGCCCTCTATTTATCTCCTGGTTCCTAATGTCGCACAAGACAGACTCGTACCGACAATACTGCGGTTAAGCGATCACGTTGGACATGCATAGAGACAGCGTGAAACTCATGTAAGCGGCAGCCTGTAGAGAATTGTCGAGTCGTCCTGGTCAATGTTATTCTTGATAATGTCAAAACATAGTCCAAGACGGCACCTAAGGAGGCAAAACATTCCAACAGGACTCGCTAGCTTTGGAAGTGCCAGACGTCCCGGATGGGATCGTAGTACTCCGGCTGCTAATGTTATTGAAGCCGATAGTGAAAGAGGTATTTTGCGGCTAATATCACAAGGCAGAGATAGCTTACTCCACTCTTAGATCCTATGGGAAGAACATAAGATGTGGACTATATGTAGAGCAACGAATTAACGAGCTCAGTTGACACTGATATTCCTGGCGTGTTGTATGACCCAATCAGTAAATCCGTGATCCATGATAGTACAACTCCACTTGAGGACGATTGCTAATCGCTTAAGTAGTTAGACTGCTTAACTTGCTCAGCCACTGGGGGCGCGGTACATTTCCAATCTAACTCTACGAATTATTGAGTGCATTATTCCCAGACAGTAAGCCATTTCCGGTGAGTGCTCACCACACAGCGCGTTCTAATTTAAGATTTTAAAGGTAGGTTGCTCCAAAGACAAAGCGTCATACCAATTCCAACACCCCTTGTTTGAGGAAAAGTGACAGTCAGAACCAATCGAATGAAAGCCCGAACTCTAATTGGATTAGTTTATCATATGAAGACCCGATGGCTGGAGCGTCGTGCCCCTGACTATTGATGGGAACATGCGGGCGCTCGGCGTATGAAAGAAAGAGGCGAGCCCCCATGTATGCGTAAGAGCCATTCGGAGAACTGGAACGGAGTGTATAAGCGGGACAATAGGCGCGTCCATTGGATGTCCTGGTCCACTCATTTAACAGCAACCTATCCACCCGCAACGTCATTCCCCTCTAGACCCGCCGAAATCAGTATTCCTTGGGAGGCGTACAAGTCTACCGTTAAGAAGATGACCCTTTGTTAGAGGTATCAGGACCCAGCGAAGCTACTCGCGCACTGCTAATGGAGCGAGAGACTCGGCTCGAACCGCATCGGCACCATTCAGTTTAGCGCACAGGTAGTCCCGACATCGGGCGCTCTTAAGCTATTCGTTCATTCGGCAGCTCACGCGGCTGTGTTCAATTCTGGCTGAGAGTTCAATTGGGCGGTTCAAGGCTGACCTCGTTGCGTATGATAAAAATCAGTAAGGTGCTAAGCTCTGGAAATACTTCATAGGATTGCCCTCGAAGGCATTGGCTCAAAACTAGAGAGCTCCTTGCGCCGGTTAGAGACCGTCGACTGCTCTCACATTGTTCCCGGTTCTCTGGACGACACGTAGATGTTC
seq00018   AGATGTCTTGTCAATAATCAGTTTGGGTAAACGGTGGTCACTAGGACGGCGGCCGTTCCGCGGGAAGCGGATCTGGCAAACGGTATTGGAAGCTCTAGTTAAGCTCCCCGGAAAGGGCTGGGTTGAAGAGGGATTCAATCATTCATTGCAGCTCATAGAAGGCAGGCATCCGCTAAGTTAGTGTAGTTGGTTGATCGAATGGTCCATGTGACTCTCCGACGTTCGACCGTACGGGAGTATTAGGGTCGCCGCGGAAGTTGCGGCAAAATCACATTTATGAGCCTGGGAGGGAGGGTAGGCAGGGGAACTGCCTCCTCGTTTCGATGATTCTCATCCAATTCTTCGTATTCTATGTAAGTCGGCTAGGCAGACGAGATACTAAGGTATAAAGCGAAATCAATCGGCGGTCGTATCCTGAGCAGGTTGACGCTTTTCACGACGCGTTTTTGACTTCTTACTAACTGGACCGCTGGGGAGCGTGTTAAAAAAGACTCACCAGGGGTGTGTGTTTAATCCGATTAATACTTAGACAGGTGTCCCAATATACTGACTTCCGATCTGTCGGATATGACCGTGAGTACATCGGGGTTTGATGAGATGCGCTGTAAACGGTTCAGCCAGGGGAAGACTCATTCTCTCTGCTCTGCGGTGTGGAGATAGTAACTATCCGGATCATGTCACAGATTAACTTTAGGGTATCCACGAGACATTCCATGATTAGTTATCCGTACGGTAGGCGGCCGCATGGCGTATGCAGGCACGCTAACCACACAATTGATTGCGTACTGACGGGCCGGCAGCACCATAATCTGATGCTCGCACAGCACATCGTTCTCACATACAGCCCCAATCTAGGGAACTAGCCCTCTATTTATCTCCTGGTTCCTAATGTCGCACAAGACAGACTCGTACCGACAATACTGCGGTTAAGCGATCACGTTGGACATGCATAGAGACAGCGTGAAACTCATGTAAGCGGCAGCCTGTAGAGAATTGTCGAGTCGTCCTGGTCAATGTTATTCTTGATAATGTCAAAACATAGTCCAAGACGGCACCTAAGGAGGCAAAACATTCCAACAGGACTCGCTAGCTTTGGAAGTGCCAGACGTCCCGGATGGGATCGTAGTACTCCGGCTGCTAATGTTATTGAAGCCGATAGTGAAAGAGGTATTTTGCGGCTAATATCACAAGGCAGAGATAGCTTACTCCACTCTTAGATCCTATGGGAAGAACATAAGATGTGGACTATATGTAGAGCAACGAATTAACGAGCTCAGTTGACACTGATATTCCTGGCGTGTTGTATGACCCAATCAGTAAATCCGTGATCCATGATAGTACAACTCCACTTGAGGACGATTGCTAATCGCTTAAGTAGTTAGACTGCTTAACTTGCTCAGCCACTGGGGGCGCGGTACATTTCCAATCTAACTCTACGAATTATTGAGTGCATTATTCCCATACAGTAAGCCATTTCCGGTGAGTGCTCACCACACAGCGCGTTCTAATTTAAGATTTTAAAGGTAGGTTGCTCCAAAGACAAAGCGTCATACCAATTCCAACACCCCTTGTTTGAGGAAAAGTGACAGTCAGAACCAATCGAATGAAAGCCCGAACTCTAATTGGATTAGTTTATCATATGAAGACCCGATGGCTGGAGCGTCGTGCCCCTGACTATTGATGGGAACATGCGGGCGCTCGGCGTATGAAAGAAAGAGGCGAGCCCCCATGTATGCGTAAGAGCCATTCGGAGAACTGGAACGGAGTGTATAAGCGGGACAATAGGCGCGTCCATTGGATGTCCTGGTCCACTCATTTAACAGCAACCTATCCACCCGCAACGTCATTCCCCTCTAGACCCGCCGAAATCAGTATTCCTTGGGAGGCGTACAAGTCTACCGTTAAGAAGATGACCCTTTGTTAGAGGTATCAGGACCCAGCGAAGCTACTCGCGCACTGCTAATGGAGCGAGAGACTCGGCTCGAACCGCATCGGCACCATTCAGTTTAGCGCACAGGTAGTCCCGACATCGGGCGCTCTTAAGCTATTCGTTCATTCGGCAGCTCACGCGGCTGTGTTCAATTCTGGCTGAGAGTTCAATTGGGCGGTTCAAGGCTGACCTCGTTGCGTATGATAAAAATCAGTAAGGTGCTAAGCTCTGGAAATACTTCATAGGATTGCCCTCGAAGGCATTGGCTCAAAACTAGAGAGCTCCTTGCGCCGGTTAGAGACCGTCGACTGCTCTCACATTGTTCCCGGTTCTCTGGACGACACGTAGATGTTC
seq00019   AGATGTCTTGTCAATAATCAGTTTGGGTAAACGGTGGTCACTAGGACGGCGGCCGTTCCGCGGGAAGCGGATCTGGCAAACGGTATTGGAAGCTCTAGTTAAGCTCCCCGGAAAGGGCTGGGTTGAAGAGGGATTCAATCATTCATTGCAGCTCATAGAAGGCAGGCATCCGCTAAGTTAGTGTAGTTGGTTGATCGAATGGTCCATGTGACTCTCCGACGTTCGACCGTACGGGAGTATTAGGGTCGCCGCGGAAGTTGCGGCAAAATCACATTTATGAGCCTGGGAGGGAGGGTAGGCAGGGGAACTGCCTCCTCGTTTCGATGATTCTCATCCAATTCTTCGTATTCTATGTAAGTCGGCTAGGCAGACGAGATACTAAGGTATAAAGCGAAATCAATCGGCGGTCGTATCCTGAGCAGGTTGACGCTTTTCACGACGCGTTTTTGACTTCTTACTAACTGGACCGCTGGGGAGCGTGTTAAAAAAGACTCACCAGGGGTGTGTGTTTAATCCGATTAATACTTAGACAGGTGTCCCAATATACTGACTTCCGATCTGTCGGATATGACCGTGAGTACATCGGGGTTTGATGAGATGCGCTGTAAACGGTTCAGCCAGGGGAAGACTCATTCTCTCTGCTCTGCGGTGTGGAGATAGTAACTATCCGGATCATGTCACAGATTAACTTTAGGGTATCCACGAGACATTCCATGATTAGTTATCCGTACGGTAGGCGGCCGCATGGCGTATGCAGGCACGCTAACCACACAATTGATTGCGTACTGACGGGCCGGCAGCACCATAATCTGATGCTCGCACAGCACATCGTTCTCACATACAGCCCCAATCTAGGGAACTAGCCCTCTATTTATCTCCTGGTTCCTAATGTCGCACAAGACAGACTCGTACCGACAATACTGCGGTTAAGCGATCACGTTGGACATGCATAGAGACAGCGTGAAACTCATGTAAGCGGCAGCCTGTAGAGAATTGTCGAGTCGTCCTGGTCAATGTTATTCTTGATAATGTCAAAACATAGTCCAAGACGGCACCTAAGGAGGCAAAACATTCCAACAGGACTCGCTAGCTTTGGAAGTGCCAGACGTCCCGGATGGGATCGTAGTACTCCGGCTGCTAATGTTATTGAAGCCGATAGTGAAAGAGGTATTTTGCGGCTAATATCACAAGGCAGAGATAGCTTACTCCACTCTTAGATCCTATGGGAAGAACATAAGATGTGGACTATATGTAGAGCAACGAATTAACGAGCTCAGTTGACACTGATATTCCTGGCGTGTTGTATGACCCAATCAGTAAATCCGTGATCCATGATAGTACAACTCCACTTGAGGACGATTGCTAATCGCTTAAGTAGTTAGACTGCTTAACTTGCTCAGCCACTGGGGGCGCGGTACATTTCCAATCTAACTCTACGAATTATTGAGTGCATTATTCCCATACAGTAAGCCATTTCCGGTGAGTGCTCACCACACAGCGCGTTCTAATTTAAGATTTTAAAGGTAGGTTGCTCCAAAGACAAAGCGTCATACCAATTCCAACACCCCTTGTTTGAGGAAAAGTGACAGTCAGAACCAATCGAATGAAAGCCCGAACTCTAATTGGATTAGTTTATCATATGAAGACCCGATGGCTGGAGCGTCGTGCCCCTGACTATTGATGGGAACATGCGGGCGCTCGGCGTATGAAAGAAAGAGGCGAGCCCCCATGTATGCGTAAGAGCCATTCGGAGAACTGGAACGGAGTGTATAAGCGGGACAATAGGCGCGTCCATTGGATGTCCTGGTCCACTCATTTAACAGCAACCTATCCACCCGCAACGTCATTCCCCTCTAGACCCGCCGAAATCAGTATTCCTTGGGAGGCGTACAAGTCTACCGTTAAGAAGATGACCCTTTGTTAGAGGTATCAGGACCCAGCGAAGCTACTCGCGCACTGCTAATGGAGCGAGAGACTCGGCTCGAACCGCATCGGCACCATTCAGTTTAGCGCACAGGTAGTCCCGACATCGGGCGCTCTTAAGCTATTCGTTCATTCGGCAGCTCACGCGGCTGTGTTCAATTCTGGCTGAGAGTTCAATTGGGCGGTTCAAGGCTGACCTCGTTGCGTATGATAAAAATCAGTAAGGTGCTAAGCTCTGGAAATACTTCATAGGATTGCCCTCGAAGGCATTGGCTCAAAACTAGAGAGCTCCTTGCGCCGGTTAGAGACCGTCGACTGCTCTCACATTGTTCCCGGTTCTCTGGACGACACGTAGATGTTC
seq00020   AGATGTCTTGTCAATAATCAGTTTGGGTAAACGGTGGTCACTAGGACGGCGGCCGTTCCGCGGGAAGCGGATCTGGCAAACGGTATTGGAAGCTCTAGTTAAGCTCCCCGGAAAGGGCTGGGTTGAAGAGGGATTCAATCATTCATTGCAGCTCATAGAAGGCAGGCATCCGCTAAGTTAGTGTAGTTGGTTGATCGAATGGTCCATGTGACTCTCCGACGTTCGACCGTACGGGAGTATTAGGGTCGCCGCGGAAGTTGCGGCAAAATCACATTTATGAGCCTGGGAGGGAGGGTAGGCAGGGGAACTGCCTCCTCGTTTCGATGATTCTCATCCAATTCTTCGTATTCTATGTAAGTCGGCTAGGCAGACGAGATACTAAGGTATAAAGCGAAATCAATCGGCGGTCGTATCCTGAGCAGGTTGACGCTTTTCACGACGCGTTTTTGACTTCTTACTAACTGGACCGCTGGGGAGCGTGTTAAAAAAGACTCACCAGGGGTGTGTGTTTAATCCGATTAATACTTAGACAGGTGTCCCAATATACTGACTTCCGATCTGTCGGATATGACCGTGAGTACATCGGGGTTTGATGAGATGCGCTGTAAACGGTTCAGCCAGGGGAAGACTCATTCTCTCTGCTCTGCGGTGTGGAGATAGTAACTATCCGGATCATGTCACAGATTAACTTTAGGGTATCCACGAGACATTCCATGATTAGTTATCCGTACGGTAGGCGGCCGCATGGCGTATGCAGGCACGCTAACCACACAATTGATTGCGTACTGACGGGCCGGCAGCACCATAATCTGATGCTCGCACAGCACATCGTTCTCACATACAGCCCCAATCTAGGGAACTAGCCCTCTATTTATCTCCTGGTTCCTAATGTCGCACAAGACAGACTCGTACCGACAATACTGCGGTTAAGCGATCACGTTGGACATGCATAGAGACAGCGTGAAACTCATGTAAGCGGCAGCCTGTAGAGAATTGTCGAGTCGTCCTGGTCAATGTTATTCTTGATAATGTCAAAACATAGTCCAAGACGGCACCTAAGGAGGCAAAACATTCCAACAGGACTCGCTAGCTTTGGAAGTGCCAGACGTCCCGGATGGGATCGTAGTACTCCGGCTGCTAATGTTATTGAAGCCGATAGTGAAAGAGGTATTTTGCGGCTAATATCACAAGGCAGAGATAGCTTACTCCACTCTTAGATCCTATGGGAAGAACATAAGATGTGGACTATATGTAGAGCAACGAATTAACGAGCTCAGTTGACACTGATATTCCTGGCGTGTTGTATGACCCAATCAGTAAATCCGTGATCCATGATAGTACAACTCCACTTGAGGACGATTGCTAATCGCTTAAGTAGTTAGACTGCTTAACTTGCTCAGCCACTGGGGGCGCGGTACATTTCCAATCTAACTCTACGAATTATTGAGTGCATTATTCCCATACAGTAAGCCATTTCCGGTGAGTGCTCACCACACAGCGCGTTCTAATTTAAGATTTTAAAGGTAGGTTGCTCCAAAGACAAAGCGTCATACCAATTCCAACACCCCTTGTTTGAGGAAAAGTGACAGTCAGAACCAATCGAATGAAAGCCCGAACTCTAATTGGATTAGTTTATCATATGAAGACCCGATGGCTGGAGCGTCGTGCCCCTGACTATTGATGGGAACATGCGGGCGCTCGGCGTATGAAAGAAAGAGGCGAGCCCCCATGTATGCGTAAGAGCCATTCGGAGAACTGGAACGGAGTGTATAAGCGGGACAATAGGCGCGTCCATTGGATGTCCTGGTCCACTCATTTAACAGCAACCTATCCACCCGCAACGTCATTCCCCTCTAGACCCGCCGAAATCAGTATTCCTTGGGAGGCGTACAAGTCTACCGTTAAGAAGATGACCCTTTGTTAGAGGTATCAGGACCCAGCGAAGCTACTCGCGCACTGCTAATGGAGCGAGAGACTCGGCTCGAACCGCATCGGCACCATTCAGTTTAGCGCACAGGTAGTCCCGACATCGGGCGCTCTTAAGCTATTCGTTCATTCGGCAGCTCACGCGGCTGTGTTCAATTCTGGCTGAGAGTTCAATTGGGCGGTTCAAGGCTGACCTCGTTGCGTATGATAAAAATCAGTAAGGTGCTAAGCTCTGGAAATACTTCATAGGATTGCCCTCGAAGGCATTGGCTCAAAACTAGAGAGCTCCTTGCGCCGGTTAGAGACCGTCGACTGCTCTCACATTGTTCCCGGTTCTCTGGACGACACGTAGATGTTC
seq00021   AGATGTCTTGTCAATAATCAGTTTGGGTAAACGGTGGTCACTAGGACGGCGGCCGTTCCGCGGGAAGCGGATCTGGCAAACGGTATTGGAAGCTCTAGTTAAGCTCCCCGGAAAGGGCTGGGTTGAAGAGGGATTCAATCATTCATTGCAGCTCATAGAAGGCAGGCATCCGCTAAGTTAGTGTAGTTGGTTGATCGAATGGTCCATGTGACTCTCCGACGTTCGACCGTACGGGAGTATTAGGGTCGCCGCGGAAGTTGCGGCAAAATCACATTTATGAGCCTGGGAGGGAGGGTAGGCAGGGGAACTGCCTCCTCGTTTCGATGATTCTCATCCAATTCTTCGTATTCTATGTAAGTCGGCTAGGCAGACGAGATACTAAGGTATAAAGCGAAATCAATCGGCGGTCGTATCCTGAGCAGGTTGACGCTTTTCACGACGCGTTTTTGACTTCTTACTAACTGGACCGCTGGGGAGCGTGTTAAAAAAGACTCACCAGGGGTGTGTGTTTAATCCGATTAATACTTAGACAGGTGTCCCAATATACTGACTTCCGATCTGTCGGATATGACCGTGAGTACATCGGGGTTTGATGAGATGCGCTGTAAACGGTTCAGCCAGGGGAAGACTCATTCTCTCTGCTCTGCGGTGTGGAGATAGTAACTATCCGGATCATGTCACAGATTAACTTTAGGGTATCCACGAGACATTCCATGATTAGTTATCCGTACGGTAGGCGGCCGCATGGCGTATGCAGGCACGCTAACCACACAATTGATTGCGTACTGACGGGCCGGCAGCACCATAATTTGATGCTCGCACAGCACATCGTTCTCACATACAGCCCCAATCTAGGGAACTAGCCCTCTATTTATCTCCTGCTTCCTAATGTCGCACAAGACAGACTCGTACCGACAATACTGCGGTTAAGCGATCACGTTGGACATGCATAGAGACAGCGTGAAACTCATGTAAGCGGCAGCCTGTAGAGAATTGTCGAGTCGTCCTGGTCAATGTTATTCTTGATAATGTCAAAACATAGTCCAAGACGGCACCTAAGGAGGCAAAACATTCCAACAGGACTCGCTAGCTTTGGAAGTGCCAGACGTCCCGGATGGGATCGTAGTACTCCGGCTGCTAATGTTATTGAAGCCGATAGTGAAAGAGGTATTTTGCGGCTAATATCACAAGGCAGAGATAGCTTACTCCACTCTTAGATCCTATGGGAAGAACATAAGATGTGGACTATATGTAGAGCAACGAATTAACGAGCTCAGTTGACACTGATATTCCTGGCGTGTTGTATGACCCAATCAGTAAATCCGTGATCCATGATAGTACAACTCCACTTGAGGACGATTGCTAATCGCTTAAGTAGTTAGACTGCTTAACTTGCTCAGCCACTGGGGGCGCGGTACATTTCCAATCTAACTCTACGAATTATTGAGTGCATTATTCCCATACAGTAAGCCATTTCCGGTGAGTGCTCACCACACAGCGCGTTCTAATTTAAGATTTTAAAGGTAGGTTGCTCCAAAGAGAAAGCGTCATACCAATTCCAACACCCCTTGTTTGAGGAAAAGTGACAGTCAGAACCAATCGAATGAAAGCCCGAACTCTAATTGGATTAGTTTATCATATGAAGACCCGATGGCTGGAGCGTCGTGCCCCTGACTATTGATGGGAACATGCGGGCGCTCGGCGTATGAAAGAAAGAGGCGAGCCCCCATGTATGCGTAAGAGCCATTCGGAGAACTGGAACGGAGTGTATAAGCGGGACAATAGGCGCGTCCATTGGATGTCCTGGTCCACTCATTTAACAGCAACCTATCCACCCGCAACGTCATTCCCCTCTAGACCCGCCGAAATCAGTATTCCTTGGGAGGCGTACAAGTCTACCGTTAAGAAGATGACCCTTTGTTAGAGGTATCAGGACCCAGCGAAGCTACTCGCGCACTGCTAATGGAGCGAGAGACTCGGCTCGAACCGCATCGGCACCATTCAGTTTAGCGCACAGGTAGTCCCGACATCGGGCGCTCTTAAGCTATTCGTTCATTCGGCAGCTCACGCGGCTGTGTTCAATTCTGGCTGAGAGTTCAATTGGGCGGTTCAAGGCTGACCTCGTTGCGTATGATAAAAATCAGTAAGGTGCTAAGCTCTGGAAATACTTCATAGGATTGCCCTCGAAGGCATTGGCTCAAAACTAGAGAGCTCCTTGCGCCGGTTAGAGACCGTCGACTGCTCTCACATTGTTCCCGGTTCTCTGGACGACACGTAGATGTTC
seq00022   AGATGTCTTGTCAATAATCAGTTTGGGTAAACGGTGGTCACTAGGACGGCGGCCGTTCCGCGGGAAGCGGATCTGGCAAACGGTATTGGAAGCTCTAGTTAAGCTCCCCGGAAAGGGCTGGGTTGAAGAGGGATTCAATCATTCATTGCAGCTCATAGAAGGCAGGCATCCGCTAAGTTAGTGTAGTTGGTTGATCGAATGGTCCATGTGACTCTCCGACGTTCGACCGTACGGGAGTATTAGGGTCGCCGCGGAAGTTGCGGCAAAATCACATTTATGAGCCTGGGAGGGAGGGTAGGCAGGGGAACTGCCTCCTCGTTTCGATGATTCTCATCCAATTCTTCGTATTCTATGTAAGTCGGCTAGGCAGACGAGATACTAAGGTATAAAGCGAAATCAATCGGCGGTCGTATCCTGAGCAGGTTGACGCTTTTCACGACGCGTTTTTGACTTCTTACTAACTGGACCGCTGGGGAGCGTGTTAAAAAAGACTCACCAGGGGTGTGTGTTTAATCCGATTAATACTTAGACAGGTGTCCCAATATACTGACTTCCGATCTGTCGGATATGACCGTGAGTACATCGGGGTTTGATGAGATGCGCTGTAAACGGTTCAGCCAGGGGAAGACTCATTCTCTCTGCTCTGCGGTGTGGAGATAGTAACTATCCGGATCATGTCACAGATTAACTTTAGGGTATCCACGAGACATTCCATGATTAGTTATCCGTACGGTAGGCGGCCGCATGGCGTATGCAGGCACGCTAACCACACAATTGATTGCGTACTGACGGGCCGGCAGCACCATAATCTGATGCTCGCACAGCACATCGTTCTCACATACAGCCCCAATCTAGGGAACTAGCCCTCTATTTATCTCCTGGTTCCTAATGTCGCACAAGACAGACTCGTACCGACAATACTGCGGTTAAGCGATCACGTTGGACATGCATAGAGACAGCGTGAAACTCATGTAAGCGGCAGCCTGTAGAGAATTGTCGAGTCGTCCTGGTCAATGTTATTCTTGATAATGTCAAAACATAGTCCAAGACGGCACCTAAGGAGGCAAAACATTCCAACAGGACTCGCTAGCTTTGGAAGTGCCAGACGTCCCGGATGGGATCGTAGTACTCCGGCTGCTAATGTTATTGAAGCCGATAGTGAAAGAGGTATTTTGCGGCTAATATCACAAGGCAGAGATAGCTTACTCCACTCTTAGATCCTATGGGAAGAACATAAGATGTGGACTATATGTAGAGCAACGAATTAACGAGCTCAGTTGACACTGATATTCCTGGCGTGTTGTATGACCCAATCAGTAAATCCGTGATCCATGATAGTACAACTCCACTTGAGGACGATTGCTAATCGCTTAAGTAGTTAGACTGCTTAACTTGCTCAGCCACTGGGGGCGCGGTACATTTCCAATCTAACTCTACGAATTATTGAGTGCATTATTCCCATACAGTAAGCCATTTCCGGTGAGTGCTCACCACACAGCGCGTTCTAATTTAAGATTTTAAAGGTAGGTTGCTCCAAAGACAAAGCGTCATACCAATTCCAACACCCCTTGTTTGAGGAAAAGTGACAGTCAGAACCAATCGAATGAAAGCCCGAACTCTAATTGGATTAGTTTATCATATGAAGACCCGATGGCTGGAGCGTCGTGCCCCTGACTATTGATGGGAACATGCGGGCGCTCGGCGTATGAAAGAAAGAGGCGAGCCCCCATGTATGCGTAAGAGCCATTCGGAGAACTGGAACGGAGTGTATAAGCGGGACAATAGGCGCGTCCATTGGATGTCCTGGTCCACTCATTTAACAGCAACCTATCCACCCGCAACGTCATTCCCCTCTAGACCCGCCGAAATCAGTATTCCTTGGGAGGCGTACAAGTCTACCGTTAAGAAGATGACCCTTTGTTAGAGGTATCAGGACCCAGCGAAGCTACTCGCGCACTGCTAATGGAGCGAGAGACTCGGCTCGAACCGCATCGGCACCATTCAGTTTAGCGCACAGGTAGTCCCGACATCGGGCGCTCTTAAGCTATTCGTTCATTCGGCAGCTCACGCGGCTGTGTTCAATTCTGGCTGAGAGTTCAATTGGGCGGTTCAAGGCTGACCTCGTTGCGTATGATAAAAATCAGTAAGGTGCTAAGCTCTGGAAATACTTCATAGGATTGCCCTCGAAGGCATTGGCTCAAAACTAGAGAGCTCCTTGCGCCGGTTAGAGACCGTCGACTGCTCTCACATTGTTCCCGGTTCTCTGGACGACACGTAGATGTTC
seq00023   AGATGTCTTGTCAATAATCAGTTTGGGTAAACGGTGGTCACTAGGACGGCGGCCGTTCCGCGGGAAGCGGATCTGGCAAACGGTATTGGAAGCTCTAGTTAAGCTCCCCGGAAAGGGCTGGGTTGAAGAGGGATTCAATCATTCATTGCAGCTCATAGAAGGCAGGCATCCGCTAAGTTAGTGTAGTTGGTTGATCGAATGGTCCATGTGACTCTCCGACGTTCGACCGTACGGGAGTATTAGGGTCGCCGCGGAAGTTGCGGCAAAATCACATTTATGAGCCTGGGAGGGAGGGTAGGCAGGGGAACTGCCTCCTCGTTTCGATGATTCTCATCCAATTCTTCGTATTCTATGTAAGTCGGCTAGGCAGACGAGATACTAAGGTATAAAGCGAAATCAATCGGCGGTCGTATCCTGAGCAGGTTGACGCTTTTCACGACGCGTTTTTGACTTCTTACTAACTGGACCGCTGGGGAGCGTGTTAAAAAAGACTCACCAGGGGTGTGTGTTTAATCCGATTAATACTTAGACAGGTGTCCCAATATACTGACTTCCGATCTGTCGGATATGACCGTGAGTACATCGGGGTTTGATGAGATGCGCTGTAAACGGTTCAGCCAGGGGAAGACTCATTCTCTCTGCTCTGCGGTGTGGAGATAGTAACTATCCGGATCATGTCACAGATTAACTTTAGGGTATCCACGAGACATTCCATGATTAGTTATCCGTACGGTAGGCGGCCGCATGGCGTATGCAGGCACGCTAACCACACAATTGATTGCGTACTGACGGGCCGGCAGCACCATAATCTGATGCTCGCACAGCACATCGTTCTCACATACAGCCCCAATCTAGGGAACTAGCCCTCTATTTATCTCCTGGTTCCTAATGTCGCACAAGACAGACTCGTACCGACAATACTGCGGTTAAGCGATCACGTTGGACATGCATAGAGACAGCGTGAAACTCATGTAAGCGGCAGCCTGTAGAGAATTGTCGAGTCGTCCTGGTCAATGTTATTCTTGATAATGTCAAAACATAGTCCAAGACGGCACCTAAGGAGGCAAAACATTCCAACAGGACTCGCTAGCTTTGGAAGTGCCAGACGTCCCGGATGGGATCGTAGTACTCCGGCTGCTAATGTTATTGAAGCCGATAGTGAAAGAGGTATTTTGCGGCTAATATCACAAGGCAGAGATAGCTTACTCCACTCTTAGATCCTATGGGAAGAACATAAGATGTGGACTATATGTAGAGCAACGAATTAACGAGCTCAGTTGACACTGATATTCCTGGCGTGTTGTATGACCCAATCAGTAAATCCGTGATCCATGATAGTACAACTCCACTTGAGGACGATTGCTAATCGCTTAAGTAGTTAGACTGCTTAACTTGCTCAGCCACTGGGGGCGCGGTACATTTCCAATCTAACTCTACGAATTATTGAGTGCATTATTCCCATACAGTAAGCCATTTCCGGTGAGTGCTCACCACACAGCGCGTTCTAATTTAAGATTTTAAAGGTAGGTTGCTCCAAAGACAAAGCGTCATACCAATTCCAACACCCCTTGTTTGAGGAAAAGTGACAGTCAGAACCAATCGAATGAAAGCCCGAACTCTAATTGGATTAGTTTATCATATGAAGACCCGATGGCTGGAGCGTCGTGCCCCTGACTATTGATGGGAACATGCGGGCGCTCGGCGTATGAAAGAAAGAGGCGAGCCCCCATGTATGCGTAAGAGCCATTCGGAGAACTGGAACGGAGTGTATAAGCGGGACAATAGGCGCGTCCATTGGATGTCCTGGTCCACTCATTTAACAGCAACCTATCCACCCGCAACGTCATTCCCCTCTAGACCCGCCGAAATCAGTATTCCTTGGGAGGCGTACAAGTCTACCGTTAAGAAGATGACCCTTTGTTAGAGGTATCAGGACCCAGCGAAGCTACTCGCGCACTGCTAATGGAGCGAGAGACTCGGCTCGAACCGCATCGGCACCATTCAGTTTAGCGCACAGGTAGTCCCGACATCGGGCGCTCTTAAGCTATTCGTTCATTCGGCAGCTCACGCGGCTGTGTTCAATTCTGGCTGAGAGTTCAATTGGGCGGTTCAAGGCTGACCTCGTTGCGTATGATAAAAATCAGTAAGGTGCTAAGCTCTGGAAATACTTCATAGGATTGCCCTCGAAGGCATTGGCTCAAAACTAGAGAGCTCCTTGCGCCGGTTAGAGACCGTCGACTGCTCTCACATTGTTCCCGGTTCTCTGGACGACACGTAGATGTTC
seq00024   AGATGTCTTGTCAATAATCAGTTTGGGTAAACGGTGGTCACTAGGACGGCGGCCGTTCCGCGGGAAGCGGATCTGGCAAACGGTATTGGAAGCTCTAGTTAAGCTCCCCGGAAAGGGCTGGGTTGAAGAGGGATTCAATCATTCATTGCAGCTCATAGAAGGCAGGCATCCGCTAAGTTAGTGTAGTTGGTTGATCGAATGGTCCATGTGACTCTCCGACGTTCGACCGTACGGGAGTATTAGGGTCGCCGCGGAAGTTGCGGCAAAATCACATTTATGAGCCTGGGAGGGAGGGTAGGCAGGGGAACTGCCTCCTCGTTTCGATGATTCTCATCCAATTCTTCGTATTCTATGTAAGTCGGCTAGGCAGACGAGATACTAAGGTATAAAGCGAAATCAATCGGCGGTCGTATCCTGAGCAGGTTGACGCTTTTCACGACGCGTTTTTGACTTCTTACTAACTGGACCGCTGGGGAGCGTGTTAAAAAAGACTCACCAGGGGTGTGTGTTTAATCCGATTAATACTTAGACAGGTGTCCCAATATACTGACTTCCGATCTGTCGGATATGACCGTGAGTACATCGGGGTTTGATGAGATGCGCTGTAAACGGTTCAGCCAGGGGAAGACTCATTCTCTCTGCTCTGCGGTGTGGAGATAGTAACTATCCGGATCATGTCACAGATTAACTTTAGGGTATCCACGAGACATTCCATGATTAGTTATCCGTACGGTAGGCGGCCGCATGGCGTATGCAGGCACGCTAACCACACAATTGATTGCGTACTGACGGGCCGGCAGCACCATAATCTGATGCTCGCACAGCACATCGTTCTCACATACAGCCCCAATCTAGGGAACTAGCCCTCTATTTATCTCCTGGTTCCTAATGTCGCACAAGACAGACTCGTACCGACAATACTGCGGTTAAGCGATCACGTTGGACATGCATAGAGACAGCGTGAAACTCATGTAAGCGGCAGCCTGTAGAGAATTGTCGAGTCGTCCTGGTCAATGTTATTCTTGATAATGTCAAAACATAGTCCAAGACGGCACCTAAGGAGGCAAAACATTCCAACAGGACTCGCTAGCTTTGGAAGTGCCAGACGTCCCGGATGGGATCGTAGGACTCCGGCTGCTAATGTTATTGAAGCCGATAGTGAAAGAGGTATTTTGCGGCTAATATCACAAGGCAGAGATAGCTTACTCCACTCTTAGATCCTATGGGAAGAACATAAGATGTGGACTATATGTAGAGCAACGAATTAACGAGCTCAGTTGACACTGATATTCCTGGCGTGTTGTATGACCCAATCAGTAAATCCGTGATCCATGATAGTACAACTCCACTTGAGGACGATTGCTAATCGCTTAAGTAGTTAGACTGCTTAACTTGCTCAGCCACTGGGGGCGCGGTACATTTCCAATCTAACTCTACGAATTATTGAGTGCATTATTCCCATACAGTAAGCCATTTCCGGTGAGTGCTCACCACACAGCGCGTTCTAATTTAAGATTTTAAAGGTAGGTTGCTCCAAAGAGAAAGCGTCATACCAATTCCAACACCCCTTGTTTGAGGAAAAGTGACAGTCAGAACCAATCGAATGAAAGCCCGAACTCTAATTGGATTAGTTTATCATATGAAGACCCGATGGCTGGAGCGTCGTGCCCCTGACTATTGATGGGAACATGCGGGCGCTCGGCGTATGAAAGAAAGAGGCGAGCCCCCATGTATGCGTAAGAGCCATTCGGAGAACTGGAACGGAGTGTATAAGCGGGACAATAGGCGCGTCCATTGGATGTCCTGGTCCACTCATTTAACAGCAACCTATCCACCCGCAACGTCATTCCCCTCTAGACCCGCCGAAATCAGTATTCCTTGGGAGGCGTACAAGTCTACCGTTAAGAAGATGACCCTTTGTTAGAGGTATCAGGACCCAGCGAAGCTACTCGCGCACTGCTAATGGAGCGAGAGACTCGGCTCGAACCGCATCGGCACCATTCAGTTTAGCGCACAGGTAGTCCCGACATCGGGCGCTCTTAAGCTATTCGTTCATTCGGCAGCTCACGCGGCTGTGTTCAATTCTGGCTGAGAGTTCAATTGGGCGGTTCAAGGCTGACCTCGTTGCGTATGATAAAAATCAGTAAGGTGCTAAGCTCTGGAAATACTTCATAGGATTGCCCTCGAAGGCATTGGCTCAAAACTAGAGAGCTCCTTGCGCCGGTTAGAGACCGTCGACTGCTCTCACATTGTTCCCGGTTCTCTGGACGACACGTAGATGTTC
seq00025   AGATGTCTTGTCAATAATCAGTTTGGGTAAACGGTGGTCACTAGGACGGCGGCCGTTCCGCGGGAAGCGGATCTGGCAAACGGTATTGGAAGCTCTAGTTAAGCTCCCCGGAAAGGGCTGGGTTGAAGAGGGATTCAATCATTCATTGCAGCTCATAGAAGGCAGGCATCCGCTAAGTTAGTGTAGTTGGTTGATCGAATGGTCCATGTGACTCTCCGACGTTCGACCGTACGGGAGTATTAGGGTCGCCGCGGAAGTTGCGGCAAAATCACATTTATGAGCCTGGGAGGGAGGGTAGGCAGGGGAACTGCCTCCTCGTTTCGATGATTCTCATCCAATTCTTCGTATTCTATGTAAGTCGGCTAGGCAGACGAGATACTAAGGTATAAAGCGAAATCAATCGGCGGTCGTATCCTGAGCAGGTTGACGCTTTTCACGACGCGTTTTTGACTTCTTACTAACTGGACCGCTGGGGAGCGTGTTAAAAAAGACTCACCAGGGGTGTGTGTTTAATCCGATTAATACTTAGACAGGTGTCCCAATATACTGACTTCCGATCTGTCGGATATGACCGTGAGTACATCGGGGTTTGATGAGATGCGCTGTAAACGGTTCAGCCAGGGGAAGACTCATTCTCTCTGCTCTGCGGTGTGGAGATAGTAACTATCCGGATCATGTCACAGATTAACTTTAGGGTATCCACGAGACATTCCATGATTAGTTATCCGTACGGTAGGCGGCCGCATGGCGTATGCAGGCACGCTAACCACACAATTGATTGCGTACTGACGGGCCGGCAGCACCATAATCTGATGCTCGCACAGCACATCGTTCTCACATACAGCCCCAATCTAGGGAACTAGCCCTCTATTTATCTCCTGGTTCCTAATGTCGCACAAGACAGACTCGTACCGACAATACTGCGGTTAAGCGATCACGTTGGACATGCATAGAGACAGCGTGAAACTCATGTAAGCGGCAGCCTGTAGAGAATTGTCGAGTCGTCCTGGTCAATGTTATTCTTGATAATGTCAAAACATAGTCCAAGACGGCACCTAAGGAGGCAAAACATTCCAACAGGACTCGCTAGCTTTGGAAGTGCCAGACGTCCCGGATGGGATCGTAGTACTCCGGCTGCTAATGTTATTGAAGCCGATAGTGAAAGAGGTATTTTGCGGCTAATATCACAAGGCAGAGATAGCTTACTCCACTCTTAGATCCTATGGGAAGAACATAAGATGTGGACTATATGTAGAGCAACGAATTAACGAGCTCAGTTGACACTGATATTCCTGGCGTGTTGTATGACCCAATCAGTAAATCCGTGATCCATGATAGTACAACTCCACTTGAGGACGATTGCTAATCGCTTAAGTAGTTAGACTGCTTAACTTGCTCAGCCACTGGGGGCGCGGTACATTTCCAATCTAACTCTACGAATTATTGAGTGCATTATTCCCATACAGTAAGCCATTTCCGGTGAGTGCTCACCACACAGCGCGTTCTAATTTAAGATTTTAAAGGTAGGTTGCTCCAAAGACAAAGCGTCATACCAATTCCAACACCCCTTGTTTGAGGAAAAGTGACAGTCAGAACCAATCGAATGAAAGCCCGAACTCTAATTGGATTAGTTTATCATATGAAGACCCGATGGCTGGAGCGTCGTGCCCCTGACTATTGATGGGAACATGCGGGCGCTCGGCGTATGAAAGAAAGAGGCGAGCCCCCATGTATGCGTAAGAGCCATTCGGAGAACTGGAACGGAGTGTATAAGCGGGACAATAGGCGCGTCCATTGGATGTCCTGGTCCACTCATTTAACAGCAACCTATCCACCCGCAACGTCATTCCCCTCTAGACCCGCCGAAATCAGTATTCCTTGGGAGGCGTACAAGTCTACCGTTAAGAAGATGACCCTTTGTTAGAGGTATCAGGACCCAGCGAAGCTACTCGCGCACTGCTAATGGAGCGAGAGACTCGGCTCGAACCGCATCGGCACCATTCAGTTTAGCGCACAGGTAGTCCCGACATCGGGCGCTCTTAAGCTATTCGTTCATTCGGCAGCTCACGCGGCTGTGTTCAATTCTGGCTGAGAGTTCAATTGGGCGGTTCAAGGCTGACCTCGTTGCGTATGATAAAAATCAGTAAGGTGCTAAGCTCTGGAAATACTTCATAGGATTGCCCTCGAAGGCATTGGCTCAAAACTAGAGAGCTCCTTGCGCCGGTTAGAGACCGTCGACTGCTCTCACATTGTTCCCGGTTCTCTGGACGACACGTAGATGTTC
seq00026   AGATGTCTTGTCAATAATCAGTTTGGGTAAACGGTGGTCACTAGGACGGCGGCCGTTCCGCGGGAAGCGGATCTGGCAAACGGTATTGGAAGCTCTAGTTAAGCTCCCCGGAAAGGGCTGGGTTGAAGAGGGATTCAATCATTCATTGCAGCTCATAGAAGGCAGGCATCCGCTAAGTTAGTGTAGTTGGTTGATCGAATGGTCCATGTGACTCTCCGACGTTCGACCGTACGGGAGTATTAGGGTCGCCGCGGAAGTTGCGGCAAAATCACATTTATGAGCCTGGGAGGGAGGGTAGGCAGGGGAACTGCCTCCTCGTTTCGATGATTCTCATCCAATTCTTCGTATTCTATGTAAGTCGGCTAGGCAGACGAGATACTAAGGTATAAAGCGAAATCAATCGGCGGTCGTATCCTGAGCAGGTTGACGCTTTTCACGACGCGTTTTTGACTTCTTACTAACTGGACCGCTGGGGAGCGTGTTAAAAAAGACTCACCAGGGGTGTGTGTTTAATCCGATTAATACTTAGACAGGTGTCCCAATATACTGACTTCCGATCTGTCGGATATGACCGTGAGTACATCGGGGTTTGATGAGATGCGCTGTAAACGGTTCAGCCAGGGGAAGACTCATTCTCTCTGCTCTGCGGTGTGGAGATAGTAACTATCCGGATCATGTCACAGATTAACTTTAGGGTATCCACGAGACATTCCATGATTAGTTATCCGTACGGTAGGCGGCCGCATGGCGTATGCAGGCACGCTAACCACACAATTGATTGCGTACTGACGGGCCGGCAGCACCATAATCTGATGCTCGCACAGCACATCGTTCTCACATACAGCCCCAATCTAGGGAACTAGCCCTCTATTTATCTCCTGGTTCCTAATGTCGCACAAGACAGACTCGTACCGACAATACTGCGGTTAAGCGATCACGTTGGACATGCATAGAGACAGCGTGAAACTCATGTAAGCGGCAGCCTGTAGAGAATTGTCGAGTCGTCCTGGTCAATGTTATTCTTGATAATGTCAAAACATAGTCCAAGACGGCACCTAAGGAGGCAAAACATTCCAACAGGACTCGCTAGCTTTGGAAGTGCCAGACGTCCCGGATGGGATCGTAGTACTCCGGCTGCTAATGTTATTGAAGCCGATAGTGAAAGAGGTATTTTGCGGCTAATATCACAAGGCAGAGATAGCTTACTCCACTCTTAGATCCTATGGGAAGAACATAAGATGTGGACTATATGTAGAGCAACGAATTAACGAGCTCAGTTGACACTGATATTCCTGGCGTGTTGTATGACCCAATCAGTAAATCCGTGATCCATGATAGTACAACTCCACTTGAGGACGATTGCTAATCGCTTAAGTAGTTAGACTGCTTAACTTGCTCAGCCACTGGGGGCGCGGTACATTTCCAATCTAACTCTACGAATTATTGAGTGCATTATTCCCATACAGTAAGCCATTTCCGGTGAGTGCTCACCACACAGCGCGTTCTAATTTAAGATTTTAAAGGTAGGTTGCTCCAAAGACAAAGCGTCATACCAATTCCAACACCCCTTGTTTGAGGAAAAGTGACAGTCAGAACCAATCGAATGAAAGCCCGAACTCTAATTGGATTAGTTTATCATATGAAGACCCGATGGCTGGAGCGTCGTGCCCCTGACTATTGATGGGAACATGCGGGCGCTCGGCGTATGAAAGAAAGAGGCGAGCCCCCATGTATGCGTAAGAGCCATTCGGAGAACTGGAACGGAGTGTATAAGCGGGACAATAGGCGCGTCCATTGGATGTCCTGGTCCACTCATTTAACAGCAACCTATCCACCCGCAACGTCATTCCCCTCTAGACCCGCCGAAATCAGTATTCCTTGGGAGGCGTACAAGTCTACCGTTAAGAAGATGACCCTTTGTTAGAGGTATCAGGACCCAGCGAAGCTACTCGCGCACTGCTAATGGAGCGAGAGACTCGGCTCGAACCGCATCGGCACCATTCAGTTTAGCGCACAGGTAGTCCCGACATCGGGCGCTCTTAAGCTATTCGTTCATTCGGCAGCTCACGCGGCTGTGTTCAATTCTGGCTGAGAGTTCAATTGGGCGGTTCAAGGCTGACCTCGTTGCGTATGATAAAAATCAGTAAGGTGCTAAGCTCTGGAAATACTTCATAGGATTGCCCTCGAAGGCATTGGCTCAAAACTAGAGAGCTCCTTGCGCCGGTTAGAGACCGTCGACTGCTCTCACATTGTTCCCGGTTCTCTGGACGACACGTAGATGTTC
seq00027   AGATGTCTTGTCAATAATCAGTTTGGGTAAACGGTGGTCACTAGGACGGCGGCCGTTCCGCGGGAAGCGGATCTGGCAAACGGTATTGGAAGCTCTAGTTAAGCTCCCCGGAAAGGGCTGGGTTGAAGAGGGATTCAATCATTCATTGCAGCTCATAGAAGGCAGGCATCCGCTAAGTTAGTGTAGTTGGTTGATCGAATGGTCCATGTGACTCTCCGACGTTCGACCGTACGGGAGTATTAGGGTCGCCGCGGAAGTTGCGGCAAAATCACATTTATGAGCCTGGGAGGGAGGGTAGGCAGGGGAACTGCCTCCTCGTTTCGATGATTCTCATCCAATTCTTCGTATTCTATGTAAGTCGGCTAGGCAGACGAGATACTAAGGTATAAAGCGAAATCAATCGGCGGTCGTATCCTGAGCAGGTTGACGCTTTTCACGACGCGTTTTTGACTTCTTACTAACTGGACCGCTGGGGAGCGTGTTAAAAAAGACTCACCAGGGGTGTGTGTTTAATCCGATTAATACTTAGACAGGTGTCCCAATATACTGACTTCCGATCTGTCGGATATGACCGTGAGTACATCGGGGTTTGATGAGATGCGCTGTAAACGGTTCAGCCAGGGGAAGACTCATTCTCTCTGCTCTGCGGTGTGGAGATAGTAACTATCCGGATCATGTCACAGATTAACTTTAGGGTATCCACGAGACATTCCATGATTAGTTATCCGTACGGTAGGCGGCCGCATGGCGTATGCAGGCACGCTAACCACACAATTGATTGCGTACTGACGGGCCGGCAGCACCATAATCTGATGCTCGCACAGCACATCGTTCTCACATACAGCCCCAATCTAGGGAACTAGCCCTCTATTTATCTCCTGGTTCCTAATGTCGCACAAGACAGACTCGTACCGACAATACTGCGGTTAAGCGATCACGTTGGACATGCATAGAGACAGCGTGAAACTCATGTAAGCGGCAGCCTGTAGAGAATTGTCGAGTCGTCCTGGTCAATGTTATTCTTGATAATGTCAAAACATAGTCCAAGACGGCACCTAAGGAGGCAAAACATTCCAACAGGACTCGCTAGCTTTGGAAGTGCCAGACGTCCCGGATGGGATCGTAGTACTCCGGCTGCTAATGTTATTGAAGCCGATAGTGAAAGAGGTATTTTGCGGCTAATATCACAAGGCAGAGATAGCTTACTCCACTCTTAGATCCTATGGGAAGAACATAAGATGTGGACTATATGTAGAGCAACGAATTAACGAGCTCAGTTGACACTGATATTCCTGGCGTGTTGTATGACCCAATCAGTAAATCCGTGATCCATGATAGTACAACTCCACTTGAGGACGATTGCTAATCGCTTAAGTAGTTAGACTGCTTAACTTGCTCAGCCACTGGGGGCGCGGTACATTTCCAATCTAACTCTACGAATTATTGAGTGCATTATTCCCATACAGTAAGCCATTTCCGGTGAGTGCTCACCACACAGCGCGTTCTAATTTAAGATTTTAAAGGTAGGTTGCTCCAAAGACAAAGCGTCATACCAATTCCAACACCCCTTGTTTGAGGAAAAGTGACAGTCAGAACCAATCGAATGAAAGCCCGAACTCTAATTGGATTAGTTTATCATATGAAGACCCGATGGCTGGAGCGTCGTGCCCCTGACTATTGATGGGAACATGCGGGCGCTCGGCGTATGAAAGAAAGAGGCGAGCCCCCATGTATGCGTAAGAGCCATTCGGAGAACTGGAACGGAGTGTATAAGCGGGACAATAGGCGCGTCCATTGGATGTCCTGGTCCACTCATTTAACAGCAACCTATCCACCCGCAACGTCATTCCCCTCTAGACCCGCCGAAATCAGTATTCCTTGGGAGGCGTACAAGTCTACCGTTAAGAAGATGACCCTTTGTTAGAGGTATCAGGACCCAGCGAAGCTACTCGCGCACTGCTAATGGAGCGAGAGACTCGGCTCGAACCGCATCGGCACCATTCAGTTTAGCGCACAGGTAGTCCCGACATCGGGCGCTCTTAAGCTATTCGTTCATTCGGCAGCTCACGCGGCTGTGTTCAATTCTGGCTGAGAGTTCAATTGGGCGGTTCAAGGCTGACCTCGTTGCGTATGATAAAAATCAGTAAGGTGCTAAGCTCTGGAAATACTTCATAGGATTGCCCTCGAAGGCATTGGCTCAAAACTAGAGAGCTCCTTGCGCCGGTTAGAGACCGTCGACTGCTCTCACATTGTTCCCGGTTCTCTGGACGACACGTAGATGTTC
seq00028   AGATGTCTTGTCAATAATCAGTTTGGGTAAACGGTGGTCACTAGGACGGCGGCCGTTCCGCGGGAAGCGGATCTGGCAAACGGTATTGGAAGCTCTAGTTAAGCTCCCCGGAAAGGGCTGGGTTGAAGAGGGATTCAATCATTCATTGCAGCTCATAGAAGGCAGGCATCCGCTAAGTTAGTGTAGTTGGTTGATCGAATGGTCCATGTGACTCTCCGACGTTCGACCGTACGGGAGTATTAGGGTCGCCGCGGAAGTTGCGGCAAAATCACATTTATGAGCCTGGGAGGGAGGGTAGGCAGGGGAACTGCCTCCTCGTTTCGATGATTCTCATCCAATTCTTCGTATTCTATGTAAGTCGGCTAGGCAGACGAGATACTAAGGTATAAAGCGAAATCAATCGGCGGTCGTATCCTGAGCAGGTTGACGCTTTTCACGACGCGTTTTTGACTTCTTACTAACTGGACCGCTGGGGAGCGTGTTAAAAAAGACTCACCAGGGGTGTGTGTTTAATCCGATTAATACTTAGACAGGTGTCCCAATATACTGACTTCCGATCTGTCGGATATGACCGTGAGTACATCGGGGTTTGATGAGATGCGCTGTAAACGGTTCAGCCAGGGGAAGACTCATTCTCTCTGCTCTGCGGTGTGGAGATAGTAACTATCCGGATCATGTCACAGATTAACTTTAGGGTATCCACGAGACATTCCATGATTAGTTATCCGTACGGTAGGCGGCCGCATGGCGTATGCAGGCACGCTAACCACACAATTGATTGCGTACTGACGGGCCGGCAGCACCATAATCTGATGCTCGCACAGCACATCGTTCTCACATACAGCCCCAATCTAGGGAACTAGCCCTCTATTTATCTCCTGGTTCCTAATGTCGCACAAGACAGACTCGTACCGACAATACTGCGGTTAAGCGATCACGTTGGACATGCATAGAGACAGCGTGAAACTCATGTAAGCGGCAGCCTGTAGAGAATTGTCGAGTCGTCCTGGTCAATGTTATTCTTGATAATGTCAAAACATAGTCCAAGACGGCACCTAAGGAGGCAAAACATTCCAACAGGACTCGCTAGCTTTGGAAGTGCCAGACGTCCCGGATGGGATCGTAGTACTCCGGCTGCTAATGTTATTGAAGACGATAGTGAAAGAGGTATTTTGCGGCTAATATCACAAGGCAGAGATAGCTTACTCCACTCTTAGATCCTATGGGAAGAACATAAGATGTGGACTATATGTAGAGCAACGAATTAACGAGCTCAGTTGACACTGATATTCCTGGCGTGTTGTATGACCCAATCAGTAAATCCGTGATCCATGATAGTACAACTCCACTTGAGGACGATTGCTAATCGCTTAAGTAGTTAGACTGCTTAACTTGCTCAGCCACTGGGGGCGCGGTACATTTCCAATCTAACTCTACGAATTATTGAGTGCATTATTCCCATACAGTAAGCCATTTCCGGTGAGTGCTCACCACACAGCGCGTTCTAATTTAAGATTTTAAAGGTAGGTTGCTCCAAAGACAAAGCGTCATACCAATTCCAACACCCCTTGTTTGAGGAAAAGTGACAGTCAGAACCAATCGAATGAAAGCCCGAACTCTAATTGGATTAGTTTATCATATGAAGACCCGATGGCTGGAGCGTCGTGCCCCTGACTATTGATGGGAACATGCGGGCGCTCGGCGTATGAAAGAAAGAGGCGAGCCCCCATGTATGCGTAAGAGCCATTCGGAGAACTGGAACGGAGTGTATAAGCGGGACAATAGGCGCGTCCATTGGATGTCCTGGTCCACTCATTTAACAGCAACCTATCCACCCGCAACGTCATTCCCCTCTAGACCCGCCGAAATCAGTATTCCTTGGGAGGCGTACAAGTCTACCGTTAAGAAGATGACCCTTTGTTAGAGGTATCAGGACCCAGCGAAGCTACTCGCGCACTGCTAATGGAGCGAGAGACTCGGCTCGAACCGCATCGGCACCATTCAGTTTAGCGCACAGGTAGTCCCGACATCGGGCGCTCTTAAGCTATTCGTTCATTCGGCAGCTCACGCGGCTGTGTTCAATTCTGGCTGAGAGTTCAATTGGGCGGTTCAAGGCTGACCTCGTTGCGTATGATAAAAATCAGTAAGGTGCTAAGCTCTGGAAATACTTCATAGGATTGCCCTCGAAGGCATTGGCTCAAAACTAGAGAGCTCCTTGCGCCGGTTAGAGACCGTCGACTGCTCTCACATTGTTCCCGGTTCTCTGGACGACACGTAGATGTTC
seq00029   AGATGTCTTGTCAATAATCAGTTTGGGTAAACGGTGGTCACTAGGACGGCGGCCGTTCCGCGGGAAGCGGATCTGGCAAACGGTATTGGAAGCTCTAGTTAAGCTCCCCGGAAAGGGCTGGGTTGAAGAGGGATTCAATCATTCATTGCAGCTCATAGAAGGCAGGCATCCGCTAAGTTAGTGTAGTTGGTTGATCGAATGGTCCATGTGACTCTCCGACGTTCGACCGTACGGGAGTATTAGGGTCGCCGCGGAAGTTGCGGCAAAATCACATTTATGAGCCTGGGAGGGAGGGTAGGCAGGGGAACTGCCTCCTCGTTTCGATGATTCTCATCCAATTCTTCGTATTCTATGTAAGTCGGCTAGGCAGACGAGATACTAAGGTATAAAGCGAAATCAATCGGCGGTCGTATCCTGAGCAGGTTGACGCTTTTCACGACGCGTTTTTGACTTCTTACTAACTGGACCGCTGGGGAGCGTGTTAAAAAAGACTCACCAGGGGTGTGTGTTTAATCCGATTAATACTTAGACAGGTGTCCCAATATACTGACTTCCGATCTGTCGGATATGACCGTGAGTACATCGGGGTTTGATGAGATGCGCTGTAAACGGTTCAGCCAGGGGAAGACTCATTCTCTCTGCTCTGCGGTGTGGAGATAGTAACTATCCGGATCATGTCACAGATTAACTTTAGGGTATCCACGAGACATTCCATGATTAGTTATCCGTACGGTAGGCGGCCGCATGGCGTATGCAGGCACGCTAACCACACAATTGATTGCGTACTGACGGGCCGGCAGCACCATAATCTGATGCTCGCACAGCACATCGTTCTCACATACAGCCCCAATCTAGGGAACTAGCCCTCTATTTATCTCCTGGTTCCTAATGTCGCACAAGACAGACTCGTACCGACAATACTGCGGTTAAGCGATCACGTTGGACATGCATAGAGACAGCGTGAAACTCATGTAAGCGGCAGCCTGTAGAGAATTGTCGAGTCGTCCTGGTCAATGTTATTCTTGATAATGTCAAAACATAGTCCAAGACGGCACCTAAGGAGGCAAAACATTCCAACAGGACTCGCTAGCTTTGGAAGTGCCAGACGTCCCGGATGGGATCGTAGTACTCCGGCTGCTAATGTTATTGAAGCCGATAGTGAAAGAGGTATTTTGCGGCTAATATCACAAGGCAGAGATAGCTTACTCCACTCTTAGATCCTATGGGAAGAACATAAGATGTGGACTATATGTAGAGCAACGAATTAACGAGCTCAGTTGACACTGATATTCCTGGCGTGTTGTATGACCCAATCAGTAAATCCGTGATCCATGATAGTACAACTCCACTTGAGGACGATTGCTAATCGCTTAAGTAGTTAGACTGCTTAACTTGCTCAGCCACTGGGGGCGCGGTACATTTCCAATCTAACTCTACGAATTATTGAGTGCATTATTCCCAGACAGTAAGCCATTTCCGGTGAGTGCTCACCACACAGCGCGTTCTAATTTAAGATTTTAAAGGTAGGTTGCTCCAAAGACAAAGCGTCATACCAATTCCAACACCCCTTGTTTGAGGAAAAGTGACAGTCAGAACCAATCGAATGAAAGCCCGAACTCTAATTGGATTAGTTTATCATATGAAGACCCGATGGCTGGAGCGTCGTGCCCCTGACTATTGATGGGAACATGCGGGCGCTCGGCGTATGAAAGAAAGAGGCGAGCCCCCATGTATGCGTAAGAGCCATTCGGAGAACTGGAACGGAGTGTATAAGCGGGACAATAGGCGCGTCCATTGGATGTCCTGGTCCACTCATTTAACAGCAACCTATCCACCCGCAACGTCATTCCCCTCTAGACCCGCCGAAATCAGTATTCCTTGGGAGGCGTACAAGTCTACCGTTAAGAAGATGACCCTTTGTTAGAGGTATCAGGACCCAGCGAAGCTACTCGCGCACTGCTAATGGAGCGAGAGACTCGGCTCGAACCGCATCGGCACCATTCAGTTTAGCGCACAGGTAGTCCCGACATCGGGCGCTCTTAAGCTATTCGTTCATTCGGCAGCTCACGCGGCTGTGTTCAATTCTGGCTGAGAGTTCAATTGGGCGGTTCAAGGCTGACCTCGTTGCGTATGATAAAAATCAGTAAGGTGCTAAGCTCTGGAAATACTTCATAGGATTGCCCTCGAAGGCATTGGCTCAAAACTAGAGAGCTCCTTGCGCCGGTTAGAGACCGTCGACTGCTCTCACATTGTTCCCGGTTCTCTGGACGACACGTAGATGTTC
seq00030   AGATGTCTTGTCAATAATCAGTTTGGGTAAACGGTGGTCACTAGGACGGCGGCCGTTCCGCGGGAAGCGGATCTGGCAAACGGTATTGGAAGCTCTAGTTAAGCTCCCCGGAAAGGGCTGGGTTGAAGAGGGATTCAATCATTCATTGCAGCTCATAGAAGGCAGGCATCCGCTAAGTTAGTGTAGTTGGTTGATCGAATGGTCCATGTGACTCTCCGACGTTCGACCGTACGGGAGTATTAGGGTCGCCGCGGAAGTTGCGGCAAAATCACATTTATGAGCCTGGGAGGGAGGGTAGGCAGGGGAACTGCCTCCTCGTTTCGATGATTCTCATCCAATTCTTCGTATTCTATGTAAGTCGGCTAGGCAGACGAGATACTAAGGTATAAAGCGAAATCAATCGGCGGTCGTATCCTGAGCAGGTTGACGCTTTTCACGACGCGTTTTTGACTTCTTACTAACTGGACCGCTGGGGAGCGTGTTAAAAAAGACTCACCAGGGGTGTGTGTTTAATCCGATTAATACTTAGACAGGTGTCCCAATATACTGACTTCCGATCTGTCGGATATGACCGTGAGTACATCGGGGTTTGATGAGATGCGCTGTAAACGGTTCAGCCAGGGGAAGACTCATTCTCTCTGCTCTGCGGTGTGGAGATAGTAACTATCCGGATCATGTCACAGATTAACTTTAGGGTATCCACGAGACATTCCATGATTAGTTATCCGTACGGTAGGCGGCCGCATGGCGTATGCAGGCACGCTAACCACACAATTGATTGCGTACTGACGGGCCGGCAGCACCATAATCTGATGCTCGCACAGCACATCGTTCTCACATACAGCCCCAATCTAGGGAACTAGCCCTCTATTTATCTCCTGGTTCCTAATGTCGCACAAGACAGACTCGTACCGACAATACTGCGGTTAAGCGATCACGTTGGACATGCATAGAGACAGCGTGAAACTCATGTAAGCGGCAGCCTGTAGAGAATTGTCGAGTCGTCCTGGTCAATGTTATTCTTGATAATGTCAAAACATAGTCCAAGACGGCACCTAAGGAGGCAAAACATTCCAACAGGACTCGCTAGCTTTGGAAGTGCCAGACGTCCCGGATGGGATCGTAGTACTCCGGCTGCTAATGTTATTGAAGCCGATAGTGAAAGAGGTATTTTGCGGCTAATATCACAAGGCAGAGATAGCTTACTCCACTCTTAGATCCTATGGGAAGAACATAAGATGTGGACTATATGTAGAGCAACGAATTAACGAGCTCAGTTGACACTGATATTCCTGGCGTGTTGTATGACCCAATCAGTAAATCCGTGATCCATGATAGTACAACTCCACTTGAGGACGATTGCTAATCGCTTAAGTAGTTAGACTGCTTAACTTGCTCAGCCACTGGGGGCGCGGTACATTTCCAATCTAACTCTACGAATTATTGAGTGCATTATTCCCATACAGTAAGCCATTTCCGGTGAGTGCTCACCACACAGCGCGTTCTAATTTAAGATTTTAAAGGTAGGTTGCTCCAAAGACAAAGCGTCATACCAATTCCAACACCCCTTGTTTGAGGAAAAGTGACAGTCAGAACCAATCGAATGAAAGCCCGAACTCTAATTGGATTAGTTTATCATATGAAGACCCGATGGCTGGAGCGTCGTGCCCCTGACTATTGATGGGAACATGCGGGCGCTCGGCGTATGAAAGAAAGAGGCGAGCCCCCATGTATGCGTAAGAGCCATTCGGAGAACTGGAACGGAGTGTATAAGCGGGACAATAGGCGCGTCCATTGGATGTCCTGGTCCACTCATTTAACAGCAACCTATCCACCCGCAACGTCATTCCCCTCTAGACCCGCCGAAATCAGTATTCCTTGGGAGGCGTACAAGTCTACCGTTAAGAAGATGACCCTTTGTTAGAGGTATCAGGACCCAGCGAAGCTACTCGCGCACTGCTAATGGAGCGAGAGACTCGGCTCGAACCGCATCGGCACCATTCAGTTTAGCGCACAGGTAGTCCCGACATCGGGCGCTCTTAAGCTATTCGTTCATTCGGCAGCTCACGCGGCTGTGTTCAATTCTGGCTGAGAGTTCAATTGGGCGGTTCAAGGCTGACCTCGTTGCGTATGATAAAAATCAGTAAGGTGCTAAGCTCTGGAAATACTTCATAGGATTGCCCTCGAAGGCATTGGCTCAAAACTAGAGAGCTCCTTGCGCCGGTTAGAGACCGTCGACTGCTCTCACATTGTTCCCGGTTCTCTGGACGACACGTAGATGTTC
seq00031   AGATGTCTTGTCAATAATCAGTTTGGGTAAACGGTGGTCACTAGGACGGCGGCCGTTCCGCGGGAAGCGGATCTGGCAAACGGTATTGGAAGCTCTAGTTAAGCTCCCCGGAAAGGGCTGGGTTGAAGAGGGATTCAATCATTCATTGCAGCTCATAGAAGGCAGGCATCCGCTAAGTTAGTGTAGTTGGTTGATCGAATGGTCCAAGTGACTCTCCGACGTTCGACCGTACGGGAGTATTAGGGTCGCCGCGGAAGTTGCGGCAAAATCACATTTATGAGCCTGGGAGGGAGGGTAGGCAGGGGAACTGCCTCCTCGTTTCGATGATTCTCATCCAATTCTTCGTATTCTATGTAAGTCGGCTAGGCAGACGAGATACTAAGGTATAAAGCGAAATCAATCGGCGGTCGTATCCTGAGCAGGTTGACGCTTTTCACGACGCGTTTTTGACTTCTTACTAACTGGACCGCTGGGGAGCGTGTTAAAAAAGACTCACCAGGGGTGTGTGTTTAATCCGATTAATACTTAGACAGGTGTCCCAATATACTGACTTCCGATCTGTCGGATATGACCGTGAGTACATCGGGGTTTGATGAGATGCGCTGTAAACGGTTCAGCCAGGGGAAGACTCATTCTCTCTGCTCTGCGGTGTGGAGATAGTAACTATCCGGATCATGTCACAGATTAACTTTAGGGTATCCACGAGACATTCCATGATTAGTTATCCGTACGGTAGGCGGCCGCATGGCGTATGCAGGCACGCTAACCACACAATTGATTGCGTACTGACGGGCCGGCAGCACCATAATCTGATGCTCGCACAGCACATCGTTCTCACATACAGCCCCAATCTAGGGAACTAGCCCTCTATTTATCTCCTGGTTCCTAATGTCGCACAAGACAGACTCGTACCGACAATACTGCGGTTAAGCGATCACGTTGGACATGCATAGAGACAGCGTGAAACTCATGTAAGCGGCAGCCTGTAGAGAATTGTCGAGTCGTCCTGGTCAATGTTATTCTTGATAATGTCAAAACATAGTCCAAGACGGCACCTAAGGAGGCAAAACATTCCAACAGGACTCGCTAGCTTTGGAAGTGCCAGACGTCCCGGATGGGATCGTAGTACTCCGGCTGCTAATGTTATTGAAGCCGATAGTGAAAGAGGTATTTTGCGGCTAATATCACAAGGCAGAGATAGCTTACTCCACTCTTAGATCCTATGGGAAGAACATAAGATGTGGACTATATGTAGAGCAACGAATTAACGAGCTCAGTTGACACTGATATTCCTGGCGTGTTGTATGACCCAATCAGTAAATCCGTGATCCATGATAGTACAACTCCACTTGAGGACGATTGCTAATCGCTTAAGTAGTTAGACTGCTTAACTTGCTCAGCCACTGGGGGCGCGGTACATTTCCAATCTAACTCTACGAATTATTGAGTGCATTATTCCCAGACAGTAAGCCATTTCCGGTGAGTGCTCACCACACAGCGCGTTCTAATTTAAGATTTTAAAGGTAGGTTGCTCCAAAGACAAAGCGTCATACCAATTCCAACACCCCTTGTTTGAGGAAAAGTGACAGTCAGAACCAATCGAATGAAAGCCCGAACTCTAATTGGATTAGTTTATCATATGAAGACCCGATGGCTGGAGCGTCGTGCCCCTGACTATTGATGGGAACATGCGGGCGCTCGGCGTATGAAAGAAAGAGGCGAGCCCCCATGTATGCGTAAGAGCCATTCGGAGAACTGGAACGGAGTGTATAAGCGGGACAATAGGCGCGTCCATTGGATGTCCTGGTCCACTCATTTAACAGCAACCTATCCACCCGCAACGTCATTCCCCTCTAGACCCGCCGAAATCAGTATTCCTTGGGAGGCGTACAAGTCTACCGTTAAGAAGATGACCCTTTGTTAGAGGTATCAGGACCCAGCGAAGCTACTCGCGCACTGCTAATGGAGCGAGAGACTCGGCTCGAACCGCATCGGCACCATTCAGTTTAGCGCACAGGTAGTCCCGACATCGGGCGCTCTTAAGCTATTCGTTCATTCGGCAGCTCACGCGGCTGTGTTCAATTCTGGCTGAGAGTTCAATTGGGCGGTTCAAGGCTGACCTCGTTGCGTATGATAAAAATCAGTAAGGTGCTAAGCTCTGGAAATACTTCATAGGATTGCCCTCGAAGGCATTGGCTCAAAACTAGAGAGCTCCTTGCGCCGGTTAGAGACCGTCGACTGCTCTCACATTGTTCCCGGTTCTCTGGACGACACGTAGATGTTC
seq00032   AGATGTCTTGTCAATAATCAGTTTGGGTAAACGGTGGTCACTAGGACGGCGGCCGTTCCGCGGGAAGCGGATCTGGCAAACGGTATTGGAAGCTCTAGTTAAGCTCCCCGGAAAGGGCTGGGTTGAAGAGGGATTCAATCATTCATTGCAGCTCATAGAAGGCAGGCATCCGCTAAGTTAGTGTAGTTGGTTGATCGAATGGTCCATGTGACTCTCCGACGTTCGACCGTACGGGAGTATTAGGGTCGCCGCGGAAGTTGCGGCAAAATCACATTTATGAGCCTGGGAGGGAGGGTAGGCAGGGGAACTGCCTCCTCGTTTCGATGATTCTCATCCAATTCTTCGTATTCTATGTAAGTCGGCTAGGCAGACGAGATACTAAGGTATAAAGCGAAATCAATCGGCGGTCGTATCCTGAGCAGGTTGACGCTTTTCACGACGCGTTTTTGACTTCTTACTAACTGGACCGCTGGGGAGCGTGTTAAAAAAGACTCACCAGGGGTGTGTGTTTAATCCGATTAATACTTAGACAGGTGTCCCAATATACTGACTTCCGATCTGTCGGATATGACCGTGAGTACATCGGGGTTTGATGAGATGCGCTGTAAACGGTTCAGCCAGGGGAAGACTCATTCTCTCTGCTCTGCGGTGTGGAGATAGTAACTATCCGGATCATGTCACAGATTAACTTTAGGGTATCCACGAGACATTCCATGATTAGTTATCCGTACGGTAGGCGGCCGCATGGCGTATGCAGGCACGCTAACCACACAATTGATTGCGTACTGACGGGCCGGCAGCACCATAATCTGATGCTCGCACAGCACATCGTTCTCACATACAGCCCCAATCTAGGGAACTAGCCCTCTATTTATCTCCTGGTTCCTAATGTCGCACAAGACAGACTCGTACCGACAATACTGCGGTTAAGCGATCACGTTGGACATGCATAGAGACAGCGTGAAACTCATGTAAGCGGCAGCCTGTAGAGAATTGTCGAGTCGTCCTGGTCAATGTTATTCTTGATAATGTCAAAACATAGTCCAAGACGGCACCTAAGGAGGCAAAACATTCCAACAGGACTCGCTAGCTTTGGAAGTGCCAGACGTCCCGGATGGGATCGTAGTACTCCGGCTGCTAATGTTATTGAAGCCGATAGTGAAAGAGGTATTTTGCGGCTAATATCACAAGGCAGAGATAGCTTACTCCACTCTTAGATCCTATGGGAAGAACATAAGATGTGGACTATATGTAGAGCAACGAATTAACGAGCTCAGTTGACACTGATATTCCTGGCGTGTTGTATGACCCAATCAGTAAATCCGTGATCCATGATAGTACAACTCCACTTGAGGACGATTGCTAATCGCTTAAGTAGTTAGACTGCTTAACTTGCTCAGCCACTGGGGGCGCGGTACATTTCCAATCTAACTCTACGAATTATTGAGTGCATTATTCCCATACAGTAAGCCATTTCCGGTGAGTGCTCACCACACAGCGCGTTCTAATTTAAGATTTTAAAGGTAGGTTGCTCCAAAGAGAAAGCGTCATACCAATTCCAACACCCCTTGTTTGAGGAAAAGTGACAGTCAGAACCAATCGAATGAAAGCCCGAACTCTAATTGGATTAGTTTATCATATGAAGACCCGATGGCTGGAGCGTCGTGCCCCTGACTATTGATGGGAACATGCGGGCGCTCGGCGTATGAAAGAAAGAGGCGAGCCCCCATGTATGCGTAAGAGCCATTCGGAGAACTGGAACGGAGTGTATAAGCGGGACAATAGGCGCGTCCATTGGATGTCCTGGTCCACTCATTTAACAGCAACCTATCCACCCGCAACGTCATTCCCCTCTAGACCCGCCGAAATCAGTATTCCTTGGGAGGCGTACAAGTCTACCGTTAAGAAGATGACCCTTTGTTAGAGGTATCAGGACCCAGCGAAGCTACTCGCGCACTGCTAATGGAGCGAGAGACTCGGCTCGAACCGCATCGGCACCATTCAGTTTAGCGCACAGGTAGTCCCGACATCGGGCGCTCTTAAGCTATTCGTTCATTCGGCAGCTCACGCGGCTGTGTTCAATTCTGGCTGAGAGTTCAATTGGGCGGTTCAAGGCTGACCTCGTTGCGTATGATAAAAATCAGTAAGGTGCTAAGCTCTGGAAATACTTCATAGGATTGCCCTCGAAGGCATTGGCTCAAAACTAGAGAGCTCCTTGCGCCGGTTAGAGACCGTCGACTGCTCTCACATTGTTCCCGGTTCTCTGGACGACACGTAGATGTTC
seq00033   AGATGTCTTGTCAATAATCAGTTTGGGTAAACGGTGGTCACTAGGACGGCGGCCGTTCCGCGGGAAGCGGATCTGGCAAACGGTATTGGAAGCTCTAGTTAAGCTCCCCGGAAAGGGCTGGGTTGAAGAGGGATTCAATCATTCATTGCAGCTCATAGAAGGCAGGCATCCGCTAAGTTAGTGTAGTTGGTTGATCGAATGGTCCATGTGACTCTCCGACGTTCGACCGTACGGGAGTATTAGGGTCGCCGCGGAAGTTGCGGCAAAATCACATTTATGAGCCTGGGAGGGAGGGTAGGCAGGGGAACTGCCTCCTCGTTTCGATGATTCTCATCCAATTCTTCGTATTCTATGTAAGTCGGCTAGGCAGACGAGATACTAAGGTATAAAGCGAAATCAATCGGCGGTCGTATCCTGAGCAGGTTGACGCTTTTCACGACGCGTTTTTGACTTCTTACTAACTGGACCGCTGGGGAGCGTGTTAAAAAAGACTCACCAGGGGTGTGTGTTTAATCCGATTAATACTTAGACAGGTGTCCCAATATACTGACTTCCGATCTGTCGGATATGACCGTGAGTACATCGGGGTTTGATGAGATGCGCTGTAAACGGTTCAGCCAGGGGAAGACTCATTCTCTCTGCTCTGCGGTGTGGAGATAGTAACTATCCGGATCATGTCACAGATTAACTTTAGGGTATCCACGAGACATTCCATGATTAGTTATCCGTACGGTAGGCGGCCGCATGGCGTATGCAGGCACGCTAACCACACAATTGATTGCGTACTGACGGGCCGGCAGCACCATAATCTGATGCTCGCACAGCACATCGTTCTCACATACAGCCCCAATCTAGGGAACTAGCCCTCTATTTATCTCCTGGTTCCTAATGTCGCACAAGACAGACTCGTACCGACAATACTGCGGTTAAGCGATCACGTTGGACATGCATAGAGACAGCGTGAAACTCATGTAAGCGGCAGCCTGTAGAGAATTGTCGAGTCGTCCTGGTCAATGTTATTCTTGATAATGTCAAAACATAGTCCAAGACGGCACCTAAGGAGGCAAAACATTCCAACAGGACTCGCTAGCTTTGGAAGTGCCAGACGTCCCGGATGGGATCGTAGTACTCCGGCTGCTAATGTTATTGAAGACGATAGTGAAAGAGGTATTTTGCGGCTAATATCACAAGGCAGAGATAGCTTACTCCACTCTTAGATCCTATGGGAAGAACATAAGATGTGGACTATATGTAGAGCAACGAATTAACGAGCTCAGTTGACACTGATATTCCTGGCGTGTTGTATGACCCAATCAGTAAATCCGTGATCCATGATAGTACAACTCCACTTGAGGACGATTGCTAATCGCTTAAGTAGTTAGACTGCTTAACTTGCTCAGCCACTGGGGGCGCGGTACATTTCCAATCTAACTCTACGAATTATTGAGTGCATTATTCCCATACAGTAAGCCATTTCCGGTGAGTGCTCACCACACAGCGCGTTCTAATTTAAGATTTTAAAGGTAGGTTGCTCCAAAGACAAAGCGTCATACCAATTCCAACACCCCTTGTTTGAGGAAAAGTGACAGTCAGAACCAATCGAATGAAAGCCCGAACTCTAATTGGATTAGTTTATCATATGAAGACCCGATGGCTGGAGCGTCGTGCCCCTGACTATTGATGGGAACATGCGGGCGCTCGGCGTATGAAAGAAAGAGGCGAGCCCCCATGTATGCGTAAGAGCCATTCGGAGAACTGGAACGGAGTGTATAAGCGGGACAATAGGCGCGTCCATTGGATGTCCTGGTCCACTCATTTAACAGCAACCTATCCACCCGCAACGTCATTCCCCTCTAGACCCGCCGAAATCAGTATTCCTTGGGAGGCGTACAAGTCTACCGTTAAGAAGATGACCCTTTGTTAGAGGTATCAGGACCCAGCGAAGCTACTCGCGCACTGCTAATGGAGCGAGAGACTCGGCTCGAACCGCATCGGCACCATTCAGTTTAGCGCACAGGTAGTCCCGACATCGGGCGCTCTTAAGCTATTCGTTCATTCGGCAGCTCACGCGGCTGTGTTCAATTCTGGCTGAGAGTTCAATTGGGCGGTTCAAGGCTGACCTCGTTGCGTATGATAAAAATCAGTAAGGTGCTAAGCTCTGGAAATACTTCATAGGATTGCCCTCGAAGGCATTGGCTCAAAACTAGAGAGCTCCTTGCGCCGGTTAGAGACCGTCGACTGCTCTCACATTGTTCCCGGTTCTCTGGACGACACGTAGATGTTC
