# Supplementary material for: How Good Are Indirect Tests at Detecting Recombination in Human mtDNA?
Source: G3 (Bethesda). 2013 Jul 1;3(7):1095–104. doi: 10.1534/g3.113.006510 (PMC3704238; doi:10.1534/g3.113.006510)
Supplement: Supporting Information [file supp_g3.113.006510_FileS2.gz › SequenceData/mtDNA_ratehet&popgrowth/10/3rdbase/Infiles/10_52-new.txt]

33 2284
seq00001   GTATGTCGGCTCACGGCGTTTCCGATCTTAGGATGCCTGACCTTGCTATAGAGTCGGACAACCCCTTCCACGTCACGCGACGGCATGACTCCACGTGGCTTGCAAATAATTCAACGACTATGAAGTCTTTGTACCAGTTCGGCCTTTGTCCTGTAGCCGAGAATTTGCGTGGCGCCTGCCTCGCTGTATAGTTGTCAATACCCCTGCTTAGGAAGATCGTCGTATATGTCTCTTGGTGGCTCAATCTTTAGTGCTAGTTATGGACCTTGGGATCGCCATATAGCTTAAGCTGCCACGGGAGGATATAAGGATAGGCCAAATTCGACGCGGTGGAATGGGTGTCAACTAAACGGGACGTGTGTGGGACGACTGATCATAAGCCAATGGGGAACAGAGTCTACTTGCAGTCTTCCCGGCTCCCAGGTCGGGTTGGGGGGGGATATAATAGACTTAAACAACACAGGGTCAGCAGAATGAGGTAGTGGGGGGCTGAATGTATGGCAATTAGACTAAAGAGACAGTGCAAAGATACTGATTCCGGAACTACCTGGTTATTCTTAAGGATACTTGACACTGCCGGTAACATCGCGGTTATCGTGACCTCTTTGAGCTACAAATGACCGTAGGCATGGGGGAGAGAGGATTTCTTCTCAGCAACGGATCCAGCGAAAGCTAACATGCCGATAAAATCAGAATGGAAAACACATTTAGAATCGTTTAAGTATGAATGTCCATAAGTTAATTTCATCCTGCTGAATCCAACGTAATTCGACCCGATTACTGGCTTCTTACCTGCGGTATAGACATGGGAAGGATTGTTCGTTGGCATAGGCACCTCAGTAGAGGCGCTGCGGTCAAGTATATTTGACTGTCGAGTATCTGCACACTACATATATCTGACAGCGGCCGTAGGGCCCTGCATACCTTAGATCGGAGATATTGAGCGACGTAGGGCCATGCTCTGTGATAAGTTACAATTGTAGGAAAAAGGCTCGGATAAAGGACGGTGTACCGAACCTCCTCTAGAGGCGATACTACCTATTAAATGGTAATTCTGATCCCGTTCCCCTATCTACAAGACCCGCTTATTCCCCTGGATAGGGTAAGGCTCGGTAGATTCACCCATGGGTGCGTGTTTCCTTAGGCATCGTCGTAAACAACGACGCTGTATCTACGCGCATTGATCCACAGTGTAGTCTTACTCAGTGTTAACTAGCGTCGAACGCGATACAGCTCTTCCCAAGGCTAGCCAAGTAGGATAATAGCGATCCGCTTGCGCCTGATCGATGGGTTCGGGCTGGCGCAGTTCATCTGATCCTAACCCGGAAAATTATTCGTTAGAGATGTCTATACCTGCAGGTCTTAAGCGAGATTCACGCGCCGACGCAAGTTGTATTGTCGGGCGTTGAGCTTACAGGTATTTTAGGGGGGAAGCCCGCAATTTAAGGTGATCGATACTTTTATGTGACCTCCGGGAAGCCATTCACATTGCGTAGGTTGTGGGTGGGGTCACTCGTGGTCCAATAGCAGAGAATCTTGAAACACACTCGATATCTATTCGTCGCCGATGCATTGTCTTCATAACTTCTGCGTTGACAAACGGTGACATCGTCAGGCATCAGCCGTCGCCTGAGTGGCGTCTCGTCCTAGCTTCGATGCTCCTAGCTGTGTTTCTACAGCATCCCGGGGGGTTGCTATAAATCGCATGAGGGTAAGTAACCAAGTAACTCTGAGCGCAATCCACATCCGAATAAACCAGGCACTCCCTTCGGAACGCCAAATCCATGAAATGGTGGGTGGATTCTGGGCCAGGATTTTAACTATATTCCTGCACCAAGGTGGATGCGCTCGGATTGGAGGCTCAGTTCTCGCTCCACCGTATCCCGCACCGGTATGTCCTTGTCGGCCTCGTGTGAAGACTCTGGCACGTCGGAGCCCGGGTTCTTAAACATCACAATGGACAGGCTAGTAGTCCGCGCAACATTCACCTAGCAGGGCCAAGTAGGCGCCCACTTTCGATCCGAAAACGTTGGAGCGGATTCTCGATGCCTACAAGGAGATCGGGTGACGGGGGCTTATGCCACTAGACTGCTGCCCGTATACAAGCGGGTGCCCGGTCATGGGCAGGCGCGGGTATGAGCAGCCTTCGTATGGGGCGTACATGTGACCTTACTCTGTGGTAGCGCAGGAGATCAGCTCTAAGCAGGTCCGATTAGTTAGATGCTAGGGGCCGAAGCGGCATTATATTTTGAACAGTAGAGGTATATGATACCGTCGGTTGGGT
seq00002   GTATGTCGGCTCACGGCGTTTCCGATCTTAGGATGCCTGACCTTGCTATAGAGTCGGACAACCCCTTCCACGTCACGCGACGGCATGACTCCACGTGGCTTGCAAATAATTCAACGACTATGAAGTCTTTGTACCAGTTCGGCCTTTGTCCTGTAGCCGAGAATTTGCGTGGCGCCTGCCTCGCTGTATAGTTGTCAATACCCCTGCTTAGGAAGATCGTCGTATATGTCTCTTGGTGGCTCAATCTTTAGTGCTAGTTATGGACCTTGGGATCGCCATATAGCTTAAGCTGCCACGGGAGGATATAAGGATAGGCCAAATTCGACGCGGTGGAATGGGTGTCAACTAAACGGGACGTGTGTGGGACGACTGATCAAAAGCCAATGGGGAACAGAGTCTACTTGCAGTCTTCCCGGCTCCCAGGTCGGGTTGGGGGGGGATATAATAGACTTAAACAACACAGGGTCAGCAGAATGAGGTAGTGGGGGGCTGAATGTATGGCAATTAGACTAAAGAGACAGTGCAAAGATACTGATTCCGGAACTACCTGGTTATTCTTAAGGATACTTGACACTGCCGGTAACATCGCGGTTATCGTGACCTCTTTGAGCTACAAATGACCGTAGGCATGGGGGAGAGAGGATTTCTTCTCAGCAACGGATCCAGCGAAAGCTAACATGCCGATAAAATCAGAATGGAAAACACATTTAGAATCGTTTAAGTATGAATGTCCATAAGTTAATTTCATCCTGCTGAATCCAACGTAATTCGACCCGATTACTGGCTTCTTACCTGCGGTATAGACATGGGAAGGATTGTTCGTTGGCATAGGCACCTCAGTAGAGGCGCTGCGGTCAAGTATATTTGACTGTCGAGTATCTGCACACTACATATATCTGACAGCGGCCGTAGGGCCCTGCATACCTTAGATCGGAGATATTGAGCGACGTAGGGCCATGCTCTGTGATAAGTTACAATTGTAGGAAAAAGGCTCGGATAAAGGACGGTGTACCGAACCTCCTCTAGAGGCGATACTACCTATTAAATGGTAATTCTGATCCCGTTCCCCTATCTACAAGACCCGCTTATTCCCCTGGATAGGGTAAGGCTCGGTAGATTCACCCATGGGTGCGTGTTTCCTTAGGCATCGTCGTGAACAACGACGCTGTATCTACGCGCATTGATCCACAGTGTAGTCTTACTCAGTGTTAACTAGCGTCGAACGCGATACAGCTCTTCCCAAGGCTAGCCAAGTAGGATAATAGCGATCCGCTTGCGCCTGATCGATGGGTTCGGGCTGGCGCAGTTCATCTGATCCTAACCCGGAAAATTATTCGTTAGAGATGTCTATACCTGCAGGTCTTAAGCGAGATTCACGCGCCGACGCAAGTTGTATTGTCGGGCGTTGAGCTTACAGGTATTTTAGGGGGGAAGCCCGCAATTTAAGGTGATCGATACTTTTATGTGACCTCCGGGAAGCCATTCACATTGCGTAGGTTGTGGGTGGGGTCACTCGTGGTCCAATAGCAGAGAATCTTGAAACACACTCGATATCTATTCGTCGCCGATGCATTGTCTTCATAACTTCTGCGTTGACAAACGGTGACATCGTCAGGCATCAGCCGTCGCCTGAGTGGCGTCTCGTCCTAGCTTCGATGCTCCTAGCTGTGTTTCTACAGCATCCCGGGGGGTTGCTATAAATCGCATGAGGGTAAGTAACCAAGTAACTCTGAGCGCAATCCACATCCGAATAAACCAGGCACTCCCTTCGGAACGCCAAATCCATGAAATGGTGGGTGGATTCTGGGCCAGGATTTTAACTATATTCCTGCACCAAGGTGGATGCGCTCGGATTGGAGGCTCAGTTCTCGCTCCACCGTATCCCGCACCGGTATGTCCTTGTCGGCCTCGTGTGAAGACTCTGGCACGTCGGAGCCCGGGTTCTTAAACATCACAATGGACAGGCTAGTAGTCCGCGCAACATTCACCTAGCAGGGCCAAGTAGGCGCCCACTTTCGATCCGAAAACGTTGGAGCGGATTCTCGATGCCTACAAGGAGATCGGGTGACGGGGGCTTATGCCACTAGACTGCTGCCCGTATACAAGCGGGTGCCCGGTCATGGGCAGGCGCGGGTATGAGCAGCCTTCGTATGGGGCGTACATGTGACCTTACTCTGTGGTAGCGCAGGAGATCAGCTCTAAGCAGGTCCGATTAGTTAGATGCTAGGGGCCGAAGCGGCATTATATTTTGAACAGTAGAGGTATATGATACCGTCGGTTGGGT
seq00003   GTATGTCGGCTCACGGCGTTTCCGATCTTAGGATGCCTGACCTTGCTATAGAGTCGGACAACCCCTTCCACGTCACGCGACGGCATGACTCCACGTGGCTTGCAAATAATTCAACGACTATGAAGTCTTTGTACCAGTTCGGCCTTTGTCCTGTAGCCGAGAATTTGCGTGGCGCCTGCCTCGCTGTATAGTTGTCAATACCCCTGCTTAGGAAGATCGTCGTATATGTCTCTTGGTGGCTCAATCTTTAGTGCTAGTTATGGACCTTGGGATCGCCATATAGCTTAAGCTGCCACGGGAGGATATAAGGATAGGCCAAATTCGACGCGGTGGAATGGGTGTCAACTAAACGGGACGTGTGTGGGACGACTGATCAAAAGCCAATGGGGAACAGAGTCTACTTGCAGTCTTCCCGGCTCCCAGGTCGGGTTGGGGGGGGATATAATAGACTTAAACAACACAGGGTCAGCAGAATGAGGTAGTGGGGGGCTGAATGTATGGCAATTAGACTAAAGAGACAGTGCAAAGATACTGATTCCGGAACTACCTGGTTATTCTTAAGGATACTTGACACTGCCGGTAACATCGCGGTTATCGTGACCTCTTTGAGCTACAAATGACCGTAGGCATGGGGGAGAGAGGATTTCTTCTCAGCAACGGATCCAGCGAAAGCTAACATGCCGATAAAATCAGAATGGAAAACACATTTAGAATCGTTTAAGTATGAATGTCCATAAGTTAATTTCATCCTGCTGAATCCAACGTAATTCGACCCGATTACTGGCTTCTTACCTGCGGTATAGACATGGGAAGGATTGTTCGTTGGCATAGGCACCTCAGTAGAGGCGCTGCGGTCAAGTATATTTGACTGTCGAGTATCTGCACACTACATATATCTGACAGCGGCCGTAGGGCCCTGCATACCTTAGATCGGAGATATTGAGCGACGTAGGGCCATGCTCTGTGATAAGTTACAATTGTAGGAAAAAGGCTCGGATAAAGGACGGTGTACCGAACCTCCTCTAGAGGCGATACTACCTATTAAATGGTAATTCTGATCCCGTTCCCCTATCTACAAGACCCGCTTATTCCCCTGGATAGGGTAAGGCTCGGTAGATTCACCCATGGGTGCGTGTTTCCTTAGGCATCGTCGTGAACAACGACGCTGTATCTACGCGCATTGATCCACAGTGTAGTCTTACTCAGTGTTAACTAGCGTCGAACGCGATACAGCTCTTCCCAAGGCTAGCCAAGTAGGATAATAGCGATCCGCTTGCGCCTGATCGATGGGTTCGGGCTGGCGCAGTTCATCTGATCCTAACCCGGAAAATTATTCGTTAGAGATGTCTATACCTGCAGGTCTTAAGCGAGATTCACGCGCCGACGCAAGTTGTATTGTCGGGCGTTGAGCTTACAGGTATTTTAGGGGGGAAGCCCGCAATTTAAGGTGATCGATACTTTTATGTGACCTCCGGGAAGCCATTCACATTGCGTAGGTTGTGGGTGGGGTCACTCGTGGTCCAATAGCAGAGAATCTTGAAACACACTCGATATCTATTCGTCGCCGATGCATTGTCTTCATAACTTCTGCGTTGACAAACGGTGACATCGTCAGGCATCAGCCGTCGCCTGAGTGGCGTCTCGTCCTAGCTTCGATGCTCCTAGCTGTGTTTCTACAGCATCCCGGGGGGTTGCTATAAATCGCATGAGGGTAAGTAACCAAGTAACTCTGAGCGCAATCCACATCCGAATAAACCAGGCACTCCCTTCGGAACGCCAAATCCATGAAATGGTGGGTGGATTCTGGGCCAGGATTTTAACTATATTCCTGCACCAAGGTGGATGCGCTCGGATTGGAGGCTCAGTTCTCGCTCCACCGTATCCCGCACCGGTATGTCCTTGTCGGCCTCGTGTGAAGACTCTGGCACGTCGGAGCCCGGGTTCTTAAACATCACAATGGACAGGCTAGTAGTCCGCGCAACATTCACCTAGCAGGGCCAAGTAGGCGCCCACTTTCGATCCGAAAACGTTGGAGCGGATTCTCGATGCCTACAAGGAGATCGGGTGACGGGGGCTTATGCCACTAGACTGCTGCCCGTATACAAGCGGGTGCCCGGTCATGGGCAGGCGCGGGTATGAGCAGCCTTCGTATGGGGCGTACATGTGACCTTACTCTGTGGTAGCGCAGGAGATCAGCTCTAAGCAGGTCCGATTAGTTAGATGCTAGGGGCCGAAGCGGCATTATATTTTGAACAGTAGAGGTATATGATACCGTCGGTTGGGT
seq00004   GTATGTCGGCTCACGGCGTTTCCGATCTTAGGATGCCTGACCTTGCTATAGAGTCGGACAACCCCTTCCACGTCACGCGACGGCATGACTCCACGTGGCTTGCAAATAATTCAACGACTATGAAGTCTTTGTACCAGTTCGGCCTTTGTCCTGTAGCCGAGAATTTGCGTGGCGCCTGCCTCGCTGTATAGTTGTCAATACCCCTGCTTAGGAAGATCGTCGTATATGTCTCTTGGTGGCTCAATCTTTAGTGCTAGTTATGGACCTTGGGATCGCCATATAGCTTAAGCTGCCACGGGAGGATATAAGGATAGGCCAAATTCGACGCGGTGGAATGGGTGTCAACTAAACGGGACGTGTGTGGGACGACTGATCATAAGCCAATGGGGAACAGAGTCTACTTGCAGTCTTCCCGGCTCCCAGGTCGGGTTGGGGGGGGATATAATAGACTTAAACAACACAGGGTCAGCAGAATGAGGTAGTGGGGGGCTGAATGTATGGCAATTAGACTAAAGAGACAGTGCAAAGATACTGATTCCGGAACTACCTGGTTATTCTTAAGGATACTTGACACTGCCGGTAACATCGCGGTTATCGTGACCTCTTTGAGCTACAAATGACCGTAGGCATGGGGGAGAGAGGATTTCTTCTCAGCAACGGATCCAGCGAAAGCTAACATGCCGATAAAATCAGAATGGAAAACACATTTAGAATCGTTTAAGTATGAATGTCCATAAGTTAATTTCATCCTGCTGAATCCAACGTAATTCGACCCGATTACTGGCTTCTTACCTGCGGTATAGACATGGGAAGGATTGTTCGTTGGCATAGGCACCTCAGTAGAGGCGCTGCGGTCAAGTATATTTGACTGTCGAGTATCTGCACACTACATATATCTGACAGCGGCCGTAGGGCCCTGCATACCTTAGATCGGAGATATTGAGCGACGTAGGGCCATGCTCTGTGATAAGTTACAATTGTAGGAAAAAGGCTCGGATAAAGGACGGTGTACCGAACCTCCTCTAGAGGCGATACTACCTATTAAATGGTAATTCTGATCCCGTTCCCCTATCTACAAGACCCGCTTATTCCCCTGGATAGGGTAAGGCTCGGTAGATTCACCCATGGGTGCGTGTTTCCTTAGGCATCGTCGTGAACAACGACGCTGTATCTACGCGCATTGATCCACAGTGTAGTCTTACTCAGTGTTAACTAGCGTCGAACGCGATACAGCTCTTCCCAAGGCTAGCCAAGTAGGATAATAGCGATCCGCTTGCGCCTGATCGATGGGTTCGGGCTGGCGCAGTTCATCTGATCCTAACCCGGAAAATTATTCGTTAGAGATGTCTATACCTGCAGGTCTTAAGCGAGATTCACGCGCCGACGCAAGTTGTATTGTCGGGCGTTGAGCTTACAGGTATTTTAGGGGGGAAGCCCGCAATTTAAGGTGATCGATACTTTTATGTGACCTCCGGGAAGCCATTCACATTGCGTAGGTTGTGGGTGGGGTCACTCGTGGTCCAATAGCAGAGAATCTTGAAACACACTCGATATCTATTCGTCGCCGATGCATTGTCTTCATAACTTCTGCGTTGACAAACGGTGACATCGTCAGGCATCAGCCGTCGCCTGAGTGGCGTCTCGTCCTAGCTTCGATGCTCCTAGCTGTGTTTCTACAGCATCCCGGGGGGTTGCTATAAATCGCATGAGGGTAAGTAACCAAGTAACTCTGAGCGCAATCCACATCCGAATAAACCAGGCACTCCCTTCGGAACGCCAAATCCATGAAATGGTGGGTGGATTCTGGGCCAGGATTTTAACTATATTCCTGCACCAAGGTGGATGCGCTCGGATTGGAGGCTCAGTTCTCGCTCCACCGTATCCCGCACCGGTATGTCCTTGTCGGCCTCGTGTGAAGACTCTGGCACGTCGGAGCCCGGGTTCTTAAACATCACAATGGACAGGCTAGTAGTCCGCGCAACATTCACCTAGCAGGGCCAAGTAGGCGCCCACTTTCGATCCGAAAACGTTGGAGCGGATTCTCGATGCCTACAAGGAGATCGGGTGACGGGGGCTTATGCCACTAGACTGCTGCCCGTATACAAGCGGGTGCCCGGTCATGGGCAGGCGCGGGTATGAGCAGCCTTCGTATGGGGCGTACATGTGACCTTACTCTGTGGTAGCGCAGGAGATCAGCTCTAAGCAGGTCCGATTAGTTAGATGCTAGGGGCCGAAGCGGCATTATATTTTGAACAGTAGAGGTATATGATACCGTCGGTTGGGT
seq00005   GTATGTCGGCTCACGGCGTTTCCGATCTTAGGATGCCTGACCTTGCTATAGAGTCGGACAACCCCTTCCACGTCACGCGACGGCATGACTCCACGTGGCTTGCAAATAATTCAACGACTATGAAGTCTTTGTACCAGTTCGGCCTTTGTCCTGTAGCCGAGAATTCGCGTGGCGCCTGCCTCGCTGTATAGTTGTCAATACCCCTGCTTAGGAAGATCGTCGTATATGTCTCTTGGTGGCTCAATCTTTAGTGCTAGTTATGGACCTTGGGATCGCCATATAGCTTAAGCTGCCACGGGAGGATATAAGGATAGGCCAAATTCGACGCGGTGGAATGGGTGTCAACTAAACGGGACGTGTGTGGGACGACTGATCATAAGCCAATGGGGAACAGAGTCTACTTGCAGTCTTCCCGGCTCCCAGGTCGGGTTGGGGGGGGATATAATAGACTTAAACAACACAGGGTCAGCAGAATGAGGTAGTGGGGGGCTGAATGTATGGCAATTAGACTAAAGAGACAGTGCAAAGATACTGATTCCGGAACTACCTGGTTATTCTTAAGGATACTTGACACTGCCGGTAACATCGCGGTTATCGTGACCTCTTTGAGCTACAAATGACCGTAGGCATGGGGGAGAGAGGATTTCTTCTCAGCAACGGATCCAGCGAAAGCTAACATGCCGATAAAATCAGAATGGAAAACACATTTAGAATCGTTTAAGTATGAATGTCCATAAGTTAATTTCATCCTGCTGAATCCAACGTAATTCGACCCGATTACTGGCTTCTTACCTGCGGTATAGACATGGGAAGGATTGTTCGTTGGCATAGGCACCTCAGTAGAGGCGCTGCGGTCAAGTATATTTGACTGTCGAGTATCTGCACACTACATATATCTGACAGCGGCCGTAGGGCCCTGCATACCTTAGATCGGAGATATTGAGCGACGTAGGGCCATGCTCTGTGATAAGTTACAATTGTAGGAAAAAGGCTCGGATAAAGGACGGTGTACCGAACCTCCTCTAGAGGCGATACTACCTATTAAATGGTAATTCTGATCCCGTTCCCCTATCTACAAGACCCGCTTATTCCCCTGGATAGGGTAAGGCTCGGTAGATTCACCCATGGGTGCGTGTTTCCTTAGGCATCGTCGTGAACAACGACGCTGTATCTACGCGCATTGATCCACAGTGTAGTCTTACTCAGTGTTAACTAGCGTCGAACGCGATACAGCTCTTCCCAAGGCTAGCCAAGTAGGATAATAGCGATCCGCTTGCGCCTGATCGATGGGTTCGGGCTGGCGCAGTTCATCTGATCCTAACCCGGAAAATTATTCGTTAGAGATGTCTATACCTGCAGGTCTTAAGCGAGATTCACGCGCCGACGCAAGTTGTATTGTCGGGCGTTGAGCTTACAGGTATTTTAGGGGGGAAGCCCGCAATTTAAGGTGATCGATACTTTTATGTGACCTCCGGGAAGCCATTCACATTGCGTAGGTTGTGGGTGGGGTCACTCGTGGTCCAATAGCAGAGAATCTTGAAACACACTCGATATCTATTCGTCGCCGATGCATTGTCTTCATAACTTCTGCGTTGACAAACGGTGACATCGTCAGGCATCAGCCGTCGCCTGAGTGGCGTCTCGTCCTAGCTTCGATGCTCCTAGCTGTGTTTCTACAGCATCCCGGGGGGTTGCTATAAATCGCATGAGGGTAAGTAACCAAGTAACTCTGAGCGCAATCCACATCCGAATAAACCAGGCACTCCCTTCGGAACGCCAAATCCATGAAATGGTGGGTGGATTCTGGGCCAGGATTTTAACTATATTCCTGCACCAAGGTGGATGCGCTCGGATTGGAGGCTCAGTTCTCGCTCCACCGTATCCCGCACCGGTATGTCCTTGTCGGCCTCGTGTGAAGACTCTGGCACGTCGGAGCCCGGGTTCTTAAACATCACAATGGACAGGCTAGTAGTCCGCGCAACATTCACCTAGCAGGGCCAAGTAGGCGCCCACTTTCGATCCGAAAACGTTGGAGCGGATTCTCGATGCCTACAAGGAGATCGGGTGACGGGGGCTTATGCCACTAGACTGCTGCCCGTATACAAGCGGGTGCCCGGTCATGGGCAGGCGCGGGTATGAGCAGCCTTCGTATGGGGCGTACATGTGACCTTACTCTGTGGTAGCGCAGGAGATCAGCTCTAAGCAGGTCCGATTAGTTAGATGCTAGGGGCCGAAGCGGCATTATATTTTGAACAGTAGAGGTATATGATACCGTCGGTTGGGT
seq00006   GTATGTCGGCTCACGGCGTTTCCGATCTTAGGATGCCTGACCTTGCTATAGAGTCGGACAACCCCTTCCACGTCACGCGACGGCATGACTCCACGTGGCTTGCAAATAATTCAACGACTATGAAGTCTTTGTACCAGTTCGGCCTTTGTCCTGTAGCCGAGAATTTGCGTGGCGCCTGCCTCGCTGTATAGTTGTCAATACCCCTGCTTAGGAAGATCGTCGTATATGTCTCTTGGTGGCTCAATCTTTAGTGCTAGTTATGGACCTTGGGATCGCCATATAGCTTAAGCTGCCACGGGAGGATATAAGGATAGGCCAAATTCGACGCGGTGGAATGGGTGTCAACTAAACGGGACGTGTGTGGGACGACTGATCATAAGCCAATGGGGAACAGAGTCTACTTGCAGTCTTCCCGGCTCCCAGGTCGGGTTGGGGGGGGATATAATAGACTTAAACAACACAGGGTCAGCAGAATGAGGTAGTGGGGGGCTGAATGTATGGCAATTAGACTAAAGAGACAGTGCAAAGATACTGATTCCGGAACTACCTGGTTATTCTTAAGGATACTTGACACTGCCGGTAACATCGCGGTTATCGTGACCTCTTTGAGCTACAAATGACCGTAGGCATGGGGGAGAGAGGATTTCTTCTCAGCAACGGATCCAGCGAAAGCTAACATGCCGATAAAATCAGAATGGAAAACACATTTAGAATCGTTTAAGTATGAATGTCCATAAGTTAATTTCATCCTGCTGAATCCAACGTAATTCGACCCGATTACTGGCTTCTTACCTGCGGTATAGACATGGGAAGGATTGTTCGTTGGCATAGGCACCTCAGTAGAGGCGCTGCGGTCAAGTATATTTGACTGTCGAGTATCTGCACACTACATATATCTGACAGCGGCCGTAGGGCCCTGCATACCTTAGATCGGAGATATTGAGCGACGTAGGGCCATGCTCTGTGATAAGTTACAATTGTAGGAAAAAGGCTCGGATAAAGGACGGTGTACCGAACCTCCTCTAGAGGCGATACTACCTATTAAATGGTAATTCTGATCCCGTTCCCCTATCTACAAGACCCGCTTATTCCCCTGGATAGGGTAAGGCTCGGTAGATTCACCCATGGGTGCGTGTTTCCTTAGGCATCGTCGTAAACAACGACGCTGTATCTACGCGCATTGATCCACAGTGTAGTCTTACTCAGTGTTAACTAGCGTCGAACGCGATACAGCTCTTCCCAAGGCTAGCCAAGTAGGATAATAGCGATCCGCTTGCGCCTGATCGATGGGTTCGGGCTGGCGCAGTTCATCTGATCCTAACCCGGAAAATTATTCGTTAGAGATGTCTATACCTGCAGGTCTTAAGCGAGATTCACGCGCCGACGCAAGTTGTATTGTCGGGCGTTGAGCTTACAGGTATTTTAGGGGGGAAGCCCGCAATTTAAGGTGATCGATACTTTTATGTGACCTCCGGGAAGCCATTCACATTGCGTAGGTTGTGGGTGGGGTCACTCGTGGTCCAATAGCAGAGAATCTTGAAACACACTCGATATCTATTCGTCGCCGATGCATTGTCTTCATAACTTCTGCGTTGACAAACGGTGACATCGTCAGGCATCAGCCGTCGCCTGAGTGGCGTCTCGTCCTAGCTTCGATGCTCCTAGCTGTGTTTCTACAGCATCCCGGGGGGTTGCTATAAATCGCATGAGGGTAAGTAACCAAGTAACTCTGAGCGCAATCCACATCCGAATAAACCAGGCACTCCCTTCGGAACGCCAAATCCATGAAATGGTGGGTGGATTCTGGGCCAGGATTTTAACTATATTCCTGCACCAAGGTGGATGCGCTCGGATTGGAGGCTCAGTTCTCGCTCCACCGTATCCCGCACCGGTATGTCCTTGTCGGCCTCGTGTGAAGACTCTGGCACGTCGGAGCCCGGGTTCTTAAACATCACAATGGACAGGCTAGTAGTCCGCGCAACATTCACCTAGCAGGGCCAAGTAGGCGCCCACTTTCGATCCGAAAACGTTGGAGCGGATTCTCGATGCCTACAAGGAGATCGGGTGACGGGGGCTTATGCCACTAGACTGCTGCCCGTATACAAGCGGGTGCCCGGTCATGGGCAGGCGCGGGTATGAGCAGCCTTCGTATGGGGCGTACATGTGACCTTACTCTGTGGTAGCGCAGGAGATCAGCTCTAAGCAGGTCCGATTAGTTAGATGCTAGGGGCCGAAGCGGCATTATATTTTGAACAGTAGAGGTATATGATACCGTCGGTTGGGT
seq00007   GTATGTCGGCTCACGGCGTTTCCGATCTTAGGATGCCTGACCTTGCTATAGAGTCGGACAACCCCTTCCACGTCACGCGACGGCATGACTCCACGTGGCTTGCAAATAATTCAACGACTATGAAGTCTTTGTACCAGTTCGGCCTTTGTCCTGTAGCCGAGAATTTGCGTGGCGCCTGCCTCGCTGTATAGTTGTCAATACCCCTGCTTAGGAAGATCGTCGTATATGTCTCTTGGTGGCTCAATCTTTAGTGCTAGTTATGGACCTTGGGATCGCCATATAGCTTAAGCTGCCACGGGAGGATATAAGGATAGGCCAAATTCGACGCGGTGGAATGGGTGTCAACTAAACGGGACGTGTGTGGGACGACTGATCATAAGCCAATGGGGAACAGAGTCTACTTGCAGTCTTCCCGGCTCCCAGGTCGGGTTGGGGGGGGATATAATAGACTTAAACAACACAGGGTCAGCAGAATGAGGTAGTGGGGGGCTGAATGTATGGCAATTAGACTAAAGAGACAGTGCAAAGATACTGATTCCGGAACTACCTGGTTATTCTTAAGGATACTTGACACTGCCGGTAACATCGCGGTTATCGTGACCTCTTTGAGCTACAAATGACCGTAGGCATGGGGGAGAGAGGATTTCTTCTCAGCAACGGATCCAGCGAAAGCTAACATGCCGATAAAATCAGAATGGAAAACACATTTAGAATCGTTTAAGTATGAATGTCCATAAGTTAATTTCATCCTGCTGAATCCAACGTAATTCGACCCGATTACTGGCTTCTTACCTGCGGTATAGACATGGGAAGGATTGTTCGTTGGCATAGGCACCTCAGTAGAGGCGCTGCGGTCAAGTATATTTGACTGTCGAGTATCTGCACACTACATATATCTGACAGCGGCCGTAGGGCCCTGCATACCTTAGATCGGAGATATTGAGCGACGTAGGGCCATGCTCTGTGATAAGTTACAATTGTAGGAAAAAGGCTCGGATAAAGGACGGTGTACCGAACCTCCTCTAGAGGCGATACTACCTATTAAATGGTAATTCTGATCCCGTTCCCCTATCTACAAGACCCGCTTATTCCCCTGGATAGGGTAAGGCTCGGTAGATTCACCCATGGGTGCGTGTTTCCTTAGGCATCGTCGTGAACAACGACGCTGTATCTACGCGCATTGATCCACAGTGTAGTCTTACTCAGTGTTAACTAGCGTCGAACGCGATACAGCTCTTCCCAAGGCTAGCCAAGTAGGATAATAGCGATCCGCTTGCGCCTGATCGATGGGTTCGGGCTGGCGCAGTTCATCTGATCCTAACCCGGAAAATTATTCGTTAGAGATGTCTATACCTGCAGGTCTTAAGCGAGATTCACGCGCCGACGCAAGTTGTATTGTCGGGCGTTGAGCTTACAGGTATTTTAGGGGGGAAGCCCGCAATTTAAGGTGATCGATACTTTTATGTGACCTCCGGGAAGCCATTCACATTGCGTAGGTTGTGGGTGGGGTCACTCGTGGTCCAATAGCAGAGAATCTTGAAACACACTCGATATCTATTCGTCGCCGATGCATTGTCTTCATAACTTCTGCGTTGACAAACGGTGACATCGTCAGGCATCAGCCGTCGCCTGAGTGGCGTCTCGTCCTAGCTTCGATGCTCCTAGCTGTGTTTCTACAGCATCCCGGGGGGTTGCTATAAATCGCATGAGGGTAAGTAACCAAGTAACTCTGAGCGCAATCCACATCCGAATAAACCAGGCACTCCCTTCGGAACGCCAAATCCATGAAATGGTGGGTGGATTCTGGGCCAGGATTTTAACTATATTCCTGCACCAAGGTGGATGCGCTCGGATTGGAGGCTCAGTTCTCGCTCCACCGTATCCCGCACCGGTATGTCCTTGTCGGCCTCGTGTGAAGACTCTGGCACGTCGGAGCCCGGGTTCTTAAACATCACAATGGACAGGCTAGTAGTCCGCGCAACATTCACCTAGCAGGGCCAAGTAGGCGCCCACTTTCGATCCGAAAACGTTGGAGCGGATTCTCGATGCCTACAAGGAGATCGGGTGACGGGGGCTTATGCCACTAGACTGCTGCCCGTATACAAGCGGGTGCCCGGTCATGGGCAGGCGCGGGTATGAGCAGCCTTCGTATGGGGCGTACATGTGACCTTACTCTGTGGTAGCGCAGGAGATCAGCTCTAAGCAGGTCCGATTAGTTAGATGCTAGGGGCCGAAGCGGCATTATATTTTGAACAGTAGAGGTATATGATACCGTCGGTTGGGT
seq00008   GTATGTCGGCTCACGGCGTTTCCGATCTTAGGATGCCTGACCTTGCTATAGAGTCGGACAACCCCTTCCACGTCACGCGACGGCATGACTCCACGTGGCTTGCAAATAATTCAACGACTATGAAGTCTTTGTACCAGTTCGGCCTTTGTCCTGTAGCCGAGAATTTGCGTGGCGCCTGCCTCGCTGTATAGTTGTCAATACCCCTGCTTAGGAAGATCGTCGTATATGTCTCTTGGTGGCTCAATCTTTAGTGCTAGTTATGGACCTTGGGATCGCCATATAGCTTAAGCTGCCACGGGAGGATATAAGGATAGGCCAAATTCGACGCGGTGGAATGGGTGTCAACTAAACGGGACGTGTGTGGGACGACTGATCATAAGCCAATGGGGAACAGAGTCTACTTGCAGTCTTCCCGGCTCCCAGGTCGGGTTGGGGGGGGATATAATAGACTTAAACAACACAGGGTCAGCAGAATGAGGTAGTGGGGGGCTGAATGTATGGCAATTAGACTAAAGAGACAGTGCAAAGATACTGATTCCGGAACTACCTGGTTATTCTTAAGGATACTTGACACTGCCGGTAACATCGCGGTTATCGTGACCTCTTTGAGCTACAAATGACCGTAGGCATGGGGGAGAGAGGATTTCTTCTCAGCAACGGATCCAGCGAAAGCTAACATGCCGATAAAATCAGAATGGAAAACACATTTAGAATCGTTTAAGTATGAATGTCCATAAGTTAATTTCATCCTGCTGAATCCAACGTAATTCGACCCGATTACTGGCTTCTTACCTGCGGTATAGACATGGGAAGGATTGTTCGTTGGCATAGGCACCTCAGTAGAGGCGCTGCGGTCAAGTATATTTGACTGTCGAGTATCTGCACACTACATATATCTGACAGCGGCCGTAGGGCCCTGCATACCTTAGATCGGAGATATTGAGCGACGTAGGGCCATGCTCTGTGATAAGTTACAATTGTAGGAAAAAGGCTCGGATAAAGGACGGTGTACCGAACCTCCTCTAGAGGCGATACTACCTATTAAATGGTAATTCTGATCCCGTTCCCCTATCTACAAGACCCGCTTATTCCCCTGGATAGGGTAAGGCTCGGTAGATTCACCCATGGGTGCGTGTTTCCTTAGGCATCGTCGTGAACAACGACGCTGTATCTACGCGCATTGATCCACAGTGTAGTCTTACTCAGTGTTAACTAGCGTCGAACGCGATACAGCTCTTCCCAAGGCTAGCCAAGTAGGATAATAGCGATCCGCTTGCGCCTGATCGATGGGTTCGGGCTGGCGCAGTTCATCTGATCCTAACCCGGAAAATTATTCGTTAGAGATGTCTATACCTGCAGGTCTTAAGCGAGATTCACGCGCCGACGCAAGTTGTATTGTCGGGCGTTGAGCTTACAGGTATTTTAGGGGGGAAGCCCGCAATTTAAGGTGATCGATACTTTTATGTGACCTCCGGGAAGCCATTCACATTGCGTAGGTTGTGGGTGGGGTCACTCGTGGTCCAATAGCAGAGAATCTTGAAACACACTCGATATCTATTCGTCGCCGATGCATTGTCTTCATAACTTCTGCGTTGACAAACGGTGACATCGTCAGGCATCAGCCGTCGCCTGAGTGGCGTCTCGTCCTAGCTTCGATGCTCCTAGCTGTGTTTCTACAGCATCCCGGGGGGTTGCTATAAATCGCATGAGGGTAAGTAACCAAGTAACTCTGAGCGCAATCCACATCCGAATAAACCAGGCACTCCCTTCGGAACGCCAAATCCATGAAATGGTGGGTGGATTCTGGGCCAGGATTTTAACTATATTCCTGCACCAAGGTGGATGCGCTCGGATTGGAGGCTCAGTTCTCGCTCCACCGTATCCCGCACCGGTATGTCCTTGTCGGCCTCGTGTGAAGACTCTGGCACGTCGGAGCCCGGGTTCTTAAACATCACAATGGACAGGCTAGTAGTCCGCGCAACATTCACCTAGCAGGGCCAAGTAGGCGCCCACTTTCGATCCGAAAACGTTGGAGCGGATTCTCGATGCCTACAAGGAGATCGGGTGACGGGGGCTTATGCCACTAGACTGCTGCCCGTATACAAGCGGGTGCCCGGTCATGGGCAGGCGCGGGTATGAGCAGCCTTCGTATGGGGCGTACATGTGACCTTACTCTGTGGTAGCGCAGGAGATCAGCTCTAAGCGGGTCCGATTAGTTAGATGCTAGGGGCCGAAGCGGCATTATATTTTGAACAGTAGAGGTATATGATACCGTCGGTTGGGT
seq00009   GTATGTCGGCTCACGGCGTTTCCGATCTTAGGATGCCTGACCTTGCTATAGAGTCGGACAACCCCTTCCACGTCACGCGACGGCATGACTCCACGTGGCTTGCATATAATTCAACGACTATGAAGTCTTTGTACCAGTTCGGCCTTTGTCCTGTAGCCGAGAATTTGCGTGGCGCCTGCCTCGCTGTATAGTTGTCAATACCCCTGCTTAGGAAGATCGTCGTATATGTCTCTTGGTGGCTCAATCTTTAGTGCTAGTTATGGACCTTGGGATCGCCATATAGCTTAAGCTGCCACGGGAGGATATAAGGATAGGCCAAATTCGACGCGGTGGAATGGGTGTCAACTAAACGGGACGTGTGTGGGACGACTGATCATAAGCCAATGGGGAACAGAGTCTACTTGCAGTCTTCCCGGCTCCCAGGTCGGGTTGGGGGGGGATATAATAGACTTAAACAACACAGGGTCAGCAGAATGAGGTAGTGGGGGGCTGAATGTATGGCAATTAGACTAAAGAGACAGTGCAAAGATACTGATTCCGGAACTACCTGGTTATTCTTAAGGATACTTGACACTGCCGGTAACATCGCGGTTATCGTGACCTCTTTGAGCTACAAATGACCGTAGGCATGGGGGAGAGAGGATTTCTTCTCAGCAACGGATCCAGCGAAAGCTAACATGCCGATAAAATCAGAATGGAAAACACATTTAGAATCGTTTAAGTATGAATGTCCATAAGTTAATTTCATCCTGCTGAATCCAACGTAATTCGACCCGATTACTGGCTTCTTACCTGCGGTATAGACATGGGAAGGATTGTTCGTTGGCATAGGCACCTCAGTAGAGGCGCTGCGGTCAAGTATATTTGACTGTCGAGTATCTGCACACTACATATATCTGACAGCGGCCGTAGGGCCCTGCATACCTTAGATCGGAGATATTGAGCGACGTAGGGCCATGCTCTGTGATAAGTTACAATTGTAGGAAAAAGGCTCGGATAAAGGACGGTGTACCGAACCTCCTCTAGAGGCGATACTACCTATTAAATGGTAATTCTGATCCCGTTCCCCTATCTACAAGACCCGCTTATTCCCCTGGATAGGGTAAGGCTCGGTAGATTCACCCATGGGTGCGTGTTTCCTTAGGCATCGTCGTGAACAACGACGCTGTATCTACGCGCATTGATCCACAGTGTAGTCTTACTCAGTGTTAACTAGCGTCGAACGCGATACAGCTCTTCCCAAGGCTAGCCAAGTAGGATAATAGCGATCCGCTTGCGCCTGATCGATGGGTTCGGGCTGGCGCAGTTCATCTGATCCTAACCCGGAAAATTATTCGTTAGAGATGTCTATACCTGCAGGTCTTAAGCGAGATTCACGCGCCGACGCAAGTTGTATTGTCGGGCGTTGAGCTTACAGGTATTTTAGGGGGGAAGCCCGCAATTTAAGGTGATCGATACTTTTATGTGACCTCCGGGAAGCCATTCACATTGCGTAGGTTGTGGGTGGGGTCACTCGTGGTCCAATAGCAGAGAATCTTGAAACACACTCGATATCTATTCGTCGCCGATGCATTGTCTTCATAACTTCTGCGTTGACAAACGGTGACATCGTCAGGCATCAGCCGTCGCCTGAGTGGCGTCTCGTCCTAGCTTCGATGCTCCTAGCTGTGTTTCTACAGCATCCCGGGGGGTTGCTATAAATCGCATGAGGGTAAGTAACCAAGTAACTCTGAGCGCAATCCACATCCGAATAAACCAGGCACTCCCTTCGGAACGCCAAATCCATGAAATGGTGGGTGGATTCTGGGCCAGGATTTTAACTATATTCCTGCACCAAGGTGGATGCGCTCGGATTGGAGGCTCAGTTCTCGCTCCACCGTATCCCGCACCGGTATGTCCTTGTCGGCCTCGTGTGAAGACTCTGGCACGTCGGAGCCCGGGTTCTTAAACATCACAATGGACAGGCTAGTAGTCCGCGCAACATTCACCTAGCAGGGCCAAGTAGGCGCCCACTTTCGATCCGAAAACGTTGGAGCGGATTCTCGATGCCTACAAGGAGATCGGGTGACGGGGGCTTATGCCACTAGACTGCTGCCCGTATACAAGCGGGTGCCCGGTCATGGGCAGGCGCGGGTATGAGCAGCCTTCGTATGGGGCGTACATGTGACCTTACTCTGTGGTAGCGCAGGAGATCAGCTCTAAGCAGGTCCGATTAGTTAGATGCTAGGGGCCGAAGCGGCATTATATTTTGAACAGTAGAGGTATATGATACCGTCGGTTGGGT
seq00010   GTATGTCGGCTCACGGCGTTTCCGATCTTAGGATGCCTGACCTTGCTATAGAGTCGGACAACCCCTTCCACGTCACGCGACGGCATGACTCCACGTGGCTTGCAAATAATTCAACGACTATGAAGTCTTTGTACCAGTTCGGCCTTTGTCCTGTAGCCGAGAATTTGCGTGGCGCCTGCCTCGCTGTATAGTTGTCAATACCCCTGCTTAGGAAGATCGTCGTATATGTCTCTTGGTGGCTCAATCTTTAGTGCTAGTTATGGACCTTGGGATCGCCATATAGCTTAAGCTGCCACGGGAGGATATAAGGATAGGCCAAATTCGACGCGGTGGAATGGGTGTCAACTAAACGGGACGTGTGTGGGACGACTGATCATAAGCCAATGGGGAACAGAGTCTACTTGCAGTCTTCCCGGCTCCCAGGTCGGGTTGGGGGGGGATATAATAGACTTAAACAACACAGGGTCAGCAGAATGAGGTAGTGGGGGGCTGAATGTATGGCAATTAGACTAAAGAGACAGTGCAAAGATACTGATTCCGGAACTACCTGGTTATTCTTAAGGATACTTGACACTGCCGGTAACATCGCGGTTATCGTGACCTCTTTGAGCTACAAATGACCGTAGGCATGGGGGAGAGAGGATTTCTTCTCAGCAACGGATCCAGCGAAAGCTAACATGCCGATAAAATCAGAATGGAAAACACATTTAGAATCGTTTAAGTATGAATGTCCATAAGTTAATTTCATCCTGCTGAATCCAACGTAATTCGACCCGATTACTGGCTTCTTACCTGCGGTATAGACATGGGAAGGATTGTTCGTTGGCATAGGCACCTCAGTAGAGGCGCTGCGGTCAAGTATATTTGACTGTCGAGTATCTGCACACTACATATATCTGACAGCGGCCGTAGGGCCCTGCATACCTTAGATCGGAGATATTGAGCGACGTAGGGCCATGCTCTGTGATAAGTTACAATTGTAGGAAAAAGGCTCGGATAAAGGACGGTGTACCGAACCTCCTCTAGAGGCGATACTACCTATTAAATGGTAATTCTGATCCCGTTCCCCTATCTACAAGACCCGCTTATTCCCCTGGATAGGGTAAGGCTCGGTAGATTCACCCATGGGTGCGTGTTTCCTTAGGCATCGTCGTGAACAACGACGCTGTATCTACGCGCATTGATCCACAGTGTAGTCTTACTCAGTGTTAACTAGCGTCGAACGCGATACAGCTCTTCCCAAGGCTAGCCAAGTAGGATAATAGCGATCCGCTTGCGCCTGATCGATGGGTTCGGGCTGGCGCAGTTCATCTGATCCTAACCCGGAAAATTATTCGTTAGAGATGTCTATACCTGCAGGTCTTAAGCGAGATTCACGCGCCGACGCAAGTTGTATTGTCGGGCGTTGAGCTTACAGGTATTTTAGGGGGGAAGCCCGCAATTTAAGGTGATCGATACTTTTATGTGACCTCCGGGAAGCCATTCACATTGCGTAGGTTGTGGGTGGGGTCACTCGTGGTCCAATAGCAGAGAATCTTGAAACACACTCGATATCTATTCGTCGCCGATGCATTGTCTTCATAACTTCTGCGTTGACAAACGGTGACATCGTCAGGCATCAGCCGTCGCCTGAGTGGCGTCTCGTCCTAGCTTCGATGCTCCTAGCTGTGTTTCTACAGCATCCCGGGGGGTTGCTATAAATCGCATGAGGGTAAGTAACCAAGTAACTCTGAGCGCAATCCACATCCGAATAAACCAGGCACTCCCTTCGGAACGCCAAATCCATGAAATGGTGGGTGGATTCTGGGCCAGGATTTTAACTATATTCCTGCACCAAGGTGGATGCGCTCGGATTGGAGGCTCAGTTCTCGCTCCACCGTATCCCGCACCGGTATGTCCTTGTCGGCCTCGTGTGAAGACTCTGGCACGTCGGAGCCCGGGTTCTTAAACATCACAATGGACAGGCTAGTAGTCCGCGCAACATTCACCTAGCAGGGCCAAGTAGGCGCCCACTTTCGATCCGAAAACGTTGGAGCGGATTCTCGATGCCTACAAGGAGATCGGGTGACGGGGGCTTATGCCACTAGACTGCTGCCCGTATACAAGCGGGTGCCCGGTCATGGGCAGGCGCGGGTATGAGCAGCCTTCGTATGGGGCGTACATGTGACCTTACTCTGTGGTAGCGCAGGAGATCAGCTCTAAGCAGGTCCGATTAGTTAGATGCTAGGGGCCGAAGCGGCATTATATTTTGAACAGTAGAGGTATATGATACCGTCGGTTGGGT
seq00011   GTATGTCGGCTCACGGCGTTTCCGATCTTAGGATGCCTGACCTTGCTATAGAGTCGGACAACCCCTTCCACGTCACGCGACGGCATGACTCCACGTGGCTTGCAAATAATTCAACGACTATGAAGTCTTTGTACCAGTTCGGCCTTTGTCCTGTAGCCGAGAATTTGCGTGGCGCCTGCCTCGCTGTATAGTTGTCAATACCCCTGCTTAGGAAGATCGTCGTATATGTCTCTTGGTGGCTCAATCTTTAGTGCTAGTTATGGACCTTGGGATCGCCATATAGCTTAAGCTGCCACGGGAGGATATAAGGATAGGCCAAATTCGACGCGGTGGAATGGGTGTCAACTAAACGGGACGTGTGTGGGACGACTGATCAAAAGCCAATGGGGAACAGAGTCTACTTGCAGTCTTCCCGGCTCCCAGGTCGGGTTGGGGGGGGATATAATAGACTTAAACAACACAGGGTCAGCAGAATGAGGTAGTGGGGGGCTGAATGTATGGCAATTAGACTAAAGAGACAGTGCAAAGATACTGATTCCGGAACTACCTGGTTATTCTTAAGGATACTTGACACTGCCGGTAACATCGCGGTTATCGTGACCTCTTTGAGCTACAAATGACCGTAGGCATGGGGGAGAGAGGATTTCTTCTCAGCAACGGATCCAGCGAAAGCTAACATGCCGATAAAATCAGAATGGAAAACACATTTAGAATCGTTTAAGTATGAATGTCCATAAGTTAATTTCATCCTGCTGAATCCAACGTAATTCGACCCGATTACTGGCTTCTTACCTGCGGTATAGACATGGGAAGGATTGTTCGTTGGCATAGGCACCTCAGTAGAGGCGCTGCGGTCAAGTATATTTGACTGTCGAGTATCTGCACACTACATATATCTGACAGCGGCCGTAGGGCCCTGCATACCTTAGATCGGAGATATTGAGCGACGTAGGGCCATGCTCTGTGATAAGTTACAATTGTAGGAAAAAGGCTCGGATAAAGGACGGTGTACCGAACCTCCTCTAGAGGCGATACTACCTATTAAATGGTAATTCTGATCCCGTTCCCCTATCTACAAGACCCGCTTATTCCCCTGGATAGGGTAAGGCTCGGTAGATTCACCCATGGGTGCGTGTTTCCTTAGGCATCGTCGTGAACAACGACGCTGTATCTACGCGCATTGATCCACAGTGTAGGCTTACTCAGTGTTAACTAGCGTCGAACGCGATACAGCTCTTCCCAAGGCTAGCCAAGTAGGATAATAGCGATCCGCTTGCGCCTGATCGATGGGTTCGGGCTGGCGCAGTTCATCTGATCCTAACCCGGAAAATTATTCGTTAGAGATGTCTATACCTGCAGGTCTTAAGCGAGATTCACGCGCCGACGCAAGTTGTATTGTCGGGCGTTGAGCTTACAGGTATTTTAGGGGGGAAGCCCGCAATTTAAGGTGATCGATACTTTTATGTGACCTCCGGGAAGCCATTCACATTGCGTAGGTTGTGGGTGGGGTCACTCGTGGTCCAATAGCAGAGAATCTTGAAACACACTCGATATCTATTCGTCGCCGATGCATTGTCTTCATAACTTCTGCGTTGACAAACGGTGACATCGTCAGGCATCAGCCGTCGCCTGAGTGGCGTCTCGTCCTAGCTTCGATGCTCCTAGCTGTGTTTCTACAGCATCCCGGGGGGTTGCTATAAATCGCATGAGGGTAAGTAACCAAGTAACTCTGAGCGCAATCCACATCCGAATAAACCAGGCACTCCCTTCGGAACGCCAAATCCATGAAATGGTGGGTGGATTCTGGGCCAGGATTTTAACTATATTCCTGCACCAAGGTGGATGCGCTCGGATTGGAGGCTCAGTTCTCGCTCCACCGTATCCCGCACCGGTATGTCCTTGTCGGCCTCGTGTGAAGACTCTGGCACGTCGGAGCCCGGGTTCTTAAACATCACAATGGACAGGCTAGTAGTCCGCGCAACATTCACCTAGCAGGGCCAAGTAGGCGCCCACTTTCGATCCGAAAACGTTGGAGCGGATTCTCGATGCCTACAAGGAGATCGGGTGACGGGGGCTTATGCCACTAGACTGCTGCCCGTATACAAGCGGGTGCCCGGTCATGGGCAGGCGCGGGTATGAGCAGCCTTCGTATGGGGCGTACATGTGACCTTACTCTGTGGTAGCGCAGGAGATCAGCTCTAAGCAGGTCCGATTAGTTAGATGCTAGGGGCCGAAGCGGCATTATATTTTGAACAGTAGAGGTATATGATACCGTCGGTTGGGT
seq00012   GTATGTCGGCTCACGGCGTTTCCGATCTTAGGATGCCTGACCTTGCTATAGAGTCGGACAACCCCTTCCACGTCACGCGACGGCATGACTCCACGTGGCTTGCAAATAATTCAACGACTATGAAGTCTTTGTACCAGTTCGGCCTTTGTCCTGTAGCCGAGAATTTGCGTGGCGCCTGCCTCGCTGTATAGTTGTCAATACCCCTGCTTAGGAAGATCGTCGTATATGTCTCTTGGTGGCTCAATCTTTAGTGCTAGTTATGGACCTTGGGATCGCCATATAGCTTAAGCTGCCACGGGAGGATATAAGGATAGGCCAAATTCGACGCGGTGGAATGGGTGTCAACTAAACGGGACGTGTGTGGGACGACTGATCATAAGCCAATGGGGAACAGAGTCTACTTGCAGTCTTCCCGGCTCCCAGGTCGGGTTGGGGGGGGATATAATAGACTTAAACAACACAGGGTCAGCAGAATGAGGTAGTGGGGGGCTGAATGTATGGCAATTAGACTAAAGAGACAGTGCAAAGATACTGATTCCGGAACTACCTGGTTATTCTTAAGGATACTTGACACTGCCGGTAACATCGCGGTTATCGTGACCTCTTTGAGCTACAAATGACCGTAGGCATGGGGGAGAGAGGATTTCTTCTCAGCAACGGATCCAGCGAAAGCTAACATGCCGATAAAATCAGAATGGAAAACACATTTAGAATCGTTTAAGTATGAATGTCCATAAGTTAATTTCATCCTGCTGAATCCAACGTAATTCGACCCGATTACTGGCTTCTTACCTGCGGTATAGACATGGGAAGGATTGTTCGTTGGCATAGGCACCTCAGTAGAGGCGCTGCGGTCAAGTATATTTGACTGTCGAGTATCTGCACACTACATATATCTGACAGCGGCCGTAGGGCCCTGCATACCTTAGATCGGAGATATTGAGCGACGTAGGGCCATGCTCTGTGATAAGTTACAATTGTAGGAAAAAGGCTCGGATAAAGGACGGTGTACCGAACCTCCTCTAGAGGCGATACTACCTATTAAATGGTAATTCTGATCCCGTTCCCCTATCTACAAGACCCGCTTATTCCCCTGGATAGGGTAAGGCTCGGTAGATTCACCCATGGGTGCGTGTTTCCTTAGGCATCGTCGTGAACAACGACGCTGTATCTACGCGCATTGATCCACAGTGTAGTCTTACTCAGTGTTAACTAGCGTCGAACGCGATACAGCTCTTCCCAAGGCTAGCCAAGTAGGATAATAGCGATCCGCTTGCGCCTGATCGATGGGTTCGGGCTGGCGCAGTTCATCTGATCCTAACCCGGAAAATTATTCGTTAGAGATGTCTATACCTGCAGGTCTTAAGCGAGATTCACGCGCCGACGCAAGTTGTATTGTCGGGCGTTGAGCTTACAGGTATTTTAGGGGGGAAGCCCGCAATTTAAGGTGATCGATACTTTTATGTGACCTCCGGGAAGCCATTCACATTGCGTAGGTTGTGGGTGGGGTCACTCGTGGTCCAATAGCAGAGAATCTTGAAACACACTCGATATCTATTCGTCGCCGATGCATTGTCTTCATAACTTCTGCGTTGACAAACGGTGACATCGTCAGGCATCAGCCGTCGCCTGAGTGGCGTCTCGTCCTAGCTTCGATGCTCCTAGCTGTGTTTCTACAGCATCCCGGGGGGTTGCTATAAATCGCATGAGGGTAAGTAACCAAGTAACTCTGAGCGCAATCCACATCCGAATAAACCAGGCACTCCCTTCGGAACGCCAAATCCATGAAATGGTGGGTGGATTCTGGGCCAGGATTTTAACTATATTCCTGCACCAAGGTGGATGCGCTCGGATTGGAGGCTCAGTTCTCGCTCCACCGTATCCCGCACCGGTATGTCCTTGTCGGCCTCGTGTGAAGACTCTGGCACGTCGGAGCCCGGGTTCTTAAACATCACAATGGACAGGCTAGTAGTCCGCGCAACATTCACCTAGCAGGGCCAAGTAGGCGCCCACTTTCGATCCGAAAACGTTGGAGCGGATTCTCGATGCCTACAAGGAGATCGGGTGACGGGGGCTTATGCCACTAGACTGCTGCCCGTATACAAGCGGGTGCCCGGTCATGGGCAGGCGCGGGTATGAGCAGCCTTCGTATGGGGCGTACATGTGACCTTACTCTGTGGTAGCGCAGGAGATCAGCTCTAAGCAGGTCCGATTAGTTAGATGCTAGGGGCCGAAGCGGCATTATATTTTGAACAGTAGAGGTATATGATACCGTCGGTTGGGT
seq00013   GTATGTCGGCTCACGGCGTTTCCGATCTTAGGATGCCTGACCTTGCTATAGAGTCGGACAACCCCTTCCACGTCACGCGACGGCATGACTCCACGTGGCTTGCAAATAATTCAACGACTATGAAGTCTTTGTACCAGTTCGGCCTTTGTCCTGTAGCCGAGAATTTGCGTGGCGCCTGCCTCGCTGTATAGTTGTCAATACCCCTGCTTAGGAAGATCGTCGTATATGTCTCTTGGTGGCTCAATCTTTAGTGCTAGTTATGGACCTTGGGATCGCCATATAGCTTAAGCTGCCACGGGAGGATATAAGGATAGGCCAAATTCGACGCGGTGGAATGGGTGTCAACTAAACGGGACGTGTGTGGGACGACTGATCATAAGCCAATGGGGAACAGAGTCTACTTGCAGTCTTCCCGGCTCCCAGGTCGGGTTGGGGGGGGATATAATAGACTTAAACAACACAGGGTCAGCAGAATGAGGTAGTGGGGGGCTGAATGTATGGCAATTAGACTAAAGAGACAGTGCAAAGATACTGATTCCGGAACTACCTGGTTATTCTTAAGGATACTTGACACTGCCGGTAACATCGCGGTTATCGTGACCTCTTTGAGCTACAAATGACCGTAGGCATGGGGGAGAGAGGATTTCTTCTCAGCAACGGATCCAGCGAAAGCTAACATGCCGATAAAATCAGAATGGAAAACACATTTAGAATCGTTTAAGTATGAATGTCCATAAGTTAATTTCATCCTGCTGAATCCAACGTAATTCGACCCGATTACTGGCTTCTTACCTGCGGTATAGACATGGGAAGGATTGTTCGTTGGCATAGGCACCTCAGTAGAGGCGCTGCGGTCAAGTATATTTGACTGTCGAGTATCTGCACACTACATATATCTGACAGCGGCCGTAGGGCCCTGCATACCTTAGATCGGAGATATTGAGCGACGTAGGGCCATGCTCTGTGATAAGTTACAATTGTAGGAAAAAGGCTCGGATAAAGGACGGTGTACCGAACCTCCTCTAGAGGCGATACTACCTATTAAATGGTAATTCTGATCCCGTTCCCCTATCTACAAGACCCGCTTATTCCCCTGGATAGGGTAAGGCTCGGTAGATTCACCCATGGGTGCGTGTTTCCTTAGGCATCGTCGTGAACAACGACGCTGTATCTACGCGCATTGATCCACAGTGTAGTCTTACTCAGTGTTAACTAGCGTCGAACGCGATACAGCTCTTCCCAAGGCTAGCCAAGTAGGATAATAGCGATCCGCTTGCGCCTGATCGATGGGTTCGGGCTGGCGCAGTTCATCTGATCCTAACCCGGAAAATTATTCGTTAGAGATGTCTATACCTGCAGGTCTTAAGCGAGATTCACGCGCCGACGCAAGTTGTATTGTCGGGCGTTGAGCTTACAGGTATTTTAGGGGGGAAGCCCGCAATTTAAGGTGATCGATACTTTTATGTGACCTCCGGGAAGCCATTCACATTGCGTAGGTTGTGGGTGGGGTCACTCGTGGTCCAATAGCAGAGAATCTTGAAACACACTCGATATCTATTCGTCGCCGATGCATTGTCTTCATAACTTCTGCGTTGACAAACGGTGACATCGTCAGGCATCAGCCGTCGCCTGAGTGGCGTCTCGTCCTAGCTTCGATGCTCCTAGCTGTGTTTCTACAGCATCCCGGGGGGTTGCTATAAATCGCATGAGGGTAAGTAACCAAGTAACTCTGAGCGCAATCCACATCCGAATAAACCAGGCACTCCCTTCGGAACGCCAAATCCATGAAATGGTGGGTGGATTCTGGGCCAGGATTTTAACTATATTCCTGCACCAAGGTGGATGCGCTCGGATTGGAGGCTCAGTTCTCGCTCCACCGTATCCCGCACCGGTATGTCCTTGTCGGCCTCGTGTGAAGACTCTGGCACGTCGGAGCCCGGGTTCTTAAACATCACAATGGACAGGCTAGTAGTCCGCGCAACATTCACCTAGCAGGGCCAAGTAGGCGCCCACTTTCGATCCGAAAACGTTGGAGCGGATTCTCGATGCCTACAAGGAGATCGGGTGACGGGGGCTTATGCCACTAGACTGCTGCCCGTATACAAGCGGGTGCCCGGTCATGGGCAGGCGCGGGTATGAGCAGCCTTCGTATGGGGCGTACATGTGACCTTACTCTGTGGTAGCGCAGGAGATCAGCTCTAAGCGGGTCCGATTAGTTAGATGCTAGGGGCCGAAGCGGCATTATATTTTGAACAGTAGAGGTATATGATACCGTCGGTTGGGT
seq00014   GTATGTCGGCTCACGGCGTTTCCGATCTTAGGATGCCTGACCTTGCTATAGAGTCGGACAACCCCTTCCACGTCACGCGACGGCATGACTCCACGTGGCTTGCAAATAATTCAACGACTATGAAGTCTTTGTACCAGTTCGGCCTTTGTCCTGTAGCCGAGAATTTGCGTGGCGCCTGCCTCGCTGTATAGTTGTCAATACCCCTGCTTAGGAAGATCGTCGTATATGTCTCTTGGTGGCTCAATCTTTAGTGCTAGTTATGGACCTTGGGATCGCCATATAGCTTAAGCTGCCACGGGAGGATATAAGGATAGGCCAAATTCGACGCGGTGGAATGGGTGTCAACTAAACGGGACGTGTGTGGGACGACTGATCAAAAGCCAATGGGGAACAGAGTCTACTTGCAGTCTTCCCGGCTCCCAGGTCGGGTTGGGGGGGGATATAATAGACTTAAACAACACAGGGTCAGCAGAATGAGGTAGTGGGGGGCTGAATGTATGGCAATTAGACTAAAGAGACAGTGCAAAGATACTGATTCCGGAACTACCTGGTTATTCTTAAGGATACTTGACACTGCCGGTAACATCGCGGTTATCGTGACCTCTTTGAGCTACAAATGACCGTAGGCATGGGGGAGAGAGGATTTCTTCTCAGCAACGGATCCAGCGAAAGCTAACATGCCGATAAAATCAGAATGGAAAACACATTTAGAATCGTTTAAGTATGAATGTCCATAAGTTAATTTCATCCTGCTGAATCCAACGTAATTCGACCCGATTACTGGCTTCTTACCTGCGGTATAGACATGGGAAGGATTGTTCGTTGGCATAGGCACCTCAGTAGAGGCGCTGCGGTCAAGTATATTTGACTGTCGAGTATCTGCACACTACATATATCTGACAGCGGCCGTAGGGCCCTGCATACCTTAGATCGGAGATATTGAGCGACGTAGGGCCATGCTCTGTGATAAGTTACAATTGTAGGAAAAAGGCTCGGATAAAGGACGGTGTACCGAACCTCCTCTAGAGGCGATACTACCTATTAAATGGTAATTCTGATCCCGTTCCCCTATCTACAAGACCCGCTTATTCCCCTGGATAGGGTAAGGCTCGGTAGATTCACCCATGGGTGCGTGTTTCCTTAGGCATCGTCGTGAACAACGACGCTGTATCTACGCGCATTGATCCACAGTGTAGTCTTACTCAGTGTTAACTAGCGTCGAACGCGATACAGCTCTTCCCAAGGCTAGCCAAGTAGGATAATAGCGATCCGCTTGCGCCTGATCGATGGGTTCGGGCTGGCGCAGTTCATCTGATCCTAACCCGGAAAATTATTCGTTAGAGATGTCTATACCTGCAGGTCTTAAGCGAGATTCACGCGCCGACGCAAGTTGTATTGTCGGGCGTTGAGCTTACAGGTATTTTAGGGGGGAAGCCCGCAATTTAAGGTGATCGATACTTTTATGTGACCTCCGGGAAGCCATTCACATTGCGTAGGTTGTGGGTGGGGTCACTCGTGGTCCAATAGCAGAGAATCTTGAAACACACTCGATATCTATTCGTCGCCGATGCATTGTCTTCATAACTTCTGCGTTGACAAACGGTGACATCGTCAGGCATCAGCCGTCGCCTGAGTGGCGTCTCGTCCTAGCTTCGATGCTCCTAGCTGTGTTTCTACAGCATCCCGGGGGGTTGCTATAAATCGCATGAGGGTAAGTAACCAAGTAACTCTGAGCGCAATCCACATCCGAATAAACCAGGCACTCCCTTCGGAACGCCAAATCCATGAAATGGTGGGTGGATTCTGGGCCAGGATTTTAACTATATTCCTGCACCAAGGTGGATGCGCTCGGATTGGAGGCTCAGTTCTCGCTCCACCGTATCCCGCACCGGTATGTCCTTGTCGGCCTCGTGTGAAGACTCTGGCACGTCGGAGCCCGGGTTCTTAAACATCACAATGGACAGGCTAGTAGTCCGCGCAACATTCACCTAGCAGGGCCAAGTAGGCGCCCACTTTCGATCCGAAAACGTTGGAGCGGATTCTCGATGCCTACAAGGAGATCGGGTGACGGGGGCTTATGCCACTAGACTGCTGCCCGTATACAAGCGGGTGCCCGGTCATGGGCAGGCGCGGGTATGAGCAGCCTTCGTATGGGGCGTACATGTGACCTTACTCTGTGGTAGCGCAGGAGATCAGCTCTAAGCAGGTCCGATTAGTTAGATGCTAGGGGCCGAAGCGGCATTATATTTTGAACAGTAGAGGTATATGATACCGTCGGTTGGGT
seq00015   GTATGTCGGCTCACGGCGTTTCCGATCTTAGGATGCCTGACCTTGCTATAGAGTCGGACAACCCCTTCCACGTCACGCGACGGCATGACTCCACGTGGCTTGCAAATAATTCAACGACTATGAAGTCTTTGTACCAGTTCGGCCTTTGTCCTGTAGCCGAGAATTTGCGTGGCGCCTGCCTCGCTGTATAGTTGTCAATACCCCTGCTTAGGAAGATCGTCGTATATGTCTCTTGGTGGCTCAATCTTTAGTGCTAGTTATGGACCTTGGGATCGCCATATAGCTTAAGCTGCCACGGGAGGATATAAGGATAGGCCAAATTCGACGCGGTGGAATGGGTGTCAACTAAACGGGACGTGTGTGGGACGACTGATCATAAGCCAATGGGGAACAGAGTCTACTTGCAGTCTTCCCGGCTCCCAGGTCGGGTTGGGGGGGGATATAATAGACTTAAACAACACAGGGTCAGCAGAATGAGGTAGTGGGGGGCTGAATGTATGGCAATTAGACTAAAGAGACAGTGCAAAGATACTGATTCCGGAACTACCTGGTTATTCTTAAGGATACTTGACACTGCCGGTAACATCGCGGTTATCGTGACCTCTTTGAGCTACAAATGACCGTAGGCATGGGGGAGAGAGGATTTCTTCTCAGCAACGGATCCAGCGAAAGCTAACATGCCGATAAAATCAGAATGGAAAACACATTTAGAATCGTTTAAGTATGAATGTCCATAAGTTAATTTCATCCTGCTGAATCCAACGTAATTCGACCCGATTACTGGCTTCTTACCTGCGGTATAGACATGGGAAGGATTGTTCGTTGGCATAGGCACCTCAGTAGAGGCGCTGCGGTCAAGTATATTTGACTGTCGAGTATCTGCACACTACATATATCTGACAGCGGCCGTAGGGCCCTGCATACCTTAGATCGGAGATATTGAGCGACGTAGGGCCATGCTCTGTGATAAGTTACAATTGTAGGAAAAAGGCTCGGATAAAGGACGGTGTACCGAACCTCCTCTAGAGGCGATACTACCTATTAAATGGTAATTCTGATCCCGTTCCCCTATCTACAAGACCCGCTTATTCCCCTGGATAGGGTAAGGCTCGGTAGATTCACCCATGGGTGCGTGTTTCCTTAGGCATCGTCGTGAACAACGACGCTGTATCTACGCGCATTGATCCACAGTGTAGTCTTACTCAGTGTTAACTAGCGTCGAACGCGATACAGCTCTTCCCAAGGCTAGCCAAGTAGGATAATAGCGATCCGCTTGCGCCTGATCGATGGGTTCGGGCTGGCGCAGTTCATCTGATCCTAACCCGGAAAATTATTCGTTAGAGATGTCTATACCTGCAGGTCTTAAGCGAGATTCACGCGCCGACGCAAGTTGTATTGTCGGGCGTTGAGCTTACAGGTATTTTAGGGGGGAAGCCCGCAATTTAAGGTGATCGATACTTTTATGTGACCTCCGGGAAGCCATTCACATTGCGTAGGTTGTGGGTGGGGTCACTCGTGGTCCAATAGCAGAGAATCTTGAAACACACTCGATATCTATTCGTCGCCGATGCATTGTCTTCATAACTTCTGCGTTGACAAACGGTGACATCGTCAGGCATCAGCCGTCGCCTGAGTGGCGTCTCGTCCTAGCTTCGATGCTCCTAGCTGTGTTTCTACAGCATCCCGGGGGGTTGCTATAAATCGCATGAGGGTAAGTAACCAAGTAACTCTGAGCGCAATCCACATCCGAATAAACCAGGCACTCCCTTCGGAACGCCAAATCCATGAAATGGTGGGTGGATTCTGGGCCAGGATTTTAACTATATTCCTGCACCAAGGTGGATGCGCTCGGATTGGAGGCTCAGTTCTCGCTCCACCGTATCCCGCACCGGTATGTCCTTGTCGGCCTCGTGTGAAGACTCTGGCACGTCGGAGCCCGGGTTCTTAAACATCACAATGGACAGGCTAGTAGTCCGCGCAACATTCACCTAGCAGGGCCAAGTAGGCGCCCACTTTCGATCCGAAAACGTTGGAGCGGATTCTCGATGCCTACAAGGAGATCGGGTGACGGGGGCTTATGCCACTAGACTGCTGCCCGTATACAAGCGGGTGCCCGGTCATGGGCAGGCGCGGGTATGAGCAGCCTTCGTATGGGGCGTACATGTGACCTTACTCTGTGGTAGCGCAGGAGATCAGCTCTAAGCAGGTCCGATTAGTTAGATGCTAGGGGCCGAAGCGGCATTATATTTTGAACAGTAGAGGTATATGATACCGTCGGTTGGGT
seq00016   GTATGTCGGCTCACGGCGTTTCCGATCTTAGGATGCCTGACCTTGCTATAGAGTCGGACAACCCCTTCCACGTCACGCGACGGCATGACTCCACGTGGCTTGCAAATAATTCAACGACTATGAAGTCTTTGTACCAGTTCGGCCTTTGTCCTGTAGCCGAGAATTTGCGTGGCGCCTGCCTCGCTGTATAGTTGTCAATACCCCTGCTTAGGAAGATCGTCGTATATGTCTCTTGGTGGCTCAATCTTTAGTGCTAGTTATGGACCTTGGGATCGCCATATAGCTTAAGCTGCCACGGGAGGATATAAGGATAGGCCAAATTCGACGCGGTGGAATGGGTGTCAACTAAACGGGACGTGTGTGGGACGACTGATCATAAGCCAATGGGGAACAGAGTCTACTTGCAGTCTTCCCGGCTCCCAGGTCGGGTTGGGGGGGGATATAATAGACTTAAACAACACAGGGTCAGCAGAATGAGGTAGTGGGGGGCTGAATGTATGGCAATTAGACTAAAGAGACAGTGCAAAGATACTGATTCCGGAACTACCTGGTTATTCTTAAGGATACTTGACACTGCCGGTAACATCGCGGTTATCGTGACCTCTTTGAGCTACAAATGACCGTAGGCATGGGGGAGAGAGGATTTCTTCTCAGCAACGGATCCAGCGAAAGCTAACATGCCGATAAAATCAGAATGGAAAACACATTTAGAATCGTTTAAGTATGAATGTCCATAAGTTAATTTCATCCTGCTGAATCCAACGTAATTCGACCCGATTACTGGCTTCTTACCTGCGGTATAGACATGGGAAGGATTGTTCGTTGGCATAGGCACCTCAGTAGAGGCGCTGCGGTCAAGTATATTTGACTGTCGAGTATCTGCACACTACATATATCTGACAGCGGCCGTAGGGCCCTGCATACCTTAGATCGGAGATATTGAGCGACGTAGGGCCATGCTCTGTGATAAGTTACAATTGTAGGAAAAAGGCTCGGATAAAGGACGGTGTACCGAACCTCCTCTAGAGGCGATACTACCTATTAAATGGTAATTCTGATCCCGTTCCCCTATCTACAAGACCCGCTTATTCCCCTGGATAGGGTAAGGCTCGGTAGATTCACCCATGGGTGCGTGTTTCCTTAGGCATCGTCGTGAACAACGACGCTGTATCTACGCGCATTGATCCACAGTGTAGTCTTACTCAGTGTTAACTAGCGTCGAACGCGATACAGCTCTTCCCAAGGCTAGCCAAGTAGGATAATAGCGATCCGCTTGCGCCTGATCGATGGGTTCGGGCTGGCGCAGTTCATCTGATCCTAACCCGGAAAATTATTCGTTAGAGATGTCTATACCTGCAGGTCTTAAGCGAGATTCACGCGCCGACGCAAGTTGTATTGTCGGGCGTTGAGCTTACAGGTATTTTAGGGGGGAAGCCCGCAATTTAAGGTGATCGATACTTTTATGTGACCTCCGGGAAGCCATTCACATTGCGTAGGTTGTGGGTGGGGTCACTCGTGGTCCAATAGCAGAGAATCTTGAAACACACTCGATATCTATTCGTCGCCGATGCATTGTCTTCATAACTTCTGCGTTGACAAACGGTGACATCGTCAGGCATCAGCCGTCGCCTGAGTGGCGTCTCGTCCTAGCTTCGATGCTCCTAGCTGTGTTTCTACAGCATCCCGGGGGGTTGCTATAAATCGCATGAGGGTAAGTAACCAAGTAACTCTGAGCGCAATCCACATCCGAATAAACCAGGCACTCCCTTCGGAACGCCAAATCCATGAAATGGTGGGTGGATTCTGGGCCAGGATTTTAACTATATTCCTGCACCAAGGTGGATGCGCTCGGATTGGAGGCTCAGTTCTCGCTCCACCGTATCCCGCACCGGTATGTCCTTGTCGGCCTCGTGTGAAGACTCTGGCACGTCGGAGCCCGGGTTCTTAAACATCACAATGGACAGGCTAGTAGTCCGCGCAACATTCACCTAGCAGGGCCAAGTAGGCGCCCACTTTCGATCCGAAAACGTTGGAGCGGATTCTCGATGCCTACAAGGAGATCGGGTGACGGGGGCTTATGCCACTAGACTGCTGCCCGTATACAAGCGGGTGCCCGGTCATGGGCAGGCGCGGGTATGAGCAGCCTTCGTATGGGGCGTACATGTGACCTTACTCTGTGGTAGCGCAGGAGATCAGCTCTAAGCAGGTCCGATTAGTTAGATGCTAGGGGCCGAAGCGGCATTATATTTTGAACAGTAGAGGTATATGATACCGTCGGTTGGGT
seq00017   GTATGTCGGCTCACGGCGTTTCCGATCTTAGGATGCCTGACCTTGCTATAGAGTCGGACAACCCCTTCCACGTCACGCGACGGCATGACTCCACGTGGCTTGCAAATAATTCAACGACTATGAAGTCTTTGTACCAGTTCGGCCTTTGTCCTGTAGCCGAGAATTTGCGTGGCGCCTGCCTCGCTGTATAGTTGTCAATACCCCTGCTTAGGAAGATCGTCGTATATGTCTCTTGGTGGCTCAATCTTTAGTGCTAGTTATGGACCTTGGGATCGCCATATAGCTTAAGCTGCCACGGGAGGATATAAGGATAGGCCAAATTCGACGCGGTGGAATGGGTGTCAACTAAACGGGACGTGTGTGGGACGACTGATCATAAGCCAATGGGGAACAGAGTCTACTTGCAGTCTTCCCGGCTCCCAGGTCGGGTTGGGGGGGGATATAATAGACTTAAACAACACAGGGTCAGCAGAATGAGGTAGTGGGGGGCTGAATGTATGGCAATTAGACTAAAGAGACAGTGCAAAGATACTGATTCCGGAACTACCTGGTTATTCTTAAGGATACTTGACACTGCCGGTAACATCGCGGTTATCGTGACCTCTTTGAGCTACAAATGACCGTAGGCATGGGGGAGAGAGGATTTCTTCTCAGCAACGGATCCAGCGAAAGCTAACATGCCGATAAAATCAGAATGGAAAACACATTTAGAATCGTTTAAGTATGAATGTCCATAAGTTAATTTCATCCTGCTGAATCCAACGTAATTCGACCCGATTACTGGCTTCTTACCTGCGGTATAGACATGGGAAGGATTGTTCGTTGGCATAGGCACCTCAGTAGAGGCGCTGCGGTCAAGTATATTTGACTGTCGAGTATCTGCACACTACATATATCTGACAGCGGCCGTAGGGCCCTGCATACCTTAGATCGGAGATATTGAGCGACGTAGGGCCATGCTCTGTGATAAGTTACAATTGTAGGAAAAAGGCTCGGATAAAGGACGGTGTACCGAACCTCCTCTAGAGGCGATACTACCTATTAAATGGTAATTCTGATCCCGTTCCCCTATCTACAAGACCCGCTTATTCCCCTGGATAGGGTAAGGCTCGGTAGATTCACCCATGGGTGCGTGTTTCCTTAGGCATCGTCGTGAACAACGACGCTGTATCTACGCGCATTGATCCACAGTGTAGTCTTACTCAGTGTTAACTAGCGTCGAACGCGATACAGCTCTTCCCAAGGCTAGCCAAGTAGGATAATAGCGATCCGCTTGCGCCTGATCGATGGGTTCGGGCTGGCGCAGTTCATCTGATCCTAACCCGGAAAATTATTCGTTAGAGATGTCTATACCTGCAGGTCTTAAGCGAGATTCACGCGCCGACGCAAGTTGTATTGTCGGGCGTTGAGCTTACAGGTATTTTAGGGGGGAAGCCCGCAATTTAAGGTGATCGATACTTTTATGTGACCTCCGGGAAGCCATTCACATTGCGTAGGTTGTGGGTGGGGTCACTCGTGGTCCAATAGCAGAGAATCTTGAAACACACTCGATATCTATTCGTCGCCGATGCATTGTCTTCATAACTTCTGCGTTGACAAACGGTGACATCGTCAGGCATCAGCCGTCGCCTGAGTGGCGTCTCGTCCTAGCTTCGATGCTCCTAGCTGTGTTTCTACAGCATCCCGGGGGGTTGCTATAAATCGCATGAGGGTAAGTAACCAAGTAACTCTGAGCGCAATCCACATCCGAATAAACCAGGCACTCCCTTCGGAACGCCAAATCCATGAAATGGTGGGTGGATTCTGGGCCAGGATTTTAACTATATTCCTGCACCAAGGTGGATGCGCTCGGATTGGAGGCTCAGTTCTCGCTCCACCGTATCCCGCACCGGTATGTCCTTGTCGGCCTCGTGTGAAGACTCTGGCACGTCGGAGCCCGGGTTCTTAAACATCACAATGGACAGGCTAGTAGTCCGCGCAACATTCACCTAGCAGGGCCAAGTAGGCGCCCACTTTCGATCCGAAAACGTTGGAGCGGATTCTCGATGCCTACAAGGAGATCGGGTGACGGGGGCTTATGCCACTAGACTGCTGCCCGTATACAAGCGGGTGCCCGGTCATGGGCAGGCGCGGGTATGAGCAGCCTTCGTATGGGGCGTACATGTGACCTTACTCTGTGGTAGCGCAGGAGATCAGCTCTAAGCAGGTCCGATTAGTTAGATGCTAGGGGCCGAAGCGGCATTATATTTTGAACAGTAGAGGTATATGATACCGTCGGTTGGGT
seq00018   GTATGTCGGCTCACGGCGTTTCCGATCTTAGGATGCCTGACCTTGCTATAGAGTCGGACAACCCCTTCCACGTCACGCGACGGCATGACTCCACGTGGCTTGCAAATAATTCAACGACTATGAAGTCTTTGTACCAGTTCGGCCTTTGTCCTGTAGCCGAGAATTTGCGTGGCGCCTGCCTCGCTGTATAGTTGTCAATACCCCTGCTTAGGAAGATCGTCGTATATGTCTCTTGGTGGCTCAATCTTTAGTGCTAGTTATGGACCTTGGGATCGCCATATAGCTTAAGCTGCCACGGGAGGATATAAGGATAGGCCAAATTCGACGCGGTGGAATGGGTGTCAACTAAACGGGACGTGTGTGGGACGACTGATCAAAAGCCAATGGGGAACAGAGTCTACTTGCAGTCTTCCCGGCTCCCAGGTCGGGTTGGGGGGGGATATAATAGACTTAAACAACACAGGGTCAGCAGAATGAGGTAGTGGGGGGCTGAATGTATGGCAATTAGACTAAAGAGACAGTGCAAAGATACTGATTCCGGAACTACCTGGTTATTCTTAAGGATACTTGACACTGCCGGTAACATCGCGGTTATCGTGACCTCTTTGAGCTACAAATGACCGTAGGCATGGGGGAGAGAGGATTTCTTCTCAGCAACGGATCCAGCGAAAGCTAACATGCCGATAAAATCAGAATGGAAAACACATTTAGAATCGTTTAAGTATGAATGTCCATAAGTTAATTTCATCCTGCTGAATCCAACGTAATTCGACCCGATTACTGGCTTCTTACCTGCGGTATAGACATGGGAAGGATTGTTCGTTGGCATAGGCACCTCAGTAGAGGCGCTGCGGTCAAGTATATTTGACTGTCGAGTATCTGCACACTACATATATCTGACAGCGGCCGTAGGGCCCTGCATACCTTAGATCGGAGATATTGAGCGACGTAGGGCCATGCTCTGTGATAAGTTACAATTGTAGGAAAAAGGCTCGGATAAAGGACGGTGTACCGAACCTCCTCTAGAGGCGATACTACCTATTAAATGGTAATTCTGATCCCGTTCCCCTATCTACAAGACCCGCTTATTCCCCTGGATAGGGTAAGGCTCGGTAGATTCACCCATGGGTGCGTGTTTCCTTAGGCATCGTCGTGAACAACGACGCTGTATCTACGCGCATTGATCCACAGTGTAGTCTTACTCAGTGTTAACTAGCGTCGAACGCGATACAGCTCTTCCCAAGGCTAGCCAAGTAGGATAATAGCGATCCGCTTGCGCCTGATCGATGGGTTCGGGCTGGCGCAGTTCATCTGATCCTAACCCGGAAAATTATTCGTTAGAGATGTCTATACCTGCAGGTCTTAAGCGAGATTCACGCGCCGACGCAAGTTGTATTGTCGGGCGTTGAGCTTACAGGTATTTTAGGGGGGAAGCCCGCAATTTAAGGTGATCGATACTTTTATGTGACCTCCGGGAAGCCATTCACATTGCGTAGGTTGTGGGTGGGGTCACTCGTGGTCCAATAGCAGAGAATCTTGAAACACACTCGATATCTATTCGTCGCCGATGCATTGTCTTCATAACTTCTGCGTTGACAAACGGTGACATCGTCAGGCATCAGCCGTCGCCTGAGTGGCGTCTCGTCCTAGCTTCGATGCTCCTAGCTGTGTTTCTACAGCATCCCGGGGGGTTGCTATAAATCGCATGAGGGTAAGTAACCAAGTAACTCTGAGCGCAATCCACATCCGAATAAACCAGGCACTCCCTTCGGAACGCCAAATCCATGAAATGGTGGGTGGATTCTGGGCCAGGATTTTAACTATATTCCTGCACCAAGGTGGATGCGCTCGGATTGGAGGCTCAGTTCTCGCTCCACCGTATCCCGCACCGGTATGTCCTTGTCGGCCTCGTGTGAAGACTCTGGCACGTCGGAGCCCGGGTTCTTAAACATCACAATGGACAGGCTAGTAGTCCGCGCAACATTCACCTAGCAGGGCCAAGTAGGCGCCCACTTTCGATCCGAAAACGTTGGAGCGGATTCTCGATGCCTACAAGGAGATCGGGTGACGGGGGCTTATGCCACTAGACTGCTGCCCGTATACAAGCGGGTGCCCGGTCATGGGCAGGCGCGGGTATGAGCAGCCTTCGTATGGGGCGTACATGTGACCTTACTCTGTGGTAGCGCAGGAGATCAGCTCTAAGCAGGTCCGATTAGTTAGATGCTAGGGGCCGAAGCGGCATTATATTTTGAACAGTAGAGGTATATGATACCGTCGGTTGGGT
seq00019   GTATGTCGGCTCACGGCGTTTCCGATCTTAGGATGCCTGACCTTGCTATAGAGTCGGACAACCCCTTCCACGTCACGCGACGGCATGACTCCACGTGGCTTGCAAATAATTCAACGACTATGAAGTCTTTGTACCAGTTCGGCCTTTGTCCTGTAGCCGAGAATTTGCGTGGCGCCTGCCTCGCTGTATAGTTGTCAATACCCCTGCTTAGGAAGATCGTCGTATATGTCTCTTGGTGGCTCAATCTTTAGTGCTAGTTATGGACCTTGGGATCGCCATATAGCTTAAGCTGCCACGGGAGGATATAAGGATAGGCCAAATTCGACGCGGTGGAATGGGTGTCAACTAAACGGGACGTGTGTGGGACGACTGATCATAAGCCAATGGGGAACAGAGTCTACTTGCAGTCTTCCCGGCTCCCAGGTCGGGTTGGGGGGGGATATAATAGACTTAAACAACACAGGGTCAGCAGAATGAGGTAGTGGGGGGCTGAATGTATGGCAATTAGACTAAAGAGACAGTGCAAAGATACTGATTCCGGAACTACCTGGTTATTCTTAAGGATACTTGACACTGCCGGTAACATCGCGGTTATCGTGACCTCTTTGAGCTACAAATGACCGTAGGCATGGGGGAGAGAGGATTTCTTCTCAGCAACGGATCCAGCGAAAGCTAACATGCCGATAAAATCAGAATGGAAAACACATTTAGAATCGTTTAAGTATGAATGTCCATAAGTTAATTTCATCCTGCTGAATCCAACGTAATTCGACCCGATTACTGGCTTCTTACCTGCGGTATAGACATGGGAAGGATTGTTCGTTGGCATAGGCACCTCAGTAGAGGCGCTGCGGTCAAGTATATTTGACTGTCGAGTATCTGCACACTACATATATCTGACAGCGGCCGTAGGGCCCTGCATACCTTAGATCGGAGATATTGAGCGACGTAGGGCCATGCTCTGTGATAAGTTACAATTGTAGGAAAAAGGCTCGGATAAAGGACGGTGTACCGAACCTCCTCTAGAGGCGATACTACCTATTAAATGGTAATTCTGATCCCGTTCCCCTATCTACAAGACCCGCTTATTCCCCTGGATAGGGTAAGGCTCGGTAGATTCACCCATGGGTGCGTGTTTCCTTAGGCATCGTCGTGAACAACGACGCTGTATCTACGCGCATTGATCCACAGTGTAGTCTTACTCAGTGTTAACTAGCGTCGAACGCGATACAGCTCTTCCCAAGGCTAGCCAAGTAGGATAATAGCGATCCGCTTGCGCCTGATCGATGGGTTCGGGCTGGCGCAGTTCATCTGATCCTAACCCGGAAAATTATTCGTTAGAGATGTCTATACCTGCAGGTCTTAAGCGAGATTCACGCGCCGACGCAAGTTGTATTGTCGGGCGTTGAGCTTACAGGTATTTTAGGGGGGAAGCCCGCAATTTAAGGTGATCGATACTTTTATGTGACCTCCGGGAAGCCATTCACATTGCGTAGGTTGTGGGTGGGGTCACTCGTGGTCCAATAGCAGAGAATCTTGAAACACACTCGATATCTATTCGTCGCCGATGCATTGTCTTCATAACTTCTGCGTTGACAAACGGTGACATCGTCAGGCATCAGCCGTCGCCTGAGTGGCGTCTCGTCCTAGCTTCGATGCTCCTAGCTGTGTTTCTACAGCATCCCGGGGGGTTGCTATAAATCGCATGAGGGTAAGTAACCAAGTAACTCTGAGCGCAATCCACATCCGAATAAACCAGGCACTCCCTTCGGAACGCCAAATCCATGAAATGGTGGGTGGATTCTGGGCCAGGATTTTAACTATATTCCTGCACCAAGGTGGATGCGCTCGGATTGGAGGCTCAGTTCTCGCTCCACCGTATCCCGCACCGGTATGTCCTTGTCGGCCTCGTGTGAAGACTCTGGCACGTCGGAGCCCGGGTTCTTAAACATCACAATGGACAGGCTAGTAGTCCGCGCAACATTCACCTAGCAGGGCCAAGTAGGCGCCCACTTTCGATCCGAAAACGTTGGAGCGGATTCTCGATGCCTACAAGGAGATCGGGTGACGGGGGCTTATGCCACTAGACTGCTGCCCGTATACAAGCGGGTGCCCGGTCATGGGCAGGCGCGGGTATGAGCAGCCTTCGTATGGGGCGTACATGTGACCTTACTCTGTGGTAGCGCAGGAGATCAGCTCTAAGCAGGTCCGATTAGTTAGATGCTAGGGGCCGAAGCGGCATTATATTTTGAACAGTAGAGGTATATGATACCGTCGGTTGGGT
seq00020   GTATGTCGGCTCACGGCGTTTCCGATCTTAGGATGCCTGACCTTGCTATAGAGTCGGACAACCCCTTCCACGTCACGCGACGGCATGACTCCACGTGGCTTGCAAATAATTCAACGACTATGAAGTCTTTGTACCAGTTCGGCCTTTGTCCTGTAGCCGAGAATTTGCGTGGCGCCTGCCTCGCTGTATAGTTGTCAATACCCCTGCTTAGGAAGATCGTCGTATATGTCTCTTGGTGGCTCAATCTTTAGTGCTAGTTATGGACCTTGGGATCGCCATATAGCTTAAGCTGCCACGGGAGGATATAAGGATAGGCCAAATTCGACGCGGTGGAATGGGTGTCAACTAAACGGGACGTGTGTGGGACGACTGATCATAAGCCAATGGGGAACAGAGTCTACTTGCAGTCTTCCCGGCTCCCAGGTCGGGTTGGGGGGGGATATAATAGACTTAAACAACACAGGGTCAGCAGAATGAGGTAGTGGGGGGCTGAATGTATGGCAATTAGACTAAAGAGACAGTGCAAAGATACTGATTCCGGAACTACCTGGTTATTCTTAAGGATACTTGACACTGCCGGTAACATCGCGGTTATCGTGACCTCTTTGAGCTACAAATGACCGTAGGCATGGGGGAGAGAGGATTTCTTCTCAGCAACGGATCCAGCGAAAGCTAACATGCCGATAAAATCAGAATGGAAAACACATTTAGAATCGTTTAAGTATGAATGTCCATAAGTTAATTTCATCCTGCTGAATCCAACGTAATTCGACCCGATTACTGGCTTCTTACCTGCGGTATAGACATGGGAAGGATTGTTCGTTGGCATAGGCACCTCAGTAGAGGCGCTGCGGTCAAGTATATTTGACTGTCGAGTATCTGCACACTACATATATCTGACAGCGGCCGTAGGGCCCTGCATACCTTAGATCGGAGATATTGAGCGACGTAGGGCCATGCTCTGTGATAAGTTACAATTGTAGGAAAAAGGCTCGGATAAAGGACGGTGTACCGAACCTCCTCTAGAGGCGATACTACCTATTAAATGGTAATTCTGATCCCGTTCCCCTATCTACAAGACCCGCTTATTCCCCTGGATAGGGTAAGGCTCGGTAGATTCACCCATGGGTGCGTGTTTCCTTAGGCATCGTCGTGAACAACGACGCTGTATCTACGCGCATTGATCCACAGTGTAGTCTTACTCAGTGTTAACTAGCGTCGAACGCGATACAGCTCTTCCCAAGGCTAGCCAAGTAGGATAATAGCGATCCGCTTGCGCCTGATCGATGGGTTCGGGCTGGCGCAGTTCATCTGATCCTAACCCGGAAAATTATTCGTTAGAGATGTCTATACCTGCAGGTCTTAAGCGAGATTCACGCGCCGACGCAAGTTGTATTGTCGGGCGTTGAGCTTACAGGTATTTTAGGGGGGAAGCCCGCAATTTAAGGTGATCGATACTTTTATGTGACCTCCGGGAAGCCATTCACATTGCGTAGGTTGTGGGTGGGGTCACTCGTGGTCCAATAGCAGAGAATCTTGAAACACACTCGATATCTATTCGTCGCCGATGCATTGTCTTCATAACTTCTGCGTTGACAAACGGTGACATCGTCAGGCATCAGCCGTCGCCTGAGTGGCGTCTCGTCCTAGCTTCGATGCTCCTAGCTGTGTTTCTACAGCATCCCGGGGGGTTGCTATAAATCGCATGAGGGTAAGTAACCAAGTAACTCTGAGCGCAATCCACATCCGAATAAACCAGGCACTCCCTTCGGAACGCCAAATCCATGAAATGGTGGGTGGATTCTGGGCCAGGATTTTAACTATATTCCTGCACCAAGGTGGATGCGCTCGGATTGGAGGCTCAGTTCTCGCTCCACCGTATCCCGCACCGGTATGTCCTTGTCGGCCTCGTGTGAAGACTCTGGCACGTCGGAGCCCGGGTTCTTAAACATCACAATGGACAGGCTAGTAGTCCGCGCAACATTCACCTAGCAGGGCCAAGTAGGCGCCCACTTTCGATCCGAAAACGTTGGAGCGGATTCTCGATGCCTACAAGGAGATCGGGTGACGGGGGCTTATGCCACTAGACTGCTGCCCGTATACAAGCGGGTGCCCGGTCATGGGCAGGCGCGGGTATGAGCAGCCTTCGTATGGGGCGTACATGTGACCTTACTCTGTGGTAGCGCAGGAGATCAGCTCTAAGCAGGTCCGATTAGTTAGATGCTAGGGGCCGAAGCGGCATTATATTTTGAACAGTAGAGGTATATGATACCGTCGGTTGGGT
seq00021   GTATGTCGGCTCACGGCGTTTCCGATCTTAGGATGCCTGACCTTGCTATAGAGTCGGACAACCCCTTCCACGTCACGCGACGGCATGACTCCACGTGGCTTGCAAATAATTCAACGACTATGAAGTCTTTGTACCAGTTCGGCCTTTGTCCTGTAGCCGAGAATTTGCGTGGCGCCTGCCTCGCTGTATAGTTGTCAATACCCCTGCTTAGGAAGATCGTCGTATATGTCTCTTGGTGGCTCAATCTTTAGTGCTAGTTATGGACCTTGGGATCGCCATATAGCTTAAGCTGCCACGGGAGGATATAAGGATAGGCCAAATTCGACGCGGTGGAATGGGTGTCAACTAAACGGGACGTGTGTGGGACGACTGATCATAAGCCAATGGGGAACAGAGTCTACTTGCAGTCTTCCCGGCTCCCAGGTCGGGTTGGGGGGGGATATAATAGACTTAAACAACACAGGGTCAGCAGAATGAGGTAGTGGGGGGCTGAATGTATGGCAATTAGACTAAAGAGACAGTGCAAAGATACTGATTCCGGAACTACCTGGTTATTCTTAAGGATACTTGACACTGCCGGTAACATCGCGGTTATCGTGACCTCTTTGAGCTACAAATGACCGTAGGCATGGGGGAGAGAGGATTTCTTCTCAGCAACGGATCCAGCGAAAGCTAACATGCCGATAAAATCAGAATGGAAAACACATTTAGAATCGTTTAAGTATGAATGTCCATAAGTTAATTTCATCCTGCTGAATCCAACGTAATTCGACCCGATTACTGGCTTCTTACCTGCGGTATAGACATGGGAAGGATTGTTCGTTGGCATAGGCACCTCAGTAGAGGCGCTGCGGTCAAGTATATTTGACTGTCGAGTATCTGCACACTACATATATCTGACAGCGGCCGTAGGGCCCTGCATACCTTAGATCGGAGATATTGAGCGACGTAGGGCCATGCTCTGTGATAAGTTACAATTGTAGGAAAAAGGCTCGGATAAAGGACGGTGTACCGAACCTCCTCTAGAGGCGATACTACCTATTAAATGGTAATTCTGATCCCGTTCCCCTATCTACAAGACCCGCTTATTCCCCTGGATAGGGTAAGGCTCGGTAGATTCACCCATGGGTGCGTGTTTCCTTAGGCATCGTCGTGAACAACGACGCTGTATCTACGCGCATTGATCCACAGTGTAGTCTTACTCAGTGTTAACTAGCGTCGAACGCGATACAGCTCTTCCCAAGGCTAGCCAAGTAGGATAATAGCGATCCGCTTGCGCCTGATCGATGGGTTCGGGCTGGCGCAGTTCATCTGATCCTAACCCGGAAAATTATTCGTTAGAGATGTCTATACCTGCAGGTCTTAAGCGAGATTCACGCGCCGACGCAAGTTGTATTGTCGGGCGTTGAGCTTACAGGTATTTTAGGGGGGAAGCCCGCAATTTAAGGTGATCGATACTTTTATGTGACCTCCGGGAAGCCATTCACATTGCGTAGGTTGTGGGTGGGGTCACTCGTGGTCCAATAGCAGAGAATCTTGAAACACACTCGATATCTATTCGTCGCCGATGCATTGTCTTCATAACTTCTGCGTTGACAAACGGTGACATCGTCAGGCATCAGCCGTCGCCTGAGTGGCGTCTCGTCCTAGCTTCGATGCTCCTAGCTGTGTTTCTACAGCATCCCGGGGGGTTGCTATAAATCGCATGAGGGTAAGTAACCAAGTAACTCTGAGCGCAATCCACATCCGAATAAACCAGGCACTCCCTTCGGAACGCCAAATCCATGAAATGGTGGGTGGATTCTGGGCCAGGATTTTAACTATATTCCTGCACCAAGGTGGATGCGCTCGGATTGGAGGCTCAGTTCTCGCTCCACCGTATCCCGCACCGGTATGTCCTTGTCGGCCTCGTGTGAAGACTCTGGCACGTCGGAGCCCGGGTTCTTAAACATCACAATGGACAGGCTAGTAGTCCGCGCAACATTCACCTAGCAGGGCCAAGTAGGCGCCCACTTTCGATCCGAAAACGTTGGAGCGGATTCTCGATGCCTACAAGGAGATCGGGTGACGGGGGCTTATGCCACTAGACTGCTGCCCGTATACAAGCGGGTGCCCGGTCATGGGCAGGCGCGGGTATGAGCAGCCTTCGTATGGGGCGTACATGTGACCTTACTCTGTGGTAGCGCAGGAGATCAGCTCTAAGCAGGTCCGATTAGTTAGATGCTAGGGGCCGAAGCGGCATTATATTTTGAACAGTAGAGGTATATGATACCGTCGGTTGGGT
seq00022   GTATGTCGGCTCACGGCGTTTCCGATCTTAGGATGCCTGACCTTGCTATAGAGTCGGACAACCCCTTCCACGTCACGCGACGGCATGACTCCACGTGGCTTGCAAATAATTCAACGACTATGAAGTCTTTGTACCAGTTCGGCCTTTGTCCTGTAGCCGAGAATTTGCGTGGCGCCTGCCTCGCTGTATAGTTGTCAATACCCCTGCTTAGGAAGATCGTCGTATATGTCTCTTGGTGGCTCAATCTTTAGTGCTAGTTATGGACCTTGGGATCGCCATATAGCTTAAGCTGCCACGGGAGGATATAAGGATAGGCCAAATTCGACGCGGTGGAATGGGTGTCAACTAAACGGGACGTGTGTGGGACGACTGATCAAAAGCCAATGGGGAACAGAGTCTACTTGCAGTCTTCCCGGCTCCCAGGTCGGGTTGGGGGGGGATATAATAGACTTAAACAACACAGGGTCAGCAGAATGAGGTAGTGGGGGGCTGAATGTATGGCAATTAGACTAAAGAGACAGTGCAAAGATACTGATTCCGGAACTACCTGGTTATTCTTAAGGATACTTGACACTGCCGGTAACATCGCGGTTATCGTGACCTCTTTGAGCTACAAATGACCGTAGGCATGGGGGAGAGAGGATTTCTTCTCAGCAACGGATCCAGCGAAAGCTAACATGCCGATAAAATCAGAATGGAAAACACATTTAGAATCGTTTAAGTATGAATGTCCATAAGTTAATTTCATCCTGCTGAATCCAACGTAATTCGACCCGATTACTGGCTTCTTACCTGCGGTATAGACATGGGAAGGATTGTTCGTTGGCATAGGCACCTCAGTAGAGGCGCTGCGGTCAAGTATATTTGACTGTCGAGTATCTGCACACTACATATATCTGACAGCGGCCGTAGGGCCCTGCATACCTTAGATCGGAGATATTGAGCGACGTAGGGCCATGCTCTGTGATAAGTTACAATTGTAGGAAAAAGGCTCGGATAAAGGACGGTGTACCGAACCTCCTCTAGAGGCGATACTACCTATTAAATGGTAATTCTGATCCCGTTCCCCTATCTACAAGACCCGCTTATTCCCCTGGATAGGGTAAGGCTCGGTAGATTCACCCATGGGTGCGTGTTTCCTTAGGCATCGTCGTGAACAACGACGCTGTATCTACGCGCATTGATCCACAGTGTAGTCTTACTCAGTGTTAACTAGCGTCGAACGCGATACAGCTCTTCCCAAGGCTAGCCAAGTAGGATAATAGCGATCCGCTTGCGCCTGATCGATGGGTTCGGGCTGGCGCAGTTCATCTGATCCTAACCCGGAAAATTATTCGTTAGAGATGTCTATACCTGCAGGTCTTAAGCGAGATTCACGCGCCGACGCAAGTTGTATTGTCGGGCGTTGAGCTTACAGGTATTTTAGGGGGGAAGCCCGCAATTTAAGGTGATCGATACTTTTATGTGACCTCCGGGAAGCCATTCACATTGCGTAGGTTGTGGGTGGGGTCACTCGTGGTCCAATAGCAGAGAATCTTGAAACACACTCGATATCTATTCGTCGCCGATGCATTGTCTTCATAACTTCTGCGTTGACAAACGGTGACATCGTCAGGCATCAGCCGTCGCCTGAGTGGCGTCTCGTCCTAGCTTCGATGCTCCTAGCTGTGTTTCTACAGCATCCCGGGGGGTTGCTATAAATCGCATGAGGGTAAGTAACCAAGTAACTCTGAGCGCAATCCACATCCGAATAAACCAGGCACTCCCTTCGGAACGCCAAATCCATGAAATGGTGGGTGGATTCTGGGCCAGGATTTTAACTATATTCCTGCACCAAGGTGGATGCGCTCGGATTGGAGGCTCAGTTCTCGCTCCACCGTATCCCGCACCGGTATGTCCTTGTCGGCCTCGTGTGAAGACTCTGGCACGTCGGAGCCCGGGTTCTTAAACATCACAATGGACAGGCTAGTAGTCCGCGCAACATTCACCTAGCAGGGCCAAGTAGGCGCCCACTTTCGATCCGAAAACGTTGGAGCGGATTCTCGATGCCTACAAGGAGATCGGGTGACGGGGGCTTATGCCACTAGACTGCTGCCCGTATACAAGCGGGTGCCCGGTCATGGGCAGGCGCGGGTATGAGCAGCCTTCGTATGGGGCGTACATGTGACCTTACTCTGTGGTAGCGCAGGAGATCAGCTCTAAGCAGGTCCGATTAGTTAGATGCTAGGGGCCGAAGCGGCATTATATTTTGAACAGTAGAGGTATATGATACCGTCGGTTGGGT
seq00023   GTATGTCGGCTCACGGCGTTTCCGATCTTAGGATGCCTGACCTTGCTATAGAGTCGGACAACCCCTTCCACGTCACGCGACGGCATGACTCCACGTGGCTTGCAAATAATTCAACGACTATGAAGTCTTTGTACCAGTTCGGCCTTTGTCCTGTAGCCGAGAATTTGCGTGGCGCCTGCCTCGCTGTATAGTTGTCAATACCCCTGCTTAGGAAGATCGTCGTATATGTCTCTTGGTGGCTCAATCTTTAGTGCTAGTTATGGACCTTGGGATCGCCATATAGCTTAAGCTGCCACGGGAGGATATAAGGATAGGCCAAATTCGACGCGGTGGAATGGGTGTCAACTAAACGGGACGTGTGTGGGACGACTGATCATAAGCCAATGGGGAACAGAGTCTACTTGCAGTCTTCCCGGCTCCCAGGTCGGGTTGGGGGGGGATATAATAGACTTAAACAACACAGGGTCAGCAGAATGAGGTAGTGGGGGGCTGAATGTATGGCAATTAGACTAAAGAGACAGTGCAAAGATACTGATTCCGGAACTACCTGGTTATTCTTAAGGATACTTGACACTGCCGGTAACATCGCGGTTATCGTGACCTCTTTGAGCTACAAATGACCGTAGGCATGGGGGAGAGAGGATTTCTTCTCAGCAACGGATCCAGCGAAAGCTAACATGCCGATAAAATCAGAATGGAAAACACATTTAGAATCGTTTAAGTATGAATGTCCATAAGTTAATTTCATCCTGCTGAATCCAACGTAATTCGACCCGATTACTGGCTTCTTACCTGCGGTATAGACATGGGAAGGATTGTTCGTTGGCATAGGCACCTCAGTAGAGGCGCTGCGGTCAAGTATATTTGACTGTCGAGTATCTGCACACTACATATATCTGACAGCGGCCGTAGGGCCCTGCATACCTTAGATCGGAGATATTGAGCGACGTAGGGCCATGCTCTGTGATAAGTTACAATTGTAGGAAAAAGGCTCGGATAAAGGACGGTGTACCGAACCTCCTCTAGAGGCGATACTACCTATTAAATGGTAATTCTGATCCCGTTCCCCTATCTACAAGACCCGCTTATTCCCCTGGATAGGGTAAGGCTCGGTAGATTCACCCATGGGTGCGTGTTTCCTTAGGCATCGTCGTGAACAACGACGCTGTATCTACGCGCATTGATCCACAGTGTAGTCTTACTCAGTGTTAACTAGCGTCGAACGCGATACAGCTCTTCCCAAGGCTAGCCAAGTAGGATAATAGCGATCCGCTTGCGCCTGATCGATGGGTTCGGGCTGGCGCAGTTCATCTGATCCTAACCCGGAAAATTATTCGTTAGAGATGTCTATACCTGCAGGTCTTAAGCGAGATTCACGCGCCGACGCAAGTTGTATTGTCGGGCGTTGAGCTTACAGGTATTTTAGGGGGGAAGCCCGCAATTTAAGGTGATCGATACTTTTATGTGACCTCCGGGAAGCCATTCACATTGCGTAGGTTGTGGGTGGGGTCACTCGTGGTCCAATAGCAGAGAATCTTGAAACACACTCGATATCTATTCGTCGCCGATGCATTGTCTTCATAACTTCTGCGTTGACAAACGGTGACATCGTCAGGCATCAGCCGTCGCCTGAGTGGCGTCTCGTCCTAGCTTCGATGCTCCTAGCTGTGTTTCTACAGCATCCCGGGGGGTTGCTATAAATCGCATGAGGGTAAGTAACCAAGTAACTCTGAGCGCAATCCACATCCGAATAAACCAGGCACTCCCTTCGGAACGCCAAATCCATGAAATGGTGGGTGGATTCTGGGCCAGGATTTTAACTATATTCCTGCACCAAGGTGGATGCGCTCGGATTGGAGGCTCAGTTCTCGCTCCACCGTATCCCGCACCGGTATGTCCTTGTCGGCCTCGTGTGAAGACTCTGGCACGTCGGAGCCCGGGTTCTTAAACATCACAATGGACAGGCTAGTAGTCCGCGCAACATTCACCTAGCAGGGCCAAGTAGGCGCCCACTTTCGATCCGAAAACGTTGGAGCGGATTCTCGATGCCTACAAGGAGATCGGGTGACGGGGGCTTATGCCACTAGACTGCTGCCCGTATACAAGCGGGTGCCCGGTCATGGGCAGGCGCGGGTATGAGCAGCCTTCGTATGGGGCGTACATGTGACCTTACTCTGTGGTAGCGCAGGAGATCAGCTCTAAGCAGGTCCGATTAGTTAGATGCTAGGGGCCGAAGCGGCATTATATTTTGAACAGTAGAGGTATATGATACCGTCGGTTGGGT
seq00024   GTATGTCGGCTCACGGCGTTTCCGATCTTAGGATGCCTGACCTTGCTATAGAGTCGGACAACCCCTTCCACGTCACGCGACGGCATGACTCCACGTGGCTTGCATATAATTCAACGACTATGAAGTCTTTGTACCAGTTCGGCCTTTGTCCTGTAGCCGAGAATTTGCGTGGCGCCTGCCTCGCTGTATAGTTGTCAATACCCCTGCTTAGGAAGATCGTCGTATATGTCTCTTGGTGGCTCAATCTTTAGTGCTAGTTATGGACCTTGGGATCGCCATATAGCTTAAGCTGCCACGGGAGGATATAAGGATAGGCCAAATTCGACGCGGTGGAATGGGTGTCAACTAAACGGGACGTGTGTGGGACGACTGATCATAAGCCAATGGGGAACAGAGTCTACTTGCAGTCTTCCCGGCTCCCAGGTCGGGTTGGGGGGGGATATAATAGACTTAAACAACACAGGGTCAGCAGAATGAGGTAGTGGGGGGCTGAATGTATGGCAATTAGACTAAAGAGACAGTGCAAAGATACTGATTCCGGAACTACCTGGTTATTCTTAAGGATACTTGACACTGCCGGTAACATCGCGGTTATCGTGACCTCTTTGAGCTACAAATGACCGTAGGCATGGGGGAGAGAGGATTTCTTCTCAGCAACGGATCCAGCGAAAGCTAACATGCCGATAAAATCAGAATGGAAAACACATTTAGAATCGTTTAAGTATGAATGTCCATAAGTTAATTTCATCCTGCTGAATCCAACGTAATTCGACCCGATTACTGGCTTCTTACCTGCGGTATAGACATGGGAAGGATTGTTCGTTGGCATAGGCACCTCAGTAGAGGCGCTGCGGTCAAGTATATTTGACTGTCGAGTATCTGCACACTACATATATCTGACAGCGGCCGTAGGGCCCTGCATACCTTAGATCGGAGATATTGAGCGACGTAGGGCCATGCTCTGTGATAAGTTACAATTGTAGGAAAAAGGCTCGGATAAAGGACGGTGTACCGAACCTCCTCTAGAGGCGATACTACCTATTAAATGGTAATTCTGATCCCGTTCCCCTATCTACAAGACCCGCTTATTCCCCTGGATAGGGTAAGGCTCGGTAGATTCACCCATGGGTGCGTGTTTCCTTAGGCATCGTCGTGAACAACGACGCTGTATCTACGCGCATTGATCCACAGTGTAGTCTTACTCAGTGTTAACTAGCGTCGAACGCGATACAGCTCTTCCCAAGGCTAGCCAAGTAGGATAATAGCGATCCGCTTGCGCCTGATCGATGGGTTCGGGCTGGCGCAGTTCATCTGATCCTAACCCGGAAAATTATTCGTTAGAGATGTCTATACCTGCAGGTCTTAAGCGAGATTCACGCGCCGACGCAAGTTGTATTGTCGGGCGTTGAGCTTACAGGTATTTTAGGGGGGAAGCCCGCAATTTAAGGTGATCGATACTTTTATGTGACCTCCGGGAAGCCATTCACATTGCGTAGGTTGTGGGTGGGGTCACTCGTGGTCCAATAGCAGAGAATCTTGAAACACACTCGATATCTATTCGTCGCCGATGCATTGTCTTCATAACTTCTGCGTTGACAAACGGTGACATCGTCAGGCATCAGCCGTCGCCTGAGTGGCGTCTCGTCCTAGCTTCGATGCTCCTAGCTGTGTTTCTACAGCATCCCGGGGGGTTGCTATAAATCGCATGAGGGTAAGTAACCAAGTAACTCTGAGCGCAATCCACATCCGAATAAACCAGGCACTCCCTTCGGAACGCCAAATCCATGAAATGGTGGGTGGATTCTGGGCCAGGATTTTAACTATATTCCTGCACCAAGGTGGATGCGCTCGGATTGGAGGCTCAGTTCTCGCTCCACCGTATCCCGCACCGGTATGTCCTTGTCGGCCTCGTGTGAAGACTCTGGCACGTCGGAGCCCGGGTTCTTAAACATCACAATGGACAGGCTAGTAGTCCGCGCAACATTCACCTAGCAGGGCCAAGTAGGCGCCCACTTTCGATCCGAAAACGTTGGAGCGGATTCTCGATGCCTACAAGGAGATCGGGTGACGGGGGCTTATGCCACTAGACTGCTGCCCGTATACAAGCGGGTGCCCGGTCATGGGCAGGCGCGGGTATGAGCAGCCTTCGTATGGGGCGTACATGTGACCTTACTCTGTGGTAGCGCAGGAGATCAGCTCTAAGCAGGTCCGATTAGTTAGATGCTAGGGGCCGAAGCGGCATTATATTTTGAACAGTAGAGGTATATGATACCGTCGGTTGGGT
seq00025   GTATGTCGGCTCACGGCGTTTCCGATCTTAGGATGCCTGACCTTGCTATAGAGTCGGACAACCCCTTCCACGTCACGCGACGGCATGACTCCACGTGGCTTGCAAATAATTCAACGACTATGAAGTCTTTGTACCAGTTCGGCCTTTGTCCTGTAGCCGAGAATTTGCGTGGCGCCTGCCTCGCTGTATAGTTGTCAATACCCCTGCTTAGGAAGATCGTCGTATATGTCTCTTGGTGGCTCAATCTTTAGTGCTAGTTATGGACCTTGGGATCGCCATATAGCTTAAGCTGCCACGGGAGGATATAAGGATAGGCCAAATTCGACGCGGTGGAATGGGTGTCAACTAAACGGGACGTGTGTGGGACGACTGATCAAAAGCCAATGGGGAACAGAGTCTACTTGCAGTCTTCCCGGCTCCCAGGTCGGGTTGGGGGGGGATATAATAGACTTAAACAACACAGGGTCAGCAGAATGAGGTAGTGGGGGGCTGAATGTATGGCAATTAGACTAAAGAGACAGTGCAAAGATACTGATTCCGGAACTACCTGGTTATTCTTAAGGATACTTGACACTGCCGGTAACATCGCGGTTATCGTGACCTCTTTGAGCTACAAATGACCGTAGGCATGGGGGAGAGAGGATTTCTTCTCAGCAACGGATCCAGCGAAAGCTAACATGCCGATAAAATCAGAATGGAAAACACATTTAGAATCGTTTAAGTATGAATGTCCATAAGTTAATTTCATCCTGCTGAATCCAACGTAATTCGACCCGATTACTGGCTTCTTACCTGCGGTATAGACATGGGAAGGATTGTTCGTTGGCATAGGCACCTCAGTAGAGGCGCTGCGGTCAAGTATATTTGACTGTCGAGTATCTGCACACTACATATATCTGACAGCGGCCGTAGGGCCCTGCATACCTTAGATCGGAGATATTGAGCGACGTAGGGCCATGCTCTGTGATAAGTTACAATTGTAGGAAAAAGGCTCGGATAAAGGACGGTGTACCGAACCTCCTCTAGAGGCGATACTACCTATTAAATGGTAATTCTGATCCCGTTCCCCTATCTACAAGACCCGCTTATTCCCCTGGATAGGGTAAGGCTCGGTAGATTCACCCATGGGTGCGTGTTTCCTTAGGCATCGTCGTGAACAACGACGCTGTATCTACGCGCATTGATCCACAGTGTAGTCTTACTCAGTGTTAACTAGCGTCGAACGCGATACAGCTCTTCCCAAGGCTAGCCAAGTAGGATAATAGCGATCCGCTTGCGCCTGATCGATGGGTTCGGGCTGGCGCAGTTCATCTGATCCTAACCCGGAAAATTATTCGTTAGAGATGTCTATACCTGCAGGTCTTAAGCGAGATTCACGCGCCGACGCAAGTTGTATTGTCGGGCGTTGAGCTTACAGGTATTTTAGGGGGGAAGCCCGCAATTTAAGGTGATCGATACTTTTATGTGACCTCCGGGAAGCCATTCACATTGCGTAGGTTGTGGGTGGGGTCACTCGTGGTCCAATAGCAGAGAATCTTGAAACACACTCGATATCTATTCGTCGCCGATGCATTGTCTTCATAACTTCTGCGTTGACAAACGGTGACATCGTCAGGCATCAGCCGTCGCCTGAGTGGCGTCTCGTCCTAGCTTCGATGCTCCTAGCTGTGTTTCTACAGCATCCCGGGGGGTTGCTATAAATCGCATGAGGGTAAGTAACCAAGTAACTCTGAGCGCAATCCACATCCGAATAAACCAGGCACTCCCTTCGGAACGCCAAATCCATGAAATGGTGGGTGGATTCTGGGCCAGGATTTTAACTATATTCCTGCACCAAGGTGGATGCGCTCGGATTGGAGGCTCAGTTCTCGCTCCACCGTATCCCGCACCGGTATGTCCTTGTCGGCCTCGTGTGAAGACTCTGGCACGTCGGAGCCCGGGTTCTTAAACATCACAATGGACAGGCTAGTAGTCCGCGCAACATTCACCTAGCAGGGCCAAGTAGGCGCCCACTTTCGATCCGAAAACGTTGGAGCGGATTCTCGATGCCTACAAGGAGATCGGGTGACGGGGGCTTATGCCACTAGACTGCTGCCCGTATACAAGCGGGTGCCCGGTCATGGGCAGGCGCGGGTATGAGCAGCCTTCGTATGGGGCGTACATGTGACCTTACTCTGTGGTAGCGCAGGAGATCAGCTCTAAGCAGGTCCGATTAGTTAGATGCTAGGGGCCGAAGCGGCATTATATTTTGAACAGTAGAGGTATATGATACCGTCGGTTGGGT
seq00026   GTATGTCGGCTCACGGCGTTTCCGATCTTAGGATGCCTGACCTTGCTATAGAGTCGGACAACCCCTTCCACGTCACGCGACGGCATGACTCCACGTGGCTTGCAAATAATTCAACGACTATGAAGTCTTTGTACCAGTTCGGCCTTTGTCCTGTAGCCGAGAATTTGCGTGGCGCCTGCCTCGCTGTATAGTTGTCAATACCCCTGCTTAGGAAGATCGTCGTATATGTCTCTTGGTGGCTCAATCTTTAGTGCTAGTTATGGACCTTGGGATCGCCATATAGCTTAAGCTGCCACGGGAGGATATAAGGATAGGCCAAATTCGACGCGGTGGAATGGGTGTCAACTAAACGGGACGTGTGTGGGACGACTGATCATAAGCCAATGGGGAACAGAGTCTACTTGCAGTCTTCCCGGCTCCCAGGTCGGGTTGGGGGGGGATATAATAGACTTAAACAACACAGGGTCAGCAGAATGAGGTAGTGGGGGGCTGAATGTATGGCAATTAGACTAAAGAGACAGTGCAAAGATACTGATTCCGGAACTACCTGGTTATTCTTAAGGATACTTGACACTGCCGGTAACATCGCGGTTATCGTGACCTCTTTGAGCTACAAATGACCGTAGGCATGGGGGAGAGAGGATTTCTTCTCAGCAACGGATCCAGCGAAAGCTAACATGCCGATAAAATCAGAATGGAAAACACATTTAGAATCGTTTAAGTATGAATGTCCATAAGTTAATTTCATCCTGCTGAATCCAACGTAATTCGACCCGATTACTGGCTTCTTACCTGCGGTATAGACATGGGAAGGATTGTTCGTTGGCATAGGCACCTCAGTAGAGGCGCTGCGGTCAAGTATATTTGACTGTCGAGTATCTGCACACTACATATATCTGACAGCGGCCGTAGGGCCCTGCATACCTTAGATCGGAGATATTGAGCGACGTAGGGCCATGCTCTGTGATAAGTTACAATTGTAGGAAAAAGGCTCGGATAAAGGACGGTGTACCGAACCTCCTCTAGAGGCGATACTACCTATTAAATGGTAATTCTGATCCCGTTCCCCTATCTACAAGACCCGCTTATTCCCCTGGATAGGGTAAGGCTCGGTAGATTCACCCATGGGTGCGTGTTTCCTTAGGCATCGTCGTGAACAACGACGCTGTATCTACGCGCATTGATCCACAGTGTAGTCTTACTCAGTGTTAACTAGCGTCGAACGCGATACAGCTCTTCCCAAGGCTAGCCAAGTAGGATAATAGCGATCCGCTTGCGCCTGATCGATGGGTTCGGGCTGGCGCAGTTCATCTGATCCTAACCCGGAAAATTATTCGTTAGAGATGTCTATACCTGCAGGTCTTAAGCGAGATTCACGCGCCGACGCAAGTTGTATTGTCGGGCGTTGAGCTTACAGGTATTTTAGGGGGGAAGCCCGCAATTTAAGGTGATCGATACTTTTATGTGACCTCCGGGAAGCCATTCACATTGCGTAGGTTGTGGGTGGGGTCACTCGTGGTCCAATAGCAGAGAATCTTGAAACACACTCGATATCTATTCGTCGCCGATGCATTGTCTTCATAACTTCTGCGTTGACAAACGGTGACATCGTCAGGCATCAGCCGTCGCCTGAGTGGCGTCTCGTCCTAGCTTCGATGCTCCTAGCTGTGTTTCTACAGCATCCCGGGGGGTTGCTATAAATCGCATGAGGGTAAGTAACCAAGTAACTCTGAGCGCAATCCACATCCGAATAAACCAGGCACTCCCTTCGGAACGCCAAATCCATGAAATGGTGGGTGGATTCTGGGCCAGGATTTTAACTATATTCCTGCACCAAGGTGGATGCGCTCGGATTGGAGGCTCAGTTCTCGCTCCACCGTATCCCGCACCGGTATGTCCTTGTCGGCCTCGTGTGAAGACTCTGGCACGTCGGAGCCCGGGTTCTTAAACATCACAATGGACAGGCTAGTAGTCCGCGCAACATTCACCTAGCAGGGCCAAGTAGGCGCCCACTTTCGATCCGAAAACGTTGGAGCGGATTCTCGATGCCTACAAGGAGATCGGGTGACGGGGGCTTATGCCACTAGACTGCTGCCCGTATACAAGCGGGTGCCCGGTCATGGGCAGGCGCGGGTATGAGCAGCCTTCGTATGGGGCGTACATGTGACCTTACTCTGTGGTAGCGCAGGAGATCAGCTCTAAGCAGGTCCGATTAGTTAGATGCTAGGGGCCGAAGCGGCATTATATTTTGAACAGTAGAGGTATATGATACCGTCGGTTGGGT
seq00027   GTATGTCGGCTCACGGCGTTTCCGATCTTAGGATGCCTGACCTTGCTATAGAGTCGGACAACCCCTTCCACGTCACGCGACGGCATGACTCCACGTGGCTTGCAAATAATTCAACGACTATGAAGTCTTTGTACCAGTTCGGCCTTTGTCCTGTAGCCGAGAATTTGCGTGGCGCCTGCCTCGCTGTATAGTTGTCAATACCCCTGCTTAGGAAGATCGTCGTATATGTCTCTTGGTGGCTCAATCTTTAGTGCTAGTTATGGACCTTGGGATCGCCATATAGCTTAAGCTGCCACGGGAGGATATAAGGATAGGCCAAATTCGACGCGGTGGAATGGGTGTCAACTAAACGGGACGTGTGTGGGACGACTGATCATAAGCCAATGGGGAACAGAGTCTACTTGCAGTCTTCCCGGCTCCCAGGTCGGGTTGGGGGGGGATATAATAGACTTAAACAACACAGGGTCAGCAGAATGAGGTAGTGGGGGGCTGAATGTATGGCAATTAGACTAAAGAGACAGTGCAAAGATACTGATTCCGGAACTACCTGGTTATTCTTAAGGATACTTGACACTGCCGGTAACATCGCGGTTATCGTGACCTCTTTGAGCTACAAATGACCGTAGGCATGGGGGAGAGAGGATTTCTTCTCAGCAACGGATCCAGCGAAAGCTAACATGCCGATAAAATCAGAATGGAAAACACATTTAGAATCGTTTAAGTATGAATGTCCATAAGTTAATTTCATCCTGCTGAATCCAACGTAATTCGACCCGATTACTGGCTTCTTACCTGCGGTATAGACATGGGAAGGATTGTTCGTTGGCATAGGCACCTCAGTAGAGGCGCTGCGGTCAAGTATATTTGACTGTCGAGTATCTGCACACTACATATATCTGACAGCGGCCGTAGGGCCCTGCATACCTTAGATCGGAGATATTGAGCGACGTAGGGCCATGCTCTGTGATAAGTTACAATTGTAGGAAAAAGGCTCGGATAAAGGACGGTGTACCGAACCTCCTCTAGAGGCGATACTACCTATTAAATGGTAATTCTGATCCCGTTCCCCTATCTACAAGACCCGCTTATTCCCCTGGATAGGGTAAGGCTCGGTAGATTCACCCATGGGTGCGTGTTTCCTTAGGCATCGTCGTGAACAACGACGCTGTATCTACGCGCATTGATCCACAGTGTAGTCTTACTCAGTGTTAACTAGCGTCGAACGCGATACAGCTCTTCCCAAGGCTAGCCAAGTAGGATAATAGCGATCCGCTTGCGCCTGATCGATGGGTTCGGGCTGGCGCAGTTCATCTGATCCTAACCCGGAAAATTATTCGTTAGAGATGTCTATACCTGCAGGTCTTAAGCGAGATTCACGCGCCGACGCAAGTTGTATTGTCGGGCGTTGAGCTTACAGGTATTTTAGGGGGGAAGCCCGCAATTTAAGGTGATCGATACTTTTATGTGACCTCCGGGAAGCCATTCACATTGCGTAGGTTGTGGGTGGGGTCACTCGTGGTCCAATAGCAGAGAATCTTGAAACACACTCGATATCTATTCGTCGCCGATGCATTGTCTTCATAACTTCTGCGTTGACAAACGGTGACATCGTCAGGCATCAGCCGTCGCCTGAGTGGCGTCTCGTCCTAGCTTCGATGCTCCTAGCTGTGTTTCTACAGCATCCCGGGGGGTTGCTATAAATCGCATGAGGGTAAGTAACCAAGTAACTCTGAGCGCAATCCACATCCGAATAAACCAGGCACTCCCTTCGGAACGCCAAATCCATGAAATGGTGGGTGGATTCTGGGCCAGGATTTTAACTATATTCCTGCACCAAGGTGGATGCGCTCGGATTGGAGGCTCAGTTCTCGCTCCACCGTATCCCGCACCGGTATGTCCTTGTCGGCCTCGTGTGAAGACTCTGGCACGTCGGAGCCCGGGTTCTTAAACATCACAATGGACAGGCTAGTAGTCCGCGCAACATTCACCTAGCAGGGCCAAGTAGGCGCCCACTTTCGATCCGAAAACGTTGGAGCGGATTCTCGATGCCTACAAGGAGATCGGGTGACGGGGGCTTATGCCACTAGACTGCTGCCCGTATACAAGCGGGTGCCCGGTCATGGGCAGGCGCGGGTATGAGCAGCCTTCGTATGGGGCGTACATGTGACCTTACTCTGTGGTAGCGCAGGAGATCAGCTCTAAGCAGGTCCGATTAGTTAGATGCTAGGGGCCGAAGCGGCATTATATTTTGAACAGTAGAGGTATATGATACCGTCGGTTGGGT
seq00028   GTATGTCGGCTCACGGCGTTTCCGATCTTAGGATGCCTGACCTTGCTATAGAGTCGGACAACCCCTTCCACGTCACGCGACGGCATGACTCCACGTGGCTTGCAAATAATTCAACGACTATGAAGTCTTTGTACCAGTTCGGCCTTTGTCCTGTAGCCGAGAATTTGCGTGGCGCCTGCCTCGCTGTATAGTTGTCAATACCCCTGCTTAGGAAGATCGTCGTATATGTCTCTTGGTGGCTCAATCTTTAGTGCTAGTTATGGACCTTGGGATCGCCATATAGCTTAAGCTGCCACGGGAGGATATAAGGATAGGCCAAATTCGACGCGGTGGAATGGGTGTCAACTAAACGGGACGTGTGTGGGACGACTGATCATAAGCCAATGGGGAACAGAGTCTACTTGCAGTCTTCCCGGCTCCCAGGTCGGGTTGGGGGGGGATATAATAGACTTAAACAACACAGGGTCAGCAGAATGAGGTAGTGGGGGGCTGAATGTATGGCAATTAGACTAAAGAGACAGTGCAAAGATACTGATTCCGGAACTACCTGGTTATTCTTAAGGATACTTGACACTGCCGGTAACATCGCGGTTATCGTGACCTCTTTGAGCTACAAATGACCGTAGGCATGGGGGAGAGAGGATTTCTTCTCAGCAACGGATCCAGCGAAAGCTAACATGCCGATAAAATCAGAATGGAAAACACATTTAGAATCGTTTAAGTATGAATGTCCATAAGTTAATTTCATCCTGCTGAATCCAACGTAATTCGACCCGATTACTGGCTTCTTACCTGCGGTATAGACATGGGAAGGATTGTTCGTTGGCATAGGCACCTCAGTAGAGGCGCTGCGGTCAAGTATATTTGACTGTCGAGTATCTGCACACTACATATATCTGACAGCGGCCGTAGGGCCCTGCATACCTTAGATCGGAGATATTGAGCGACGTAGGGCCATGCTCTGTGATAAGTTACAATTGTAGGAAAAAGGCTCGGATAAAGGACGGTGTACCGAACCTCCTCTAGAGGCGATACTACCTATTAAATGGTAATTCTGATCCCGTTCCCCTATCTACAAGACCCGCTTATTCCCCTGGATAGGGTAAGGCTCGGTAGATTCACCCATGGGTGCGTGTTTCCTTAGGCATCGTCGTGAACAACGACGCTGTATCTACGCGCATTGATCCACAGTGTAGTCTTACTCAGTGTTAACTAGCGTCGAACGCGATACAGCTCTTCCCAAGGCTAGCCAAGTAGGATAATAGCGATCCGCTTGCGCCTGATCGATGGGTTCGGGCTGGCGCAGTTCATCTGATCCTAACCCGGAAAATTATTCGTTAGAGATGTCTATACCTGCAGGTCTTAAGCGAGATTCACGCGCCGACGCAAGTTGTATTGTCGGGCGTTGAGCTTACAGGTATTTTAGGGGGGAAGCCCGCAATTTAAGGTGATCGATACTTTTATGTGACCTCCGGGAAGCCATTCACATTGCGTAGGTTGTGGGTGGGGTCACTCGTGGTCCAATAGCAGAGAATCTTGAAACACACTCGATATCTATTCGTCGCCGATGCATTGTCTTCATAACTTCTGCGTTGACAAACGGTGACATCGTCAGGCATCAGCCGTCGCCTGAGTGGCGTCTCGTCCTAGCTTCGATGCTCCTAGCTGTGTTTCTACAGCATCCCGGGGGGTTGCTATAAATCGCATGAGGGTAAGTAACCAAGTAACTCTGAGCGCAATCCACATCCGAATAAACCAGGCACTCCCTTCGGAACGCCAAATCCATGAAATGGTGGGTGGATTCTGGGCCAGGATTTTAACTATATTCCTGCACCAAGGTGGATGCGCTCGGATTGGAGGCTCAGTTCTCGCTCCACCGTATCCCGCACCGGTATGTCCTTGTCGGCCTCGTGTGAAGACTCTGGCACGTCGGAGCCCGGGTTCTTAAACATCACAATGGACAGGCTAGTAGTCCGCGCAACATTCACCTAGCAGGGCCAAGTAGGCGCCCACTTTCGATCCGAAAACGTTGGAGCGGATTCTCGATGCCTACAAGGAGATCGGGTGACGGGGGCTTATGCCACTAGACTGCTGCCCGTATACAAGCGGGTGCCCGGTCATGGGCAGGCGCGGGTATGAGCAGCCTTCGTATGGGGCGTACATGTGACCTTACTCTGTGGTAGCGCAGGAGATCAGCTCTAAGCAGGTCCGATTAGTTAGATGCTAGGGGCCGAAGCGGCATTATATTTTGAACAGTAGAGGTATATGATACCGTCGGTTGGGT
seq00029   GTATGTCGGCTCACGGCGTTTCCGATCTTAGGATGCCTGACCTTGCTATAGAGTCGGACAACCCCTTCCACGTCACGCGACGGCATGACTCCACGTGGCTTGCAAATAATTCAACGACTATGAAGTCTTTGTACCAGTTCGGCCTTTGTCCTGTAGCCGAGAATTTGCGTGGCGCCTGCCTCGCTGTATAGTTGTCAATACCCCTGCTTAGGAAGATCGTCGTATATGTCTCTTGGTGGCTCAATCTTTAGTGCTAGTTATGGACCTTGGGATCGCCATATAGCTTAAGCTGCCACGGGAGGATATAAGGATAGGCCAAATTCGACGCGGTGGAATGGGTGTCAACTAAACGGGACGTGTGTGGGACGACTGATCATAAGCCAATGGGGAACAGAGTCTACTTGCAGTCTTCCCGGCTCCCAGGTCGGGTTGGGGGGGGATATAATAGACTTAAACAACACAGGGTCAGCAGAATGAGGTAGTGGGGGGCTGAATGTATGGCAATTAGACTAAAGAGACAGTGCAAAGATACTGATTCCCGAACTACCTGGTTATTCTTAAGGATACTTGACACTGCCGGTAACATCGCGGTTATCGTGACCTCTTTGAGCTACAAATGACCGTAGGCATGGGGGAGAGAGGATTTCTTCTCAGCAACGGATCCAGCGAAAGCTAACATGCCGATAAAATCAGAATGGAAAACACATTTAGAATCGTTTAAGTATGAATGTCCATAAGTTAATTTCATCCTGCTGAATCCAACGTAATTCGACCCGATTACTGGCTTCTTACCTGCGGTATAGACATGGGAAGGATTGTTCGTTGGCATAGGCACCTCAGTAGAGGCGCTGCGGTCAAGTATATTTGACTGTCGAGTATCTGCACACTACATATATCTGACAGCGGCCGTAGGGCCCTGCATACCTTAGATCGGAGATATTGAGCGACGTAGGGCCATGCTCTGTGATAAGTTACAATTGTAGGAAAAAGGCTCGGATAAAGGACGGTGTACCGAACCTCCTCTAGAGGCGATACTACCTATTAAATGGTAATTCTGATCCCGTTCCCCTATCTACAAGACCCGCTTATTCCCCTGGATAGGGTAAGGCTCGGTAGATTCACCCATGGGTGCGTGTTTCCTTAGGCATCGTCGTGAACAACGACGCTGTATCTACGCGCATTGATCCACAGTGTAGTCTTACTCAGTGTTAACTAGCGTCGAACGCGATACAGCTCTTCCCAAGGCTAGCCAAGTAGGATAATAGCGATCCGCTTGCGCCTGATCGATGGGTTCGGGCTGGCGCAGTTCATCTGATCCTAACCCGGAAAATTATTCGTTAGAGATGTCTATACCTGCAGGTCTTAAGCGAGATTCACGCGCCGACGCAAGTTGTATTGTCGGGCGTTGAGCTTACAGGTATTTTAGGGGGGAAGCCCGCAATTTAAGGTGATCGATACTTTTATGTGACCTCCGGGAAGCCATTCACATTGCGTAGGTTGTGGGTGGGGTCACTCGTGGTCCAATAGCAGAGAATCTTGAAACACACTCGATATCTATTCGTCGCCGATGCATTGTCTTCATAACTTCTGCGTTGACAAACGGTGACATCGTCAGGCATCAGCCGTCGCCTGAGTGGCGTCTCGTCCTAGCTTCGATGCTCCTAGCTGTGTTTCTACAGCATCCCGGGGGGTTGCTATAAATCGCATGAGGGTAAGTAACCAAGTAACTCTGAGCGCAATCCACATCCGAATAAACCAGGCACTCCCTTCGGAACGCCAAATCCATGAAATGGTGGGTGGATTCTGGGCCAGGATTTTAACTATATTCCTGCACCAAGGTGGATGCGCTCGGATTGGAGGCTCAGTTCTCGCTCCACCGTATCCCGCACCGGTATGTCCTTGTCGGCCTCGTGTGAAGACTCTGGCACGTCGGAGCCCGGGTTCTTAAACATCACAATGGACAGGCTAGTAGTCCGCGCAACATTCACCTAGCAGGGCCAAGTAGGCGCCCACTTTCGATCCGAAAACGTTGGAGCGGATTCTCGATGCCTACAAGGAGATCGGGTGACGGGGGCTTATGCCACTAGACTGCTGCCCGTATACAAGCGGGTGCCCGGTCATGGGCAGGCGCGGGTATGAGCAGCCTTCGTATGGGGCGTACATGTGACCTTACTCTGTGGTAGCGCAGGAGATCAGCTCTAAGCAGGTCCGATTAGTTAGATGCTAGGGGCCGAAGCGGCATTATATTTTGAACAGTAGAGGTATATGATACCGTCGGTTGGGT
seq00030   GTATGTCGGCTCACGGCGTTTCCGATCTTAGGATGCCTGACCTTGCTATAGAGTCGGACAACCCCTTCCACGTCACGCGACGGCATGACTCCACGTGGCTTGCAAATAATTCAACGACTATGAAGTCTTTGTACCAGTTCGGCCTTTGTCCTGTAGCCGAGAATTTGCGTGGCGCCTGCCTCGCTGTATAGTTGTCAATACCCCTGCTTAGGAAGATCGTCGTATATGTCTCTTGGTGGCTCAATCTTTAGTGCTAGTTATGGACCTTGGGATCGCCATATAGCTTAAGCTGCCACGGGAGGATATAAGGATAGGCCAAATTCGACGCGGTGGAATGGGTGTCAACTAAACGGGACGTGTGTGGGACGACTGATCAAAAGCCAATGGGGAACAGAGTCTACTTGCAGTCTTCCCGGCTCCCAGGTCGGGTTGGGGGGGGATATAATAGACTTAAACAACACAGGGTCAGCAGAATGAGGTAGTGGGGGGCTGAATGTATGGCAATTAGACTAAAGAGACAGTGCAAAGATACTGATTCCGGAACTACCTGGTTATTCTTAAGGATACTTGACACTGCCGGTAACATCGCGGTTATCGTGACCTCTTTGAGCTACAAATGACCGTAGGCATGGGGGAGAGAGGATTTCTTCTCAGCAACGGATCCAGCGAAAGCTAACATGCCGATAAAATCAGAATGGAAAACACATTTAGAATCGTTTAAGTATGAATGTCCATAAGTTAATTTCATCCTGCTGAATCCAACGTAATTCGACCCGATTACTGGCTTCTTACCTGCGGTATAGACATGGGAAGGATTGTTCGTTGGCATAGGCACCTCAGTAGAGGCGCTGCGGTCAAGTATATTTGACTGTCGAGTATCTGCACACTACATATATCTGACAGCGGCCGTAGGGCCCTGCATACCTTAGATCGGAGATATTGAGCGACGTAGGGCCATGCTCTGTGATAAGTTACAATTGTAGGAAAAAGGCTCGGATAAAGGACGGTGTACCGAACCTCCTCTAGAGGCGATACTACCTATTAAATGGTAATTCTGATCCCGTTCCCCTATCTACAAGACCCGCTTATTCCCCTGGATAGGGTAAGGCTCGGTAGATTCACCCATGGGTGCGTGTTTCCTTAGGCATCGTCGTGAACAACGACGCTGTATCTACGCGCATTGATCCACAGTGTAGTCTTACTCAGTGTTAACTAGCGTCGAACGCGATACAGCTCTTCCCAAGGCTAGCCAAGTAGGATAATAGCGATCCGCTTGCGCCTGATCGATGGGTTCGGGCTGGCGCAGTTCATCTGATCCTAACCCGGAAAATTATTCGTTAGAGATGTCTATACCTGCAGGTCTTAAGCGAGATTCACGCGCCGACGCAAGTTGTATTGTCGGGCGTTGAGCTTACAGGTATTTTAGGGGGGAAGCCCGCAATTTAAGGTGATCGATACTTTTATGTGACCTCCGGGAAGCCATTCACATTGCGTAGGTTGTGGGTGGGGTCACTCGTGGTCCAATAGCAGAGAATCTTGAAACACACTCGATATCTATTCGTCGCCGATGCATTGTCTTCATAACTTCTGCGTTGACAAACGGTGACATCGTCAGGCATCAGCCGTCGCCTGAGTGGCGTCTCGTCCTAGCTTCGATGCTCCTAGCTGTGTTTCTACAGCATCCCGGGGGGTTGCTATAAATCGCATGAGGGTAAGTAACCAAGTAACTCTGAGCGCAATCCACATCCGAATAAACCAGGCACTCCCTTCGGAACGCCAAATCCATGAAATGGTGGGTGGATTCTGGGCCAGGATTTTAACTATATTCCTGCACCAAGGTGGATGCGCTCGGATTGGAGGCTCAGTTCTCGCTCCACCGTATCCCGCACCGGTATGTCCTTGTCGGCCTCGTGTGAAGACTCTGGCACGTCGGAGCCCGGGTTCTTAAACATCACAATGGACAGGCTAGTAGTCCGCGCAACATTCACCTAGCAGGGCCAAGTAGGCGCCCACTTTCGATCCGAAAACGTTGGAGCGGATTCTCGATGCCTACAAGGAGATCGGGTGACGGGGGCTTATGCCACTAGACTGCTGCCCGTATACAAGCGGGTGCCCGGTCATGGGCAGGCGCGGGTATGAGCAGCCTTCGTATGGGGCGTACATGTGACCTTACTCTGTGGTAGCGCAGGAGATCAGCTCTAAGCAGGTCCGATTAGTTAGATGCTAGGGGCCGAAGCGGCATTATATTTTGAACAGTAGAGGTATATGATACCGTCGGTTGGGT
seq00031   GTATGTCGGCTCACGGCGTTTCCGATCTTAGGATGCCTGACCTTGCTATAGAGTCGGACAACCCCTTCCACGTCACGCGACGGCATGACTCCACGTGGCTTGCAAATAATTCAACGACTATGAAGTCTTTGTACCAGTTCGGCCTTTGTCCTGTAGCCGAGAATTTGCGTGGCGCCTGCCTCCCTGTATAGTTGTCAATACCCCTGCTTAGGAAGATCGTCGTATATGTCTCTTGGTGGCTCAATCTTTAGTGCTAGTTATGGACCTTGGGATCGCCATATAGCTTAAGCTGCCACGGGAGGATATAAGGATAGGCCAAATTCGACGCGGTGGAATGGGTGTCAACTAAACGGGACGTGTGTGGGACGACTGATCATAAGCCAATGGGGAACAGAGTCTACTTGCAGTCTTCCCGGCTCCCAGGTCGGGTTGGGGGGGGATATAATAGACTTAAACAACACAGGGTCAGCAGAATGAGGTAGTGGGGGGCTGAATGTATGGCAATTAGACTAAAGAGACAGTGCAAAGATACTGATTCCGGAACTACCTGGTTATTCTTAAGGATACTTGACACTGCCGGTAACATCGCGGTTATCGTGACCTCTTTGAGCTACAAATGACCGTAGGCATGGGGGAGAGAGGATTTCTTCTCAGCAACGGATCCAGCGAAAGCTAACATGCCGATAAAATCAGAATGGAAAACACATTTAGAATCGTTTAAGTATGAATGTCCATAAGTTAATTTCATCCTGCTGAATCCAACGTAATTCGACCCGATTACTGGCTTCTTACCTGCGGTATAGACATGGGAAGGATTGTTCGTTGGCATAGGCACCTCAGTAGAGGCGCTGCGGTCAAGTATATTTGACTGTCGAGTATCTGCACACTACATATATCTGACAGCGGCCGTAGGGCCCTGCATACCTTAGATCGGAGATATTGAGCGACGTAGGGCCATGCTCTGTGATAAGTTACAATTGTAGGAAAAAGGCTCGGATAAAGGACGGTGTACCGAACCTCCTCTAGAGGCGATACTACCTATTAAATGGTAATTCTGATCCCGTTCCCCTATCTACAAGACCCGCTTATTCCCCTGGATAGGGTAAGGCTCGGTAGATTCACCCATGGGTGCGTGTTTCCTTAGGCATCGTCGTGAACAACGACGCTGTATCTACGCGCATTGATCCACAGTGTAGTCTTACTCAGTGTTAACTAGCGTCGAACGCGATACAGCTCTTCCCAAGGCTAGCCAAGTAGGATAATAGCGATCCGCTTGCGCCTGATCGATGGGTTCGGGCTGGCGCAGTTCATCTGATCCTAACCCGGAAAATTATTCGTTAGAGATGTCTATACCTGCAGGTCTTAAGCGAGATTCACGCGCCGACGCAAGTTGTATTGTCGGGCGTTGAGCTTACAGGTATTTTAGGGGGGAAGCCCGCAATTTAAGGTGATCGATACTTTTATGTGACCTCCGGGAAGCCATTCACATTGCGTAGGTTGTGGGTGGGGTCACTCGTGGTCCAATAGCAGAGAATCTTGAAACACACTCGATATCTATTCGTCGCCGATGCATTGTCTTCATAACTTCTGCGTTGACAAACGGTGACATCGTCAGGCATCAGCCGTCGCCTGAGTGGCGTCTCGTCCTAGCTTCGATGCTCCTAGCTGTGTTTCTACAGCATCCCGGGGGGTTGCTATAAATCGCATGAGGGTAAGTAACCAAGTAACTCTGAGCGCAATCCACATCCGAATAAACCAGGCACTCCCTTCGGAACGCCAAATCCATGAAATGGTGGGTGGATTCTGGGCCAGGATTTTAACTATATTCCTGCACCAAGGTGGATGCGCTCGGATTGGAGGCTCAGTTCTCGCTCCACCGTATCCCGCACCGGTATGTCCTTGTCGGCCTCGTGTGAAGACTCTGGCACGTCGGAGCCCGGGTTCTTAAACATCACAATGGACAGGCTAGTAGTCCGCGCAACATTCACCTAGCAGGGCCAAGTAGGCGCCCACTTTCGATCCGAAAACGTTGGAGCGGATTCTCGATGCCTACAAGGAGATCGGGTGACGGGGGCTTATGCCACTAGACTGCTGCCCGTATACAAGCGGGTGCCCGGTCATGGGCAGGCGCGGGTATGAGCAGCCTTCGTATGGGGCGTACATGTGACCTTACTCTGTGGTAGCGCAGGAGATCAGCTCTAAGCAGGTCCGATTAGTTAGATGCTAGGGGCCGAAGCGGCATTATATTTTGAACAGTAGAGGTATATGATACCGTCGGTTGGGT
seq00032   GTATGTCGGCTCACGGCGTTTCCGATCTTAGGATGCCTGACCTTGCTATAGAGTCGGACAACCCCTTCCACGTCACGCGACGGCATGACTCCACGTGGCTTGCAAATAATTCAACGACTATGAAGTCTTTGTACCAGTTCGGCCTTTGTCCTGTAGCCGAGAATTTGCGTGGCGCCTGCCTCGCTGTATAGTTGTCAATACCCCTGCTTAGGAAGATCGTCGTATATGTCTCTTGGTGGCTCAATCTTTAGTGCTAGTTATGGACCTTGGGATCGCCATATAGCTTAAGCTGCCACGGGAGGATATAAGGATAGGCCAAATTCGACGCGGTGGAATGGGTGTCAACTAAACGGGACGTGTGTGGGACGACTGATCATAAGCCAATGGGGAACAGAGTCTACTTGCAGTCTTCCCGGCTCCCAGGTCGGGTTGGGGGGGGATATAATAGACTTAAACAACACAGGGTCAGCAGAATGAGGTAGTGGGGGGCTGAATGTATGGCAATTAGACTAAAGAGACAGTGCAAAGATACTGATTCCGGAACTACCTGGTTATTCTTAAGGATACTTGACACTGCCGGTAACATCGCGGTTATCGTGACCTCTTTGAGCTACAAATGACCGTAGGCATGGGGGAGAGAGGATTTCTTCTCAGCAACGGATCCAGCGAAAGCTAACATGCCGATAAAATCAGAATGGAAAACACATTTAGAATCGTTTAAGTATGAATGTCCATAAGTTAATTTCATCCTGCTGAATCCAACGTAATTCGACCCGATTACTGGCTTCTTACCTGCGGTATAGACATGGGAAGGATTGTTCGTTGGCATAGGCACCTCAGTAGAGGCGCTGCGGTCAAGTATATTTGACTGTCGAGTATCTGCACACTACATATATCTGACAGCGGCCGTAGGGCCCTGCATACCTTAGATCGGAGATATTGAGCGACGTAGGGCCATGCTCTGTGATAAGTTACAATTGTAGGAAAAAGGCTCGGATAAAGGACGGTGTACCGAACCTCCTCTAGAGGCGATACTACCTATTAAATGGTAATTCTGATCCCGTTCCCCTATCTACAAGACCCGCTTATTCCCCTGGATAGGGTAAGGCTCGGTAGATTCACCCATGGGTGCGTGTTTCCTTAGGCATCGTCGTGAACAACGACGCTGTATCTACGCGCATTGATCCACAGTGTAGTCTTACTCAGTGTTAACTAGCGTCGAACGCGATACAGCTCTTCCCAAGGCTAGCCAAGTAGGATAATAGCGATCCGCTTGCGCCTGATCGATGGGTTCGGGCTGGCGCAGTTCATCTGATCCTAACCCGGAAAATTATTCGTTAGAGATGTCTATACCTGCAGGTCTTAAGCGAGATTCACGCGCCGACGCAAGTTGTATTGTCGGGCGTTGAGCTTACAGGTATTTTAGGGGGGAAGCCCGCAATTTAAGGTGATCGATACTTTTATGTGACCTCCGGGAAGCCATTCACATTGCGTAGGTTGTGGGTGGGGTCACTCGTGGTCCAATAGCAGAGAATCTTGAAACACACTCGATATCTATTCGTCGCCGATGCATTGTCTTCATAACTTCTGCGTTGACAAACGGTGACATCGTCAGGCATCAGCCGTCGCCTGAGTGGCGTCTCGTCCTAGCTTCGATGCTCCTAGCTGTGTTTCTACAGCATCCCGGGGGGTTGCTATAAATCGCATGAGGGTAAGTAACCAAGTAACTCTGAGCGCAATCCACATCCGAATAAACCAGGCACTCCCTTCGGAACGCCAAATCCATGAAATGGTGGGTGGATTCTGGGCCAGGATTTTAACTATATTCCTGCACCAAGGTGGATGCGCTCGGATTGGAGGCTCAGTTCTCGCTCCACCGTATCCCGCACCGGTATGTCCTTGTCGGCCTCGTGTGAAGACTCTGGCACGTCGGAGCCCGGGTTCTTAAACATCACAATGGACAGGCTAGTAGTCCGCGCAACATTCACCTAGCAGGGCCAAGTAGGCGCCCACTTTCGATCCGAAAACGTTGGAGCGGATTCTCGATGCCTACAAGGAGATCGGGTGACGGGGGCTTATGCCACTAGACTGCTGCCCGTATACAAGCGGGTGCCCGGTCATGGGCAGGCGCGGGTATGAGCAGCCTTCGTATGGGGCGTACATGTGACCTTACTCTGTGGTAGCGCAGGAGATCAGCTCTAAGCAGGTCCGATTAGTTAGATGCTAGGGGCCGAAGCGGCATTATATTTTGAACAGTAGAGGTATATGATACCGTCGGTTGGGT
seq00033   GTATGTCGGCTCACGGCGTTTCCGATCTTAGGATGCCTGACCTTGCTATAGAGTCGGACAACCCCTTCCACGTCACGCGACGGCATGACTCCACGTGGCTTGCAAATAATTCAACGACTATGAAGTCTTTGTACCAGTTCGGCCTTTGTCCTGTAGCCGAGAATTTGCGTGGCGCCTGCCTCGCTGTATAGTTGTCAATACCCCTGCTTAGGAAGATCGTCGTATATGTCTCTTGGTGGCTCAATCTTTAGTGCTAGTTATGGACCTTGGGATCGCCATATAGCTTAAGCTGCCACGGGAGGATATAAGGATAGGCCAAATTCGACGCGGTGGAATGGGTGTCAACTAAACGGGACGTGTGTGGGACGACTGATCATAAGCCAATGGGGAACAGAGTCTACTTGCAGTCTTCCCGGCTCCCAGGTCGGGTTGGGGGGGGATATAATAGACTTAAACAACACAGGGTCAGCAGAATGAGGTAGTGGGGGGCTGAATGTATGGCAATTAGACTAAAGAGACAGTGCAAAGATACTGATTCCGGAACTACCTGGTTATTCTTAAGGATACTTGACACTGCCGGTAACATCGCGGTTATCGTGACCTCTTTGAGCTACAAATGACCGTAGGCATGGGGGAGAGAGGATTTCTTCTCAGCAACGGATCCAGCGAAAGCTAACATGCCGATAAAATCAGAATGGAAAACACATTTAGAATCGTTTAAGTATGAATGTCCATAAGTTAATTTCATCCTGCTGAATCCAACGTAATTCGACCCGATTACTGGCTTCTTACCTGCGGTATAGACATGGGAAGGATTGTTCGTTGGCATAGGCACCTCAGTAGAGGCGCTGCGGTCAAGTATATTTGACTGTCGAGTATCTGCACACTACATATATCTGACAGCGGCCGTAGGGCCCTGCATACCTTAGATCGGAGATATTGAGCGACGTAGGGCCATGCTCTGTGATAAGTTACAATTGTAGGAAAAAGGCTCGGATAAAGGACGGTGTACCGAACCTCCTCTAGAGGCGATACTACCTATTAAATGGTAATTCTGATCCCGTTCCCCTATCTACAAGACCCGCTTATTCCCCTGGATAGGGTAAGGCTCGGTAGATTCACCCATGGGTGCGTGTTTCCTTAGGCATCGTCGTGAACAACGACGCTGTATCTACGCGCATTGATCCACAGTGTAGTCTTACTCAGTGTTAACTAGCGTCGAACGCGATACAGCTCTTCCCAAGGCTAGCCAAGTAGGATAATAGCGATCCGCTTGCGCCTGATCGATGGGTTCGGGCTGGCGCAGTTCATCTGATCCTAACCCGGAAAATTATTCGTTAGAGATGTCTATACCTGCAGGTCTTAAGCGAGATTCACGCGCCGACGCAAGTTGTATTGTCGGGCGTTGAGCTTACAGGTATTTTAGGGGGGAAGCCCGCAATTTAAGGTGATCGATACTTTTATGTGACCTCCGGGAAGCCATTCACATTGCGTAGGTTGTGGGTGGGGTCACTCGTGGTCCAATAGCAGAGAATCTTGAAACACACTCGATATCTATTCGTCGCCGATGCATTGTCTTCATAACTTCTGCGTTGACAAACGGTGACATCGTCAGGCATCAGCCGTCGCCTGAGTGGCGTCTCGTCCTAGCTTCGATGCTCCTAGCTGTGTTTCTACAGCATCCCGGGGGGTTGCTATAAATCGCATGAGGGTAAGTAACCAAGTAACTCTGAGCGCAATCCACATCCGAATAAACCAGGCACTCCCTTCGGAACGCCAAATCCATGAAATGGTGGGTGGATTCTGGGCCAGGATTTTAACTATATTCCTGCACCAAGGTGGATGCGCTCGGATTGGAGGCTCAGTTCTCGCTCCACCGTATCCCGCACCGGTATGTCCTTGTCGGCCTCGTGTGAAGACTCTGGCACGTCGGAGCCCGGGTTCTTAAACATCACAATGGACAGGCTAGTAGTCCGCGCAACATTCACCTAGCAGGGCCAAGTAGGCGCCCACTTTCGATCCGAAAACGTTGGAGCGGATTCTCGATGCCTACAAGGAGATCGGGTGACGGGGGCTTATGCCACTAGACTGCTGCCCGTATACAAGCGGGTGCCCGGTCATGGGCAGGCGCGGGTATGAGCAGCCTTCGTATGGGGCGTACATGTGACCTTACTCTGTGGTAGCGCAGGAGATCAGCTCTAAGCAGGTCCGATTAGTTAGATGCTAGGGGCCGAAGCGGCATTATATTTTGAACAGTAGAGGTATATGATACCGTCGGTTGGGT
