# Supplementary material for: How Good Are Indirect Tests at Detecting Recombination in Human mtDNA?
Source: G3 (Bethesda). 2013 Jul 1;3(7):1095–104. doi: 10.1534/g3.113.006510 (PMC3704238; doi:10.1534/g3.113.006510)
Supplement: Supporting Information [file supp_g3.113.006510_FileS2.gz › SequenceData/mtDNA_ratehet&popgrowth/10/3rdbase/Infiles/10_53-new.txt]

33 2284
seq00001   CCTAAACTACGAGTGACTGCCAAGACTCGAGACATATCCCATTAGGTAGGCCATACTCCGGAGGAAGAATGGTACTCAGGTAACTGAGTGGCGTAGTCGCCGTGTTGCAGACCCCAATGGACGTCCCAGTCTCGTGTAACGACTTCCTCTGAAAGGCAGATACATCATCTTCCAGATTTTCTAGAAACTCTCCCACGGCCGGGCAATGGTGTATACCGGATATAGATTCGACACGCAAACTTTTAAAACATTATGCGGCTTTTAACAGGTGCTCCCCGCATAACCGAGGCACAGAATGCTGGTATTTTGGCATAGGCTATGACCCCGGTCGTGCTTGTTTACCGTCACCGGTGCAAAATGACATTTATGAGCTCTAGCCATCGAAGATTGCACTCGACACCAACCCCCGAATTTTACGGAGTCGAACCGATCTACAACAAGCTCTATGATAGGCGGGGAGTATAAGGCGGTTAAAAGCGGCACCGACAAGTTTTTAACTAGTGGTGGTAATCCTGCGATACCAACGCTAGACCCGACTCCCTTGAGTCTCCCACGGGAGGTATTACATTCTGGTATGGCAATACAGGTAAGTGTTGGGATCCAGCCCGGTGAAATTGGCGGTTTCAGGGGGATTCGGCCGTAAGAGGATTATGCTGCGATCGGGCGAAGTGGAGTTAGGAGCGGTGAGGACTGGAGAGCACTAAGTTGGGTCTCAATGAACTGTCGAGGCCTGCGGGAGTCGGCGGTCTGGTGTGAACCACAACTTGTTCATTCTCTGTGCACATGCAGTCGTCAAAAGCCTCACGCTGTCTCAGGCCTTCTCTGCCTTGGGTCATATCCACAAATAGCGCCGACGCTCTAGGGCAGAGCTCGCAATCTACGAGCCTCTAACGTCGCTGGGAGTCCCTGAAGTTCTGAAGAGTAATGGAAAATAGCCCTATATTTAAGCACGTATAGGCCAAGAGGATACATGCCCCCAGCAGATGGTTGATAGAAGGCACGACATGTCATTCACCCCGCCATTGCCCGATAGCAAGAACGACCACGCGTTGCGTATTCTCGGAGTTGTCAGCAAGTGGCTGATATGTTACTACATATCGTTTGGCGAGCAGTTTATAATCTTCGCGGGAGATAACTCTGGAGGGGTCGTTGTGGATGTACAGAAGTCAGGCCCTCGATCAATTGAACGTTCCCCGGAGCAAAACAAGCGGTGCCCGGTTGAGCTCAGTTTGGCTTTACTGTGAAGAGCGAAGTCTTATTAACTGACATAACAATTAGACAGTGTCCTATCGGCGGTGGCATTCTACGCCAAAAGCAAAAAACATTTCAAACACGGAGATGCCCACATCTACCGGTTGCCGCCGCCCGCGAGTGGATGCCTGCAGCGCACGCATCTCCAACGAACTGACCAATAGACTACGGGTTGCGGCCCTCCCGGTCCCCTCGTACTAACAGAGAAACTACACGCCTAATACTCTTAGTTGGAGAAAGTGCGCTCGCCCTAAGTGCGTATGTCTATTGCGTTCCGGTTAGCCCGAAGGGACGCCGCAATCAATGACGTAGTGAAACCCTCCGTGAGAACACGTTAATCATTTGCTTATCGCATACACTCCTGTGGCGTGCACTAATCACATGTGCTCCGAGCTTATGATTCAAGTTGTCGAAGATCTAATTAATCATGCCGGCGGCTGTTCCGCTAAAAAAGCTTAAGTTCCTATGATGGCGAGGTGTTCCTTTAGTGGAAGGGTGAAGATAAGCCCCTACACCAGCCCCTCTCGTTAGATTGCCCGTCGGGGACCAGCGCCGTACACAAACACGCGGCAGAGTCATATAAAAACGCGAACAGCACAACCTACTTGGATCGGCTGTTCAAATTGTCGACCACCCGGACAATATAGGCGTGGCTTATGAGTTGGCTATGCTAATGCGACTCCCTCACACGGCGCACGTCCCGAATGGGCTCCTAGACAGCCCCTTCGCGTATTCCTTCTTGCTAATTTTCGGGTGAGTTGAGTGCTCCTGTAGGTTGTTTAATTAACCACCTGGTCCTCCTCTCCCAGTTTGTCAGTGGCTTCAATGGCCTTCTGCTTCCCCTATTTAGGGTCCTTATAAACATCTGTCTAGACAAAGCCACGAGTCCGTACCTGGTTTAGACTACCTTACGTCGCTGTAGAGTCTAAGAGCTTGGAGGGTGCTGGAGTCTGCCCCTGGCGGCCAATGTTCGGCAAGCTCAACTACGCCAGGTATTGGAGGCTCGGTTGTGGCAAGTTGCTGCCCAACCACC
seq00002   CCTAAACTACGAGTGACTGCCAAGACTCGAGACATATCCCATTAGGTAGGCCATACTCCGGAGGAAGAATGGTACTCAGGTAACTGAGTGGCGTAGTCGCCGTGTTGCAGACCCCAATGGACGTCCCAGTCTCGTGTAACGACTTCCTCTGAAAGGCAGATACATCATCTTCCAGATTTTCTAGAAACTCTCCCACGGCCGGGCAATGGTGTATACCGGATATAGATTCGACACGCAAACTTTTAAAACATTATGCGGCTTTTAACAGGTGCTCCCCGCATAACCGAGGCACAGAATGCTGGTATTTTGGCATAGGCTATGACCCCGGTCGTGCTTGTTTACCGTCACCGGTGCAAAATGACATTTATGAGCTCTAGCCATCGAAGATTGCACTCGACACCAACCCCCGAATTTTACGGAGTCGAACCGATCTACAACAAGCTCTATGATAGGCGGGGAGTATAAGGCGGTTAAAAGCGGCACCGACAAGTTTTTAACTAGTGGTGGTAATCCTGCGATACCAACGCTAGACCCGACTCCCTTGAGTCTCCCACGGGAGGTATTACATTCTGGTATGGCAATACAGGTAAGTGTTGGGATCCAGCCCGGTGAAATTGGCGGTTTCAGGGGGATTCGGCCGTAAGAGGATTATGCTGCGATCGGGCGAAGTGGAGTTAGGAGCGGTGAGGACTGGAGAGCACTAAGTTGGGTCTCAATGAACTGTCGAGGCATGCGGGAGTCGGCGGTCTGGTGTGAACCACAACTTGTTCATTCTCTGTGCACATGCAGTCGTCAAAAGCCTCACGCTGTCTCAGGCCTTCTCTGCCTTGGGTCATATCCACAAATAGCGCCGACGCTCTAGGGCAGAGCTCGCAATCTACGAGCCTCTAACGTCGCTGGGAGTCCCTGAAGTTCTGAAGAGTAATGGAAAATAGCCCTATATTTAAGCACGTATAGGCCAAGAGGATACATGCCCCCAGCAGATGGTTGATAGAAGGCACGACATGTCATTCACCCCGCCATTGCCCGATAGCAAGAACGACCACGCGTTGCGTATTCTCGGAGGTGTCAGCAAGTGGCTGATATGTTACTACATATCGTTTGGCGAGCAGTTTATAATCTTCGCGGGAGATAACTCTGGAGGGGTCGTTGTGGATGTACAGAAGTCAGGCCCTCGATCAATTGAACGTTCCCCGGAGCAAAACAAGCGGTGCCCGGTTGAGCTCAGTTTGGCTTTACTGTGAAGAGCGAAGTCTTATTAACTGACATAACAATTAGACAGTGTCCTATCGGCGGTGGCATTCTACGCCAAAAGCAAAAAACATTTCAAACACGGAGATGCCCACATCTACCGGTTGCCGCCGCCCGCGAGTGGATGCCTGCAGCGCACGCATCTCCAACGAACTGACCAATAGACTACGGGTTGCCGCCCTCCCGGTCCCCTCGTACTAACAGAGAAACTACACGCCTAATACTCTTAATTGGAGAAAGTGCGCTCGCCCTAAGTGCGTATGTCTATTGCGTTCCGGTTAGCCCGAAGGGACGCCGCAATCAATGACGTAGTGAAACCCTCCGTGAGAACACGTTAATCATTTGCTTATCGCATACACTCCTGTGGCGTGCACTAATCACATGTGCTCCGAGCTTATGATTCAAGTTGTCGAAGATCTAATTAATCATGCCGGCGGCTGTTCCGCTAAAAAAGCTTAAGTTCCTATGATGGCGAGGTGTTCCTTTAGTGGAAGGGTGAAGATAAGCCCCTACACCAGCCCCTCTCGTTAGATTGCCCGTCGGGGACCAGCGCCGTACACAAACACGCGGCAGAGTCATATAAAAACGCGAACAGCACAACCTACTTGGATCGGCTGTTCAAATTGTCGACCACCCGGACAATATAGGCGTGGCTTATGAGTTGGCTATGCTAATGCGACTCCCTCACACGGCGCACGTCCCGAATGGGCTCCTAGACAGCCCCTTCGCGTATTCCTTCTTGCTAATTTTCGGGTGAGTTGAGTGCTCCTGTAGGTTGTTTAATTAACCACCTGGTCCTCCTCTCCCAGTTTGTCAGTGGCTTCAATGGCCTTCTGCTTCCCCTATTTAGGGTCCTTATAAACATCTGTCTAGACAAAGCCACGAGTCCGTACCTGGTTTAGACTACCTTACGTCGCTGTAGAGTCTAAGAGCTTGGAGGGTGCTGGAGTCTGCCCCTGGCGGCCAATGTTCGGCAAGCTCAACTACGCCAGGTATTGGAGGCTCGGTTGTGGCAAGTTGCTGCCCAACCACC
seq00003   CCTAAACTACGAGTGACTGCCAAGACTCGAGACATATCCCATTAGGTAGGCCATACTCCGGAGGAAGAATGGTACTCAGGTAACTGAGTGGCGTAGTCGCCGTGTTGCAGACCCCAATGGACGTCCCAGTCTCGTGTAACGACTTCCTCTGAAAGGCAGATACATCATCTTCCAGATTTTCTAGAAACTCTCCCACGGCCGGGCAATGGTGTATACCGGATATAGATTCGACACGCAAACTTTTAAAACATTATGCGGCTTTTAACAGGTGCTCCCCGCATAACCGAGGCACAGAATGCTGGTATTTTGGCATAGGCTATGACCCCGGTCGTGCTTGTTTACCGTCACCGGTGCAAAATGACATTTATGAGCTCTAGCCATCGAAGATTGCACTCGACACCAACCCCCGAATTTTACGGAGTCGAACCGATCTACAACAAGCTCTATGATAGGCGGGGAGTATAAGGCGGTTAAAAGCGGCACCGACAAGTTTTTAACTAGTGGTGGTAATCCTGCGATACCAACGCTAGACCCGACTCCCTTGAGTCTCCCACGGGAGGTATTACATTCTGGTATGGCAATACAGGTAAGTGTTGGGATCCAGCCCGGTGAAATTGGCGGTTTCAGGGGGATTCGGCCGTAAGAGGATTATGCTGCGATCGGGCGAAGTGGAGTTAGGAGCGGTGAGGACTGGAGAGCACTAAGTTGGGTCTCAATGAACTGTCGAGGCCTGCGGGAGTCGGCGGTCTGGTGTGAACCACAACTTGTTCATTCTCTGTGCACATGCAGTCGTCAAAAGCCTCACGCTGTCTCAGGCCTTCTCTGCCTTGGGTCATATCCACAAATAGCGCCGACGCTCTAGGGCAGAGCTCGCAATCTACGAGCCTCTAACGTCGCTGGGAGTCCCTGAAGTTCTGAAGAGTAATGGAAAATAGCCCTATATTTAAGCACGTATAGGCCAAGAGGATACATGCCCCCAGCAGATGGTTGATAGAAGGCACGACATGTCATTCACCCCGCCATTGCCCGATAGCAAGAACGACCACGCGTTGCGTATTCTCGGAGTTGTCAGCAAGTGGCTGATATGTTACTACATATCGTTTGGCGAGCAGTTTATAATCTTCGCGGGAGATAACTCTGGAGGGGTCGTTGTGGATGTACAGAAGTCAGGCCCTCGATCAATTGAACGTTCCCCGGAGCAAAACAAGCGGTGCCCGGTTGAGCTCAGTTTGGCTTTACTGTGAAGAGCGAAGTCTTATTAACTGACATAACAATTAGACAGTGTCCTATCGGCGGTGGCATTCTACGCCAAAAGCAAAAAACATTTCAAACACGGAGATGCCCACATCTACCGGTTGCCGCCGCCCGCGAGTGGATGCCTGCAGCGCACGCATCTCCAACGAACTGACCAATAGACTACGGGTTGCGGCCCTCCCGGTCCCCTCGTACTAACAGAGAAACTACACGCCTAATACTCTTAGTTGGAGAAAGTGCGCTCGCCCTAAGTGCGTATGTCTATTGCGTTCCGGTTAGCCCGAAGGGACGCCGCAATCAATGACGTAGTGAAACCCTCCGTGAGAACACGTTAATCATTTGCTTATCGCATACACTCCTGTGGCGTGCACTAATCACATGTGCTCCGAGCTTATGATTCAAGTTGTCGAAGATCTAATTAATCATGCCGGCGGCTGTTCCGCTAAAAAAGCTTAAGTTCCTATGATGGCGAGGTGTTCCTTTAGTGGAAGGGTGAAGATAAGCCCCTACACCAGCCCCTCTCGTTAGATTGCCCGTCGGGGACCAGCGCCGTACACAAACACGCGGCAGAGTCATATAAAAACGCGAACAGCACAACCTACTTGGATCGGCTGTTCAAATTGTCGACCACCCGGACAATATAGGCGTGGCTTATGAGTTGGCTATGCTAATGCGACTCCCTCACACGGCGCACGTCCCGAATGGGCTCCTAGACAGCCCCTTCGCGTATTCCTTCTTGCTAATTTTCGGGTGAGTTGAGTGCTCCTGTAGGTTGTTTAATTAACCACCTGGTCCTCCTCTCCCAGTTTGTCAGTGGCTTCAATGGCCTTCTGCTTCCCCTATTTAGGGTCCTTATAAACATCTGTCTAGACAAAGCCACGAGTCCGTACCTGGTTTAGACTACCTTACGTCGCTGTAGAGTCTAAGAGCTTGGAGGGTGCTGGAGTCTGCCCCTGGCGGCCAATGTTCGGCAAGCTCAACTACGCCAGGTATTGGAGGCTCGGTTGTGGCAAGTTGCTGCCCAACCACC
seq00004   CCTAAACTACGAGTGACTGCCAAGACTCGAGACATATCCCATTAGGTAGGCCATACTCCGGAGGAAGAATGGTACTCAGGTAACTGAGTGGCGTAGTCGCCGTGTTGCAGACCCCAATGGACGTCCCAGTCTCGTGTAACGACTTCCTCTGAAAGGCAGATACATCATCTTCCAGATTTTCTAGAAACTCTCCCACGGCCGGGCAATGGTGTATACCGGATATAGATTCGACACGCAAACTTTTAAAACATTATGCGGCTTTTAACAGGTGCTCCCCGCATAACCGAGGCACAGAATGCTGGTATTTTGGCATAGGCTATGACCCCGGTCGTGCTTGTTTACCGTCACCGGTGCAAAATGACATTTATGAGCTCTAGCCATCGAAGATTGCACTCGACACCAACCCCCGAATTTTACGGAGTCGAACCGATCTACAACAAGCTCTATGATAGGCGGGGAGTATAAGGCGGTTAAAAGCGGCACCGACAAGTTTTTAACTAGTGGTGGTAATCCTGCGATACCAACGCTAGACCCGACTCCCTTGAGTCTCCCACGGGAGGTATTACATTCTGGTATGGCAATACAGGTAAGTGTTGGGATCCAGCCCGGTGAAATTGGCGGTTTCAGGGGGATTCGGCCGTAAGAGGATTATGCTGCGATCGGGCGAAGTGGAGTTAGGAGCGGTGAGGACTGGAGAGCACTAAGTTGGGTCTCAATGAACTGTCGAGGCCTGCGGGAGTCGGCGGTCTGGTGTGAACCACAACTTGTTCATTCTCTGTGCACATGCAGTCGTCAAAAGCCTCACGCTGTCTCAGGCCTTCTCTGCCTTGGGTCATATCCACAAATAGCGCCGACGCTCTAGGGCAGAGCTCGCAATCTACGAGCCTCTAACGTCGCTGGGAGTCCCTGAAGTTCTGAAGAGTAATGGAAAATAGCCCTATATTTAAGCACGTATAGGCCAAGAGGATACATGCCCCCAGCAGATGGTTGATAGAAGGCACGACATGTCATTCACCCCGCCATTGCCCGATAGCAAGAACGACCACGCGTTGCGTATTCTCGGAGTTGTCAGCAAGTGGCTGATATGTTACTACATATCGTTTGGCGAGCAGTTTATAATCTTCGCGGGAGATAACTCTGGAGGGGTCGTTGTGGATGTACAGAAGTCAGGCCCTCGATCAATTGAACGTTCCCCGGAGCAAAACAAGCGGTGCCCGGTTGAGCTCAGTTTGGCTTTACTGTGAAGAGCGAAGTCTTATTAACTGACATAACAATTAGACAGTGTCCTATCGGCGGTGGCATTCTACGCCAAAAGCAAAAAACATTTCAAACACGGAGATGCCCACATCTACCGGTTGCCGCCGCCCGCGAGTGGATGCCTGCAGCGCACGCATCTCCAACGAACTGACCAATAGACTACGGGTTGCGGCCCTCCCGGTCCCCTCGTACTAACAGAGAAACTACACGCCTAATACTCTTAGTTGGAGAAAGTGCGCTCGCCCTAAGTGCGTATGTCTATTGCGTTCCGGTTAGCCCGAAGGGACGCCGCAATCAATGACGTAGTGAAACCCTCCGTGAGAACACGTTAATCATTTGCTTATCGCATACACTCCTGTGGCGTGCACTAATCACATGTGCTCCGAGCTTATGATTCAAGTTGTCGAAGATCTAATTAATCATGCCGGCGGCTGTTCCGCTAAAAAAGCTTAAGTTCCTATGATGGCGAGGTGTTCCTTTAGTGGAAGGGTGAAGATAAGCCCCTACACCAGCCCCTCTCGTTAGATTGCCCGTCGGGGACCAGCGCCGTACACAAACACGCGGCAGAGTCATATAAAAACGCGAACAGCACAACCTACTTGGATCGGCTGTTCAAATTGTCGACCACCCGGACAATATAGGCGTGGCTTATGAGTTGGCTATGCTAATGCGACTCCCTCACACGGCGCACGTCCCGAATGGGCTCCTAGACAGCCCCTTCGCGTATTCCTTCTTGCTAATTTTCGGGTGAGTTGAGTGCTCCTGTAGGTTGTTTAATTAACCACCTGGTCCTCCTCTCCCAGTTTGTCAGTGGCTTCAATGGCCTTCTGCTTCCCCTATTTAGGGTCCTTATAAACATCTGTCTAGACAAAGCCACGAGTCCGTACCTGGTTTAGACTACCTTACGTCGCTGTAGAGTCTAAGAGCTTGGAGGGTGCTGGAGTCTGCCCCTGGCGGCCAATGTTCGGCAAGCTCAACTACGCCAGGTATTGGAGGCTCGGTTGTGGCAAGTTGCTGCCCAACCACC
seq00005   CCTAAACTACGAGTGACTGCCAAGACTCGAGACATATCCCATTAGGTAGGCCATACTCCGGAGGAAGAATGGTACTCAGGTAACTGAGTGGCGTAGTCGCCGTGTTGCAGACCCCAATGGACGTCCCAGTCTCGTGTAACGACTTCCTCTGAAAGCCAGATACATCATCTTCCAGATTTTCTAGAAACTCTCCCACGGCCGGGCAATGGTGTATACCGGATATAGATTCGACACGCAAACTTTTAAAACATTATGCGGCTTTTAACAGGTGCTCCCCGCATAACCGAGGCACAGAATGCTGGTATTTTGGCATAGGCTATGACCCCGGTCGTGCTTGTTTACCGTCACCGGTGCAAAATGACATTTATGAGCTCTAGCCATCGAAGATTGCACTCGACACCAACCCCCGAATTTTACGGAGTCGAACCGATCTACAACAAGCTCTATGATAGGCGGGGAGTATAAGGCGGTTAAAAGCGGCACCGACAAGTTTTTAACTAGTGGTGGTAATCCTGCGATACCAACGCTAGACCCGACTCCCTTGAGTCTCCCACGGGAGGTATTACATTCTGGTATGGCAATACAGGTAAGTGTTGGGATCCAGCCCGGTGAAATTGGCGGTTTCAGGGGGATTCGGCCGTAAGAGGATTATGCTGCGATCGGGCGAAGTGGAGTTAGGAGCGGTGAGGACTGGAGAGCACTAAGTTGGGTCTCAATGAACTGTCGAGGCATGCGGGAGTCGGCGGTCTGGTGTGAACCACAACTTGTTCATTCTCTGTGCACATGCAGTCGTCAAAAGCCTCACGCTGTCTCAGGCCTTCTCTGCCTTGGGTCATATCCACAAATAGCGCCGACGCTCTAGGGCAGAGCTCGCAATCTACGAGCCTCTAACGTCGCTGGGAGTCCCTGAAGTTCTGAAGAGTAATGGAAAATAGCCCTATATTTAAGCACGTATAGGCCAAGAGGATACATGCCCCCAGCAGATGGTTGATAGAAGGCACGACATGTCATTCACCCCGCCATTGCCCGATAGCAAGAACGACCACGCGTTGCGTATTCTCGGAGGTGTCAGCAAGTGGCTGATATGTTACTACATATCGTTTGGCGAGCAGTTTATAATCTTCGCGGGAGATAACTCTGGAGGGGTCGTTGTGGATGTACAGAAGTCAGGCCCTCGATCAATTGAACGTTCCCCGGAGCAAAACAAGCGGTGCCCGGTTGAGCTCAGTTTGGCTTTACTGTGAAGAGCGAAGTCTTATTAACTGACATAACAATTAGACAGTGTCCTATCGGCGGTGGCATTCTACGCCAAAAGCAAAAAACATTTCAAACACGGAGATGCCCACATCTACCGGTTGCCGCCGCCCGCGAGTGGATGCCTGCAGCGCACGCATCTCCAACGAACTGACCAATAGACTACGGGTTGCGGCCCTCCCGGTCCCCTCGTACTAACAGAGAAACTACACGCCTAATACTCTTAGTTGGAGAAAGTGCGCTCGCCCTAAGTGCGTATGTCTATTGCGTTCCGGTTAGCCCGAAGGGACGCCGCAATCAATGACGTAGTGAAACCCTCCGTGAGAACACGTTAATCATTTGCTTATCGCATACACTCCTGTGGCGTGCACTAATCACATGTGCTCCGAGCTTATGATTCAAGTTGTCGAAGATCTAATTAATCATGCCGGCGGCTGTTCCGCTAAAAAAGCTTAAGTTCCTATGATGGCGAGGTGTTCCTTTAGTGGAAGGGTGAAGATAAGCCCCTACACCAGCCCCTCTCGTTAGATTGCCCGTCGGGGACCAGCGCCGTACACAAACACGCGGCAGAGTCATATAAAAACGCGAACAGCACAACCTACTTGGATCGGCTGTTCAAATTGTCGACCACCCGGACAATATAGGCGTGGCTTATGAGTTGGCTATGCTAATGCGACTCCCTCACACGGCGCACGTCCCGAATGGGCTCCTAGACAGCCCCTTCGCGTATTCCTTCTTGCTAATTTTCGGGTGAGTTGAGTGCTCCTGTAGGTTGTTTAATTAACCACCTGGTCCTCCTCTCCCAGTTTGTCAGTGGCTTCAATGGCCTTCTGCTTCCCCTATTTAGGGTCCTTATAAACATCTGTCTAGACAAAGCCATGAGTCCGTACCTGGTTTAGACTACCTTACGTCGCTGTAGAGTCTAAGAGCTTGGAGGGTGCTGGAGTCTGCCCCTGGCGGCCAATGTTCGGCAAGCTCAACTACGCCAGGTATTGGAGGCTCGGTTGTGGCAAGTTGCTGCCCAACCACC
seq00006   CCTAAACTACGAGTGACTGCCAAGACTCGAGACATATCCCATTAGGTAGGCCATACTCCGGAGGAAGAATGGTACTCAGGTAACTGCGTGGCGTAGTCGCCGTGTTGCAGACCCCAATGGACGTCCCAGTCTCCTGTAACGACTTCCTCTGAAAGGCAGATACATCATCTTCCAGATTTTCTAGAAACTCTCCCACGGCCGGGCAATGGTGTATACCGGATATAGATTCGACACGCAAACTTTTAAAACATTATGCGGCTTTTAACAGGTGCTCCCCGCATAACCGAGGCACAGAATGCTGGTATTTTGGCATAGGCTATGACCCCGGTCGTGCTTGTTTACCGTCACCGGTGCAAAATGACATTTATGAGCTCTAGCCATCGAAGATTGCACTCGACACCAACCCCCGAATTTTACGGAGTCGAACCGATCTACAACAAGCTCTATGATAGGCGGGGAGTATAAGGCGGTTAAAAGCGGCACCGACAAGTTTTTAACTAGTGGTGGTAATCCTGCGATACCAACGCTAGACCCGACTCCCTTGAGTCTCCCACGGGAGGTATTACATTCTGGTATGGCAATACAGGTAAGTGTTGGGATCCAGCCCGGTGAAATTGGCGGTTTCAGGGGGATTCGGCCGTAAGAGGATTATGCTGCGATCGGGCGAAGTGGAGTTAGGAGCGGTGAGGACTGGAGAGCACTAAGTTGGGTCTCAATGAACTGTCGAGGCATGCGGGAGTCGGCGGTCTGGTGTGAACCACAACTTGTTCATTCTCTGTGCACATGCAGTCGTCAAAAGCCTCACGCTGTCTCAGGCCTTCTCTGCCTTGGGTCATATCCACAAATAGCGCCGACGCTCTAGGGCAGAGCTCGCAATCTACGAGCCTCTAACGTCGCTGGGAGTCCCTGAAGTTCTGAAGAGTAATGGAAAATAGCCCTATATTTAAGCACGTATAGGCCAAGAGGATACATGCCCCCAGCAGATGGTTGATAGAAGGCACGACATGTCATTCACCCCGCCATTGCCCGATAGCAAGAACGACCACGCGTTGCGTATTCTCGGAGGTGTCAGCAAGTGGCTGATATGTTACTACATATCGTTTGGCGAGCAGTTTATAATCTTCGCGGGAGATAACTCTGGAGGGGTCGTTGTGGATGTACAGAAGTCAGGCCCTCGATCAATTGAACGTTCCCCGGAGCAAAACAAGCGGTGCCCGGTTGAGCTCAGTTTGGCTTTACTGTGAAGAGCGAAGTCTTATTAACTGACATAACAATTAGACAGTGTCCTATCGGCGGTGGCATTCTACGCCAAAAGCAAAAAACATTTCAAACACGGAGATGCCCACATCTACCGGTTGCCGCCGCCCGCGAGTGGATGCCTGCAGCGCACGCATCTCCAACGAACTGACCAATAGACTACGGGTTGCCGCCCTCCCGGTCCCCTCGTACTAACAGAGAAACTACACGCCTAATACTCTTAATTGGAGAAAGTGCGCTCGCCCTAAGTGCGTATGTCTATTGCGTTCCGGTTAGCCCGAAGGGACGCCGCAATCAATGACGTAGTGAAACCCTCCGTGAGAACACGTTAATCATTTGCTTATCGCATACACTCCTGTGGCGTGCACTAATCACATGTGCTCCGAGCTTATGATTCAAGTTGTCGAAGATCTAATTAATCATGCCGGCGGCTGTTCCGCTAAAAAAGCTTAAGTTCCTATGATGGCGAGGTGTTCCTTTAGTGGAAGGGTGAAGATAAGCCCCTACACCAGCCCCTCTCGTTAGATTGCCCGTCGGGGACCAGCGCCGTACACAAACACGCGGCAGAGTCATATAAAAACGCGAACAGCACAACCTACTTGGATCGGCTGTTCAAATTGTCGACCACCCGGACAATATAGGCGTGGCTTATGAGTTGGCTATGCTAATGCGACTCCCTCACACGGCGCACGTCCCGAATGGGCTCCTAGACAGCCCCTTCGCGTATTCCTTCTTGCTAATTTTCGGGTGAGTTGAGTGCTCCTGTAGGTTGTTTAATTAACCACCTGGTCCTCCTCTCCCAGTTTGTCAGTGGCTTCAATGGCCTTCTGCTTCCCCTATTTAGGGTCCTTATAAACATCTGTCTAGACAAAGCCACGAGTCCGTACCTGGTTTAGACTACCTTACGTCGCTGTAGAGTCTAAGAGCTTGGAGGGTGCTGGAGTCTGCCCCAGGCGGCCAATGTTCGGCAAGCTCAACTACGCCAGGTATTGGAGGCTCGGTTGTGGCAAGTTGCTGCCCAACCACC
seq00007   CCTAAACTACGAGTGACTGCCAAGACTCGAGACATATCCCATTAGGTAGGCCATACTCCGGAGGAAGAATGGTACTCAGGTAACTGAGTGGCGTAGTCGCCGTGTTGCAGACCCCAATGGACGTCCCAGTCTCGTGTAACGACTTCCTCTGAAAGGCAGATACATCATCTTCCAGATTTTCTAGAAACTCTCCCACGGCCGGGCAATGGTGTATACCGGATATAGATTCGACACGCAAACTTTTAAAACATTATGCGGCTTTTAACAGGTGCTCCCCGCATAACCGAGGCACAGAATGCTGGTATTTTGGCATAGGCTATGACCCCGGTCGTGCTTGTTTACCGTCACCGGTGCAAAATGACATTTATGAGCTCTAGCCATCGAAGATTGCACTCGACACCAACCCCCGAATTTTACGGAGTCGAACCGATCTACAACAAGCTCTATGATAGGCGGGGAGTATAAGGCGGTTAAAAGCGGCACCGACAAGTTTTTAACTAGTGGTGGTAATCCTGCGATACCAACGCTAGACCCGACTCCCTTGAGTCTCCCACGGGAGGTATTACATTCTGGTATGGCAATACAGGTAAGTGTTGGGATCCAGCCCGGTGAAATTGGCGGTTTCAGGGGGATTCGGCCGTAAGAGGATTATGCTGCGATCGGGCGAAGTGGAGTTAGGAGCGGTGAGGACTGGAGAGCACTAAGTTGGGTCTCAATGAACTGTCGAGGCATGCGGGAGTCGGCGGTCTGGTGTGAACCACAACTTGTTCATTCTCTGTGCACATGCAGTCGTCAAAAGCCTCACGCTGTCTCAGGCCTTCTCTGCCTTGGGTCATATCCACAAATAGCGCCGACGCTCTAGGGCAGAGCTCGCAATCTACGAGCCTCTAACGTCGCTGGGAGTCCCTGAAGTTCTGAAGAGTAATGGAAAATAGCCCTATATTTAAGCACGTATAGGCCAAGAGGATACATGCCCCCAGCAGATGGTTGATAGAAGGCACGACATGTCATTCACCCCGCCATTGCCCGATAGCAAGAACGACCACGCGTTGCGTATTCTCGGAGGTGTCAGCAAGTGGCTGATATGTTACTACATATCGTTTGGCGAGCAGTTTATAATCTTCGCGGGAGATAACTCTGGAGGGGTCGTTGTGGATGTACAGAAGTCAGGCCCTCGATCAATTGAACGTTCCCCGGAGCAAAACAAGCGGTGCCCGGTTGAGCTCAGTTTGGCTTTACTGTGAAGAGCGAAGTCTTATTAACTGACATAACAATTAGACAGTGTCCTATCGGCGGTGGCATTCTACGCCAAAAGCAAAAAACATTTCAAACACGGAGATGCCCACATCTACCGGTTGCCGCCGCCCGCGAGTGGATGCCTGCAGCGCACGCATCTCCAACGAACTGACCAATAGACTACGGGTTGCCGCCCTCCCGGTCCCCTCGTACTAACAGAGAAACTACACGCCTAATACTCTTAATTGGAGAAAGTGCGCTCGCCCTAAGTGCGTATGTCTATTGCGTTCCGGTTAGCCCGAAGGGACGCCGCAATCAATGACGTAGTGAAACCCTCCGTGAGAACACGTTAATCATTTGCTTATCGCATACACTCCTGTGGCGTGCACTAATCACATGTGCTCCGAGCTTATGATTCAAGTTGTCGAAGATCTAATTAATCATGCCGGCGGCTGTTCCGCTAAAAAAGCTTAAGTTCCTATGATGGCGAGGTGTTCCTTTAGTGGAAGGGTGAAGATAAGCCCCTACACCAGCCCCTCTCGTTAGATTGCCCGTCGGGGACCAGCGCCGTACACAAACACGCGGCAGAGTCATATAAAAACGCGAACAGCACAACCTACTTGGATCGGCTGTTCAAATTGTCGACCACCCGGACAATATAGGCGTGGCTTATGAGTTGGCTATGCTAATGCGACTCCCTCACACGGCGCACGTCCCGAATGGGCTCCTAGACAGCCCCTTCGCGTATTCCTTCTTGCTAATTTTCGGGTGAGTTGAGTGCTCCTGTAGGTTGTTTAATTAACCACCTGGTCCTCCTCTCCCAGTTTGTCAGTGGCTTCAATGGCCTTCTGCTTCCCCTATTTAGGGTCCTTATAAACATCTGTCTAGACAAAGCCACGAGTCCGTACCTGGTTTAGACTACCTTACGTCGCTGTAGAGTCTAAGAGCTTGGAGGGTGCTGGAGTCTGCCCCTGGCGGCCAATGTTCGGCAAGCTCAACTACGCCAGGTATTGGAGGCTCGGTTGTGGCAAGTTGCTGCCCAACCACC
seq00008   CCTAAACTACGAGTGACTGCCAAGACTCGAGACATATCCCATTAGGTAGGCCATACTCCGGAGGAAGAATGGTACTCAGGTAACTGAGTGGCGTAGTCGCCGTGTTGCAGACCCCAATGGACGTCCCAGTCTCGTGTAACGACTTCCTCTGAAAGGCAGATACATCATCTTCCAGATTTTCTAGAAACTCTCCCACGGCCGGGCAATGGTGTATACCGGATATAGATTCGACACGCAAACTTTTAAAACATTATGCGGCTTTTAACAGGTGCTCCCCGCATAACCGAGGCACAGAATGCTGGTATTTTGGCATAGGCTATGACCCCGGTCGTGCTTGTTTACCGTCACCGGTGCAAAATGACATTTATGAGCTCTAGCCATCGAAGATTGCACTCGACACCAACCCCCGAATTTTACGGAGTCGAACCGATCTACAACAAGCTCTATGATAGGCGGGGAGTATAAGGCGGTTAAAAGCGGCACCGACAAGTTTTTAACTAGTGGTGGTAATCCTGCGATACCAACGCTAGACCCGACTCCCTTGAGTCTCCCACGGGAGGTATTACATTCTGGTATGGCAATACAGGTAAGTGTTGGGATCCAGCCCGGTGAAATTGGCGGTTTCAGGGGGATTCGGCCGTAAGAGGATTATGCTGCGATCGGGCGAAGTGGAGTTAGGAGCGGTGAGGACTGGAGAGCACTAAGTTGGGTCTCAATGAACTGTCGAGGCCTGCGGGAGTCGGCGGTCTGGTGTGAACCACAACTTGTTCATTCTCTGTGCACATGCAGTCGTCAAAAGCCTCACGCTGTCTCAGGCCTTCTCTGCCTTGGGTCATATCCACAAATAGCGCCGACGCTCTAGGGCAGAGCTCGCAATCTACGAGCCTCTAACGTCGCTGGGAGTCCCTGAAGTTCTGAAGAGTAATGGAAAATAGCCCTATATTTAAGCACGTATAGGCCAAGAGGATACATGCCCCCAGCAGATGGTTGATAGAAGGCACGACATGTCATTCACCCCGCCATTGCCCGATAGCAAGAACGACCACGCGTTGCGTATTCTCGGAGTTGTCAGCAAGTGGCTGATATGTTACTACATATCGTTTGGCGAGCAGTTTATAATCTTCGCGGGAGATAACTCTGGAGGGGTCGTTGTGGATGTACAGAAGTCAGGCCCTCGATCAATTGAACGTTCCCCGGAGCAAAACAAGCGGTGCCCGGTTGAGCTCAGTTTGGCTTTACTGTGAAGAGCGAAGTCTTATTAACTGACATAACAATTAGACAGTGTCCTATCGGCGGTGGCATTCTACGCCAAAAGCAAAAAACATTTCAAACACGGAGATGCCCACATCTACCGGTTGCCGCCGCCCGCGAGTGGATGCCTGCAGCGCACGCATCTCCAACGAACTGACCAATAGACTACGGGTTGCGGCCCTCCCGGTCCCCTCGTACTAACAGAGAAACTACACGCCTAATACTCTTAGTTGGAGAAAGTGCGCTCGCCCTAAGTGCGTATGTCTATTGCGTTCCGGTTAGCCCGAAGGGACGCCGCAATCAATGACGTAGTGAAACCCTCCGTGAGAACACGTTAATCATTTGCTTATCGCATACACTCCTGTGGCGTGCACTAATCACATGTGCTCCGAGCTTATGATTCAAGTTGTCGAAGATCTAATTAATCATGCCGGCGGCTGTTCCGCTAAAAAAGCTTAAGTTCCTATGATGGCGAGGTGTTCCTTTAGTGGAAGGGTGAAGATAAGCCCCTACACCAGCCCCTCTCGTTAGATTGCCCGTCGGGGACCAGCGCCGTACACAAACACGCGGCAGAGTCATATAAAAACGCGAACAGCACAACCTACTTGGATCGGCTGTTCAAATTGTCGACCACCCGGACAATATAGGCGTGGCTTATGAGTTGGCTATGCTAATGCGACTCCCTCACACGGCGCACGTCCCGAATGGGCTCCTAGACAGCCCCTTCGCGTATTCCTTCTTGCTAATTTTCGGGTGAGTTGAGTGCTCCTGTAGGTTGTTTAATTAACCACCTGGTCCTCCTCTCCCAGTTTGTCAGTGGCTTCAATGGCCTTCTGCTTCCCCTATTTAGGGTCCTTATAAACATCTGTCTAGACAAAGCCACGAGTCCGTACCTGGTTTAGACTACCTTACGTCGCTGTAGAGTCTAAGAGCTTGGAGGGTGCTGGAGTCTGCCCCTGGCGGCCAATGTTCGGCAAGCTCAACTACGCCAGGTATTGGAGGCTCGGTTGTGGCAAGTTGCTGCCCAACCACC
seq00009   CCTAAACTACGAGTGACTGCCAAGACTCGAGACATATCCCATTAGGTAGGCCATACTCCGGAGGAAGAATGGTACTCAGGTAACTGAGTGGCGTAGTCGCCGTGTTGCAGACCCCAATGGACGTCCCAGTCTCGTGTAACGACTTCCTCTGAAAGGCAGATACATCATCTTCCAGATTTTCTAGAAACTCTCCCACGGCCGGGCAATGGTGTATACCGGATATAGATTCGACACGCAAACTTTTAAAACATTATGCGGCTTTTAACAGGTGCTCCCCGCATAACCGAGGCACAGAATGCTGGTATTTTGGCATAGGCTATGACCCCGGTCGTGCTTGTTTACCGTCACCGGTGCAAAATGACATTTATGAGCTCTAGCCATCGAAGATTGCACTCGACACCAACCCCCGAATTTTACGGAGTCGAACCGATCTACAACAAGCTCTATGATAGGCGGGGAGTATAAGGCGGTTAAAAGCGGCACCGACAAGTTTTTAACTAGTGGTGGTAATCCTGCGATACCAACGCTAGACCCGACTCCCTTGAGTCTCCCACGGGAGGTATTACATTCTGGTATGGCAATACAGGTAAGTGTTGGGATCCAGCCCGGTGAAATTGGCGGTTTCAGGGGGATTCGGCCGTAAGAGGATTATGCTGCGATCGGGCGAAGTGGAGTTAGGAGCGGTGAGGACTGGAGAGCACTAAGTTGGGTCTCAATGAACTGTCGAGGCATGCGGGAGTCGGCGGTCTGGTGTGAACCACAACTTGTTCATTCTCTGTGCACATGCAGTCGTCAAAAGCCTCACGCTGTCTCAGGCCTTCTCTGCCTTGGGTCATATCCACAAATAGCGCCGACGCTCTAGGGCAGAGCTCGCAATCTACGAGCCTCTAACGTCGCTGGGAGTCCCTGAAGTTCTGAAGAGTAATGGAAAATAGCCCTATATTTAAGCACGTATAGGCCAAGAGGATACATGCCCCCAGCAGATGGTTGATAGAAGGCACGACATGTCATTCACCCCGCCATTGCCCGATAGCAAGAACGACCACGCGTTGCGTATTCTCGGAGTTGTCAGCAAGTGGCTGATATGTTACTACATATCGTTTGGCGAGCAGTTTATAATCTTCGCGGGAGATAACTCTGGAGGGGTCGTTGTGGATGTACAGAAGTCAGGCCCTCGATCAATTGAACGTTCCCCGGAGCAAAACAAGCGGTGCCCGGTTGAGCTCAGTTTGGCTTTACTGTGAAGAGCGAAGTCTTATTAACTGACATAACAATTAGACAGTGTCCTATCGGCGGTGGCATTCTACGCCAAAAGCAAAAAACATTTCAAACACGGAGATGCCCACATCTACCGGTTGCCGCCGCCCGCGAGTGGATGCCTGCAGCGCACGCATCTCCAACGAACTGACCAATAGACTACGGGTTGCCGCCCTCCCGGTCCCCTCGTACTAACAGAGAAACTACACGCCTAATACTCTTAATTGGAGAAAGTGCGCTCGCCCTAAGTGCGTATGTCTATTGCGTTCCGGTTAGCCCGAAGGGACGCCGCAATCAATGACGTAGTGAAACCCTCCGTGAGAACACGTTAATCATTTGCTTATCGCATACACTCCTGTGGCGTGCACTAATCACATGTGCTCCGAGCTTATGATTCAAGTTGTCGAAGATCTAATTAATCATGCCGGCGGCTGTTCCGCTAAAAAAGCTTAAGTTCCTATGATGGCGAGGTGTTCCTTTAGTGGAAGGGTGAAGATAAGCCCCTACACCAGCCCCTCTCGTTAGATTGCCCGTCGGGGACCAGCGCCGTACACAAACACGCGGCAGAGTCATATAAAAACGCGAACAGCACAACCTACTTGGATCGGCTGTTCAAATTGTCGACCACCCGGACAATATAGGCGTGGCTTATGAGTTGGCTATGCTAATGCGACTCCCTCACACGGCGCACGTCCCGAATGGGCTCCTAGACAGCCCCTTCGCGTATTCCTTCTTGCTAATTTTCGGGTGAGTTGAGTGCTCCTGTAGGTTGTTTAATTAACCACCTGGTCCTCCTCTCCCAGTTTGTCAGTGGCTTCAATGGCCTTCTGCTTCCCCTATTTAGGGTCCTTATAAACATCTGTCTAGACAAAGCCACGAGTCCGTACCTGGTTTAGACTACCTTACGTCGCTGTAGAGTCTAAGAGCTTGGAGGGTGCTGGAGTCTGCCCCTGGCGGCCAATGTTCGGCAAGCTCAACTACGCCAGGTATTGGAGGCTCGGTTGTGGCAAGTTGCTGCCCAACCACC
seq00010   CCTAAACTACGAGTGACTGCCAAGACTCGAGACATATCCCATTAGGTAGGCCATACTCCGGAGGAAGAATGGTACTCAGGTAACTGAGTGGCGTAGTCGCCGTGTTGCAGACCCCAATGGACGTCCCAGTCTCGTGTAACGACTTCCTCTGAAAGGCAGATACATCATCTTCCAGATTTTCTAGAAACTCTCCCACGGCCGGGCAATGGTGTATACCGGATATAGATTCGACACGCAAACTTTTAAAACATTATGCGGCTTTTAACAGGTGCTCCCCGCATAACCGAGGCACAGAATGCTGGTATTTTGGCATAGGCTATGACCCCGGTCGTGCTTGTTTACCGTCACCGGTGCAAAATGACATTTATGAGCTCTAGCCATCGAAGATTGCACTCGACACCAACCCCCGAATTTTACGGAGTCGAACCGATCTACAACAAGCTCTATGATAGGCGGGGAGTATAAGGCGGTTAAAAGCGGCACCGACAAGTTTTTAACTAGTGGTGGTAATCCTGCGATACCAACGCTAGACCCGACTCCCTTGAGTCTCCCACGGGAGGTATTACATTCTGGTATGGCAATACAGGTAAGTGTTGGGATCCAGCCCGGTGAAATTGGCGGTTTCAGGGGGATTCGGCCGTAAGAGGATTATGCTGCGATCGGGCGAAGTGGAGTTAGGAGCGGTGAGGACTGGAGAGCACTAAGTTGGGTCTCAATGAACTGTCGAGGCATGCGGGAGTCGGCGGTCTGGTGTGAACCACAACTTGTTCATTCTCTGTGCACATGCAGTCGTCAAAAGCCTCACGCTGTCTCAGGCCTTCTCTGCCTTGGGTCATATCCACAAATAGCGCCGACGCTCTAGGGCAGAGCTCGCAATCTACGAGCCTCTAACGTCGCTGGGAGTCCCTGAAGTTCTGAAGAGTAATGGAAAATAGCCCTATATTTAAGCACGTATAGGCCAAGAGGATACATGCCCCCAGCAGATGGTTGATAGAAGGCACGACATGTCATTCACCCCGCCATTGCCCGATAGCAAGAACGACCACGCGTTGCGTATTCTCGGAGGTGTCAGCAAGTGGCTGATATGTTACTACATATCGTTTGGCGAGCAGTTTATAATCTTCGCGGGAGATAACTCTGGAGGGGTCGTTGTGGATGTACAGAAGTCAGGCCCTCGATCAATTGAACGTTCCCCGGAGCAAAACAAGCGGTGCCCGGTTGAGCTCAGTTTGGCTTTACTGTGAAGAGCGAAGTCTTATTAACTGACATAACAATTAGACAGTGTCCTATCGGCGGTGGCATTCTACGCCAAAAGCAAAAAACATTTCAAACACGGAGATGCCCACATCTACCGGTTGCCGCCGCCCGCGAGTGGATGCCTGCAGCGCACGCATCTCCAACGAACTGACCAATAGACTACGGGTTGCCGCCCTCCCGGTCCCCTCGTACTAACAGAGAAACTACACGCCTAATACTCTTAATTGGAGAAAGTGCGCTCGCCCTAAGTGCGTATGTCTATTGCGTTCCGGTTAGCCCGAAGGGACGCCGCAATCAATGACGTAGTGAAACCCTCCGTGAGAACACGTTAATCATTTGCTTATCGCATACACTCCTGTGGCGTGCACTAATCACATGTGCTCCGAGCTTATGATTCAAGTTGTCGAAGATCTAATTAATCATGCCGGCGGCTGTTCCGCTAAAAAAGCTTAAGTTCCTATGATGGCGAGGTGTTCCTTTAGTGGAAGGGTGAAGATAAGCCCCTACACCAGCCCCTCTCGTTAGATTGCCCGTCGGGGACCAGCGCCGTACACAAACACGCGGCAGAGTCATATAAAAACGCGAACAGCACAACCTACTTGGATCGGCTGTTCAAATTGTCGACCACCCGGACAATATAGGCGTGGCTTATGAGTTGGCTATGCTAATGCGACTCCCTCACACGGCGCACGTCCCGAATGGGCTCCTAGACAGCCCCTTCGCGTATTCCTTCTTGCTAATTTTCGGGTGAGTTGAGTGCTCCTGTAGGTTGTTTAATTAACCACCTGGTCCTCCTCTCCCAGTTTGTCAGTGGCTTCAATGGCCTTCTGCTTCCCCTATTTAGGGTCCTTATAAACATCTGTCTAGACAAAGCCACGAGTCCGTACCTGGTTTAGACTACCTTACGTCGCTGTAGAGTCTAAGAGCTTGGAGGGTGCTGGAGTCTGCCCCTGGCGGCCAATGTTCGGCAAGCTCAACTACGCCAGGTATTGGAGGCTCGGTTGTGGCAAGTTGCTGCCCAACCACC
seq00011   CCTAAACTACGAGTGACTGCCAAGACTCGAGACATATCCCATTAGGTAGGCCATACTCCGGAGGAAGAATGGTACTCAGGTAACTGAGTGGCGTAGTCGCCGTGTTGCAGACCCCAATGGACGTCCCAGTCTCGTGTAACGACTTCCTCTGAAAGGCAGATACATCATCTTCCAGATTTTCTAGAAACTCTCCCACGGCCGGGCAATGGTGTATACCGGATATAGATTCGACACGCAAACTTTTAAAACATTATGCGGCTTTTAACAGGTGCTCCCCGCATAACCGAGGCACAGAATGCTGGTATTTTGGCATAGGCTATGACCCCGGTCGTGCTTGTTTACCGTCACCGGTGCAAAATGACATTTATGAGCTCTAGCCATCGAAGATTGCACTCGACACCAACCCCCGAATTTTACGGAGTCGAACCGATCTACAACAAGCTCTATGATAGGCGGGGAGTATAAGGCGGTTAAAAGCGGCACCGACAAGTTTTTAACTAGTGGTGGTAATCCTGCGATACCAACGCTAGACCCGACTCCCTTGAGTCTCCCACGGGAGGTATTACATTCTGGTATGGCAATACAGGTAAGTGTTGGGATCCAGCCCGGTGAAATTGGCGGTTTCAGGGGGATTCGGCCGTAAGAGGATTATGCTGCGATCGGGCGAAGTGGAGTTAGGAGCGGTGAGGACTGGAGAGCACTAAGTTGGGTCTCAATGAACTGTCGAGGCATGCGGGAGTCGGCGGTCTGGTGTGAACCACAACTTGTTCATTCTCTGTGCACATGCAGTCGTCAAAAGCCTCACGCTGTCTCAGGCCTTCTCTGCCTTGGGTCATATCCACAAATAGCGCCGACGCTCTAGGGCAGAGCTCGCAATCTACGAGCCTCTAACGTCGCTGGGAGTCCCTGAAGTTCTGAAGAGTAATGGAAAATAGCCCTATATTTAAGCACGTATAGGCCAAGAGGATACATGCCCCCAGCAGATGGTTGATAGAAGGCACGACATGTCATTCACCCCGCCATTGCCCGATAGCAAGAACGACCACGCGTTGCGTATTCTCGGAGGTGTCAGCAAGTGGCTGATATGTTACTACATATCGTTTGGCGAGCAGTTTATAATCTTCGCGGGAGATAACTCTGGAGGGGTCGTTGTGGATGTACAGAAGTCAGGCCCTCGATCAATTGAACGTTCCCCGGAGCAAAACAAGCGGTGCCCGGTTGAGCTCAGTTTGGCTTTACTGTGAAGAGCGAAGTCTTATTAACTGACATAACAATTAGACAGTGTCCTATCGGCGGTGGCATTCTACGCCAAAAGCAAAAAACATTTCAAACACGGAGATGCCCACATCTACCGGTTGCCGCCGCCCGCGAGTGGATGCCTGCAGCGCACGCATCTCCAACGAACTGACCAATAGACTACGGGTTGCCGCCCTCCCGGTCCCCTCGTACTAACAGAGAAACTACACGCCTAATACTCTTAATTGGAGAAAGTGCGCTCGCCCTAAGTGCGTATGTCTATTGCGTTCCGGTTAGCCCGAAGGGACGCCGCAATCAATGACGTAGTGAAACCCTCCGTGAGAACACGTTAATCATTTGCTTATCGCATACACTCCTGTGGCGTGCACTAATCACATGTGCTCCGAGCTTATGATTCAAGTTGTCGAAGATCTAATTAATCATGCCGGCGGCTGTTCCGCTAAAAAAGCTTAAGTTCCTATGATGGCGAGGTGTTCCTTTAGTGGAAGGGTGAAGATAAGCCCCTACACCAGCCCCTCTCGTTAGATTGCCCGTCGGGGACCAGCGCCGTACACAAACACGCGGCAGAGTCATATAAAAACGCGAACAGCACAACCTACTTGGATCGGCTGTTCAAATTGTCGACCACCCGGACAATATAGGCGTGGCTTATGAGTTGGCTATGCTAATGCGACTCCCTCACACGGCGCACGTCCCGAATGGGCTCCTAGACAGCCCCTTCGCGTATTCCTTCTTGCTAATTTTCGGGTGAGTTGAGTGCTCCTGTAGGTTGTTTAATTAACCACCTGGTCCTCCTCTCCCAGTTTGTCAGTGGCTTCAATGGCCTTCTGCTTCCCCTATTTAGGGTCCTTATAAACATCTGTCTAGACAAAGCCACGAGTCCGTACCTGGTTTAGACTACCTTACGTCGCTGTAGAGTCTAAGAGCTTGGAGGGTGCTGGAGTCTGCCCCTGGCGGCCAATGTTCGGCAAGCTCAACTACGCCAGGTATTGGAGGCTCGGTTGTGGCAAGTTGCTGCCCAACCACC
seq00012   CCTAAACTACGAGTGACTGCCAAGACTCGAGACATATCCCATTAGGTAGGCCATACTCCGGAGGAAGAATGGTACTCAGGTAACTGAGTGGCGTAGTCGCCGTGTTGCAGACCCCAATGGACGTCCCAGTCTCGTGTAACGACTTCCTCTGAAAGGCAGATACATCATCTTCCAGATTTTCTAGAAACTCTCCCACGGCCGGGCAATGGTGTATACCGGATATAGATTCGACACGCAAACTTTTAAAACATTATGCGGCTTTTAACAGGTGCTCCCCGCATAACCGAGGCACAGAATGCTGGTATTTTGGCATAGGCTATGACCCCGGTCGTGCTTGTTTACCGTCACCGGTGCAAAATGACATTTATGAGCTCTAGCCATCGAAGATTGCACTCGACACCAACCCCCGAATTTTACGGAGTCGAACCGATCTACAACAAGCTCTATGATAGGCGGGGAGTATAAGGCGGTTAAAAGCGGCACCGACAAGTTTTTAACTAGTGGTGGTAATCCTGCGATACCAACGCTAGACCCGACTCCCTTGAGTCTCCCACGGGAGGTATTACATTCTGGTATGGCAATACAGGTAAGTGTTGGGATCCAGCCCGGTGAAATTGGCGGTTTCAGGGGGATTCGGCCGTAAGAGGATTATGCTGCGATCGGGCGAAGTGGAGTTAGGAGCGGTGAGGACTGGAGAGCACTAAGTTGGGTCTCAATGAACTGTCGAGGCATGCGGGAGTCGGCGGTCTGGTGTGAACCACAACTTGTTCATTCTCTGTGCACATGCAGTCGTCAAAAGCCTCACGCTGTCTCAGGCCTTCTCTGCCTTGGGTCATATCCACAAATAGCGCCGACGCTCTAGGGCAGAGCTCGCAATCTACGAGCCTCTAACGTCGCTGGGAGTCCCTGAAGTTCTGAAGAGTAATGGAAAATAGCCCTATATTTAAGCACGTATAGGCCAAGAGGATACATGCCCCCAGCAGATGGTTGATAGAAGGCACGACATGTCATTCACCCCGCCATTGCCCGATAGCAAGAACGACCACGCGTTGCGTATTCTCGGAGTTGTCAGCAAGTGGCTGATATGTTACTACATATCGTTTGGCGAGCAGTTTATAATCTTCGCGGGAGATAACTCTGGAGGGGTCGTTGTGGATGTACAGAAGTCAGGCCCTCGATCAATTGAACGTTCCCCGGAGCAAAACAAGCGGTGCCCGGTTGAGCTCAGTTTGGCTTTACTGTGAAGAGCGAAGTCTTATTAACTGACATAACAATTAGACAGTGTCCTATCGGCGGTGGCATTCTACGCCAAAAGCAAAAAACATTTCAAACACGGAGATGCCCACATCTACCGGTTGCCGCCGCCCGCGAGTGGATGCCTGCAGCGCACGCATCTCCAACGAACTGACCAATAGACTACGGGTTGCCGCCCTCCCGGTCCCCTCGTACTAACAGAGAAACTACACGCCTAATACTCTTAATTGGAGAAAGTGCGCTCGCCCTAAGTGCGTATGTCTATTGCGTTCCGGTTAGCCCGAAGGGACGCCGCAATCAATGACGTAGTGAAACCCTCCGTGAGAACACGTTAATCATTTGCTTATCGCATACACTCCTGTGGCGTGCACTAATCACATGTGCTCCGAGCTTATGATTCAAGTTGTCGAAGATCTAATTAATCATGCCGGCGGCTGTTCCGCTAAAAAAGCTTAAGTTCCTATGATGGCGAGGTGTTCCTTTAGTGGAAGGGTGAAGATAAGCCCCTACACCAGCCCCTCTCGTTAGATTGCCCGTCGGGGACCAGCGCCGTACACAAACACGCGGCAGAGTCATATAAAAACGCGAACAGCACAACCTACTTGGATCGGCTGTTCAAATTGTCGACCACCCGGACAATATAGGCGTGGCTTATGAGTTGGCTATGCTAATGCGACTCCCTCACACGGCGCACGTCCCGAATGGGCTCCTAGACAGCCCCTTCGCGTATTCCTTCTTGCTAATTTTCGGGTGAGTTGAGTGCTCCTGTAGGTTGTTTAATTAACCACCTGGTCCTCCTCTCCCAGTTTGTCAGTGGCTTCAATGGCCTTCTGCTTCCCCTATTTAGGGTCCTTATAAACATCTGTCTAGACAAAGCCACGAGTCCGTACCTGGTTTAGACTACCTTACGTCGCTGTAGAGTCTAAGAGCTTGGAGGGTGCTGGAGTCTGCCCCTGGCGGCCAATGTTCGGCAAGCTCAACTACGCCAGGTATTGGAGGCTCGGTTGTGGCAAGTTGCTGCCCAACCACC
seq00013   CCTAAACTACGAGTGACTGCCAAGACTCGAGACATATCCCATTAGGTAGGCCATACTCCGGAGGAAGAATGGTACTCAGGTAACTGAGTGGCGTAGTCGCCGTGTTGCAGACCCCAATGGACGTCCCAGTCTCGTGTAACGACTTCCTCTGAAAGGCAGATACATCATCTTCCAGATTTTCTAGAAACTCTCCCACGGCCGGGCAATGGTGTATACCGGATATAGATTCGACACGCAAACTTTTAAAACATTATGCGGCTTTTAACAGGTGCTCCCCGCATAACCGAGGCACAGAATGCTGGTATTTTGGCATAGGCTATGACCCCGGTCGTGCTTGTTTACCGTCACCGGTGCAAAATGACATTTATGAGCTCTAGCCATCGAAGATTGCACTCGACACCAACCCCCGAATTTTACGGAGTCGAACCGATCTACAACAAGCTCTATGATAGGCGGGGAGTATAAGGCGGTTAAAAGCGGCACCGACAAGTTTTTAACTAGTGGTGGTAATCCTGCGATACCAACGCTAGACCCGACTCCCTTGAGTCTCCCACGGGAGGTATTACATTCTGGTATGGCAATACAGGTAAGTGTTGGGATCCAGCCCGGTGAAATTGGCGGTTTCAGGGGGATTCGGCCGTAAGAGGATTATGCTGCGATCGGGCGAAGTGGAGTTAGGAGCGGTGAGGACTGGAGAGCACTAAGTTGGGTCTCAATGAACTGTCGAGGCATGCGGGAGTCGGCGGTCTGGTGTGAACCACAACTTGTTCATTCTCTGTGCACATGCAGTCGTCAAAAGCCTCACGCTGTCTCAGGCCTTCTCTGCCTTGGGTCATATCCACAAATAGCGCCGACGCTCTAGGGCAGAGCTCGCAATCTACGAGCCTCTAACGTCGCTGGGAGTCCCTGAAGTTCTGAAGAGTAATGGAAAATAGCCCTATATTTAAGCACGTATAGGCCAAGAGGATACATGCCCCCAGCAGATGGTTGATAGAAGGCACGACATGTCATTCACCCCGCCATTGCCCGATAGCAAGAACGACCACGCGTTGCGTATTCTCGGAGGTGTCAGCAAGTGGCTGATATGTTACTACATATCGTTTGGCGAGCAGTTTATAATCTTCGCGGGAGATAACTCTGGAGGGGTCGTTGTGGATGTACAGAAGTCAGGCCCTCGATCAATTGAACGTTCCCCGGAGCAAAACAAGCGGTGCCCGGTTGAGCTCAGTTTGGCTTTACTGTGAAGAGCGAAGTCTTATTAACTGACATAACAATTAGACAGTGTCCTATCGGCGGTGGCATTCTACGCCAAAAGCAAAAAACATTTCAAACACGGAGATGCCCACATCTACCGGTTGCCGCCGCCCGCGAGTGGATGCCTGCAGCGCACGCATCTCCAACGAACTGACCAATAGACTACGGGTTGCCGCCCTCCCGGTCCCCTCGTACTAACAGAGAAACTACACGCCTAATACTCTTAATTGGAGAAAGTGCGCTCGCCCTAAGTGCGTATGTCTATTGCGTTCCGGTTAGCCCGAAGGGACGCCGCAATCAATGACGTAGTGAAACCCTCCGTGAGAACACGTTAATCATTTGCTTATCGCATACACTCCTGTGGCGTGCACTAATCACATGTGCTCCGAGCTTATGATTCAAGTTGTCGAAGATCTAATTAATCATGCCGGCGGCTGTTCCGCTAAAAAAGCTTAAGTTCCTATGATGGCGAGGTGTTCCTTTAGTGGAAGGGTGAAGATAAGCCCCTACACCAGCCCCTCTCGTTAGATTGCCCGTCGGGGACCAGCGCCGTACACAAACACGCGGCAGAGTCATATAAAAACGCGAACAGCACAACCTACTTGGATCGGCTGTTCAAATTGTCGACCACCCGGACAATATAGGCGTGGCTTATGAGTTGGCTATGCTAATGCGACTCCCTCACACGGCGCACGTCCCGAATGGGCTCCTAGACAGCCCCTTCGCGTATTCCTTCTTGCTAATTTTCGGGTGAGTTGAGTGCTCCTGTAGGTTGTTTAATTAACCACCTGGTCCTCCTCTCCCAGTTTGTCAGTGGCTTCAATGGCCTTCTGCTTCCCCTATTTAGGGTCCTTATAAACATCTGTCTAGACAAAGCCACGAGTCCGTACCTGGTTTAGACTACCTTACGTCGCTGTAGAGTCTAAGAGCTTGGAGGGTGCTGGAGTCTGCCCCTGGCGGCCAATGTTCGGCAAGCTCAACTACGCCAGGTATTGGAGGCTCGGTTGTGGCAAGTTGCTGCCCAACCACC
seq00014   CCTAAACTACGAGTGACTGCCAAGACTCGAGACATATCCCATTAGGTAGGCCATACTCCGGAGGAAGAATGGTACTCAGGTAACTGAGTGGCGTAGTCGCCGTGTTGCAGACCCCAATGGACGTCCCAGTCTCGTGTAACGACTTCCTCTGAAAGGCAGATACATCATCTTCCAGATTTTCTAGAAACTCTCCCACGGCCGGGCAATGGTGTATACCGGATATAGATTCGACACGCAAACTTTTAAAACATTATGCGGCTTTTAACAGGTGCTCCCCGCATAACCGAGGCACAGAATGCTGGTATTTTGGCATAGGCTATGACCCCGGTCGTGCTTGTTTACCGTCACCGGTGCAAAATGACATTTATGAGCTCTAGCCATCGAAGATTGCACTCGACACCAACCCCCGAATTTTACGGAGTCGAACCGATCTACAACAAGCTCTATGATAGGCGGGGAGTATAAGGCGGTTAAAAGCGGCACCGACAAGTTTTTAACTAGTGGTGGTAATCCTGCGATACCAACGCTAGACCCGACTCCCTTGAGTCTCCCACGGGAGGTATTACATTCTGGTATGGCAATACAGGTAAGTGTTGGGATCCAGCCCGGTGAAATTGGCGGTTTCAGGGGGATTCGGCCGTAAGAGGATTATGCTGCGATCGGGCGAAGTGGAGTTAGGAGCGGTGAGGACTGGAGAGCACTAAGTTGGGTCTCAATGAACTGTCGAGGCATGCGGGAGTCGGCGGTCTGGTGTGAACCACAACTTGTTCATTCTCTGTGCACATGCAGTCGTCAAAAGCCTCACGCTGTCTCAGGCCTTCTCTGCCTTGGGTCATATCCACAAATAGCGCCGACGCTCTAGGGCAGAGCTCGCAATCTACGAGCCTCTAACGTCGCTGGGAGTCCCTGAAGTTCTGAAGAGTAATGGAAAATAGCCCTATATTTAAGCACGTATAGGCCAAGAGGATACATGCCCCCAGCAGATGGTTGATAGAAGGCACGACATGTCATTCACCCCGCCATTGCCCGATAGCAAGAACGACCACGCGTTGCGTATTCTCGGAGTTGTCAGCAAGTGGCTGATATGTTACTACATATCGTTTGGCGAGCAGTTTATAATCTTCGCGGGAGATAACTCTGGAGGGGTCGTTGTGGATGTACAGAAGTCAGGCCCTCGATCAATTGAACGTTCCCCGGAGCAAAACAAGCGGTGCCCGGTTGAGCTCAGTTTGGCTTTACTGTGAAGAGCGAAGTCTTATTAACTGACATAACAATTAGACAGTGTCCTATCGGCGGTGGCATTCTACGCCAAAAGCAAAAAACATTTCAAACACGGAGATGCCCACATCTACCGGTTGCCGCCGCCCGCGAGTGGATGCCTGCAGCGCACGCATCTCCAACGAACTGACCAATAGACTACGGGTTGCCGCCCTCCCGGTCCCCTCGTACTAACAGAGAAACTACACGCCTAATACTCTTAATTGGAGAAAGTGCGCTCGCCCTAAGTGCGTATGTCTATTGCGTTCCGGTTAGCCCGAAGGGACGCCGCAATCAATGACGTAGTGAAACCCTCCGTGAGAACACGTTAATCATTTGCTTATCGCATACACTCCTGTGGCGTGCACTAATCACATGTGCTCCGAGCTTATGATTCAAGTTGTCGAAGATCTAATTAATCATGCCGGCGGCTGTTCCGCTAAAAAAGCTTAAGTTCCTATGATGGCGAGGTGTTCCTTTAGTGGAAGGGTGAAGATAAGCCCCTACACCAGCCCCTCTCGTTAGATTGCCCGTCGGGGACCAGCGCCGTACACAAACACGCGGCAGAGTCATATAAAAACGCGAACAGCACAACCTACTTGGATCGGCTGTTCAAATTGTCGACCACCCGGACAATATAGGCGTGGCTTATGAGTTGGCTATGCTAATGCGACTCCCTCACACGGCGCACGTCCCGAATGGGCTCCTAGACAGCCCCTTCGCGTATTCCTTCTTGCTAATTTTCGGGTGAGTTGAGTGCTCCTGTAGGTTGTTTAATTAACCACCTGGTCCTCCTCTCCCAGTTTGTCAGTGGCTTCAATGGCCTTCTGCTTCCCCTATTTAGGGTCCTTATAAACATCTGTCTAGACAAAGCCACGAGTCCGTACCTGGTTTAGACTACCTTACGTCGCTGTAGAGTCTAAGAGCTTGGAGGGTGCTGGAGTCTGCCCCTGGCGGCCAATGTTCGGCAAGCTCAACTACGCCAGGTATTGGAGGCTCGGTTGTGGCAAGTTGCTGCCCAACCACC
seq00015   CCTAAACTACGAGTGACTGCCAAGACTCGAGACATATCCCATTAGGTAGGCCATACTCCGGAGGAAGAATGGTACTCAGGTAACTGAGTGGCGTAGTCGCCGTGTTGCAGACCCCAATGGACGTCCCAGTCTCGTGTAACGACTTCCTCTGAAAGGCAGATACATCATCTTCCAGATTTTCTAGAAACTCTCCCACGGCCGGGCAATGGTGTATACCGGATATAGATTCGACACGCAAACTTTTAAAACATTATGCGGCTTTTAACAGGTGCTCCCCGCATAACCGAGGCACAGAATGCTGGTATTTTGGCATAGGCTATGACCCCGGTCGTGCTTGTTTACCGTCACCGGTGCAAAATGACATTTATGAGCTCTAGCCATCGAAGATTGCACTCGACACCAACCCCCGAATTTTACGGAGTCGAACCGATCTACAACAAGCTCTATGATAGGCGGGGAGTATAAGGCGGTTAAAAGCGGCACCGACAAGTTTTTAACTAGTGGTGGTAATCCTGCGATACCAACGCTAGACCCGACTCCCTTGAGTCTCCCACGGGAGGTATTACATTCTGGTATGGCAATACAGGTAAGTGTTGGGATCCAGCCCGGTGAAATTGGCGGTTTCAGGGGGATTCGGCCGTAAGAGGATTATGCTGCGATCGGGCGAAGTGGAGTTAGGAGCGGTGAGGACTGGAGAGCACTAAGTTGGGTCTCAATGAACTGTCGAGGCATGCGGGAGTCGGCGGTCTGGTGTGAACCACAACTTGTTCATTCTCTGTGCACATGCAGTCGTCAAAAGCCTCACGCTGTCTCAGGCCTTCTCTGCCTTGGGTCATATCCACAAATAGCGCCGACGCTCTAGGGCAGAGCTCGCAATCTACGAGCCTCTAACGTCGCTGGGAGTCCCTGAAGTTCTGAAGAGTAATGGAAAATAGCCCTATATTTAAGCACGTATAGGCCAAGAGGATACATGCCCCCAGCAGATGGTTGATAGAAGGCACGACATGTCATTCACCCCGCCATTGCCCGATAGCAAGAACGACCACGCGTTGCGTATTCTCGGAGTTGTCAGCAAGTGGCTGATATGTTACTACATATCGTTTGGCGAGCAGTTTATAATCTTCGCGGGAGATAACTCTGGAGGGGTCGTTGTGGATGTACAGAAGTCAGGCCCTCGATCAATTGAACGTTCCCCGGAGCAAAACAAGCGGTGCCCGGTTGAGCTCAGTTTGGCTTTACTGTGAAGAGCGAAGTCTTATTAACTGACATAACAATTAGACAGTGTCCTATCGGCGGTGGCATTCTACGCCAAAAGCAAAAAACATTTCAAACACGGAGATGCCCACATCTACCGGTTGCCGCCGCCCGCGAGTGGATGCCTGCAGCGCACGCATCTCCAACGAACTGACCAATAGACTACGGGTTGCCGCCCTCCCGGTCCCCTCGTACTAACAGAGAAACTACACGCCTAATACTCTTAATTGGAGAAAGTGCGCTCGCCCTAAGTGCGTATGTCTATTGCGTTCCGGTTAGCCCGAAGGGACGCCGCAATCAATGACGTAGTGAAACCCTCCGTGAGAACACGTTAATCATTTGCTTATCGCATACACTCCTGTGGCGTGCACTAATCACATGTGCTCCGAGCTTATGATTCAAGTTGTCGAAGATCTAATTAATCATGCCGGCGGCTGTTCCGCTAAAAAAGCTTAAGTTCCTATGATGGCGAGGTGTTCCTTTAGTGGAAGGGTGAAGATAAGCCCCTACACCAGCCCCTCTCGTTAGATTGCCCGTCGGGGACCAGCGCCGTACACAAACACGCGGCAGAGTCATATAAAAACGCGAACAGCACAACCTACTTGGATCGGCTGTTCAAATTGTCGACCACCCGGACAATATAGGCGTGGCTTATGAGTTGGCTATGCTAATGCGACTCCCTCACACGGCGCACGTCCCGAATGGGCTCCTAGACAGCCCCTTCGCGTATTCCTTCTTGCTAATTTTCGGGTGAGTTGAGTGCTCCTGTAGGTTGTTTAATTAACCACCTGGTCCTCCTCTCCCAGTTTGTCAGTGGCTTCAATGGCCTTCTGCTTCCCCTATTTAGGGTCCTTATAAACATCTGTCTAGACAAAGCCACGAGTCCGTACCTGGTTTAGACTACCTTACGTCGCTGTAGAGTCTAAGAGCTTGGAGGGTGCTGGAGTCTGCCCCTGGCGGCCAATGTTCGGCAAGCTCAACTACGCCAGGTATTGGAGGCTCGGTTGTGGCAAGTTGCTGCCCAACCACC
seq00016   CCTAAACTACGAGTGACTGCCAAGACTCGAGACATATCCCATTAGGTAGGCCATACTCCGGAGGAAGAATGGTACTCAGGTAACTGAGTGGCGTAGTCGCCGTGTTGCAGACCCCAATGGACGTCCCAGTCTCGTGTAACGACTTCCTCTGAAAGGCAGATACATCATCTTCCAGATTTTCTAGAAACTCTCCCACGGCCGGGCAATGGTGTATACCGGATATAGATTCGACACGCAAACTTTTAAAACATTATGCGGCTTTTAACAGGTGCTCCCCGCATAACCGAGGCACAGAATGCTGGTATTTTGGCATAGGCTATGACCCCGGTCGTGCTTGTTTACCGTCACCGGTGCAAAATGACATTTATGAGCTCTAGCCATCGAAGATTGCACTCGACACCAACCCCCGAATTTTACGGAGTCGAACCGATCTACAACAAGCTCTATGATAGGCGGGGAGTATAAGGCGGTTAAAAGCGGCACCGACAAGTTTTTAACTAGTGGTGGTAATCCTGCGATACCAACGCTAGACCCGACTCCCTTGAGTCTCCCACGGGAGGTATTACATTCTGGTATGGCAATACAGGTAAGTGTTGGGATCCAGCCCGGTGAAATTGGCGGTTTCAGGGGGATTCGGCCGTAAGAGGATTATGCTGCGATCGGGCGAAGTGGAGTTAGGAGCGGTGAGGACTGGAGAGCACTAAGTTGGGTCTCAATGAACTGTCGAGGCATGCGGGAGTCGGCGGTCTGGTGTGAACCACAACTTGTTCATTCTCTGTGCACATGCAGTCGTCAAAAGCCTCACGCTGTCTCAGGCCTTCTCTGCCTTGGGTCATATCCACAAATAGCGCCGACGCTCTAGGGCAGAGCTCGCAATCTACGAGCCTCTAACGTCGCTGGGAGTCCCTGAAGTTCTGAAGAGTAATGGAAAATAGCCCTATATTTAAGCACGTATAGGCCAAGAGGATACATGCCCCCAGCAGATGGTTGATAGAAGGCACGACATGTCATTCACCCCGCCATTGCCCGATAGCAAGAACGACCACGCGTTGCGTATTCTCGGAGTTGTCAGCAAGTGGCTGATATGTTACTACATATCGTTTGGCGAGCAGTTTATAATCTTCGCGGGAGATAACTCTGGAGGGGTCGTTGTGGATGTACAGAAGTCAGGCCCTCGATCAATTGAACGTTCCCCGGAGCAAAACAAGCGGTGCCCGGTTGAGCTCAGTTTGGCTTTACTGTGAAGAGCGAAGTCTTATTAACTGACATAACAATTAGACAGTGTCCTATCGGCGGTGGCATTCTACGCCAAAAGCAAAAAACATTTCAAACACGGAGATGCCCACATCTACCGGTTGCCGCCGCCCGCGAGTGGATGCCTGCAGCGCACGCATCTCCAACGAACTGACCAATAGACTACGGGTTGCGGCCCTCCCGGTCCCCTCGTACTAACAGAGAAACTACACGCCTAATACTCTTAGTTGGAGAAAGTGCGCTCGCCCTAAGTGCGTATGTCTATTGCGTTCCGGTTAGCCCGAAGGGACGCCGCAATCAATGACGTAGTGAAACCCTCCGTGAGAACACGTTAATCATTTGCTTATCGCATACACTCCTGTGGCGTGCACTAATCACATGTGCTCCGAGCTTATGATTCAAGTTGTCGAAGATCTAATTAATCATGCCGGCGGCTGTTCCGCTAAAAAAGCTTAAGTTCCTATGATGGCGAGGTGTTCCTTTAGTGGAAGGGTGAAGATAAGCCCCTACACCAGCCCCTCTCGTTAGATTGCCCGTCGGGGACCAGCGCCGTACACAAACACGCGGCAGAGTCATATAAAAACGCGAACAGCACAACCTACTTGGATCGGCTGTTCAAATTGTCGACCACCCGGACAATATAGGCGTGGCTTATGAGTTGGCTATGCTAATGCGACTCCCTCACACGGCGCACGTCCCGAATGGGCTCCTAGACAGCCCCTTCGCGTATTCCTTCTTGCTAATTTTCGGGTGAGTTGAGTGCTCCTGTAGGTTGTTTAATTAACCACCTGGTCCTCCTCTCCCAGTTTGTCAGTGGCTTCAATGGCCTTCTGCTTCCCCTATTTAGGGTCCTTATAAACATCTGTCTAGACAAAGCCACGAGTCCGTACCTGGTTTAGACTACCTTACGTCGCTGTAGAGTCTAAGAGCTTGGAGGGTGCTGGAGTCTGCCCCTGGCGGCCAATGTTCGGCAAGCTCAACTACGCCAGGTATTGGAGGCTCGGTTGTGGCAAGTTGCTGCCCAACCACC
seq00017   CCTAAACTACGAGTGACTGCCAAGACTCGAGACATATCCCATTAGGTAGGCCATACTCCGGAGGAAGAATGGTACTCAGGTAACTGAGTGGCGTAGTCGCCGTGTTGCAGACCCCAATGGACGTCCCAGTCTCGTGTAACGACTTCCTCTGAAAGCCAGATACATCATCTTCCAGATTTTCTAGAAACTCTCCCACGGCCGGGCAATGGTGTATACCGGATATAGATTCGACACGCAAACTTTTAAAACATTATGCGGCTTTTAACAGGTGCTCCCCGCATAACCGAGGCACAGAATGCTGGTATTTTGGCATAGGCTATGACCCCGGTCGTGCTTGTTTACCGTCACCGGTGCAAAATGACATTTATGAGCTCTAGCCATCGAAGATTGCACTCGACACCAACCCCCGAATTTTACGGAGTCGAACCGATCTACAACAAGCTCTATGATAGGCGGGGAGTATAAGGCGGTTAAAAGCGGCACCGACAAGTTTTTAACTAGTGGTGGTAATCCTGCGATACCAACGCTAGACCCGACTCCCTTGAGTCTCCCACGGGAGGTATTACATTCTGGTATGGCAATACAGGTAAGTGTTGGGATCCAGCCCGGTGAAATTGGCGGTTTCAGGGGGATTCGGCCGTAAGAGGATTATGCTGCGATCGGGCGAAGTGGAGTTAGGAGCGGTGAGGACTGGAGAGCACTAAGTTGGGTCTCAATGAACTGTCGAGGCATGCGGGAGTCGGCGGTCTGGTGTGAACCACAACTTGTTCATTCTCTGTGCACATGCAGTCGTCAAAAGCCTCACGCTGTCTCAGGCCTTCTCTGCCTTGGGTCATATCCACAAATAGCGCCGACGCTCTAGGGCAGAGCTCGCAATCTACGAGCCTCTAACGTCGCTGGGAGTCCCTGAAGTTCTGAAGAGTAATGGAAAATAGCCCTATATTTAAGCACGTATAGGCCAAGAGGATACATGCCCCCAGCAGATGGTTGATAGAAGGCACGACATGTCATTCACCCCGCCATTGCCCGATAGCAAGAACGACCACGCGTTGCGTATTCTCGGAGGTGTCAGCAAGTGGCTGATATGTTACTACATATCGTTTGGCGAGCAGTTTATAATCTTCGCGGGAGATAACTCTGGAGGGGTCGTTGTGGATGTACAGAAGTCAGGCCCTCGATCAATTGAACGTTCCCCGGAGCAAAACAAGCGGTGCCCGGTTGAGCTCAGTTTGGCTTTACTGTGAAGAGCGAAGTCTTATTAACTGACATAACAATTAGACAGTGTCCTATCGGCGGTGGCATTCTACGCCAAAAGCAAAAAACATTTCAAACACGGAGATGCCCACATCTACCGGTTGCCGCCGCCCGCGAGTGGATGCCTGCAGCGCACGCATCTCCAACGAACTGACCAATAGACTACGGGTTGCGGCCCTCCCGGTCCCCTCGTACTAACAGAGAAACTACACGCCTAATACTCTTAGTTGGAGAAAGTGCGCTCGCCCTAAGTGCGTATGTCTATTGCGTTCCGGTTAGCCCGAAGGGACGCCGCAATCAATGACGTAGTGAAACCCTCCGTGAGAACACGTTAATCATTTGCTTATCGCATACACTCCTGTGGCGTGCACTAATCACATGTGCTCCGAGCTTATGATTCAAGTTGTCGAAGATCTAATTAATCATGCCGGCGGCTGTTCCGCTAAAAAAGCTTAAGTTCCTATGATGGCGAGGTGTTCCTTTAGTGGAAGGGTGAAGATAAGCCCCTACACCAGCCCCTCTCGTTAGATTGCCCGTCGGGGACCAGCGCCGTACACAAACACGCGGCAGAGTCATATAAAAACGCGAACAGCACAACCTACTTGGATCGGCTGTTCAAATTGTCGACCACCCGGACAATATAGGCGTGGCTTATGAGTTGGCTATGCTAATGCGACTCCCTCACACGGCGCACGTCCCGAATGGGCTCCTAGACAGCCCCTTCGCGTATTCCTTCTTGCTAATTTTCGGGTGAGTTGAGTGCTCCTGTAGGTTGTTTAATTAACCACCTGGTCCTCCTCTCCCAGTTTGTCAGTGGCTTCAATGGCCTTCTGCTTCCCCTATTTAGGGTCCTTATAAACATCTGTCTAGACAAAGCCATGAGTCCGTACCTGGTTTAGACTACCTTACGTCGCTGTAGAGTCTAAGAGCTTGGAGGGTGCTGGAGTCTGCCCCTGGCGGCCAATGTTCGGCAAGCTCAACTACGCCAGGTATTGGAGGCTCGGTTGTGGCAAGTTGCTGCCCAACCACC
seq00018   CCTAAACTACGAGTGACTGCCAAGACTCGAGACATATCCCATTAGGTAGGCCATACTCCGGAGGAAGAATGGTACTCAGGTAACTGAGTGGCGTAGTCGCCGTGTTGCAGACCCCAATGGACGTCCCAGTCTCGTGTAACGACTTCCTCTGAAAGGCAGATACATCATCTTCCAGATTTTCTAGAAACTCTCCCACGGCCGGGCAATGGTGTATACCGGATATAGATTCGACACGCAAACTTTTAAAACATTATGCGGCTTTTAACAGGTGCTCCCCGCATAACCGAGGCACAGAATGCTGGTATTTTGGCATAGGCTATGACCCCGGTCGTGCTTGTTTACCGTCACCGGTGCAAAATGACATTTATGAGCTCTAGCCATCGAAGATTGCACTCGACACCAACCCCCGAATTTTACGGAGTCGAACCGATCTACAACAAGCTCTATGATAGGCGGGGAGTATAAGGCGGTTAAAAGCGGCACCGACAAGTTTTTAACTAGTGGTGGTAATCCTGCGATACCAACGCTAGACCCGACTCCCTTGAGTCTCCCACGGGAGGTATTACATTCTGGTATGGCAATACAGGTAAGTGTTGGGATCCAGCCCGGTGAAATTGGCGGTTTCAGGGGGATTCGGCCGTAAGAGGATTATGCTGCGATCGGGCGAAGTGGAGTTAGGAGCGGTGAGGACTGGAGAGCACTAAGTTGGGTCTCAATGAACTGTCGAGGCATGCGGGAGTCGGCGGTCTGGTGTGAACCACAACTTGTTCATTCTCTGTGCACATGCAGTCGTCAAAAGCCTCACGCTGTCTCAGGCCTTCTCTGCCTTGGGTCATATCCACAAATAGCGCCGACGCTCTAGGGCAGAGCTCGCAATCTACGAGCCTCTAACGTCGCTGGGAGTCCCTGAAGTTCTGAAGAGTAATGGAAAATAGCCCTATATTTAAGCACGTATAGGCCAAGAGGATACATGCCCCCAGCAGATGGTTGATAGAAGGCACGACATGTCATTCACCCCGCCATTGCCCGATAGCAAGAACGACCACGCGTTGCGTATTCTCGGAGTTGTCAGCAAGTGGCTGATATGTTACTACATATCGTTTGGCGAGCAGTTTATAATCTTCGCGGGAGATAACTCTGGAGGGGTCGTTGTGGATGTACAGAAGTCAGGCCCTCGATCAATTGAACGTTCCCCGGAGCAAAACAAGCGGTGCCCGGTTGAGCTCAGTTTGGCTTTACTGTGAAGAGCGAAGTCTTATTAACTGACATAACAATTAGACAGTGTCCTATCGGCGGTGGCATTCTACGCCAAAAGCAAAAAACATTTCAAACACGGAGATGCCCACATCTACCGGTTGCCGCCGCCCGCGAGTGGATGCCTGCAGCGCACGCATCTCCAACGAACTGACCAATAGACTACGGGTTGCCGCCCTCCCGGTCCCCTCGTACTAACAGAGAAACTACACGCCTAATACTCTTAATTGGAGAAAGTGCGCTCGCCCTAAGTGCGTATGTCTATTGCGTTCCGGTTAGCCCGAAGGGACGCCGCAATCAATGACGTAGTGAAACCCTCCGTGAGAACACGTTAATCATTTGCTTATCGCATACACTCCTGTGGCGTGCACTAATCACATGTGCTCCGAGCTTATGATTCAAGTTGTCGAAGATCTAATTAATCATGCCGGCGGCTGTTCCGCTAAAAAAGCTTAAGTTCCTATGATGGCGAGGTGTTCCTTTAGTGGAAGGGTGAAGATAAGCCCCTACACCAGCCCCTCTCGTTAGATTGCCCGTCGGGGACCAGCGCCGTACACAAACACGCGGCAGAGTCATATAAAAACGCGAACAGCACAACCTACTTGGATCGGCTGTTCAAATTGTCGACCACCCGGACAATATAGGCGTGGCTTATGAGTTGGCTATGCTAATGCGACTCCCTCACACGGCGCACGTCCCGAATGGGCTCCTAGACAGCCCCTTCGCGTATTCCTTCTTGCTAATTTTCGGGTGAGTTGAGTGCTCCTGTAGGTTGTTTAATTAACCACCTGGTCCTCCTCTCCCAGTTTGTCAGTGGCTTCAATGGCCTTCTGCTTCCCCTATTTAGGGTCCTTATAAACATCTGTCTAGACAAAGCCACGAGTCCGTACCTGGTTTAGACTACCTTACGTCGCTGTAGAGTCTAAGAGCTTGGAGGGTGCTGGAGTCTGCCCCTGGCGGCCAATGTTCGGCAAGCTCAACTACGCCAGGTATTGGAGGCTCGGTTGTGGCAAGTTGCTGCCCAACCACC
seq00019   CCTAAACTACGAGTGACTGCCAAGACTCGAGACATATCCCATTAGGTAGGCCATACTCCGGAGGAAGAATGGTACTCAGGTAACTGCGTGGCGTAGTCGCCGTGTTGCAGACCCCAATGGACGTCCCAGTCTCGTGTAACGACTTCCTCTGAAAGGCAGATACATCATCTTCCAGATTTTCTAGAAACTCTCCCACGGCCGGGCAATGGTGTATACCGGATATAGATTCGACACGCAAACTTTTAAAACATTATGCGGCTTTTAACAGGTGCTCCCCGCATAACCGAGGCACAGAATGCTGGTATTTTGGCATAGGCTATGACCCCGGTCGTGCTTGTTTACCGTCACCGGTGCAAAATGACATTTATGAGCTCTAGCCATCGAAGATTGCACTCGACACCAACCCCCGAATTTTACGGAGTCGAACCGATCTACAACAAGCTCTATGATAGGCGGGGAGTATAAGGCGGTTAAAAGCGGCACCGACAAGTTTTTAACTAGTGGTGGTAATCCTGCGATACCAACGCTAGACCCGACTCCCTTGAGTCTCCCACGGGAGGTATTACATTCTGGTATGGCAATACAGGTAAGTGTTGGGATCCAGCCCGGTGAAATTGGCGGTTTCAGGGGGATTCGGCCGTAAGAGGATTATGCTGCGATCGGGCGAAGTGGAGTTAGGAGCGGTGAGGACTGGAGAGCACTAAGTTGGGTCTCAATGAACTGTCGAGGCATGCGGGAGTCGGCGGTCTGGTGTGAACCACAACTTGTTCATTCTCTGTGCACATGCAGTCGTCAAAAGCCTCACGCTGTCTCAGGCCTTCTCTGCCTTGGGTCATATCCACAAATAGCGCCGACGCTCTAGGGCAGAGCTCGCAATCTACGAGCCTCTAACGTCGCTGGGAGTCCCTGAAGTTCTGAAGAGTAATGGAAAATAGCCCTATATTTAAGCACGTATAGGCCAAGAGGATACATGCCCCCAGCAGATGGTTGATAGAAGGCACGACATGTCATTCACCCCGCCATTGCCCGATAGCAAGAACGACCACGCGTTGCGTATTCTCGGAGTTGTCAGCAAGTGGCTGATATGTTACTACATATCGTTTGGCGAGCAGTTTATAATCTTCGCGGGAGATAACTCTGGAGGGGTCGTTGTGGATGTACAGAAGTCAGGCCCTCGATCAATTGAACGTTCCCCGGAGCAAAACAAGCGGTGCCCGGTTGAGCTCAGTTTGGCTTTACTGTGAAGAGCGAAGTCTTATTAACTGGCATAACAATTAGACAGTGTCCTATCGGCGGTGGCATTCTACGCCAAAAGCAAAAAACATTTCAAACACGGAGATGCCCACATCTACCGGTTGCCGCCGCCCGCGAGTGGATGCCTGCAGCGCACGCATCTCCAACGAACTGACCAATAGACTACGGGTTGCGGCCCTCCCGGTCCCCTCGTACTAACAGAGAAACTACACGCCTAATACTCTTAGTTGGAGAAAGTGCGCTCGCCCTAAGTGCGTATGTCTATTGCGTTCCGGTTAGCCCGAAGGGACGCCGCAATCAATGACGTAGTGAAACCCTCCGTGAGAACACGTTAATCATTTGCTTATCGCATACACTCCTGTGGCGTGCACTAATCACATGTGCTCCGAGCTTATGATTCAAGTTGTCGAAGATCTAATTAATCATGCCGGCGGCTGTTCCGCTAAAAAAGCTTAAGTTCCTATGATGGCGAGGTGTTCCTTTAGTGGAAGGGTGAAGATAAGCCCCTACACCAGCCCCTCTCGTTAGATTGCCCGTCGGGGACCAGCGCCGTACACAAACACGCGGCAGAGTCATATAAAAACGCGAACAGCACAACCTACTTGGATCGGCTGTTCAAATTGTCGACCACCCGGACAATATAGGCGTGGCTTATGAGTTGGCTATGCTAATGCGACTCCCTCACACGGCGCACGTCCCGAATGGGCTCCTAGACAGCCCCTTCGCGTATTCCTTCTTGCTAATTTTCGGGTGAGTTGAGTGCTCCTGTAGGTTGTTTAATTAACCACCTGGTCCTCCTCTCCCAGTTTGTCAGTGGCTTCAATGGCCTTCTGCTTCCCCTATTTAGGGTCCTTATAAACATCTGTCTAGACAAAGCCACGAGTCCGTACCTGGTTTAGACTACCTTACGTCGCTGTAGAGTCTAAGAGCTTGGAGGGTGCTGGAGTCTGCCCCTGGCGGCCAATGTTCGGCAAGCTCAACTACGCCAGGTATTGGAGGCTCGGTTGTGGCAAGTTGCTGCCCAACCACC
seq00020   CCTAAACTACGAGTGACTGCCAAGACTCGAGACATATCCCATTAGGTAGGCCATACTCCGGAGGAAGAATGGTACTCAGGTAACTGAGTGGCGTAGTCGCCGTGTTGCAGACCCCAATGGACGTCCCAGTCTCGTGTAACGACTTCCTCTGAAAGGCAGATACATCATCTTCCAGATTTTCTAGAAACTCTCCCACGGCCGGGCAATGGTGTATACCGGATATAGATTCGACACGCAAACTTTTAAAACATTATGCGGCTTTTAACAGGTGCTCCCCGCATAACCGAGGCACAGAATGCTGGTATTTTGGCATAGGCTATGACCCCGGTCGTGCTTGTTTACCGTCACCGGTGCAAAATGACATTTATGAGCTCTAGCCATCGAAGATTGCACTCGACACCAACCCCCGAATTTTACGGAGTCGAACCGATCTACAACAAGCTCTATGATAGGCGGGGAGTATAAGGCGGTTAAAAGCGGCACCGACAAGTTTTTAACTAGTGGTGGTAATCCTGCGATACCAACGCTAGACCCGACTCCCTTGAGTCTCCCACGGGAGGTATTACATTCTGGTATGGCAATACAGGTAAGTGTTGGGATCCAGCCCGGTGAAATTGGCGGTTTCAGGGGGATTCGGCCGTAAGAGGATTATGCTGCGATCGGGCGAAGTGGAGTTAGGAGCGGTGAGGACTGGAGAGCACTAAGTTGGGTCTCAATGAACTGTCGAGGCATGCGGGAGTCGGCGGTCTGGTGTGAACCACAACTTGTTCATTCTCTGTGCACATGCAGTCGTCAAAAGCCTCACGCTGTCTCAGGCCTTCTCTGCCTTGGGTCATATCCACAAATAGCGCCGACGCTCTAGGGCAGAGCTCGCAATCTACGAGCCTCTAACGTCGCTGGGAGTCCCTGAAGTTCTGAAGAGTAATGGAAAATAGCCCTATATTTAAGCACGTATAGGCCAAGAGGATACATGCCCCCAGCAGATGGTTGATAGAAGGCACGACATGTCATTCACCCCGCCATTGCCCGATAGCAAGAACGACCACGCGTTGCGTATTCTCGGAGTTGTCAGCAAGTGGCTGATATGTTACTACATATCGTTTGGCGAGCAGTTTATAATCTTCGCGGGAGATAACTCTGGAGGGGTCGTTGTGGATGTACAGAAGTCAGGCCCTCGATCAATTGAACGTTCCCCGGAGCAAAACAAGCGGTGCCCGGTTGAGCTCAGTTTGGCTTTACTGTGAAGAGCGAAGTCTTATTAACTGACATAACAATTAGACAGTGTCCTATCGGCGGTGGCATTCTACGCCAAAAGCAAAAAACATTTCAAACACGGAGATGCCCACATCTACCGGTTGCCGCCGCCCGCGAGTGGATGCCTGCAGCGCACGCATCTCCAACGAACTGACCAATAGACTACGGGTTGCCGCCCTCCCGGTCCCCTCGTACTAACAGAGAAACTACACGCCTAATACTCTTAATTGGAGAAAGTGCGCTCGCCCTAAGTGCGTATGTCTATTGCGTTCCGGTTAGCCCGAAGGGACGCCGCAATCAATGACGTAGTGAAACCCTCCGTGAGAACACGTTAATCATTTGCTTATCGCATACACTCCTGTGGCGTGCACTAATCACATGTGCTCCGAGCTTATGATTCAAGTTGTCGAAGATCTAATTAATCATGCCGGCGGCTGTTCCGCTAAAAAAGCTTAAGTTCCTATGATGGCGAGGTGTTCCTTTAGTGGAAGGGTGAAGATAAGCCCCTACACCAGCCCCTCTCGTTAGATTGCCCGTCGGGGACCAGCGCCGTACACAAACACGCGGCAGAGTCATATAAAAACGCGAACAGCACAACCTACTTGGATCGGCTGTTCAAATTGTCGACCACCCGGACAATATAGGCGTGGCTTATGAGTTGGCTATGCTAATGCGACTCCCTCACACGGCGCACGTCCCGAATGGGCTCCTAGACAGCCCCTTCGCGTATTCCTTCTTGCTAATTTTCGGGTGAGTTGAGTGCTCCTGTAGGTTGTTTAATTAACCACCTGGTCCTCCTCTCCCAGTTTGTCAGTGGCTTCAATGGCCTTCTGCTTCCCCTATTTAGGGTCCTTATAAACATCTGTCTAGACAAAGCCACGAGTCCGTACCTGGTTTAGACTACCTTACGTCGCTGTAGAGTCTAAGAGCTTGGAGGGTGCTGGAGTCTGCCCCTGGCGGCCAATGTTCGGCAAGCTCAACTACGCCAGGTATTGGAGGCTCGGTTGTGGCAAGTTGCTGCCCAACCACC
seq00021   CCTAAACTACGAGTGACTGCCAAGACTCGAGACATATCCCATTAGGTAGGCCATACTCCGGAGGAAGAATGGTACTCAGGTAACTGAGTGGCGTAGTCGCCGTGTTGCAGACCCCAATGGACGTCCCAGTCTCGTGTAACGACTTCCTCTGAAAGGCAGATACATCATCTTCCAGATTTTCTAGAAACTCTCCCACGGCCGGGCAATGGTGTATACCGGATATAGATTCGACACGCAAACTTTTAAAACATTATGCGGCTTTTAACAGGTGCTCCCCGCATAACCGAGGCACAGAATGCTGGTATTTTGGCATAGGCTATGACCCCGGTCGTGCTTGTTTACCGTCACCGGTGCAAAATGACATTTATGAGCTCTAGCCATCGAAGATTGCACTCGACACCAACCCCCGAATTTTACGGAGTCGAACCGATCTACAACAAGCTCTATGATAGGCGGGGAGTATAAGGCGGTTAAAAGCGGCACCGACAAGTTTTTAACTAGTGGTGGTAATCCTGCGATACCAACGCTAGACCCGACTCCCTTGAGTCTCCCACGGGAGGTATTACATTCTGGTATGGCAATACAGGTAAGTGTTGGGATCCAGCCCGGTGAAATTGGCGGTTTCAGGGGGATTCGGCCGTAAGAGGATTATGCTGCGATCGGGCGAAGTGGAGTTAGGAGCGGTGAGGACTGGAGAGCACTAAGTTGGGTCTCAATGAACTGTCGAGGCCTGCGGGAGTCGGCGGTCTGGTGTGAACCACAACTTGTTCATTCTCTGTGCACATGCAGTCGTCAAAAGCCTCACGCTGTCTCAGGCCTTCTCTGCCTTGGGTCATATCCACAAATAGCGCCGACGCTCTAGGGCAGAGCTCGCAATCTACGAGCCTCTAACGTCGCTGGGAGTCCCTGAAGTTCTGAAGAGTAATGGAAAATAGCCCTATATTTAAGCACGTATAGGCCAAGAGGATACATGCCCCCAGCAGATGGTTGATAGAAGGCACGACATGTCATTCACCCCGCCATTGCCCGATAGCAAGAACGACCACGCGTTGCGTATTCTCGGAGTTGTCAGCAAGTGGCTGATATGTTACTACATATCGTTTGGCGAGCAGTTTATAATCTTCGCGGGAGATAACTCTGGAGGGGTCGTTGTGGATGTACAGAAGTCAGGCCCTCGATCAATTGAACGTTCCCCGGAGCAAAACAAGCGGTGCCCGGTTGAGCTCAGTTTGGCTTTACTGTGAAGAGCGAAGTCTTATTAACTGACATAACAATTAGACAGTGTCCTATCGGCGGTGGCATTCTACGCCAAAAGCAAAAAACATTTCAAACACGGAGATGCCCACATCTACCGGTTGCCGCCGCCCGCGAGTGGATGCCTGCAGCGCACGCATCTCCAACGAACTGACCAATAGACTACGGGTTGCGGCCCTCCCGGTCCCCTCGTACTAACAGAGAAACTACACGCCTAATACTCTTAGTTGGAGAAAGTGCGCTCGCCCTAAGTGCGTATGTCTATTGCGTTCCGGTTAGCCCGAAGGGACGCCGCAATCAATGACGTAGTGAAACCCTCCGTGAGAACACGTTAATCATTTGCTTATCGCATACACTCCTGTGGCGTGCACTAATCACATGTGCTCCGAGCTTATGATTCAAGTTGTCGAAGATCTAATTAATCATGCCGGCGGCTGTTCCGCTAAAAAAGCTTAAGTTCCTATGATGGCGAGGTGTTCCTTTAGTGGAAGGGTGAAGATAAGCCCCTACACCAGCCCCTCTCGTTAGATTGCCCGTCGGGGACCAGCGCCGTACACAAACACGCGGCAGAGTCATATAAAAACGCGAACAGCACAACCTACTTGGATCGGCTGTTCAAATTGTCGACCACCCGGACAATATAGGCGTGGCTTATGAGTTGGCTATGCTAATGCGACTCCCTCACACGGCGCACGTCCCGAATGGGCTCCTAGACAGCCCCTTCGCGTATTCCTTCTTGCTAATTTTCGGGTGAGTTGAGTGCTCCTGTAGGTTGTTTAATTAACCACCTGGTCCTCCTCTCCCAGTTTGTCAGTGGCTTCAATGGCCTTCTGCTTCCCCTATTTAGGGTCCTTATAAACATCTGTCTAGACAAAGCCACGAGTCCGTACCTGGTTTAGACTACCTTACGTCGCTGTAGAGTCTAAGAGCTTGGAGGGTGCTGGAGTCTGCCCCTGGCGGCCAATGTTCGGCAAGCTCAACTACGCCAGGTATTGGAGGCTCGGTTGTGGCAAGTTGCTGCCCAACCACC
seq00022   CCTAAACTACGAGTGACTGCCAAGACTCGAGACATATCCCATTAGGTAGGCCATACTCCGGAGGAAGAATGGTACTCAGGTAACTGAGTGGCGTAGTCGCCGTGTTGCAGACCCCAATGGACGTCCCAGTCTCGTGTAACGACTTCCTCTGAAAGGCAGATACATCATCTTCCAGATTTTCTAGAAACTCTCCCACGGCCGGGCAATGGTGTATACCGGATATAGATTCGACACGCAAACTTTTAAAACATTATGCGGCTTTTAACAGGTGCTCCCCGCATAACCGAGGCACAGAATGCTGGTATTTTGGCATAGGCTATGACCCCGGTCGTGCTTGTTTACCGTCACCGGTGCAAAATGACATTTATGAGCTCTAGCCATCGAAGATTGCACTCGACACCAACCCCCGAATTTTACGGAGTCGAACCGATCTACAACAAGCTCTATGATAGGCGGGGAGTATAAGGCGGTTAAAAGCGGCACCGACAAGTTTTTAACTAGTGGTGGTAATCCTGCGATACCAACGCTAGACCCGACTCCCTTGAGTCTCCCACGGGAGGTATTACATTCTGGTATGGCAATACAGGTAAGTGTTGGGATCCAGCCCGGTGAAATTGGCGGTTTCAGGGGGATTCGGCCGTAAGAGGATTATGCTGCGATCGGGCGAAGTGGAGTTAGGAGCGGTGAGGACTGGAGAGCACTAAGTTGGGTCTCAATGAACTGTCGAGGCCTGCGGGAGTCGGCGGTCTGGTGTGAACCACAACTTGTTCATTCTCTGTGCACATGCAGTCGTCAAAAGCCTCACGCTGTCTCAGGCCTTCTCTGCCTTGGGTCATATCCACAAATAGCGCCGACGCTCTAGGGCAGAGCTCGCAATCTACGAGCCTCTAACGTCGCTGGGAGTCCCTGAAGTTCTGAAGAGTAATGGAAAATAGCCCTATATTTAAGCACGTATAGGCCAAGAGGATACATGCCCCCAGCAGATGGTTGATAGAAGGCACGACATGTCATTCACCCCGCCATTGCCCGATAGCAAGAACGACCACGCGTTGCGTATTCTCGGAGTTGTCAGCAAGTGGCTGATATGTTACTACATATCGTTTGGCGAGCAGTTTATAATCTTCGCGGGAGATAACTCTGGAGGGGTCGTTGTGGATGTACAGAAGTCAGGCCCTCGATCAATTGAACGTTCCCCGGAGCAAAACAAGCGGTGCCCGGTTGAGCTCAGTTTGGCTTTACTGTGAAGAGCGAAGTCTTATTAACTGACATAACAATTAGACAGTGTCCTATCGGCGGTGGCATTCTACGCCAAAAGCAAAAAACATTTCAAACACGGAGATGCCCACATCTACCGGTTGCCGCCGCCCGCGAGTGGATGCCTGCAGCGCACGCATCTCCAACGAACTGACCAATAGACTACGGGTTGCGGCCCTCCCGGTCCCCTCGTACTAACAGAGAAACTACACGCCTAATACTCTTAGTTGGAGAAAGTGCGCTCGCCCTAAGTGCGTATGTCTATTGCGTTCCGGTTAGCCCGAAGGGACGCCGCAATCAATGACGTAGTGAAACCCTCCGTGAGAACACGTTAATCATTTGCTTATCGCATACACTCCTGTGGCGTGCACTAATCACATGTGCTCCGAGCTTATGATTCAAGTTGTCGAAGATCTAATTAATCATGCCGGCGGCTGTTCCGCTAAAAAAGCTTAAGTTCCTATGATGGCGAGGTGTTCCTTTAGTGGAAGGGTGAAGATAAGCCCCTACACCAGCCCCTCTCGTTAGATTGCCCGTCGGGGACCAGCGCCGTACACAAACACGCGGCAGAGTCATATAAAAACGCGAACAGCACAACCTACTTGGATCGGCTGTTCAAATTGTCGACCACCCGGACAATATAGGCGTGGCTTATGAGTTGGCTATGCTAATGCGACTCCCTCACACGGCGCACGTCCCGAATGGGCTCCTAGACAGCCCCTTCGCGTATTCCTTCTTGCTAATTTTCGGGTGAGTTGAGTGCTCCTGTAGGTTGTTTAATTAACCACCTGGTCCTCCTCTCCCAGTTTGTCAGTGGCTTCAATGGCCTTCTGCTTCCCCTATTTAGGGTCCTTATAAACATCTGTCTAGACAAAGCCACGAGTCCGTACCTGGTTTAGACTACCTTACGTCGCTGTAGAGTCTAAGAGCTTGGAGGGTGCTGGAGTCTGCCCCTGGCGGCCAATGTTCGGCAAGCTCAACTACGCCAGGTATTGGAGGCTCGGTTGTGGCAAGTTGCTGCCCAACCACC
seq00023   CCTAAACTACGAGTGACTGCCAAGACTCGAGACATATCCCATTAGGTAGGCCATACTCCGGAGGAAGAATGGTACTCAGGTAACTGAGTGGCGTAGTCGCCGTGTTGCAGACCCCAATGGACGTCCCAGTCTCGTGTAACGACTTCCTCTGAAAGCCAGATACATCATCTTCCAGATTTTCTAGAAACTCTCCCACGGCCGGGCAATGGTGTATACCGGATATAGATTCGACACGCAAACTTTTAAAACATTATGCGGCTTTTAACAGGTGCTCCCCGCATAACCGAGGCACAGAATGCTGGTATTTTGGCATAGGCTATGACCCCGGTCGTGCTTGTTTACCGTCACCGGTGCAAAATGACATTTATGAGCTCTAGCCATCGAAGATTGCACTCGACACCAACCCCCGAATTTTACGGAGTCGAACCGATCTACAACAAGCTCTATGATAGGCGGGGAGTATAAGGCGGTTAAAAGCGGCACCGACAAGTTTTTAACTAGTGGTGGTAATCCTGCGATACCAACGCTAGACCCGACTCCCTTGAGTCTCCCACGGGAGGTATTACATTCTGGTATGGCAATACAGGTAAGTGTTGGGATCCAGCCCGGTGAAATTGGCGGTTTCAGGGGGATTCGGCCGTAAGAGGATTATGCTGCGATCGGGCGAAGTGGAGTTAGGAGCGGTGAGGACTGGAGAGCACTAAGTTGGGTCTCAATGAACTGTCGAGGCATGCGGGAGTCGGCGGTCTGGTGTGAACCACAACTTGTTCATTCTCTGTGCACATGCAGTCGTCAAAAGCCTCACGCTGTCTCAGGCCTTCTCTGCCTTGGGTCATATCCACAAATAGCGCCGACGCTCTAGGGCAGAGCTCGCAATCTACGAGCCTCTAACGTCGCTGGGAGTCCCTGAAGTTCTGAAGAGTAATGGAAAATAGCCCTATATTTAAGCACGTATAGGCCAAGAGGATACATGCCCCCAGCAGATGGTTGATAGAAGGCACGACATGTCATTCACCCCGCCATTGCCCGATAGCAAGAACGACCACGCGTTGCGTATTCTCGGAGTTGTCAGCAAGTGGCTGATATGTTACTACATATCGTTTGGCGAGCAGTTTATAATCTTCGCGGGAGATAACTCTGGAGGGGTCGTTGTGGATGTACAGAAGTCAGGCCCTCGATCAATTGAACGTTCCCCGGAGCAAAACAAGCGGTGCCCGGTTGAGCTCAGTTTGGCTTTACTGTGAAGAGCGAAGTCTTATTAACTGACATAACAATTAGACAGTGTCCTATCGGCGGTGGCATTCTACGCCAAAAGCAAAAAACATTTCAAACACGGAGATGCCCACATCTACCGGTTGCCGCCGCCCGCGAGTGGATGCCTGCAGCGCACGCATCTCCAACGAACTGACCAATAGACTACGGGTTGCCGCCCTCCCGGTCCCCTCGTACTAACAGAGAAACTACACGCCTAATACTCTTAATTGGAGAAAGTGCGCTCGCCCTAAGTGCGTATGTCTATTGCGTTCCGGTTAGCCCGAAGGGACGCCGCAATCAATGACGTAGTGAAACCCTCCGTGAGAACACGTTAATCATTTGCTTATCGCATACACTCCTGTGGCGTGCACTAATCACATGTGCTCCGAGCTTATGATTCAAGTTGTCGAAGATCTAATTAATCATGCCGGCGGCTGTTCCGCTAAAAAAGCTTAAGTTCCTATGATGGCGAGGTGTTCCTTTAGTGGAAGGGTGAAGATAAGCCCCTACACCAGCCCCTCTCGTTAGATTGCCCGTCGGGGACCAGCGCCGTACACAAACACGCGGCAGAGTCATATAAAAACGCGAACAGCACAACCTACTTGGATCGGCTGTTCAAATTGTCGACCACCCGGACAATATAGGCGTGGCTTATGAGTTGGCTATGCTAATGCGACTCCCTCACACGGCGCACGTCCCGAATGGGCTCCTAGACAGCCCCTTCGCGTATTCCTTCTTGCTAATTTTCGGGTGAGTTGAGTGCTCCTGTAGGTTGTTTAATTAACCACCTGGTCCTCCTCTCCCAGTTTGTCAGTGGCTTCAATGGCCTTCTGCTTCCCCTATTTAGGGTCCTTATAAACATCTGTCTAGACAAAGCCACGAGTCCGTACCTGGTTTAGACTACCTTACGTCGCTGTAGAGTCTAAGAGCTTGGAGGGTGCTGGAGTCTGCCCCTGGCGGCCAATGTTCGGCAAGCTCAACTACGCCAGGTATTGGAGGCTCGGTTGTGGCAAGTTGCTGCCCAACCACC
seq00024   CCTAAACTACGAGTGACTGCCAAGACTCGAGACATATCCCATTAGGTAGGCCATACTCCGGAGGAAGAATGGTACTCAGGTAACTGAGTGGCGTAGTCGCCGTGTTGCAGACCCCAATGGACGTCCCAGTCTCGTGTAACGACTTCCTCTGAAAGGCAGATACATCATCTTCCAGATTTTCTAGAAACTCTCCCACGGCCGGGCAATGGTGTATACCGGATATAGATTCGACACGCAAACTTTTAAAACATTATGCGGCTTTTAACAGGTGCTCCCCGCATAACCGAGGCACAGAATGCTGGTATTTTGGCATAGGCTATGACCCCGGTCGTGCTTGTTTACCGTCACCGGTGCAAAATGACATTTATGAGCTCTAGCCATCGAAGATTGCACTCGACACCAACCCCCGAATTTTACGGAGTCGAACCGATCTACAACAAGCTCTATGATAGGCGGGGAGTATAAGGCGGTTAAAAGCGGCACCGACAAGTTTTTAACTAGTGGTGGTAATCCTGCGATACCAACGCTAGACCCGACTCCCTTGAGTCTCCCACGGGAGGTATTACATTCTGGTATGGCAATACAGGTAAGTGTTGGGATCCAGCCCGGTGAAATTGGCGGTTTCAGGGGGATTCGGCCGTAAGAGGATTATGCTGCGATCGGGCGAAGTGGAGTTAGGAGCGGTGAGGACTGGAGAGCACTAAGTTGGGTCTCAATGAACTGTCGAGGCATGCGGGAGTCGGCGGTCTGGTGTGAACCACAACTTGTTCATTCTCTGTGCACATGCAGTCGTCAAAAGCCTCACGCTGTCTCAGGCCTTCTCTGCCTTGGGTCATATCCACAAATAGCGCCGACGCTCTAGGGCAGAGCTCGCAATCTACGAGCCTCTAACGTCGCTGGGAGTCCCTGAAGTTCTGAAGAGTAATGGAAAATAGCCCTATATTTAAGCACGTATAGGCCAAGAGGATACATGCCCCCAGCAGATGGTTGATAGAAGGCACGACATGTCATTCACCCCGCCATTGCCCGATAGCAAGAACGACCACGCGTTGCGTATTCTCGGAGGTGTCAGCAAGTGGCTGATATGTTACTACATATCGTTTGGCGAGCAGTTTATAATCTTCGCGGGAGATAACTCTGGAGGGGTCGTTGTGGATGTACAGAAGTCAGGCCCTCGATCAATTGAACGTTCCCCGGAGCAAAACAAGCGGTGCCCGGTTGAGCTCAGTTTGGCTTTACTGTGAAGAGCGAAGTCTTATTAACTGGCATAACAATTAGACAGTGTCCTATCGGCGGTGGCATTCTACGCCAAAAGCAAAAAACATTTCAAACACGGAGATGCCCACATCTACCGGTTGCCGCCGCCCGCGAGTGGATGCCTGCAGCGCACGCATCTCCAACGAACTGACCAATAGACTACGGGTTGCGGCCCTCCCGGTCCCCTCGTACTAACAGAGAAACTACACGCCTAATACTCTTAGTTGGAGAAAGTGCGCTCGCCCTAAGTGCGTATGTCTATTGCGTTCCGGTTAGCCCGAAGGGACGCCGCAATCAATGACGTAGTGAAACCCTCCGTGAGAACACGTTAATCATTTGCTTATCGCATACACTCCTGTGGCGTGCACTAATCACATGTGCTCCGAGCTTATGATTCAAGTTGTCGAAGATCTAATTAATCATGCCGGCGGCTGTTCCGCTAAAAAAGCTTAAGTTCCTATGATGGCGAGGTGTTCCTTTAGTGGAAGGGTGAAGATAAGCCCCTACACCAGCCCCTCTCGTTAGATTGCCCGTCGGGGACCAGCGCCGTACACAAACACGCGGCAGAGTCATATAAAAACGCGAACAGCACAACCTACTTGGATCGGCTGTTCAAATTGTCGACCACCCGGACAATATAGGCGTGGCTTATGAGTTGGCTATGCTAATGCGACTCCCTCACACGGCGCACGTCCCGAATGGGCTCCTAGACAGCCCCTTCGCGTATTCCTTCTTGCTAATTTTCGGGTGAGTTGAGTGCTCCTGTAGGTTGTTTAATTAACCACCTGGTCCTCCTCTCCCAGTTTGTCAGTGGCTTCAATGGCCTTCTGCTTCCCCTATTTAGGGTCCTTATAAACATCTGTCTAGACAAAGCCACGAGTCCGTACCTGGTTTAGACTACCTTACGTCGCTGTAGAGTCTAAGAGCTTGGAGGGTGCTGGAGTCTGCCCCTGGCGGCCAATGTTCGGCAAGCTCAACTACGCCAGGTATTGGAGGCTCGGTTGTGGCAAGTTGCTGCCCAACCACC
seq00025   CCTAAACTACGAGTGACTGCCAAGACTCGAGACATATCCCATTAGGTAGGCCATACTCCGGAGGAAGAATGGTACTCAGGTAACTGAGTGGCGTAGTCGCCGTGTTGCAGACCCCAATGGACGTCCCAGTCTCGTGTAACGACTTCCTCTGAAAGGCAGATACATCATCTTCCAGATTTTCTAGAAACTCTCCCACGGCCGGGCAATGGTGTATACCGGATATAGATTCGACACGCAAACTTTTAAAACATTATGCGGCTTTTAACAGGTGCTCCCCGCATAACCGAGGCACAGAATGCTGGTATTTTGGCATAGGCTATGACCCCGGTCGTGCTTGTTTACCGTCACCGGTGCAAAATGACATTTATGAGCTCTAGCCATCGAAGATTGCACTCGACACCAACCCCCGAATTTTACGGAGTCGAACCGATCTACAACAAGCTCTATGATAGGCGGGGAGTATAAGGCGGTTAAAAGCGGCACCGACAAGTTTTTAACTAGTGGTGGTAATCCTGCGATACCAACGCTAGACCCGACTCCCTTGAGTCTCCCACGGGAGGTATTACATTCTGGTATGGCAATACAGGTAAGTGTTGGGATCCAGCCCGGTGAAATTGGCGGTTTCAGGGGGATTCGGCCGTAAGAGGATTATGCTGCGATCGGGCGAAGTGGAGTTAGGAGCGGTGAGGACTGGAGAGCACTAAGTTGGGTCTCAATGAACTGTCGAGGCATGCGGGAGTCGGCGGTCTGGTGTGAACCACAACTTGTTCATTCTCTGTGCACATGCAGTCGTCAAAAGCCTCACGCTGTCTCAGGCCTTCTCTGCCTTGGGTCATATCCACAAATAGCGCCGACGCTCTAGGGCAGAGCTCGCAATCTACGAGCCTCTAACGTCGCTGGGAGTCCCTGAAGTTCTGAAGAGTAATGGAAAATAGCCCTATATTTAAGCACGTATAGGCCAAGAGGATACATGCCCCCAGCAGATGGTTGATAGAAGGCACGACATGTCATTCACCCCGCCATTGCCCGATAGCAAGAACGACCACGCGTTGCGTATTCTCGGAGGTGTCAGCAAGTGGCTGATATGTTACTACATATCGTTTGGCGAGCAGTTTATAATCTTCGCGGGAGATAACTCTGGAGGGGTCGTTGTGGATGTACAGAAGTCAGGCCCTCGATCAATTGAACGTTCCCCGGAGCAAAACAAGCGGTGCCCGGTTGAGCTCAGTTTGGCTTTACTGTGAAGAGCGAAGTCTTATTAACTGACATAACAATTAGACAGTGTCCTATCGGCGGTGGCATTCTACGCCAAAAGCAAAAAACATTTCAAACACGGAGATGCCCACATCTACCGGTTGCCGCCGCCCGCGAGTGGATGCCTGCAGCGCACGCATCTCCAACGAACTGACCAATAGACTACGGGTTGCCGCCCTCCCGGTCCCCTCGTACTAACAGAGAAACTACACGCCTAATACTCTTAATTGGAGAAAGTGCGCTCGCCCTAAGTGCGTATGTCTATTGCGTTCCGGTTAGCCCGAAGGGACGCCGCAATCAATGACGTAGTGAAACCCTCCGTGAGAACACGTTAATCATTTGCTTATCGCATACACTCCTGTGGCGTGCACTAATCACATGTGCTCCGAGCTTATGATTCAAGTTGTCGAAGATCTAATTAATCATGCCGGCGGCTGTTCCGCTAAAAAAGCTTAAGTTCCTATGATGGCGAGGTGTTCCTTTAGTGGAAGGGTGAAGATAAGCCCCTACACCAGCCCCTCTCGTTAGATTGCCCGTCGGGGACCAGCGCCGTACACAAACACGCGGCAGAGTCATATAAAAACGCGAACAGCACAACCTACTTGGATCGGCTGTTCAAATTGTCGACCACCCGGACAATATAGGCGTGGCTTATGAGTTGGCTATGCTAATGCGACTCCCTCACACGGCGCACGTCCCGAATGGGCTCCTAGACAGCCCCTTCGCGTATTCCTTCTTGCTAATTTTCGGGTGAGTTGAGTGCTCCTGTAGGTTGTTTAATTAACCACCTGGTCCTCCTCTCCCAGTTTGTCAGTGGCTTCAATGGCCTTCTGCTTCCCCTATTTAGGGTCCTTATAAACATCTGTCTAGACAAAGCCACGAGTCCGTACCTGGTTTAGACTACCTTACGTCGCTGTAGAGTCTAAGAGCTTGGAGGGTGCTGGAGTCTGCCCCTGGCGGCCAATGTTCGGCAAGCTCAACTACGCCAGGTATTGGAGGCTCGGTTGTGGCAAGTTGCTGCCCAACCACC
seq00026   CCTAAACTACGAGTGACTGCCAAGACTCGAGACATATCCCATTAGGTAGGCCATACTCCGGAGGAAGAATGGTACTCAGGTAACTGAGTGGCGTAGTCGCCGTGTTGCAGACCCCAATGGACGTCCCAGTCTCGTGTAACGACTTCCTCTGAAAGGCAGATACATCATCTTCCAGATTTTCTAGAAACTCTCCCACGGCCGGGCAATGGTGTATACCGGATATAGATTCGACACGCAAACTTTTAAAACATTATGCGGCTTTTAACAGGTGCTCCCCGCATAACCGAGGCACAGAATGCTGGTATTTTGGCATAGGCTATGACCCCGGTCGTGCTTGTTTACCGTCACCGGTGCAAAATGACATTTATGAGCTCTAGCCATCGAAGATTGCACTCGACACCAACCCCCGAATTTTACGGAGTCGAACCGATCTACAACAAGCTCTATGATAGGCGGGGAGTATAAGGCGGTTAAAAGCGGCACCGACAAGTTTTTAACTAGTGGTGGTAATCCTGCGATACCAACGCTAGACCCGACTCCCTTGAGTCTCCCACGGGAGGTATTACATTCTGGTATGGCAATACAGGTAAGTGTTGGGATCCAGCCCGGTGAAATTGGCGGTTTCAGGGGGATTCGGCCGTAAGAGGATTATGCTGCGATCGGGCGAAGTGGAGTTAGGAGCGGTGAGGACTGGAGAGCACTAAGTTGGGTCTCAATGAACTGTCGAGGCATGCGGGAGTCGGCGGTCTGGTGTGAACCACAACTTGTTCATTCTCTGTGCACATGCAGTCGTCAAAAGCCTCACGCTGTCTCAGGCCTTCTCTGCCTTGGGTCATATCCACAAATAGCGCCGACGCTCTAGGGCAGAGCTCGCAATCTACGAGCCTCTAACGTCGCTGGGAGTCCCTGAAGTTCTGAAGAGTAATGGAAAATAGCCCTATATTTAAGCACGTATAGGCCAAGAGGATACATGCCCCCAGCAGATGGTTGATAGAAGGCACGACATGTCATTCACCCCGCCATTGCCCGATAGCAAGAACGACCACGCGTTGCGTATTCTCGGAGTTGTCAGCAAGTGGCTGATATGTTACTACATATCGTTTGGCGAGCAGTTTATAATCTTCGCGGGAGATAACTCTGGAGGGGTCGTTGTGGATGTACAGAAGTCAGGCCCTCGATCAATTGAACGTTCCCCGGAGCAAAACAAGCGGTGCCCGGTTGAGCTCAGTTTGGCTTTACTGTGAAGAGCGAAGTCTTATTAACTGACATAACAATTAGACAGTGTCCTATCGGCGGTGGCATTCTACGCCAAAAGCAAAAAACATTTCAAACACGGAGATGCCCACATCTACCGGTTGCCGCCGCCCGCGAGTGGATGCCTGCAGCGCACGCATCTCCAACGAACTGACCAATAGACTACGGGTTGCCGCCCTCCCGGTCCCCTCGTACTAACAGAGAAACTACACGCCTAATACTCTTAATTGGAGAAAGTGCGCTCGCCCTAAGTGCGTATGTCTATTGCGTTCCGGTTAGCCCGAAGGGACGCCGCAATCAATGACGTAGTGAAACCCTCCGTGAGAACACGTTAATCATTTGCTTATCGCATACACTCCTGTGGCGTGCACTAATCACATGTGCTCCGAGCTTATGATTCAAGTTGTCGAAGATCTAATTAATCATGCCGGCGGCTGTTCCGCTAAAAAAGCTTAAGTTCCTATGATGGCGAGGTGTTCCTTTAGTGGAAGGGTGAAGATAAGCCCCTACACCAGCCCCTCTCGTTAGATTGCCCGTCGGGGACCAGCGCCGTACACAAACACGCGGCAGAGTCATATAAAAACGCGAACAGCACAACCTACTTGGATCGGCTGTTCAAATTGTCGACCACCCGGACAATATAGGCGTGGCTTATGAGTTGGCTATGCTAATGCGACTCCCTCACACGGCGCACGTCCCGAATGGGCTCCTAGACAGCCCCTTCGCGTATTCCTTCTTGCTAATTTTCGGGTGAGTTGAGTGCTCCTGTAGGTTGTTTAATTAACCACCTGGTCCTCCTCTCCCAGTTTGTCAGTGGCTTCAATGGCCTTCTGCTTCCCCTATTTAGGGTCCTTATAAACATCTGTCTAGACAAAGCCACGAGTCCGTACCTGGTTTAGACTACCTTACGTCGCTGTAGAGTCTAAGAGCTTGGAGGGTGCTGGAGTCTGCCCCTGGCGGCCAATGTTCGGCAAGCTCAACTACGCCAGGTATTGGAGGCTCGGTTGTGGCAAGTTGCTGCCCAACCACC
seq00027   CCTAAACTACGAGTGACTGCCAAGACTCGAGACATATCCCATTAGGTAGGCCATACTCCGGAGGAAGAATGGTACTCAGGTAACTGAGTGGCGTAGTCGCCGTGTTGCAGACCCCAATGGACGTCCCAGTCTCGTGTAACGACTTCCTCTGAAAGGCAGATACATCATCTTCCAGATTTTCTAGAAACTCTCCCACGGCCGGGCAATGGTGTATACCGGATATAGATTCGACACGCAAACTTTTAAAACATTATGCGGCTTTTAACAGGTGCTCCCCGCATAACCGAGGCACAGAATGCTGGTATTTTGGCATAGGCTATGACCCCGGTCGTGCTTGTTTACCGTCACCGGTGCAAAATGACATTTATGAGCTCTAGCCATCGAAGATTGCACTCGACACCAACCCCCGAATTTTACGGAGTCGAACCGATCTACAACAAGCTCTATGATAGGCGGGGAGTATAAGGCGGTTAAAAGCGGCACCGACAAGTTTTTAACTAGTGGTGGTAATCCTGCGATACCAACGCTAGACCCGACTCCCTTGAGTCTCCCACGGGAGGTATTACATTCTGGTATGGCAATACAGGTAAGTGTTGGGATCCAGCCCGGTGAAATTGGCGGTTTCAGGGGGATTCGGCCGTAAGAGGATTATGCTGCGATCGGGCGAAGTGGAGTTAGGAGCGGTGAGGACTGGAGAGCACTAAGTTGGGTCTCAATGAACTGTCGAGGCCTGCGGGAGTCGGCGGTCTGGTGTGAACCACAACTTGTTCATTCTCTGTGCACATGCAGTCGTCAAAAGCCTCACGCTGTCTCAGGCCTTCTCTGCCTTGGGTCATATCCACAAATAGCGCCGACGCTCTAGGGCAGAGCTCGCAATCTACGAGCCTCTAACGTCGCTGGGAGTCCCTGAAGTTCTGAAGAGTAATGGAAAATAGCCCTATATTTAAGCACGTATAGGCCAAGAGGATACATGCCCCCAGCAGATGGTTGATAGAAGGCACGACATGTCATTCACCCCGCCATTGCCCGATAGCAAGAACGACCACGCGTTGCGTATTCTCGGAGTTGTCAGCAAGTGGCTGATATGTTACTACATATCGTTTGGCGAGCAGTTTATAATCTTCGCGGGAGATAACTCTGGAGGGGTCGTTGTGGATGTACAGAAGTCAGGCCCTCGATCAATTGAACGTTCCCCGGAGCAAAACAAGCGGTGCCCGGTTGAGCTCAGTTTGGCTTTACTGTGAAGAGCGAAGTCTTATTAACTGACATAACAATTAGACAGTGTCCTATCGGCGGTGGCATTCTACGCCAAAAGCAAAAAACATTTCAAACACGGAGATGCCCACATCTACCGGTTGCCGCCGCCCGCGAGTGGATGCCTGCAGCGCACGCATCTCCAACGAACTGACCAATAGACTACGGGTTGCGGCCCTCCCGGTCCCCTCGTACTAACAGAGAAACTACACGCCTAATACTCTTAGTTGGAGAAAGTGCGCTCGCCCTAAGTGCGTATGTCTATTGCGTTCCGGTTAGCCCGAAGGGACGCCGCAATCAATGACGTAGTGAAACCCTCCGTGAGAACACGTTAATCATTTGCTTATCGCATACACTCCTGTGGCGTGCACTAATCACATGTGCTCCGAGCTTATGATTCAAGTTGTCGAAGATCTAATTAATCATGCCGGCGGCTGTTCCGCTAAAAAAGCTTAAGTTCCTATGATGGCGAGGTGTTCCTTTAGTGGAAGGGTGAAGATAAGCCCCTACACCAGCCCCTCTCGTTAGATTGCCCGTCGGGGACCAGCGCCGTACACAAACACGCGGCAGAGTCATATAAAAACGCGAACAGCACAACCTACTTGGATCGGCTGTTCAAATTGTCGACCACCCGGACAATATAGGCGTGGCTTATGAGTTGGCTATGCTAATGCGACTCCCTCACACGGCGCACGTCCCGAATGGGCTCCTAGACAGCCCCTTCGCGTATTCCTTCTTGCTAATTTTCGGGTGAGTTGAGTGCTCCTGTAGGTTGTTTAATTAACCACCTGGTCCTCCTCTCCCAGTTTGTCAGTGGCTTCAATGGCCTTCTGCTTCCCCTATTTAGGGTCCTTATAAACATCTGTCTAGACAAAGCCACGAGTCCGTACCTGGTTTAGACTACCTTACGTCGCTGTAGAGTCTAAGAGCTTGGAGGGTGCTGGAGTCTGCCCCTGGCGGCCAATGTTCGGCAAGCTCAACTACGCCAGGTATTGGAGGCTCGGTTGTGGCAAGTTGCTGCCCAACCACC
seq00028   CCTAAACTACGAGTGACTGCCAAGACTCGAGACATATCCCATTAGGTAGGCCATACTCCGGAGGAAGAATGGTACTCAGGTAACTGAGTGGCGTAGTCGCCGTGTTGCAGACCCCAATGGACGTCCCAGTCTCGTGTAACGACTTCCTCTGAAAGGCAGATACATCATCTTCCAGATTTTCTAGAAACTCTCCCACGGCCGGGCAATGGTGTATACCGGATATAGATTCGACACGCAAACTTTTAAAACATTATGCGGCTTTTAACAGGTGCTCCCCGCATAACCGAGGCACAGAATGCTGGTATTTTGGCATAGGCTATGACCCCGGTCGTGCTTGTTTACCGTCACCGGTGCAAAATGACATTTATGAGCTCTAGCCATCGAAGATTGCACTCGACACCAACCCCCGAATTTTACGGAGTCGAACCGATCTACAACAAGCTCTATGATAGGCGGGGAGTATAAGGCGGTTAAAAGCGGCACCGACAAGTTTTTAACTAGTGGTGGTAATCCTGCGATACCAACGCTAGACCCGACTCCCTTGAGTCTCCCACGGGAGGTATTACATTCTGGTATGGCAATACAGGTAAGTGTTGGGATCCAGCCCGGTGAAATTGGCGGTTTCAGGGGGATTCGGCCGTAAGAGGATTATGCTGCGATCGGGCGAAGTGGAGTTAGGAGCGGTGAGGACTGGAGAGCACTAAGTTGGGTCTCAATGAACTGTCGAGGCATGCGGGAGTCGGCGGTCTGGTGTGAACCACAACTTGTTCATTCTCTGTGCACATGCAGTCGTCAAAAGCCTCACGCTGTCTCAGGCCTTCTCTGCCTTGGGTCATATCCACAAATAGCGCCGACGCTCTAGGGCAGAGCTCGCAATCTACGAGCCTCTAACGTCGCTGGGAGTCCCTGAAGTTCTGAAGAGTAATGGAAAATAGCCCTATATTTAAGCACGTATAGGCCAAGAGGATACATGCCCCCAGCAGATGGTTGATAGAAGGCACGACATGTCATTCACCCCGCCATTGCCCGATAGCAAGAACGACCACGCGTTGCGTATTCTCGGAGGTGTCAGCAAGTGGCTGATATGTTACTACATATCGTTTGGCGAGCAGTTTATAATCTTCGCGGGAGATAACTCTGGAGGGGTCGTTGTGGATGTACAGAAGTCAGGCCCTCGATCAATTGAACGTTCCCCGGAGCAAAACAAGCGGTGCCCGGTTGAGCTCAGTTTGGCTTTACTGTGAAGAGCGAAGTCTTATTAACTGACATAACAATTAGACAGTGTCCTATCGGCGGTGGCATTCTACGCCAAAAGCAAAAAACATTTCAAACACGGAGATGCCCACATCTACCGGTTGCCGCCGCCCGCGAGTGGATGCCTGCAGCGCACGCATCTCCAACGAACTGACCAATAGACTACGGGTTGCCGCCCTCCCGGTCCCCTCGTACTAACAGAGAAACTACACGCCTAATACTCTTAATTGGAGAAAGTGCGCTCGCCCTAAGTGCGTATGTCTATTGCGTTCCGGTTAGCCCGAAGGGACGCCGCAATCAATGACGTAGTGAAACCCTCCGTGAGAACACGTTAATCATTTGCTTATCGCATACACTCCTGTGGCGTGCACTAATCACATGTGCTCCGAGCTTATGATTCAAGTTGTCGAAGATCTAATTAATCATGCCGGCGGCTGTTCCGCTAAAAAAGCTTAAGTTCCTATGATGGCGAGGTGTTCCTTTAGTGGAAGGGTGAAGATAAGCCCCTACACCAGCCCCTCTCGTTAGATTGCCCGTCGGGGACCAGCGCCGTACACAAACACGCGGCAGAGTCATATAAAAACGCGAACAGCACAACCTACTTGGATCGGCTGTTCAAATTGTCGACCACCCGGACAATATAGGCGTGGCTTATGAGTTGGCTATGCTAATGCGACTCCCTCACACGGCGCACGTCCCGAATGGGCTCCTAGACAGCCCCTTCGCGTATTCCTTCTTGCTAATTTTCGGGTGAGTTGAGTGCTCCTGTAGGTTGTTTAATTAACCACCTGGTCCTCCTCTCCCAGTTTGTCAGTGGCTTCAATGGCCTTCTGCTTCCCCTATTTAGGGTCCTTATAAACATCTGTCTAGACAAAGCCACGAGTCCGTACCTGGTTTAGACTACCTTACGTCGCTGTAGAGTCTAAGAGCTTGGAGGGTGCTGGAGTCTGCCCCTGGCGGCCAATGTTCGGCAAGCTCAACTACGCCAGGTATTGGAGGCTCGGTTGTGGCAAGTTGCTGCCCAACCACC
seq00029   CCTAAACTACGAGTGACTGCCAAGACTCGAGACATATCCCATTAGGTAGGCCATACTCCGGAGGAAGAATGGTACTCAGGTAACTGAGTGGCGTAGTCGCCGTGTTGCAGACCCCAATGGACGTCCCAGTCTCGTGTAACGACTTCCTCTGAAAGGCAGATACATCATCTTCCAGATTTTCTAGAAACTCTCCCACGGCCGGGCAATGGTGTATACCGGATATAGATTCGACACGCAAACTTTTAAAACATTATGCGGCTTTTAACAGGTGCTCCCCGCATAACCGAGGCACAGAATGCTGGTATTTTGGCATAGGCTATGACCCCGGTCGTGCTTGTTTACCGTCACCGGTGCAAAATGACATTTATGAGCTCTAGCCATCGAAGATTGCACTCGACACCAACCCCCGAATTTTACGGAGTCGAACCGATCTACAACAAGCTCTATGATAGGCGGGGAGTATAAGGCGGTTAAAAGCGGCACCGACAAGTTTTTAACTAGTGGTGGTAATCCTGCGATACCAACGCTAGACCCGACTCCCTTGAGTCTCCCACGGGAGGTATTACATTCTGGTATGGCAATACAGGTAAGTGTTGGGATCCAGCCCGGTGAAATTGGCGGTTTCAGGGGGATTCGGCCGTAAGAGGATTATGCTGCGATCGGGCGAAGTGGAGTTAGGAGCGGTGAGGACTGGAGAGCACTAAGTTGGGTCTCAATGAACTGTCGAGGCATGCGGGAGTCGGCGGTCTGGTGTGAACCACAACTTGTTCATTCTCTGTGCACATGCAGTCGTCAAAAGCCTCACGCTGTCTCAGGCCTTCTCTGCCTTGGGTCATATCCACAAATAGCGCCGACGCTCTAGGGCAGAGCTCGCAATCTACGAGCCTCTAACGTCGCTGGGAGTCCCTGAAGTTCTGAAGAGTAATGGAAAATAGCCCTATATTTAAGCACGTATAGGCCAAGAGGATACATGCCCCCAGCAGATGGTTGATAGAAGGCACGACATGTCATTCACCCCGCCATTGCCCGATAGCAAGAACGACCACGCGTTGCGTATTCTCGGAGGTGTCAGCAAGTGGCTGATATGTTACTACATATCGTTTGGCGAGCAGTTTATAATCTTCGCGGGAGATAACTCTGGAGGGGTCGTTGTGGATGTACAGAAGTCAGGCCCTCGATCAATTGAACGTTCCCCGGAGCAAAACAAGCGGTGCCCGGTTGAGCTCAGTTTGGCTTTACTGTGAAGAGCGAAGTCTTATTAACTGACATAACAATTAGACAGTGTCCTATCGGCGGTGGCATTCTACGCCAAAAGCAAAAAACATTTCAAACACGGAGATGCCCACATCTACCGGTTGCCGCCGCCCGCGAGTGGATGCCTGCAGCGCACGCATCTCCAACGAACTGACCAATAGACTACGGGTTGCCGCCCTCCCGGTCCCCTCGTACTAACAGAGAAACTACACGCCTAATACTCTTAATTGGAGAAAGTGCGCTCGCCCTAAGTGCGTATGTCTATTGCGTTCCGGTTAGCCCGAAGGGACGCCGCAATCAATGACGTAGTGAAACCCTCCGTGAGAACACGTTAATCATTTGCTTATCGCATACACTCCTGTGGCGTGCACTAATCACATGTGCTCCGAGCTTATGATTCAAGTTGTCGAAGATCTAATTAATCATGCCGGCGGCTGTTCCGCTAAAAAAGCTTAAGTTCCTATGATGGCGAGGTGTTCCTTTAGTGGAAGGGTGAAGATAAGCCCCTACACCAGCCCCTCTCGTTAGATTGCCCGTCGGGGACCAGCGCCGTACACAAACACGCGGCAGAGTCATATAAAAACGCGAACAGCACAACCTACTTGGATCGGCTGTTCAAATTGTCGACCACCCGGACAATATAGGCGTGGCTTATGAGTTGGCTATGCTAATGCGACTCCCTCACACGGCGCACGTCCCGAATGGGCTCCTAGACAGCCCCTTCGCGTATTCCTTCTTGCTAATTTTCGGGTGAGTTGAGTGCTCCTGTAGGTTGTTTAATTAACCACCTGGTCCTCCTCTCCCAGTTTGTCAGTGGCTTCAATGGCCTTCTGCTTCCCCTATTTAGGGTCCTTATAAACATCTGTCTAGACAAAGCCACGAGTCCGTACCTGGTTTAGACTACCTTACGTCGCTGTAGAGTCTAAGAGCTTGGAGGGTGCTGGAGTCTGCCCCTGGCGGCCAATGTTCGGCAAGCTCAACTACGCCAGGTATTGGAGGCTCGGTTGTGGCAAGTTGCTGCCCAACCACC
seq00030   CCTAAACTACGAGTGACTGCCAAGACTCGAGACATATCCCATTAGGTAGGCCATACTCCGGAGGAAGAATGGTACTCAGGTAACTGCGTGGCGTAGTCGCCGTGTTGCAGACCCCAATGGACGTCCCAGTCTCGTGTAACGACTTCCTCTGAAAGGCAGATACATCATCTTCCAGATTTTCTAGAAACTCTCCCACGGCCGGGCAATGGTGTATACCGGATATAGATTCGACACGCAAACTTTTAAAACATTATGCGGCTTTTAACAGGTGCTCCCCGCATAACCGAGGCACAGAATGCTGGTATTTTGGCATAGGCTATGACCCCGGTCGTGCTTGTTTACCGTCACCGGTGCAAAATGACATTTATGAGCTCTAGCCATCGAAGATTGCACTCGACACCAACCCCCGAATTTTACGGAGTCGAACCGATCTACAACAAGCTCTATGATAGGCGGGGAGTATAAGGCGGTTAAAAGCGGCACCGACAAGTTTTTAACTAGTGGTGGTAATCCTGCGATACCAACGCTAGACCCGACTCCCTTGAGTCTCCCACGGGAGGTATTACATTCTGGTATGGCAATACAGGTAAGTGTTGGGATCCAGCCCGGTGAAATTGGCGGTTTCAGGGGGATTCGGCCGTAAGAGGATTATGCTGCGATCGGGCGAAGTGGAGTTAGGAGCGGTGAGGACTGGAGAGCACTAAGTTGGGTCTCAATGAACTGTCGAGGCATGCGGGAGTCGGCGGTCTGGTGTGAACCACAACTTGTTCATTCTCTGTGCACATGCAGTCGTCAAAAGCCTCACGCTGTCTCAGGCCTTCTCTGCCTTGGGTCATATCCACAAATAGCGCCGACGCTCTAGGGCAGAGCTCGCAATCTACGAGCCTCTAACGTCGCTGGGAGTCCCTGAAGTTCTGAAGAGTAATGGAAAATAGCCCTATATTTAAGCACGTATAGGCCAAGAGGATACATGCCCCCAGCAGATGGTTGATAGAAGGCACGACATGTCATTCACCCCGCCATTGCCCGATAGCAAGAACGACCACGCGTTGCGTATTCTCGGAGTTGTCAGCAAGTGGCTGATATGTTACTACATATCCTTTGGCGAGCAGTTTATAATCTTCGCGGGAGATAACTCTGGAGGGGTCGTTGTGGATGTACAGAAGTCAGGCCCTCGATCAATTGAACGTTCCCCGGAGCAAAACAAGCGGTGCCCGGTTGAGCTCAGTTTGGCTTTACTGTGAAGAGCGAAGTCTTATTAACTGACATAACAATTAGATAGTGTCCTATCGGCGGTGGCATTCTACGCCAAAAGCAAAAAACATTTCAAACACGGAGATGCCCACATCTACCGGTTGCCGCCGCCCGCGAGTGGATGCCTGCAGCGCACGCATCTCCAACGAACTGACCAATAGACTACGGGTTGCGGCCCTCCCGGTCCCCTCGTACTAACAGAGAAACTACACGCCTAATACTCTTAGTTGGAGAAAGTGCGCTCGCCCTAAGTGCGTATGTCTATTGCGTTCCGGTTAGCCCGAAGGGACGCCGCAATCAATGACGTAGTGAAACCCTCCGTGAGAACACGTTAATCATTTGCTTATCGCATACACTCCTGTGGCGTGCACTAATCACATGTGCTCCGAGCTTATGATTCAAGTTGTCGAAGATCTAATTAATCATGCCGGCGGCTGTTCCGCTAAAAAAGCTTAAGTTCCTATGATGGCGAGGTGTTCCTTTAGTGGAAGGGTGAAGATAAGCCCCTACACCAGCCCCTCTCGTTAGATTGCCCGTCGGGGACCAGCGCCGTACACAAACACGCGGCAGAGTCATATAAAAACGCGAACAGCACAACCTACTTGGATCGGCTGTTCAAATTGTCGACCACCCGGACAATATAGGCGTGGCTTATGAGTTGGCTATGCTAATGCGACTCCCTCACACGGCGCACGTCCCGAATGGGCTCCTAGACAGCCCCTTCGCGTATTCCTTCTTGCTAATTTTCGGGTGAGTTGAGTGCTCCTGTAGGTTGTTTAATTAACCACCTGGTCCTCCTCTCCCAGTTTGTCAGTGGCTTCAATGGCCTTCTGCTTCCCCTATTTAGGGTCCTTATAAACATCTGTCTAGACAAAGCCACGAGTCCGTACCTGGTTTAGACTACCTTACGTCGCTGTAGAGTCTAAGAGCTTGGAGGGTGCTGGAGTCTGCCCCTGGCGGCCAATGTTCGGCAAGCTCAACTACGCCAGGTATTGGAGGCTCGGTTGTGGCAAGTTGCTGCCCAACCACC
seq00031   CCTAAACTACGAGTGACTGCCAAGACTCGAGACATATCCCATTAGGTAGGCCATACTCCGGAGGAAGAATGGTACTCAGGTAACTGAGTGGCGTAGTCGCCGTGTTGCAGACCCCAATGGACGTCCCAGTCTCGTGTAACGACTTCCTCTGAAAGGCAGATACATCATCTTCCAGATTTTCTAGAAACTCTCCCACGGCCGGGCAATGGTGTATACCGGATATAGATTCGACACGCAAACTTTTAAAACATTATGCGGCTTTTAACAGGTGCTCCCCGCATAACCGAGGCACAGAATGCTGGTATTTTGGCATAGGCTATGACCCCGGTCGTGCTTGTTTACCGTCACCGGTGCAAAATGACATTTATGAGCTCTAGCCATCGAAGATTGCACTCGACACCAACCCCCGAATTTTACGGAGTCGAACCGATCTACAACAAGCTCTATGATAGGCGGGGAGTATAAGGCGGTTAAAAGCGGCACCGACAAGTTTTTAACTAGTGGTGGTAATCCTGCGATACCAACGCTAGACCCGACTCCCTTGAGTCTCCCACGGGAGGTATTACATTCTGGTATGGCAATACAGGTAAGTGTTGGGATCCAGCCCGGTGAAATTGGCGGTTTCAGGGGGATTCGGCCGTAAGAGGATTATGCTGCGATCGGGCGAAGTGGAGTTAGGAGCGGTGAGGACTGGAGAGCACTAAGTTGGGTCTCAATGAACTGTCGAGGCATGCGGGAGTCGGCGGTCTGGTGTGAACCACAACTTGTTCATTCTCTGTGCACATGCAGTCGTCAAAAGCCTCACGCTGTCTCAGGCCTTCTCTGCCTTGGGTCATATCCACAAATAGCGCCGACGCTCTAGGGCAGAGCTCGCAATCTACGAGCCTCTAACGTCGCTGGGAGTCCCTGAAGTTCTGAAGAGTAATGGAAAATAGCCCTATATTTAAGCACGTATAGGCCAAGAGGATACATGCCCCCAGCAGATGGTTGATAGAAGGCACGACATGTCATTCACCCCGCCATTGCCCGATAGCAAGAACGACCACGCGTTGCGTATTCTCGGAGGTGTCAGCAAGTGGCTGATATGTTACTACATATCGTTTGGCGAGCAGTTTATAATCTTCGCGGGAGATAACTCTGGAGGGGTCGTTGTGGATGTACAGAAGTCAGGCCCTCGATCAATTGAACGTTCCCCGGAGCAAAACAAGCGGTGCCCGGTTGAGCTCAGTTTGGCTTTACTGTGAAGAGCGAAGTCTTATTAACTGACATAACAATTAGACAGTGTCCTATCGGCGGTGGCATTCTACGCCAAAAGCAAAAAACATTTCAAACACGGAGATGCCCACATCTACCGGTTGCCGCCGCCCGCGAGTGGATGCCTGCAGCGCACGCATCTCCAACGAACTGACCAATAGACTACGGGTTGCCGCCCTCCCGGTCCCCTCGTACTAACAGAGAAACTACACGCCTAATACTCTTAATTGGAGAAAGTGCGCTCGCCCTAAGTGCGTATGTCTATTGCGTTCCGGTTAGCCCGAAGGGACGCCGCAATCAATGACGTAGTGAAACCCTCCGTGAGAACACGTTAATCATTTGCTTATCGCATACACTCCTGTGGCGTGCACTAATCACATGTGCTCCGAGCTTATGATTCAAGTTGTCGAAGATCTAATTAATCATGCCGGCGGCTGTTCCGCTAAAAAAGCTTAAGTTCCTATGATGGCGAGGTGTTCCTTTAGTGGAAGGGTGAAGATAAGCCCCTACACCAGCCCCTCTCGTTAGATTGCCCGTCGGGGACCAGCGCCGTACACAAACACGCGGCAGAGTCATATAAAAACGCGAACAGCACAACCTACTTGGATCGGCTGTTCAAATTGTCGACCACCCGGACAATATAGGCGTGGCTTATGAGTTGGCTATGCTAATGCGACTCCCTCACACGGCGCACGTCCCGAATGGGCTCCTAGACAGCCCCTTCGCGTATTCCTTCTTGCTAATTTTCGGGTGAGTTGAGTGCTCCTGTAGGTTGTTTAATTAACCACCTGGTCCTCCTCTCCCAGTTTGTCAGTGGCTTCAATGGCCTTCTGCTTCCCCTATTTAGGGTCCTTATAAACATCTGTCTAGACAAAGCCACGAGTCCGTACCTGGTTTAGACTACCTTACGTCGCTGTAGAGTCTAAGAGCTTGGAGGGTGCTGGAGTCTGCCCCTGGCGGCCAATGTTCGGCAAGCTCAACTACGCCAGGTATTGGAGGCTCGGTTGTGGCAAGTTGCTGCCCAACCACC
seq00032   CCTAAACTACGAGTGACTGCCAAGACTCGAGACATATCCCATTAGGTAGGCCATACTCCGGAGGAAGAATGGTACTCAGGTAACTGAGTGGCGTAGTCGCCGTGTTGCAGACCCCAATGGACGTCCCAGTCTCGTGTAACGACTTCCTCTGAAAGGCAGATACATCATCTTCCAGATTTTCTAGAAACTCTCCCACGGCCGGGCAATGGTGTATACCGGATATAGATTCGACACGCAAACTTTTAAAACATTATGCGGCTTTTAACAGGTGCTCCCCGCATAACCGAGGCACAGAATGCTGGTATTTTGGCATAGGCTATGACCCCGGTCGTGCTTGTTTACCGTCACCGGTGCAAAATGACATTTATGAGCTCTAGCCATCGAAGATTGCACTCGACACCAACCCCCGAATTTTACGGAGTCGAACCGATCTACAACAAGCTCTATGATAGGCGGGGAGTATAAGGCGGTTAAAAGCGGCACCGACAAGTTTTTAACTAGTGGTGGTAATCCTGCGATACCAACGCTAGACCCGACTCCCTTGAGTCTCCCACGGGAGGTATTACATTCTGGTATGGCAATACAGGTAAGTGTTGGGATCCAGCCCGGTGAAATTGGCGGTTTCAGGGGGATTCGGCCGTAAGAGGATTATGCTGCGATCGGGCGAAGTGGAGTTAGGAGCGGTGAGGACTGGAGAGCACTAAGTTGGGTCTCAATGAACTGTCGAGGCATGCGGGAGTCGGCGGTCTGGTGTGAACCACAACTTGTTCATTCTCTGTGCACATGCAGTCGTCAAAAGCCTCACGCTGTCTCAGGCCTTCTCTGCCTTGGGTCATATCCACAAATAGCGCCGACGCTCTAGGGCAGAGCTCGCAATCTACGAGCCTCTAACGTCGCTGGGAGTCCCTGAAGTTCTGAAGAGTAATGGAAAATAGCCCTATATTTAAGCACGTATAGGCCAAGAGGATACATGCCCCCAGCAGATGGTTGATAGAAGGCACGACATGTCATTCACCCCGCCATTGCCCGATAGCAAGAACGACCACGCGTTGCGTATTCTCGGAGGTGTCAGCAAGTGGCTGATATGTTACTACATATCGTTTGGCGAGCAGTTTATAATCTTCGCGGGAGATAACTCTGGAGGGGTCGTTGTGGATGTACAGAAGTCAGGCCCTCGATCAATTGAACGTTCCCCGGAGCAAAACAAGCGGTGCCCGGTTGAGCTCAGTTTGGCTTTACTGTGAAGAGCGAAGTCTTATTAACTGACATAACAATTAGACAGTGTCCTATCGGCGGTGGCATTCTACGCCAAAAGCAAAAAACATTTCAAACACGGAGATGCCCACATCTACCGGTTGCCGCCGCCCGCGAGTGGATGCCTGCAGCGCACGCATCTCCAACGAACTGACCAATAGACTACGGGTTGCCGCCCTCCCGGTCCCCTCGTACTAACAGAGAAACTACACGCCTAATACTCTTAATTGGAGAAAGTGCGCTCGCCCTAAGTGCGTATGTCTATTGCGTTCCGGTTAGCCCGAAGGGACGCCGCAATCAATGACGTAGTGAAACCCTCCGTGAGAACACGTTAATCATTTGCTTATCGCATACACTCCTGTGGCGTGCACTAATCACATGTGCTCCGAGCTTATGATTCAAGTTGTCGAAGATCTAATTAATCATGCCGGCGGCTGTTCCGCTAAAAAAGCTTAAGTTCCTATGATGGCGAGGTGTTCCTTTAGTGGAAGGGTGAAGATAAGCCCCTACACCAGCCCCTCTCGTTAGATTGCCCGTCGGGGACCAGCGCCGTACACAAACACGCGGCAGAGTCATATAAAAACGCGAACAGCACAACCTACTTGGATCGGCTGTTCAAATTGTCGACCACCCGGACAATATAGGCGTGGCTTATGAGTTGGCTATGCTAATGCGACTCCCTCACACGGCGCACGTCCCGAATGGGCTCCTAGACAGCCCCTTCGCGTATTCCTTCTTGCTAATTTTCGGGTGAGTTGAGTGCTCCTGTAGGTTGTTTAATTAACCACCTGGTCCTCCTCTCCCAGTTTGTCAGTGGCTTCAATGGCCTTCTGCTTCCCCTATTTAGGGTCCTTATAAACATCTGTCTAGACAAAGCCACGAGTCCGTACCTGGTTTAGACTACCTTACGTCGCTGTAGAGTCTAAGAGCTTGGAGGGTGCTGGAGTCTGCCCCTGGCGGCCAATGTTCGGCAAGCTCAACTACGCCAGGTATTGGAGGCTCGGTTGTGGCAAGTTGCTGCCCAACCACC
seq00033   CCTAAACTACGAGTGACTGCCAAGACTCGAGACATATCCCATTAGGTAGGCCATACTCCGGAGGAAGAATGGTACTCAGGTAACTGAGTGGCGTAGTCGCCGTGTTGCAGACCCCAATGGACGTCCCAGTCTCGTGTAACGACTTCCTCTGAAAGGCAGATACATCATCTTCCAGATTTTCTAGAAACTCTCCCACGGCCGGGCAATGGTGTATACCGGATATAGATTCGACACGCAAACTTTTAAAACATTATGCGGCTTTTAACAGGTGCTCCCCGCATAACCGAGGCACAGAATGCTGGTATTTTGGCATAGGCTATGACCCCGGTCGTGCTTGTTTACCGTCACCGGTGCAAAATGACATTTATGAGCTCTAGCCATCGAAGATTGCACTCGACACCAACCCCCGAATTTTACGGAGTCGAACCGATCTACAACAAGCTCTATGATAGGCGGGGAGTATAAGGCGGTTAAAAGCGGCACCGACAAGTTTTTAACTAGTGGTGGTAATCCTGCGATACCAACGCTAGACCCGACTCCCTTGAGTCTCCCACGGGAGGTATTACATTCTGGTATGGCAATACAGGTAAGTGTTGGGATCCAGCCCGGTGAAATTGGCGGTTTCAGGGGGATTCGGCCGTAAGAGGATTATGCTGCGATCGGGCGAAGTGGAGTTAGGAGCGGTGAGGACTGGAGAGCACTAAGTTGGGTCTCAATGAACTGTCGAGGCATGCGGGAGTCGGCGGTCTGGTGTGAACCACAACTTGTTCATTCTCTGTGCACATGCAGTCGTCAAAAGCCTCACGCTGTCTCAGGCCTTCTCTGCCTTGGGTCATATCCACAAATAGCGCCGACGCTCTAGGGCAGAGCTCGCAATCTACGAGCCTCTAACGTCGCTGGGAGTCCCTGAAGTTCTGAAGAGTAATGGAAAATAGCCCTATATTTAAGCACGTATAGGCCAAGAGGATACATGCCCCCAGCAGATGGTTGATAGAAGGCACGACATGTCATTCACCCCGCCATTGCCCGATAGCAAGAACGACCACGCGTTGCGTATTCTCGGAGGTGTCAGCAAGTGGCTGATATGTTACTACATATCGTTTGGCGAGCAGTTTATAATCTTCGCGGGAGATAACTCTGGAGGGGTCGTTGTGGATGTACAGAAGTCAGGCCCTCGATCAATTGAACGTTCCCCGGAGCAAAACAAGCGGTGCCCGGTTGAGCTCAGTTTGGCTTTACTGTGAAGAGCGAAGTCTTATTAACTGACATAACAATTAGACAGTGTCCTATCGGCGGTGGCATTCTACGCCAAAAGCAAAAAACATTTCAAACACGGAGATGCCCACATCTACCGGTTGCCGCCGCCCGCGAGTGGATGCCTGCAGCGCACGCATCTCCAACGAACTGACCAATAGACTACGGGTTGCCGCCCTCCCGGTCCCCTCGTACTAACAGAGAAACTACACGCCTAATACTCTTAATTGGAGAAAGTGCGCTCGCCCTAAGTGCGTATGTCTATTGCGTTCCGGTTAGCCCGAAGGGACGCCGCAATCAATGACGTAGTGAAACCCTCCGTGAGAACACGTTAATCATTTGCTTATCGCATACACTCCTGTGGCGTGCACTAATCACATGTGCTCCGAGCTTATGATTCAAGTTGTCGAAGATCTAATTAATCATGCCGGCGGCTGTTCCGCTAAAAAAGCTTAAGTTCCTATGATGGCGAGGTGTTCCTTTAGTGGAAGGGTGAAGATAAGCCCCTACACCAGCCCCTCTCGTTAGATTGCCCGTCGGGGACCAGCGCCGTACACAAACACGCGGCAGAGTCATATAAAAACGCGAACAGCACAACCTACTTGGATCGGCTGTTCAAATTGTCGACCACCCGGACAATATAGGCGTGGCTTATGAGTTGGCTATGCTAATGCGACTCCCTCACACGGCGCACGTCCCGAATGGGCTCCTAGACAGCCCCTTCGCGTATTCCTTCTTGCTAATTTTCGGGTGAGTTGAGTGCTCCTGTAGGTTGTTTAATTAACCACCTGGTCCTCCTCTCCCAGTTTGTCAGTGGCTTCAATGGCCTTCTGCTTCCCCTATTTAGGGTCCTTATAAACATCTGTCTAGACAAAGCCACGAGTCCGTACCTGGTTTAGACTACCTTACGTCGCTGTAGAGTCTAAGAGCTTGGAGGGTGCTGGAGTCTGCCCCTGGCGGCCAATGTTCGGCAAGCTCAACTACGCCAGGTATTGGAGGCTCGGTTGTGGCAAGTTGCTGCCCAACCACC
