# Supplementary material for: How Good Are Indirect Tests at Detecting Recombination in Human mtDNA?
Source: G3 (Bethesda). 2013 Jul 1;3(7):1095–104. doi: 10.1534/g3.113.006510 (PMC3704238; doi:10.1534/g3.113.006510)
Supplement: Supporting Information [file supp_g3.113.006510_FileS2.gz › SequenceData/mtDNA_ratehet&popgrowth/10/3rdbase/Infiles/10_54-new.txt]

33 2284
seq00001   GTAATGCAGTGCGCTGGGGAGCCAAATTCAAGCCCTATGCGGCCCCAAATAGCAGACACACCTTTATAATGTCTGGTAGTTGACTTGGTCGCAAGTCTTGGTGCTCTAAACTGGCGCACATGAACTTGGTATTGCGTCAACTGGGAGTGTCAGAGCGAACTCGTCCTCGGCAGAAGGAACAACTATCTAATACCTGCAGTCCGGTTCCTTTTGACAAAGCCGGTCCTTGGTGGTAGGGACATCCAATAAGTGAGCCAGTCCAATTTAAGGCATTGGTAAAAGAATCCCCGCGCATACCATTCATTAGTATATGGTCCAGTGGTGGCCCATCCGCGAACGACAGTCCGAGATAATCCTTCTTACGTCTGCGTATGACCCCCGACTAAAAGAACTTATAACCGTTCCCGTCGCGAGATGCGTGCTAAAGGTCAAAACTGCAGGGCCCGATCGCCGTTGATGAGCTTTAACCATATTGCGGTCGATTACTTGTCAGGATAAAATACGGATGATCGTATCTGCCAGGCCAGTAACTGGATCACATCGCCTACATAGGTGGTCACGGAAGATGATTAATCTTGGATACCCACCTGCCTATCAACGAAAGAAGGACCGGAGTACTCAATCATAAAGCACTAAATCTATGGCTCTCAATCCCTTATACCGCTAAGCCCACATGTTCTGGTAGTACGATTGGACTCCAAGCCTAATCTTGCAAGACTTGACGCCTCTAAAGCTCGCCCCTTGACCATGGAATCTGCCCCACCCGCTTCAAATCCAGTGTTCCCTCGAACAACAACCTTGTGGCAACATGACCCGCTCAAGCCTGATCATCTCTATGCATGCTAGTCTATCCTCAGATTGTAGTGACGATCGGAATATGATTGCCGTGTTCAACGTTCACAGTGGGAACGGGACGGCTCCCTGGGACTAGTTGACAACACGAGTGGAATTTCGTGCGTACATTTAAAGGTGTCGGGACAAGACAGGCAGTTACTCTGAACATCTGCCTCAAAGGGCGACCGAGCATCCGGGGTTTGCACCCTAAATATCTTAGAGCGTTCAGCGCAATCGAAACTTTCGATTGTCGTAAATTAATCGGAACCCCAGTGAAATATCATCACTCCATTAAAAGGATATAGGTTTGTTAATTCGCGTGTGTGAGACACGCGAACCGAGGCAGTTCCCTGGGCAGCCGTCTTCACTATCGCGGCGCAAGAGAGACATATTGCGAACAACCTTTGTACGGTATAGAATCCGAATACTGCTCTATGTATAGTCTTAAAGTCATGGAAAGTTGTGTTATCTACAGGATGTCGTCCGGAGAAATGTCTGCCCCACGCGAGCTCAGTGATTTTCGCGAATGAGACTGGGTTACTGCCAGGCGGATGGAGTAGTCTCGTCTATGGTTCGATACCCCTCCCCCGTTGTTCTCGTATGTGGAAATACGCGTAGGATCTGATAGCAGCAATGCAGCTGGTCAGCTGGGGTAGCCGCGAATTGCATAGGTGCAAATCTCTTTAGGGTTGCTTGAATTTCACAAGACCATCCGCCCCGGGTCCTACTAGTCGTCACCCTCTTAACAATGTAGCTTTTTTTTCACATGTTTCTCCATGAATACACGTGTATGTACCAGATAACTGGAAATGCACGTAGTGATTGCAAGCTAATTTATGATGCAGCATGGACTGGGCACAAAATGGGGTCATTTACCGGTCTTTGAGGTTGGATCACGGTAAGATTCATGACCCGGAGTAAAGAGGTACGCCTCATTGAACTGGCACGGGGTTCGGTTATGCGACCAACTATTCACAGGAGAGGGAGCGTCGAAGTAATAACCCAATTGCGCTGGAGCCTGGGAGTCAACATTCAATGCCGGATCAAATCAACCAGTGGAGAGGGTTCATCAGTCTCTCCCTACGTTAATTCCCGTCGTATATGATGCGCACCCCATAAATAGTACCATCGCCACAATCTTTCTATGAATAGTCAATCACCGGGGAAACACGTGCCGGCGGGCTGGGGGTTTGACATTCAAAACGCGCGTAACCTCGCGTAGACACCCTATTTCCAGGAGTAATCGGAACCTTGTTTTAATTTTAACATGTAGCCTGAGGCCACCCCAAAGTTGGGACGCACATATCCTCCAAACCGAATTACCCTACTAAGCATCGATTGCTGAATGGCGTGCACAGTAATGCTCGACCTTCTGAGGCTTTGTTAAGGCGGTAGCAGGCAGCTCGTTAACCGTCGCTAAATTCCTACGGATCGGTGTAATCATTGGTTG
seq00002   GTAATGCAGTGCGCTGGGGAGCCAAATTCAAGCCCTATGCGGCCCCAAATAGCAGACACACCTTTATAATGTCTGGTAGTTGACTTGGTCGCAAGTCTTGGTGCTCTAAACTGGCGCACATGAACTTGGTATTGCGTCAACTGGGAGTGTCAGAGCGAACTCGTCCTCGGCAGAAGGAACAACTATCTAATACCTGCAGTCCGGTTCCTTTTGACAAAGCCGGTCCTTGGTGGTAGGGACATCCAATAAGTGAGCCAGTCCAATTTAAGGCATTGGTAAAAGAATCCCCGCGCAGACCATTCATTAGTATATGGTCCAGTGGTGGCCCATCCGCGAACGACAGTCCGAGATAATCCTTCTTACGTCTGCGTATGACCCCCGACTAAAAGAACTTATAACCGTTCCCGTCGCGAGATGCGTGCTAAAGGTCAAAACTGCAGGGCCCGATCGCCGTTGATGAGCTTTAACCATATTGCGGTCGATTACTTGTCAGGATAAAATACGGATGATCGTATCTGCCAGGCCAGTAACTGGATCACATCGCCTACATAGGTGGTCACGGAAGATGATTAATCTTGGATACCCACCTGCCTATCAACGAAAGAAGGACCGGAGTACTCAATCATAAAGCACTAAATCTATGGCTCTCAATCCCTTATACCGCTAAGCCCACATGTTCTGGTAGTACGATTGGACTCCAAGCCTAATCTTGCAAGACTTGACGCCTCTAAAGCTCGCCCCTTGACCATGGAATCTGCCCCACCCGCTTCAAATCCAGTGTTCCCTCGAACAACAACCTTGTGGCAACATGACCCGCTCAAGCCTGATCATCTCTATGCATGCTAGTCTATCCTCAGATTGTAGTGACGATCGGAATATGATTGCCGTGTTCAACGTTCACAGTGGGAACGGGACGGCTCCCTGGGACTAGTTGACAACACGAGTGGAATTTCGTGCGTACATTTAAAGGTGTCGGGACAAGACAGGCAGTTACTCTGAACATCTGCCTCAAAGGGCGACCGAGCATCCGGGGTTTGCACCCTAAATATCTTAGAGCGTTCAGCGCAATCGAAACTTTCGATTGTCGTAAATTAATCGGAACCCCAGTGAAATATCATCACTCCATTAAAAGGATATAGGTTTGTTAATTCGCGTGTGTGAGACACGCGAACCGAGGCAGTTCCCTGGGCAGCCGTCTTCACTATCGCGGCGCAAGAGAGACATATTGCGAACAACCTTTGTACGGTATAGAATCCGAATACTGCTCTATGTATAGTCTTAAAGTCATGGAAAGTTGTGATATCTACAGGATGTCGTCCGGAGAAATGTCTGCCCCACGCGAGCTCAGTGATTTTCGCGAATGAGACTGGGTTACTGCCAGGCGGATGGAGTAGTCTCGTCTATGGTTCGATACCCCTCCCCCGTTGTTCTCGTATGTGGAAATACGCGTAGGATCTGATAGCAGCAATGCAGCTGGTCAGCTGGGGTAGCCGCGAATTGCATAGGTGCAAATCTCTTTAGGGTTGCTTGAATTTCACAAGACCATCCGCCCCGGGTCCTACTAGTCGTCACCCTCTTAACAATGTAGCTTTTTTTTCACATGTTTCTCCATGAATACACGTGTATGTACCAGATAACTGGAAATGCACGTAGTGATTGCAAGCTAATTTATGATGCAGCATGGACTGGGCACAAAATGGGGTCATTTACCGGTCTTTGAGGTTGGATCACGGTAAGATTCATGACCCGGAGTAAAGAGGTACGCCTCATTGAACTGGCACGGGGTTCGGTTATGCGACCAACTATTCACAGGAGAGGGAGCGTCGAAGTAATAACCCAATTGCGCTGGAGCCTGGGAGTCAACATTCAATGCCGGATCAAATCAACCAGTGGAGAGGGTTCATCAGTCTCTCCCTACGTTAATTCCCGTCGTATATGATGCGCACCCCATAAATAGTACCATCGCCACAATCTTTCTATGAATAGTCAATCACCGGGGAAACACGTGCCGGCGGGCTGGGGGTTTGACATTCAAAACGCGCGTAACCTCGCGTAGACACCCTATTTCCAGGAGTAATCGGAACCTTGTTTTAATTTTAACATGTAGCCTGAGGCCACCCCAAAGTTGGGACGCACATATCCTCCAAACCGAATTACCCTACTAAGCATCGATTGCTGAATGGCGTGCACAGTAATGCTCGACCTTCTGAGGCTTTGTTAAGGCGGTAGCAGGCAGCTCGTTAACCGTCGCTAAATTCCTACGGATCGGTGTAATCATTGGTTG
seq00003   GTAATGCAGTGCGCTGGGGAGCCAAATTCAAGCCCTATGCGGCCCCAAATAGCAGACACACCTTTATAATGTCTGGTAGTTGACTTGGTCGCAAGTCTTGGTGCTCTAAACTGGCGCACATGAACTTGGTATTGCGTCAACTGGGAGTGTCAGAGCGAACTCGTCCTCGGCAGAAGGAACAACTATCTAATACCTGCAGTCCGGTTCCTTTTGACAAAGCCGGTCCTTGGTGGTAGGGACATCCAATAAGTGAGCCAGTCCACTTTAAGGCATTGGTAAAAGAATCCCCGCGCATACCATTCATTAGTATATGGTCCAGTGGTGGCCCATCCGCGAACGACAGTCCGAGATAATCCTTCTTACGTCTGCGTATGACCCCCGACTAAAAGAACTTATAACCGTTCCCGTCGCGAGATGCGTGCTAAAGGTCAAAACTGCAGGGCCCGATCGCCGTTGATGAGCTTTAACCATATTGCGGTCGATTACTTGTCAGGATAAAATACGGATGATCGTATCTGCCAGGCCAGTAACTGGATCACATCGCCTACATAGGTGGTCACGGAAGATGATTAATCTTGGATACCCACCTGCCTATCAACGAAAGAAGGACCGGAGTACTCAATCATAAAGCACTAAATCTATGGCTCTCAATCCCTTATACCGCTAAGCCCACATGTTCTGGTAGTACGATTGGACTCCAAGCCTAATCTTGCAAGACTTGACGCCTCTAAAGCTCGCCCCTTGACCATGGAATCTGCCCCACCCGCTTCAAATCCAGTGTTCCCTCGAACAACAACCTTGTGGCAACATGACCCGCTCAAGCCTGATCATCTCTATGCATGCTAGTCTATCCTCAGATTGTAGTGACGATCGGAATATGATTGCCGTGTTCAACGTTCACAGTGGGAACGGGACGGCTCCCTGGGACTAGTTGACAACACGAGTGGAATTTCGTGCGTACATTTAAAGGTGTCGGGACAAGACAGGCAGTTACTCTGAACATCTGCCTCAAAGGGCGACCGAGCATCCGGGGTTTGCACCCTAAATATCTTAGAGCGTTCAGCGCAATCGAAACTTTCGATTGTCGTAAATTAATCGGAACCCCAGTGAAATATCATCACTCCATTAAAAGGATATAGGTTTGTTAATTCGCGTGTGTGAGACACGCGAACCGAGGCAGTTCCCTGGGCAGCCGTCTTCACTATCGCGGCGCAAGAGAGACATATTGCGAACAACCTTTGTACGGTATAGAATCCGAATACTGCTCTATGTATAGTCTTAAAGTCATGGAAAGTTGTGTTATCTACAGGATGTCGTCCGGAGAAATGTCTGCCCCACGCGAGCTCAGTGATTTTCGCGAATGAGACTGGGTTACTGCCAGGCGGATGGAGTAGTCTCGTCTATGGTTCGATACCCCTCCCCCGTTGTTCTCGTATGTGGAAATACGCGTAGGATCTGATAGCAGCAATGCAGCTGGTCAGCTGGGGTAGCCGCGAATTGCATAGGTGCAAATCTCTTTAGGGTTGCTTGAATTTCACAAGACCATCCGCCCCGGGTCCTACTAGTCGTCACCCTCTTAACAATGTAGCTTTTTTTTCACATGTTTCTCCATGAATACACGTGTATGTACCAGATAACTGGAAATGCACGTAGTGATTGCAAGCTAATTTATGATGCAGCATGGACTGGGCACAAAATGGGGTCATTTACCGGTCTATGAGGTTGGATCACGGTAAGATTCATGACCCGGAGTAAAGAGGTACGCCTCATTGAACTGGCACGGGGTTCGGTTATGCGACCAACTATTCACAGGAGAGGGAGCGTCGAAGTAATAACCCAATTGCGCTGGAGCCTGGGAGTCAACATTCAATGCCGGATCAAATCAACCAGTGGAGAGGGTTCATCAGTCTCTCCCTACGTTAATTCCCGTCGTATATGATGCGCACCCCATAAATAGTACCATCGCCACAATCTTTCTATGAATAGTCAATCACCGGGGAAACACGTGCCGGCGGGCTGGGGGTTTGACATTCAAAACGCGCGTAACCTCGCGTAGACACCCTATTTCCAGGAGTAATCGGAACCTTGTTTTAATTTTAACATGTAGCCTGAGGCCACCCCAAAGTTGGGACGCACATATCCTCCAAACCGAATTACCCTACTAAGCATCGATTGCTGAATGGCGTGCACAGTAATGCTCGACCTTCTGAGGCTTTGTTAAGGCGGTAGCAGGCAGCTCGTTAACCGTCGCTAAATTCCTACGGATCGGTGTAATCATTGGTTG
seq00004   GTAATGCAGTGCGCTGGGGAGCCAAATTCAAGCCCTATGCGGCCCCAAATAGCAGACACACCTTTATAATGTCTGGTAGTTGACTTGGTCGCAAGTCTTGGTGCTCTAAACTGGCGCACATGAACTTGGTATTGCGTCAACTGGGAGTGTCAGAGCGAACTCGTCCTCGGCAGAAGGAACAACTATCTAATACCTGCAGTCCGGTTCCTTTTGACAAAGCCGGTCCTTGGTGGTAGGGACATCCAATAAGTGAGCCAGTCCACTTTAAGGCATTGGTAAAAGAATCCCCGCGCATACCATTCATTAGTATATGGTCCAGTGGTGGCCCATCCGCGAACGACAGTCCGAGATAATCCTTCTTACGTCTGCGTATGACCCCCGACTAAAAGAACTTATAACCGTTCCCGTCGCGAGATGCGTGCTAAAGGTCAAAACTGCAGGGCCCGATCGCCGTTGATGAGCTTTAACCATATTGCGGTCGATTACTTGTCAGGATAAAATACGGATGATCGTATCTGCCAGGCCAGTAACTGGATCACATCGCCTACATAGGTGGTCACGGAAGATGATTAATCTTGGATACCCACCTGCCTATCAACGAAAGAAGGACCGGAGTACTCAATCATAAAGCACTAAATCTATGGCTCTCAATCCCTTATACCGCTAAGCCCACATGTTCTGGTAGTACGATTGGACTCCAAGCCTAATCTTGCAAGACTTGACGCCTCTAAAGCTCGCCCCTTGACCATGGAATCTGCCCCACCCGCTTCAAATCCAGTGTTCCCTCGAACAACAACCTTGTGGCAACATGACCCGCTCAAGCCTGATCATCTCTATGCATGCTAGTCTATCCTCAGATTGTAGTGACGATCGGAATATGATTGCCGTGTTCAACGTTCACAGTGGGAACGGGACGGCTCCCTGGGACTAGTTGACAACACGAGTGGAATTTCGTGCGTACATTTAAAGGTGTCGGGACAAGACAGGCAGTTACTCTGAACATCTGCCTCAAAGGGCGACCGAGCATCCGGGGTTTGCACCCTAAATATCTTAGAGCGTTCAGCGCAATCGAAACTTTCGATTGTCGTAAATTAATCGGAACCCCAGTGAAATATCATCACTCCATTAAAAGGATATAGGTTTGTTAATTCGCGTGTGTGAGACACGCGAACCGAGGCAGTTCCCTGGGCAGCCGTCTTCACTATCGCGGCGCAAGAGAGACATATTGCGAACAACCTTTGTACGGTATAGAATCCGAATACTGCTCTATGTATAGTCTTAAAGTCATGGAAAGTTGTGTTATCTACAGGATGTCGTCCGGAGAAATGTCTGCCCCACGCGAGCTCAGTGATTTTCGCGAATGAGACTGGGTTACTGCCAGGCGGATGGAGTAGTCTCGTCTATGGTTCGATACCCCTCCCCCGTTGTTCTCGTATGTGGAAATACGCGTAGGATCTGATAGCAGCAATGCAGCTGGTCAGCTGGGGTAGCCGCGAATTGCATAGGTGCAAATCTCTTTAGGGTTGCTTGAATTTCACAAGACCATCCGCCCCGGGTCCTACTAGTCGTCACCCTCTTAACAATGTAGCTTTTTTTTCACATGTTTCTCCATGAATACACGTGTATGTACCAGATAACTGGAAATGCACGTAGTGATTGCAAGCTAATTTATGATGCAGCATGGACTGGGCACAAAATGGGGTCATTTACCGGTCTATGAGGTTGGATCACGGTAAGATTCATGACCCGGAGTAAAGAGGTACGCCTCATTGAACTGGCACGGGGTTCGGTTATGCGACCAACTATTCACAGGAGAGGGAGCGTCGAAGTAATAACCCAATTGCGCTGGAGCCTGGGAGTCAACATTCAATGCCGGATCAAATCAACCAGTGGAGAGGGTTCATCAGTCTCTCCCTACGTTAATTCCCGTCGTATATGATGCGCACCCCATAAATAGTACCATCGCCACAATCTTTCTATGAATAGTCAATCACCGGGGAAACACGTGCCGGCGGGCTGGGGGTTTGACATTCAAAACGCGCGTAACCTCGCGTAGACACCCTATTTCCAGGAGTAATCGGAACCTTGTTTCAATTTTAACATGTAGCCTGAGGCCACCCCAAAGTTGGGACGCACATATCCTCCAAACCGAATTACCCTACTAAGCATCGATTGCTGAATGGCGTGCACAGTAATGCTCGACCTTCTGAGGCTTTGTTAAGGCGGTAGCAGGCAGCTCGTTAACCGTCGCTAAATTCCTACGGATCGGTGTAATCATTGGTTG
seq00005   GTAATGCAGTGCGCTGGGGAGCCAAATTCAAGCCCTATGCGGCCCCAAATAGCAGACACACCTTTATAATGTCTGGTAGTTGACTTGGTCGCAAGTCTTGGTGCTCTAAACTGGCGCACATGAACTTGGTATTGCGTCAACTGGGAGTGTCAGAGCGAACTCGTCCTCGGCAGAAGGAACAACTATCTAATACCTGCAGTCCGGTTCCTTTTGACAAAGCCGGTCCTTGGTGGTAGGGACATCCAATAAGTGAGCCAGTCCAATTTAAGGCATTGGTAAAAGAATCCCCGCGCATACCATTCATTAGTATATGGTCCAGTGGTGGCCCATCCGCGAACGACAGTCCGAGATAATCCTTCTTACGTCTGCGTATGACCCCCGACTAAAAGAACTTATAACCGTTCCCGTCGCGAGATGCGTGCTAAAGGTCAAAACTGCAGGGCCCGATCGCCGTTGATGAGCTTTAACCATATTGCGGTCGATTACTTGTCAGGATAAAATACGGATGATCGTATCTGCCAGGCCAGTAACTGGATCACATCGCCTACATAGGTGGTCACGGAAGATGATTAATCTTGGATACCCACCTGCCTATCAACGAAAGAAGGACCGGAGTACTCAATCATAAAGCACTAAATCTATGGCTCTCAATCCCTTATACCGCTAAGCCCACATGTTCTGGTAGTACGATTGGACTCCAAGCCTAATCTTGCAAGACTTGACGCCTCTAAAGCTCGCCCCTTGACCATGGAATCTGCCCCACCCGCTTCAAATCCAGTGTTCCCTCGAACAACAACCTTGTGGCAACATGACCCGCTCAAGCCTGATCATCTCTATGCATGCTAGTCTATCCTCAGATTGTAGTGACGATCGGAATATGATTGCCGTGTTCAACGTTCACAGTGGGAACGGGACGGCTCCCTGGGACTAGTTGACAACACGAGTGGAATTTCGTGCGTACATTTAAAGGTGTCGGGACAAGACAGGCAGTTACTCTGAACATCTGCCTCAAAGGGCGACCGAGCATCCGGGGTTTGCACCCTAAATATCTTAGAGCGTTCAGCGCAATCGAAACTTTCGATTGTCGTAAATTAATCGGAACCCCAGTGAAATATCATCACTCCATTAAAAGGATATAGGTTTGTTAATTCGCGTGTGTGAGACACGCGAACCGAGGCAGTTCCCTGGGCAGCCGTCTTCACTATCGCGGCGCAAGAGAGACATATTGCGAACAACCTTTGTACGGTATAGAATCCGAATACTGCTCTATGTATAGTCTTAAAGTCATGGAAAGTTGTGTTATCTACAGGATGTCGTCCGGAGAAATGTCTGCCCCACGCGAGCTCAGTGATTTTCGCGAATGAGACTGGGTTACTGCCAGGCGGATGGAGTAGTCTCGTCTATGGTTCGATACCCCTCCCCCGTTGTTCTCGTATGTGGAAATACGCGTAGGATCTGATAGCAGCAATGCAGCTGGTCAGCTGGGGTAGCCGCGAATTGCATAGGTGCAAATCTCTTTAGGGTTGCTTGAATTTCACAAGACCATCCGCCCCGGGTCCTACTAGTCGTCACCCTCTTAACAATGTAGCTTTTTTTTCACATGTTTCTCCATGAATACACGTGTATGTACCAGATAACTGGAAATGCACGTAGTGATTGCAAGCTAATTTATGATGCAGCATGGACTGGGCACAAAATGGGGTCATTTACCGGTCTATGAGGTTGGATCACGGTAAGATTCATGACCCGGAGTAAAGAGGTACGCCTCATTGAACTGGCACGGGGTTCGGTTATGCGACCAACTATTCACAGGAGAGGGAGCGTCGAATTAATAACCCAATTGCGCTGGAGCCTGGGAGTCAACATTCAATGCCGGATCAAATCAACCAGTGGAGAGGGTTCATCAGTCTCTCCCTACGTTAATTCCCGTCGTATATGATGCGCACCCCATAAATAGTACCATCGCCACAATCTTTCTATGAATAGTCAATCACCGGGGAAACACGTGCCGGCGGGCTGGGGGTTTGACATTCAAAACGCGCGTAACCTCGCGTAGACACCCTATTTCCAGGAGTAATCGGAACCTTGTTTTAATTTTAACATGTAGCCTGAGGCCACCCCAAAGTTGGGACGCACATATCCTCCAAACCGAATTACCCTACTAAGCATCGATTGCTGAATGGCGTGCACAGTAATGCTCGACCTTCTGAGGCTTTGTTAAGGCGGTAGCAGGCAGCTCGTTAACCGTCGCTAAATTCCTACGGATCGGTGTAATCATTGGTTG
seq00006   GTAATGCAGTGCGCTGGGGAGCCAAATTCAAGCCCTATGCGGCCCCAAATAGCAGACACACCTTTATAATGTCTGGTAGTTGACTTGGTCGCAAGTCTTGGTGCTCTAAACTGGCGCACATGAACTTGGTATTGCGTCAACTGGGAGTGTCAGAGCGAACTCGTCCTCGGCAGAAGGAACAACTATCTAATACCTGCAGTCCGGTTCCTTTTGACAAAGCCGGTCCTTGGTGGTAGGGACATCCAATAAGTGAGCCAGTCCAATTTAAGGCATTGGTAAAAGAATCCCCGCGCATACCATTCATTAGTATATGGTCCAGTGGTGGCCCATCCGCGAACGACAGTCCGAGATAATCCTTCTTACGTCTGCGTATGACCCCCGACTAAAAGAACTTATAACCGTTCCCGTCGCGAGATGCGTGCTAAAGGTCAAAACTGCAGGGCCCGATCGCCGTTGATGAGCTTTAACCATATTGCGGTCGATTACTTGTCAGGATAAAATACGGATGATCGTATCTGCCAGGCCAGTAACTGGATCACATCGCCTACATAGGTGGTCACGGAAGATGATTAATCTTGGATACCCACCTGCCTATCAACGAAAGAAGGACCGGAGTACTCAATCATAAAGCACTAAATCTATGGCTCTCAATCCCTTATACCGCTAAGCCCACATGTTCTGGTAGTACGATTGGACTCCAAGCCTAATCTTGCAAGACTTGACGCCTCTAAAGCTCGCCCCTTGACCATGGAATCTGCCCCACCCGCTTCAAATCCAGTGTTCCCTCGAACAACAACCTTGTGGCAACATGACCCGCTCAAGCCTGATCATCTCTATGCATGCTAGTCTATCCTCAGATTGTAGTGACGATCGGAATATGATTGCCGTGTTCAACGTTCACAGTGGGAACGGGACGGCTCCCTGGGACTAGTTGACAACACGAGTGGAATTTCGTGCGTACATTTAAAGGTGTCGGGACAAGACAGGCAGTTACTCTGAACATCTGCCTCAAAGGGCGACCGAGCATCCGGGGTTTGCACCCTAAATATCTTAGAGCGTTCAGCGCAATCGAAACTTTCGATTGTCGTAAATTAATCGGAACCCCAGTGAAATATCATCACTCCATTAAAAGGATATAGGTTTGTTAATTCGCGTGTGTGAGACACGCGAACCGAGGCAGTTCCCTGGGCAGCCGTCTTCACTATCGCGGCGCAAGAGAGACATATTGCGAACAACCTTTGTACGGTATAGAATCCGAATACTGCTCTATGTATAGTCTTAAAGTCATGGAAAGTTGTGTTATCTACAGGATGTCGTCCGGAGAAATGTCTGCCCCACGCGAGCTCAGTGATTTTCGCGAATGAGACTGGGTTACTGCCAGGCGGATGGAGTAGTCTCGTCTATGGTTCGATACCCCTCCCCCGTTGTTCTCGTATGTGGAAATACGCGTAGGATCTGATAGCAGCAATGCAGCTGGTCAGCTGGGGTAGCCGCGAATTGCATAGGTGCAAATCTCTTTAGGGTTGCTTGAATTTCACAAGACCATCCGCCCCGGGTCCTACTAGTCGTCACCCTCTTAACAATGTAGCTTTTTTTTCACATGTTTCTCCATGAATACACGTGTATGTACCAGATAACTGGAAATGCACGTAGTGATTGCAAGCTAATTTATGATGCAGCATGGACTGGGCACAAAATGGGGTCATTTACCGGTCTTTGAGGTTGGATCACGGTAAGATTCATGACCCGGAGTAAAGAGGTACGCCTCATTGAACTGGCACGGGGTTCGGTTATGCGACCAACTATTCACAGGAGAGGGAGCGTCGAAGTAATAACCCAATTGCGCTGGAGCCTGGGAGTCAACATTCAATGCCGGATCAAATCAACCAGTGGAGAGGGTTCATCAGTCTCTCCCTACGTTAATTCCCGTCGTATATGATGCGCACCCCATAAATAGTACCATCGCCACAATCTTTCTATGAATAGTCAATCACCGGGGAAACACGTGCCGGCGGGCTGGGGGTTTGACATTCAAAACGCGCGTAACCTCGCGTAGACACCCTATTTCCAGGAGTAATCGGAACCTTGTTTTAATTTTAACATGTAGCCTGAGGCCACCCCAAAGTTGGGACGCACATATCCTCCAAACCGAATTACCCTACTAAGCATCGATTGCTGAATGGCGTGCACAGTAATGCTCGACCTTCTGAGGCTTTGTTAAGGCGGTAGCAGGCAGCTCGTTAACCGTCGCTAAATTCCTACGGATCGGTGTAATCATTGGTTG
seq00007   GTAATGCAGTGCGCTGGGGAGCCAAATTCAAGCCCTATGCGGCCCCAAATAGCAGACACACCTTTATAATGTCTGGTAGTTGACTTGGTCGCAAGTCTTGGTGCTCTAAACTGGCGCACATGAACTTGGTATTGCGTCAACTGGGAGTGTCAGAGCGAACTCGTCCTCGGCAGAAGGAACAACTATCTAATACCTGCAGTCCGGTTCCTTTTGACAAAGCCGGTCCTTGGTGGTAGGGACATCCAATAAGTGAGCCAGTCCAATTTAAGGCATTGGTAAAAGAATCCCCGCGCATACCATTCATTAGTATATGGTCCAGTGGTGGCCCATCCGCGAACGACAGTCCGAGATAATCCTTCTTACGTCTGCGTATGACCCCCGACTAAAAGAACTTATAACCGTTCCCGTCGCGAGATGCGTGCTAAAGGTCAAAACTGCAGGGCCCGATCGCCGTTGATGAGCTTTAACCATATTGCGGTCGATTACTTGTCAGGATAAAATACGGATGATCGTATCTGCCAGGCCAGTAACTGGATCACATCGCCTACATAGGTGGTCACGGAAGATGATTAATCTTGGATACCCACCTGCCTATCAACGAAAGAAGGACCGGAGTACTCAATCATAAAGCACTAAATCTATGGCTCTCAATCCCTTATACCGCTAAGCCCACATGTTCTGGTAGTACGATTGGACTCCAAGCCTAATCTTGCAAGACTTGACGCCTCTAAAGCTCGCCCCTTGACCATGGAATCTGCCCCACCCGCTTCAAATCCAGTGTTCCCTCGAACAACAACCTTGTGGCAACATGACCCGCTCAAGCCTGATCATCTCTATGCATGCTAGTCTATCCTCAGATTGTAGTGACGATCGGAATATGATTGCCGTGTTCAACGTTCACAGTGGGAACGGGACGGCTCCCTGGGACTAGTTGACAACACGAGTGGAATTTCGTGCGTACATTTAAAGGTGTCGGGACAAGACAGGCAGTTACTCTGAACATCTGCCTCAAAGGGCGACCGAGCATCCGGGGTTTGCACCCTAAATATCTTAGAGCGTTCAGCGCAATCGAAACTTTCGATTGTCGTAAATTAATCGGAACCCCAGTGAAATATCATCACTCCATTAAAAGGATATAGGTTTGTTAATTCGCGTGTGTGAGACACGCGAACCGAGGCAGTTCCCTGGGCAGCCGTCTTCACTATCGCGGCGCAAGAGAGACATATTGCGAACAACTTTTGTACGGTATAGAATCCGAATACTGCTCTATGTATAGTCTTAAAGTCATGGAAAGTTGTGTTATCTACAGGATGTCGTCCGGAGAAATGTCTGCCCCACGCGAGCTCAGTGATTTTCGCGAATGAGACTGGGTTACTGCCAGGCGGATGGAGTAGTCTCGTCTATGGTTCGATACCCCTCCCCCGTTGTTCTCGTATGTGGAAATACGCGTAGGATCTGATAGCAGCAATGCAGCTGGTCAGCTGGGGTAGCCGCGAATTGCATAGGTGCAAATCTCTTTAGGGTTGCTTGAATTTCACAAGACCATCCGCCCCGGGTCCTACTAGTCGTCACCCTCTTAACAATGTAGCTTTTTTTTCACATGTTTCTCCATGAATACACGTGTATGTACCAGATAACTGGAAATGCACGTAGTGATTGCAAGCTAATTTATGATGCAGCATGGACTGGGCACAAAATGGGGTCATTTACCGGTCTATGAGGTTGGATCACGGTAAGATTCATGACCCGGAGTAAAGAGGTACGCCTCATTGAACTGGCACGGGGTTCGGTTATGCGACCAACTATTCACAGGAGAGGGAGCGTCGAAGTAATAACCCAATTGCGCTGGAGCCTGGGAGTCAACATTCAATGCCGGATCAAATCAACCAGTGGAGAGGGTTCATCAGTCTCTCCCTACGTTAATTCCCGTCGTATATGATGCGCACCCCATAAATAGTACCATCGCCACAATCTTTCTATGAATAGTCAATCACCGGGGAAACACGTGCCGGCGGGCTGGGGGTTTGACATTCAAAACGCGCGTAACCTCGCGTAGACACCCTATTTCCAGGAGTAATCGGAACCTTGTTTTAATTTTAACATGTAGCCTGAGGCCACCCCAAAGTTGGGACGCACATATCCTCCAAACCGAATTACCCTACTAAGCATCGATTGCTGAATGGCGTGCACAGTAATGCTCGACCTTCTGAGGCTTTGTTAAGGCGGTAGCAGGCAGCTCGTTAACCGTCGCTAAATTCCTACGGATCGGTGTAATCATTGGTTG
seq00008   GTAATGCAGTGCGCTGGGGAGCCAAATTCAAGCCCTATGCGGCCCCAAATAGCAGACACACCTTTATAATGTCTGGTAGTTGACTTGGTCGCAAGTCTTGGTGCTCTAAACTGGCGCACATGAACTTGGTATTGCGTCAACTGGGAGTGTCAGAGCGAACTCGTCCTCGGCAGAAGGAACAACTATCTAATACCTGCAGTCCGGTTCCTTTTGACAAAGCCGGTCCTTGGTGGTAGGGACATCCAATAAGTGAGCCAGTCCACTTTAAGGCATTGGTAAAAGAATCCCCGCGCATACCATTCATTAGTATATGGTCCAGTGGTGGCCCATCCGCGAACGACAGTCCGAGATAATCCTTCTTACGTCTGCGTATGACCCCCGACTAAAAGAACTTATAACCGTTCCCGTCGCGAGATGCGTGCTAAAGGTCAAAACTGCAGGGCCCGATCGCCGTTGATGAGCTTTAACCATATTGCGGTCGATTACTTGTCAGGATAAAATACGGATGATCGTATCTGCCAGGCCAGTAACTGGATCACATCGCCTACATAGGTGGTCACGGAAGATGATTAATCTTGGATACCCACCTGCCTATCAACGAAAGAAGGACCGGAGTACTCAATCATAAAGCACTAAATCTATGGCTCTCAATCCCTTATACCGCTAAGCCCACATGTTCTGGTAGTACGATAGGACTCCAAGCCTAATCTTGCAAGACTTGACGCCTCTAAAGCTCGCCCCTTGACCATGGAATCTGCCCCACCCGCTTCAAATCCAGTGTTCCCTCGAACAACAACCTTGTGGCAACATGACCCGCTCAAGCCTGATCATCTCTATGCATGCTAGTCTATCCTCAGATTGTAGTGACGATCGGAATATGATTGCCGTGTTCAACGTTCACAGTGGGAACGGGACGGCTCCCTGGGACTAGTTGACAACACGAGTGGAATTTCGTGCGTACATTTAAAGGTGTCGGGACAAGACAGGCAGTTACTCTGAACATCTGCCTCAAAGGGCGACCGAGCATCCGGGGTTTGCACCCTAAATATCTTAGAGCGTTCAGCGCAATCGAAACTTTCGATTGTCGTAAATTAATCGGAACCCCAGTGAAATATCATCACTCCATTAAAAGGATATAGGTTTGTTAATTCGCGTGTGTGAGACACGCGAACCGAGGCAGTTCCCTGGGCAGCCGTCTTCACTATCGCGGCGCAAGAGAGACATATTGCGAACAACCTTTGTACGGTATAGAATCCGAATACTGCTCTATGTATAGTCTTAAAGTCATGGAAAGTTGTGTTATCTACAGGATGTCGTCCGGAGAAATGTCTGCCCCACGCGAGCTCAGTGATTTTCGCGAATGAGACTGGGTTACTGCCAGGCGGATGGAGTAGTCTCGTCTATGGTTCGATACCCCTCCCCCGTTGTTCTCGTATGTGGAAATACGCGTAGGATCTGATAGCAGCAATGCAGCTGGTCAGCTGGGGTAGCCGCGAATTGCATAGGTGCAAATCTCTTTAGGGTTGCTTGAATTTCACAAGACCATCCGCCCCGGGTCCTACTAGTCGTCACCCTCTTAACAATGTAGCTTTTTTTTCACATGTTTCTCCATGAATACACGTGTATGTACCAGATAACTGGAAATGCACGTAGTGATTGCAAGCTAATTTATGATGCAGCATGGACTGGGCACAAAATGGGGTCATTTACCGGTCTATGAGGTTGGATCACGGTAAGATTCATGACCCGGAGTAAAGAGGTACGCCTCATTGAACTGGCACGGGGTTCGGTTATGCGACCAACTATTCACAGGAGAGGGAGCGTCGAAGTAATAACCCAATTGCGCTGGAGCCTGGGAGTCAACATTCAATGCCGGATCAAATCAACCAGTGGAGAGGGTTCATCAGTCTCTCCCTACGTTAATTCCCGTCGTATATGATGCGCACCCCATAAATAGTACCATCGCCACAATCTTTCTATGAATAGTCAATCACCGGGGAAACACGTGCCGGCGGGCTGGGGGTTTGACATTCAAAACGCGCGTAACCTCGCGTAGACACCCTATTTCCAGGAGTAATCGGAACCTTGTTTCAATTTTAACATGTAGCCTGAGGCCACCCCAAAGTTGGGACGCACATATCCTCCAAACCGAATTACCCTACTAAGCATCGATTGCTGAATGGCGTGCACAGTAATGCTCGACCTTCTGAGGCTTTGTTAAGGCGGTAGCAGGCAGCTCGTTAACCGTCGCTAAATTCCTACGGATCGGTGTAATCATTGGTTG
seq00009   GTAATGCAGTGCGCTGGGGAGCCAAATTCAAGCCCTATGCGGCCCCAAATAGCAGACACACCTTTATAATGTCTGGTAGTTGACTTGGTCGCAAGTCTTGGTGCTCTAAACTGGCGCACATGAACTTGGTATTGCGTCAACTGGGAGTGTCAGAGCGAACTCGTCCTCGGCAGAAGGAACAACTATCTAATACCTGCAGTCCGGTTCCTTTTGACAAAGCCGGTCCTTGGTGGTAGGGACATCCAATAAGTGAGCCAGTCCACTTTAAGGCATTGGTAAAAGAATCCCCGCGCATACCATTCATTAGTATATGGTCCAGTGGTGGCCCATCCGCGAACGACAGTCCGAGATAATCCTTCTTACGTCTGCGTATGACCCCCGACTAAAAGAACTTATAACCGTTCCCGTCGCGAGATGCGTGCTAAAGGTCAAAACTGCAGGGCCCGATCGCCGTTGATGAGCTTTAACCATATTGCGGTCGATTACTTGTCAGGATAAAATACGGATGATCGTATCTGCCAGGCCAGTAACTGGATCACATCGCCTACATAGGTGGTCACGGAAGATGATTAATCTTGGATACCCACCTGCCTATCAACGAAAGAAGGACCGGAGTACTCAATCATAAAGCACTAAATCTATGGCTCTCAATCCCTTATACCGCTAAGCCCACATGTTCTGGTAGTACGATTGGACTCCAAGCCTAATCTTGCAAGACTTGACGCCTCTAAAGCTCGCCCCTTGACCATGGAATCTGCCCCACCCGCTTCAAATCCAGTGTTCCCTCGAACAACAACCTTGTGGCAACATGACCCGCTCAAGCCTGATCATCTCTATGCATGCTAGTCTATCCTCAGATTGTAGTGACGATCGGAATATGATTGCCGTGTTCAACGTTCACAGTGGGAACGGGACGGCTCCCTGGGACTAGTTGACAACACGAGTGGAATTTCGTGCGTACATTTAAAGGTGTCGGGACAAGACAGGCAGTTACTCTGAACATCTGCCTCAAAGGGCGACCGAGCATCCGGGGTTTGCACCCTAAATATCTTAGAGCGTTCAGCGCAATCGAAACTTTCGATTGTCGTAAATTAATCGGAACCCCAGTGAAATATCATCACTCCATTAAAAGGATATAGGTTTGTTAATTCGCGTGTGTGAGACACGCGAACCGAGGCAGTTCCCTGGGCAGCCGTCTTCACTATCGCGGCGCAAGAGAGACATATTGCGAACAACCTTTGTACGGTATAGAATCCGAATACTGCTCTATGTATAGTCTTAAAGTCATGGAAAGTTGTGTTATCTACAGGATGTCGTCCGGAGAAATGTCTGCCCCACGCGAGCTCAGTGATTTTCGCGAATGAGACTGGGTTACTGCCAGGCGGATGGAGTAGTCTCGTCTATGGTTCGATACCCCTCCCCCGTTGTTCTCGTATGTGGAAATACGCGTAGGATCTGATAGCAGCAATGCAGCTGGTCAGCTGGGGTAGCCGCGAATTGCATAGGTGCAAATCTCTTTAGGGTTGCTTGAATTTCACAAGACCATCCGCCCCGGGTCCTACTAGTCGTCACCCTCTTAACAATGTAGCTTTTTTTTCACATGTTTCTCCATGAATACACGTGTATGTACCAGATAACTGGAAATGCACGTAGTGATTGCAAGCTAATTTATGATGCAGCATGGACTGGGCACAAAATGGGGTCATTTACCGGTCTATGAGGTTGGATCACGGTAAGATTCATGACCCGGAGTAAAGAGGTACGCCTCATTGAACTGGCACGGGGTTCGGTTATGCGACCAACTATTCACAGGAGAGGGAGCGTCGAAGTAATAACCCAATTGCGCTGGAGCCTGGGAGTCAACATTCAATGCCGGATCAAATCAACCAGTGGAGAGGGTTCATCAGTCTCTCCCTACGTTAATTCCCGTCGTATATGATGCGCACCCCATAAATAGTACCATCGCCACAATCTTTCTATGAATAGTCAATCACCGGGGAAACACGTGCCGGCGGGCTGGGGGTTTGACATTCAAAACGCGCGTAACCTCGCGTAGACACCCTATTTCCAGGAGTAATCGGAACCTTGTTTCAATTTTAACATGTAGCCTGAGGCCACCCCAAAGTTGGGACGCACATATCCTCCAAACCGAATTACCCTACTAAGCATCGATTGCTGAATGGCGTGCACAGTAATGCTCGACCTTCTGAGGCTTTGTTAAGGCGGTAGCAGGCAGCTCGTTAACCGTCGCTAAATTCCTACGGATCGGTGTAATCATTGGTTG
seq00010   GTAATGCAGTGCGCTGGGGAGCCAAATTCAAGCCCTATGCGGCCCCAAATAGCAGACACACCTTTATAATGTCTGGTAGTTGACTTGGTCGCAAGTCTTGGTGCTCTAAACTGGCGCACATGAACTTGGTATTGCGTCAACTGGGAGTGTCAGAGCGAACTCGTCCTCGGCAGAAGGAACAACTATCTAATACCTGCAGTCCGGTTCCTTTTGACAAAGCCGGTCCTTGGTGGTAGGGACATCCAATAAGTGAGCCAGTCCAATTTAAGGCATTGGTAAAAGAATCCCCGCGCAGACCATTCATTAGTATATGGTCCAGTGGTGGCCCATCCGCGAACGACAGTCCGAGATAATCCTTCTTACGTCTGCGTATGACCCCCGACTAAAAGAACTTATAACCGTTCCCGTCGCGAGATGCGTGCTAAAGGTCAAAACTGCAGGGCCCGATCGCCGTTGATGAGCTTTAACCATATTGCGGTCGATTACTTGTCAGGATAAAATACGGATGATCGTATCTGCCAGGCCAGTAACTGGATCACATCGCCTACATAGGTGGTCACGGAAGATGATTAATCTTGGATACCCACCTGCCTATCAACGAAAGAAGGACCGGAGTACTCAATCATAAAGCACTAAATCTATGGCTCTCAATCCCTTATACCGCTAAGCCCACATGTTCTGGTAGTACGATTGGACTCCAAGCCTAATCTTGCAAGACTTGACGCCTCTAAAGCTCGCCCCTTGACCATGGAATCTGCCCCACCCGCTTCAAATCCAGTGTTCCCTCGAACAACAACCTTGTGGCAACATGACCCGCTCAAGCCTGATCATCTCTATGCATGCTAGTCTATCCTCAGATTGTAGTGACGATCGGAATATGATTGCCGTGTTCAACGTTCACAGTGGGAACGGGACGGCTCCCTGGGACTAGTTGACAACACGAGTGGAATTTCGTGCGTACATTTAAAGGTGTCGGGACAAGACAGGCAGTTACTCTGAACATCTGCCTCAAAGGGCGACCGAGCATCCGGGGTTTGCACCCTAAATATCTTAGAGCGTTCAGCGCAATCGAAACTTTCGATTGTCGTAAATTAATCGGAACCCCAGTGAAATATCATCACTCCATTAAAAGGATATAGGTTTGTTAATTCGCGTGTGTGAGACACGCGAACCGAGGCAGTTCCCTGGGCAGCCGTCTTCACTATCGCGGCGCAAGAGAGACATATTGCGAACAACCTTTGTACGGTATAGAATCCGAATACTGCTCTATGTATAGTCTTAAAGTCATGGAAAGTTGTGTTATCTACAGGATGTCGTCCGGAGAAATGTCTGCCCCACGCGAGCTCAGTGATTTTCGCGAATGAGACTGGGTTACGGCCAGGCGGATGGAGTAGTCTCGTCTATGGTTCGATACCCCTCCCCCGTTGTTCTCGTATGTGGAAATACGCGTAGGATCTGATAGCAGCAATGCAGCTGGTCAGCTGGGGTAGCCGCGAATTGCATAGGTGCAAATCTCTTTAGGGTTGCTTGAATTTCACAAGACCATCCGCCCCGGGTCCTACTAGTCGTCACCCTCTTAACAATGTAGCTTTTTTTTCACATGTTTCTCCATGAATACACGTGTATGTACCAGATAACTGGAAATGCACGTAGTGATTGCAAGCTAATTTATGATGCAGCATGGACTGGGCACAAAATGGGGTCATTTACCGGTCTATGAGGTTGGATCACGGTAAGATTCATGACCCGGAGTAAAGAGGTACGCCTCATTGAACTGGCACGGGGTTCGGTTATGCGACCAACTATTCACAGGAGAGGGAGCGTCGAAGTAATAACCCAATTGCGCTGGAGCCTGGGAGTCAACATTCAATGCCGGATCAAATCAACCAGTGGAGAGGGTTCATCAGTCTCTCCCTACGTTAATTCCCGTCGTATATGATGCGCACCCCATAAATAGTACCATCGCCACAATCTTTCTATGAATAGTCAATCACCGGGGAAACACGTGCCGGCGGGCTGGGGGTTTGACATTCAAAACGCGCGTAACCTCGCGTAGACACCCTATTTCCAGGAGTAATCGGAACCTTGTTTTAATTTTAACATGTAGCCTGAGGCCACCCCAAAGTTGGGACGCACATATCCTCCAAACCGAATTACCCTACTAAGCATCGATTGCTGAATGGCGTGCACAGTAATGCTCGACCTTCTGAGGCTTTGTTAAGGCGGTAGCAGGCAGCTCGTTAACCGTCGCTAAATTCCTACGGATCGGTGTAATCATTGGTTG
seq00011   GTAATGCAGTGCGCTGGGGAGCCAAATTCAAGCCCTATGCGGCCCCAAATAGCAGACACACCTTTATAATGTCTGGTAGTTGACTTGGTCGCAAGTCTTGGTGCTCTAAACTGGCGCACATGAACTTGGTATTGCGTCAACTGGGAGTGTCAGAGCGAACTCGTCCTCGGCAGAAGGAACAACTATCTAATACCTGCAGTCCGGTTCCTTTTGACAAAGCCGGTCCTTGGTGGTAGGGACATCCAATAAGTGAGCCAGTCCAATTTAAGGCATTGGTAAAAGAATCCCCGCGCATACCATTCATTAGTATATGGTCCAGTGGTGGCCCATCCGCGAACGACAGTCCGAGATAATCCTTCTTACGTCTGCGTATGACCCCCGACTAAAAGAACTTATAACCGTTCCCGTCGCGAGATGCGTGCTAAAGGTCAAAACTGCAGGGCCCGATCGCCGTTGATGAGCTTTAACCATATTGCGGTCGATTACTTGTCAGGATAAAATACGGATGATCGTATCTGCCAGGCCAGTAACTGGATCACATCGCCTACATAGGTGGTCACGGAAGATGATTAATCTTGGATACCCACCTGCCTATCAACGAAAGAAGGACCGGAGTACTCAATCATAAAGCACTAAATCTATGGCTCTCAATCCCTTATACCGCTAAGCCCACATGTTCTGGTAGTACGATTGGACTCCAAGCCTAATCTTGCAAGACTTGACGCCTCTAAAGCTCGCCCCTTGACCATGGAATCTGCCCCACCCGCTTCAAATCCAGTGTTCCCTCGAACAACAACCTTGTGGCAACATGACCCGCTCAAGCCTGATCATCTCTATGCATGCTAGTCTATCCTCAGATTGTAGTGACGATCGGAATATGATTGCCGTGTTCAACGTTCACAGTGGGAACGGGACGGCTCCCTGGGACTAGTTGACAACACGAGTGGAATTTCGTGCGTACATTTAAAGGTGTCGGGACAAGACAGGCAGTTACTCTGAACATCTGCCTCAAAGGGCGACCGAGCATCCGGGGTTTGCACCCTAAATATCTTAGAGCGTTCAGCGCAATCGAAACTTTCGATTGTCGTAAATTAATCGGAACCCCAGTGAAATATCATCACTCCATTAAAAGGATATAGGTTTGTTAATTCGCGTGTGTGAGACACGCGAACCGAGGCAGTTCCCTGGGCAGCCGTCTTCACTATCGCGGCGCAAGAGAGACATATTGCGAACAACCTTTGTACGGTATAGAATCCGAATACTGCTCTATGTATAGTCTTAAAGTCATGGAAAGTTGTGTTATCTACAGGATGTCGTCCGGAGAAATGTCTGCCCCACGCGAGCTCAGTGATTTTCGCGAATGAGACTGGGTTACTGCCAGGCGGATGGAGTAGTCTCGTCTATGGTTCGATACCCCTCCCCCGTTGTTCTCGTATGTGGAAATACGCGTAGGATCTGATAGCAGCAATGCAGCTGGTCAGCTGGGGTAGCCGCGAATTGCATAGGTGCAAATCTCTTTAGGGTTGCTTGAATTTCACAAGACCATCCGCCCCGGGTCCTACTAGTCGTCACCCTCTTAACAATGTAGCTTTTTTTTCACATGTTTCTCCATGAATACACGTGTATGTACCAGATAACTGGAAATGCACGTAGTGATTGCAAGCTAATTTATGATGCAGCATGGACTGGGCACAAAATGGGGTCATTTACCGGTCTATGAGGTTGGATCACGGTAAGATTCATGACCCGGAGTAAAGAGGTACGCCTCATTGAACTGGCACGGGGTTCGGTTATGCGACCAACTATTCACAGGAGAGGGAGCGTCGAAGTAATAACCCAATTGCGCTGGAGCCTGGGAGTCAACATTCAATGCCGGATCAAATCAACCAGTGGAGAGGGTTCATCAGTCTCTCCCTACGTTAATTCCCGTCGTATATGATGCGCACCCCATAAATAGTACCATCGCCACAATCTTTCTATGAATAGTCAATCACCGGGGAAACACGTGCCGGCGGGCTGGGGGTTTGACATTCAAAACGCGCGTAACCTCGCGTAGACACCCTATTTCCAGGAGTAATCGGAACCTTGTTTTAATTTTAACATGTAGCCTGAGGCCACCCCAAAGTTGGGACGCACATATCCTCCAAACCGAATTACCCTACTAAGCATCGATTGCTGAATGGCGTGCACAGTAATGCTCGACCTTCTGAGGCTTTGTTAAGGCGGTAGCAGGCAGCTCGTTAACCGTCGCTAAATTCCTACGGATCGGTGTAATCATTGGTTG
seq00012   GTAATGCAGTGCGCTGGGGAGCCAAATTCAAGCCCTATGCGGCCCCAAATAGCAGACACACCTTTATAATGTCTGGTAGTTGACTTGGTCGCAAGTCTTGGTGCTCTAAACTGGCGCACATGAACTTGGTATTGCGTCAACTGGGAGTGTCAGAGCGAACTCGTCCTCGGCAGAAGGAACAACTATCTAATACCTGCAGTCCGGTTCCTTTTGACAAAGCCGGTCCTTGGTGGTAGGGACATCCAATAAGTGAGCCAGTCCACTTTAAGGCATTGGTAAAAGAATCCCCGCGCATACCATTCATTAGTATATGGTCCAGTGGTGGCCCATCCGCGAACGACAGTCCGAGATAATCCTTCTTACGTCTGCGTATGACCCCCGACTAAAAGAACTTATAACCGTTCCCGTCGCGAGATGCGTGCTAAAGGTCAAAACTGCAGGGCCCGATCGCCGTTGATGAGCTTTAACCATATTGCGGTCGATTACTTGTCAGGATAAAATACGGATGATCGTATCTGCCAGGCCAGTAACTGGATCACATCGCCTACATAGGTGGTCACGGAAGATGATTAATCTTGGATACCCACCTGCCTATCAACGAAAGAAGGACCGGAGTACTCAATCATAAAGCACTAAATCTATGGCTCTCAATCCCTTATACCGCTAAGCCCACATGTTCTGGTAGTACGATTGGACTCCAAGCCTAATCTTGCAAGACTTGACGCCTCTAAAGCTCGCCCCTTGACCATGGAATCTGCCCCACCCGCTTCAAATCCAGTGTTCCCTCGAACAACAACCTTGTGGCAACATGACCCGCTCAAGCCTGATCATCTCTATGCATGCTAGTCTATCCTCAGATTGTAGTGACGATCGGAATATGATTGCCGTGTTCAACGTTCACAGTGGGAACGGGACGGCTCCCTGGGACTAGTTGACAACACGAGTGGAATTTCGTGCGTACATTTAAAGGTGTCGGGACAAGACAGGCAGTTACTCTGAACATCTGCCTCAAAGGGCGACCGAGCATCCGGGGTTTGCACCCTAAATATCTTAGAGCGTTCAGCGCAATCGAAACTTTCGATTGTCGTAAATTAATCGGAACCCCAGTGAAATATCATCACTCCATTAAAAGGATATAGGTTTGTTAATTCGCGTGTGTGAGACACGCGAACCGAGGCAGTTCCCTGGGCAGCCGTCTTCACTATCGCGGCGCAAGAGAGACATATTGCGAACAACCTTTGTACGGTATAGAATCCGAATACTGCTCTATGTATAGTCTTAAAGTCATGGAAAGTTGTGTTATCTACAGGATGTCGTCCGGAGAAATGTCTGCCCCACGCGAGCTCAGTGATTTTCGCGAATGAGACTGGGTTACTGCCAGGCGGATGGAGTAGTCTCGTCTATGGTTCGATACCCCTCCCCCGTTGTTCTCGTATGTGGAAATACGCGTAGGATCTGATAGCAGCAATGCAGCTGGTCAGCTGGGGTAGCCGCGAATTGCATAGGTGCAAATCTCTTTAGGGTTGCTTGAATTTCACAAGACCATCCGCCCCGGGTCCTACTAGTCGTCACCCTCTTAACAATGTAGCTTTTTTTTCACATGTTTCTCCATGAATACACGTGTATGTACCAGATAACTGGAAATGCACGTAGTGATTGCAAGCTAATTTATGATGCAGCATGGACTGGGCACAAAATGGGGTCATTTACCGGTCTATGAGGTTGGATCACGGTAAGATTCATGACCCGGAGTAAAGAGGTACGCCTCATTGAACTGGCACGGGGTTCGGTTATGCGACCAACTATTCACAGGAGAGGGAGCGTCGAAGTAATAACCCAATTGCGCTGGAGCCTGGGAGTCAACATTCAATGCCGGATCAAATCAACCAGTGGAGAGGGTTCATCAGTCTCTCCCTACGTTAATTCCCGTCGTATATGATGCGCACCCCATAAATAGTACCATCGCCACAATCTTTCTATGAATAGTCAATCACCGGGGAAACACGTGCCGGCGGGCTGGGGGTTTGACATTCAAAACGCGCGTAACCTCGCGTAGACACCCTATTTCCAGGAGTAATCGGAACCTTGTTTCAATTTTAACATGTAGCCTGAGGCCACCCCAAAGTTGGGACGCACATATCCTCCAAACCGAATTACCCTACTAAGCATCGATTGCTGAATGGCGTGCACAGTAATGCTCGACCTTCTGAGGCTTTGTTAAGGCGGTAGCAGGCAGCTCGTTAACCGTCGCTAAATTCCTACGGATCGGTGTAATCATTGGTTG
seq00013   GTAATGCAGTGCGCTGGGGAGCCAAATTCAAGCCCTATGCGGCCCCAAATAGCAGACACACCTTTATAATGTCTGGTAGTTGACTTGGTCGCAAGTCTTGGTGCTCTAAACTGGCGCACATGAACTTGGTATTGCGTCAACTGGGAGTGTCAGAGCGAACTCGTCCTCGGCAGAAGGAACAACTATCTAATACCTGCAGTCCGGTTCCTTTTGACAAAGCCGGTCCTTGGTGGTAGGGACATCCAATAAGTGAGCCAGTCCACTTTAAGGCATTGGTAAAAGAATCCCCGCGCATACCATTCATTAGTATATGGTCCAGTGGTGGCCCATCCGCGAACGACAGTCCGAGATAATCCTTCTTACGTCTGCGTATGACCCCCGACTAAAAGAACTTATAACCGTTCCCGTCGCGAGATGCGTGCTAAAGGTCAAAACTGCAGGGCCCGATCGCCGTTGATGAGCTTTAACCATATTGCGGTCGATTACTTGTCAGGATAAAATACGGATGATCGTATCTGCCAGGCCAGTAACTGGATCACATCGCCTACATAGGTGGTCACGGAAGATGATTAATCTTGGATACCCACCTGCCTATCAACGAAAGAAGGACCGGAGTACTCAATCATAAAGCACTAAATCTATGGCTCTCAATCCCTTATACCGCTAAGCCCACATGTTCTGGTAGTACGATTGGACTCCAAGCCTAATCTTGCAAGACTTGACGCCTCTAAAGCTCGCCCCTTGACCATGGAATCTGCCCCACCCGCTTCAAATCCAGTGTTCCCTCGAACAACAACCTTGTGGCAACATGACCCGCTCAAGCCTGATCATCTCTATGCATGCTAGTCTATCCTCAGATTGTAGTGACGATCGGAATATGATTGCCGTGTTCAACGTTCACAGTGGGAACGGGACGGCTCCCTGGGACTAGTTGACAACACGAGTGGAATTTCGTGCGTACATTTAAAGGTGTCGGGACAAGACAGGCAGTTACTCTGAACATCTGCCTCAAAGGGCGACCGAGCATCCGGGGTTTGCACCCTAAATATCTTAGAGCGTTCAGCGCAATCGAAACTTTCGATTGTCGTAAATTAATCGGAACCCCAGTGAAATATCATCACTCCATTAAAAGGATATAGGTTTGTTAATTCGCGTGTGTGAGACACGCGAACCGAGGCAGTTCCCTGGGCAGCCGTCTTCACTATCGCGGCGCAAGAGAGACATATTGCGAACAACCTTTGTACGGTATAGAATCCGAATACTGCTCTATGTATAGTCTTAAAGTCATGGAAAGTTGTGTTATCTACAGGATGTCGTCCGGAGAAATGTCTGCCCCACGCGAGCTCAGTGATTTTCGCGAATGAGACTGGGTTACTGCCAGGCGGATGGAGTAGTCTCGTCTATGGTTCGATACCCCTCCCCCGTTGTTCTCGTATGTGGAAATACGCGTAGGATCTGATAGCAGCAATGCAGCTGGTCAGCTGGGGTAGCCGCGAATTGCATAGGTGCAAATCTCTTTAGGGTTGCTTGAATTTCACAAGACCATCCGCCCCGGGTCCTACTAGTCGTCACCCTCTTAACAATGTAGCTTTTTTTTCACATGTTTCTCCATGAATACACGTGTATGTACCAGATAACTGGAAATGCACGTAGTGATTGCAAGCTAATTTATGATGCAGCATGGACTGGGCACAAAATGGGGTCATTTACCGGTCTATGAGGTTGGATCACGGTAAGATTCATGACCCGGAGTAAAGAGGTACGCCTCATTGAACTGGCACGGGGTTCGGTTATGCGACCAACTATTCACAGGAGAGGGAGCGTCGAAGTAATAACCCAATTGCGCTGGAGCCTGGGAGTCAACATTCAATGCCGGATCAAATCAACCAGTGGAGAGGGTTCATCAGTCTCTCCCTACGTTAATTCCCGTCGTATATGATGCGCACCCCATAAATAGTACCATCGCCACAATCTTTCTATGAATAGTCAATCACCGGGGAAACACGTGCCGGCGGGCTGGGGGTTTGACATTCAAAACGCGCGTAACCTCGCGTAGACACCCTATTTCCAGGAGTAATCGGAACCTTGTTTCAATTTTAACATGTAGCCTGAGGCCACCCCAAAGTTGGGACGCACATATCCTCCAAACCGAATTACCCTACTAAGCATCGATTGCTGAATGGCGTGCACAGTAATGCTCGACCTTCTGAGGCTTTGTTAAGGCGGTAGCAGGCAGCTCGTTAACCGTCGCTAAATTCCTACGGATCGGTGTAATCATTGGTTG
seq00014   GTAATGCAGTGCGCTGGGGAGCCAAATTCAAGCCCTATGCGGCCCCAAATAGCAGACACACCTTTATAATGTCTGGTAGTTGACTTGGTCGCAAGTCTTGGTGCTCTAAACTGGCGCACATGAACTTGGTATTGCGTCAACTGGGAGTGTCAGAGCGAACTCGTCCTCGGCAGAAGGAACAACTATCTAATACCTGCAGTCCGGTTCCTTTTGACAAAGCCGGTCCTTGGTGGTAGGGACATCCAATAAGTGAGCCAGTCCAATTTAAGGCATTGGTAAAAGAATCCCCGCGCATACCATTCATTAGTATATGGTCCAGTGGTGGCCCATCCGCGAACGACAGTCCGAGATAATCCTTCTTACGTCTGCGTATGACCCCCGACTAAAAGAACTTATAACCGTTCCCGTCGCGAGATGCGTGCTAAAGGTCAAAACTGCAGGGCCCGATCGCCGTTGATGAGCTTTAACCATATTGCGGTCGATTACTTGTCAGGATAAAATACGGATGATCGTATCTGCCAGGCCAGTAACTGGATCACATCGCCTACATAGGTGGTCACGGAAGATGATTAATCTTGGATACCCACCTGCCTATCAACGAAAGAAGGACCGGAGTACTCAATCATAAAGCACTAAATCTATGGCTCTCAATCCCTTATACCGCTAAGCCCACATGTTCTGGTAGTACGATTGGACTCCAAGCCTAATCTTGCAAGACTTGACGCCTCTAAAGCTCGCCCCTTGACCATGGAATCTGCCCCACCCGCTTCAAATCCAGTGTTCCCTCGAACAACAACCTTGTGGCAACATGACCCGCTCAAGCCTGATCATCTCTATGCATGCTAGTCTATCCTCAGATTGTAGTGACGATCGGAATATGATTGCCGTGTTCAACGTTCACAGTGGGAACGGGACGGCTCCCTGGGACTAGTTGACAACACGAGTGGAATTTCGTGCGTACATTTAAAGGTGTCGGGACAAGACAGGCAGTTACTCTGAACATCTGCCTCAAAGGGCGACCGAGCATCCGGGGTTTGCACCCTAAATATCTTAGAGCGTTCAGCGCAATCGAAACTTTCGATTGTCGTAAATTAATCGGAACCCCAGTGAAATATCATCACTCCATTAAAAGGATATAGGTTTGTTAATTCGCGTGTGTGAGACACGCGAACCGAGGCAGTTCCCTGGGCAGCCGTCTTCACTATCGCGGCGCAAGAGAGACATATTGCGAACAACCTTTGTACGGTATAGAATCCGAATACTGCTCTATGTATAGTCTTAAAGTCATGGAAAGTTGTGTTATCTACAGGATGTCGTCCGGAGAAATGTCTGCCCCACGCGAGCTCAGTGATTTTCGCGAATGAGACTGGGTTACTGCCAGGCGGATGGAGTAGTCTCGTCTATGGTTCGATACCCCTCCCCCGTTGTTCTCGTATGTGGAAATACGCGTAGGATCTGATAGCAGCAATGCAGCTGGTCAGCTGGGGTAGCCGCGAATTGCATAGGTGCAAATCTCTTTAGGGTTGCTTGAATTTCACAAGACCATCCGCCCCGGGTCCTACTAGTCGTCACCCTCTTAACAATGTAGCTTTTTTTTCACATGTTTCTCCATGAATACACGTGTATGTACCAGATAACTGGAAATGCACGTAGTGATTGCAAGCTAATTTATGATGCAGCATGGACTGGGCACAAAATGGGGTCATTTACCGGTCTATGAGGTTGGATCACGGTAAGATTCATGACCCGGAGTAAAGAGGTACGCCTCATTGAACTGGCACGGGGTTCGGTTATGCGACCAACTATTCACAGGAGAGGGAGCGTCGAATTAATAACCCAATTGCGCTGGAGCCTGGGAGTCAACATTCAATGCCGGATCAAATCAACCAGTGGAGAGGGTTCATCAGTCTCTCCCTACGTTAATTCCCGTCGTATATGATGCGCACCCCATAAATAGTACCATCGCCACAATCTTTCTATGAATAGTCAATCACCGGGGAAACACGTGCCGGCGGGCTGGGGGTTTGACATTCAAAACGCGCGTAACCTCGCGTAGACACCCTATTTCCAGGAGTAATCGGAACCTTGTTTTAATTTTAACATGTAGCCTGAGGCCACCCCAAAGTTGGGACGCACATATCCTCCAAACCGAATTACCCTACTAAGCATCGATTGCTGAATGGCGTGCACAGTAATGCTCGACCTTCTGAGGCTTTGTTAAGGCGGTAGCAGGCAGCTCGTTAACCGTCGCTAAATTCCTACGGATCGGTGTAATCATTGGTTG
seq00015   GTAATGCAGTGCGCTGGGGAGCCAAATTCAAGCCCTATGCGGCCCCAAATAGCAGACACACCTTTATAATGTCTGGTAGTTGACTTGGTCGCAAGTCTTGGTGCTCTAAACTGGCGCACATGAACTTGGTATTGCGTCAACTGGGAGTGTCAGAGCGAACTCGTCCTCGGCAGAAGGAACAACTATCTAATACCTGCAGTCCGGTTCCTTTTGACAAAGCCGGTCCTTGGTGGTAGGGACATCCAATAAGTGAGCCAGTCCAATTTAAGGCATTGGTAAAAGAATCCCCGCGCATACCATTCATTAGTATATGGTCCAGTGGTGGCCCATCCGCGAACGACAGTCCGAGATAATCCTTCTTACGTCTGCGTATGACCCCCGACTAAAAGAACTTATAACCGTTCCCGTCGCGAGATGCGTGCTAAAGGTCAAAACTGCAGGGCCCGATCGCCGTTGATGAGCTTTAACCATATTGCGGTCGATTACTTGTCAGGATAAAATACGGATGATCGTATCTGCCAGGCCAGTAACTGGATCACATCGCCTACATAGGTGGTCACGGAAGATGATTAATCTTGGATACCCACCTGCCTATCAACGAAAGAAGGACCGGAGTACTCAATCATAAAGCACTAAATCTATGGCTCTCAATCCCTTATACCGCTAAGCCCACATGTTCTGGTAGTACGATTGGACTCCAAGCCTAATCTTGCAAGACTTGACGCCTCTAAAGCTCGCCCCTTGACCATGGAATCTGCCCCACCCGCTTCAAATCCAGTGTTCCCTCGAACAACAACCTTGTGGCAACATGACCCGCTCAAGCCTGATCATCTCTATGCATGCTAGTCTATCCTCAGATTGTAGTGACGATCGGAATATGATTGCCGTGTTCAACGTTCACAGTGGGAACGGGACGGCTCCCTGGGACTAGTTGACAACACGAGTGGAATTTCGTGCGTACATTTAAAGGTGTCGGGACAAGACAGGCAGTTACTCTGAACATCTGCCTCAAAGGGCGACCGAGCATCCGGGGTTTGCACCCTAAATATCTTAGAGCGTTCAGCGCAATCGAAACTTTCGATTGTCGTAAATTAATCGGAACCCCAGTGAAATATCATCACTCCATTAAAAGGATATAGGTTTGTTAATTCGCGTGTGTGAGACACGCGAACCGAGGCAGTTCCCTGGGCAGCCGTCTTCACTATCGCGGCGCAAGAGAGACATATTGCGAACAACCTTTGTACGGTATAGAATCCGAATACTGCTCTATGTATAGTCTTAAAGTCATGGAAAGTTGTGTTATCTACAGGATGTCGTCCGGAGAAATGTCTGCCCCACGCGAGCTCAGTGATTTTCGCGAATGAGACTGGGTTACTGCCAGGCGGATGGAGTAGTCTCGTCTATGGTTCGATACCCCTCCCCCGTTGTTCTCGTATGTGGAAATACGCGTAGGATCTGATAGCAGCAATGCAGCTGGTCAGCTGGGGTAGCCGCGAATTGCATAGGTGCAAATCTCTTTAGGGTTGCTTGAATTTCACAAGACCATCCGCCCCGGGTCCTACTAGTCGTCACCCTCTTAACAATGTAGCTTTTTTTTCACATGTTTCTCCATGAATACACGTGTATGTACCAGATAACTGGAAATGCACGTAGTGATTGCAAGCTAATTTATGATGCAGCATGGACTGGGCACAAAATGGGGTCATTTACCGGTCTATGAGGTTGGATCACGGTAAGATTCATGACCCGGAGTAAAGAGGTACGCCTCATTGAACTGGCACGGGGTTCGGTTATGCGACCAACTATTCACAGGAGAGGGAGCGTCGAATTAATAACCCAATTGCGCTGGAGCCTGGGAGTCAACATTCAATGCCGGATCAAATCAACCAGTGGAGAGGGTTCATCAGTCTCTCCCTACGTTAATTCCCGTCGTATATGATGCGCACCCCATAAATAGTACCATCGCCACAATCTTTCTATGAATAGTCAATCACCGGGGAAACACGTGCCGGCGGGCTGGGGGTTTGACATTCAAAACGCGCGTAACCTCGCGTAGACACCCTATTTCCAGGAGTAATCGGAACCTTGTTTTAATTTTAACATGTAGCCTGAGGCCACCCCAAAGTTGGGACGCACATATCCTCCAAACCGAATTACCCTACTAAGCATCGATTGCTGAATGGCGTGCACAGTAATGCTCGACCTTCTGAGGCTTTGTTAAGGCGGTAGCAGGCAGCTCGTTAACCGTCGCTAAATTCCTACGGATCGGTGTAATCATTGGTTG
seq00016   GTAATGCAGTGCGCTGGGGAGCCAAATTCAAGCCCTATGCGGCCCCAAATAGCAGACACACCTTTATAATGTCTGGTAGTTGACTTGGTCGCAAGTCTTGGTGCTCTAAACTGGCGCACATGAACTTGGTATTGCGTCAACTGGGAGTGTCAGAGCGAACTCGTCCTCGGCAGAAGGAACAACTATCTAATACCTGCAGTCCGGTTCCTTTTGACAAAGCCGGTCCTTGGTGGTAGGGACATCCAATAAGTGAGCCAGTCCACTTTAAGGCATTGGTAAAAGAATCCCCGCGCATACCATTCATTAGTATATGGTCCAGTGGTGGCCCATCCGCGAACGACAGTCCGAGATAATCCTTCTTACGTCTGCGTATGACCCCCGACTAAAAGAACTTATAACCGTTCCCGTCGCGAGATGCGTGCTAAAGGTCAAAACTGCAGGGCCCGATCGCCGTTGATGAGCTTTAACCATATTGCGGTCGATTACTTGTCAGGATAAAATACGGATGATCGTATCTGCCAGGCCAGTAACTGGATCACATCGCCTACATAGGTGGTCACGGAAGATGATTAATCTTGGATACCCACCTGCCTATCAACGAAAGAAGGACCGGAGTACTCAATCATAAAGCACTAAATCTATGGCTCTCAATCCCTTATACCGCTAAGCCCACATGTTCTGGTAGTACGATTGGACTCCAAGCCTAATCTTGCAAGACTTGACGCCTCTAAAGCTCGCCCCTTGACCATGGAATCTGCCCCACCCGCTTCAAATCCAGTGTTCCCTCGAACAACAACCTTGTGGCAACATGACCCGCTCAAGCCTGATCATCTCTATGCATGCTAGTCTATCCTCAGATTGTAGTGACGATCGGAATATGATTGCCGTGTTCAACGTTCACAGTGGGAACGGGACGGCTCCCTGGGACTAGTTGACAACACGAGTGGAATTTCGTGCGTACATTTAAAGGTGTCGGGACAAGACAGGCAGTTACTCTGAACATCTGCCTCAAAGGGCGACCGAGCATCCGGGGTTTGCACCCTAAATATCTTAGAGCGTTCAGCGCAATCGAAACTTTCGATTGTCGTAAATTAATCGGAACCCCAGTGAAATATCATCACTCCATTAAAAGGATATAGGTTTGTTAATTCGCGTGTGTGAGACACGCGAACCGAGGCAGTTCCCTGGGCAGCCGTCTTCACTATCGCGGCGCAAGAGAGACATATTGCGAACAACCTTTGTACGGTATAGAATCCGAATACTGCTCTATGTATAGTCTTAAAGTCATGGAAAGTTGTGTTATCTACAGGATGTCGTCCGGAGAAATGTCTGCCCCACGCGAGCTCAGTGATTTTCGCGAATGAGACTGGGTTACTGCCAGGCGGATGGAGTAGTCTCGTCTATGGTTCGATACCCCTCCCCCGTTGTTCTCGTATGTGGAAATACGCGTAGGATCTGATAGCAGCAATGCAGCTGGTCAGCTGGGGTAGCCGCGAATTGCATAGGTGCAAATCTCTTTAGGGTTGCTTGAATTTCACAAGACCATCCGCCCCGGGTCCTACTAGTCGTCACCCTCTTAACAATGTAGCTTTTTTTTCACATGTTTCTCCATGAATACACGTGTATGTACCAGATAACTGGAAATGCACGTAGTGATTGCAAGCTAATTTATGATGCAGCATGGACTGGGCACAAAATGGGGTCATTTACCGGTCTTTGAGGTTGGATCACGGTAAGATTCATGACCCGGAGTAAAGAGGTACGCCTCATTGAACTGGCACGGGGTTCGGTTATGCGACCAACTATTCACAGGAGAGGGAGCGTCGAAGTAATAACCCAATTGCGCTGGAGCCTGGGAGTCAACATTCAATGCCGGATCAAATCAACCAGTGGAGAGGGTTCATCAGTCTCTCCCTACGTTAATTCCCGTCGTATATGATGCGCACCCCATAAATAGTACCATCGCCACAATCTTTCTATGAATAGTCAATCACCGGGGAAACACGTGCCGGCGGGCTGGGGGTTTGACATTCAAAACGCGCGTAACCTCGCGTAGACACCCTATTTCCAGGAGTAATCGGAACCTTGTTTTAATTTTAACATGTAGCCTGAGGCCACCCCAAAGTTGGGACGCACATATCCTCCAAACCGAATTACCCTACTAAGCATCGATTGCTGAATGGCGTGCACAGTAATGCTCGACCTTCTGAGGCTTTGTTAAGGCGGTAGCAGGCAGCTCGTTAACCGTCGCTAAATTCCTACGGATCGGTGTAATCATTGGTTG
seq00017   GTAATGCAGTGCGCTGGGGAGCCAAATTCAAGCCCTATGCGGCCCCAAATAGCAGACACACCTTTATAATGTCTGGTAGTTGACTTGGTCGCAAGTCTTGGTGCTCTAAACTGGCGCACATGAACTTGGTATTGCGTCAACTGGGAGTGTCAGAGCGAACTCGTCCTCGGCAGAAGGAACAACTATCTAATACCTGCAGTCCGGTTCCTTTTGACAAAGCCGGTCCTTGGTGGTAGGGACATCCAATAAGTGAGCCAGTCCACTTTAAGGCATTGGTAAAAGAATCCCCGCGCATACCATTCATTAGTATATGGTCCAGTGGTGGCCCATCCGCGAACGACAGTCCGAGATAATCCTTCTTACGTCTGCGTATGACCCCCGACTAAAAGAACTTATAACCGTTCCCGTCGCGAGATGCGTGCTAAAGGTCAAAACTGCAGGGCCCGATCGCCGTTGATGAGCTTTAACCATATTGCGGTCGATTACTTGTCAGGATAAAATACGGATGATCGTATCTGCCAGGCCAGTAACTGGATCACATCGCCTACATAGGTGGTCACGGAAGATGATTAATCTTGGATACCCACCTGCCTATCAACGAAAGAAGGACCGGAGTACTCAATCATAAAGCACTAAATCTATGGCTCTCAATCCCTTATACCGCTAAGCCCACATGTTCTGGTAGTACGATTGGACTCCAAGCCTAATCTTGCAAGACTTGACGCCTCTAAAGCTCGCCCCTTGACCATGGAATCTGCCCCACCCGCTTCAAATCCAGTGTTCCCTCGAACAACAACCTTGTGGCAACATGACCCGCTCAAGCCTGATCATCTCTATGCATGCTAGTCTATCCTCAGATTGTAGTGACGATCGGAATATGATTGCCGTGTTCAACGTTCACAGTGGGAACGGGACGGCTCCCTGGGACTAGTTGACAACACGAGTGGAATTTCGTGCGTACATTTAAAGGTGTCGGGACAAGACAGGCAGTTACTCTGAACATCTGCCTCAAAGGGCGACCGAGCATCCGGGGTTTGCACCCTAAATATCTTAGAGCGTTCAGCGCAATCGAAACTTTCGATTGTCGTAAATTAATCGGAACCCCAGTGAAATATCATCACTCCATTAAAAGGATATAGGTTTGTTAATTCGCGTGTGTGAGACACGCGAACCGAGGCAGTTCCCTGGGCAGCCGTCTTCACTATCGCGGCGCAAGAGAGACATATTGCGAACAACCTTTGTACGGTATAGAATCCGAATACTGCTCTATGTATAGTCTTAAAGTCATGGAAAGTTGTGTTATCTACAGGATGTCGTCCGGAGAAATGTCTGCCCCACGCGAGCTCAGTGATTTTCGCGAATGAGACTGGGTTACTGCCAGGCGGATGGAGTAGTCTCGTCTATGGTTCGATACCCCTCCCCCGTTGTTCTCGTATGTGGAAATACGCGTAGGATCTGATAGCAGCAATGCAGCTGGTCAGCTGGGGTAGCCGCGAATTGCATAGGTGCAAATCTCTTTAGGGTTGCTTGAATTTCACAAGACCATCCGCCCCGGGTCCTACTAGTCGTCACCCTCTTAACAATGTAGCTTTTTTTTCACATGTTTCTCCATGAATACACGTGTATGTACCAGATAACTGGAAATGCACGTAGTGATTGCAAGCTAATTTATGATGCAGCATGGACTGGGCACAAAATGGGGTCATTTACCGGTCTTTGAGGTTGGATCACGGTAAGATTCATGACCCGGAGTAAAGAGGTACGCCTCATTGAACTGGCACGGGGTTCGGTTATGCGACCAACTATTCACAGGAGAGGGAGCGTCGAAGTAATAACCCAATTGCGCTGGAGCCTGGGAGTCAACATTCAATGCCGGATCAAATCAACCAGTGGAGAGGGTTCATCAGTCTCTCCCTACGTTAATTCCCGTCGTATATGATGCGCACCCCATAAATAGTACCATCGCCACAATCTTTCTATGAATAGTCAATCACCGGGGAAACACGTGCCGGCGGGCTGGGGGTTTGACATTCAAAACGCGCGTAACCTCGCGTAGACACCCTATTTCCAGGAGTAATCGGAACCTTGTTTTAATTTTAACATGTAGCCTGAGGCCACCCCAAAGTTGGGACGCACATATCCTCCAAACCGAATTACCCTACTAAGCATCGATTGCTGAATGGCGTGCACAGTAATGCTCGACCTTCTGAGGCTTTGTTAAGGCGGTAGCAGGCAGCTCGTTAACCGTCGCTAAATTCCTACGGATCGGTGTAATCATTGGTTG
seq00018   GTAATGCAGTGCGCTGGGGAGCCAAATTCAAGCCCTATGCGGCCCCAAATAGCAGACACACCTTTATAATGTCTGGTAGTTGACTTGGTCGCAAGTCTTGGTGCTCTAAACTGGCGCACATGAACTTGGTATTGCGTCAACTGGGAGTGTCAGAGCGAACTCGTCCTCGGCAGAAGGAACAACTATCTAATACCTGCAGTCCGGTTCCTTTTGACAAAGCCGGTCCTTGGTGGTAGGGACATCCAATAAGTGAGCCAGTCCACTTTAAGGCATTGGTAAAAGAATCCCCGCGCATACCATTCATTAGTATATGGTCCAGTGGTGGCCCATCCGCGAACGACAGTCCGAGATAATCCTTCTTACGTCTGCGTATGACCCCCGACTAAAAGAACTTATAACCGTTCCCGTCGCGAGATGCGTGCTAAAGGTCAAAACTGCAGGGCCCGATCGCCGTTGATGAGCTTTAACCATATTGCGGTCGATTACTTGTCAGGATAAAATACGGATGATCGTATCTGCCAGGCCAGTAACTGGATCACATCGCCTACATAGGTGGTCACGGAAGATGATTAATCTTGGATACCCACCTGCCTATCAACGAAAGAAGGACCGGAGTACTCAATCATAAAGCACTAAATCTATGGCTCTCAATCCCTTATACCGCTAAGCCCACATGTTCTGGTAGTACGATTGGACTCCAAGCCTAATCTTGCAAGACTTGACGCCTCTAAAGCTCGCCCCTTGACCATGGAATCTGCCCCACCCGCTTCAAATCCAGTGTTCCCTCGAACAACAACCTTGTGGCAACATGACCCGCTCAAGCCTGATCATCTCTATGCATGCTAGTCTATCCTCAGATTGTAGTGACGATCGGAATATGATTGCCGTGTTCAACGTTCACAGTGGGAACGGGACGGCTCCCTGGGACTAGTTGACAACACGAGTGGAATTTCGTGCGTACATTTAAAGGTGTCGGGACAAGACAGGCAGTTACTCTGAACATCTGCCTCAAAGGGCGACCGAGCATCCGGGGTTTGCACCCTAAATATCTTAGAGCGTTCAGCGCAATCGAAACTTTCGATTGTCGTAAATTAATCGGAACCCCAGTGAAATATCATCACTCCATTAAAAGGATATAGGTTTGTTAATTCGCGTGTGTGAGACACGCGAACCGAGGCAGTTCCCTGGGCAGCCGTCTTCACTATCGCGGCGCAAGAGAGACATATTGCGAACAACCTTTGTACGGTATAGAATCCGAATACTGCTCTATGTATAGTCTTAAAGTCATGGAAAGTTGTGTTATCTACAGGATGTCGTCCGGAGAAATGTCTGCCCCACGCGAGCTCAGTGATTTTCGCGAATGAGACTGGGTTACTGCCAGGCGGATGGAGTAGTCTCGTCTATGGTTCGATACCCCTCCCCCGTTGTTCTCGTATGTGGAAATACGCGTAGGATCTGATAGCAGCAATGCAGCTGGTCAGCTGGGGTAGCCGCGAATTGCATAGGTGCAAATCTCTTTAGGGTTGCTTGAATTTCACAAGACCATCCGCCCCGGGTCCTACTAGTCGTCACCCTCTTAACAATGTAGCTTTTTTTTCACATGTTTCTCCATGAATACACGTGTATGTACCAGATAACTGGAAATGCACGTAGTGATTGCAAGCTAATTTATGATGCAGCATGGACTGGGCACAAAATGGGGTCATTTACCGGTCTATGAGGTTGGATCACGGTAAGATTCATGACCCGGAGTAAAGAGGTACGCCTCATTGAACTGGCACGGGGTTCGGTTATGCGACCAACTATTCACAGGAGAGGGAGCGTCGAAGTAATAACCCAATTGCGCTGGAGCCTGGGAGTCAACATTCAATGCCGGATCAAATCAACCAGTGGAGAGGGTTCATCAGTCTCTCCCTACGTTAATTCCCGTCGTATATGATGCGCACCCCATAAATAGTACCATCGCCACAATCTTTCTATGAATAGTCAATCACCGGGGAAACACGTGCCGGCGGGCTGGGGGTTTGACATTCAAAACGCGCGTAACCTCGCGTAGACACCCTATTTCCAGGAGTAATCGGAACCTTGTTTCAATTTTAACATGTAGCCTGAGGCCACCCCAAAGTTGGGACGCACATATCCTCCAAACCGAATTACCCTACTAAGCATCGATTGCTGAATGGCGTGCACAGTAATGCTCGACCTTCTGAGGCTTTGTTAAGGCGGTAGCAGGCAGCTCGTTAACCGTCGCTAAATTCCTACGGATCGGTGTAATCATTGGTTG
seq00019   GTAATGCAGTGCGCTGGGGAGCCAAATTCAAGCCCTATGCGGCCCCAAATAGCAGACACACCTTTATAATGTCTGGTAGTTGACTTGGTCGCAAGTCTTGGTGCTCTAAACTGGCGCACATGAACTTGGTATTGCGTCAACTGGGAGTGTCAGAGCGAACTCGTCCTCGGCAGAAGGAACAACTATCTAATACCTGCAGTCCGGTTCCTTTTGACAAAGCCGGTCCTTGGTGGTAGGGACATCCAATAAGTGAGCCAGTCCACTTTAAGGCATTGGTAAAAGAATCCCCGCGCATACCATTCATTAGTATATGGTCCAGTGGTGGCCCATCCGCGAACGACAGTCCGAGATAATCCTTCTTACGTCTGCGTATGACCCCCGACTAAAAGAACTTATAACCGTTCCCGTCGCGAGATGCGTGCTAAAGGTCAAAACTGCAGGGCCCGATCGCCGTTGATGAGCTTTAACCATATTGCGGTCGATTACTTGTCAGGATAAAATACGGATGATCGTATCTGCCAGGCCAGTAACTGGATCACATCGCCTACATAGGTGGTCACGGAAGATGATTAATCTTGGATACCCACCTGCCTATCAACGAAAGAAGGACCGGAGTACTCAATCATAAAGCACTAAATCTATGGCTCTCAATCCCTTATACCGCTAAGCCCACATGTTCTGGTAGTACGATTGGACTCCAAGCCTAATCTTGCAAGACTTGACGCCTCTAAAGCTCGCCCCTTGACCATGGAATCTGCCCCACCCGCTTCAAATCCAGTGTTCCCTCGAACAACAACCTTGTGGCAACATGACCCGCTCAAGCCTGATCATCTCTATGCATGCTAGTCTATCCTCAGATTGTAGTGACGATCGGAATATGATTGCCGTGTTCAACGTTCACAGTGGGAACGGGACGGCTCCCTGGGACTAGTTGACAACACGAGTGGAATTTCGTGCGTACATTTAAAGGTGTCGGGACAAGACAGGCAGTTACTCTGAACATCTGCCTCAAAGGGCGACCGAGCATCCGGGGTTTGCACCCTAAATATCTTAGAGCGTTCAGCGCAATCGAAACTTTCGATTGTCGTAAATTAATCGGAACCCCAGTGAAATATCATCACTCCATTAAAAGGATATAGGTTTGTTAATTCGCGTGTGTGAGACACGCGAACCGAGGCAGTTCCCTGGGCAGCCGTCTTCACTATCGCGGCGCAAGAGAGACATATTGCGAACAACCTTTGTACGGTATAGAATCCGAATACTGCTCTATGTATAGTCTTAAAGTCATGGAAAGTTGTGTTATCTACAGGATGTCGTCCGGAGAAATGTCTGCCCCACGCGAGCTCAGTGATTTTCGCGAATGAGACTGGGTTACTGCCAGGCGGATGGAGTAGTCTCGTCTATGGTTCGATACCCCTCCCCCGTTGTTCTCGTATGTGGAAATACGCGTAGGATCTGATAGCAGCAATGCAGCTGGTCAGCTGGGGTAGCCGCGAATTGCATAGGTGCAAATCTCTTTAGGGTTGCTTGAATTTCACAAGACCATCCGCCCCGGGTCCTACTAGTCGTCACCCTCTTAACAATGTAGCTTTTTTTTCACATGTTTCTCCATGAATACACGTGTATGTACCAGATAACTGGAAATGCACGTAGTGATTGCAAGCTAATTTATGATGCAGCATGGACTGGGCACAAAATGGGGTCATTTACCGGTCTATGAGGTTGGATCACGGTAAGATTCATGACCCGGAGTAAAGAGGTACGCCTCATTGAACTGGCACGGGGTTCGGTTATGCGACCAACTATTCACAGGAGAGGGAGCGTCGAAGTAATAACCCAATTGCGCTGGAGCCTGGGAGTCAACATTCAATGCCGGATCAAATCAACCAGTGGAGAGGGTTCATCAGTCTCTCCCTACGTTAATTCCCGTCGTATATGATGCGCACCCCATAAATAGTACCATCGCCACAATCTTTCTATGAATAGTCAATCACCGGGGAAACACGTGCCGGCGGGCTGGGGGTTTGACATTCAAAACGCGCGTAACCTCGCGTAGACACCCTATTTCCAGGAGTAATCGGAACCTTGTTTCAATTTTAACATGTAGCCTGAGGCCACCCCAAAGTTGGGACGCACATATCCTCCAAACCGAATTACCCTACTAAGCATCGATTGCTGAATGGCGTGCACAGTAATGCTCGACCTTCTGAGGCTTTGTTAAGGCGGTAGCAGGCAGCTCGTTAACCGTCGCTAAATTCCTACGGATCGGTGTAATCATTGGTTG
seq00020   GTAATGCAGTGCGCTGGGGAGCCAAATTCAAGCCCTATGCGGCCCCAAATAGCAGACACACCTTTATAATGTCTGGTAGTTGACTTGGTCGCAAGTCTTGGTGCTCTAAACTGGCGCACATGAACTTGGTATTGCGTCAACTGGGAGTGTCAGAGCGAACTCGTCCTCGGCAGAAGGAACAACTATCTAATACCTGCAGTCCGGTTCCTTTTGACAAAGCCGGTCCTTGGTGGTAGGGACATCCAATAAGTGAGCCAGTCCAATTTAAGGCATTGGTAAAAGAATCCCCGCGCATACCATTCATTAGTATATGGTCCAGTGGTGGCCCATCCGCGAACGACAGTCCGAGATAATCCTTCTTACGTCTGCGTATGACCCCCGACTAAAAGAACTTATAACCGTTCCCGTCGCGAGATGCGTGCTAAAGGTCAAAACTGCAGGGCCCGATCGCCGTTGATGAGCTTTAACCATATTGCGGTCGATTACTTGTCAGGATAAAATACGGATGATCGTATCTGCCAGGCCAGTAACTGGATCACATCGCCTACATAGGTGGTCACGGAAGATGATTAATCTTGGATACCCACCTGCCTATCAACGAAAGAAGGACCGGAGTACTCAATCATAAAGCACTAAATCTATGGCTCTCAATCCCTTATACCGCTAAGCCCACATGTTCTGGTAGTACGATTGGACTCCAAGCCTAATCTTGCAAGACTTGACGCCTCTAAAGCTCGCCCCTTGACCATGGAATCTGCCCCACCCGCTTCAAATCCAGTGTTCCCTCGAACAACAACCTTGTGGCAACATGACCCGCTCAAGCCTGATCATCTCTATGCATGCTAGTCTATCCTCAGATTGTAGTGACGATCGGAATATGATTGCCGTGTTCAACGTTCACAGTGGGAACGGGACGGCTCCCTGGGACTAGTTGACAACACGAGTGGAATTTCGTGCGTACATTTAAAGGTGTCGGGACAAGACAGGCAGTTACTCTGAACATCTGCCTCAAAGGGCGACCGAGCATCCGGGGTTTGCACCCTAAATATCTTAGAGCGTTCAGCGCAATCGAAACTTTCGATTGTCGTAAATTAATCGGAACCCCAGTGAAATATCATCACTCCATTAAAAGGATATAGGTTTGTTAATTCGCGTGTGTGAGACACGCGAACCGAGGCAGTTCCCTGGGCAGCCGTCTTCACTATCGCGGCGCAAGAGAGACATATTGCGAACAACCTTTGTACGGTATAGAATCCGAATACTGCTCTATGTATAGTCTTAAAGTCATGGAAAGTTGTGTTATCTACAGGATGTCGTCCGGAGAAATGTCTGCCCCACGCGAGCTCAGTGATTTTCGCGAATGAGACTGGGTTACTGCCAGGCGGATGGAGTAGTCTCGTCTATGGTTCGATACCCCTCCCCCGTTGTTCTCGTATGTGGAAATACGCGTAGGATCTGATAGCAGCAATGCAGCTGGTCAGCTGGGGTAGCCGCGAATTGCATAGGTGCAAATCTCTTTAGGGTTGCTTGAATTTCACAAGACCATCCGCCCCGGGTCCTACTAGTCGTCACCCTCTTAACAATGTAGCTTTTTTTTCACATGTTTCTCCATGAATACACGTGTATGTACCAGATAACTGGAAATGCACGTAGTGATTGCAAGCTAATTTATGATGCAGCATGGACTGGGCACAAAATGGGGTCATTTACCGGTCTATGAGGTTGGATCACGGTAAGATTCATGACCCGGAGTAAAGAGGTACGCCTCATTGAACTGGCACGGGGTTCGGTTATGCGACCAACTATTCACAGGAGAGGGAGCGTCGAAGTAATAACCCAATTGCGCTGGAGCCTGGGAGTCAACATTCAATGCCGGATCAAATCAACCAGTGGAGAGGGTTCATCAGTCTCTCCCTACGTTAATTCCCGTCGTATATGATGCGCACCCCATAAATAGTACCATCGCCACAATCTTTCTATGAATAGTCAATCACCGGGGAAACACGTGCCGGCGGGCTGGGGGTTTGACATTCAAAACGCGCGTAACCTCGCGTAGACACCCTATTTCCAGGAGTAATCGGAACCTTGTTTTAATTTTAACATGTAGCCTGAGGCCACCCCAAAGTTGGGACGCACATATCCTCCAAACCGAATTACCCTACTAAGCATCGATTGCTGAATGGCGTGCACAGTAATGCTCGACCTTCTGAGGCTTTGTTAAGGCGGTAGCAGGCAGCTCGTTAACCGTCGCTAAATTCCTACGGATCGGTGTAATCATTGGTTG
seq00021   GTAATGCAGTGCGCTGGGGAGCCAAATTCAAGCCCTATGCGGCCCCAAATAGCAGACACACCTTTATAATGTCTGGTAGTTGACTTGGTCGCAAGTCTTGGTGCTCTAAACTGGCGCACATGAACTTGGTATTGCGTCAACTGGGAGTGTCAGAGCGAACTCGTCCTCGGCAGAAGGAACAACTATCTAATACCTGCAGTCCGGTTCCTTTTGACAAAGCCGGTCCTTGGTGGTAGGGACATCCAATAAGTGAGCCAGTCCACTTTAAGGCATTGGTAAAAGAATCCCCGCGCATACCATTCATTAGTATATGGTCCAGTGGTGGCCCATCCGCGAACGACAGTCCGAGATAATCCTTCTTACGTCTGCGTATGACCCCCGACTAAAAGAACTTATAACCGTTCCCGTCGCGAGATGCGTGCTAAAGGTCAAAACTGCAGGGCCCGATCGCCGTTGATGAGCTTTAACCATATTGCGGTCGATTACTTGTCAGGATAAAATACGGATGATCGTATCTGCCAGGCCAGTAACTGGATCACATCGCCTACATAGGTGGTCACGGAAGATGATTAATCTTGGATACCCACCTGCCTATCAACGAAAGAAGGACCGGAGTACTCAATCATAAAGCACTAAATCTATGGCTCTCAATCCCTTATACCGCTAAGCCCACATGTTCTGGTAGTACGATTGGACTCCAAGCCTAATCTTGCAAGACTTGACGCCTCTAAAGCTCGCCCCTTGACCATGGAATCTGCCCCACCCGCTTCAAATCCAGTGTTCCCTCGAACAACAACCTTGTGGCAACATGACCCGCTCAAGCCTGATCATCTCTATGCATGCTAGTCTATCCTCAGATTGTAGTGACGATCGGAATATGATTGCCGTGTTCAACGTTCACAGTGGGAACGGGACGGCTCCCTGGGACTAGTTGGCAACACGAGTGGAATTTCGTGCGTACATTTAAAGGTGTCGGGACAAGACAGGCAGTTACTCTGAACATCTGCCTCAAAGGGCGACCGAGCATCCGGGGTTTGCACCCTAAATATCTTAGAGCGTTCAGCGCAATCGAAACTTTCGATTGTCGTAAATTAATCGGAACCCCAGTGAAATATCATCACTCCATTAAAAGGATATAGGTTTGTTAATTCGCGTGTGTGAGACACGCGAACCGAGGCAGTTCCCTGGGCAGCCGTCTTCACTATCGCGGCGCAAGAGAGACATATTGCGAACAACCTTTGTACGGTATAGAATCCGAATACTGCTCTATGTATAGTCTTAAAGTCATGGAAAGTTGTGTTATCTACAGGATGTCGTCCGGAGAAATGTCTGCCCCACGCGAGCTCAGTGATTTTCGCGAATGAGACTGGGTTACTGCCAGGCGGATGGAGTAGTCTCGTCTATGGTTCGATACCCCTCCCCCGTTGTTCTCGTATGTGGAAATACGCGTAGGATCTGATAGCAGCAATGCAGCTGGTCAGCTGGGGTAGCCGCGAATTGCATAGGTGCAAATCTCTTTAGGGTTGCTTGAATTTCACAAGACCATCCGCCCCGGGTCCTACTAGTCGTCACCCTCTTAACAATGTAGCTTTTTTTTCACATGTTTCTCCATGAATACACGTGTATGTACCAGATAACTGGAAATGCACGTAGTGATTGCAAGCTAATTTATGATGCAGCATGGACTGGGCACAAAATGGGGTCATTTACCGGTCTATGAGGTTGGATCACGGTAAGATTCATGACCCGGAGTAAAGAGGTACGCCTCATTGAACTGGCACGGGGTTCGGTTATGCGACCAACTATTCACAGGAGAGGGAGCGTCGAAGTAATAACCCAATTGCGCTGGAGCCTGGGAGTCAACATTCAATGCCGGATCAAATCAACCAGTGGAGAGGGTTCATCAGTCTCTCCCTACGTTAATTCCCGTCGTATATGATGCGCACCCCATAAATAGTACCATCGCCACAATCTTTCTATGAATAGTCAATCACCGGGGAAACACGTGCCGGCGGGCTGGGGGTTTGACATTCAAAACGCGCGTAACCTCGCGTAGACACCCTATTTCCAGGAGTAATCGGAACCTTGTTTCAATTTTAACATGTAGCCTGAGGCCACCCCAAAGTTGGGACGCACATATCCTCCAAACCGAATTACCCTACTAAGCATCGATTGCTGAATGGCGTGCACAGTAATGCTCGACCTTCTGAGGCTTTGTTAAGGCGGTAGCAGGCAGCTCGTTAACCGTCGCTAAATTCCTACGGATCGGTGTAATCATTGGTTG
seq00022   GTAATGCAGTGCGCTGGGGAGCCAAATTCAAGCCCTATGCGGCCCCAAATAGCAGACACACCTTTATAATGTCTGGTAGTTGACTTGGTCGCAAGTCTTGGTGCTCTAAACTGGCGCACATGAACTTGGTATTGCGTCAACTGGGAGTGTCAGAGCGAACTCGTCCTCGGCAGAAGGAACAACTATCTAATACCTGCAGTCCGGTTCCTTTTGACAAAGCCGGTCCTTGGTGGTAGGGACATCCAATAAGTGAGCCAGTCCAATTTAAGGCATTGGTAAAAGAATCCCCGCGCATACCATTCATTAGTATATGGTCCAGTGGTGGCCCATCCGCGAACGACAGTCCGAGATAATCCTTCTTACGTCTGCGTATGACCCCCGACTAAAAGAACTTATAACCGTTCCCGTCGCGAGATGCGTGCTAAAGGTCAAAACTGCAGGGCCCGATCGCCGTTGATGAGCTTTAACCATATTGCGGTCGATTACTTGTCAGGATAAAATACGGATGATCGTATCTGCCAGGCCAGTAACTGGATCACATCGCCTACATAGGTGGTCACGGAAGATGATTAATCTTGGATACCCACCTGCCTATCAACGAAAGAAGGACCGGAGTACTCAATCATAAAGCACTAAATCTATGGCTCTCAATCCCTTATACCGCTAAGCCCACATGTTCTGGTAGTACGATTGGACTCCAAGCCTAATCTTGCAAGACTTGACGCCTCTAAAGCTCGCCCCTTGACCATGGAATCTGCCCCACCCGCTTCAAATCCAGTGTTCCCTCGAACAACAACCTTGTGGCAACATGACCCGCTCAAGCCTGATCATCTCTATGCATGCTAGTCTATCCTCAGATTGTAGTGACGATCGGAATATGATTGCCGTGTTCAACGTTCACAGTGGGAACGGGACGGCTCCCTGGGACTAGTTGACAACACGAGTGGAATTTCGTGCGTACATTTAAAGGTGTCGGGACAAGACAGGCAGTTACTCTGAACATCTGCCTCAAAGGGCGACCGAGCATCCGGGGTTTGCACCCTAAATATCTTAGAGCGTTCAGCGCAATCGAAACTTTCGATTGTCGTAAATTAATCGGAACCCCAGTGAAATATCATCACTCCATTAAAAGGATATAGGTTTGTTAATTCGCGTGTGTGAGACACGCGAACCGAGGCAGTTCCCTGGGCAGCCGTCTTCACTATCGCGGCGCAAGAGAGACATATTGCGAACAACCTTTGTACGGTATAGAATCCGAATACTGCTCTATGTATAGTCTTAAAGTCATGGAAAGTTGTGATATCTACAGGATGTCGTCCGGAGAAATGTCTGCCCCACGCGAGCTCAGTGATTTTCGCGAATGAGACTGGGTTACTGCCAGGCGGATGGAGTAGTCTCGTCTATGGTTCGATACCCCTCCCCCGTTGTTCTCGTATGTGGAAATACGCGTAGGATCTGATAGCAGCAATGCAGCTGGTCAGCTGGGGTAGCCGCGAATTGCATAGGTGCAAATCTCTTTAGGGTTGCTTGAATTTCACAAGACCATCCGCCCCGGGTCCTACTAGTCGTCACCCTCTTAACAATGTAGCTTTTTTTTCACATGTTTCTCCATGAATACACGTGTATGTACCAGATAACTGGAAATGCACGTAGTGATTGCAAGCTAATTTATGATGCAGCATGGACTGGGCACAAAATGGGGTCATTTACCGGTCTTTGAGGTTGGATCACGGTAAGATTCATGACCCGGAGTAAAGAGGTACGCCTCATTGAACTGGCACGGGGTTCGGTTATGCGACCAACTATTCACAGGAGAGGGAGCGTCGAAGTAATAACCCAATTGCGCTGGAGCCTGGGAGTCAACATTCAATGCCGGATCAAATCAACCAGTGGAGAGGGTTCATCAGTCTCTCCCTACGTTAATTCCCGTCGTATATGATGCGCACCCCATAAATAGTACCATCGCCACAATCTTTCTATGAATAGTCAATCACCGGGGAAACACGTGCCGGCGGGCTGGGGGTTTGACATTCAAAACGCGCGTAACCTCGCGTAGACACCCTATTTCCAGGAGTAATCGGAACCTTGTTTTAATTTTAACATGTAGCCTGAGGCCACCCCAAAGTTGGGACGCACATATCCTCCAAACCGAATTACCCTACTAAGCATCGATTGCTGAATGGCGTGCACAGTAATGCTCGACCTTCTGAGGCTTTGTTAAGGCGGTAGCAGGCAGCTCGTTAACCGTCGCTAAATTCCTACGGATCGGTGTAATCATTGGTTG
seq00023   GTAATGCAGTGCGCTGGGGAGCCAAATTCAAGCCCTATGCGGCCCCAAATAGCAGACACACCTTTATAATGTCTGGTAGTTGACTTGGTCGCAAGTCTTGGTGCTCTAAACTGGCGCACATGAACTTGGTATTGCGTCAACTGGGAGTGTCAGAGCGAACTCGTCCTCGGCAGAAGGAACAACTATCTAATACCTGCAGTCCGGTTCCTTTTGACAAAGCCGGTCCTTGGTGGTAGGGACATCCAATAAGTGAGCCAGTCCAATTTAAGGCATTGGTAAAAGAATCCCCGCGCATACCATTCATTAGTATATGGTCCAGTGGTGGCCCATCCGCGAACGACAGTCCGAGATAATCCTTCTTACGTCTGCGTATGACCCCCGACTAAAAGAACTTATAACCGTTCCCGTCGCGAGATGCGTGCTAAAGGTCAAAACTGCAGGGCCCGATCGCCGTTGATGAGCTTTAACCATATTGCGGTCGATTACTTGTCAGGATAAAATACGGATGATCGTATCTGCCAGGCCAGTAACTGGATCACATCGCCTACATAGGTGGTCACGGAAGATGATTAATCTTGGATACCCACCTGCCTATCAACGAAAGAAGGACCGGAGTACTCAATCATAAAGCACTAAATCTATGGCTCTCAATCCCTTATACCGCTAAGCCCACATGTTCTGGTAGTACGATTGGACTCCAAGCCTAATCTTGCAAGACTTGACGCCTCTAAAGCTCGCCCCTTGACCATGGAATCTGCCCCACCCGCTTCAAATCCAGTGTTCCCTCGAACAACAACCTTGTGGCAACATGACCCGCTCAAGCCTGATCATCTCTATGCATGCTAGTCTATCCTCAGATTGTAGTGACGATCGGAATATGATTGCCGTGTTCAACGTTCACAGTGGGAACGGGACGGCTCCCTGGGACTAGTTGACAACACGAGTGGAATTTCGTGCGTACATTTAAAGGTGTCGGGACAAGACAGGCAGTTACTCTGAACATCTGCCTCAAAGGGCGACCGAGCATCCGGGGTTTGCACCCTAAATATCTTAGAGCGTTCAGCGCAATCGAAACTTTCGATTGTCGTAAATTAATCGGAACCCCAGTGAAATATCATCACTCCATTAAAAGGATATAGGTTTGTTAATTCGCGTGTGTGAGACACGCGAACCGAGGCAGTTCCCTGGGCAGCCGTCTTCACTATCGCGGCGCAAGAGAGACATATTGCGAACAACCTTTGTACGGTATAGAATCCGAATACTGCTCTATGTATAGTCTTAAAGTCATGGAAAGTTGTGTTATCTACAGGATGTCGTCCGGAGAAATGTCTGCCCCACGCGAGCTCAGTGATTTTCGCGAATGAGACTGGGTTACTGCCAGGCGGATGGAGTAGTCTCGTCTATGGTTCGATACCCCTCCCCCGTTGTTCTCGTATGTGGAAATACGCGTAGGATCTGATAGCAGCAATGCAGCTGGTCAGCTGGGGTAGCCGCGAATTGCATAGGTGCAAATCTCTTTAGGGTTGCTTGAATTTCACAAGACCATCCGCCCCGGGTCCTACTAGTCGTCACCCTCTTAACAATGTAGCTTTTTTTTCACATGTTTCTCCATGAATACACGTGTATGTACCAGATAACTGGAAATGCACGTAGTGATTGCAAGCTAATTTATGATGCAGCATGGACTGGGCACAAAATGGGGTCATTTACCGGTCTATGAGGTTGGATCACGGTAAGATTCATGACCCGGAGTAAAGAGGTACGCCTCATTGAACTGGCACGGGGTTCGGTTATGCGACCAACTATTCACAGGAGAGGGAGCGTCGAAGTAATAACCCAATTGCGCTGGAGCCTGGGAGTCAACATTCAATGCCGGATCAAATCAACCAGTGGAGAGGGTTCATCAGTCTCTCCCTACGTTAATTCCCGTCGTATATGATGCGCACCCCATAAATAGTACCATCGCCACAATCTTTCTATGAATAGTCAATCACCGGGGAAACACGTGCCGGCGGGCTGGGGGTTTGACATTCAAAACGCGCGTAACCTCGCGTAGACACCCTATTTCCAGGAGTAATCGGAACCTTGTTTTAATTTTAACATGTAGCCTGAGGCCACCCCAAAGTTGGGACGCACATATCCTCCAAACCGAATTACCCTACTAAGCATCGATTGCTGAATGGCGTGCACAGTAATGCTCGACCTTCTGAGGCTTTGTTAAGGCGGTAGCAGGCAGCTCGTTAACCGTCGCTAAATTCCTACGGATCGGTGTAATCATTGGTTG
seq00024   GTAATGCAGTGCGCTGGGGAGCCAAATTCAAGCCCTATGCGGCCCCAAATAGCAGACACACCTTTATAATGTCTGGTAGTTGACTTGGTCGCAAGTCTTGGTGCTCTAAACTGGCGCACATGAACTTGGTATTGCGTCAACTGGGAGTGTCAGAGCGAACTCGTCCTCGGCAGAAGGAACAACTATCTAATACCTGCAGTCCGGTTCCTTTTGACAAAGCCGGTCCTTGGTGGTAGGGACATCCAATAAGTGAGCCAGTCCACTTTAAGGCATTGGTAAAAGAATCCCCGCGCATACCATTCATTAGTATATGGTCCAGTGGTGGCCCATCCGCGAACGACAGTCCGAGATAATCCTTCTTACGTCTGCGTATGACCCCCGACTAAAAGAACTTATAACCGTTCCCGTCGCGAGATGCGTGCTAAAGGTCAAAACTGCAGGGCCCGATCGCCGTTGATGAGCTTTAACCATATTGCGGTCGATTACTTGTCAGGATAAAATACGGATGATCGTATCTGCCAGGCCAGTAACTGGATCACATCGCCTACATAGGTGGTCACGGAAGATGATTAATCTTGGATACCCACCTGCCTATCAACGAAAGAAGGACCGGAGTACTCAATCATAAAGCACTAAATCTATGGCTCTCAATCCCTTATACCGCTAAGCCCACATGTTCTGGTAGTACGATTGGACTCCAAGCCTAATCTTGCAAGACTTGACGCCTCTAAAGCTCGCCCCTTGACCATGGAATCTGCCCCACCCGCTTCAAATCCAGTGTTCCCTCGAACAACAACCTTGTGGCAACATGACCCGCTCAAGCCTGATCATCTCTATGCATGCTAGTCTATCCTCAGATTGTAGTGACGATCGGAATATGATTGCCGTGTTCAACGTTCACAGTGGGAACGGGACGGCTCCCTGGGACTAGTTGACAACACGAGTGGAATTTCGTGCGTACATTTAAAGGTGTCGGGACAAGACAGGCAGTTACTCTGAACATCTGCCTCAAAGGGCGACCGAGCATCCGGGGTTTGCACCCTAAATATCTTAGAGCGTTCAGCGCAATCGAAACTTTCGATTGTCGTAAATTAATCGGAACCCCAGTGAAATATCATCACTCCATTAAAAGGATATAGGTTTGTTAATTCGCGTGTGTGAGACACGCGAACCGAGGCAGTTCCCTGGGCAGCCGTCTTCACTATCGCGGCGCAAGAGAGACATATTGCGAACAACCTTTGTACGGTATAGAATCCGAATACTGCTCTATGTATAGTCTTAAAGTCATGGAAAGTTGTGTTATCTACAGGATGTCGTCCGGAGAAATGTCTGCCCCACGCGAGCTCAGTGATTTTCGCGAATGAGACTGGGTTACTGCCAGGCGGATGGAGTAGTCTCGTCTATGGTTCGATACCCCTCCCCCGTTGTTCTCGTATGTGGAAATACGCGTAGGATCTGATAGCAGCAATGCAGCTGGTCAGCTGGGGTAGCCGCGAATTGCATAGGTGCAAATCTCTTTAGGGTTGCTTGAATTTCACAAGACCATCCGCCCCGGGTCCTACTAGTCGTCACCCTCTTAACAATGTAGCTTTTTTTTCACATGTTTCTCCATGAATACACGTGTATGTACCAGATAACTGGAAATGCACGTAGTGATTGCAAGCTAATTTATGATGCAGCATGGACTGGGCACAAAATGGGGTCATTTACCGGTCTTTGAGGTTGGATCACGGTAAGATTCATGACCCGGAGTAAAGAGGTACGCCTCATTGAACTGGCACGGGGTTCGGTTATGCGACCAACTATTCACAGGAGAGGGAGCGTCGAAGTAATAACCCAATTGCGCTGGAGCCTGGGAGTCAACATTCAATGCCGGATCAAATCAACCAGTGGAGAGGGTTCATCAGTCTCTCCCTACGTTAATTCCCGTCGTATATGATGCGCACCCCATAAATAGTACCATCGCCACAATCTTTCTATGAATAGTCAATCACCGGGGAAACACGTGCCGGCGGGCTGGGGGTTTGACATTCAAAACGCGCGTAACCTCGCGTAGACACCCTATTTCCAGGAGTAATCGGAACCTTGTTTTAATTTTAACATGTAGCCTGAGGCCACCCCAAAGTTGGGACGCACATATCCTCCAAACCGAATTACCCTACTAAGCATCGATTGCTGAATGGCGTGCACAGTAATGCTCGACCTTCTGAGGCTTTGTTAAGGCGGTAGCAGGCAGCTCGTTAACCGTCGCTAAATTCCTACGGATCGGTGTAATCATTGGTTG
seq00025   GTAATGCAGTGCGCTGGGGAGCCAAATTCAAGCCCTATGCGGCCCCAAATAGCAGACACACCTTTATAATGTCTGGTAGTTGACTTGGTCGCAAGTCTTGGTGCTCTAAACTGGCGCACATGAACTTGGTATTGCGTCAACTGGGAGTGTCAGAGCGAACTCGTCCTCGGCAGAAGGAACAACTATCTAATACCTGCAGTCCGGTTCCTTTTGACAAAGCCGGTCCTTGGTGGTAGGGACATCCAATAAGTGAGCCAGTCCAATTTAAGGCATTGGTAAAAGAATCCCCGCGCATACCATTCATTAGTATATGGTCCAGTGGTGGCCCATCCGCGAACGACAGTCCGAGATAATCCTTCTTACGTCTGCGTATGACCCCCGACTAAAAGAACTTATAACCGTTCCCGTCGCGAGATGCGTGCTAAAGGTCAAAACTGCAGGGCCCGATCGCCGTTGATGAGCTTTAACCATATTGCGGTCGATTACTTGTCAGGATAAAATACGGATGATCGTATCTGCCAGGCCAGTAACTGGATCACATCGCCTACATAGGTGGTCACGGAAGATGATTAATCTTGGATACCCACCTGCCTATCAACGAAAGAAGGACCGGAGTACTCAATCATAAAGCACTAAATCTATGGCTCTCAATCCCTTATACCGCTAAGCCCACATGTTCTGGTAGTACGATTGGACTCCAAGCCTAATCTTGCAAGACTTGACGCCTCTAAAGCTCGCCCCTTGACCATGGAATCTGCCCCACCCGCTTCAAATCCAGTGTTCCCTCGAACAACAACCTTGTGGCAACATGACCCGCTCAAGCCTGATCATCTCTATGCATGCTAGTCTATCCTCAGATTGTAGTGACGATCGGAATATGATTGCCGTGTTCAACGTTCACAGTGGGAACGGGACGGCTCCCTGGGACTAGTTGACAACACGAGTGGAATTTCGTGCGTACATTTAAAGGTGTCGGGACAAGACAGGCAGTTACTCTGAACATCTGCCTCAAAGGGCGACCGAGCATCCGGGGTTTGCACCCTAAATATCTTAGAGCGTTCAGCGCAATCGAAACTTTCGATTGTCGTAAATTAATCGGAACCCCAGTGAAATATCATCACTCCATTAAAAGGATATAGGTTTGTTAATTCGCGTGTGTGAGACACGCGAACCGAGGCAGTTCCCTGGGCAGCCGTCTTCACTATCGCGGCGCAAGAGAGACATATTGCGAACAACCTTTGTACGGTATAGAATCCGAATACTGCTCTATGTATAGTCTTAAAGTCATGGAAAGTTGTGTTATCTACAGGATGTCGTCCGGAGAAATGTCTGCCCCACGCGAGCTCAGTGATTTTCGCGAATGAGACTGGGTTACTGCCAGGCGGATGGAGTAGTCTCGTCTATGGTTCGATACCCCTCCCCCGTTGTTCTCGTATGTGGAAATACGCGTAGGATCTGATAGCAGCAATGCAGCTGGTCAGCTGGGGTAGCCGCGAATTGCATAGGTGCAAATCTCTTTAGGGTTGCTTGAATTTCACAAGACCATCCGCCCCGGGTCCTACTAGTCGTCACCCTCTTAACAATGTAGCTTTTTTTTCACATGTTTCTCCATGAATACACGTGTATGTACCAGATAACTGGAAATGCACGTAGTGATTGCAAGCTAATTTATGATGCAGCATGGACTGGGCACAAAATGGGGTCATTTACCGGTCTATGAGGTTGGATCACGGTAAGATTCATGACCCGGAGTAAAGAGGTACGCCTCATTGAACTGGCACGGGGTTCGGTTATGCGACCAACTATTCACAGGAGAGGGAGCGTCGAATTAATAACCCAATTGCGCTGGAGCCTGGGAGTCAACATTCAATGCCGGATCAAATCAACCAGTGGAGAGGGTTCATCAGTCTCTCCCTACGTTAATTCCCGTCGTATATGATGCGCACCCCATAAATAGTACCATCGCCACAATCTTTCTATGAATAGTCAATCACCGGGGAAACACGTGCCGGCGGGCTGGGGGTTTGACATTCAAAACGCGCGTAACCTCGCGTAGACACCCTATTTCCAGGAGTAATCGGAACCTTGTTTTAATTTTAACATGTAGCCTGAGGCCACCCCAAAGTTGGGACGCACATATCCTCCAAACCGAATTACCCTACTAAGCATCGATTGCTGAATGGCGTGCACAGTAATGCTCGACCTTCTGAGGCTTTGTTAAGGCGGTAGCAGGCAGCTCGTTAACCGTCGCTAAATTCCTACGGATCGGTGTAATCATTGGTTG
seq00026   GTAATGCAGTGCGCTGGGGAGCCAAATTCAAGCCCTATGCGGCCCCAAATAGCAGACACACCTTTATAATGTCTGGTAGTTGACTTGGTCGCAAGTCTTGGTGCTCTAAACTGGCGCACATGAACTTGGTATTGCGTCAACTGGGAGTGTCAGAGCGAACTCGTCCTCGGCAGAAGGAACAACTATCTAATACCTGCAGTCCGGTTCCTTTTGACAAAGCCGGTCCTTGGTGGTAGGGACATCCAATAAGTGAGCCAGTCCAATTTAAGGCATTGGTAAAAGAATCCCCGCGCATACCATTCATTAGTATATGGTCCAGTGGTGGCCCATCCGCGAACGACAGTCCGAGATAATCCTTCTTACGTCTGCGTATGACCCCCGACTAAAAGAACTTATAACCGTTCCCGTCGCGAGATGCGTGCTAAAGGTCAAAACTGCAGGGCCCGATCGCCGTTGATGAGCTTTAACCATATTGCGGTCGATTACTTGTCAGGATAAAATACGGATGATCGTATCTGCCAGGCCAGTAACTGGATCACATCGCCTACATAGGTGGTCACGGAAGATGATTAATCTTGGATACCCACCTGCCTATCAACGAAAGAAGGACCGGAGTACTCAATCATAAAGCACTAAATCTATGGCTCTCAATCCCTTATACCGCTAAGCCCACATGTTCTGGTAGTACGATTGGACTCCAAGCCTAATCTTGCAAGACTTGACGCCTCTAAAGCTCGCCCCTTGACCATGGAATCTGCCCCACCCGCTTCAAATCCAGTGTTCCCTCGAACAACAACCTTGTGGCAACATGACCCGCTCAAGCCTGATCATCTCTATGCATGCTAGTCTATCCTCAGATTGTAGTGACGATCGGAATATGATTGCCGTGTTCAACGTTCACAGTGGGAACGGGACGGCTCCCTGGGACTAGTTGACAACACGAGTGGAATTTCGTGCGTACATTTAAAGGTGTCGGGACAAGACAGGCAGTTACTCTGAACATCTGCCTCAAAGGGCGACCGAGCATCCGGGGTTTGCACCCTAAATATCTTAGAGCGTTCAGCGCAATCGAAACTTTCGATTGTCGTAAATTAATCGGAACCCCAGTGAAATATCATCACTCCATTAAAAGGATATAGGTTTGTTAATTCGCGTGTGTGAGACACGCGAACCGAGGCAGTTCCCTGGGCAGCCGTCTTCACTATCGCGGCGCAAGAGAGACATATTGCGAACAACTTTTGTACGGTATAGAATCCGAATACTGCTCTATGTATAGTCTTAAAGTCATGGAAAGTTGTGTTATCTACAGGATGTCGTCCGGAGAAATGTCTGCCCCACGCGAGCTCAGTGATTTTCGCGAATGAGACTGGGTTACTGCCAGGCGGATGGAGTAGTCTCGTCTATGGTTCGATACCCCTCCCCCGTTGTTCTCGTATGTGGAAATACGCGTAGGATCTGATAGCAGCAATGCAGCTGGTCAGCTGGGGTAGCCGCGAATTGCATAGGTGCAAATCTCTTTAGGGTTGCTTGAATTTCACAAGACCATCCGCCCCGGGTCCTACTAGTCGTCACCCTCTTAACAATGTAGCTTTTTTTTCACATGTTTCTCCATGAATACACGTGTATGTACCAGATAACTGGAAATGCACGTAGTGATTGCAAGCTAATTTATGATGCAGCATGGACTGGGCACAAAATGGGGTCATTTACCGGTCTATGAGGTTGGATCACGGTAAGATTCATGACCCGGAGTAAAGAGGTACGCCTCATTGAACTGGCACGGGGTTCGGTTATGCGACCAACTATTCACAGGAGAGGGAGCGTCGAAGTAATAACCCAATTGCGCTGGAGCCTGGGAGTCAACATTCAATGCCGGATCAAATCAACCAGTGGAGAGGGTTCATCAGTCTCTCCCTACGTTAATTCCCGTCGTATATGATGCGCACCCCATAAATAGTACCATCGCCACAATCTTTCTATGAATAGTCAATCACCGGGGAAACACGTGCCGGCGGGCTGGGGGTTTGACATTCAAAACGCGCGTAACCTCGCGTAGACACCCTATTTCCAGGAGTAATCGGAACCTTGTTTTAATTTTAACATGTAGCCTGAGGCCACCCCAAAGTTGGGACGCACATATCCTCCAAACCGAATTACCCTACTAAGCATCGATTGCTGAATGGCGTGCACAGTAATGCTCGACCTTCTGAGGCTTTGTTAAGGCGGTAGCAGGCAGCTCGTTAACCGTCGCTAAATTCCTACGGATCGGTGTAATCATTGGTTG
seq00027   GTAATGCAGTGCGCTGGGGAGCCAAATTCAAGCCCTATGCGGCCCCAAATAGCAGACACACCTTTATAATGTCTGGTAGTTGACTTGGTCGCAAGTCTTGGTGCTCTAAACTGGCGCACATGAACTTGGTATTGCGTCAACTGGGAGTGTCAGAGCGAACTCGTCCTCGGCAGAAGGAACAACTATCTAATACCTGCAGTCCGGTTCCTTTTGACAAAGCCGGTCCTTGGTGGTAGGGACATCCAATAAGTGAGCCAGTCCACTTTAAGGCATTGGTAAAAGAATCCCCGCGCATACCATTCATTAGTATATGGTCCAGTGGTGGCCCATCCGCGAACGACAGTCCGAGATAATCCTTCTTACGTCTGCGTATGACCCCCGACTAAAAGAACTTATAACCGTTCCCGTCGCGAGATGCGTGCTAAAGGTCAAAACTGCAGGGCCCGATCGCCGTTGATGAGCTTTAACCATATTGCGGTCGATTACTTGTCAGGATAAAATACGGATGATCGTATCTGCCAGGCCCGTAACTGGATCACATCGCCTACATAGGTGGTCACGGAAGATGATTAATCTTGGATACCCACCTGCCTATCAACGAAAGAAGGACCGGAGTACTCAATCATAAAGCACTAAATCTATGGCTCTCAATCCCTTATACCGCTAAGCCCACATGTTCTGGTAGTACGATTGGACTCCAAGCCTAATCTTGCAAGACTTGACGCCTCTAAAGCTCGCCCCTTGACCATGGAATCTGCCCCACCCGCTTCAAATCCAGTGTTCCCTCGAACAACAACCTTGTGGCAACATGACCCGCTCAAGCCTGATCATCTCTATGCATGCTAGTCTATCCTCAGATTGTAGTGACGATCGGAATATGATTGCCGTGTTCAACGTTCACAGTGGGAACGGGACGGCTCCCTGGGACTAGTTGACAACACGAGTGGAATTTCGTGCGTACATTTAAAGGTGTCGGGACAAGACAGGCAGTTACTCTGAACATCTGCCTCAAAGGGCGACCGAGCATCCGGGGTTTGCACCCTAAATATCTTAGAGCGTTCAGCGCAATCGAAACTTTCGATTGTCGTAAATTAATCGGAACCCCAGTGAAATATCATCACTCCATTAAAAGGATATAGGTTTGTTAATTCGCGTGTGTGAGACACGCGAACCGAGGCAGTTCCCTGGGCAGCCGTCTTCACTATCGCGGCGCAAGAGAGACATATTGCGAACAACCTTTGTACGGTATAGAATCCGAATACTGCTCTATGTATAGTCTTAAAGTCATGGAAAGTTGTGTTATCTACAGGATGTCGTCCGGAGAAATGTCTGCCCCACGCGAGCTCAGTGATTTTCGCGAATGAGACTGGGTTACTGCCAGGCGGATGGAGTAGTCTCGTCTATGGTTCGATACCCCTCCCCCGTTGTTCTCGTATGTGGAAATACGCGTAGGATCTGATAGCAGCAATGCAGCTGGTCAGCTGGGGTAGCCGCGAATTGCATAGGTGCAAATCTCTTTAGGGTTGCTTGAATTTCACAAGACCATCCGCCCCGGGTCCTACTAGTCGTCACCCTCTTAACAATGTAGCTTTTTTTTCACATGTTTCTCCATGAATACACGTGTATGTACCAGATAACTGGAAATGCACGTAGTGATTGCAAGCTAATTTATGATGCAGCATGGACTGGGCACAAAATGGGGTCATTTACCGGTCTATGAGGTTGGATCACGGTAAGATTCATGACCCGGAGTAAAGAGGTACGCCTCATTGAACTGGCACGGGGTTCGGTTATGCGACCAACTATTCACAGGAGAGGGAGCGTCGAAGTAATAACCCAATTGCGCTGGAGCCTGGGAGTCAACATTCAATGCCGGATCAAATCAACCAGTGGAGAGGGTTCATCAGTCTCTCCCTACGTTAATTCCCGTCGTATATGATGCGCACCCCATAAATAGTACCATCGCCACAATCTTTCTATGAATAGTCAATCACCGGGGAAACACGTGCCGGCGGGCTGGGGGTTTGACATTCAAAACGCGCGTAACCTCGCGTAGACACCCTATTTCCAGGAGTAATCGGAACCTTGTTTCAATTTTAACATGTAGCCTGAGGCCACCCCAAAGTTGGGACGCACATATCCTCCAAACCGAATTACCCTACTAAGCATCGATTGCTGAATGGCGTGCACAGTAATGCTCGACCTTCTGAGGCTTTGTTAAGGCGGTAGCAGGCAGCTCGTTAACCGTCGCTAAATTCCTACGGATCGGTGTAATCATTGGTTG
seq00028   GTAATGCAGTGCGCTGGGGAGCCAAATTCAAGCCCTATGCGGCCCCAAATAGCAGACACACCTTTATAATGTCTGGTAGTTGACTTGGTCGCAAGTCTTGGTGCTCTAAACTGGCGCACATGAACTTGGTATTGCGTCAACTGGGAGTGTCAGAGCGAACTCGTCCTCGGCAGAAGGAACAACTATCTAATACCTGCAGTCCGGTTCCTTTTGACAAAGCCGGTCCTTGGTGGTAGGGACATCCAATAAGTGAGCCAGTCCAATTTAAGGCATTGGTAAAAGAATCCCCGCGCATACCATTCATTAGTATATGGTCCAGTGGTGGCCCATCCGCGAACGACAGTCCGAGATAATCCTTCTTACGTCTGCGTATGACCCCCGACTAAAAGAACTTATAACCGTTCCCGTCGCGAGATGCGTGCTAAAGGTCAAAACTGCAGGGCCCGATCGCCGTTGATGAGCTTTAACCATATTGCGGTCGATTACTTGTCAGGATAAAATACGGATGATCGTATCTGCCAGGCCAGTAACTGGATCACATCGCCTACATAGGTGGTCACGGAAGATGATTAATCTTGGATACCCACCTGCCTATCAACGAAAGAAGGACCGGAGTACTCAATCATAAAGCACTAAATCTATGGCTCTCAATCCCTTATACCGCTAAGCCCACATGTTCTGGTAGTACGATTGGACTCCAAGCCTAATCTTGCAAGACTTGACGCCTCTAAAGCTCGCCCCTTGACCATGGAATCTGCCCCACCCGCTTCAAATCCAGTGTTCCCTCGAACAACAACCTTGTGGCAACATGACCCGCTCAAGCCTGATCATCTCTATGCATGCTAGTCTATCCTCAGATTGTAGTGACGATCGGAATATGATTGCCGTGTTCAACGTTCACAGTGGGAACGGGACGGCTCCCTGGGACTAGTTGACAACACGAGTGGAATTTCGTGCGTACATTTAAAGGTGTCGGGACAAGACAGGCAGTTACTCTGAACATCTGCCTCAAAGGGCGACCGAGCATCCGGGGTTTGCACCCTAAATATCTTAGAGCGTTCAGCGCAATCGAAACTTTCGATTGTCGTAAATTAATCGGAACCCCAGTGAAATATCATCACTCCATTAAAAGGATATAGGTTTGTTAATTCGCGTGTGTGAGACACGCGAACCGAGGCAGTTCCCTGGGCAGCCGTCTTCACTATCGCGGCGCAAGAGAGACATATTGCGAACAACCTTTGTACGGTATAGAATCCGAATACTGCTCTATGTATAGTCTTAAAGTCATGGAAAGTTGTGTTATCTACAGGATGTCGTCCGGAGAAATGTCTGCCCCACGCGAGCTCAGTGATTTTCGCGAATGAGACTGGGTTACTGCCAGGCGGATGGAGTAGTCTCGTCTATGGTTCGATACCCCTCCCCCGTTGTTCTCGTATGTGGAAATACGCGTAGGATCTGATAGCAGCAATGCAGCTGGTCAGCTGGGGTAGCCGCGAATTGCATAGGTGCAAATCTCTTTAGGGTTGCTTGAATTTCACAAGACCATCCGCCCCGGGTCCTACTAGTCGTCACCCTCTTAACAATGTAGCTTTTTTTTCACATGTTTCTCCATGAATACACGTGTATGTACCAGATAACTGGAAATGCACGTAGTGATTGCAAGCTAATTTATGATGCAGCATGGACTGGGCACAAAATGGGGTCATTTACCGGTCTATGAGGTTGGATCACGGTAAGATTCATGACCCGGAGTAAAGAGGTACGCCTCATTGAACTGGCACGGGGTTCGGTTATGCGACCAACTATTCACAGGAGAGGGAGCGTCGAATTAATAACCCAATTGCGCTGGAGCCTGGGAGTCAACATTCAATGCCGGATCAAATCAACCAGTGGAGAGGGTTCATCAGTCTCTCCCTACGTTAATTCCCGTCGTATATGATGCGCACCCCATAAATAGTACCATCGCCACAATCTTTCTATGAATAGTCAATCACCGGGGAAACACGTGCCGGCGGGCTGGGGGTTTGACATTCAAAACGCGCGTAACCTCGCGTAGACACCCTATTTCCAGGAGTAATCGGAACCTTGTTTTAATTTTAACATGTAGCCTGAGGCCACCCCAAAGTTGGGACGCACATATCCTCCAAACCGAATTACCCTACTAAGCATCGATTGCTGAATGGCGTGCACAGTAATGCTCGACCTTCTGAGGCTTTGTTAAGGCGGTAGCAGGCAGCTCGTTAACCGTCGCTAAATTCCTACGGATCGGTGTAATCATTGGTTG
seq00029   GTAATGCAGTGCGCTGGGGAGCCAAATTCAAGCCCTATGCGGCCCCAAATAGCAGACACACCTTTATAATGTCTGGTAGTTGACTTGGTCGCAAGTCTTGGTGCTCTAAACTGGCGCACATGAACTTGGTATTGCGTCAACTGGGAGTGTCAGAGCGAACTCGTCCTCGGCAGAAGGAACAACTATCTAATACCTGCAGTCCGGTTCCTTTTGACAAAGCCGGTCCTTGGTGGTAGGGACATCCAATAAGTGAGCCAGTCCACTTTAAGGCATTGGTAAAAGAATCCCCGCGCATACCATTCATTAGTATATGGTCCAGTGGTGGCCCATCCGCGAACGACAGTCCGAGATAATCCTTCTTACGTCTGCGTATGACCCCCGACTAAAAGAACTTATAACCGTTCCCGTCGCGAGATGCGTGCTAAAGGTCAAAACTGCAGGGCCCGATCGCCGTTGATGAGCTTTAACCATATTGCGGTCGATTACTTGTCAGGATAAAATACGGATGATCGTATCTGCCAGGCCAGTAACTGGATCACATCGCCTACATAGGTGGTCACGGAAGATGATTAATCTTGGATACCCACCTGCCTATCAACGAAAGAAGGACCGGAGTACTCAATCATAAAGCACTAAATCTATGGCTCTCAATCCCTTATACCGCTAAGCCCACATGTTCTGGTAGTACGATTGGACTCCAAGCCTAATCTTGCAAGACTTGACGCCTCTAAAGCTCGCCCCTTGACCATGGAATCTGCCCCACCCGCTTCAAATCCAGTGTTCCCTCGAACAACAACCTTGTGGCAACATGACCCGCTCAAGCCTGATCATCTCTATGCATGCTAGTCTATCCTCAGATTGTAGTGACGATCGGAATATGATTGCCGTGTTCAACGTTCACAGTGGGAACGGGACGGCTCCCTGGGACTAGTTGACAACACGAGTGGAATTTCGTGCGTACATTTAAAGGTGTCGGGACAAGACAGGCAGTTACTCTGAACATCTGCCTCAAAGGGCGACCGAGCATCCGGGGTTTGCACCCTAAATATCTTAGAGCGTTCAGCGCAATCGAAACTTTCGATTGTCGTAAATTAATCGGAACCCCAGTGAAATATCATCACTCCATTAAAAGGATATAGGTTTGTTAATTCGCGTGTGTGAGACACGCGAACCGAGGCAGTTCCCTGGGCAGCCGTCTTCACTATCGCGGCGCAAGAGAGACATATTGCGAACAACCTTTGTACGGTATAGAATCCGAATACTGCTCTATGTATAGTCTTAAAGTCATGGAAAGTTGTGTTATCTACAGGATGTCGTCCGGAGAAATGTCTGCCCCACGCGAGCTCAGTGATTTTCGCGAATGAGACTGGGTTACTGCCAGGCGGATGGAGTAGTCTCGTCTATGGTTCGATACCCCTCCCCCGTTGTTCTCGTATGTGGAAATACGCGTAGGATCTGATAGCAGCAATGCAGCTGGTCAGCTGGGGTAGCCGCGAATTGCATAGGTGCAAATCTCTTTAGGGTTGCTTGAATTTCACAAGACCATCCGCCCCGGGTCCTACTAGTCGTCACCCTCTTAACAATGTAGCTTTTTTTTCACATGTTTCTCCATGAATACACGTGTATGTACCAGATAACTGGAAATGCACGTAGTGATTGCAAGCTAATTTATGATGCAGCATGGACTGGGCACAAAATGGGGTCATTTACCGGTCTATGAGGTTGGATCACGGTAAGATTCATGACCCGGAGTAAAGAGGTACGCCTCATTGAACTGGCACGGGGTTCGGTTATGCGACCAACTATTCACAGGAGAGGGAGCGTCGAAGTAATAACCCAATTGCGCTGGAGCCTGGGAGTCAACATTCAATGCCGGATCAAATCAACCAGTGGAGAGGGTTCATCAGTCTCTCCCTACGTTAATTCCCGTCGTATATGATGCGCACCCCATAAATAGTACCATCGCCACAATCTTTCTATGAATAGTCAATCACCGGGGAAACACGTGCCGGCGGGCTGGGGGTTTGACATTCAAAACGCGCGTAACCTCGCGTAGACACCCTATTTCCAGGAGTAATCGGAACCTTGTTTCAATTTTAACATGTAGCCTGAGGCCACCCCAAAGTTGGGACGCACATATCCTCCAAACCGAATTACCCTACTAAGCATCGATTGCTGAATGGCGTGCACAGTAATGCTCGACCTTCTGAGGCTTTGTTAAGGCGGTAGCAGGCAGCTCGTTAACCGTCGCTAAAATCCTACGGATCGGTGTAATCATTGGTTG
seq00030   GTAATGCAGTGCGCTGGGGAGCCAAATTCAAGCCCTATGCGGCCCCAAATAGCAGACACACCTTTATAATGTCTGGTAGTTGACTTGGTCGCAAGTCTTGGTGCTCTAAACTGGCGCACATGAACTTGGTATTGCGTCAACTGGGAGTGTCAGAGCGAACTCGTCCTCGGCAGAAGGAACAACTATCTAATACCTGCAGTCCGGTTCCTTTTGACAAAGCCGGTCCTTGGTGGTAGGGACATCCAATAAGTGAGCCAGTCCAATTTAAGGCATTGGTAAAAGAATCCCCGCGCATACCATTCATTAGTATATGGTCCAGTGGTGGCCCATCCGCGAACGACAGTCCGAGATAATCCTTCTTACGTCTGCGTATGACCCCCGACTAAAAGAACTTATAACCGTTCCCGTCGCGAGATGCGTGCTAAAGGTCAAAACTGCAGGGCCCGATCGCCGTTGATGAGCTTTAACCATATTGCGGTCGATTACTTGTCAGGATAAAATACGGATGATCGTATCTGCCAGGCCAGTAACTGGATCACATCGCCTACATAGGTGGTCACGGAAGATGATTAATCTTGGATACCCACCTGCCTATCAACGAAAGAAGGACCGGAGTACTCAATCATAAAGCACTAAATCTATGGCTCTCAATCCCTTATACCGCTAAGCCCACATGTTCTGGTAGTACGATTGGACTCCAAGCCTAATCTTGCAAGACTTGACGCCTCTAAAGCTCGCCCCTTGACCATGGAATCTGCCCCACCCGCTTCAAATCCAGTGTTCCCTCGAACAACAACCTTGTGGCAACATGACCCGCTCAAGCCTGATCATCTCTATGCATGCTAGTCTATCCTCAGATTGTAGTGACGATCGGAATATGATTGCCGTGTTCAACGTTCACAGTGGGAACGGGACGGCTCCCTGGGACTAGTTGACAACACGAGTGGAATTTCGTGCGTACATTTAAAGGTGTCGGGACAAGACAGGCAGTTACTCTGAACATCTGCCTCAAAGGGCGACCGAGCATCCGGGGTTTGCACCCTAAATATCTTAGAGCGTTCAGCGCAATCGAAACTTTCGATTGTCGTAAATTAATCGGAACCCCAGTGAAATATCATCACTCCATTAAAAGGATATAGGTTTGTTAATTCGCGTGTGTGAGACACGCGAACCGAGGCAGTTCCCTGGGCAGCCGTCTTCACTATCGCGGCGCAAGAGAGACATATTGCGAACAACCTTTGTACGGTATAGAATCCGAATACTGCTTTATGTATAGTCTTAAAGTCATGGAAAGTTGTGTTATCTACAGGATGTCGTCCGGAGAAATGTCTGCCCCACGCGAGCTCAGTGATTTTCGCGAATGAGACTGGGTTACTGCCAGGCGGATGGAGTAGTCTCGTCTATGGTTCGATACCCCTCCCCCGTTGTTCTCGTATGTGGAAATACGCGTAGGATCTGATAGCAGCAATGCAGCTGGTCAGCTGGGGTAGCCGCGAATTGCATAGGTGCAAATCTCTTTAGGGTTGCTTGAATTTCACAAGACCATCCGCCCCGGGTCCTACTAGTCGTCACCCTCTTAACAATGTAGCTTTTTTTTCACATGTTTCTCCATGAATACACGTGTATGTACCAGATAACTGGAAATGCACGTAGTGATTGCAAGCTAATTTATGATGCAGCATGGACTGGGCACAAAATGGGGTCATTTACCGGTCTATGAGGTTGGATCACGGTAAGATTCATGACCCGGAGTAAAGAGGTACGCCTCATTGAACTGGCACGGGGTTCGGTTATGCGACCAACTATTCACAGGAGAGGGAGCGTCGAAGTAATAACCCAATTGCGCTGGAGCCTGGGAGTCAACATTCAATGCCGGATCAAATCAACCAGTGGAGAGGGTTCATCAGTCTCTCCCTACGTTAATTCCCGTCGTATATGATGCGCACCCCATAAATAGTACCATCGCCACAATCTTTCTATGAATAGTCAATCACCGGGGAAACACGTGCCGGCGGGCTGGGGGTTTGACATTCAAAACGCGCGTAACCTCGCGTAGACACCCTATTTCCAGGAGTAATCGGAACCTTGTTTCAATTTTAACATGTAGCCTGAGGCCACCCCAAAGTTGGGACGCACATATCCTCCAAACCGAATTACCCTACTAAGCATCGATTGCTGAATGGCGTGCACAGTAATGCTCGACCTCCTGAGGCTTTGTTAAGGCGGTAGCAGGCAGCTCGTTAACCGTCGCTAAATTCCTACGGATCGGTGTAATCATTGGTTG
seq00031   GTAATGCAGTGCGCTGGGGAGCCAAATTCAAGCCCTATGCGGCCCCAAATAGCAGACACACCTTTATAATGTCTGGTAGTTGACTTGGTCGCAAGTCTTGGTGCTCTAAACTGGCGCACATGAACTTGGTATTGCGTCAACTGGGAGTGTCAGAGCGAACTCGTCCTCGGCAGAAGGAACAACTATCTAATACCTGCAGTCCGGTTCCTTTTGACAAAGCCGGTCCTTGGTGGTAGGGACATCCAATAAGTGAGCCAGTCCAATTTAAGGCATTGGTAAAAGAATCCCCGCGCATACCATTCATTAGTATATGGTCCAGTGGTGGCCCATCCGCGAACGACAGTCCGAGATAATCCTTCTTACGTCTGCGTATGACCCCCGACTAAAAGAACTTATAACCGTTCCCGTCGCGAGATGCGTGCTAAAGGTCAAAACTGCAGGGCCCGATCGCCGTTGATGAGCTTTAACCATATTGCGGTCGATTACTTGTCAGGATAAAATACGGATGATCGTATCTGCCAGGCCAGTAACTGGATCACATCGCCTACATAGGTGGTCACGGAAGATGATTAATCTTGGATACCCACCTGCCTATCAACGAAAGAAGGACCGGAGTACTCAATCATAAAGCACTAAATCTATGGCTCTCAATCCCTTATACCGCTAAGCCCACATGTTCTGGTAGTACGATTGGACTCCAAGCCTAATCTTGCAAGACTTGACGCCTCTAAAGCTCGCCCCTTGACCATGGAATCTGCCCCACCCGCTTCAAATCCAGTGTTCCCTCGAACAACAACCTTGTGGCAACATGACCCGCTCAAGCCTGATCATCTCTATGCATGCTAGTCTATCCTCAGATTGTAGTGACGATCGGAATATGATTGCCGTGTTCAACGTTCACAGTGGGAACGGGACGGCTCCCTGGGACTAGTTGACAACACGAGTGGAATTTCGTGCGTACATTTAAAGGTGTCGGGACAAGACAGGCAGTTACTCTGAACATCTGCCTCAAAGGGCGACCGAGCATCCGGGGTTTGCACCCTAAATATCTTAGAGCGTTCAGCGCAATCGAAACTTTCGATTGTCGTAAATTAATCGGAACCCCAGTGAAATATCATCACTCCATTAAAAGGATATAGGTTTGTTAATTCGCGTGTGTGAGACACGCGAACCGAGGCAGTTCCCTGGGCAGCCGTCTTCACTATCGCGGCGCAAGAGAGACATATTGCGAACAACCTTTGTACGGTATAGAATCCGAATACTGCTCTATGTATAGTCTTAAAGTCATGGAAAGTTGTGTTATCTACAGGATGTCGTCCGGAGAAATGTCTGCCCCACGCGAGCTCAGTGATTTTCGCGAATGAGACTGGGTTACTGCCAGGCGGATGGAGTAGTCTCGTCTATGGTTCGATACCCCTCCCCCGTTGTTCTCGTATGTGGAAATACGCGTAGGATCTGATAGCAGCAATGCAGCTGGTCAGCTGGGGTAGCCGCGAATTGCATAGGTGCAAATCTCTTTAGGGTTGCTTGAATTTCACAAGACCATCCGCCCCGGGTCCTACTAGTCGTCACCCTCTTAACAATGTAGCTTTTTTTTCACATGTTTCTCCATGAATACACGTGTATGTACCAGATAACTGGAAATGCACGTAGTGATTGCAAGCTAATTTATGATGCAGCATGGACTGGGCACAAAATGGGGTCATTTACCGGTCTATGAGGTTGGATCACGGTAAGATTCATGACCCGGAGTAAAGAGGTACGCCTCATTGAACTGGCACGGGGTTCGGTTATGCGACCAACTATTCACAGGAGAGGGAGCGTCGAAGTAATAACCCAATTGCGCTGGAGCCTGGGAGTCAACATTCAATGCCGGATCAAATCAACCAGTGGAGAGGGTTCATCAGTCTCTCCCTACGTTAATTCCCGTCGTATATGATGCGCACCCCATAAATAGTACCATCGCCACAATCTTTCTATGAATAGTCAATCACCGGGGAAACACGTGCCGGCGGGCTGGGGGTTTGACATTCAAAACGCGCGTAACCTCGCGTAGACACCCTATTTCCAGGAGTAATCGGAACCTTGTTTCAATTTTAACATGTAGCCTGAGGCCACCCCAAAGTTGGGACGCACATATCCTCCAAACCGAATTACCCTACTAAGCATCGATTGCTGAATGGCGTGCACAGTAATGCTCGACCTACTGAGGCTTTGTTAAGGCGGTAGCAGGCAGCTCGTTAACCGTCGCTAAATTCCTACGGATCGGTGTAATCATTGGTTG
seq00032   GTAATGCAGTGCGCTGGGGAGCCAAATTCAAGCCCTATGCGGCCCCAAATAGCAGACACACCTTTATAATGTCTGGTAGTTGACTTGGTCGCAAGTCTTGGTGCTCTAAACTGGCGCACATGAACTTGGTATTGCGTCAACTGGGAGTGTCAGAGCGAACTCGTCCTCGGCAGAAGGAACAACTATCTAATACCTGCAGTCCGGTTCCTTTTGACAAAGCCGGTCCTTGGTGGTAGGGACATCCAATAAGTGAGCCAGTCCAATTTAAGGCATTGGTAAAAGAATCCCCGCGCATACCATTCATTAGTATATGGTCCAGTGGTGGCCCATCCGCGAACGACAGTCCGAGATAATCCTTCTTACGTCTGCGTATGACCCCCGACTAAAAGAACTTATAACCGTTCCCGTCGCGAGATGCGTGCTAAAGGTCAAAACTGCAGGGCCCGATCGCCGTTGATGAGCTTTAACCATATTGCGGTCGATTACTTGTCAGGATAAAATACGGATGATCGTATCTGCCAGGCCAGTAACTGGATCACATCGCCTACATAGGTGGTCACGGAAGATGATTAATCTTGGATACCCACCTGCCTATCAACGAAAGAAGGACCGGAGTACTCAATCATAAAGCACTAAATCTATGGCTCTCAATCCCTTATACCGCTAAGCCCACATGTTCTGGTAGTACGATTGGACTCCAAGCCTAATCTTGCAAGACTTGACGCCTCTAAAGCTCGCCCCTTGACCATGGAATCTGCCCCACCCGCTTCAAATCCAGTGTTCCCTCGAACAACAACCTTGTGGCAACATGACCCGCTCAAGCCTGATCATCTCTATGCATGCTAGTCTATCCTCAGATTGTAGTGACGATCGGAATATGATTGCCGTGTTCAACGTTCACAGTGGGAACGGGACGGCTCCCTGGGACTAGTTGACAACACGAGTGGAATTTCGTGCGTACATTTAAAGGTGTCGGGACAAGACAGGCAGTTACTCTGAACATCTGCCTCAAAGGGCGACCGAGCATCCGGGGTTTGCACCCTAAATATCTTAGAGCGTTCAGCGCAATCGAAACTTTCGATTGTCGTAAATTAATCGGAACCCCAGTGAAATATCATCACTCCATTAAAAGGATATAGGTTTGTTAATTCGCGTGTGTGAGACACGCGAACCGAGGCAGTTCCCTGGGCAGCCGTCTTCACTATCGCGGCGCAAGAGAGACATATTGCGAACAACCTTTGTACGGTATAGAATCCGAATACTGCTCTATGTATAGTCTTAAAGTCATGGAAAGTTGTGTTATCTACAGGATGTCGTCCGGAGAAATGTCTGCCCCACGCGAGCTCAGTGATTTTCGCGAATGAGACTGGGTTACTGCCAGGCGGATGGAGTAGTCTCGTCTATGGTTCGATACCCCTCCCCCGTTGTTCTCGTATGTGGAAATACGCGTAGGATCTGATAGCAGCAATGCAGCTGGTCAGCTGGGGTAGCCGCGAATTGCATAGGTGCAAATCTCTTTAGGGTTGCTTGAATTTCACAAGACCATCCGCCCCGGGTCCTACTAGTCGTCACCCTCTTAACAATGTAGCTTTTTTTTCACATGTTTCTCCATGAATACACGTGTATGTACCAGATAACTGGAAATGCACGTAGTGATTGCAAGCTAATTTATGATGCAGCATGGACTGGGCACAAAATGGGGTCATTTACCGGTCTATGAGGTTGGATCACGGTAAGATTCATGACCCGGAGTAAAGAGGTACGCCTCATTGAACTGGCACGGGGTTCGGTTATGCGACCAACTATTCACAGGAGAGGGAGCGTCGAATTAATAACCCAATTGCGCTGGAGCCTGGGAGTCAACATTCAATGCCGGATCAAATCAACCAGTGGAGAGGGTTCATCAGTCTCTCCCTACGTTAATTCCCGTCGTATATGATGCGCACCCCATAAATAGTACCATCGCCACAATCTTTCTATGAATAGTCAATCACCGGGGAAACACGTGCCGGCGGGCTGGGGGTTTGACATTCAAAACGCGCGTAACCTCGCGTAGACACCCTATTTCCAGGAGTAATCGGAACCTTGTTTTAATTTTAACATGTAGCCTGAGGCCACCCCAAAGTTGGGACGCACATATCCTCCAAACCGAATTACCCTACTAAGCATCGATTGCTGAATGGCGTGCACAGTAATGCTCGACCTTCTGAGGCTTTGTTAAGGCGGTAGCAGGCAGCTCGTTAACCGTCGCTAAATTCCTACGGATCGGTGTAATCATTGGTTG
seq00033   GTAATGCAGTGCGCTGGGGAGCCAAATTCAAGCCCTATGCGGCCCCAAATAGCAGACACACCTTTATAATGTCTGGTAGTTGACTTGGTCGCAAGTCTTGGTGCTCTAAACTGGCGCACATGAACTTGGTATTGCGTCAACTGGGAGTGTCAGAGCGAACTCGTCCTCGGCAGAAGGAACAACTATCTAATACCTGCAGTCCGGTTCCTTTTGACAAAGCCGGTCCTTGGTGGTAGGGACATCCAATAAGTGAGCCAGTCCAATTTAAGGCATTGGTAAAAGAATCCCCGCGCATACCATTCATTAGTATATGGTCCAGTGGTGGCCCATCCGCGAACGACAGTCCGAGATAATCCTTCTTACGTCTGCGTATGACCCCCGACTAAAAGAACTTATAACCGTTCCCGTCGCGAGATGCGTGCTAAAGGTCAAAACTGCAGGGCCCGATCGCCGTTGATGAGCTTTAACCATATTGCGGTCGATTACTTGTCAGGATAAAATACGGATGATCGTATCTGCCAGGCCAGTAACTGGATCACATCGCCTACATAGGTGGTCACGGAAGATGATTAATCTTGGATACCCACCTGCCTATCAACGAAAGAAGGACCGGAGTACTCAATCATAAAGCACTAAATCTATGGCTCTCAATCCCTTATACCGCTAAGCCCACATGTTCTGGTAGTACGATTGGACTCCAAGCCTAATCTTGCAAGACTTGACGCCTCTAAAGCTCGCCCCTTGACCATGGAATCTGCCCCACCCGCTTCAAATCCAGTGTTCCCTCGAACAACAACCTTGTGGCAACATGACCCGCTCAAGCCTGATCATCTCTATGCATGCTAGTCTATCCTCAGATTGTAGTGACGATCGGAATATGATTGCCGTGTTCAACGTTCACAGTGGGAACGGGACGGCTCCCTGGGACTAGTTGACAACACGAGTGGAATTTCGTGCGTACATTTAAAGGTGTCGGGACAAGACAGGCAGTTACTCTGAACATCTGCCTCAAAGGGCGACCGAGCATCCGGGGTTTGCACCCTAAATATCTTAGAGCGTTCAGCGCAATCGAAACTTTCGATTGTCGTAAATTAATCGGAACCCCAGTGAAATATCATCACTCCATTAAAAGGATATAGGTTTGTTAATTCGCGTGTGTGAGACACGCGAACCGAGGCAGTTCCCTGGGCAGCCGTCTTCACTATCGCGGCGCAAGAGAGACATATTGCGAACAACCTTTGTACGGTATAGAATCCGAATACTGCTTTATGTATAGTCTTAAAGTCATGGAAAGTTGTGTTATCTACAGGATGTCGTCCGGAGAAATGTCTGCCCCACGCGAGCTCAGTGATTTTCGCGAATGAGACTGGGTTACTGCCAGGCGGATGGAGTAGTCTCGTCTATGGTTCGATACCCCTCCCCCGTTGTTCTCGTATGTGGAAATACGCGTAGGATCTGATAGCAGCAATGCAGCTGGTCAGCTGGGGTAGCCGCGAATTGCATAGGTGCAAATCTCTTTAGGGTTGCTTGAATTTCACAAGACCATCCGCCCCGGGTCCTACTAGTCGTCACCCTCTTAACAATGTAGCTTTTTTTTCACATGTTTCTCCATGAATACACGTGTATGTACCAGATAACTGGAAATGCACGTAGTGATTGCAAGCTAATTTATGATGCAGCATGGACTGGGCACAAAATGGGGTCATTTACCGGTCTATGAGGTTGGATCACGGTAAGATTCATGACCCGGAGTAAAGAGGTACGCCTCATTGAACTGGCACGGGGTTCGGTTATGCGACCAACTATTCACAGGAGAGGGAGCGTCGAAGTAATAACCCAATTGCGCTGGAGCCTGGGAGTCAACATTCAATGCCGGATCAAATCAACCAGTGGAGAGGGTTCATCAGTCTCTCCCTACGTTAATTCCCGTCGTATATGATGCGCACCCCATAAATAGTACCATCGCCACAATCTTTCTATGAATAGTCAATCACCGGGGAAACACGTGCCGGCGGGCTGGGGGTTTGACATTCAAAACGCGCGTAACCTCGCGTAGACACCCTATTTCCAGGAGTAATCGGAACCTTGTTTCAATTTTAACATGTAGCCTGAGGCCACCCCAAAGTTGGGACGCACATATCCTCCAAACCGAATTACCCTACTAAGCATCGATTGCTGAATGGCGTGCACAGTAATGCTCGACCTCCTGAGGCTTTGTTAAGGCGGTAGCAGGCAGCTCGTTAACCGTCGCTAAATTCCTACGGATCGGTGTAATCATTGGTTG
