# Supplementary material for: How Good Are Indirect Tests at Detecting Recombination in Human mtDNA?
Source: G3 (Bethesda). 2013 Jul 1;3(7):1095–104. doi: 10.1534/g3.113.006510 (PMC3704238; doi:10.1534/g3.113.006510)
Supplement: Supporting Information [file supp_g3.113.006510_FileS2.gz › SequenceData/mtDNA_ratehet&popgrowth/10/3rdbase/Infiles/10_55-new.txt]

33 2284
seq00001   CACGTTGGGTGCGGCCGGGTGTGCTCTTTGTCGCCCAGCTGCCGTACCTTAAATCATAATGCAAAATCTAAGCCGAGGGGTAGTGCATACTTTTACGACCGGAATGATCCATCTATAGGGCGACTTGAGCATAATGCGCTGGGAGGTACCAGGTATTCCCTCATACGTCTGGGGCCGATGCGTGTTTACACATTGAAGTAACGTGCTCAAACCGCATAAGCTTGATAACAAGATTACTGAACAGCAATAAGAACACATGGCCCCCCTTCTTATCCCAGCCGTAGCAGCCCTGGTATACCGTGTCCCATCGCAGGAAAACAGCACGAACCCCGGCCTGAAGTAAATTGTTCCGGTGCGAGGTCCCGGGTCTCGGTTGCTAAGCACGGGTCCACCCATTTGTTTAATAGATGCAGAAATTAATGCTTGCTACCACCTCAGTAATTGGCGCCTAGGACCGTGTATAGTTCCGTATGTCATACTGTCAACCCTCCTGATTGCATGGGACGGATCCTTTCTACTGATCCCTGGATTCGCGAGTCATCCCTATAGCTCCCTCACTCTTCGTTAACGTCAAAAGTAGAAATCCTGATGGCAGTAGCGGAACTATAGTTACGTATTTGCTATTCAAGGGGCGTCCACTTCGTTGTCAGCAGGTCGATGATCAGAGGATTGACATCCTAGGGATACGGCAAGTCATGTTTGTAGAGCGCGTATGAACTACTTCTCTGGTCACTGGACTCGTGGGCACAAACTACTAGAGGATGCCCACCTGACTGCTGGGACCCCTTAAACGGGTCCAGATGGCTTATCAGGGGAGGGTTTCAACTAACTTCCTTAAGCGCCCGTAACTAAGGGCTTGGGAATCCGGGTTACTTCCCTGCGGCTGACAGGTCAAGGGGCAACCTAAGCGTGATGCCTTTCCTCGTTGCGGCGACTATGATCTCGTTACTCGGGGGGGAGCGTCATGTCGATCATGGTCCTTTACCCTAATACACGTGATACCGTACTGGTCGGTGGCCAGGGTTAACGGAACGCTCTTCGCGATAGCGGTAGTCTAAGTTTGGTACTCTCGACATACGTAGATGTGCAGACGTGTTTATAATTTAGTGCGTTGACAAGTCTGTTGCTACCGGTACGTCAAGTGACGGGGAGGAGGTATAGTAGGCGAGGCTGGCGTGGAGGTGCAACTACACCGTCCTTGGAGGTATCTCTCTTAGGGCGCACGAAGAACTCCCATCCGGTTGCATGATTAATCAATACCTCTAAGGAGGGGTTTTAGCAGGCAAGTGAGTAATTTCCTTGCGGCGCGACTGTGTTGGACGCGAGAACGTTTCGCTTACTTGCACAGGATGACCCGTTCTGAAGAACCAGGCGATGTGATGAGGAAACCATACGGCTAGAGTCATGTTAATATCCCACGCTTGCGAAGTCTGGCGGAACGCCTAGGCACTCACATGCTATGCGCTTCTCGTTACTGCGCGACAAGTTCAGTCACCGTTAAGCGCATCTGTTCTCATGCCTCTACTTGGGGAAGAGGACTTACGAACGAACCGGAGGTAGAAATCATGGTCTCGATGGAAGTAGTCGTGTGAGTATCACCAAACGATATGGATTACTCTTGCCGTAAAGTTCTTTAATTTGGATCGATCTTTATAATTTTCTTCCAGTAGGTTATATCGAAATACAACCGGCACCTCTGGTACTATGGCTCACTCAATGACCCAGAGTTTCATCGTGGTCGCCTCGAACACACATAATCTAGGGCGGCCTGGCGGGTTGTTTTGTACCACGAGCGTGGATCTATGGTTTAGTGCCCTAAGGAAAGCCCCAGGGGGAGTTCGGTTCGGTTATTTTCCCTTCATTATAGGCCAGGGAACAGTCTGCGGATACCATAACACATAGGCGGGGGCTCGATATCCCATACCTGTCAGCGATCTATCGCGATGCAGAGCCACGCGCCCGATTTTCAGTACACTCGCACGGTACCCTGTGATGATCTGATATCTGGTTTCAATCGAAGAATTGGTTCAACAAAAGCTCTATCTGATTTCATTGCTTGTATAGGGTGAGCCTCGTTGCCGGCCTGCGATCCGTCCCAATACAGGGATTTCGGATCTTGATACGGCAATAATCTCAGAACGGCTGCCTAGGCTTCAAATTTAACATGAGTCTTGGTTGTGTTACGTTCCTTTGTTACGCCCAAGGGCGAGCACACGCCCTCTGCAATTTTACACATTACATGACGGGAGATGTGTACCCCTTAATTGATTGCACGGTAAGCTAG
seq00002   CACGTTGGGTGCGGCCGGGTGTGCTCTTTGTCGCCCAGCTGCCGTACCTTAAATCATAATGCAAAATCTAAGCCGAGGGGTAGTGCATACTTTTACGACCGGAATGATCCATCTATAGGGCGACTTGAGCATAATGCGCTGGGAGGTACCAGGTATTCCCTCATACGTCTGGGGCCGATGCGTGTTTACACATTGAAGTAACGTGCTCAAACCGCATAAGCTTGATAACAAGATTACTGAACAGCAATAAGAACACATGGCCCCCCTTCTTATCCCAGCCGTAGCAGCCCTGGTATACCGTGTCCCATCGCAGGAAAACAGCACGAACCCCGGCCTGAAGTAAATTGTTCCGGTGCGAGGTCCCGGGTCTCGGTTGCTAAGCACGGGTCCACCCATTTGTTTAATAGATGCAGAAATTAATGCTTGCTACCACCTCAGTAATTGGCGCCTAGGACCGTGTATAGTTCCGTATGTCATACTGTCAACCCTCCTGATTGCATGGGACGGATCCTTTCTACTGATCCCTGGATTCGCGAGTCATCCCTATAGCTCCCTCACTCTTCGTTAACGTCAAAAGTAGAAATCCTGATGGCAGTAGCGGAACTATAGTTACGTATTTGCTATTCAAGGGGCGTCCACTTCGTTGTCAGCAGGTCGATGATCAGAGGATTGACATCCTAGGGATACGGCAAGTCATGTTTGTAGAGCGCGTATGAACTACTTCTCTGGTCACTGGACTCGTGGGCACAAACTACTAGAGGATGCCCACCTGACTGCTGGGACCCCTTAAACGGGTCCAGATGGCTTATCAGGGGAGGGTTTCAACTAACTTCCTTAAGCGCCCGTAACTAAGGGCTTGGGAATCCGGGTTACTTCCCTGCGGCTGACAGGTCAAGGGGCAACCTAAGCGTGATGCCTTTCCTCGTTGCGGCGACTATGATCTCGTTACTCGGGGGGGAGCGTCATGTCGATCATGGTCCTTTACCCTAATACACGTGATACCGTACTGGTCGGTGGCCAGGGTTAACGGAACGCTCTTCGCGATAGCGGTAGTCTAAGTTTGGTACTCTCGACATACGTAGATGTGCAGACGTGTTTATAATTTAGTGCGTTGACAAGTCTGTTGCTACCGGTACGTCAAGTGACGGGGAGGAGGTATAGTAGGCGAGGCTGGCGTGGAGGTGCAACTACACCGTCCTTGGAGGTATCTCTCTTAGGGCGCACGAAGAACTCCCATCCGGTTGCATGATTAATCAATACCTCTAAGGAGGGGTTTTAGCAGGCAAGTGAGTAATTTCCTTGCGGCGCGACTGTGTTGGACGCGAGAACGTTTCGCTTACTTGCACAGGATGACCCGTTCTGAAGAACCAGGCGATGTGATGAGGAAACCATACGGCTAGAGTCATGTTAATATCCCACGCTTGCGAAGTCTGGCGGAACGCCTAGGCACTCACATGCTATGCGCTTCTCGTTACTGCGCGACAAGTTCAGTCACCGTTAAGCGCATCTGTTCTCATGCCTCTACTTGGGGAAGAGGACTTACGAACGAACCGGAGGTAGAAATCATGGTCTCGATGGAAGTAGTCGTGTGAGTATCACCAAACGATATGGATTACTCTTGCCGTAAAGTTCTTTAATTTGGATCGATCTTTATAATTTTCTTCCAGTAGGTTATATCGAAATACAACCGGCACCTCTGGTACTATGGCTCACTCAATGACCCAGAGTTTCATCGTGGTCGCCTCGAACACACATAATCTAGGGCGGCCTGGCGGGTTGTTTTGTACCACGAGCGTGGATCTATGGTTTAGTGCCCTAAGGAAAGCCCCAGGGGGAGTTCGGTTCGGTTATTTTCCCTTCATTATAGGCCAGGGAACAGTCTGCGGATACCATAACACATAGGCGGGGGCTCGATATCCCATACCTGTCAGCGATCTATCGCGATGCAGAGCCACGCGCCCGATTTTCAGTACACTCGCACGGTACCCTGTGATGATCTGATATCTGGTTTCAATCGAAGAATTGGTTCAACAAAAGCTCTATCTGATTTCATTGCTTGTATAGGGTGAGCCTCGTTGCCGGCCTGCGATCCGTCCCAATACAGGGATTTCGGATCTTGATACGGCAATAATCTCAGAACGGCTGCCTAGGCTTCAAATTTAACATGAGTCTTGGTTGTGTTACGTTCCTTTGTTACGCCCAAGGGCGAGCACACGCCCTCTGCAATTTTACACATTACATGACGGGAGATGTGTACCCCTTAATTGATTGCACGGTAAGCTAG
seq00003   CACGTTGGGTGCGGCCGGGTGTGCTCTTTGTCGCCCAGCTGCCGTACCTTAAATCATAATGCAAAATCTAAGCCGAGGGGAAGTGCATACTTTTACGACCGGAATGATCCATCTATAGGGCGACTTGAGCATAATGCGCTGGGAGGTACCAGGTATTCCCTCATACGTCTGGGGCCGATGCGTGTTTACACATTGAAGTAACGTGCTCAAACCGCATAAGCTTGATAACAAGATTACTGAACAGCAATAAGAACACATGGCCCCCCTTCTTATCCCAGCCGTAGCAGCCCTGGTATACCGTGTCCCATCGCAGGAAAACAGCACGAACCCCGGCCTGAAGTAAATTGTTCCGGTGCGAGGTCCCGGGTCTCGGTTGCTAAGCACGGGTCCACCCATTTGTTTAATAGATGCAGAAATTAATGCTTGCTACCACCTCAGTAATTGGCGCCTAGGACCGTGTATAGTTCCGTATGTCATACTGTCAACCCTCCTGATTGCATGGGACGGATCCTTTCTACTGATCCCTGGATTCGCGAGTCATCCCTATAGCTCCCTCACTCTTCGTTAACGTCAAAAGTAGAAATCCTGATGGCAGTAGCGGAACTATAGTTACGTATTTGCTATTCAAGGGGCGTCCACTTCGTTGTCAGCAGGTCGATGATCAGAGGATTGACATCCTAGGGATACGGCAAGTCATGTTTGTAGAGCGCGTATGAACTACTTCTCTGGTCACTGGACTCGTGGGCACAAACTACTAGAGGATGCCCACCTGACTGCTGGGACCCCTTAAACGGGTCCAGATGGCTTATCAGGGGAGGGTTTCAACTAACTTCCTTAAGCGCCCGTAACTAAGGGCTTGGGAATCCGGGTTACTTCCCTGCGGCTGACAGGTCAAGGGGCAACCTAAGCGTGATGCCTTTCCTCGTTGCGGCGACTATGATCTCGTTACTCGGGGGGGAGCGTCATGTCGATCATGGTCCTTTACCCTAATACACGTGATACCGTACTGGTCGGTGGCCAGGGTTAACGGAACGCTCTTCGCGATAGCGGTAGTCTAAGTTTGGTACTCTCGACATACGTAGATGTGCAGACGTGTTTATAATTTAGTGCGTTGACAAGTCTGTTGCTACCGGTACGTCAAGTGACGGGGAGGAGGTATAGTAGGCGAGGCTGGCGTGGAGGTGCAACTACACCGTCCTTGGAGGTATCTCTCTTAGGGCGCACGAAGAACTCCCATCCGGTTGCATGATTAATCAATACCTCTAAGGAGGGGTTTTAGCAGGCAAGTGAGTAATTTCCTTGCGGCGCGACTGTGTTGGACGCGAGAACGTTTCGCTTACTTGCACAGGATGACCCGTTCTGAAGAACCAGGCGATGTGATGAGGAAACCATACGGCTAGAGTCATGTTAATATCCCACGCTTGCGAAGTCTGGCGGAACGCCTAGGCACTCACATGCTATGCGCTTCTCGTTACTGCGCGACAAGTTCAGTCACCGTTAAGCGCATCTGTTCTCATGCCTCTACTTGGGGAAGAGGACTTACGAACGAACCGGAGGTAGAAATCATGGTCTCGATGGAAGTAGTCGTGTGAGTATCACCAAACGATATGGATTACTCTTGCCGTAAAGTTCTTTAATTTGGATCGATCTTTATAATTTTCTTCCAGTAGGTTATATCGAAATACAACCGGCACCTCTGGTACTATGGCTCACTCAATGACCCAGAGTTTCATCGTGGTCGCCTCGAACACACATAATCTAGGGCGGCCTGGCGGGTTGTTTTGTACCACGAGCGTGGATCTATGGTTTAGTGCCCTAAGGAAAGCCCCAGGGGGAGTTCGGTTCGGTTATTTTCCCTTCATTATAGGCCAGGGAACAGTCTGCGGATACCATAACACATAGGCGGGGGCTCGATATCCCATACCTGTCAGCGATCTATCGCGATGCAGAGCCACGCGCCCGATTTTCAGTACACTCGCACGGTACCCTGTGATGATCTGATATCTGGTTTCAATCGAAGAATTGGTTCAACAAAAGCTCTATCTGATTTCATTGCTTGTATAGGGTGAGCCTCGTTGCCGGCCTGCGATCCGTCCCAATACAGGGATTTCGGATCTTGATACGGCAATAATCTCAGAACGGCTGCCTAGGCTTCAAATTTAACATGAGTCTTGGTTGTGTTACGTTCCTTTGTTACGCCCAAGGGCGAGCACACGCCCTCTGCAATTTTACACATTACATGACGGGAGATGTGTACCCCTTAATTGATTGCACGGTAAGCTAG
seq00004   CACGTTGGGTGCGGCCGGGTGTGCTCTTTGTCGCCCAGCTGCCGTACCTTAAATCATAATGCAAAATCTAAGCCGAGGGGTAGTGCATACTTTTACGACCGGAATGATCCATCTATAGGGCGACTTGAGCATAATGCGCTGGGAGGTACCAGGTATTCCCTCATACGTCTGGGGCCGATGCGTGTTTACACATTGAAGTAACGTGCTCAAACCGCATAAGCTTGATAACAAGATTACTGAACAGCAATAAGAACACATGGCCCCCCTTCTTATCCCAGCCGTAGCAGCCCTGGTATACCGTGTCCCATCGCAGGAAAACAGCACGAACCCCGGCCTGAAGTAAATTGTTCCGGTGCGAGGTCCCGGGTCTCGGTTGCTAAGCACGGGTCCACCCATTTGTTTAATAGATGCAGAAATTAATGCTTGCTACCACCTCAGTAATTGGCGCCTAGGACCGTGTATAGTTCCGTATGTCATACTGTCAACCCTCCTGATTGCATGGGACGGATCCTTTCTACTGATCCCTGGATTCGCGAGTCATCCCTATAGCTCCCTCACTCTTCGTTAACGTCAAAAGTAGAAATCCTGATGGCAGTAGCGGAACTATAGTTACGTATTTGCTATTCAAGGGGCGTCCACTTCGTTGTCAGCAGGTCGATGATCAGAGGATTGACATCCTAGGGATACGGCAAGTCATGTTTGTAGAGCGCGTATGAACTACTTCTCTGGTCACTGGACTCGTGGGCACAAACTACTAGAGGATGCCCACCTGACTGCTGGGACCCCTTAAACGGGTCCAGATGGCTTATCAGGGGAGGGTTTCAACTAACTTCCTTAAGCGCCCGTAACTAAGGGCTTGGGAATCCGGGTTACTTCCCTGCGGCTGACAGGTCAAGGGGCAACCTAAGCGTGATGCCTTTCCTCGTTGCGGCGACTATGATCTCGTTACTCGGGGGGGAGCGTCATGTCGATCATGGTCCTTTACCCTAATACACGTGATACCGTACTGGTCGGTGGCCAGGGTTAACGGAACGCTCTTCGCGATAGCGGTAGTCTAAGTTTGGTACTCTCGACATACGTAGATGTGCAGACGTGTTTATAATTTAGTGCGTTGACAAGTCTGTTGCTACCGGTACGTCAAGTGACGGGGAGGAGGTATAGTAGGCGAGGCTGGCGTGGAGGTGCAACTACACCGTCCTTGGAGGTATCTCTCTTAGGGCGCACGAAGAACTCCCATCCGGTTGCATGATTAATCAATACCTCTAAGGAGGGGTTTTAGCAGGCAAGTGAGTAATTTCCTTGCGGCGCGACTGTGTTGGACGCGAGAACGTTTCGCTTACTTGCACAGGATGACCCGTTCTGAAGAACCAGGCGATGTGATGAGGAAACCATACGGCTAGAGTCATGTTAATATCCCACGCTTGCGAAGTCTGGCGGAACGCCTAGGCACTCACATGCTATGCGCTTCTCGTTACTGCGCGACAAGTTCAGTCACCGTTAAGCGCATCTGTTCTCATGCCTCTACTTGGGGAAGAGGACTTACGAACGAACCGGAGGTAGAAATCATGGTCTCGATGGAAGTAGTCGTGTGAGTATCACCAAACGATATGGATTACTCTTGCCGTAAAGTTCTTTAATTTGGATCGATCTTTATAATTTTCTTCCAGTAGGTTATATCGAAATACAACCGGCACCTCTGGTACTATGGCTCACTCAATGACCCAGAGTTTCATCGTGGTCGCCTCGAACACACATAATCTAGGGCGGCCTGGCGGGTTGTTTTGTACCACGAGCGTGGATCTATGGTTTAGTGCCCTAAGGAAAGCCCCAGGGGGAGTTCGGTTCGGTTATTTTCCCTTCATTATAGGCCAGGGAACAGTCTGCGGATACCATAACACATAGGCGGGGGCTCGATATCCCATACCTGTCAGCGATCTATCGCGATGCAGAGCCACGCGCCCGATTTTCAGTACACTCGCACGGTACCCTGTGATGATCTGATATCTGGTTTCAATCGAAGAATTGGTTCAACAAAAGCTCTATCTGATTTCATTGCTTGTATAGGGTGAGCCTCGTTGCCGGCCTGCGATCCGTCCCAATACAGGGATTTCGGATCTTGATACGGCAATAATCTCAGAACGGCTGCCTAGGCTTCAAATTTAACATGAGTCTTGGTTGTGTTACGTTCCTTTGTTACGCCCAAGGGCGAGCACACGCCCTCTGCAATTTTACACATTACATGACGGGAGATGTGTACCCCTTAATTGATTGCACGGTAAGCTAG
seq00005   CACGTTGGGTGCGGCCGGGTGTGCTCTTTGTCGCCCAGCTGCCGTACCTTAAATCATAATGCAAAATCTAAGCCGAGGGGAAGTGCATACTTTTACGACCGGAATGATCCATCTATAGGGCGACTTGAGCATAATGCGCTGGGAGGTACCAGGTATTCCCTCATACGTCTGGGGCCGATGCGTGTTTACACATTGAAGTAACGTGCTCAAACCGCATAAGCTTGATAACAAGATTACTGAACAGCAATAAGAACACATGGCCCCCCTTCTTATCCCAGCCGTAGCAGCCCTGGTATACCGTGTCCCATCGCAGGAAAACAGCACGAACCCCGGCCTGAAGTAAATTGTTCCGGTGCGAGGTCCCGGGTCTCGGTTGCTAAGCACGGGTCCACCCATTTGTTTAATAGATGCAGAAATTAATGCTTGCTACCACCTCAGTAATTGGCGCCTAGGACCGTGTATAGTTCCGTATGTCATACTGTCAACCCTCCTGATTGCATGGGACGGATCCTTTCTACTGATCCCTGGATTCGCGAGTCATCCCTATAGCTCCCTCACTCTTCGTTAACGTCAAAAGTAGAAATCCTGATGGCAGTAGCGGAACTATAGTTACGTATTTGCTATTCAAGGGGCGTCCACTTCGTTGTCAGCAGGTCGATGATCAGAGGATTGACATCCTAGGGATACGGCAAGTCATGTTTGTAGAGCGCGTATGAACTACTTCTCTGGTCACTGGACTCGTGGGCACAAACTACTAGAGGATGCCCACCTGACTGCTGGGACCCCTTAAACGGGTCCAGATGGCTTATCAGGGGAGGGTTTCAACTAACTTCCTTAAGCGCCCGTAACTAAGGGCTTGGGAATCCGGGTTACTTCCCTGCGGCTGACAGGTCAAGGGGCAACCTAAGCGTGATGCCTTTCCTCGTTGCGGCGACTATGATCTCGTTACTCGGGGGGGAGCGTCATGTCGATCATGGTCCTTTACCCTAATACACGTGATACCGTACTGGTCGGTGGCCAGGGTTAACGGAACGCTCTTCGCGATAGCGGTAGTCTAAGTTTGGTACTCTCGACATACGTAGATGTGCAGACGTGTTTATAATTTAGTGCGTTGACAAGTCTGTTGCTACCGGTACGTCAAGTGACGGGGAGGAGGTATAGTAGGCGAGGCTGGCGTGGAGGTGCAACTACACCGTCCTTGGAGGTATCTCTCTTAGGGCGCACGAAGAACTCCCATCCGGTTGCATGATTAATCAATACCTCTAAGGAGGGGTTTTAGCAGGCAAGTGAGTAATTTCCTTGCGGCGCGACTGTGTTGGACGCGAGAACGTTTCGCTTACTTGCACAGGATGACCCGTTCTGAAGAACCAGGCGATGTGATGAGGAAACCATACGGCTAGAGTCATGTTAATATCCCACGCTTGCGAAGTCTGGCGGAACGCCTAGGCACTCACATGCTATGCGCTTCTCGTTACTGCGCGACAAGTTCAGTCACCGTTAAGCGCATCTGTTCTCATGCCTCTACTTGGGGAAGAGGACTTACGAACGAACCGGAGGTAGAAATCATGGTCTCGATGGAAGTAGTCGTGTGAGTATCACCAAACGATATGGATTACTCTTGCCGTAAAGTTCTTTAATTTGGATCGATCTTTATAATTTTCTTCCAGTAGGTTATATCGAAATACAACCGGCACCTCTGGTACTATGGCTCACTCAATGACCCAGAGTTTCATCGTGGTCGCCTCGAACACACATAATCTAGGGCGGCCTGGCGGGTTGTTTTGTACCACGAGCGTGGATCTATGGTTTAGTGCCCTAAGGAAAGCCCCAGGGGGAGTTCGGTTCGGTTATTTTCCCTTCATTATAGGCCAGGGAACAGTCTGCGGATACCATAACACATAGGCGGGGGCTCGATATCCCATACCTGTCAGCGATCTATCGCGATGCAGAGCCACGCGCCCGATTTTCAGTACACTCGCACGGTACCCTGTGATGATCTGATATCTGGTTTCAATCGAAGAATTGGTTCAACAAAAGCTCTATCTGATTTCATTGCTTGTATAGGGTGAGCCTCGTTGCCGGCCTGCGATCCGTCCCAATACAGGGATTTCGGATCTTGATACGGCAATAATCTCAGAACGGCTGCCTAGGCTTCAAATTTAACATGAGTCTTGGTTGTGTTACGTTCCTTTGTTACGCCCAAGGGCGAGCACACGCCCTCTGCAATTTTACACATTACATGACGGGAGATGTGTACCCCTTAATTGATTGCACGGTAAGCTAG
seq00006   CACGTTGGGTGCGGCCGGGTGTGCTCTTTGTCGCCCAGCTGCCGTACCTTAAATCATAATGCAAAATCTAAGCCGAGGGGTAGTGCATACTTTTACGACCGGAATGATCCATCTATAGGGCGACTTGAGCATAATGCGCTGGGAGGTACCAGGTATTCCCTCATACGTCTGGGGCCGATGCGTGTTTACACATTGAAGTAACGTGCTCAAACCGCATAAGCTTGATAACAAGATTACTGAACAGCAATAAGAACACATGGCCCCCCTTCTTATCCCAGCCGTAGCAGCCCTGGTATACCGTGTCCCATCGCAGGAAAACAGCACGAACCCCGGCCTGAAGTAAATTGTTCCGGTGCGAGGTCCCGGGTCTCGGTTGCTAAGCACGGGTCCACCCATTTGTTTAATAGATGCAGAAATTAATGCTTGCTACCACCTCAGTAATTGGCGCCTAGGACCGTGTATAGTTCCGTATGTCATACTGTCAACCCTCCTGATTGCATGGGACGGATCCTTTCTACTGATCCCTGGATTCGCGAGTCATCCCTATAGCTCCCTCACTCTTCGTTAACGTCAAAAGTAGAAATCCTGATGGCAGTAGCGGAACTATAGTTACGTATTTGCTATTCAAGGGGCGTCCACTTCGTTGTCAGCAGGTCGATGATCAGAGGATTGACATCCTAGGGATACGGCAAGTCATGTTTGTAGAGCGCGTATGAACTACTTCTCTGGTCACTGGACTCGTGGGCACAAACTACTAGAGGATGCCCACCTGACTGCTGGGACCCCTTAAACGGGTCCAGATGGCTTATCAGGGGAGGGTTTCAACTAACTTCCTTAAGCGCCCGTAACTAAGGGCTTGGGAATCCGGGTTCCTTCCCTGCGGCTGACAGGTCAAGGGGCAACCTAAGCGTGATGCCTTTCCTCGTTGCGGCGACTATGATCTCGTTACTCGGGGGGGAGCGTCATGTCGATCATGGTCCTTTACCCTAATACACGTGATACCGTACTGGTCGGTGGCCAGGGTTAACGGAACGCTCTTCGCGATAGCGGTAGTCTAAGTTTGGTACTCTCGACATACGTAGATGTGCAGACGTGTTTATAATTTAGTGCGTTGACAAGTCTGTTGCTACCGGTACGTCAAGTGACGGGGAGGAGGTATAGTAGGCGAGGCTGGCGTGGAGGTGCAACTACACCGTCCTTGGAGGTATCTCTCTTAGGGCGCACGAAGAACTCCCATCCGGTTGCATGATTAATCAATACCTCTAAGGAGGGGTTTTAGCAGGCAAGTGAGTAATTTCCTTGCGGCGCGACTGTGTTGGACGCGAGAACGTTTCGCTTACTTGCACAGGATGACCCGTTCTGAAGAACCAGGCGATGTGATGAGGAAACCATACGGCTAGAGTCATGTTAATATCCCACGCTTGCGAAGTCTGGCGGAACGCCTAGGCACTCACATGCTATGCGCTTCTCGTTACTGCGCGACAAGTTCAGTCACCGTTAAGCGCATCTGTTCTCATGCCTCTACTTGGGGAAGAGGACTTACGAACGAACCGGAGGTAGAAATCATGGTCTCGATGGAAGTAGTCGTGTGAGTATCACCAAACGATATGGATTACTCTTGCCGTAAAGTTCTTTAATTTGGATCGATCTTTATAATTTTCTTCCAGTAGGTTATATCGAAATACAACCGGCACCTCTGGTACTATGGCTCACTCAATGACCCAGAGTTTCATCGTGGTCGCCTCGAACACACATAATCTAGGGCGGCCTGGCGGGTTGTTTTGTACCACGAGCGTGGATCTATGGTTTAGTGCCCTAAGGAAAGCCCCAGGGGGAGTTCGGTTCGGTTATTTTCCCTTCATTATAGGCCAGGGAACAGTCTGCGGATACCATAACACATAGGCGGGGGCTCGATATCCCATACCTGTCAGCGATCTATCGCGATGCAGAGCCACGCGCCCGATTTTCAGTACACTCGCACGGTACCCTGTGATGATCTGATATCTGGTTTCAATCGAAGAATTGGTTCAACAAAAGCTCTATCTGATTTCATTGCTTGTATAGGGTGAGCCTCGTTGCCGGCCTGCGATCCGTCCCAATACAGGGATTTCGGATCTTGATACGGCAATAATCTCAGAACGGCTGCCTAGGCTTCAAATTTAACATGAGTCTTGGTTGTGTTACGTTCCTTTGTTACGCCCAAGGGCGAGCACACGCCCTCTGCAATTTTACACATTACATGACGGGAGATGTGTACCCCTTAATTGATTGCACGGTAAGCTAG
seq00007   CACGTTGGGTGCGGCCGGGTGTGCTCTTTGTCGCCCAGCTGCCGTACCTTAAATCATAATGCAAAATCTAAGCCGAGGGGAAGTGCATACTTTTACGACCGGAATGATCCATCTATAGGGCGACTTGAGCATAATGCGCTGGGAGGTACCAGGTATTCCCTCATACGTCTGGGGCCGATGCGTGTTTACACATTGAAGTAACGTGCTCAAACCGCATAAGCTTGATAACAAGATTACTGAACAGCAATAAGAACACATGGCCCCCCTTCTTATCCCAGCCGTAGCAGCCCTGGTATACCGTGTCCCATCGCAGGAAAACAGCACGAACCCCGGCCTGAAGTAAATTGTTCCGGTGCGAGGTCCCGGGTCTCGGTTGCTAAGCACGGGTCCACCCATTTGTTTAATAGATGCAGAAATTAATGCTTGCTACCACCTCAGTAATTGGCGCCTAGGACCGTGTATAGTTCCGTATGTCATACTGTCAACCCTCCTGATTGCATGGGACGGATCCTTTCTACTGATCCCTGGATTCGCGAGTCATCCCTATAGCTCCCTCACTCTTCGTTAACGTCAAAAGTAGAAATCCTGATGGCAGTAGCGGAACTATAGTTACGTATTTGCTATTCAAGGGGCGTCCACTTCGTTGTCAGCAGGTCGATGATCAGAGGATTGACATCCTAGGGATACGGCAAGTCATGTTTGTAGAGCGCGTATGAACTACTTCTCTGGTCACTGGACTCGTGGGCACAAACTACTAGAGGATGCCCACCTGACTGCTGGGACCCCTTAAACGGGTCCAGATGGCTTATCAGGGGAGGGTTTCAACTAACTTCCTTAAGCGCCCGTAACTAAGGGCTTGGGAATCCGGGTTACTTCCCTGCGGCTGACAGGTCAAGGGGCAACCTAAGCGTGATGCCTTTCCTCGTTGCGGCGACTATGATCTCGTTACTCGGGGGGGAGCGTCATGTCGATCATGGTCCTTTACCCTAATACACGTGATACCGTACTGGTCGGTGGCCAGGGTTAACGGAACGCTCTTCGCGATAGCGGTAGTCTAAGTTTGGTACTCTCGACATACGTAGATGTGCAGACGTGTTTATAATTTAGTGCGTTGACAAGTCTGTTGCTACCGGTACGTCAAGTGACGGGGAGGAGGTATAGTAGGCGAGGCTGGCGTGGAGGTGCAACTACACCGTCCTTGGAGGTATCTCTCTTAGGGCGCACGAAGAACTCCCATCCGGTTGCATGATTAATCAATACCTCTAAGGAGGGGTTTTAGCAGGCAAGTGAGTAATTTCCTTGCGGCGCGACTGTGTTGGACGCGAGAACGTTTCGCTTACTTGCACAGGATGACCCGTTCTGAAGAACCAGGCGATGTGATGAGGAAACCATACGGCTAGAGTCATGTTAATATCCCACGCTTGCGAAGTCTGGCGGAACGCCTAGGCACTCACATGCTATGCGCTTCTCGTTACTGCGCGACAAGTTCAGTCACCGTTAAGCGCATCTGTTCTCATGCCTCTACTTGGGGAAGAGGACTTACGAACGAACCGGAGGTAGAAATCATGGTCTCGATGGAAGTAGTCGTGTGAGTATCACCAAACGATATGGATTACTCTTGCCGTAAAGTTCTTTAATTTGGATCGATCTTTATAATTTTCTTCCAGTAGGTTATATCGAAATACAACCGGCACCTCTGGTACTATGGCTCACTCAATGACCCAGAGTTTCATCGTGGTCGCCTCGAACACACATAATCTAGGGCGGCCTGGCGGGTTGTTTTGTACCACGAGCGTGGATCTATGGTTTAGTGCCCTAAGGAAAGCCCCAGGGGGAGTTCGGTTCGGTTATTTTCCCTTCATTATAGGCCAGGGAACAGTCTGCGGATACCATAACACATAGGCGGGGGCTCGATATCCCATACCTGTCAGCGATCTATCGCGATGCAGAGCCACGCGCCCGATTTTCAGTACACTCGCACGGTACCCTGTGATGATCTGATATCTGGTTTCAATCGAAGAATTGGTTCAACAAAAGCTCTATCTGATTTCATTGCTTGTATAGGGTGAGCCTCGTTGCCGGCCTGCGATCCGTCCCAATACAGGGATTTCGGATCTTGATACGGCAATAATCTCAGAACGGCTGCCTAGGCTTCAAATTTAACATGAGTCTTGGTTGTGTTACGTTCCTTTGTTACGCCCAAGGGCGAGCACACGCCCTCTGCAATTTTACACATTACATGACGGGAGATGTGTACCCCTTAATTGATTGCACGGTAAGCTAG
seq00008   CACGTTGGGTGCGGCCGGGTGTGCTCTTTGTCGCCCAGCTGCCGTACCTTAAATCATAATGCAAAATCTAAGCCGAGGGGTAGTGCATACTTTTACGACCGGAATGATCCATCTATAGGGCGACTTGAGCATAATGCGCTGGGAGGTACCAGGTATTCCCTCATACGTCTGGGGCCGATGCGTGTTTACACATTGAAGTAACGTGCTCAAACCGCATAAGCTTGATAACAAGATTACTGAACAGCAATAAGAACACATGGCCCCCCTTCTTATCCCAGCCGTAGCAGCCCTGGTATACCGTGTCCCATCGCAGGAAAACAGCACGAACCCCGGCCTGAAGTAAATTGTTCCGGTGCGAGGTCCCGGGTCTCGGTTGCTAAGCACGGGTCCACCCATTTGTTTAATAGATGCAGAAATTAATGCTTGCTACCACCTCAGTAATTGGCGCCTAGGACCGTGTATAGTTCCGTATGTCATACTGTCAACCCTCCTGATTGCATGGGACGGATCCTTTCTACTGATCCCTGGATTCGCGAGTCATCCCTATAGCTCCCTCACTCTTCGTTAACGTCAAAAGTAGAAATCCTGATGGCAGTAGCGGAACTATAGTTACGTATTTGCTATTCAAGGGGCGTCCACTTAGTTGTCAGCAGGTCGATGATCAGAGGATTGACATCCTAGGGATACGGCAAGTCATGTTTGTAGAGCGCGTATGAACTACTTCTCTGGTCACTGGACTCGTGGGCACAAACTACTAGAGGATGCCCACCTGACTGCTGGGACCCCTTAAACGGGTCCAGATGGCTTATCAGGGGAGGGTTTCAACTAACTTCCTTAAGCGCCCGTAACTAAGGGCTTGGGAATCCGGGTTACTTCCCTGCGGCTGACAGGTCAAGGGGCAACCTAAGCGTGATGCCTTTCCTCGTTGCGGCGACTATGATCTCGTTACTCGGGGGGGAGCGTCATGTCGATCATGGTCCTTTACCCTAATACACGTGATACCGTACTGGTCGGTGGCCAGGGTTAACGGAACGCTCTTCGCGATAGCGGTAGTCTAAGTTTGGTACTCTCGACATACGTAGATGTGCAGACGTGTTTATAATTTAGTGCGTTGACAAGTCTGTTGCTACCGGTACGTCAAGTGACGGGGAGGAGGTATAGTAGGCGAGGCTGGCGTGGAGGTGCAACTACACCGTCCTTGGAGGTATCTCTCTTAGGGCGCACGAAGAACTCCCATCCGGTTGCATGATTAATCAATACCTCTAAGGAGGGGTTTTAGCAGGCAAGTGAGTAATTTCCTTGCGGCGCGACTGTGTTGGACGCGAGAACGTTTCGCTTACTTGCACAGGATGACCCGTTCTGAAGAACCAGGCGATGTGATGAGGAAACCATACGGCTAGAGTCATGTTAATATCCCACGCTTGCGAAGTCTGGCGGAACGCCTAGGCACTCACATGCTATGCGCTTCTCGTTACTGCGCGACAAGTTCAGTCACCGTTAAGCGCATCTGTTCTCATGCCTCTACTTGGGGAAGAGGACTTACGAACGAACCGGAGGTAGAAATCATGGTCTCGATGGAAGTAGTCGTGTGAGTATCACCAAACGATATGGATTACTCTTGCCGTAAAGTTCTTTAATTTGGATCGATCTTTATAATTTTCTTCCAGTAGGTTATATCGAAATACAACCGGCACCTCTTGTACTATGGCTCACTCAATGACCCAGAGTTTCATCGTGGTCGCCTCGAACACACATAATCTAGGGCGGCCTGGCGGGTTGTTTTGTACCACGAGCGTGGATCTATGGTTTAGTGCCCTAAGGAAAGCCCCAGGGGGAGTTCGGTTCGGTTATTTTCCCTTCATTATAGGCCAGGGAACAGTCTGCGGATACCATAACACATAGGCGGGGGCTCGATATCCCATACCTGTCAGCGATCTATCGCGATGCAGAGCCACGCGCCCGATTTTCAGTACACTCGCACGGTACCCTGTGATGATCTGATATCTGGTTTCAATCGAAGAATTGGTTCAACAAAAGCTCTATCTGATTTCATTGCTTGTATAGGGTGAGCCTCGTTGCCGGCCTGCGATCCGTCCCAATACAGGGATTTCGGATCTTGATACGGCAATAATCTCAGAACGGCTGCCTAGGCTTCAAATTTAACATGAGTCTTGGTTGTGTTACGTTCCTTTGTTACGCCCAAGGGCGAGCACACGCCCTCTGCAATTTTACACATTACATGACGGGAGATGTGTACCCCTTAATTGATTGCACGGTAAGCTAG
seq00009   CACGTTGGGTGCGGCCGGGTGTGCTCTTTGTCGCCCAGCTGCCGTACCTTAAATCATAATGCAATATCTAAGCCGAGGGGTAGTGCATACTTTTACGACCGGAATGATCCATCTATAGGGCGACTTGAGCATAATGCGCTGGGAGGTACCAGGTATTCCCTCATACGTCTGGGGCCGATGCGTGTTTACACATTGAAGTAACGTGCTCAAACCGCATAAGCTTGATAACAAGATTACTGAACAGCAATAAGAACACATGGCCCCCCTTCTTATCCCAGCCGTAGCAGCCCTGGTATACCGTGTCCCATCGCAGGAAAACAGCACGAACCCCGGCCTGAAGTAAATTGTTCCGGTGCGAGGTCCCGGGTCTCGGTTGCTAAGCACGGGTCCACCCATTTGTTTAATAGATGCAGAAATTAATGCTTGCTACCACCTCAGTAATTGGCGCCTAGGACCGTGTATAGTTCCGTATGTCATACTGTCAACCCTCCTGATTGCATGGGACGGATCCTTTCTACTGATCCCTGGATTCGCGAGTCATCCCTATAGCTCCCTCACTCTTCGTTAACGTCAAAAGTAGAAATCCTGATGGCAGTAGCGGAACTATAGTTACGTATTTGCTATTCAAGGGGCGTCCACTTCGTTGTCAGCAGGTCGATGATCAGAGGATTGACATCCTAGGGATACGGCAAGTCATGTTTGTAGAGCGCGTATGAACTACTTCTCTGGTCACTGGACTCGTGGGCACAAACTACTAGAGGATGCCCACCTGACTGCTGGGACCCCTTAAACGGGTCCAGATGGCTTATCAGGGGAGGGTTTCAACTAACTTCCTTAAGCGCCCGTAACTAAGGGCTTGGGAATCCGGGTTACTTCCCTGCGGCTGACAGGTCAAGGGGCAACCTAAGCGTGATGCCTTTCCTCGTTGCGGCGACTATGATCTCGTTACTCGGGGGGGAGCGTCATGTCGATCATGGTCCTTTACCCTAATACACGTGATACCGTACTGGTCGGTGGCCAGGGTTAACGGAACGCTCTTCGCGATAGCGGTAGTCTAAGTTTGGTACTCTCGACATACGTAGATGTGCAGACGTGTTTATAATTTAGTGCGTTGACAAGTCTGTTGCTACCGGTACGTCAAGTGACGGGGAGGAGGTATAGTAGGCGAGGCTGGCGTGGAGGTGCAACTACACCGTCCTTGGAGGTATCTCTCTTAGGGCGCACGAAGAACTCCCATCCGGTTGCATGATTAATCAATACCTCTAAGGAGGGGTTTTAGCAGGCAAGTGAGTAATTTCCTTGCGGCGCGACTGTGTTGGACGCGAGAACGTTTCGCTTACTTGCACAGGATGACCCGTTCTGAAGAACCAGGCGATGTGATGAGGAAACCATACGGCTAGAGTCATGTTAATATCCCACGCTTGCGAAGTCTGGCGGAACGCCTAGGCACTCACATGCTATGCGCTTCTCGTTACTGCGCGACAAGTTCAGTCACCGTTAAGCGCATCTGTTCTCATGCCTCTACTTGGGGAAGAGGACTTACGAACGAACCGGAGGTAGAAATCATGGTCTCGATGGAAGTAGTCGTGTGAGTATCACCAAACGATATGGATTACTCTTGCCGTAAAGTTCTTTAATTTGGATCGATCTTTATAATTTTCTTCCAGTAGGTTATATCGAAATACAACCGGCACCTCTGGTACTATGGCTCACTCAATGACCCAGAGTTTCATCGTGGTCGCCTCGAACACACATAATCTAGGGCGGCCTGGCGGGTTGTTTTGTACCACGAGCGTGGATCTATGGTTTAGTGCCCTAAGGAAAGCCCCAGGGGGAGTTCGGTTCGGTTATTTTCCCTTCATTATAGGCCAGGGAACAGTCTGCGGATACCATAACACATAGGCGGGGGCTCGATATCCCATACCTGTCAGCGATCTATCGCGATGCAGAGCCACGCGCCCGATTTTCAGTACACTCGCACGGTACCCTGTGATGATCTGATATCTGGTTTCAATCGAAGAATTGGTTCAACAAAAGCTCTATCTGATTTCATTGCTTGTATAGGGTGAGCCTCGTTGCCGGCCTGCGATCCGTCCCAATACAGGGATTTCGGATCTTGATACGGCAATAATCTCAGAACGGCTGCCTAGGCTTCAAATTTAACATGAGTCTTGGTTGTGTTACGTTCCTTTGTTACGCCCAAGGGCGAGCACACGCCCTCTGCAATTTTACACATTACATGACGGGAGATGTGTACCCCTTAATTGATTGCACGGTAAGCTAG
seq00010   CACGTTGGGTGCGGCCGGGTGTGCTCTTTGTCGCCCAGCTGCCGTACCTTAAATCATAATGCAAAATCTAAGCCGAGGGGTAGTGCATACTTTTACGACCGGAATGATCCATCTATAGGGCGACTTGAGCATAATGCGCTGGGAGGTACCAGGTATTCCCTCATACGTCTGGGGCCGATGCGTGTTTACACATTGAAGTAACGTGCTCAAACCGCATAAGCTTGATAACAAGATTACTGAACAGCAATAAGAACACATGGCCCCCCTTCTTATCCCAGCCGTAGCAGCCCTGGTATACCGTGTCCCATCGCAGGAAAACAGCACGAACCCCGGCCTGAAGTAAATTGTTCCGGTGCGAGGTCCCGGGTCTCGGTTGCTAAGCACGGGTCCACCCATTTGTTTAATAGATGCAGAAATTAATGCTTGCTACCACCTCAGTAATTGGCGCCTAGGACCGTGTATAGTTCCGTATGTCATACTGTCAACCCTCCTGATTGCATGGGACGGATCCTTTCTACTGATCCCTGGATTCGCGAGTCATCCCTATAGCTCCCTCACTCTTCGTTAACGTCAAAAGTAGAAATCCTGATGGCAGTAGCGGAACTATAGTTACGTATTTGCTATTCAAGGGGCGTCCACTTCGTTGTCAGCAGGTCGATGATCAGAGGATTGACATCCTAGGGATACGGCAAGTCATGTTTGTAGAGCGCGTATGAACTACTTCTCTGGTCACTGGACTCGTGGGCACAAACTACTAGAGGATGCCCACCTGACTGCTGGGACCCCTTAAACGGGTCCAGATGGCTTATCAGGGGAGGGTTTCAACTAACTTCCTTAAGCGCCCGTAACTAAGGGCTTGGGAATCCGGGTTACTTCCCTGCGGCTGACAGGTCAAGGGGCAACCTAAGCGTGATGCCTTTCCTCGTTGCGGCGACTATGATCTCGTTACTCGGGGGGGAGCGTCATGTCGATCATGGTCCTTTACCCTAATACACGTGATACCGTACTGGTCGGTGGCCAGGGTTAACGGAACGCTCTTCGCGATAGCGGTAGTCTAAGTTTGGTACTCTCGACATACGTAGATGTGCAGACGTGTTTATAATTTAGTGCGTTGACAAGTCTGTTGCTACCGGTACGTCAAGTGACGGGGAGGAGGTATAGTAGGCGAGGCTGGCGTGGAGGTGCAACTACACCGTCCTTGGAGGTATCTCTCTTAGGGCGCACGAAGAACTCCCATCCGGTTGCATGATTAATCAATACCTCTAAGGAGGGGTTTTAGCAGGCAAGTGAGTAATTTCCTTGCGGCGCGACTGTGTTGGACGCGAGAACGTTTCGCTTACTTGCACAGGATGACCCGTTCTGAAGAACCAGGCGATGTGATGAGGAAACCATACGGCTAGAGTCATGTTAATATCCCACGCTTGCGAAGTCTGGCGGAACGCCTAGGCACTCACATGCTATGCGCTTCTCGTTACTGCGCGACAAGTTCAGTCACCGTTAAGCGCATCTGTTCTCATGCCTCTACTTGGGGAAGAGGACTTACGAACGAACCGGAGGTAGAAATCATGGTCTCGATGGAAGTAGTCGTGTGAGTATCACCAAACGATATGGATTACTCTTGCCGTAAAGTTCTTTAATTTGGATCGATCTTTATAATTTTCTTCCAGTAGGTTATATCGAAATACAACCGGCACCTCTGGTACTATGGCTCACTCAATGACCCAGAGTTTCATCGTGGTCGCCTCGAACACACATAATCTAGGGCGGCCTGGCGGGTTGTTTTGTACCACGAGCGTGGATCTATGGTTTAGTGCCCTAAGGAAAGCCCCAGGGGGAGTTCGGTTCGGTTATTTTCCCTTCATTATAGGCCAGGGAACAGTCTGCGGATACCATAACACATAGGCGGGGGCTCGATATCCCATACCTGTCAGCGATCTATCGCGATGCAGAGCCACGCGCCCGATTTTCAGTACACTCGCACGGTACCCTGTGATGATCTGATATCTGGTTTCAATCGAAGAATTGGTTCAACAAAAGCTCTATCTGATTTCATTGCTTGTATAGGGTGAGCCTCGTTGCCGGCCTGCGATCCGTCCCAATACAGGGATTTCGGATCTTGATACGGCAATAATCTCAGAACGGCTGCCTAGGCTTCAAATTTAACATGAGTCTTGGTTGTGTTACGTTCCTTTGTTACGCCCAAGGGCGAGCACACGCCCTCTGCAATTTTACACATTACATGACGGGAGATGTGTACCCCTTAATTGATTGCACGGTAAGCTAG
seq00011   CACGTTGGGTGCGGCCGGGTGTGCTCTTTGTCGCCCAGCTGCCGTACCTTAAATCATAATGCAAAATCTAAGCCGAGGGGTAGTGCATACTTTTACGACCGGAATGATCCATCTATAGGGCGACTTGAGCATAATGCGCTGGGAGGTACCAGGTATTCCCTCATACGTCTGGGGCCGATGCGTGTTTACACATTGAAGTAACGTGCTCAAACCGCATAAGCTTGATAACAAGATTACTGAACAGCAATAAGAACACATGGCCCCCCTTCTTATCCCAGCCGTAGCAGCCCTGGTATACCGTGTCCCATCGCAGGAAAACAGCACGAACCCCGGCCTGAAGTAAATTGTTCCGGTGCGAGGTCCCGGGTCTCGGTTGCTAAGCACGGGTCCACCCATTTGTTTAATAGATGCAGAAATTAATGCTTGCTACCACCTCAGTAATTGGCGCCTAGGACCGTGTATAGTTCCGTATGTCATACTGTCAACCCTCCTGATTGCATGGGACGGATCCTTTCTACTGATCCCTGGATTCGCGAGTCATCCCTATAGCTCCCTCACTCTTCGTTAACGTCAAAAGTAGAAATCCTGATGGCAGTAGCGGAACTATAGTTACGTATTTGCTATTCAAGGGGCGTCCACTTCGTTGTCAGCAGGTCGATGATCAGAGGATTGACATCCTAGGGATACGGCAAGTCATGTTTGTAGAGCGCGTATGAACTACTTCTCTGGTCACTGGACTCGTGGGCACAAACTACTAGAGGATGCCCACCTGACTGCTGGGACCCCTTAAACGGGTCCAGATGGCTTATCAGGGGAGGGTTTCAACTAACTTCCTTAAGCGCCCGTAACTAAGGGCTTGGGAATCCGGGTTCCTTCCCTGCGGCTGACAGGTCAAGGGGCAACCTAAGCGTGATGCCTTTCCTCGTTGCGGCGACTATGATCTCGTTACTCGGGGGGGAGCGTCATGTCGATCATGGTCCTTTACCCTAATACACGTGATACCGTACTGGTCGGTGGCCAGGGTTAACGGAACGCTCTTCGCGATAGCGGTAGTCTAAGTTTGGTACTCTCGACATACGTAGATGTGCAGACGTGTTTATAATTTAGTGCGTTGACAAGTCTGTTGCTACCGGTACGTCAAGTGACGGGGAGGAGGTATAGTAGGCGAGGCTGGCGTGGAGGTGCAACTACACCGTCCTTGGAGGTATCTCTCTTAGGGCGCACGAAGAACTCCCATCCGGTTGCATGATTAATCAATACCTCTAAGGAGGGGTTTTAGCAGGCAAGTGAGTAATTTCCTTGCGGCGCGACTGTGTTGGACGCGAGAACGTTTCGCTTACTTGCACAGGATGACCCGTTCTGAAGAACCAGGCGATGTGATGAGGAAACCATACGGCTAGAGTCATGTTAATATCCCACGCTTGCGAAGTCTGGCGGAACGCCTAGGCACTCACATGCTATGCGCTTCTCGTTACTGCGCGACAAGTTCAGTCACCGTTAAGCGCATCTGTTCTCATGCCTCTACTTGGGGAAGAGGACTTACGAACGAACCGGAGGTAGAAATCATGGTCTCGATGGAAGTAGTCGTGTGAGTATCACCAAACGATATGGATTACTCTTGCCGTAAAGTTCTTTAATTTGGATCGATCTTTATAATTTTCTTCCAGTAGGTTATATCGAAATACAACCGGCACCTCTGGTACTATGGCTCACTCAATGACCCAGAGTTTCATCGTGGTCGCCTCGAACACACATAATCTAGGGCGGCCTGGCGGGTTGTTTTGTACCACGAGCGTGGATCTATGGTTTAGTGCCCTAAGGAAAGCCCCAGGGGGAGTTCGGTTCGGTTATTTTCCCTTCATTATAGGCCAGGGAACAGTCTGCGGATACCATAACACATAGGCGGGGGCTCGATATCCCATACCTGTCAGCGATCTATCGCGATGCAGAGCCACGCGCCCGATTTTCAGTACACTCGCACGGTACCCTGTGATGATCTGATATCTGGTTTCAATCGAAGAATTGGTTCAACAAAAGCTCTATCTGATTTCATTGCTTGTATAGGGTGAGCCTCGTTGCCGGCCTGCGATCCGTCCCAATACAGGGATTTCGGATCTTGATACGGCAATAATCTCAGAACGGCTGCCTAGGCTTCAAATTTAACATGAGTCTTGGTTGTGTTACGTTCCTTTGTTACGCCCAAGGGCGAGCACACGCCCTCTGCAATTTTACACATTACATGACGGGAGATGTGTACCCCTTAATTGATTGCACGGTAAGCTAG
seq00012   CACGTTGGGTGCGGCCGGGTGTGCTCTTTGTCGCCCAGCTGCCGTACCTTAAATCATAATGCAAAATCTAAGCCGAGGGGAAGTGCATACTTTTACGACCGGAATGATCCATCTATAGGGCGACTTGAGCATAATGCGCTGGGAGGTACCAGGTATTCCCTCATACGTCTGGGGCCGATGCGTGTTTACACATTGAAGTAACGTGCTCAAACCGCATAAGCTTGATAACAAGATTACTGAACAGCAATAAGAACACATGGCCCCCCTTCTTATCCCAGCCGTAGCAGCCCTGGTATACCGTGTCCCATCGCAGGAAAACAGCACGAACCCCGGCCTGAAGTAAATTGTTCCGGTGCGAGGTCCCGGGTCTCGGTTGCTAAGCACGGGTCCACCCATTTGTTTAATAGATGCAGAAATTAATGCTTGCTACCACCTCAGTAATTGGCGCCTAGGACCGTGTATAGTTCCGTATGTCATACTGTCAACCCTCCTGATTGCATGGGACGGATCCTTTCTACTGATCCCTGGATTCGCGAGTCATCCCTATAGCTCCCTCACTCTTCGTTAACGTCAAAAGTAGAAATCCTGATGGCAGTAGCGGAACTATAGTTACGTATTTGCTATTCAAGGGGCGTCCACTTCGTTGTCAGCAGGTCGATGATCAGAGGATTGACATCCTAGGGATACGGCAAGTCATGTTTGTAGAGCGCGTATGAACTACTTCTCTGGTCACTGGACTCGTGGGCACAAACTACTAGAGGATGCCCACCTGACTGCTGGGACCCCTTAAACGGGTCCAGATGGCTTATCAGGGGAGGGTTTCAACTAACTTCCTTAAGCGCCCGTAACTAAGGGCTTGGGAATCCGGGTTACTTCCCTGCGGCTGACAGGTCAAGGGGCAACCTAAGCGTGATGCCTTTCCTCGTTGCGGCGACTATGATCTCGTTACTCGGGGGGGAGCGTCATGTCGATCATGGTCCTTTACCCTAATACACGTGATACCGTACTGGTCGGTGGCCAGGGTTAACGGAACGCTCTTCGCGATAGCGGTAGTCTAAGTTTGGTACTCTCGACATACGTAGATGTGCAGACGTGTTTATAATTTAGTGCGTTGACAAGTCTGTTGCTACCGGTACGTCAAGTGACGGGGAGGAGGTATAGTAGGCGAGGCTGGCGTGGAGGTGCAACTACACCGTCCTTGGAGGTATCTCTCTTAGGGCGCACGAAGAACTCCCATCCGGTTGCATGATTAATCAATACCTCTAAGGAGGGGTTTTAGCAGGCAAGTGAGTAATTTCCTTGCGGCGCGACTGTGTTGGACGCGAGAACGTTTCGCTTACTTGCACAGGATGACCCGTTCTGAAGAACCAGGCGATGTGATGAGGAAACCATACGGCTAGAGTCATGTTAATATCCCACGCTTGCGAAGTCTGGCGGAACGCCTAGGCACTCACATGCTATGCGCTTCTCGTTACTGCGCGACAAGTTCAGTCACCGTTAAGCGCATCTGTTCTCATGCCTCTACTTGGGGAAGAGGACTTACGAACGAACCGGAGGTAGAAATCATGGTCTCGATGGAAGTAGTCGTGTGAGTATCACCAAACGATATGGATTACTCTTGCCGTAAAGTTCTTTAATTTGGATCGATCTTTATAATTTTCTTCCAGTAGGTTATATCGAAATACAACCGGCACCTCTGGTACTATGGCTCACTCAATGACCCAGAGTTTCATCGTGGTCGCCTCGAACACACATAATCTAGGGCGGCCTGGCGGGTTGTTTTGTACCACGAGCGTGGATCTATGGTTTAGTGCCCTAAGGAAAGCCCCAGGGGGAGTTCGGTTCGGTTATTTTCCCTTCATTATAGGCCAGGGAACAGTCTGCGGATACCATAACACATAGGCGGGGGCTCGATATCCCATACCTGTCAGCGATCTATCGCGATGCAGAGCCACGCGCCCGATTTTCAGTACACTCGCACGGTACCCTGTGATGATCTGATATCTGGTTTCAATCGAAGAATTGGTTCAACAAAAGCTCTATCTGATTTCATTGCTTGTATAGGGTGAGCCTCGTTGCCGGCCTGCGATCCGTCCCAATACAGGGATTTCGGATCTTGATACGGCAATAATCTCAGAACGGCTGCCTAGGCTTCAAATTTAACATGAGTCTTGGTTGTGTTACGTTCCTTTGTTACGCCCAAGGGCGAGCACACGCCCTCTGCAATTTTACACATTACATGACGGGAGATGTGTACCCCTTAATTGATTGCACGGTAAGCTAG
seq00013   CACGTTGGGTGCGGCCGGGTGTGCTCTTTGTCGCCCAGCTGCCGTACCTTAAATCATAATGCAAAATCTAAGCCGAGGGGTAGTGCATACTTTTACGACCGGAATGATCCATCTATAGGGCGACTTGAGCATAATGCGCTGGGAGGTACCAGGTATTCCCTCATACGTCTGGGGCCGATGCGTGTTTACACATTGAAGTAACGTGCTCAAACCGCATAAGCTTGATAACAAGATTACTGAACAGCAATAAGAACACATGGCCCCCCTTCTTATCCCAGCCGTAGCAGCCCTGGTATACCGTGTCCCATCGCAGGAAAACAGCACGAACCCCGGCCTGAAGTAAATTGTTCCGGTGCGAGGTCCCGGGTCTCGGTTGCTAAGCACGGGTCCACCCATTTGTTTAATAGATGCAGAAATTAATGCTTGCTACCACCTCAGTAATTGGCGCCTAGGACCGTGTATAGTTCCGTATGTCATACTGTCAACCCTCCTGATTGCATGGGACGGATCCTTTCTACTGATCCCTGGATTCGCGAGTCATCCCTATAGCTCCCTCACTCTTCGTTAACGTCAAAAGTAGAAATCCTGATGGCAGTAGCGGAACTATAGTTACGTATTTGCTATTCAAGGGGCGTCCACTTAGTTGTCAGCAGGTCGATGATCAGAGGATTGACATCCTAGGGATACGGCAAGTCATGTTTGTAGAGCGCGTATGAACTACTTCTCTGGTCACTGGACTCGTGGGCACAAACTACTAGAGGATGCCCACCTGACTGCTGGGACCCCTTAAACGGGTCCAGATGGCTTATCAGGGGAGGGTTTCAACTAACTTCCTTAAGCGCCCGTAACTAAGGGCTTGGGAATCCGGGTTACTTCCCTGCGGCTGACAGGTCAAGGGGCAACCTAAGCGTGATGCCTTTCCTCGTTGCGGCGACTATGATCTCGTTACTCGGGGGGGAGCGTCATGTCGATCATGGTCCTTTACCCTAATACACGTGATACCGTACTGGTCGGTGGCCAGGGTTAACGGAACGCTCTTCGCGATAGCGGTAGTCTAAGTTTGGTACTCTCGACATACGTAGATGTGCAGACGTGTTTATAATTTAGTGCGTTGACAAGTCTGTTGCTACCGGTACGTCAAGTGACGGGGAGGAGGTATAGTAGGCGAGGCTGGCGTGGAGGTGCAACTACACCGTCCTTGGAGGTATCTCTCTTAGGGCGCACGAAGAACTCCCATCCGGTTGCATGATTAATCAATACCTCTAAGGAGGGGTTTTAGCAGGCAAGTGAGTAATTTCCTTGCGGCGCGACTGTGTTGGACGCGAGAACGTTTCGCTTACTTGCACAGGATGACCCGTTCTGAAGAACCAGGCGATGTGATGAGGAAACCATACGGCTAGAGTCATGTTAATATCCCACGCTTGCGAAGTCTGGCGGAACGCCTAGGCACTCACATGCTATGCGCTTCTCGTTACTGCGCGACAAGTTCAGTCACCGTTAAGCGCATCTGTTCTCATGCCTCTACTTGGGGAAGAGGACTTACGAACGAACCGGAGGTAGAAATCATGGTCTCGATGGAAGTAGTCGTGTGAGTATCACCAAACGATATGGATTACTCTTGCCGTAAAGTTCTTTAATTTGGATCGATCTTTATAATTTTCTTCCAGTAGGTTATATCGAAATACAACCGGCACCTCTGGTACTATGGCTCACTCAATGACCCAGAGTTTCATCGTGGTCGCCTCGAACACACATAATCTAGGGCGGCCTGGCGGGTTGTTTTGTACCACGAGCGTGGATCTATGGTTTAGTGCCCTAAGGAAAGCCCCAGGGGGAGTTCGGTTCGGTTATTTTCCCTTCATTATAGGCCAGGGAACAGTCTGCGGATACCATAACACATAGGCGGGGGCTCGATATCCCATACCTGTCAGCGATCTATCGCGATGCAGAGCCACGCGCCCGATTTTCAGTACACTCGCACGGTACCCTGTGATGATCTGATATCTGGTTTCAATCGAAGAATTGGTTCAACAAAAGCTCTATCTGATTTCATTGCTTGTATAGGGTGAGCCTCGTTGCCGGCCTGCGATCCGTCCCAATACAGGGATTTCGGATCTTGATACGGCAATAATCTCAGAACGGCTGCCTAGGCTTCAAATTTAACATGAGTCTTGGTTGTGTTACGTTCCTTTGTTACGCCCAAGGGCGAGCACACGCCCTCTGCAATTTTACACATTACATGACGGGAGATGTGTACCCCTTAATTGATTGCACGGTAAGCTAG
seq00014   CACGTTGGGTGCGGCCGGGTGTGCTCTTTGTCGCCCAGCTGCCGTACCTTAAATCATAATGCAAAATCTAAGCCGAGGGGTAGTGCATACTTTTACGACCGGAATGATCCATCTATAGGGCGACTTGAGCATAATGCGCTGGGAGGTACCAGGTATTCCCTCATACGTCTGGGGCCGATGCGTGTTTACACATTGAAGTAACGTGCTCAAACCGCATAAGCTTGATAACAAGATTACTGAACAGCAATAAGAACACATGGCCCCCCTTCTTATCCCAGCCGTAGCAGCCCTGGTATACCGTGTCCCATCGCAGGAAAACAGCACGAACCCCGGCCTGAAGTAAATTGTTCCGGTGCGAGGTCCCGGGTCTCGGTTGCTAAGCACGGGTCCACCCATTTGTTTAATAGATGCAGAAATTAATGCTTGCTACCACCTCAGTAATTGGCGCCTAGGACCGTGTATAGTTCCGTATGTCATACTGTCAACCCTCCTGATTGCATGGGACGGATCCTTTCTACTGATCCCTGGATTCGCGAGTCATCCCTATAGCTCCCTCACTCTTCGTTAACGTCAAAAGTAGAAATCCTGATGGCAGTAGCGGAACTATAGTTACGTATTTGCTATTCAAGGGGCGTCCACTTAGTTGTCAGCAGGTCGATGATCAGAGGATTGACATCCTAGGGATACGGCAAGTCATGTTTGTAGAGCGCGTATGAACTACTTCTCTGGTCACTGGACTCGTGGGCACAAACTACTAGAGGATGCCCACCTGACTGCTGGGACCCCTTAAACGGGTCCAGATGGCTTATCAGGGGAGGGTTTCAACTAACTTCCTTAAGCGCCCGTAACTAAGGGCTTGGGAATCCGGGTTACTTCCCTGCGGCTGACAGGTCAAGGGGCAACCTAAGCGTGATGCCTTTCCTCGTTGCGGCGACTATGATCTCGTTACTCGGGGGGGAGCGTCATGTCGATCATGGTCCTTTACCCTAATACACGTGATACCGTACTGGTCGGTGGCCAGGGTTAACGGAACGCTCTTCGCGATAGCGGTAGTCTAAGTTTGGTACTCTCGACATACGTAGATGTGCAGACGTGTTTATAATTTAGTGCGTTGACAAGTCTGTTGCTACCGGTACGTCAAGTGACGGGGAGGAGGTATAGTAGGCGAGGCTGGCGTGGAGGTGCAACTACACCGTCCTTGGAGGTATCTCTCTTAGGGCGCACGAAGAACTCCCATCCGGTTGCATGATTAATCAATACCTCTAAGGAGGGGTTTTAGCAGGCAAGTGAGTAATTTCCTTGCGGCGCGACTGTGTTGGACGCGAGAACGTTTCGCTTACTTGCACAGGATGACCCGTTCTGAAGAACCAGGCGATGTGATGAGGAAACCATACGGCTAGAGTCATGTTAATATCCCACGCTTGCGAAGTCTGGCGGAACGCCTAGGCACTCACATGCTATGCGCTTCTCGTTACTGCGCGACAAGTTCAGTCACCGTTAAGCGCATCTGTTCTCATGCCTCTACTTGGGGAAGAGGACTTACGAACGAACCGGAGGTAGAAATCATGGTCTCGATGGAAGTAGTCGTGTGAGTATCACCAAACGATATGGATTACTCTTGCCGTAAAGTTCTTTAATTTGGATCGATCTTTATAATTTTCTTCCAGTAGGTTATATCGAAATACAACCGGCACCTCTTGTACTATGGCTCACTCAATGACCCAGAGTTTCATCGTGGTCGCCTCGAACACACATAATCTAGGGCGGCCTGGCGGGTTGTTTTGTACCACGAGCGTGGATCTATGGTTTAGTGCCCTAAGGAAAGCCCCAGGGGGAGTTCGGTTCGGTTATTTTCCCTTCATTATAGGCCAGGGAACAGTCTGCGGATACCATAACACATAGGCGGGGGCTCGATATCCCATACCTGTCAGCGATCTATCGCGATGCAGAGCCACGCGCCCGATTTTCAGTACACTCGCACGGTACCCTGTGATGATCTGATATCTGGTTTCAATCGAAGAATTGGTTCAACAAAAGCTCTATCTGATTTCATTGCTTGTATAGGGTGAGCCTCGTTGCCGGCCTGCGATCCGTCCCAATACAGGGATTTCGGATCTTGATACGGCAATAATCTCAGAACGGCTGCCTAGGCTTCAAATTTAACATGAGTCTTGGTTGTGTTACGTTCCTTTGTTACGCCCAAGGGCGAGCACACGCCCTCTGCAATTTTACACATTACATGACGGGAGATGTGTACCCCTTAATTGATTGCACGGTAAGCTAG
seq00015   CACGTTGGGTGCGGCCGGGTGTGCTCTTTGTCGCCCAGCTGCCGTACCTTAAATCATAATGCAAAATCTAAGCCGAGGGGAAGTGCATACTTTTACGACCGGAATGATCCATCTATAGGGCGACTTGAGCATAATGCGCTGGGAGGTACCAGGTATTCCCTCATACGTCTGGGGCCGATGCGTGTTTACACATTGAAGTAACGTGCTCAAACCGCATAAGCTTGATAACAAGATTACTGAACAGCAATAAGAACACATGGCCCCCCTTCTTATCCCAGCCGTAGCAGCCCTGGTATACCGTGTCCCATCGCAGGAAAACAGCACGAACCCCGGCCTGAAGTAAATTGTTCCGGTGCGAGGTCCCGGGTCTCGGTTGCTAAGCACGGGTCCACCCATTTGTTTAATAGATGCAGAAATTAATGCTTGCTACCACCTCAGTAATTGGCGCCTAGGACCGTGTATAGTTCCGTATGTCATACTGTCAACCCTCCTGATTGCATGGGACGGATCCTTTCTACTGATCCCTGGATTCGCGAGTCATCCCTATAGCTCCCTCACTCTTCGTTAACGTCAAAAGTAGAAATCCTGATGGCAGTAGCGGAACTATAGTTACGTATTTGCTATTCAAGGGGCGTCCACTTCGTTGTCAGCAGGTCGATGATCAGAGGATTGACATCCTAGGGATACGGCAAGTCATGTTTGTAGAGCGCGTATGAACTACTTCTCTGGTCACTGGACTCGTGGGCACAAACTACTAGAGGATGCCCACCTGACTGCTGGGACCCCTTAAACGGGTCCAGATGGCTTATCAGGGGAGGGTTTCAACTAACTTCCTTAAGCGCCCGTAACTAAGGGCTTGGGAATCCGGGTTACTTCCCTGCGGCTGACAGGTCAAGGGGCAACCTAAGCGTGATGCCTTTCCTCGTTGCGGCGACTATGATCTCGTTACTCGGGGGGGAGCGTCATGTCGATCATGGTCCTTTACCCTAATACACGTGATACCGTACTGGTCGGTGGCCAGGGTTAACGGAACGCTCTTCGCGATAGCGGTAGTCTAAGTTTGGTACTCTCGACATACGTAGATGTGCAGACGTGTTTATAATTTAGTGCGTTGACAAGTCTGTTGCTACCGGTACGTCAAGTGACGGGGAGGAGGTATAGTAGGCGAGGCTGGCGTGGAGGTGCAACTACACCGTCCTTGGAGGTATCTCTCTTAGGGCGCACGAAGAACTCCCATCCGGTTGCATGATTAATCAATACCTCTAAGGAGGGGTTTTAGCAGGCAAGTGAGTAATTTCCTTGCGGCGCGACTGTGTTGGACGCGAGAACGTTTCGCTTACTTGCACAGGATGACCCGTTCTGAAGAACCAGGCGATGTGATGAGGAAACCATACGGCTAGAGTCATGTTAATATCCCACGCTTGCGAAGTCTGGCGGAACGCCTAGGCACTCACATGCTATGCGCTTCTCGTTACTGCGCGACAAGTTCAGTCACCGTTAAGCGCATCTGTTCTCATGCCTCTACTTGGGGAAGAGGACTTACGAACGAACCGGAGGTAGAAATCATGGTCTCGATGGAAGTAGTCGTGTGAGTATCACCAAACGATATGGATTACTCTTGCCGTAAAGTTCTTTAATTTGGATCGATCTTTATAATTTTCTTCCAGTAGGTTATATCGAAATACAACCGGCACCTCTGGTACTATGGCTCACTCAATGACCCAGAGTTTCATCGTGGTCGCCTCGAACACACATAATCTAGGGCGGCCTGGCGGGTTGTTTTGTACCACGAGCGTGGATCTATGGTTTAGTGCCCTAAGGAAAGCCCCAGGGGGAGTTCGGTACGGTTATTTTCCCTTCATTATAGGCCAGGGAACAGTCTGCGGATACCATAACACATAGGCGGGGGCTCGATATCCCATACCTGTCAGCGATCTATCGCGATGCAGAGCCACGCGCCCGATTTTCAGTACACTCGCACGGTACCCTGTGATGATCTGATATCTGGTTTCAATCGAAGAATTGGTTCAACAAAAGCTCTATCTGATTTCATTGCTTGTATAGGGTGAGCCTCGTTGCCGGCCTGCGATCCGTCCCAATACAGGGATTTCGGATCTTGATACGGCAATAATCTCAGAACGGCTGCCTAGGCTTCAAATTTAACATGAGTCTTGGTTGTGTTACGTTCCTTTGTTACGCCCAAGGGCGAGCACACGCCCTCTGCAATTTTACACATTACATGACGGGAGATGTGTACCCCTTAATTGATTGCACGGTAAGCTAG
seq00016   CACGTTGGGTGCGGCCGGGTGTGCTCTTTGTCGCCCAGCTGCCGTACCTTAAATCATAATGCAAAATCTAAGCCGAGGGGTAGTGCATACTTTTACGACCGGAATGATCCATCTATAGGGCGACTTGAGCATAATGCGCTGGGAGGTACCAGGTATTCCCTCATACGTCTGGGGCCGATGCGTGTTTACACATTGAAGTAACGTGCTCAAACCGCATAAGCTTGATAACAAGATTACTGAACAGCAATAAGAACACATGGCCCCCCTTCTTATCCCAGCCGTAGCAGCCCTGGTATACCGTGTCCCATCGCAGGAAAACAGCACGAACCCCGGCCTGAAGTAAATTGTTCCGGTGCGAGGTCCCGGGTCTCGGTTGCTAAGCACGGGTCCACCCATTTGTTTAATAGATGCAGAAATTAATGCTTGCTACCACCTCAGTAATTGGCGCCTAGGACCGTGTATAGTTCCGTATGTCATACTGTCAACCCTCCTGATTGCATGGGACGGATCCTTTCTACTGATCCCTGGATTCGCGAGTCATCCCTATAGCTCCCTCACTCTTCGTTAACGTCAAAAGTAGAAATCCTGATGGCAGTAGCGGAACTATAGTTACGTATTTGCTATTCAAGGGGCGTCCACTTCGTTGTCAGCAGGTCGATGATCAGAGGATTGACATCCTAGGGATACGGCAAGTCATGTTTGTAGAGCGCGTATGAACTACTTCTCTGGTCACTGGACTCGTGGGCACAAACTACTAGAGGAAGCCCACCTGACTGCTGGGACCCCTTAAACGGGTCCAGATGGCTTATCAGGGGAGGGTTTCAACTAACTTCCTTAAGCGCCCGTAACTAAGGGCTTGGGAATCCGGGTTACTTCCCTGCGGCTGACAGGTCAAGGGGCAACCTAAGCGTGATGCCTTTCCTCGTTGCGGCGACTATGATCTCGTTACTCGGGGGGGAGCGTCATGTCGATCATGGTCCTTTACCCTAATACACGTGATACCGTACTGGTCGGTGGCCAGGGTTAACGGAACGCTCTTCGCGATAGCGGTAGTCTAAGTTTGGTACTCTCGACATACGTAGATGTGCAGACGTGTTTATAATTTAGTGCGTTGACAAGTCTGTTGCTACCGGTACGTCAAGTGACGGGGAGGAGGTATAGTAGGCGAGGCTGGCGTGGAGGTGCAACTACACCGTCCTTGGAGGTATCTCTCTTAGGGCGCACGAAGAACTCCCATCCGGTTGCATGATTAATCAATACCTCTAAGGAGGGGTTTTAGCAGGCAAGTGAGTAATTTCCTTGCGGCGCGACTGTGTTGGACGCGAGAACGATTCGCTTACTTGCACAGGATGACCCGTTCTGAAGAACCAGGCGATGTGATGAGGAAACCATACGGCTAGAGTCATGTTAATATCCCAAGCTTGCGAAGTCTGGCGGAACGCCTAGGCACTCACATGCTATGCGCTTCTCGTTACTGCGCGACAAGTTCAGTCACCGTTAAGCGCATCTGTTCTCATGCCTCTACTTGGGGAAGAGGACTTACGAACGAACCGGAGGTAGAAATCATGGTCTCGATGGAAGTAGTCGTGTGAGTATCACCAAACGATATGGATTACTCTTGCCGTAAAGTTCTTTAATTTGGATCGATCTTTATAATTTTCTTCCAGTAGGTTATATCGAAATACAACCGGCACCTCTGGTACTATGGCTCACTCAATGACCCAGAGTTTCATCGTGGTCGCCTCGAACACACATAATCTAGGGCGGCCTGGCGGGTTGTTTTGTACCACGAGCGTGGATCTATGGTTTAGTGCCCTAAGGAAAGCCCCAGGGGGAGTTCGGTACGGTTATTTTCCCTTCATTATAGGCCAGGGAACAGTCTGCGGATACCATAACACATAGGCGGGGGCTCGATATCCCATACCTGTCAGCGATCTATCGCGATGCAGAGCCACGCGCCCGATTTTCAGTACACTCGCACGGTACCCTGTGATGATCTGATATCTGGTTTCAATCGAAGAATTGGTTCAACAAAAGCTCTATCTGATTTCATTGCTTGTATAGGGTGAGCCTCGTTGCCGGCCTGCGATCCGTCCCAATACAGGGATTTCGGATCTTGATACGGCAATAATCTCAGAACGGCTGCCTAGGCTTCAAATTTAACATGAGTCTTGGTTGTGTTACGTTCCTTTGTTACGCCCAAGGGCGAGCACACGCCCTCTGCAATTTTACACATTACATGACGGGAGATGTGTACCCCTTAATTGATTGCACGGTAAGCTAG
seq00017   CACGTTGGGTGCGGCCGGGTGTGCTCTTTGTCGCCCAGCTGCCGTACCTTAAATCATAATGCAAAATCTAAGCCGAGGGGTAGTGCATACTTTTACGACCGGAATGATCCATCTATAGGGCGACTTGAGCATAATGCGCTGGGAGGTACCAGGTATTCCCTCATACGTCTGGGGCCGATGCGTGTTTACACATTGAAGTAACGTGCTCAAACCGCATAAGCTTGATAACAAGATTACTGAACAGCAATAAGAACACATGGCCCCCCTTCTTATCCCAGCCGTAGCAGCCCTGGTATACCGTGTCCCATCGCAGGAAAACAGCACGAACCCCGGCCTGAAGTAAATTGTTCCGGTGCGAGGTCCCGGGTCTCGGTTGCTAAGCACGGGTCCACCCATTTGTTTAATAGATGCAGAAATTAATGCTTGCTACCACCTCAGTAATTGGCGCCTAGGACCGTGTATAGTTCCGTATGTCATACTGTCAACCCTCCTGATTGCATGGGACGGATCCTTTCTACTGATCCCTGGATTCGCGAGTCATCCCTATAGCTCCCTCACTCTTCGTTAACGTCAAAAGTAGAAATCCTGATGGCAGTAGCGGAACTATAGTTACGTATTTGCTATTCAAGGGGCGTCCACTTAGTTGTCAGCAGGTCGATGATCAGAGGATTGACATCCTAGGGATACGGCAAGTCATGTTTGTAGAGCGCGTATGAACTACTTCTCTGGTCACTGGACTCGTGGGCACAAACTACTAGAGGATGCCCACCTGACTGCTGGGACCCCTTAAACGGGTCCAGATGGCTTATCAGGGGAGGGTTTCAACTAACTTCCTTAAGCGCCCGTAACTAAGGGCTTGGGAATCCGGGTTACTTCCCTGCGGCTGACAGGTCAAGGGGCAACCTAAGCGTGATGCCTTTCCTCGTTGCGGCGACTATGATCTCGTTACTCGGGGGGGAGCGTCATGTCGATCATGGTCCTTTACCCTAATACACGTGATACCGTACTGGTCGGTGGCCAGGGTTAACGGAACGCTCTTCGCGATAGCGGTAGTCTAAGTTTGGTACTCTCGACATACGTAGATGTGCAGACGTGTTTATAATTTAGTGCGTTGACAAGTCTGTTGCTACCGGTACGTCAAGTGACGGGGAGGAGGTATAGTAGGCGAGGCTGGCGTGGAGGTGCAACTACACCGTCCTTGGAGGTATCTCTCTTAGGGCGCACGAAGAACTCCCATCCGGTTGCATGATTAATCAATACCTCTAAGGAGGGGTTTTAGCAGGCAAGTGAGTAATTTCCTTGCGGCGCGACTGTGTTGGACGCGAGAACGTTTCGCTTACTTGCACAGGATGACCCGTTCTGAAGAACCAGGCGATGTGATGAGGAAACCATACGGCTAGAGTCATGTTAATATCCCACGCTTGCGAAGTCTGGCGGAACGCCTAGGCACTCACATGCTATGCGCTTCTCGTTACTGCGCGACAAGTTCAGTCACCGTTAAGCGCATCTGTTCTCATGCCTCTACTTGGGGAAGAGGACTTACGAACGAACCGGAGGTAGAAATCATGGTCTCGATGGAAGTAGTCGTGTGAGTATCACCAAACGATATGGATTACTCTTGCCGTAAAGTTCTTTAATTTGGATCGATCTTTATAATTTTCTTCCAGTAGGTTATATCGAAATACAACCGGCACCTCTGGTACTATGGCTCACTCAATGACCCAGAGTTTCATCGTGGTCGCCTCGAACACACATAATCTAGGGCGGCCTGGCGGGTTGTTTTGTACCACGAGCGTGGATCTATGGTTTAGTGCCCTAAGGAAAGCCCCAGGGGGAGTTCGGTTCGGTTATTTTCCCTTCATTATAGGCCAGGGAACAGTCTGCGGATACCATAACACATAGGCGGGGGCTCGATATCCCATACCTGTCAGCGATCTATCGCGATGCAGAGCCACGCGCCCGATTTTCAGTACACTCGCACGGTACCCTGTGATGATCTGATATCTGGTTTCAATCGAAGAATTGGTTCAACAAAAGCTCTATCTGATTTCATTGCTTGTATAGGGTGAGCCTCGTTGCCGGCCTGCGATCCGTCCCAATACAGGGATTTCGGATCTTGATACGGCAATAATCTCAGAACGGCTGCCTAGGCTTCAAATTTAACATGAGTCTTGGTTGTGTTACGTTCCTTTGTTACGCCCAAGGGCGAGCACACGCCCTCTGCAATTTTACACATTACATGACGGGAGATGTGTACCCCTTAATTGATTGCACGGTAAGCTAG
seq00018   CACGTTGGGTGCGGCCGGGTGTGCTCTTTGTCGCCCAGCTGCCGTACCTTAAATCATAATGCAAAATCTAAGCCGAGGGGTAGTGCATACTTTTACGACCGGAATGATCCATCTATAGGGCGACTTGAGCATAATGCGCTGGGAGGTACCAGGTATTCCCTCATACGTCTGGGGCCGATGCGTGTTTACACATTGAAGTAACGTGCTCAAACCGCATAAGCTTGATAACAAGATTACTGAACAGCAATAAGAACACATGGCCCCCCTTCTTATCCCAGCCGTAGCAGCCCTGGTATACCGTGTCCCATCGCAGGAAAACAGCACGAACCCCGGCCTGAAGTAAATTGTTCCGGTGCGAGGTCCCGGGTCTCGGTTGCTAAGCACGGGTCCACCCATTTGTTTAATAGATGCAGAAATTAATGCTTGCTACCACCTCAGTAATTGGCGCCTAGGACCGTGTATAGTTCCGTATGTCATACTGTCAACCCTCCTGATTGCATGGGACGGATCCTTTCTACTGATCCCTGGATTCGCGAGTCATCCCTATAGCTCCCTCACTCTTCGTTAACGTCAAAAGTAGAAATCCTGATGGCAGTAGCGGAACTATAGTTACGTATTTGCTATTCAAGGGGCGTCCACTTCGTTGTCAGCAGGTCGATGATCAGAGGATTGACATCCTAGGGATACGGCAAGTCATGTTTGTAGAGCGCGTATGAACTACTTCTCTGGTCACTGGACTCGTGGGCACAAACTACTAGAGGATGCCCACCTGACTGCTGGGACCCCTTAAACGGGTCCAGATGGCTTATCAGGGGAGGGTTTCAACTAACTTCCTTAAGCGCCCGTAACTAAGGGCTTGGGAATCCGGGTTCCTTCCCTGCGGCTGACAGGTCAAGGGGCAACCTAAGCGTGATGCCTTTCCTCGTTGCGGCGACTATGATCTCGTTACTCGGGGGGGAGCGTCATGTCGATCATGGTCCTTTACCCTAATACACGTGATACCGTACTGGTCGGTGGCCAGGGTTAACGGAACGCTCTTCGCGATAGCGGTAGTCTAAGTTTGGTACTCTCGACATACGTAGATGTGCAGACGTGTTTATAATTTAGTGCGTTGACAAGTCTGTTGCTACCGGTACGTCAAGTGACGGGGAGGAGGTATAGTAGGCGAGGCTGGCGTGGAGGTGCAACTACACCGTCCTTGGAGGTATCTCTCTTAGGGCGCACGAAGAACTCCCATCCGGTTGCATGATTAATCAATACCTCTAAGGAGGGGTTTTAGCAGGCAAGTGAGTAATTTCCTTGCGGCGCGACTGTGTTGGACGCGAGAACGTTTCGCTTACTTGCACAGGATGACCCGTTCTGAAGAACCAGGCGATGTGATGAGGAAACCATACGGCTAGAGTCATGTTAATATCCCACGCTTGCGAAGTCTGGCGGAACGCCTAGGCACTCACATGCTATGCGCTTCTCGTTACTGCGCGACAAGTTCAGTCACCGTTAAGCGCATCTGTTCTCATGCCTCTACTTGGGGAAGAGGACTTACGAACGAACCGGAGGTAGAAATCATGGTCTCGATGGAAGTAGTCGTGTGAGTATCACCAAACGATATGGATTACTCTTGCCGTAAAGTTCTTTAATTTGGATCGATCTTTATAATTTTCTTCCAGTAGGTTATATCGAAATACAACCGGCACCTCTGGTACTATGGCTCACTCAATGACCCAGAGTTTCATCGTGGTCGCCTCGAACACACATAATCTAGGGCGGCCTGGCGGGTTGTTTTGTACCACGAGCGTGGATCTATGGTTTAGTGCCCTAAGGAAAGCCCCAGGGGGAGTTCGGTTCGGTTATTTTCCCTTCATTATAGGCCAGGGAACAGTCTGCGGATACCATAACACATAGGCGGGGGCTCGATATCCCATACCTGTCAGCGATCTATCGCGATGCAGAGCCACGCGCCCGATTTTCAGTACACTCGCACGGTACCCTGTGATGATCTGATATCTGGTTTCAATCGAAGAATTGGTTCAACAAAAGCTCTATCTGATTTCATTGCTTGTATAGGGTGAGCCTCGTTGCCGGCCTGCGATCCGTCCCAATACAGGGATTTCGGATCTTGATACGGCAATAATCTCAGAACGGCTGCCTAGGCTTCAAATTTAACATGAGTCTTGGTTGTGTTACGTTCCTTTGTTACGCCCAAGGGCGAGCACACGCCCTCTGCAATTTTACACATTACATGACGGGAGATGTGTACCCCTTAATTGATTGCACGGTAAGCTAG
seq00019   CACGTTGGGTGCGGCCGGGTGTGCTCTTTGTCGCCCAGCTGCCGTACCTTAAATCATAATGCAAAATCTAAGCCGAGGGGAAGTGCATACTTTTACGACCGGAATGATCCATCTATAGGGCGACTTGAGCATAATGCGCTGGGAGGTACCAGGTATTCCCTCATACGTCTGGGGCCGATGCGTGTTTACACATTGAAGTAACGTGCTCAAACCGCATAAGCTTGATAACAAGATTACTGAACAGCAATAAGAACACATGGCCCCCCTTCTTATCCCAGCCGTAGCAGCCCTGGTATACCGTGTCCCATCGCAGGAAAACAGCACGAACCCCGGCCTGAAGTAAATTGTTCCGGTGCGAGGTCCCGGGTCTCGGTTGCTAAGCACGGGTCCACCCATTTGTTTAATAGATGCAGAAATTAATGCTTGCTACCACCTCAGTAATTGGCGCCTAGGACCGTGTATAGTTCCGTATGTCATACTGTCAACCCTCCTGATTGCATGGGACGGATCCTTTCTACTGATCCCTGGATTCGCGAGTCATCCCTATAGCTCCCTCACTCTTCGTTAACGTCAAAAGTAGAAATCCTGATGGCAGTAGCGGAACTATAGTTACGTATTTGCTATTCAAGGGGCGTCCACTTCGTTGTCAGCAGGTCGATGATCAGAGGATTGACATCCTAGGGATACGGCAAGTCATGTTTGTAGAGCGCGTATGAACTACTTCTCTGGTCACTGGACTCGTGGGCACAAACTACTAGAGGATGCCCACCTGACTGCTGGGACCCCTTAAACGGGTCCAGATGGCTTATCAGGGGAGGGTTTCAACTAACTTCCTTAAGCGCCCGTAACTAAGGGCTTGGGAATCCGGGTTACTTCCCTGCGGCTGACAGGTCAAGGGGCAACCTAAGCGTGATGCCTTTCCTCGTTGCGGCGACTATGATCTCGTTACTCGGGGGGGAGCGTCATGTCGATCATGGTCCTTTACCCTAATACACGTGATACCGTACTGGTCGGTGGCCAGGGTTAACGGAACGCTCTTCGCGATAGCGGTAGTCTAAGTTTGGTACTCTCGACATACGTAGATGTGCAGACGTGTTTATAATTTAGTGCGTTGACAAGTCTGTTGCTACCGGTACGTCAAGTGACGGGGAGGAGGTATAGTAGGCGAGGCTGGCGTGGAGGTGCAACTACACCGTCCTTGGAGGTATCTCTCTTAGGGCGCACGAAGAACTCCCATCCGGTTGCATGATTAATCAATACCTCTAAGGAGGGGTTTTAGCAGGCAAGTGAGTAATTTCCTTGCGGCGCGACTGTGTTGGACGCGAGAACGTTTCGCTTACTTGCACAGGATGACCCGTTCTGAAGAACCAGGCGATGTGATGAGGAAACCATACGGCTAGAGTCATGTTAATATCCCACGCTTGCGAAGTCTGGCGGAACGCCTAGGCACTCACATGCTATGCGCTTCTCGTTACTGCGCGACAAGTTCAGTCACCGTTAAGCGCATCTGTTCTCATGCCTCTACTTGGGGAAGAGGACTTACGAACGAACCGGAGGTAGAAATCATGGTCTCGATGGAAGTAGTCGTGTGAGTATCACCAAACGATATGGATTACTCTTGCCGTAAAGTTCTTTAATTTGGATCGATCTTTATAATTTTCTTCCAGTAGGTTATATCGAAATACAACCGGCACCTCTGGTACTATGGCTCACTCAATGACCCAGAGTTTCATCGTGGTCGCCTCGAACACACATAATCTAGGGCGGCCTGGCGGGTTGTTTTGTACCACGAGCGTGGATCTATGGTTTAGTGCCCTAAGGAAAGCCCCAGGGGGAGTTCGGTTCGGTTATTTTCCCTTCATTATAGGCCAGGGAACAGTCTGCGGATACCATAACACATAGGCGGGGGCTCGATATCCCATACCTGTCAGCGATCTATCGCGATGCAGAGCCACGCGCCCGATTTTCAGTACACTCGCACGGTACCCTGTGATGATCTGATATCTGGTTTCAATCGAAGAATTGGTTCAACAAAAGCTCTATCTGATTTCATTGCTTGTATAGGGTGAGCCTCGTTGCCGGCCTGCGATCCGTCCCAATACAGGGATTTCGGATCTTGATACGGCAATAATCTCAGAACGGCTGCCTAGGCTTCAAATTTAACATGAGTCTTGGTTGTGTTACGTTCCTTTGTTACGCCCAAGGGCGAGCACACGCCCTCTGCAATTTTACACATTACATGACGGGAGATGTGTACCCCTTAATTGATTGCACGGTAAGCTAG
seq00020   CACGTTGGGTGCGGCCGGGTGTGCTCTTTGTCGCCCAGCTGCCGTACCTTAAATCATAATGCAAAATCTAAGCCGAGGGGAAGTGCATACTTTTACGACCGGAATGATCCATCTATAGGGCGACTTGAGCATAATGCGCTGGGAGGTACCAGGTATTCCCTCATACGTCTGGGGCCGATGCGTGTTTACACATTGAAGTAACGTGCTCAAACCGCATAAGCTTGATAACAAGATTACTGAACAGCAATAAGAACACATGGCCCCCCTTCTTATCCCAGCCGTAGCAGCCCTGGTATACCGTGTCCCATCGCAGGAAAACAGCACGAACCCCGGCCTGAAGTAAATTGTTCCGGTGCGAGGTCCCGGGTCTCGGTTGCTAAGCACGGGTCCACCCATTTGTTTAATAGATGCAGAAATTAATGCTTGCTACCACCTCAGTAATTGGCGCCTAGGACCGTGTATAGTTCCGTATGTCATACTGTCAACCCTCCTGATTGCATGGGACGGATCCTTTCTACTGATCCCTGGATTCGCGAGTCATCCCTATAGCTCCCTCACTCTTCGTTAACGTCAAAAGTAGAAATCCTGATGGCAGTAGCGGAACTATAGTTACGTATTTGCTATTCAAGGGGCGTCCACTTCGTTGTCAGCAGGTCGATGATCAGAGGATTGACATCCTAGGGATACGGCAAGTCATGTTTGTAGAGCGCGTATGAACTACTTCTCTGGTCACTGGACTCGTGGGCACAAACTACTAGAGGATGCCCACCTGACTGCTGGGACCCCTTAAACGGGTCCAGATGGCTTATCAGGGGAGGGTTTCAACTAACTTCCTTAAGCGCCCGTAACTAAGGGCTTGGGAATCCGGGTTACTTCCCTGCGGCTGACAGGTCAAGGGGCAACCTAAGCGTGATGCCTTTCCTCGTTGCGGCGACTATGATCTCGTTACTCGGGGGGGAGCGTCATGTCGATCATGGTCCTTTACCCTAATACACGTGATACCGTACTGGTCGGTGGCCAGGGTTAACGGAACGCTCTTCGCGATAGCGGTAGTCTAAGTTTGGTACTCTCGACATACGTAGATGTGCAGACGTGTTTATAATTTAGTGCGTTGACAAGTCTGTTGCTACCGGTACGTCAAGTGACGGGGAGGAGGTATAGTAGGCGAGGCTGGCGTGGAGGTGCAACTACACCGTCCTTGGAGGTATCTCTCTTAGGGCGCACGAAGAACTCCCATCCGGTTGCATGATTAATCAATACCTCTAAGGAGGGGTTTTAGCAGGCAAGTGAGTAATTTCCTTGCGGCGCGACTGTGTTGGACGCGAGAACGTTTCGCTTACTTGCACAGGATGACCCGTTCTGAAGAACCAGGCGATGTGATGAGGAAACCATACGGCTAGAGTCATGTTAATATCCCACGCTTGCGAAGTCTGGCGGAACGCCTAGGCACTCACATGCTATGCGCTTCTCGTTACTGCGCGACAAGTTCAGTCACCGTTAAGCGCATCTGTTCTCATGCCTCTACTTGGGGAAGAGGACTTACGAACGAACCGGAGGTAGAAATCATGGTCTCGATGGAAGTAGTCGTGTGAGTATCACCAAACGATATGGATTACTCTTGCCGTAAAGTTCTTTAATTTGGATCGATCTTTATAATTTTCTTCCAGTAGGTTATATCGAAATACAACCGGCACCTCTGGTACTATGGCTCACTCAATGACCCAGAGTTTCATCGTGGTCGCCTCGAACACACATAATCTAGGGCGGCCTGGCGGGTTGTTTTGTACCACGAGCGTGGATCTATGGTTTAGTGCCCTAAGGAAAGCCCCAGGGGGAGTTCGGTTCGGTTATTTTCCCTTCATTATAGGCCAGGGAACAGTCTGCGGATACCATAACACATAGGCGGGGGCTCGATATCCCATACCTGTCAGCGATCTATCGCGATGCAGAGCCACGCGCCCGATTTTCAGTACACTCGCACGGTACCCTGTGATGATCTGATATCTGGTTTCAATCGAAGAATTGGTTCAACAAAAGCTCTATCTGATTTCATTGCTTGTATAGGGTGAGCCTCGTTGCCGGCCTGCGATCCGTCCCAATACAGGGATTTCGGATCTTGATACGGCAATAATCTCAGAACGGCTGCCTAGGCTTCAAATTTAACATGAGTCTTGGTTGTGTTACGTTCCTTTGTTACGCCCAAGGGCGAGCACACGCCCTCTGCAATTTTACACATTACATGACGGGAGATGTGTACCCCTTAATTGATTGCACGGTAAGCTAG
seq00021   CACGTTGGGTGCGGCCGGGTGTGCTCTTTGTCGCCCAGCTGCCGTACCTTAAATCATAATGCAAAATCTAAGCCGAGGGGTAGTGCATACTTTTACGACCGGAATGATCCATCTATAGGGCGACTTGAGCATAATGCGCTGGGAGGTACCAGGTATTCCCTCATACGTCTGGGGCCGATGCGTGTTTACACATTGAAGTAACGTGCTCAAACCGCATAAGCTTGATAACAAGATTACTGAACAGCAATAAGAACACATGGCCCCCCTTCTTATCCCAGCCGTAGCAGCCCTGGTATACCGTGTCCCATCGCAGGAAAACAGCACGAACCCCGGCCTGAAGTAAATTGTTCCGGTGCGAGGTCCCGGGTCTCGGTTGCTAAGCACGGGTCCACCCATTTGTTTAATAGATGCAGAAATTAATGCTTGCTACCACCTCAGTAATTGGCGCCTAGGACCGTGTATAGTTCCGTATGTCATACTGTCAACCCTCCTGATTGCATGGGACGGATCCTTTCTACTGATCCCTGGATTCGCGAGTCATCCCTATAGCTCCCTCACTCTTCGTTAACGTCAAAAGTAGAAATCCTGATGGCAGTAGCGGAACTATAGTTACGTATTTGCTATTCAAGGGGCGTCCACTTCGTTGTCAGCAGGTCGATGATCAGAGGATTGACATCCTAGGGATACGGCAAGTCATGTTTGTAGAGCGCGTATGAACTACTTCTCTGGTCACTGGACTCGTGGGCACAAACTACTAGAGGAAGCCCACCTGACTGCTGGGACCCCTTAAACGGGTCCAGATGGCTTATCAGGGGAGGGTTTCAACTAACTTCCTTAAGCGCCCGTAACTAAGGGCTTGGGAATCCGGGTTACTTCCCTGCGGCTGACAGGTCAAGGGGCAACCTAAGCGTGATGCCTTTCCTCGTTGCGGCGACTATGATCTCGTTACTCGGGGGGGAGCGTCATGTCGATCATGGTCCTTTACCCTAATACACGTGATACCGTACTGGTCGGTGGCCAGGGTTAACGGAACGCTCTTCGCGATAGCGGTAGTCTAAGTTTGGTACTCTCGACATACGTAGATGTGCAGACGTGTTTATAATTTAGTGCGTTGACAAGTCTGTTGCTACCGGTACGTCAAGTGACGGGGAGGAGGTATAGTAGGCGAGGCTGGCGTGGAGGTGCAACTACACCGTCCTTGGAGGTATCTCTCTTAGGGCGCACGAAGAACTCCCATCCGGTTGCATGATTAATCAATACCTCTAAGGAGGGGTTTTAGCAGGCAAGTGAGTAATTTCCTTGCGGCGCGACTGTGTTGGACGCGAGAACGATTCGCTTACTTGCACAGGATGACCCGTTCTGAAGAACCAGGCGATGTGATGAGGAAACCATACGGCTAGAGTCATGTTAATATCCCAAGCTTGCGAAGTCTGGCGGAACGCCTAGGCACTCACATGCTATGCGCTTCTCGTTACTGCGCGACAAGTTCAGTCACCGTTAAGCGCATCTGTTCTCATGCCTCTACTTGGGGAAGAGGACTTACGAACGAACCGGAGGTAGAAATCATGGTCTCGATGGAAGTAGTCGTGTGAGTATCACCAAACGATATGGATTACTCTTGCCGTAAAGTTCTTTAATTTGGATCGATCTTTATAATTTTCTTCCAGTAGGTTATATCGAAATACAACCGGCACCTCTGGTACTATGGCTCACTCAATGACCCAGAGTTTCATCGTGGTCGCCTCGAACACACATAATCTAGGGCGGCCTGGCGGGTTGTTTTGTACCACGAGCGTGGATCTATGGTTTAGTGCCCTAAGGAAAGCCCCAGGGGGAGTTCGGTACGGTTATTTTCCCTTCATTATAGGCCAGGGAACAGTCTGCGGATACCATAACACATAGGCGGGGGCTCGATATCCCATACCTGTCAGCGATCTATCGCGATGCAGAGCCACGCGCCCGATTTTCAGTACACTCGCACGGTACCCTGTGATGATCTGATATCTGGTTTCAATCGAAGAATTGGTTCAACAAAAGCTCTATCTGATTTCATTGCTTGTATAGGGTGAGCCTCGTTGCCGGCCTGCGATCCGTCCCAATACAGGGATTTCGGATCTTGATACGGCAATAATCTCAGAACGGCTGCCTAGGCTTCAAATTTAACATGAGTCTTGGTTGTGTTACGTTCCTTTGTTACGCCCAAGGGCGAGCACACGCCCTCTGCAATTTTACACATTACATGACGGGAGATGTGTACCCCTTAATTGATTGCACGGTAAGCTAG
seq00022   CACGTTGGGTGCGGCCGGGTGTGCTCTTTGTCGCCCAGCTGCCGTACCTTAAATCATAATGCAAAATCTAAGCCGAGGGGAAGTGCATACTTTTACGACCGGAATGATCCATCTATAGGGCGACTTGAGCATAATGCGCTGGGAGGTACCAGGTATTCCCTCATACGTCTGGGGCCGATGCGTGTTTACACATTGAAGTAACGTGCTCAAACCGCATAAGCTTGATAACAAGATTACTGAACAGCAATAAGAACACATGGCCCCCCTTCTTATCCCAGCCGTAGCAGCCCTGGTATACCGTGTCCCATCGCAGGAAAACAGCACGAACCCCGGCCTGAAGTAAATTGTTCCGGTGCGAGGTCCCGGGTCTCGGTTGCTAAGCACGGGTCCACCCATTTGTTTAATAGATGCAGAAATTAATGCTTGCTACCACCTCAGTAATTGGCGCCTAGGACCGTGTATAGTTCCGTATGTCATACTGTCAACCCTCCTGATTGCATGGGACGGATCCTTTCTACTGATCCCTGGATTCGCGAGTCATCCCTATAGCTCCCTCACTCTTCGTTAACGTCAAAAGTAGAAATCCTGATGGCAGTAGCGGAACTATAGTTACGTATTTGCTATTCAAGGGGCGTCCACTTCGTTGTCAGCAGGTCGATGATCAGAGGATTGACATCCTAGGGATACGGCAAGTCATGTTTGTAGAGCGCGTATGAACTACTTCTCTGGTCACTGGACTCGTGGGCACAAACTACTAGAGGATGCCCACCTGACTGCTGGGACCCCTTAAACGGGTCCAGATGGCTTATCAGGGGAGGGTTTCAACTAACTTCCTTAAGCGCCCGTAACTAAGGGCTTGGGAATCCGGGTTACTTCCCTGCGGCTGACAGGTCAAGGGGCAACCTAAGCGTGATGCCTTTCCTCGTTGCGGCGACTATGATCTCGTTACTCGGGGGGGAGCGTCATGTCGATCATGGTCCTTTACCCTAATACACGTGATACCGTACTGGTCGGTGGCCAGGGTTAACGGAACGCTCTTCGCGATAGCGGTAGTCTAAGTTTGGTACTCTCGACATACGTAGATGTGCAGACGTGTTTATAATTTAGTGCGTTGACAAGTCTGTTGCTACCGGTACGTCAAGTGACGGGGAGGAGGTATAGTAGGCGAGGCTGGCGTGGAGGTGCAACTACACCGTCCTTGGAGGTATCTCTCTTAGGGCGCACGAAGAACTCCCATCCGGTTGCATGATTAATCAATACCTCTAAGGAGGGGTTTTAGCAGGCAAGTGAGTAATTTCCTTGCGGCGCGACTGTGTTGGACGCGAGAACGTTTCGCTTACTTGCACAGGATGACCCGTTCTGAAGAACCAGGCGATGTGATGAGGAAACCATACGGCTAGAGTCATGTTAATATCCCACGCTTGCGAAGTCTGGCGGAACGCCTAGGCACTCACATGCTATGCGCTTCTCGTTACTGCGCGACAAGTTCAGTCACCGTTAAGCGCATCTGTTCTCATGCCTCTACTTGGGGAAGAGGACTTACGAACGAACCGGAGGTAGAAATCATGGTCTCGATGGAAGTAGTCGTGTGAGTATCACCAAACGATATGGATTACTCTTGCCGTAAAGTTCTTTAATTTGGATCGATCTTTATAATTTTCTTCCAGTAGGTTATATCGAAATACAACCGGCACCTCTGGTACTATGGCTCACTCAATGACCCAGAGTTTCATCGTGGTCGCCTCGAACACACATAATCTAGGGCGGCCTGGCGGGTTGTTTTGTACCACGAGCGTGGATCTATGGTTTAGTGCCCTAAGGAAAGCCCCAGGGGGAGTTCGGTACGGTTATTTTCCCTTCATTATAGGCCAGGGAACAGTCTGCGGATACCATAACACATAGGCGGGGGCTCGATATCCCATACCTGTCAGCGATCTATCGCGATGCAGAGCCACGCGCCCGATTTTCAGTACACTCGCACGGTACCCTGTGATGATCTGATATCTGGTTTCAATCGAAGAATTGGTTCAACAAAAGCTCTATCTGATTTCATTGCTTGTATAGGGTGAGCCTCGTTGCCGGCCTGCGATCCGTCCCAATACAGGGATTTCGGATCTTGATACGGCAATAATCTCAGAACGGCTGCCTAGGCTTCAAATTTAACATGAGTCTTGGTTGTGTTACGTTCCTTTGTTACGCCCAAGGGCGAGCACACGCCCTCTGCAATTTTACACATTACATGACGGGAGATGTGTACCCCTTAATTGATTGCACGGTAAGCTAG
seq00023   CACGTTGGGTGCGGCCGGGTGTGCTCTTTGTCGCCCAGCTGCCGTACCTTAAATCATAATGCAAAATCTAAGCCGAGGGGTAGTGCATACTTTTACGACCGGAATGATCCATCTATAGGGCGACTTGAGCATAATGCGCTGGGAGGTACCAGGTATTCCCTCATACGTCTGGGGCCGATGCGTGTTTACACATTGAAGTAACGTGCTCAAACCGCATAAGCTTGATAACAAGATTACTGAACAGCAATAAGAACACATGGCCCCCCTTCTTATCCCAGCCGTAGCAGCCCTGGTATACCGTGTCCCATCGCAGGAAAACAGCACGAACCCCGGCCTGAAGTAAATTGTTCCGGTGCGAGGTCCCGGGTCTCGGTTGCTAAGCACGGGTCCACCCATTTGTTTAATAGATGCAGAAATTAATGCTTGCTACCACCTCAGTAATTGGCGCCTAGGACCGTGTATAGTTCCGTATGTCATACTGTCAACCCTCCTGATTGCATGGGACAGATCCTTTCTACTGATCCCTGGATTCGCGAGTCATCCCTATAGCTCCCTCACTCTTCGTTAACGTCAAAAGTAGAAATCCTGATGGCAGTAGCGGAACTATAGTTACGTATTTGCTATTCAAGGGGCGTCCACTTCGTTGTCAGCAGGTCGATGATCAGAGGATTGACATCCTAGGGATACGGCAAGTCATGTTTGTAGAGCGCGTATGAACTACTTCTCTGGTCACTGGACTCGTGGGCACAAACTACTAGAGGATGCCCACCTGACTGCTGGGACCCCTTAAACGGGTCCAGATGGCTTATCAGGGGAGGGTTTCAACTAACTTCCTTAAGCGCCCGTAACTAAGGGCTTGGGAATCCGGGTTCCTTCCCTGCGGCTGACAGGTCAAGGGGCAACCTAAGCGTGATGCCTTTCCTCGTTGCGGCGACTATGATCTCGTTACTCGGGGGGGAGCGTCATGTCGATCATGGTCCTTTACCCTAATACACGTGATACCGTACTGGTCGGTGGCCAGGGTTAACGGAACGCTCTTCGCGATAGCGGTAGTCTAAGTTTGGTACTCTCGACATACGTAGATGTGCAGACGTGTTTATAATTTAGTGCGTTGACAAGTCTGTTGCTACCGGTACGTCAAGTGACGGGGAGGAGGTATAGTAGGCGAGGCTGGCGTGGAGGTGCAACTACACCGTCCTTGGAGGTATCTCTCTTAGGGCGCACGAAGAACTCCCATCCGGTTGCATGATTAATCAATACCTCTAAGGAGGGGTTTTAGCAGGCAAGTGAGTAATTTCCTTGCGGCGCGACTGTGTTGGACGCGAGAACGTTTCGCTTACTTGCACAGGATGACCCGTTCTGAAGAACCAGGCGATGTGATGAGGAAACCATACGGCTAGAGTCATGTTAATATCCCACGCTTGCGAAGTCTGGCGGAACGCCTAGGCACTCACATGCTATGCGCTTCTCGTTACTGCGCGACAAGTTCAGTCACCGTTAAGCGCATCTGTTCTCATGCCTCTACTTGGGGAAGAGGACTTACGAACGAACCGGAGGTAGAAATCATGGTCTCGATGGAAGTAGTCGTGTGAGTATCACCAAACGATATGGATTACTCTTGCCGTAAAGTTCTTTAATTTGGATCGATCTTTATAATTTTCTTCCAGTAGGTTATATCGAAATACAACCGGCACCTCTGGTACTATGGCTCACTCAATGACCCAGAGTTTCATCGTGGTCGCCTCGAACACACATAATCTAGGGCGGCCTGGCGGGTTGTTTTGTACCACGAGCGTGGATCTATGGTTTAGTGCCCTAAGGAAAGCCCCAGGGGGAGTTCGGTTCGGTTATTTTCCCTTCATTATAGGCCAGGGAACAGTCTGCGGATACCATAACACATAGGCGGGGGCTCGATATCCCATACCTGTCAGCGATCTATCGCGATGCAGAGCCACGCGCCCGATTTTCAGTACACTCGCACGGTACCCTGTGATGATCTGATATCTGGTTTCAATCGAAGAATTGGTTCAACAAAAGCTCTATCTGATTTCATTGCTTGTATAGGGTGAGCCTCGTTGCCGGCCTGCGATCCGTCCCAATACAGGGATTTCGGATCTTGATACGGCAATAATCTCAGAACGGCTGCCTAGGCTTCAAATTTAACATGAGTCTTGGTTGTGTTACGTTCCTTTGTTACGCCCAAGGGCGAGCACACGCCCTCTGCAATTTTACACATTACATGACGGGAGATGTGTACCCCTTAATTGATTGCACGGTAAGCTAG
seq00024   CACGTTGGGTGCGGCCGGGTGTGCTCTTTGTCGCCCAGCTGCCGTACCTTAAATCATAATGCAAAATCTAAGCCGAGGGGAAGTGCATACTTTTACGACCGGAATGATCCATCTATAGGGCGACTTGAGCATAATGCGCTGGGAGGTACCAGGTATTCCCTCATACGTCTGGGGCCGATGCGTGTTTACACATTGAAGTAACGTGCTCAAACCGCATAAGCTTGATAACAAGATTACTGAACAGCAATAAGAACACATGGCCCCCCTTCTTATCCCAGCCGTAGCAGCCCTGGTATACCGTGTCCCATCGCAGGAAAACAGCACGAACCCCGGCCTGAAGTAAATTGTTCCGGTGCGAGGTCCCGGGTCTCGGTTGCTAAGCACGGGTCCACCCATTTGTTTAATAGATGCAGAAATTAATGCTTGCTACCACCTCAGTAATTGGCGCCTAGGACCGTGTATAGTTCCGTATGTCATACTGTCAACCCTCCTGATTGCATGGGACGGATCCTTTCTACTGATCCCTGGATTCGCGAGTCATCCCTATAGCTCCCTCACTCTTCGTTAACGTCAAAAGTAGAAATCCTGATGGCAGTAGCGGAACTATAGTTACGTATTTGCTATTCAAGGGGCGTCCACTTCGTTGTCAGCAGGTCGATGATCAGAGGATTGACATCCTAGGGATACGGCAAGTCATGTTTGTAGAGCGCGTATGAACTACTTCTCTGGTCACTGGACTCGTGGGCACAAACTACTAGAGGATGCCCACCTGACTGCTGGGACCCCTTAAACGGGTCCAGATGGCTTATCAGGGGAGGGTTTCAACTAACTTCCTTAAGCGCCCGTAACTAAGGGCTTGGGAATCCGGGTTACTTCCCTGCGGCTGACAGGTCAAGGGGCAACCTAAGCGTGATGCCTTTCCTCGTTGCGGCGACTATGATCTCGTTACTCGGGGGGGAGCGTCATGTCGATCATGGTCCTTTACCCTAATACACGTGATACCGTACTGGTCGGTGGCCAGGGTTAACGGAACGCTCTTCGCGATAGCGGTAGTCTAAGTTTGGTACTCTCGACATACGTAGATGTGCAGACGTGTTTATAATTTAGTGCGTTGACAAGTCTGTTGCTACCGGTACGTCAAGTGACGGGGAGGAGGTATAGTAGGCGAGGCTGGCGTGGAGGTGCAACTACACCGTCCTTGGAGGTATCTCTCTTAGGGCGCACGAAGAACTCCCATCCGGTTGCATGATTAATCAATACCTCTAAGGAGGGGTTTTAGCAGGCAAGTGAGTAATTTCCTTGCGGCGCGACTGTGTTGGACGCGAGAACGTTTCGCTTACTTGCACAGGATGACCCGTTCTGAAGAACCAGGCGATGTGATGAGGAAACCATACGGCTAGAGTCATGTTAATATCCCACGCTTGCGAAGTCTGGCGGAACGCCTAGGCACTCACATGCTATGCGCTTCTCGTTACTGCGCGACAAGTTCAGTCACCGTTAAGCGCATCTGTTCTCATGCCTCTACTTGGGGAAGAGGACTTACGAACGAACCGGAGGTAGAAATCATGGTCTCGATGGAAGTAGTCGTGTGAGTATCACCAAACGATATGGATTACTCTTGCCGTAAAGTTCTTTAATTTGGATCGATCTTTATAATTTTCTTCCAGTAGGTTATATCGAAATACAACCGGCACCTCTGGTACTATGGCTCACTCAATGACCCAGAGTTTCATCGTGGTCGCCTCGAACACACATAATCTAGGGCGGCCTGGCGGGTTGTTTTGTACCACGAGCGTGGATCTATGGTTTAGTGCCCTAAGGAAAGCCCCAGGGGGAGTTCGGTTCGGTTATTTTCCCTTCATTATAGGCCAGGGAACAGTCTGCGGATACCATAACACATAGGCGGGGGCTCGATATCCCATACCTGTCAGCGATCTATCGCGATGCAGAGCCACGCGCCCGATTTTCAGTACACTCGCACGGTACCCTGTGATGATCTGATATCTGGTTTCAATCGAAGAATTGGTTCAACAAAAGCTCTATCTGATTTCATTGCTTGTATAGGGTGAGCCTCGTTGCCGGCCTGCGATCCGTCCCAATACAGGGATTTCGGATCTTGATACGGCAATAATCTCAGAACGGCTGCCTAGGCTTCAAATTTAACATGAGTCTTGGTTGTGTTACGTTCCTTTGTTACGCCCAAGGGCGAGCACACGCCCTCTGCAATTTTACACATTACATGACGGGAGATGTGTACCCCTTAATTGATTGCACGGTAAGCTAG
seq00025   CACGTTGGGTGCGGCCGGGTGTGCTCTTTGTCGCCCAGCTGCCGTACCTTAAATCATAATGCAAAATCTAAGCCGAGGGGAAGTGCATACTTTTACGACCGGAATGATCCATCTATAGGGCGACTTGAGCATAATGCGCTGGGAGGTACCAGGTATTCCCTCATACGTCTGGGGCCGATGCGTGTTTACACATTGAAGTAACGTGCTCAAACCGCATAAGCTTGATAACAAGATTACTGAACAGCAATAAGAACACATGGCCCCCCTTCTTATCCCAGCCGTAGCAGCCCTGGTATACCGTGTCCCATCGCAGGAAAACAGCACGAACCCCGGCCTGAAGTAAATTGTTCCGGTGCGAGGTCCCGGGTCTCGGTTGCTAAGCACGGGTCCACCCATTTGTTTAATAGATGCAGAAATTAATGCTTGCTACCACCTCAGTAATTGGCGCCTAGGACCGTGTATAGTTCCGTATGTCATACTGTCAACCCTCCTGATTGCATGGGACGGATCCTTTCTACTGATCCCTGGATTCGCGAGTCATCCCTATAGCTCCCTCACTCTTCGTTAACGTCAAAAGTAGAAATCCTGATGGCAGTAGCGGAACTATAGTTACGTATTTGCTATTCAAGGGGCGTCCACTTCGTTGTCAGCAGGTCGATGATCAGAGGATTGACATCCTAGGGATACGGCAAGTCATGTTTGTAGAGCGCGTATGAACTACTTCTCTGGTCACTGGACTCGTGGGCACAAACTACTAGAGGATGCCCACCTGACTGCTGGGACCCCTTAAACGGGTCCAGATGGCTTATCAGGGGAGGGTTTCAACTAACTTCCTTAAGCGCCCGTAACTAAGGGCTTGGGAATCCGGGTTACTTCCCTGCGGCTGACAGGTCAAGGGGCAACCTAAGCGTGATGCCTTTCCTCGTTGCGGCGACTATGATCTCGTTACTCGGGGGGGAGCGTCATGTCGATCATGGTCCTTTACCCTAATACACGTGATACCGTACTGGTCGGTGGCCAGGGTTAACGGAACGCTCTTCGCGATAGCGGTAGTCTAAGTTTGGTACTCTCGACATACGTAGATGTGCAGACGTGTTTATAATTTAGTGCGTTGACAAGTCTGTTGCTACCGGTACGTCAAGTGACGGGGAGGAGGTATAGTAGGCGAGGCTGGCGTGGAGGTGCAACTACACCGTCCTTGGAGGTATCTCTCTTAGGGCGCACGAAGAACTCCCATCCGGTTGCATGATTAATCAATACCTCTAAGGAGGGGTTTTAGCAGGCAAGTGAGTAATTTCCTTGCGGCGCGACTGTGTTGGACGCGAGAACGTTTCGCTTACTTGCACAGGATGACCCGTTCTGAAGAACCAGGCGATGTGATGAGGAAACCATACGGCTAGAGTCATGTTAATATCCCACGCTTGCGAAGTCTGGCGGAACGCCTAGGCACTCACATGCTATGCGCTTCTCGTTACTGCGCGACAAGTTCAGTCACCGTTAAGCGCATCTGTTCTCATGCCTCTACTTGGGGAAGAGGACTTACGAACGAACCGGAGGTAGAAATCATGGTCTCGATGGAAGTAGTCGTGTGAGTATCACCAAACGATATGGATTACTCTTGCCGTAAAGTTCTTTAATTTGGATCGATCTTTATAATTTTCTTCCAGTAGGTTATATCGAAATACAACCGGCACCTCTGGTACTATGGCTCACTCAATGACCCAGAGTTTCATCGTGGTCGCCTCGAACACACATAATCTAGGGCGGCCTGGCGGGTTGTTTTGTACCACGAGCGTGGATCTATGGTTTAGTGCCCTAAGGAAAGCCCCAGGGGGAGTTCGGTTCGGTTATTTTCCCTTCATTATAGGCCAGGGAACAGTCTGCGGATACCATAACACATAGGCGGGGGCTCGATATCCCATACCTGTCAGCGATCTATCGCGATGCAGAGCCACGCGCCCGATTTTCAGTACACTCGCACGGTACCCTGTGATGATCTGATATCTGGTTTCAATCGAAGAATTGGTTCAACAAAAGCTCTATCTGATTTCATTGCTTGTATAGGGTGAGCCTCGTTGCCGGCCTGCGATCCGTCCCAATACAGGGATTTCGGATCTTGATACGGCAATAATCTCAGAACGGCTGCCTAGGCTTCAAATTTAACATGAGTCTTGGTTGTGTTACGTTCCTTTGTTACGCCCAAGGGCGAGCACACGCCCTCTGCAATTTTACACATTACATGACGGGAGATGTGTACCCCTTAATTGATTGCACGGTAAGCTAG
seq00026   CACGTTGGGTGCGGCCGGGTGTGCTCTTTGTCGCCCAGCTGCCGTACCTTAAATCATAATGCAAAATCTAAGCCGAGGGGTAGTGCATACTTTTACGACCGGAATGATCCATCTATAGGGCGACTTGAGCATAATGCGCTGGGAGGTACCAGGTATTCCCTCATACGTCTGGGGCCGATGCGTGTTTACACATTGAAGTAACGTGCTCAAACCGCATAAGCTTGATAACAAGATTACTGAACAGCAATAAGAACACATGGCCCCCCTTCTTATCCCAGCCGTAGCAGCCCTGGTATACCGTGTCCCATCGCAGGAAAACAGCACGAACCCCGGCCTGAAGTAAATTGTTCCGGTGCGAGGTCCCGGGTCTCGGTTGCTAAGCACGGGTCCACCCATTTGTTTAATAGATGCAGAAATTAATGCTTGCTACCACCTCAGTAATTGGCGCCTAGGACCGTGTATAGTTCCGTATGTCATACTGTCAACCCTCCTGATTGCATGGGACGGATCCTTTCTACTGATCCCTGGATTCGCGAGTCATCCCTATAGCTCCCTCACTCTTCGTTAACGTCAAAAGCAGAAATCCTGATGGCAGTAGCGGAACTATAGTTACGTATTTGCTATTCAAGGGGCGTCCACTTCGTTGTCAGCAGGTCGATGATCAGAGGATTGACATCCTAGGGATACGGCAAGTCATGTTTGTAGAGCGCGTATGAACTACTTCTCTGGTCACTGGACTCGTGGGCACAAACTACTAGAGGATGCCCACCTGACTGCTGGGACCCCTTAAACGGGTCCAGATGGCTTATCAGGGGAGGGTTTCAACTAACTTCCTTAAGCGCCCGTAACTAAGGGCTTGGGAATCCGGGTTACTTCCCTGCGGCTGACAGGTCAAGGGGCAACCTAAGCGTGATGCCTTTCCTCGTTGCGGCGACTATGATCTCGTTACTCGGGGGGGAGCGTCATGTCGATCATGGTCCTTTACCCTAATACACGTGATACCGTACTGGTCGGTGGCCAGGGTTAACGGAACGCTCTTCGCGATAGCGGTAGTCTAAGTTTGGTACTCTCGACATACGTAGATGTGCAGACGTGTTTATAATTTAGTGCGTTGACAAGTCTGTTGCTACCGGTACGTCAAGTGACGGGGAGGAGGTATAGTAGGCGAGGCTGGCGTGGAGGTGCAACTACACCGTCCTTGGAGGTATCTCTCTTAGGGCGCACGAAGAACTCCCATCCGGTTGCATGATTAATCAATACCTCTAAGGAGGGGTTTTAGCAGGCAAGTGAGTAATTTCCTTGCGGCGCGACTGTGTTGGACGCGAGAACGTTTCGCTTACTTGCACAGGATGACCCGTTCTGAAGAACCAGGCGATGTGATGAGGAAACCATACGGCTAGAGTCATGTTAATATCCCACGCTTGCGAAGTCTGGCGGAACGCCTAGGCACTCACATGCTATGCGCTTCTCGTTACTGCGCGACAAGTTCAGTCACCGTTAAGCGCATCTGTTCTCATGCCTCTACTTGGGGAAGAGGACTTACGAACGAACCGGAGGTAGAAATCATGGTCTCGATGGAAGTAGTCGTGTGAGTATCACCAAACGATATGGATTACTCTTGCCGTAAAGTTCTTTAATTTGGATCGATCTTTATAATTTTCTTCCAGTAGGTTATATCGAAATACAACCGGCACCTCTGGTACTATGGCTCACTCAATGACCCAGAGTTTCATCGTGGTCGCCTCGAACACACATAATCTAGGGCGGCCTGGCGGGTTGTTTTGTACCACGAGCGTGGATCTATGGTTTAGTGCCCTAAGGAAAGCCCCAGGGGGAGTTCGGTTCGGTTATTTTCCCTTCATTATAGGCCAGGGAACAGTCTGCGGATACCATAACACATAGGCGGGGGCTCGATATCCCATACCTGTCAGCGATCTATCGCGATGCAGAGCCACGCGCCCGATTTTCAGTACACTCGCACGGTACCCTGTGATGATCTGATATCTGGTTTCAATCGAAGAATTGGTTCAACAAAAGCTCTATCTGATTTCATTGCTTGTATAGGGTGAGCCTCGTTGCCGGCCTGCGATCCGTCCCAATACAGGGATTTCGGATCTTGATACGGCAATAATCTCAGAACGGCTGCCTAGGCTTCAAATTTAACATGAGTCTTGGTTGTGTTACGTTCCTTTGTTACGCCCAAGGGCGAGCACACGCCCTCTGCAATTTTACACATTACATGACGGGAGATGTGTACCCCTTAATTGATTGCACGGTAAGCTAG
seq00027   CACGTTGGGTGCGGCCGGGTGTGCTCTTTGTCGCCCAGCTGCCGTACCTTAAATCATAATGCAAAATCTAAGCCGAGGGGTAGTGCATACTTTTACGACCGGAATGATCCATCTATAGGGCGACTTGAGCATAATGCGCTGGGAGGTACCAGGTATTCCCTCATACGTCTGGGGCCGATGCGTGTTTACACATTGAAGTAACGTGCTCAAACCGCATAAGCTTGATAACAAGATTACTGAACAGCAATAAGAACACATGGCCCCCCTTCTTATCCCAGCCGTAGCAGCCCTGGTATACCGTGTCCCATCGCAGGAAAACAGCACGAACCCCGGCCTGAAGTAAATTGTTCCGGTGCGAGGTCCCGGGTCTCGGTTGCTAAGCACGGGTCCACCCATTTGTTTAATAGATGCAGAAATTAATGCTTGCTACCACCTCAGTAATTGGCGCCTAGGACCGTGTATAGTTCCGTATGTCATACTGTCAACCCTCCTGATTGCATGGGACGGATCCTTTCTACTGATCCCTGGATTCGCGAGTCATCCCTATAGCTCCCTCACTCTTCGTTAACGTCAAAAGTAGAAATCCTGATGGCAGTAGCGGAACTATAGTTACGTATTTGCTATTCAAGGGGCGTCCACTTAGTTGTCAGCAGGTCGATGATCAGAGGATTGACATCCTAGGGATACGGCAAGTCATGTTTGTAGAGCGCGTATGAACTACTTCTCTGGTCACTGGACTCGTGGGCACAAACTACTAGAGGATGCCCACCTGACTGCTGGGACCCCTTAAACGGGTCCAGATGGCTTATCAGGGGAGGGTTTCAACTAACTTCCTTAAGCGCCCGTAACTAAGGGCTTGGGAATCCGGGTTACTTCCCTGCGGCTGACAGGTCAAGGGGCAACCTAAGCGTGATGCCTTTCCTCGTTGCGGCGACTATGATCTCGTTACTCGGGGGGGAGCGTCATGTCGATCATGGTCCTTTACCCTAATACACGTGATACCGTACTGGTCGGTGGCCAGGGTTAACGGAACGCTCTTCGCGATAGCGGTAGTCTAAGTTTGGTACTCTCGACATACGTAGATGTGCAGACGTGTTTATAATTTAGTGCGTTGACAAGTCTGTTGCTACCGGTACGTCAAGTGACGGGGAGGAGGTATAGTAGGCGAGGCTGGCGTGGAGGTGCAACTACACCGTCCTTGGAGGTATCTCTCTTAGGGCGCACGAAGAACTCCCATCCGGTTGCATGATTAATCAATACCTCTAAGGAGGGGTTTTAGCAGGCAAGTGAGTAATTTCCTTGCGGCGCGACTGTGTTGGACGCGAGAACGTTTCGCTTACTTGCACAGGATGACCCGTTCTGAAGAACCAGGCGATGTGATGAGGAAACCATACGGCTAGAGTCATGTTAATATCCCACGCTTGCGAAGTCTGGCGGAACGCCTAGGCACTCACATGCTATGCGCTTCTCGTTACTGCGCGACAAGTTCAGTCACCGTTAAGCGCATCTGTTCTCATGCCTCTACTTGGGGAAGAGGACTTACGAACGAACCGGAGGTAGAAATCATGGTCTCGATGGAAGTAGTCGTGTGAGTATCACCAAACGATATGGATTACTCTTGCCGTAAAGTTCTTTAATTTGGATCGATCTTTATAATTTTCTTCCAGTAGGTTATATCGAAATACAACCGGCACCTCTGGTACTATGGCTCACTCAATGACCCAGAGTTTCATCGTGGTCGCCTCGAACACACATAATCTAGGGCGGCCTGGCGGGTTGTTTTGTACCACGAGCGTGGATCTATGGTTTAGTGCCCTAAGGAAAGCCCCAGGGGGAGTTCGGTTCGGTTATTTTCCCTTCATTATAGGCCAGGGAACAGTCTGCGGATACCATAACACATAGGCGGGGGCTCGATATCCCATACCTGTCAGCGATCTATCGCGATGCAGAGCCACGCGCCCGATTTTCAGTACACTCGCACGGTACCCTGTGATGATCTGATATCTGGTTTCAATCGAAGAATTGGTTCAACAAAAGCTCTATCTGATTTCATTGCTTGTATAGGGTGAGCCTCGTTGCCGGCCTGCGATCCGTCCCAATACAGGGATTTCGGATCTTGATACGGCAATAATCTCAGAACGGCTGCCTAGGCTTCAAATTTAACATGAGTCTTGGTTGTGTTACGTTCCTTTGTTACGCCCAAGGGCGAGCACACGCCCTCTGCAATTTTACACATTACATGACGGGAGATGTGTACCCCTTAATTGATTGCACGGTAAGCTAG
seq00028   CACGTTGGGTGCGGCCGGGTGTGCTCTTTGTCGCCCAGCTGCCGTACCTTAAATCATAATGCAAAATCTAAGCCGAGGGGTAGTGCATACTTTTACGACCGGAATGATCCATCTATAGGGCGACTTGAGCATAATGCGCTGGGAGGTACCAGGTATTCCCTCATACGTCTGGGGCCGATGCGTGTTTACACATTGAAGTAACGTGCTCAAACCGCATAAGCTTGATAACAAGATTACTGAACAGCAATAAGAACACATGGCCCCCCTTCTTATCCCAGCCGTAGCAGCCCTGGTATACCGTGTCCCATCGCAGGAAAACAGCACGAACCCCGGCCTGAAGTAAATTGTTCCGGTGCGAGGTCCCGGGTCTCGGTTGCTAAGCACGGGTCCACCCATTTGTTTAATAGATGCAGAAATTAATGCTTGCTACCACCTCAGTAATTGGCGCCTAGGACCGTGTATAGTTCCGTATGTCATACTGTCAACCCTCCTGATTGCATGGGACGGATCCTTTCTACTGATCCCTGGATTCGCGAGTCATCCCTATAGCTCCCTCACTCTTCGTTAACGTCAAAAGCAGAAATCCTGATGGCAGTAGCGGAACTATAGTTACGTATTTGCTATTCAAGGGGCGTCCACTTCGTTGTCAGCAGGTCGATGATCAGAGGATTGACATCCTAGGGATACGGCAAGTCATGTTTGTAGAGCGCGTATGAACTACTTCTCTGGTCACTGGACTCGTGGGCACAAACTACTAGAGGATGCCCACCTGACTGCTGGGACCCCTTAAACGGGTCCAGATGGCTTATCAGGGGAGGGTTTCAACTAACTTCCTTAAGCGCCCGTAACTAAGGGCTTGGGAATCCGGGTTACTTCCCTGCGGCTGACAGGTCAAGGGGCAACCTAAGCGTGATGCCTTTCCTCGTTGCGGCGACTATGATCTCGTTACTCGGGGGGGAGCGTCATGTCGATCATGGTCCTTTACCCTAATACACGTGATACCGTACTGGTCGGTGGCCAGGGTTAACGGAACGCTCTTCGCGATAGCGGTAGTCTAAGTTTGGTACTCTCGACATACGTAGATGTGCAGACGTGTTTATAATTTAGTGCGTTGACAAGTCTGTTGCTACCGGTACGTCAAGTGACGGGGAGGAGGTATAGTAGGCGAGGCTGGCGTGGAGGTGCAACTACACCGTCCTTGGAGGTATCTCTCTTAGGGCGCACGAAGAACTCCCATCCGGTTGCATGATTAATCAATACCTCTAAGGAGGGGTTTTAGCAGGCAAGTGAGTAATTTCCTTGCGGCGCGACTGTGTTGGACGCGAGAACGTTTCGCTTACTTGCACAGGATGACCCGTTCTGAAGAACCAGGCGATGTGATGAGGAAACCATACGGCTAGAGTCATGTTAATATCCCACGCTTGCGAAGTCTGGCGGAACGCCTAGGCACTCACATGCTATGCGCTTCTCGTTACTGCGCGACAAGTTCAGTCACCGTTAAGCGCATCTGTTCTCATGCCTCTACTTGGGGAAGAGGACTTACGAACGAACCGGAGGTAGAAATCATGGTCTCGATGGAAGTAGTCGTGTGAGTATCACCAAACGATATGGATTACTCTTGCCGTAAAGTTCTTTAATTTGGATCGATCTTTATAATTTTCTTCCAGTAGGTTATATCGAAATACAACCGGCACCTCTGGTACTATGGCTCACTCAATGACCCAGAGTTTCATCGTGGTCGCCTCGAACACACATAATCTAGGGCGGCCTGGCGGGTTGTTTTGTACCACGAGCGTGGATCTATGGTTTAGTGCCCTAAGGAAAGCCCCAGGGGGAGTTCGGTTCGGTTATTTTCCCTTCATTATAGGCCAGGGAACAGTCTGCGGATACCATAACACATAGGCGGGGGCTCGATATCCCATACCTGTCAGCGATCTATCGCGATGCAGAGCCACGCGCCCGATTTTCAGTACACTCGCACGGTACCCTGTGATGATCTGATATCTGGTTTCAATCGAAGAATTGGTTCAACAAAAGCTCTATCTGATTTCATTGCTTGTATAGGGTGAGCCTCGTTGCCGGCCTGCGATCCGTCCCAATACAGGGATTTCGGATCTTGATACGGCAATAATCTCAGAACGGCTGCCTAGGCTTCAAATTTAACATGAGTCTTGGTTGTGTTACGTTCCTTTGTTACGCCCAAGGGCGAGCACACGCCCTCTGCAATTTTACACATTACATGACGGGAGATGTGTACCCCTTAATTGATTGCACGGTAAGCTAG
seq00029   CACGTTGGGTGCGGCCGGGTGTGCTCTTTGTCGCCCAGCTGCCGTACCTTAAATCATAATGCAAAATCTAAGCCGAGGGGAAGTGCATACTTTTACGACCGGAATGATCCATCTATAGGGCGACTTGAGCATAATGCGCTGGGAGGTACCAGGTATTCCCTCATACGTCTGGGGCCGATGCGTGTTTACACATTGAAGTAACGTGCTCAAACCGCATAAGCTTGATAACAAGATTACTGAACAGCAATAAGAACACATGGCCCCCCTTCTTATCCCAGCCGTAGCAGCCCTGGTATACCGTGTCCCATCGCAGGAAAACAGCACGAACCCCGGCCTGAAGTAAATTGTTCCGGTGCGAGGTCCCGGGTCTCGGTTGCTAAGCACGGGTCCACCCATTTGTTTAATAGATGCAGAAATTAATGCTTGCTACCACCTCAGTAATTGGCGCCTAGGACCGTGTATAGTTCCGTATGTCATACTGTCAACCCTCCTGATTGCATGGGACGGATCCTTTCTACTGATCCCTGGATTCGCGAGTCATCCCTATAGCTCCCTCACTCTTCGTTAACGTCAAAAGTAGAAATCCTGATGGCAGTAGCGGAACTATAGTTACGTATTTGCTATTCAAGGGGCGTCCACTTCGTTGTCAGCAGGTCGATGATCAGAGGATTGACATCCTAGGGATACGGCAAGTCATGTTTGTAGAGCGCGTATGAACTACTTCTCTGGTCACTGGACTCGTGGGCACAAACTACTAGAGGATGCCCACCTGACTGCTGGGACCCCTTAAACGGGTCCAGATGGCTTATCAGGGGAGGGTTTCAACTAACTTCCTTAAGCGCCCGTAACTAAGGGCTTGGGAATCCGGGTTACTTCCCTGCGGCTGACAGGTCAAGGGGCAACCTAAGCGTGATGCCTTTCCTCGTTGCGGCGACTATGATCTCGTTACTCGGGGGGGAGCGTCATGTCGATCATGGTCCTTTACCCTAATACACGTGATACCGTACTGGTCGGTGGCCAGGGTTAACGGAACGCTCTTCGCGATAGCGGTAGTCTAAGTTTGGTACTCTCGACATACGTAGATGTGCAGACGTGTTTATAATTTAGTGCGTTGACAAGTCTGTTGCTACCGGTACGTCAAGTGACGGGGAGGAGGTATAGTAGGCGAGGCTGGCGTGGAGGTGCAACTACACCGTCCTTGGAGGTATCTCTCTTAGGGCGCACGAAGAACTCCCATCCGGTTGCATGATTAATCAATACCTCTAAGGAGGGGTTTTAGCAGGCAAGTGAGTAATTTCCTTGCGGCGCGACTGTGTTGGACGCGAGAACGTTTCGCTTACTTGCACAGGATGACCCGTTCTGAAGAACCAGGCGATGTGATGAGGAAACCATACGGCTAGAGTCATGTTAATATCCCACGCTTGCGAAGTCTGGCGGAACGCCTAGGCACTCACATGCTATGCGCTTCTCGTTACTGCGCGACAAGTTCAGTCACCGTTAAGCGCATCTGTTCTCATGCCTCTACTTGGGGAAGAGGACTTACGAACGAACCGGAGGTAGAAATCATGGTCTCGATGGAAGTAGTCGTGTGAGTATCACCAAACGATATGGATTACTCTTGCCGTAAAGTTCTTTAATTTGGATCGATCTTTATAATTTTCTTCCAGTAGGTTATATCGAAATACAACCGGCACCTCTGGTACTATGGCTCACTCAATGACCCAGAGTTTCATCGTGGTCGCCTCGAACACACATAATCTAGGGCGGCCTGGCGGGTTGTTTTGTACCACGAGCGTGGATCTATGGTTTAGTGCCCTAAGGAAAGCCCCAGGGGGAGTTCGGTTCGGTTATTTTCCCTTCATTATAGGCCAGGGAACAGTCTGCGGATACCATAACACATAGGCGGGGGCTCGATATCCCATACCTGTCAGCGATCTATCGCGATGCAGAGCCACGCGCCCGATTTTCAGTACACTCGCACGGTACCCTGTGATGATCTGATATCTGGTTTCAATCGAAGAATTGGTTCAACAAAAGCTCTATCTGATTTCATTGCTTGTATAGGGTGAGCCTCGTTGCCGGCCTGCGATCCGTCCCAATACAGGGATTTCGGATCTTGATACGGCAATAATCTCAGAACGGCTGCCTAGGCTTCAAATTTAACATGAGTCTTGGTTGTGTTACGTTCCTTTGTTACGCCCAAGGGCGAGCACACGCCCTCTGCAATTTTACACATTACATGACGGGAGATGTGTACCCCTTAATTGATTGCACGGTAAGCTAG
seq00030   CACGTTGGGTGCGGCCGGGTGTGCTCTTTGTCGCCCAGCTGCCGTACCTTAAATCATAATGCAAAATCTAAGCCGAGGGGAAGTGCATACTTTTACGACCGGAATGATCCATCTATAGGGCGACTTGAGCATAATGCGCTGGGAGGTACCAGGTATTCCCTCATACGTCTGGGGCCGATGCGTGTTTACACATTGAAGTAACGTGCTCAAACCGCATAAGCTTGATAACAAGATTACTGAACAGCAATAAGAACACATGGCCCCCCTTCTTATCCCAGCCGTAGCAGCCCTGGTATACCGTGTCCCATCGCAGGAAAACAGCACGAACCCCGGCCTGAAGTAAATTGTTCCGGTGCGAGGTCCCGGGTCTCGGTTGCTAAGCACGGGTCCACCCATTTGTTTAATAGATGCAGAAATTAATGCTTGCTACCACCTCAGTAATTGGCGCCTAGGACCGTGTATAGTTCCGTATGTCATACTGTCAACCCTCCTGATTGCATGGGACGGATCCTTTCTACTGATCCCTGGATTCGCGAGTCATCCCTATAGCTCCCTCACTCTTCGTTAACGTCAAAAGTAGAAATCCTGATGGCAGTAGCGGAACTATAGTTACGTATTTGCTATTCAAGGGGCGTCCACTTCGTTGTCAGCAGGTCGATGATCAGAGGATTGACATCCTAGGGATACGGCAAGTCATGTTTGTAGAGCGCGTATGAACTACTTCTCTGGTCACTGGACTCGTGGGCACAAACTACTAGAGGATGCCCACCTGACTGCTGGGACCCCTTAAACGGGTCCAGATGGCTTATCAGGGGAGGGTTTCAACTAACTTCCTTAAGCGCCCGTAACTAAGGGCTTGGGAATCCGGGTTACTTCCCTGCGGCTGACAGGTCAAGGGGCAACCTAAGCGTGATGCCTTTCCTCGTTGCGGCGACTATGATCTCGTTACTCGGGGGGGAGCGTCATGTCGATCATGGTCCTTTACCCTAATACACGTGATACCGTACTGGTCGGTGGCCAGGGTTAACGGAACGCTCTTCGCGATAGCGGTAGTCTAAGTTTGGTACTCTCGACATACGTAGATGTGCAGACGTGTTTATAATTTAGTGCGTTGACAAGTCTGTTGCTACCGGTACGTCAAGTGACGGGGAGGAGGTATAGTAGGCGAGGCTGGCGTGGAGGTGCAACTACACCGTCCTTGGAGGTATCTCTCTTAGGGCGCACGAAGAACTCCCATCCGGTTGCATGATTAATCAATACCTCTAAGGAGGGGTTTTAGCAGGCAAGTGAGTAATTTCCTTGCGGCGCGACTGTGTTGGACGCGAGAACGTTTCGCTTACTTGCACAGGATGACCCGTTCTGAAGAACCAGGCGATGTGATGAGGAAACCATACGGCTAGAGTCATGTTAATATCCCACGCTTGCGAAGTCTGGCGGAACGCCTAGGCACTCACATGCTATGCGCTTCTCGTTACTGCGCGACAAGTTCAGTCACCGTTAAGCGCATCTGTTCTCATGCCTCTACTTGGGGAAGAGGACTTACGAACGAACCGGAGGTAGAAATCATGGTCTCGATGGAAGTAGTCGTGTGAGTATCACCAAACGATATGGATTACTCTTGCCGTAAAGTTCTTTAATTTGGATCGATCTTTATAATTTTCTTCCAGTAGGTTATATCGAAATACAACCGGCACCTCTGGTACTATGGCTCACTCAATGACCCAGAGTTTCATCGTGGTCGCCTCGAACACACATAATCTAGGGCGGCCTGGCGGGTTGTTTTGTACCACGAGCGTGGATCTATGGTTTAGTGCCCTAAGGAAAGCCCCAGGGGGAGTTCGGTTCGGTTATTTTCCCTTCATTATAGGCCAGGGAACAGTCTGCGGATACCATAACACATAGGCGGGGGCTCGATATCCCATACCTGTCAGCGATCTATCGCGATGCAGAGCCACGCGCCCGATTTTCAGTACACTCGCACGGTACCCTGTGATGATCTGATATCTGGTTTCAATCGAAGAATTGGTTCAACAAAAGCTCTATCTGATTTCATTGCTTGTATAGGGTGAGCCTCGTTGCCGGCCTGCGATCCGTCCCAATACAGGGATTTCGGATCTTGATACGGCAATAATCTCAGAACGGCTGCCTAGGCTTCAAATTTAACATGAGTCTTGGTTGTGTTACGTTCCTTTGTTACGCCCAAGGGCGAGCACACGCCCTCTGCAATTTTACACATTACATGACGGGAGATGTGTACCCCTTAATTGATTGCACGGTAAGCTAG
seq00031   CACGTTGGGTGCGGCCGGGTGTGCTCTTTGTCGCCCAGCTGCCGTACCTTAAATCATAGTGCAAAATCTAAGCCGAGGGGTAGTGCATACTTTTACGACCGGAATGATCCATCTATAGGGCGACTTGAGCATAATGCGCTGGGAGGTACCAGGTATTCCCTCATACGTCTGGGGCCGATGCGTGTTTACACATTGAAGTAACGTGCTCAAACCGCATAAGCTTGATAACAAGATTACTGAACAGCAATAAGAACACATGGCCCCCCTTCTTATCCCAGCCGTAGCAGCCCTGGTATACCGTGTCCCATCGCAGGAAAACAGCACGAACCCCGGCCTGAAGTAAATTGTTCCGGTGCGAGGTCCCGGGTCTCGGTTGCTAAGCACGGGTCCACCCATTTGTTTAATAGATGCAGAAATTAATGCTTGCTACCACCTCAGTAATTGGCGCCTAGGACCGTGTATAGTTCCGTATGTCATACTGTCAACCCTCCTGATTGCATGGGACGGATCCTTTCTACTGATCCCTGGATTCGCGAGTCATCCCTATAGCTCCCTCACTCTTCGTTAACGTCAAAAGTAGAAATCCTGATGGCAGTAGCGGAACTATAGTTACGTATTTGCTATTCAAGGGGCGTCCACTTAGTTGTCAGCAGGTCGATGATCAGAGGATTGACATCCTAGGGATACGGCAAGTCATGTTTGTAGAGCGCGTATGAACTACTTCTCTGGTCACTGGACTCGTGGGCACAAACTACTAGAGGATGCCCACCTGACTGCTGGGACCCCTTAAACGGGTCCAGATGGCTTATCAGGGGAGGGTTTCAACTAACTTCCTTAAGCGCCCGTAACTAAGGGCTTGGGAATCCGGGTTACTTCCCTGCGGCTGACAGGTCAAGGGGCAACCTAAGCGTGATGCCTTTCCTCGTTGCGGCGACTATGATCTCGTTACTCGGGGGGGAGCGTCATGTCGATCATGGTCCTTTACCCTAATACACGTGATACCGTACTGGTCGGTGGCCAGGGTTAACGGAACGCTCTTCGCGATAGCGGTAGTCTAAGTTTGGTACTCTCGACATACGTAGATGTGCAGACGTGTTTATAATTTAGTGCGTTGACAAGTCTGTTGCTACCGGTACGTCAAGTGACGGGGAGGAGGTATAGTAGGCGAGGCTGGCGTGGAGGTGCAACTACACCGTCCTTGGAGGTATCTCTCTTAGGGCGCACGAAGAACTCCCATCCGGTTGCATGATTAATCAATACCTCTAAGGAGGGGTTTTAGCAGGCAAGTGAGTAATTTCCTTGCGGCGCGACTGTGTTGGACGCGAGAACGTTTCGCTTACTTGCACAGGATGACCCGTTCTGAAGAACCAGGCGATGTGATGAGGAAACCATACGGCTAGAGTCATGTTAATATCCCACGCTTGCGAAGTCTGGCGGAACGCCTAGGCACTCACATGCTATGCGCTTCTCGTTACTGCGCGACAAGTTCAGTCACCGTTAAGCGCATCTGTTCTCATGCCTCTACTTGGGGAAGAGGACTTACGAACGAACCGGAGGTAGAAATCATGGTCTCGATGGAAGTAGTCGTGTGAGTATCACCAAACGATATGGATTACTCTTGCCGTAAAGTTCTTTAATTTGGATCGATCTTTATAATTTTCTTCCAGTAGGTTATATCGAAATACAACCGGCACCTCTGGTACTATGGCTCACTCAATGACCCAGAGTTTCATCGTGGTCGCCTCGAACACACATAATCTAGGGCGGCCTGGCGGGTTGTTTTGTACCACGAGCGTGGATCTATGGTTTAGTGCCCTAAGGAAAGCCCCAGGGGGAGTTCGGTTCGGTTATTTTCCCTTCATTATAGGCCAGGGAACAGTCTGCGGATACCATAACACATAGGCGGGGGCTCGATATCCCATACCTGTCAGCGATCTATCGCGATGCAGAGCCACGCGCCCGATTTTCAGTACACTCGCACGGTACCCTGTGATGATCTGATATCTGGTTTCAATCGAAGAATTGGTTCAACAAAAGCTCTATCTGATTTCATTGCTTGTATAGGGTGAGCCTCGTTGCCGGCCTGCGATCCGTCCCAATACAGGGATTTCGGATCTTGATACGGCAATAATCTCAGAACGGCTGCCTAGGCTTCAAATTTAACATGAGTCTTGGTTGTGTTACGTTCCTTTGTTACGCCCAAGGGCGAGCACACGCCCTCTGCAATTTTACACATTACATGACGGGAGATGTGTACCCCTTAATTGATTGCACGGTAAGCTAG
seq00032   CACGTTGGGTGCGGCCGGGTGTGCTCTTTGTCGCCCAGCTGCCGTACCTTAAATCATAATGCAAAATCTAAGCCGAGGGGAAGTGCATACTTTTACGACCGGAATGATCCATCTATAGGGCGACTTGAGCATAATGCGCTGGGAGGTACCAGGTATTCCCTCATACGTCTGGGGCCGATGCGTGTTTACACATTGAAGTAACGTGCTCAAACCGCATAAGCTTGATAACAAGATTACTGAACAGCAATAAGAACACATGGCCCCCCTTCTTATCCCAGCCGTAGCAGCCCTGGTATACCGTGTCCCATCGCAGGAAAACAGCACGAACCCCGGCCTGAAGTAAATTGTTCCGGTGCGAGGTCCCGGGTCTCGGTTGCTAAGCACGGGTCCACCCATTTGTTTAATAGATGCAGAAATTAATGCTTGCTACCACCTCAGTAATTGGCGCCTAGGACCGTGTATAGTTCCGTATGTCATACTGTCAACCCTCCTGATTGCATGGGACGGATCCTTTCTACTGATCCCTGGATTCGCGAGTCATCCCTATAGCTCCCTCACTCTTCGTTAACGTCAAAAGTAGAAATCCTGATGGCAGTAGCGGAACTATAGTTACGTATTTGCTATTCAAGGGGCGTCCACTTCGTTGTCAGCAGGTCGATGATCAGAGGATTGACATCCTAGGGATACGGCAAGTCATGTTTGTAGAGCGCGTATGAACTACTTCTCTGGTCACTGGACTCGTGGGCACAAACTACTAGAGGATGCCCACCTGACTGCTGGGACCCCTTAAACGGGTCCAGATGGCTTATCAGGGGAGGGTTTCAACTAACTTCCTTAAGCGCCCGTAACTAAGGGCTTGGGAATCCGGGTTACTTCCCTGCGGCTGACAGGTCAAGGGGCAACCTAAGCGTGATGCCTTTCCTCGTTGCGGCGACTATGATCTCGTTACTCGGGGGGGAGCGTCATGTCGATCATGGTCCTTTACCCTAATACACGTGATACCGTACTGGTCGGTGGCCAGGGTTAACGGAACGCTCTTCGCGATAGCGGTAGTCTAAGTTTGGTACTCTCGACATACGTAGATGTGCAGACGTGTTTATAATTTAGTGCGTTGACAAGTCTGTTGCTACCGGTACGTCAAGTGACGGGGAGGAGGTATAGTAGGCGAGGCTGGCGTGGAGGTGCAACTACACCGTCCTTGGAGGTATCTCTCTTAGGGCGCACGAAGAACTCCCATCCGGTTGCATGATTAATCAATACCTCTAAGGAGGGGTTTTAGCAGGCAAGTGAGTAATTTCCTTGCGGCGCGACTGTGTTGGACGCGAGAACGTTTCGCTTACTTGCACAGGATGACCCGTTCTGAAGAACCAGGCGATGTGATGAGGAAACCATACGGCTAGAGTCATGTTAATATCCCACGCTTGCGAAGTCTGGCGGAACGCCTAGGCACTCACATGCTATGCGCTTCTCGTTACTGCGCGACAAGTTCAGTCACCGTTAAGCGCATCTGTTCTCATGCCTCTACTTGGGGAAGAGGACTTACGAACGAACCGGAGGTAGAAATCATGGTCTCGATGGAAGTAGTCGTGTGAGTATCACCAAACGATATGGATTACTCTTGCCGTAAAGTTCTTTAATTTGGATCGATCTTTATAATTTTCTTCCAGTAGGTTATATCGAAATACAACCGGCACCTCTGGTACTATGGCTCACTCAATGACCCAGAGTTTCATCGTGGTCGCCTCGAACACACATAATCTAGGGCGGCCTGGCGGGTTGTTTTGTACCACGAGCGTGGATCTATGGTTTAGTGCCCTAAGGAAAGCCCCAGGGGGAGTTCGGTTCGGTTATTTTCCCTTCATTATAGGCCAGGGAACAGTCTGCGGATACCATAACACATAGGCGGGGGCTCGATATCCCATACCTGTCAGCGATCTATCGCGATGCAGAGCCACGCGCCCGATTTTCAGTACACTCGCACGGTACCCTGTGATGATCTGATATCTGGTTTCAATCGAAGAATTGGTTCAACAAAAGCTCTATCTGATTTCATTGCTTGTATAGGGTGAGCCTCGTTGCCGGCCTGCGATCCGTCCCAATACAGGGATTTCGGATCTTGATACGGCAATAATCTCAGAACGGCTGCCTAGGCTTCAAATTTAACATGAGTCTTGGTTGTGTTACGTTCCTTTGTTACGCCCAAGGGCGAGCACACGCCCTCTGCAATTTTACACATTACATGACGGGAGATGTGTACCCCTTAATTGATTGCACGGTAAGCTAG
seq00033   CACGTTGGGTGCGGCCGGGTGTGCTCTTTGTCGCCCAGCTGCCGTACCTTAAATCATAATGCAAAATCTAAGCCGAGGGGTAGTGCATACTTTTACGACCGGAATGATCCATCTATAGGGCGACTTGAGCATAATGCGCTGGGAGGTACCAGGTATTCCCTCATACGTCTGGGGCCGATGCGTGTTTACACATTGAAGTAACGTGCTCAAACCGCATAAGCTTGATAACAAGATTACTGAACAGCAATAAGAACACATGGCCCCCCTTCTTATCCCAGCCGTAGCAGCCCTGGTATACCGTGTCCCATCGCAGGAAAACAGCACGAACCCCGGCCTGAAGTAAATTGTTCCGGTGCGAGGTCCCGGGTCTCGGTTGCTAAGCACGGGTCCACCCATTTGTTTAATAGATGCAGAAATTAATGCTTGCTACCACCTCAGTAATTGGCGCCTAGGACCGTGTATAGTTCCGTATGTCATACTGTCAACCCTCCTGATTGCATGGGACGGATCCTTTCTACTGATCCCTGGATTCGCGAGTCATCCCTATAGCTCCCTCACTCTTCGTTAACGTCAAAAGTAGAAATCCTGATGGCAGTAGCGGAACTATAGTTACGTATTTGCTATTCAAGGGGCGTCCACTTCGTTGTCAGCAGGTCGATGATCAGAGGATTGACATCCTAGGGATACGGCAAGTCATGTTTGTAGAGCGCGTATGAACTACTTCTCTGGTCACTGGACTCGTGGGCACAAACTACTAGAGGATGCCCACCTGACTGCTGGGACCCCTTAAACGGGTCCAGATGGCTTATCAGGGGAGGGTTTCAACTAACTTCCTTAAGCGCCCGTAACTAAGGGCTTGGGAATCCGGGTTACTTCCCTGCGGCTGACAGGTCAAGGGGCAACCTAAGCGTGATGCCTTTCCTCGTTGCGGCGACTATGATCTCGTTACTCGGGGGGGAGCGTCATGTCGATCATGGTCCTTTACCCTAATACACGTGATACCGTACTGGTCGGTGGCCAGGGTTAACGGAACGCTCTTCGCGATAGCGGTAGTCTAAGTTTGGTACTCTCGACATACGTAGATGTGCAGACGTGTTTATAATTTAGTGCGTTGACAAGTCTGTTGCTACCGGTACGTCAAGTGACGGGGAGGAGGTATAGTAGGCGAGGCTGGCGTGGAGGTGCAACTACACCGTCCTTGGAGGTATCTCTCTTAGGGCGCACGAAGAACTCCCATCCGGTTGCATGATTAATCAATACCTCTAAGGAGGGGTTTTAGCAGGCAAGTGAGTAATTTCCTTGCGGCGCGACTGTGTTGGACGCGAGAACGTTTCGCTTACTTGCACAGGATGACCCGTTCTGAAGAACCAGGCGATGTGATGAGGAAACCATACGGCTAGAGTCATGTTAATATCCCACGCTTGCGAAGTCTGGCGGAACGCCTAGGCACTCACATGCTATGCGCTTCTCGTTACTGCGCGACAAGTTCAGTCACCGTTAAGCGCATCTGTTCTCATGCCTCTACTTGGGGAAGAGGACTTACGAACGAACCGGAGGTAGAAATCATGGTCTCGATGGAAGTAGTCGTGTGAGTATCACCAAACGATATGGATTACTCTTGCCGTAAAGTTCTTTAATTTGGATCGATCTTTATAATTTTCTTCCAGTAGGTTATATCGAAATACAACCGGCACCTCTGGTACTATGGCTCACTCAATGACCCAGAGTTTCATCGTGGTCGCCTCGAACACACATAATCTAGGGCGGCCTGGCGGGTTGTTTTGTACCACGAGCGTGGATCTATGGTTTAGTGCCCTAAGGAAAGCCCCAGGGGGAGTTCGGTTCGGTTATTTTCCCTTCATTATAGGCCAGGGAACAGTCTGCGGATACCATAACACATAGGCGGGGGCTCGATATCCCATACCTGTCAGCGATCTATCGCGATGCAGAGCCACGCGCCCGATTTTCAGTACACTCGCACGGTACCCTGTGATGATCTGATATCTGGTTTCAATCGAAGAATTGGTTCAACAAAAGCTCTATCTGATTTCATTGCTTGTATAGGGTGAGCCTCGTTGCCGGCCTGCGATCCGTCCCAATACAGGGATTTCGGATCTTGATACGGCAATAATCTCAGAACGGCTGCCTAGGCTTCAAATTTAACATGAGTCTTGGTTGTGTTACGTTCCTTTGTTACGCCCAAGGGCGAGCACACGCCCTCTGCAATTTTACACATTACATGACGGGAGATGTGTACCCCTTAATTGATTGCACGGTAAGCTAG
