# Supplementary material for: How Good Are Indirect Tests at Detecting Recombination in Human mtDNA?
Source: G3 (Bethesda). 2013 Jul 1;3(7):1095–104. doi: 10.1534/g3.113.006510 (PMC3704238; doi:10.1534/g3.113.006510)
Supplement: Supporting Information [file supp_g3.113.006510_FileS2.gz › SequenceData/mtDNA_ratehet&popgrowth/10/3rdbase/Infiles/10_56-new.txt]

33 2284
seq00001   TAGCAGGGCCTAAAACCTAGATACATGCCCAATTAGTGAAAATGGTCCTCTTCTGGTCTGCCCACTTTGCTCTACCGGCGTTGTGCCCTCATGTTTGATCTGTCTAGATCGAGTCATGTACGACGGGTTCCCCCGACGGTGAAGGATCATACGTGTAGGAACCGACGCGGCCATCTAAAAAGCTGGGACGAACGGAACTAGGGCCCTCGTTTCCGGGGGAGGTGTACTTCACATTTCAACTCGGAGCAGCCCATTGCAGGATGACAGTTCGTAGAATCCAGGAGAGGCAGACTCGTGGGATTGCGTCGATTACTACGCCGACTTGCAAGGCTTCCATAACGCTATTCTCTGTGTAACATATTGATACGTTCCAAACGAGTGTCAAGAGGACTCAGACGGACAAAACCCCATGAATCGGAGAAGTACGCAGGACTCTGCGCATCTCGGTCGACACGGACTATGAGTCGGAGACAGGGTATCCGAGTTTACGCTGTTCGAACGGTTTAACTTTGAACAGGCCCGTGGGTTTAAGCACCGGGGTGGGTTCGCAGGGCGCTGCTATACAGTTCAAACTTGAGCGGAACGTGAGCCACTTGTACTCGTATATGGAAGCCAAACTCGTACTAATCTCCTGTTAGACTCATGACTGACCCAGTTCGTGCCACGTCGTACCTGCCGCCATCTCATAGCACCAAGCCACCAGCGATTTTTACCCGGGGGGCCGCGAACTGAGGCCAATTCGGCGTTAAACTCATCCTTACTCCGTGGGCCAGTTGCTAGGCACAGACAGCTAGCGTGCTGTTCTCTTCTGCCCGATTCATTTCTTACATGAAAGGTACTGACGTCGCTGCGTTTACCGAATGGCTCTATGACACCTCGGATAGGGAGGAACTGCCGGTGGAATTAATGCCGTGATAGTCGTGCTGGTAATTCGGCGAAAGAGATGCTCCAGGTAGGCCGAGTCGCATCCCCCTACAGGAGGCGCCCCCCTTTGGAATACCGGGCAGCCGTAATTGTCAGGGAACTTGTCACATGTATTTCACAGCAACATGCTTGATCCGACGGAACCTCGAGGAGCGAATTTTGCTTCACTAACCAAATGTTTCAATAGCTCAATCCTGAAAGCGTTTTACGCACCATTGGATTTGGGCCCTCCGCGAATTTCACCTCCCGTCGTCGCGGGGCGCCGACTAGGACTATACCCCTAGGTGTCTGAAGGTAGCTAGATAACTGTGCGATTGGAAGGATGGGGTCAAGGGGTGCGTAACGCCGCGACGAGCCTCTCGAATAGGACGGAACTTTAAGACCCGTCATGTTGAAGATGACACGAGGGTAATAAAGGAACAACCTCTACAGGTGCCTACTGACGGGAAAAACAGCTTAAGGTGAACGACTTGATGAGCAGGGACCAATCCAGTGCGCCTTCGAATTCCCCACTCAAACGGAGTTTAGCGGGATATCAATGCCCAGTAGGCATTAAGATCGAAATTTATCTACGAGAGACCGAGAAGCAACATGTACTCACATTTTCCACGGTAATCATTAAAACGAAATTCCTAACAGTGACGGATAGACGCATGTAAACCGTTAGGCCTATAACCTGGTCCGCTAAGGCTGTCCGATCGCTAATCGCGCTCAACTTACACGAGCCACCTCCCCGCCAAGATACTGCCTAGCCGCATGCTGGCGTAGCAATCCTTTCCACACACGTTGAATACTCCTCCACACTCAGACTTTGTATATTGGAGCTCACCGGATAGGTGACTGAGCCCCGACGTTTTGGGCTTAGCAAGGTTGAGGAGTAGTCAGGCAGCCTGTTACAGTGAAAGGAGACACGAGGCAGACTCGGTGTGCGCATCGGAATAAAACGCTGAAGCGAGTCGTTGGGCCAATAACATCACAATAGAGTCTACGCCAGGCGAGTAATATTCGGGAATTGCAGCTCTCCGCATGTCATAAGCGCATCCTGAGCACCGCAACATCCACCCAAGCTTTTCTCTTAACGAAGGGTGCATCAACTCTCAACCCCTCTGGTAAGTGTACAGGTGTGACTGGCAGCATTCCACTTATATGCTGATCGAGCCGATATTTACGGAAAATTGTCCACCCGATGCCCACATACTCCTATAGCCTGTTTCCGCACGTTTGGGTTTTGTTGCTGCCCATGAAGGGGTCTATAACAAAAAACATCCCAACGCCGGTAAAAATCGACTTATAAGGGCCCGGAGTAGACAGACTCTAAACCCCGCCATCTGTTTAGGCAGTCCAATTCCTTAAAGGTCAC
seq00002   TAGCAGGGCCTAAAACCTAGATACATGCCCAATTAGTGAAAATGGTCCTCTTCTGGTCTGCCCACTTTGCTCTACCGGCGTTGTGCCCTCATGTTTGATCTGTCTAGATCGAGTCATGTACGACGGGTTCCCCCGACGGTGAAGGATCATACGTGTAGGAACCGACGCGGCCATCTAAAAAGCTGGGACGAACGGAACTAGGGCCCTCGTTTCCGGGGGAGGTGTACTTCACATTTCAACTCGGAGCAGCCCATTGCAGGATGACAGTTCGTAGAATCCAGGAGAGGCAGACTCGTGGGATTGCGTCGATTACTACGCCGACTTGCAAGGCTTCCATAACGCTATTCTCTGTGTAACATATTGATACGTTCCAAACGAGTGTCAAGAGGACTCAGACGGACAAAACCCCATGAATCGGAGAAGTACGCAGGACTCTGCGCATCTCGGTCGACACGGACTATGAGTCGGAGACAGGGTATCCGAGTTTACGCTGTTCGAACGGTTTAACTTTGAACAGGCCCGTGGGTTTAAGCACCGGGGTGGGTTCGCAGGGCGCTGCTATACAGTTCAAACTTGAGCGGAACGTGAGCCACTTGTACTCGTATATGGAAGCCAAACTCGTACTAATCTCCTGTTAGACTCATGACTGACCCAGTTCGTGCCACGTCGTACCTGCCGCCATCTCATAGCACCAAGCCACCAGCGATTTTTACCCGGGGGGCCGCGAACTGAGGCCAATTCGGCGTTAAACTCATCCTTACTCCGTGGGCCAGTTGCTAGGCACAGACAGCTAGCGTGCTGTTCTCTTCTGCCCGATTCATTTCTTACATGAAAGGTACTGACGTCGCTGCGTTTACCGAATGGCTCTATGACACCTCGGATAGGGAGGAACTGCCGGTGGAATTAATGCCGTGATAGTCGTGCTGGTAATTCGGCGAAAGAGATGCTCCAGGTAGGCCGAGTCGCATCCCCCTACAGGAGGCGCCCCCCTTTGGAATACCGGGCAGCCGTAATTGTCAGGGAACTTGTCACATGTATTTCACAGCAACATGCTTGATCCGACGGAACCTCGAGGAGCGAATTTTGCTTCACTAACCAAATGTTTCAATAGCTCAATCCTGAAAGCGTTTTACGCACCATTGGATTTGGGCCCTCCGCGAATTTCACCTCCCGTCGTCGCGGGGCGCCGACTAGGACTATACCCCTAGGTGTCTGAAGGTAGCTAGATAACTGTGCGATTGGAAGGATGGGGTCAAGGGGTGCGTAACGCCGCGACGAGCCTCTCGAATAGGACGGAACTTTAAGACCCGTCATGTTGAAGATGACACGAGGGTAATAAAGGAACAACCTCTACAGGTGCCTACTGACGGGAAAAACAGCTTAAGGTGAACGACTTGATGAGCAGGGACCAATCCAGTGCGCCTTCGAATTCCCCACTCAAACGGAGTTTAGCGGGATATCAATGCCCAGTAGGCATTAAGATCGAAATTTATCTACGAGAGACCGAGAAGCAACATGTACTCACATTTTCCACGGTAATCATTAAAACGAAATTCCTAACAGTGACGGATAGACGCATGTAAACCGTTAGGCCTATAACCTGGTCCGCTAAGGCTGTCCGATCGCTAATCGCGCTCAACTTACACGAGCCACCTCCCCGCCAAGATACTGCCTAGCCGCATGCTGGCGTAGCAATCCTTTCCACACACGTTGAATACTCCTCCACACTCAGACTTTGTATATTGGAGCTCACCGGATAGGTGACTGAGCCCCGACGTTTTGGGCTTAGCAAGGTTGAGGAGTAGTCAGGCAGCCTGTTACAGTGAAAGGAGACACGAGGCAGACTCGGTGTGCGCATCGGAATAAAACGCTGAAGCGAGTCGTTGGGCCAATAACATCACAATAGAGTCTACGCCAGGCGAGTAATATTCGGGAATTGCAGCTCTCCGCATGTCATAAGCGCATCCTGAGCACCGCAACATCCACCCAAGCTTTTCTCTTAACGAAGGGTGCATCAACTCTCAACCCCTCTGGTAAGTGTACAGGTGTGACTGGCAGCATTCCACTTATATGCTGATCGAGCCGATATTTACGGAAAATTGTCCACCCGATGACCACATACTCCTATAGCCTGTTTCCGCACGTTTGGGTTTTGTTGCTGCCCATGAAGGGGTCTATAACAAAAAACATCCCAACGCCGGTAAAAATCGACTTATAAGGGCCCGGAGTAGACAGACTCTAAACCCCGCCATCTGTTTAGGCAGTCCAATTCCTTAAAGGTCAC
seq00003   TAGCAGGGCCTAAAACCTAGATACATGCCCAATTAGTGAAAATGGTCCTCTTCTGGTCTGCCCACTTTGCTCTACCGGCGTTGTGCCCTCATGTTTGATCTGTCTAGATCGAGTCATGTACGACGGGTTCCCCCGACGGTGAAGGATCATACGTGTAGGAACCGACGCGGCCATCTAAAAAGCTGGGACGAACGGAACTAGGGCCCTCGTTTCCGGGGGAGGTGTACTTCACATTTCAACTCGGAGCAGCCCATTGCAGGATGACAGTTCGTAGAATCCAGGAGAGGCAGACTCGTGGGATTGCGTCGATTACTACGCCGACTTGCAAGGCTTCCATAACGCTATTCTCTGTGTAACATATTGATACGTTCCAAACGAGTGTCAAGAGGACTCAGACGGACAAAACCCCATGAATCGGAGAAGTACGCAGGACTCTGCGCATCTCGGTCGACACGGACTATGAGTCGGAGACAGGGTATCCGAGTTTACGCTGTTCGAACGGTTTAACTTTGAACAGGCCCGTGGGTTTAAGCACCGGGGTGGGTTCGCAGGGCGCTGCTATACAGTTCAAACTTGAGCGGAACGTGAGCCACTTGTACTCGTATATGGAAGCCAAACTCGTACTAATCTCCTGTTAGACTCATGACTGACCCAGTTCGTGCCACGTCGTACCTGCCGCCATCTCATAGCACCAAGCCACCAGCGATTTTTACCCGGGGGGCCGCGAACTGAGGCCAATTCGGCGTTAAACTCATCCTTACTCCGTGGGCCAGTTGCTAGGCACAGACAGCTAGCGTGCTGTTCTCTTCTGCCCGATTCATTTCTTACATGAAAGGTACTGACGTCGCTGCGTTTACCGAATGGCTCTATGACACCTCGGATAGGGAGGAACTGCCGGTGGAATTAATGCCGTGATAGTCGTGCTGGTAATTCGGCGAAAGAGATGCTCCAGGTAGGCCGAGTCGCATCCCCCTACAGGAGGCGCCCCCCTTTGGAATACCGGGCAGCCGTAATTGTCAGGGAACTTGTCACATGTATTTCACAGCAACATGCTTGATCCGACGGAACCTCGAGGAGCGAATTTTGCTTCACTAACCAAATGTTTCAATAGCTCAATCCTGAAAGCGTTTTACGCACCATTGGATTTGGGCCCTCCGCGAATTTCACCTCCCGTCGTCGCGGGGCGCCGACTAGGACTATACCCCTAGGTGTCTGAAGGTAGCTAGATAACTGTGCGATTGGAAGGATGGGGTCAAGGGGTGCGTAACGCCGCGACGAGCCTCTCGAATAGGACGGAACTTTAAGACCCGTCATGTTGAAGATGACACGAGGGTAATAAAGGAACAACCTCTACAGGTGCCTACTGACGGGAAAAACAGCTTAAGGTGAACGACTTGATGAGCAGGGACCAATCCAGTGCGCCTTCGAATTCCCCACTCAAACGGAGTTTAGCGGGATATCAATGCCCAGTAGGCATTAAGATCGAAATTTATCTACGAGAGACCGAGAAGCAACATGTACTCACATTTTCCACGGTAATCATTAAAACGAAATTCCTAACAGTGACGGATAGACGCATGTAAACCGTTAGGCCTATAACCTGGTCCGCTAAGGCTGTCCGATCGCTAATCGCGCTCAACTTACACGAGCCACCTCCCCGCCAAGATACTGCCTAGCCGCATGCTGGCGTAGCAATCCTTTCCACACACGTTGAATACTCCTCCACACTCAGACTTTGTATATTGGAGCTCACCGGATAGGTGACTGAGCCCCGACGTTTTGGGCTTAGCAAGGTTGAGGAGTAGTCAGGCAGCCTGTTACAGTGAAAGGAGACACGAGGCAGACTCGGTGTGCGCATCGGAATAAAACGCTGAAGCGAGTCGTTGGGCCAATAACATCACAATAGAGTCTACGCCAGGCGAGTAATATTCGGGAATTGCGGCTCTCCGCATGTCATAAGCGCATCCTGAGCACCGCAACATCCACCCAAGCTTTTCTCTTAACGAAGGGTGCATCAACTCTCAACCCCTCTGGTAAGTGTACAGGTGTGACTGGCAGCATTCCACTTATATGCTGATCGAGCCGATATTTACGGAAAATTGTCCACCCGATGACCACATACTCCTATAGCCTGTTTCCGCACGTTTGGGTTTTGTTGCTGCCCATGAAGGGGTCTATAACAAAAAACATCCCAACGCCGGTAAAAATCGACTTATAAGGGCCCGGAGTAGACAGACTCTAAACCCCGCCATCTGTTTAGGCAGTCCAATTCCTTAAAGGTCAC
seq00004   TAGCAGGGCCTAAAACCTAGATACATGCCCAATTAGTGAAAATGGTCCTCTTCTGGTCTGCCCACTTTGCTCTACCGGCGTTGTGCCCTCATGTTTGATCTGTCTAGATCGAGTCATGTACGACGGGTTCCCCCGACGGTGAAGGATCATACGTGTAGGAACCGACGCGGCCATCTAAAAAGCTGGGACGAACGGAACTAGGGCCCTCGTTTCCGGGGGAGGTGTACTTCACATTTCAACTCGGAGCAGCCCATTGCAGGATGACAGTTCGTAGAATCCAGGAGAGGCAGACTCGTGGGATTGCGTCGATTACTACGCCGACTTGCAAGGCTTCCATAACGCTATTCTCTGTGTAACATATTGATACGTTCCAAACGAGTGTCAAGAGGACTCAGACGGACAAAACCCCATGAATCGGAGAAGTACGCAGGACTCTGCGCATCTCGGTCGACACGGACTATGAGTCGGAGACAGGGTATCCGAGTTTACGCTGTTCGAACGGTTTAACTTTGAACAGGCCCGTGGGTTTAAGCACCGGGGTGGGTTCGCAGGGCGCTGCTATACAGTTCAAACTTGAGCGGAACGTGAGCCACTTGTACTCGTATATGGAAGCCAAACTCGTACTAATCTCCTGTTAGACTCATGACTGACCCAGTTCGTGCCACGTCGTACCTGCCGCCATCTCATAGCACCAAGCCACCAGCGATTTTTACCCGGGGGGCCGCGAACTGAGGCCAATTCGGCGTTAAACTCATCCTTACTCCGTGGGCCAGTTGCTAGGCACAGACAGCTAGCGTGCTGTTCTCTTCTGCCCGATTCATTTCTTACATGAAAGGTACTGACGTCGCTGCGTTTACCGAATGGCTCTATGACACCTCGGATAGGGAGGAACTGCCGGTGGAATTAATGCCGTGATAGTCGTGCTGGTAATTCGGCGAAAGAGATGCTCCAGGTAGGCCGAGTCGCATCCCCCTAGAGGAGGCGCCCCCCTTTGGAATACCGGGCAGCCGTAATTGTCAGGGAACTTGTCACATGTATTTCACAGCAACATGCTTGATCCGACGGAACCTCGAGGAGCGAATTTTGCTTCACTAACCAAATGTTTCAATAGCTCAATCCTGAAAGCGTTTTACGCACCATTGGATTTGGGCCCTCCGCGAATTTCACCTCCCGTCGTCGCGGGGCGCCGACTAGGACTATACCCCTAGGTGTCTGAAGGTAGCTAGATAACTGTGCGATTGGAAGGATGGGGTCAAGGGGTGCGTAACGCCGCGACGAGCCTCTCGAATAGGACGGAACTTTAAGACCCGTCATGTTGAAGATGACACGAGGGTAATAAAGGAACAACCTCTACAGGTGCCTACTGACGGGAAAAACAGCTTAAGGTGAACGACTTGATGAGCAGGGACCAATCCAGTGCGCCTTCGAATTCCCCACTCAAACGGAGTTTAGCGGGATATCAATGCCCAGTAGGCATTAAGATCGAAATTTATCTACGAGAGACCGAGAAGCAACATGTACTCACATTTTCCACGGTAATCATTAAAACGAAATTCCTAACAGTGACGGATAGACGCATGTAAACCGTTAGGCCTATAACCTGGTCCGCTAAGGCTGTCCGATCGCTAATCGCGCTCAACTTACACGAGCCACCTCCCCGCCAAGATACTGCCTAGCCGCATGCTGGCGTAGCAATCCTTTCCACACACGTTGAATACTCCTCCACACTCAGACTTTGTATATTGGAGCTCACCGGATAGGTGACTGAGCCCCGACGTTTTGGGCTTAGCAAGGTTGAGGAGTAGTCAGGCAGCCTGTTACAGTGAAAGGAGACACGAGGCAGACTCGGTGTGCGCATCGGAATAAAACGCTGAAGCGAGTCGTTGGGCCAATAACATCACAATAGAGTCTACGCCAGGCGAGTAATATTCGGGAATTGCAGCTCTCCGCATGTCATAAGCGCATCCTGAGCACCGCAACATCCACCCAAGCTTTTCTCTTAACGAAGGGTGCATCAACTCTCAACCCCTCTGGTAAGTGTACAGGTGTGACTGGCAGCATTCCACTTATATGCTGATCGAGCCGATATTTACGGAAAATTGTCCACCCGATGACCACATACTCCTATAGCCTGTTTCCGCACGTTTGGGTTTTGTTGCTGCCCATGAAGGGGTCTATAACAAAAAACATCCCAACGCCGGTAAAAATCGACTTATAAGGGCCCGGAGTAGACAGACTCTAAACCCCGCCATCTGTTTAGGCAGTCCAATTCCTTAAAGGTCAC
seq00005   TAGCAGGGCCTAAAACCTAGATACATGCCCAATTAGTGAAAATGGTCCTCTTCTGGTCTGCCCACTTTGCTCTACCGGCGTTGTGCCCTCATGTTTGATCTGTCTAGATCGAGTCATGTACGACGGGTTCCCCCGACGGTGAAGGATCATACGTGTAGGAACCGACGCGGCCATCTAAAAAGCTGGGACGAACGGAACTAGGGCCCTCGTTTCCGGGGGAGGTGTACTTCACATTTCAACTCGGAGCAGCCCATTGCAGGATGACAGTTCGTAGAATCCAGGAGAGGCAGACTCGTGGGATTGCGTCGATTACTACGCCGACTTGCAAGGCTTCCATAACGCTATTCTCTGTGTAACATATTGATACGTTCCAAACGAGTGTCAAGAGGACTCAGACGGACAAAACCCCATGAATCGGAGAAGTACGCAGGACTCTGCGCATCTCGGTCGACACGGACTATGAGTCGGAGACAGGGTATCCGAGTTTACGCTGTTCGAACGGTTTAACTTTGAACAGGCCCGTGGGTTTAAGCACCGGGGTGGGTTCGCAGGGCGCTGCTATACAGTTCAAACTTGAGCGGAACGTGAGCCACTTGTACTCGTATATGGAAGCCAAACTCGTACTAATCTCCTGTTAGACTCATGACTGACCCAGTTCGTGCCACGTCGTACCTGCCGCCATCTCATAGCACCAAGCCACCAGCGATTTTTACCCGGGGGGCCGCGAACTGAGGCCAATTCGGCGTTAAACTCATCCTTACTCCGTGGGCCAGTTGCTAGGCACAGACAGCTAGCGTGCTGTTCTCTTCTGCCCGATTCATTTCTTACATGAAAGGTACTGACGTCGCTGCGTTTACCGAATGGCTCTATGACACCTCGGATAGGGAGGAACTGCCGGTGGAATTAATGCCGTGATAGTCGTGCTGGTAATTCGGCGAAAGAGATGCTCCAGGTAGGCCGAGTCGCATCCCCCTACAGGAGGCGCCCCCCTTTGGAATACCGGGCAGCCGTAATTGTCAGGGAACTTGTCACATGTATTTCACAGCAACATGCTTGATCCGACGGAACCTCGAGGAGCGAATTTTGCTTCACTAACCAAATGTTTCAATAGCTCAATCCTGAAAGCGTTTTACGCACCATTGGATTTGGGCCCTCCGCGAATTTCACCTCCCGTCGTCGCGGGGCGCCGACTAGGACTATACCCCTAGGTGTCTGAAGGTAGCTAGATAACTGTGCGATTGGAAGGATGGGGTCAAGGGGTGCGTAACGCCGCGACGAGCCTCTCGAATAGGACGGAACTTTAAGACCCGTCATGTTGAAGATGACACGAGGGTAATAAAGGAACAACCTCTACAGGTGCCTACTGACGGGAAAAACAGCTTAAGGTGAACGACTTGATGAGCAGGGACCAATCCAGTGCGCCTTCGAATTCCCCACTCAAACGGAGTTTAGCGGGATATCAATGCCCAGTAGGCATTAAGATCGAAATTTATCTACGAGAGACCGAGAAGCAACATGTACTCACATTTTCCACGGTAATCATTAAAACGAAATTCCTAACAGTGACGGATAGACGCATGTAAACCGTTAGGCCTATAACCTGGTCCGCTAAGGCTGTCCGATCGCTAATCGCGCTCAACTTACACGAGCCACCTCCCCGCCAAGATACTGCCTAGCCGCATGCTGGCGTAGCAATCCTTTCCACACACGTTGAATACTCCTCCACACTCAGACTTTGTATATTGGAGCTCACCGGATAGGTGACTGAGCCCCGACGTTTTGGGCTTAGCAAGGTTGAGGAGTAGTCAGGCAGCCTGTTACAGTGAAAGGAGACACGAGGCAGACTCGGTGTGCGCATCGGAATAAAACGCTGAAGCGAGTCGTTGGGCCAATAACATCACAATAGAGTCTACGCCAGGCGAGTAATATTCGGGAATTGCGGCTCTCCGCATGTCATAAGCGCATCCTGAGCACCGCAACATCCACCCAAGCTTTTCTCTTAACGAAGGGTGCATCAACTCTCAACCCCTCTGGTAAGTGTACAGGTGTGACTGGCAGCATTCCACTTATATGCTGATCGAGCCGATATTTACGGAAAATTGTCCACCCGATGACCACATACTCCTATAGCCTGTTTCCGCACGTTTGGGTTTTGTTGCTGCCCATGAAGGGGTCTATAACAAAAAACATCCCAACGCCGGTAAAAATCGACTTATAAGGGCCCGGAGTAGACAGACTCTAAACCCCGCCATCTGTTTAGGCAGTCCAATTCCTTAAAGGTCAC
seq00006   TAGCAGGGCCTAAAACCTAGATACATGCCCAATTAGTGAAAATGGTCCTCTTCTGGTCTGCCCACTTTGCTCTACCGGCGTTGTGCCCTCATGTTTGATCTGTCTAGATCGAGTCATGTACGACGGGTTCCCCCGACGGTGAAGGATCATACGTGTAGGAACCGACGCGGCCATCTAAAAAGCTGGGACGAACGGAACTAGGGCCCTCGTTTCCGGGGGAGGTGTACTTCACATTTCAACTCGGAGCAGCCCATTGCAGGATGACAGTTCGTAGAATCCAGGAGAGGCAGACTCGTGGGATTGCGTCGATTACTACGCCGACTTGCAAGGCTTCCATAACGCTATTCTCTGTGTAACATATTGATACGTTCCAAACGAGTGTCAAGAGGACTCAGACGGACAAAACCCCATGAATCGGAGAAGTACGCAGGACTCTGCGCATCTCGGTCGACACGGACTATGAGTCGGAGACAGGGTATCCGAGTTTACGCTGTTCGAACGGTTTAACTTTGAACAGGCCCGTGGGTTTAAGCACCGGGGTGGGTTCGCAGGGCGCTGCTATACAGTTCAAACTTGAGCGGAACGTGAGCCACTTGTACTCGTATATGGAAGCCAAACTCGTACTAATCTCCTGTTAGACTCATGACTGACCCAGTTCGTGCCACGTCGTACCTGCCGCCATCTCATAGCACCAAGCCACCAGCGATTTTTACCCGGGGGGCCGCGAACTGAGGCCAATTCGGCGTTAAACTCATCCTTACTCCGTGGGCCAGTTGCTAGGCACAGACAGCTAGCGTGCTGTTCTCTTCTGCCCGATTCATTTCTTACATGAAAGGTACTGACGTCGCTGCGTTTACCGAATGGCTCTATGACACCTCGGATAGGGAGGAACTGCCGGTGGAATTAATGCCGTGATAGTCGTGCTGGTAATTCGGCGAAAGAGATGCTCCAGGTAGGCCGAGTCGCATCCCCCTACAGGAGGCGCCCCCCTTTGGAATACCGGGCAGCCGTAATTGTCAGGGAACTTGTCACATGTATTTCACAGCAACATGCTTGATCCGACGGAACCTCGAGGAGCGAATTTTGCTTCACTAACCAAATGTTTCAATAGCTCAATCCTGAAAGCGTTTTACGCACCATTGGATTTGGGCCCTCCGCGAATTTCACCTCCCGTCGTCGCGGGGCGCCGACTAGGACTATACCCCTAGGTGTCTGAAGGTAGCTAGATAACTGTGCGATTGGAAGGATGGGGTCAAGGGGTGCGTAACGCCGCGACGAGCCTCTCGAATAGGACGGAACTTTAAGACCCGTCATGTTGAAGATGACACGAGGGTAATAAAGGAACAACCTCTACAGGTGCCTACTGACGGGAAAAACAGCTTAAGGTGAACGACTTGATGAGCAGGGACCAATCCAGTGCGCCTTCGAATTCCCCACTCAAACGGAGTTTAGCGGGATATCAATGCCCAGTAGGCATTAAGATCGAAATTTATCTACGAGAGACCGAGAAGCAACATGTACTCACATTTTCCACGGTAATCATTAAAACGAAATTCCTAACAGTGACGGATAGACGCATGTAAACCGTTAGGCCTATAACCTGGTCCGCTAAGGCTGTCCGATCGCTAATCGCGCTCAACTTACACGAGCCACCTCCCCGCCAAGATACTGCCTAGCCGCATGCTGGCGTAGCAATCCTTTCCACACACGTTGAATACTCCTCCACACTCAGACTTTGTATATTGGAGCTCACCGGATAGGTGACTGAGCCCCGACGTTTTGGGCTTAGCAAGGTTGAGGAGTAGTCAGGCAGCCTGTTACAGTGAAAGGAGACACGAGGCAGACTCGGTGTGCGCATCGGAATAAAACGCTGAAGCGAGTCGTTGGGCCAATAACATCACAATAGAGTCTACGCCAGGCGAGTAATATTCGGGAATTGCAGCTCTCCGCATGTCATAAGCGCATCCTGAGCACCGCAACATCCACCCAAGCTTTTCTCTTAACGAAGGGTGCATCAACTCTCAACCCCTCTGGTAAGTGTACAGGTGTGACTGGCAGCATTCCACTTATATGCTGATCGAGCCGATATTTACGGAAAATTGTCCACCCGATGACCACATACTCCTATAGCCTGTTTCCGCACGTTTGGGTTTTGTTGCTGCCCATGAAGGGGTCTATAACAAAAAACATCCCAACGCCGGTAAAAATCGACTTATAAGGGCCCGGAGTAGACAGACTCTAAACCCCGCCATCTGTTTAGGCAGTCCAATTCCTTAAAGGTCAC
seq00007   TAGCAGGGCCTAAAACCTAGATACATGCCCAATTAGTGAAAATGGTCCTCTTCTGGTCTGCCCACTTTGCTCTACCGGCGTTGTGCCCTCATGTTTGATCTGTCTAGATCGAGTCATGTACGACGGGTTCCCCCGACGGTGAAGGATCATACGTGTAGGAACCGACGCGGCCATCTAAAAAGCTGGGACGAACGGAACTAGGGCCCTCGTTTCCGGGGGAGGTGTACTTCACATTTCAACTCGGAGCAGCCCATTGCAGGATGACAGTTCGTAGAATCCAGGAGAGGCAGACTCGTGGGATTGCGTCGATTACTACGCCGACTTGCAAGGCTTCCATAACGCTATTCTCTGTGTAACATATTGATACGTTCCAAACGAGTGTCAAGAGGACTCAGACGGACAAAACCCCATGAATCGGAGAAGTACGCAGGACTCTGCGCATCTCGGTCGACACGGACTATGAGTCGGAGACAGGGTATCCGAGTTTACGCTGTTCGAACGGTTTAACTTTGAACAGGCCCGTGGGTTTAAGCACCGGGGTGGGTTCGCAGGGCGCTGCTATACAGTTCAAACTTGAGCGGAACGTGAGCCACTTGTACTCGTATATGGAAGCCAAACTCGTACTAATCTCCTGTTAGACTCATGACTGACCCAGTTCGTGCCACGTCGTACCTGCCGCCATCTCATAGCACCAAGCCACCAGCGATTTTTACCCGGGGGGCCGCGAACTGAGGCCAATTCGGCGTTAAACTCATCCTTACTCCGTGGGCCAGTTGCTAGGCACAGACAGCTAGCGTGCTGTTCTCTTCTGCCCGATTCATTTCTTACATGAAAGGTACTGACGTCGCTGCGTTTACCGAATGGCTCTATGACACCTCGGATAGGGAGGAACTGCCGGTGGAATTAATGCCGTGATAGTCGTGCTGGTAATTCGGCGAAAGAGATGCTCCAGGTAGGCCGAGTCGCATCCCCCTACAGGAGGCGCCCCCCTTTGGAATACCGGGCAGCCGTAATTGTCAGGGAACTTGTCACATGTATTTCACAGCAACATGCTTGATCCGACGGAACCTCGAGGAGCGAATTTTGCTTCACTAACCAAATGTTTCAATAGCTCAATCCTGAAAGCGTTTTACGCACCATTGGATTTGGGCCCTCCGCGAATTTCACCTCCCGTCGTCGCGGGGCGCCGACTAGGACTATACCCCTAGGTGTCTGAAGGTAGCTAGATAACTGTGCGATTGGAAGGATGGGGTCAAGGGGTGCGTAACGCCGCGACGAGCCTCTCGAATAGGACGGAACTTTAAGACCCGTCATGTTGAAGATGACACGAGGGTAATAAAGGAACAACCTCTACAGGTGCCTACTGACGGGAAAAACAGCTTAAGGTGAACGACTTGATGAGCAGGGACCAATCCAGTGCGCCTTCGAATTCCCCACTCAAACGGAGTTTAGCGGGATATCAATGCCCAGTAGGCATTAAGATCGAAATTTATCTACGAGAGACCGAGAAGCAACATGTACTCACATTTTCCACGGTAATCATTAAAACGAAATTCCTAACAGTGACGGATAGACGCATGTAAACCGTTAGGCCTATAACCTGGTCCGCTAAGGCTGTCCGATCGCTAATCGCGCTCAACTTACACGAGCCACCTCCCCGCCAAGATACTGCCTAGCCGCATGCTGGCGTAGCAATCCTTTCCACACACGTTGAATACTCCTCCACACTCAGACTTTGTATATTGGAGCTCACCGGATAGGTGACTGAGCCCCGACGTTTTGGGCTTAGCAAGGTTGAGGAGTAGTCAGGCAGCCTGTTACAGTGAAAGGAGACACGAGGCAGACTCGGTGTGCGCATCGGAATAAAACGCTGAAGCGAGTCGTTGGGCCAATAACATCACAATAGAGTCTACGCCAGGCGAGTAATATTCGGGAATTGCAGCTCTCCGCATGTCATAAGCGCATCCTGAGCACCGCAACATCCACCCAAGCTTTTCTCTTAACGAAGGGTGCATCAACTCTCAACCCCTCTGGTAAGTGTACAGGTGTGACTGGCAGCATTCCACTTATATGCTGATCGAGCCGATATTTACGGAAAATTGTCCACCCGATGACCACATACTCCTATAGCCTGTTTCCGCACGTTTGGGTTTTGTTGCTGCCCATGAAGGGGTCTATAACAAAAAACATCCCAACGCCGGTAAAAATCGACTTATAAGGGCCCGGAGTAGACAGACTCTAAACCCCGCCATCTGTTTAGGCAGTCCAATTCCTTAAAGGTCAC
seq00008   TAGCAGGGCCTAAAACCTAGATACATGCCCAATTAGTGAAAATGGTCCTCTTCTGGTCTGCCCACTTTGCTCTACCGGCGTTGTGCCCTCATGTTTGATCTGTCTAGATCGAGTCATGTACGACGGGTTCCCCCGACGGTGAAGGATCATACGTGTAGGAACCGACGCGGCCATCTAAAAAGCTGGGACGAACGGAACTAGGGCCCTCGTTTCCGGGGGAGGTGTACTTCACATTTCAACTCGGAGCAGCCCATTGCAGGATGACAGTTCGTAGAATCCAGGAGAGGCAGACTCGTGGGATTGCGTCGATTACTACGCCGACTTGCAAGGCTTCCATAACGCTATTCTCTGTGTAACATATTGATACGTTCCAAACGAGTGTCAAGAGGACTCAGACGGACAAAACCCCATGAATCGGAGAAGTACGCAGGACTCTGCGCATCTCGGTCGACACGGACTATGAGTCGGAGACAGGGTATCCGAGTTTACGCTGTTCGAACGGTTTAACTTTGAACAGGCCCGTGGGTTTAAGCACCGGGGTGGGTTCGCAGGGCGCTGCTATACAGTTCAAACTTGAGCGGAACGTGAGCCACTTGTACTCGTATATGGAAGCCAAACTCGTACTAATCTCCTGTTAGACTCATGACTGACCCAGTTCGTGCCACGTCGTACCTGCCGCCATCTCATAGCACCAAGCCACCAGCGATTTTTACCCGGGGGGCCGCGAACTGAGGCCAATTCGGCGTTAAACTCATCCTTACTCCGTGGGCCAGTTGCTAGGCACAGACAGCTAGCGTGCTGTTCTCTTCTGCCCGATTCATTTCTTACATGAAAGGTACTGACGTCGCTGCGTTTACCGAATGGCTCTATGACACCTCGGATAGGGAGGAACTGCCGGTGGAATTAATGCCGTGATAGTCGTGCTGGTAATTCGGCGAAAGAGATGCTCCAGGTAGGCCGAGTCGCATCCCCCTACAGGAGGCGCCCCCCTTTGGAATACCGGGCAGCCGTAATTGTCAGGGAACTTGTCACATGTATTTCACAGCAACATGCTTGATCCGACGGAACCTCGAGGAGCGAATTTTGCTTCACTAACCAAATGTTTCAATAGCTCAATCCTGAAAGCGTTTTACGCACCATTGGATTTGGGCCCTCCGCGAATTTCACCTCCCGTCGTCGCGGGGCGCCGACTAGGACTATACCCCTAGGTGTCTGAAGGTAGCTAGATAACTGTGCGATTGGAAGGATGGGGTCAAGGGGTGCGTAACGCCGCGACGAGCCTCTCGAATAGGACGGAACTTTAAGACCCGTCATGTTGAAGATGACACGAGGGTAATAAAGGAACAACCTCTACAGGTGCCTACTGACGGGAAAAACAGCTTAAGGTGAACGACTTGATGAGCAGGGACCAATCCAGTGCGCCTTCGAATTCCCCACTCAAACGGAGTTTAGCGGGATATCAATGCCCAGTAGGCATTAAGATCGAAATTTATCTACGAGAGACCGAGAAGCAACATGTACTCACATTTTCCACGGTAATCATTAAAACGAAATTCCTAACAGTGACGGATAGACGCATGTAAACCGTTAGGCCTATAACCTGGTCCGCTAAGGCTGTCCGATCGCTAATCGCGCTCAACTTACACGAGCCACCTCCCCGCCAAGATACTGCCTAGCCGCATGCTGGCGTAGCAATCCTTTCCACACACGTTGAATACTCCTCCACACTCAGACTTTGTATATTGGAGCTCACCGGATAGGTGACTGAGCCCCGACGTTTTGGGCTTAGCAAGGTTGAGGAGTAGTCAGGCAGCCTGTTACAGTGAAAGGAGACACGAGGCAGACTCGGTGTGCGCATCGGAATAAAACGCTGAAGCGAGTCGTTGGGCCAATAACATCACAATAGAGTCTACGCCAGGCGAGTAATATTCGGGAATTGCAGCTCTCCGCATGTCATAAGCGCATCCTGAGCACCGCAACATCCACCCAAGCTTTTCTCTTAACGAAGGGTGCATCAACTCTCAACCCCTCTGGTAAGTGTACAGGTGTGACTGGCAGCATTCCACTTATATGCTGATCGAGCCGATATTTACGGAAAATTGTCCACCCGATGACCACATACTCCTATAGCCTGTTTCCGCACGTTTGGGTTTTGTTGCTGCCCATGAAGGGGTCTATAACAAAAAACATCCCAACGCCGGTAAAAATCGACTTATAAGGGCCCGGAGTAGACAGACTCTAAACCCCGCCATCTGTTTAGGCAGTCCAATTCCTTAAAGGTCAC
seq00009   TAGCAGGGCCTAAAACCTAGATACATGCCCAATTAGTGAAAATGGTCCTCTTCTGGTCTGCCCACTTTGCTCTACCGGCGTTGTGCCCTCATGTTTGATCTGTCTAGATCGAGTCATGTACGACGGGTTCCCCCGACGGTGAAGGATCATACGTGTAGGAACCGACGCGGCCATCTAAAAAGCTGGGACGAACGGAACTAGGGCCCTCGTTTCCGGGGGAGGTGTACTTCACATTTCAACTCGGAGCAGCCCATTGCAGGATGACAGTTCGTAGAATCCAGGAGAGGCAGACTCGTGGGATTGCGTCGATTACTACGCCGACTTGCAAGGCTTCCATAACGCTATTCTCTGTGTAACATATTGATACGTTCCAAACGAGTGTCAAGAGGACTCAGACGGACAAAACCCCATGAATCGGAGAAGTACGCAGGACTCTGCGCATCTCGGTCGACACGGACTATGAGTCGGAGACAGGGTATCCGAGTTTACGCTGTTCGAACGGTTTAACTTTGAACAGGCCCGTGGGTTTAAGCACCGGGGTGGGTTCGCAGGGCGCTGCTATACAGTTCAAACTTGAGCGGAACGTGAGCCACTTGTACTCGTATATGGAAGCCAAACTCGTACTAATCTCCTGTTAGACTCATGACTGACCCAGTTCGTGCCACGTCGTACCTGCCGCCATCTCATAGCACCAAGCCACCAGCGATTTTTACCCGGGGGGCCGCGAACTGAGGCCAATTCGGCGTTAAACTCATCCTTACTCCGTGGGCCAGTTGCTAGGCACAGACAGCTAGCGTGCTGTTCTCTTCTGCCCGATTCATTTCTTACATGAAAGGTACTGACGTCGCTGCGTTTACCGAATGGCTCTATGACACCTCGGATAGGGAGGAACTGCCGGTGGAATTAATGCCGTGATAGTCGTGCTGGTAATTCGGCGAAAGAGATGCTCCAGGTAGGCCGAGTCGCATCCCCCTACAGGAGGCGCCCCCCTTTGGAATACCGGGCAGCCGTAATTGTCAGGGAACTTGTCACATGTATTTCACAGCAACATGCTTGATCCGACGGAACCTCGAGGAGCGAATTTTGCTTCACTAACCAAATGTTTCAATAGCTCAATCCTGAAAGCGTTTTACGCACCATTGGATTTGGGCCCTCCGCGAATTTCACCTCCCGTCGTCGCGGGGCGCCGACTAGGACTATACCCCTAGGTGTCTGAAGGTAGCTAGATAACTGTGCGATTGGAAGGATGGGGTCAAGGGGTGCGTAACGCCGCGACGAGCCTCTCGAATAGGACGGAACTTTAAGACCCGTCATGTTGAAGATGACACGAGGGTAATAAAGGAACAACCTCTACAGGTGCCTACTGACGGGAAAAACAGCTTAAGGTGAACGACTTGATGAGCAGGGACCAATCCAGTGCGCCTTCGAATTCCCCACTCAAACGGAGTTTAGCGGGATATCAATGCCCAGTAGGCATTAAGATCGAAATTTATCTACGAGAGACCGAGAAGCAACATGTACTCACATTTTCCACGGTAATCATTAAAACGAAATTCCTAACAGTGACGGATAGACGCATGTAAACCGTTAGGCCTATAACCTGGTCCGCTAAGGCTGTCCGATCGCTAATCGCGCTCAACTTACACGAGCCACCTCCCCGCCAAGATACTGCCTAGCCGCATGCTGGCGTAGCAATCCTTTCCACACACGTTGAATACTCCTCCACACTCAGACTTTGTATATTGGAGCTCACCGGATAGGTGACTGAGCCCCGACGTTTTGGGCTTAGCAAGGTTGAGGAGTAGTCAGGCAGCCTGTTACAGTGAAAGGAGACACGAGGCAGACTCGGTGTGCGCATCGGAATAAAACGCTGAAGCGAGTCGTTGGGCCAATAACATCACAATAGAGTCTACGCCAGGCGAGTAATATTCGGGAATTGCAGCTCTCCGCATGTCATAAGCGCATCCTGAGCACCGCAACATCCACCCAAGCTTTTCTCTTAACGAAGGGTGCATCAACTCTCAACCCCTCTGGTAAGTGTACAGGTGTGACTGGCAGCATTCCACTTATATGCTGATCGAGCCGATATTTACGGAAAATTGTCCACCCGATGACCACATACTCCTATAGCCTGTTTCCGCACGTTTGGGTTTTGTTGCTGCCCATGAAGGGGTCTATAACAAAAAACATCCCAACGCCGGTAAAAATCGACTTATAAGGGCCCGGAGTAGACAGACTCTAAACCCCGCCATCTGTTTAGGCAGTCCAATTCCTTAAAGGTCAC
seq00010   TAGCAGGGCCTAAAACCTAGATACATGCCCAATTAGTGAAAATGGTCCTCTTCTGGTCTGCCCACTTTGCTCTACCGGCGTTGTGCCCTCATGTTTGATCTGTCTAGATCGAGTCATGTACGACGGGTTCCCCCGACGGTGAAGGATCATACGTGTAGGAACCGACGCGGCCATCTAAAAAGCTGGGACGAACGGAACTAGGGCCCTCGTTTCCGGGGGAGGTGTACTTCACATTTCAACTCGGAGCAGCCCATTGCAGGATGACAGTTCGTAGAATCCAGGAGAGGCAGACTCGTGGGATTGCGTCGATTACTACGCCGACTTGCAAGGCTTCCATAACGCTATTCTCTGTGTAACATATTGATACGTTCCAAACGAGTGTCAAGAGGACTCAGACGGACAAAACCCCATGAATCGGAGAAGTACGCAGGACTCTGCGCATCTCGGTCGACACGGACTATGAGTCGGAGACAGGGTATCCGAGTTTACGCTGTTCGAACGGTTTAACTTTGAACAGGCCCGTGGGTTTAAGCACCGGGGTGGGTTCGCAGGGCGCTGCTATACAGTTCAAACTTGAGCGGAACGTGAGCCACTTGTACTCGTATATGGAAGCCAAACTCGTACTAATCTCCTGTTAGACTCATGACTGACCCAGTTCGTGCCACGTCGTACCTGCCGCCATCTCATAGCACCAAGCCACCAGCGATTTTTACCCGGGGGGCCGCGAACTGAGGCCAATTCGGCGTTAAACTCATCCTTACTCCGTGGGCCAGTTGCTAGGCACAGACAGCTAGCGTGCTGTTCTCTTCTGCCCGATTCATTTCTTACATGAAAGGTACTGACGTCGCTGCGTTTACCGAATGGCTCTATGACACCTCGGATAGGGAGGAACTGCCGGTGGAATTAATGCCGTGATAGTCGTGCTGGTAATTCGGCGAAAGAGATGCTCCAGGTAGGCCGAGTCGCATCCCCCTACAGGAGGCGCCCCCCTTTGGAATACCGGGCAGCCGTAATTGTCAGGGAACTTGTCACATGTATTTCACAGCAACATGCTTGATCCGACGGAACCTCGAGGAGCGAATTTTGCTTCACTAACCAAATGTTTCAATAGCTCAATCCTGAAAGCGTTTTACGCACCATTGGATTTGGGCCCTCCGCGAATTTCACCTCCCGTCGTCGCGGGGCGCCGACTAGGACTATACCCCTAGGTGTCTGAAGGTAGCTAGATAACTGTGCGATTGGAAGGATGGGGTCAAGGGGTGCGTAACGCCGCGACGAGCCTCTCGAATAGGACGGAACTTTAAGACCCGTCATGTTGAAGATGACACGAGGGTAATAAAGGAACAACCTCTACAGGTGCCTACTGACGGGAAAAACAGCTTAAGGTGAACGACTTGATGAGCAGGGACCAATCCAGTGCGCCTTCGAATTCCCCACTCAAACGGAGTTTAGCGGGATATCAATGCCCAGTAGGCATTAAGATCGAAATTTATCTACGAGAGACCGAGAAGCAACATGTACTCACATTTTCCACGGTAATCATTAAAACGAAATTCCTAACAGTGACGGATAGACGCATGTAAACCGTTAGGCCTATAACCTGGTCCGCTAAGGCTGTCCGATCGCTAATCGCGCTCAACTTACACGAGCCACCTCCCCGCCAAGATACTGCCTAGCCGCATGCTGGCGTAGCAATCCTTTCCACACACGTTGAATACTCCTCCACACTCAGACTTTGTATATTGGAGCTCACCGGATAGGTGACTGAGCCCCGACGTTTTGGGCTTAGCAAGGTTGAGGAGTAGTCAGGCAGCCTGTTACAGTGAAAGGAGACACGAGGCAGACTCGGTGTGCGCATCGGAATAAAACGCTGAAGCGAGTCGTTGGGCCAATAACATCACAATAGAGTCTACGCCAGGCGAGTAATATTCGGGAATTGCAGCTCTCCGCATGTCATAAGCGCATCCTGAGCACCGCAACATCCACCCAAGCTTTTCTCTTAACGAAGGGTGCATCAACTCTCAACCCCTCTGGTAAGTGTACAGGTGTGACTGGCAGCATTCCACTTATATGCTGATCGAGCCGATATTTACGGAAAATTGTCCACCCGATGACCACATACTCCTATAGCCTGTTTCCGCACGTTTGGGTTTTGTTGCTGCCCATGAAGGGGTCTATAACAAAAAACATCCCAACGCCGGTAAAAATCGACTTATAAGGGCCCGGAGTAGACAGACTCTAAACCCCGCCATCTGTTTAGGCAGTCCAATTCCTTAAAGGTCAC
seq00011   TAGCAGGGCCTAAAACCTAGATACATGCCCAATTAGTGAAAATGGTCCTCTTCTGGTCTGCCCACTTTGCTCTACCGGCGTTGTGCCCTCATGTTTGATCTGTCTAGATCGAGTCATGTACGACGGGTTCCCCCGACGGTGAAGGATCATACGTGTAGGAACCGACGCGGCCATCTAAAAAGCTGGGACGAACGGAACTAGGGCCCTCGTTTCCGGGGGAGGTGTACTTCACATTTCAACTCGGAGCAGCCCATTGCAGGATGACAGTTCGTAGAATCCAGGAGAGGCAGACTCGTGGGATTGCGTCGATTACTACGCCGACTTGCAAGGCTTCCATAACGCTATTCTCTGTGTAACATATTGATACGTTCCAAACGAGTGTCAAGAGGACTCAGACGGACAAAACCCCATGAATCGGAGAAGTACGCAGGACTCTGCGCATCTCGGTCGACACGGACTATGAGTCGGAGACAGGGTATCCGAGTTTACGCTGTTCGAACGGTTTAACTTTGAACAGGCCCGTGGGTTTAAGCACCGGGGTGGGTTCGCAGGGCGCTGCTATACAGTTCAAACTTGAGCGGAACGTGAGCCACTTGTACTCGTATATGGAAGCCAAACTCGTACTAATCTCCTGTTAGACTCATGACTGACCCAGTTCGTGCCACGTCGTACCTGCCGCCATCTCATAGCACCAAGCCACCAGCGATTTTTACCCGGGGGGCCGCGAACTGAGGCCAATTCGGCGTTAAACTCATCCTTACTCCGTGGGCCAGTTGCTAGGCACAGACAGCTAGCGTGCTGTTCTCTTCTGCCCGATTCATTTCTTACATGAAAGGTACTGACGTCGCTGCGTTTACCGAATGGCTCTATGACACCTCGGATAGGGAGGAACTGCCGGTGGAATTAATGCCGTGATAGTCGTGCTGGTAATTCGGCGAAAGAGATGCTCCAGGTAGGCCGAGTCGCATCCCCCTAGAGGAGGCGCCCCCCTTTGGAATACCGGGCAGCCGTAATTGTCAGGGAACTTGTCACATGTATTTCACAGCAACATGCTTGATCCGACGGAACCTCGAGGAGCGAATTTTGCTTCACTAACCAAATGTTTCAATAGCTCAATCCTGAAAGCGTTTTACGCACCATTGGATTTGGGCCCTCCGCGAATTTCACCTCCCGTCGTCGCGGGGCGCCGACTAGGACTATACCCCTAGGTGTCTGAAGGTAGCTAGATAACTGTGCGATTGGAAGGATGGGGTCAAGGGGTGCGTAACGCCGCGACGAGCCTCTCGAATAGGACGGAACTTTAAGACCCGTCATGTTGAAGATGACACGAGGGTAATAAAGGAACAACCTCTACAGGTGCCTACTGACGGGAAAAACAGCTTAAGGTGAACGACTTGATGAGCAGGGACCAATCCAGTGCGCCTTCGAATTCCCCACTCAAACGGAGTTTAGCGGGATATCAATGCCCAGTAGGCATTAAGATCGAAATTTATCTACGAGAGACCGAGAAGCAACATGTACTCACATTTTCCACGGTAATCATTAAAACGAAATTCCTAACAGTGACGGATAGACGCATGTAAACCGTTAGGCCTATAACCTGGTCCGCTAAGGCTGTCCGATCGCTAATCGCGCTCAACTTACACGAGCCACCTCCCCGCCAAGATACTGCCTAGCCGCATGCTGGCGTAGCAATCCTTTCCACACACGTTGAATACTCCTCCACACTCAGACTTTGTATATTGGAGCTCACCGGATAGGTGACTGAGCCCCGACGTTTTGGGCTTAGCAAGGTTGAGGAGTAGTCAGGCAGCCTGTTACAGTGAAAGGAGACACGAGGCAGACTCGGTGTGCGCATCGGAATAAAACGCTGAAGCGAGTCGTTGGGCCAATAACATCACAATAGAGTCTACGCCAGGCGAGTAATATTCGGGAATTGCAGCTCTCCGCATGTCATAAGCGCATCCTGAGCACCGCAACATCCACCCAAGCTTTTCTCTTAACGAAGGGTGCATCAACTCTCAACCCCTCTGGTAAGTGTACAGGTGTGACTGGCAGCATTCCACTTATATGCTGATCGAGCCGATATTTACGGAAAATTGTCCACCCGATGACCACATACTCCTATAGCCTGTTTCCGCACGTTTGGGTTTTGTTGCTGCCCATGAAGGGGTCTATAACAAAAAACATCCCAACGCCGGTAAAAATCGACTTATAAGGGCCCGGAGTAGACAGACTCTAAACCCCGCCATCTGTTTAGGCAGTCCAATTCCTTAAAGGTCAC
seq00012   TAGCAGGGCCTAAAACCTAGATACATGCCCAATTAGTGAAAATGGTCCTCTTCTGGTCTGCCCACTTTGCTCTACCGGCGTTGTGCCCTCATGTTTGATCTGTCTAGATCGAGTCATGTACGACGGGTTCCCCCGACGGTGAAGGATCATACGTGTAGGAACCGACGCGGCCATCTAAAAAGCTGGGACGAACGGAACTAGGGCCCTCGTTTCCGGGGGAGGTGTACTTCACATTTCAACTCGGAGCAGCCCATTGCAGGATGACAGTTCGTAGAATCCAGGAGAGGCAGACTCGTGGGATTGCGTCGATTACTACGCCGACTTGCAAGGCTTCCATAACGCTATTCTCTGTGTAACATATTGATACGTTCCAAACGAGTGTCAAGAGGACTCAGACGGACAAAACCCCATGAATCGGAGAAGTACGCAGGACTCTGCGCATCTCGGTCGACACGGACTATGAGTCGGAGACAGGGTATCCGAGTTTACGCTGTTCGAACGGTTTAACTTTGAACAGGCCCGTGGGTTTAAGCACCGGGGTGGGTTCGCAGGGCGCTGCTATACAGTTCAAACTTGAGCGGAACGTGAGCCACTTGTACTCGTATATGGAAGCCAAACTCGTACTAATCTCCTGTTAGACTCATGACTGACCCAGTTCGTGCCACGTCGTACCTGCCGCCATCTCATAGCACCAAGCCACCAGCGATTTTTACCCGGGGGGCCGCGAACTGAGGCCAATTCGGCGTTAAACTCATCCTTACTCCGTGGGCCAGTTGCTAGGCACAGACAGCTAGCGTGCTGTTCTCTTCTGCCCGATTCATTTCTTACATGAAAGGTACTGACGTCGCTGCGTTTACCGAATGGCTCTATGACACCTCGGATAGGGAGGAACTGCCGGTGGAATTAATGCCGTGATAGTCGTGCTGGTAATTCGGCGAAAGAGATGCTCCAGGTAGGCCGAGTCGCATCCCCCTACAGGAGGCGCCCCCCTTTGGAATACCGGGCAGCCGTAATTGTCAGGGAACTTGTCACATGTATTTCACAGCAACATGCTTGATCCGACGGAACCTCGAGGAGCGAATTTTGCTTCACTAACCAAATGTTTCAATAGCTCAATCCTGAAAGCGTTTTACGCACCATTGGATTTGGGCCCTCCGCGAATTTCACCTCCCGTCGTCGCGGGGCGCCGACTAGGACTATACCCCTAGGTGTCTGAAGGTAGCTAGATAACTGTGCGATTGGAAGGATGGGGTCAAGGGGTGCGTAACGCCGCGACGAGCCTCTCGAATAGGACGGAACTTTAAGACCCGTCATGTTGAAGATGACACGAGGGTAATAAAGGAACAACCTCTACAGGTGCCTACTGACGGGAAAAACAGCTTAAGGTGAACGACTTGATGAGCAGGGACCAATCCAGTGCGCCTTCGAATTCCCCACTCAAACGGAGTTTAGCGGGATATCAATGCCCAGTAGGCATTAAGATCGAAATTTATCTACGAGAGACCGAGAAGCAACATGTACTCACATTTTCCACGGTAATCATTAAAACGAAATTCCTAACAGTGACGGATAGACGCATGTAAACCGTTAGGCCTATAACCTGGTCCGCTAAGGCTGTCCGATCGCTAATCGCGCTCAACTTACACGAGCCACCTCCCCGCCAAGATACTGCCTAGCCGCATGCTGGCGTAGCAATCCTTTCCACACACGTTGAATACTCCTCCACACTCAGACTTTGTATATTGGAGCTCACCGGATAGGTGACTGAGCCCCGACGTTTTGGGCTTAGCAAGGTTGAGGAGTAGTCAGGCAGCCTGTTACAGTGAAAGGAGACACGAGGCAGACTCGGTGTGCGCATCGGAATAAAACGCTGAAGCGAGTCGTTGGGCCAATAACATCACAATAGAGTCTACGCCAGGCGAGTAATATTCGGGAATTGCAGCTCTCCGCATGTCATAAGCGCATCCTGAGCACCGCAACATCCACCCAAGCTTTTCTCTTAACGAAGGGTGCATCAACTCTCAACCCCTCTGGTAAGTGTACAGGTGTGACTGGCAGCATTCCACTTATATGCTGATCGAGCCGATATTTACGGAAAATTGTCCACCCGATGACCACATACTCCTATAGCCTGTTTCCGCACGTTTGGGTTTTGTTGCTGCCCATGAAGGGGTCTATAACAAAAAACATCCCAACGCCGGTAAAAATCGACTTATAAGGGCCCGGAGTAGACAGACTCTAAACCCCGCCATCTGTTTAGGCAGTCCAATTCCTTAAAGGTCAC
seq00013   TAGCAGGGCCTAAAACCTAGATACATGCCCAATTAGTGAAAATGGTCCTCTTCTGGTCTGCCCACTTTGCTCTACCGGCGTTGTGCCCTCATGTTTGATCTGTCTAGATCGAGTCATGTACGACGGGTTCCCCCGACGGTGAAGGATCATACGTGTAGGAACCGACGCGGCCATCTAAAAAGCTGGGACGAACGGAACTAGGGCCCTCGTTTCCGGGGGAGGTGTACTTCACATTTCAACTCGGAGCAGCCCATTGCAGGATGACAGTTCGTAGAATCCAGGAGAGGCAGACTCGTGGGATTGCGTCGATTACTACGCCGACTTGCAAGGCTTCCATAACGCTATTCTCTGTGTAACATATTGATACGTTCCAAACGAGTGTCAAGAGGACTCAGACGGACAAAACCCCATGAATCGGAGAAGTACGCAGGACTCTGCGCATCTCGGTCGACACGGACTATGAGTCGGAGACAGGGTATCCGAGTTTACGCTGTTCGAACGGTTTAACTTTGAACAGGCCCGTGGGTTTAAGCACCGGGGTGGGTTCGCAGGGCGCTGCTATACAGTTCAAACTTGAGCGGAACGTGAGCCACTTGTACTCGTATATGGAAGCCAAACTCGTACTAATCTCCTGTTAGACTCATGACTGACCCAGTTCGTGCCACGTCGTACCTGCCGCCATCTCATAGCACCAAGCCACCAGCGATTTTTACCCGGGGGGCCGCGAACTGAGGCCAATTCGGCGTTAAACTCATCCTTACTCCGTGGGCCAGTTGCTAGGCACAGACAGCTAGCGTGCTGTTCTCTTCTGCCCGATTCATTTCTTACATGAAAGGTACTGACGTCGCTGCGTTTACCGAATGGCTCTATGACACCTCGGATAGGGAGGAACTGCCGGTGGAATTAATGCCGTGATAGTCGTGCTGGTAATTCGGCGAAAGAGATGCTCCAGGTAGGCCGAGTCGCATCCCCCTACAGGAGGCGCCCCCCTTTGGAATACCGGGCAGCCGTAATTGTCAGGGAACTTGTCACATGTATTTCACAGCAACATGCTTGATCCGACGGAACCTCGAGGAGCGAATTTTGCTTCACTAACCAAATGTTTCAATAGCTCAATCCTGAAAGCGTTTTACGCACCATTGGATTTGGGCCCTCCGCGAATTTCACCTCCCGTCGTCGCGGGGCGCCGACTAGGACTATACCCCTAGGTGTCTGAAGGTAGCTAGATAACTGTGCGATTGGAAGGATGGGGTCAAGGGGTGCGTAACGCCGCGACGAGCCTCTCGAATAGGACGGAACTTTAAGACCCGTCATGTTGAAGATGACACGAGGGTAATAAAGGAACAACCTCTACAGGTGCCTACTGACGGGAAAAACAGCTTAAGGTGAACGACTTGATGAGCAGGGACCAATCCAGTGCGCCTTCGAATTCCCCACTCAAACGGAGTTTAGCGGGATATCAATGCCCAGTAGGCATTAAGATCGAAATTTATCTACGAGAGACCGAGAAGCAACATGTACTCACATTTTCCACGGTAATCATTAAAACGAAATTCCTAACAGTGACGGATAGACGCATGTAAACCGTTAGGCCTATAACCTGGTCCGCTAAGGCTGTCCGATCGCTAATCGCGCTCAACTTACACGAGCCACCTCCCCGCCAAGATACTGCCTAGCCGCATGCTGGCGTAGCAATCCTTTCCACACACGTTGAATACTCCTCCACACTCAGACTTTGTATATTGGAGCTCACCGGATAGGTGACTGAGCCCCGACGTTTTGGGCTTAGCAAGGTTGAGGAGTAGTCAGGCAGCCTGTTACAGTGAAAGGAGACACGAGGCAGACTCGGTGTGCGCATCGGAATAAAACGCTGAAGCGAGTCGTTGGGCCAATAACATCACAATAGAGTCTACGCCAGGCGAGTAATATTCGGGAATTGCAGCTCTCCGCATGTCATAAGCGCATCCTGAGCACCGCAACATCCACCCAAGCTTTTCTCTTAACGAAGGGTGCATCAACTCTCAACCCCTCTGGTAAGTGTACAGGTGTGACTGGCAGCATTCCACTTATATGCTGATCGAGCCGATATTTACGGAAAATTGTCCACCCGATGACCACATACTCCTATAGCCTGTTTCCGCACGTTTGGGTTTTGTTGCTGCCCATGAAGGGGTCTATAACAAAAAACATCCCAACGCCGGTAAAAATCGACTTATAAGGGCCCGGAGTAGACAGACTCTAAACCCCGCCATCTGTTTAGGCAGTCCAATTCCTTAAAGGTCAC
seq00014   TAGCAGGGCCTAAAACCTAGATACATGCCCAATTAGTGAAAATGGTCCTCTTCTGGTCTGCCCACTTTGCTCTACCGGCGTTGTGCCCTCATGTTTGATCTGTCTAGATCGAGTCATGTACGACGGGTTCCCCCGACGGTGAAGGATCATACGTGTAGGAACCGACGCGGCCATCTAAAAAGCTGGGACGAACGGAACTAGGGCCCTCGTTTCCGGGGGAGGTGTACTTCACATTTCAACTCGGAGCAGCCCATTGCAGGATGACAGTTCGTAGAATCCAGGAGAGGCAGACTCGTGGGATTGCGTCGATTACTACGCCGACTTGCAAGGCTTCCATAACGCTATTCTCTGTGTAACATATTGATACGTTCCAAACGAGTGTCAAGAGGACTCAGACGGACAAAACCCCATGAATCGGAGAAGTACGCAGGACTCTGCGCATCTCGGTCGACACGGACTATGAGTCGGAGACAGGGTATCCGAGTTTACGCTGTTCGAACGGTTTAACTTTGAACAGGCCCGTGGGTTTAAGCACCGGGGTGGGTTCGCAGGGCGCTGCTATACAGTTCAAACTTGAGCGGAACGTGAGCCACTTGTACTCGTATATGGAAGCCAAACTCGTACTAATCTCCTGTTAGACTCATGACTGACCCAGTTCGTGCCACGTCGTACCTGCCGCCATCTCATAGCACCAAGCCACCAGCGATTTTTACCCGGGGGGCCGCGAACTGAGGCCAATTCGGCGTTAAACTCATCCTTACTCCGTGGGCCAGTTGCTAGGCACAGACAGCTAGCGTGCTGTTCTCTTCTGCCCGATTCATTTCTTACATGAAAGGTACTGACGTCGCTGCGTTTACCGAATGGCTCTATGACACCTCGGATAGGGAGGAACTGCCGGTGGAATTAATGCCGTGATAGTCGTGCTGGTAATTCGGCGAAAGAGATGCTCCAGGTAGGCCGAGTCGCATCCCCCTACAGGAGGCGCCCCCCTTTGGAATACCGGGCAGCCGTAATTGTCAGGGAACTTGTCACATGTATTTCACAGCAACATGCTTGATCCGACGGAACCTCGAGGAGCGAATTTTGCTTCACTAACCAAATGTTTCAATAGCTCAATCCTGAAAGCGTTTTACGCACCATTGGATTTGGGCCCTCCGCGAATTTCACCTCCCGTCGTCGCGGGGCGCCGACTAGGACTATACCCCTAGGTGTCTGAAGGTAGCTAGATAACTGTGCGATTGGAAGGATGGGGTCAAGGGGTGCGTAACGCCGCGACGAGCCTCTCGAATAGGACGGAACTTTAAGACCCGTCATGTTGAAGATGACACGAGGGTAATAAAGGAACAACCTCTACAGGTGCCTACTGACGGGAAAAACAGCTTAAGGTGAACGACTTGATGAGCAGGGACCAATCCAGTGCGCCTTCGAATTCCCCACTCAAACGGAGTTTAGCGGGATATCAATGCCCAGTAGGCATTAAGATCGAAATTTATCTACGAGAGACCGAGAAGCAACATGTACTCACATTTTCCACGGTAATCATTAAAACGAAATTCCTAACAGTGACGGATAGACGCATGTAAACCGTTAGGCCTATAACCTGGTCCGCTAAGGCTGTCCGATCGCTAATCGCGCTCAACTTACACGAGCCACCTCCCCGCCAAGATACTGCCTAGCCGCATGCTGGCGTAGCAATCCTTTCCACACACGTTGAATACTCCTCCACACTCAGACTTTGTATATTGGAGCTCACCGGATAGGTGACTGAGCCCCGACGTTTTGGGCTTAGCAAGGTTGAGGAGTAGTCAGGCAGCCTGTTACAGTGAAAGGAGACACGAGGCAGACTCGGTGTGCGCATCGGAATAAAACGCTGAAGCGAGTCGTTGGGCCAATAACATCACAATAGAGTCTACGCCAGGCGAGTAATATTCGGGAATTGCAGCTCTCCGCATGTCATAAGCGCATCCTGAGCACCGCAACATCCACCCAAGCTTTTCTCTTAACGAAGGGTGCATCAACTCTCAACCCCTCTGGTAAGTGTACAGGTGTGACTGGCAGCATTCCACTTATATGCTGATCGAGCCGATATTTACGGAAAATTGTCCACCCGATGACCACATACTCCTATAGCCTGTTTCCGCACGTTTGGGTTTTGTTGCTGCCCATGAAGGGGTCTATAACAAAAAACATCCCAACGCCGGTAAAAATCGACTTATAAGGGCCCGGAGTAGACAGACTCTAAACCCCGCCATCTGTTTAGGCAGTCCAATTCCTTAAAGGTCAC
seq00015   TAGCAGGGCCTAAAACCTAGATACATGCCCAATTAGTGAAAATGGTCCTCTTCTGGTCTGCCCACTTTGCTCTACCGGCGTTGTGCCCTCATGTTTGATCTGTCTAGATCGAGTCATGTACGACGGGTTCCCCCGACGGTGAAGGATCATACGTGTAGGAACCGACGCGGTCATCTAAAAAGCAGGGACGAACGGAATTAGGGCCCTCGTTTCCGGGGGAGGTGTACTTCACATTTCAACTCGGAGCAGCCCATTGCAGGATGACAGTTCGTAGAATCCAGGAGAGGCAGACTCGTGGGATTGCGTCGATTACTACGCCGACTTGCAAGGCTTCCATAACGCTATTCTCTGTGTAACATATTGATACGTTCCAAACGAGTGTCAAGAGGACTCAGACGGACAAAACCCCATGAATCGGAGAAGTACGCAGGACTCTGCGCATCTCGGTCGACACGGACTATGAGTCGGAGACAGGGTATCCGAGTTTACGCTGTTCGAACGGTTTAACTTTGAACAGGCCCGTGGGTTTAAGCACCGGGGTGGGTTCGCAGGGCGCTGCTATACAGTTCAAACTTGAGCGGAACGTGAGCCACTTGTACTCGTATATGGAAGCCAAACTCGTACTAATCTCCTGTTAGACTCATGACTGACCCAGTTCGTGCCACGTCGTACCTGCCGCCATCTCATAGCACCAAGCCACCAGCGATTTTTACCCGGGGGGCCGCGAACTGAGGCCAATTCGGCGTTAAACTCATCCTTACTCCGTGGGCCAGTTGCTAGGCACAGACAGCTAGCGTGCTGTTCTCTTCTGCCCGATTCATTTCTTACATGAAAGGTACTGACGTCGCTGCGTTTACCGAATGGCTCTATGACACCTCGGATAGGGAGAAACTGCCGGTGGAATTAATGCCGTGATAGTCGTGCTGGTAATTCGGCGAAAGAGATGCTCCAGGTAGGCCGAGTCGCATCCCCCTACAGGAGGCGCCCCCCTTTGGAATACCGGGCAGCCGTAATTGTCAGGGAACTTGTCACATGTATTTCACAGCAACATGCTTGATCCGACGGAACCTCGAGGAGCGAATTTTGCTTCACTAACCAAATGTTTCAATAGCTCAATCCTGAAAGCGTTTTACGCACCATTGGATTTGGGCCCTCCGCGAATTTCACCTCCCGTCGTCGCGGGGCGCCGACTAGGACTATACCCCTAGGTGTCTGAAGGTAGCTAGATAACTGTGCGATTGGAAGGATGGGGTCAAGGGGTGCGTAACGCCGCGACGAGCCTCTCGAATAGGACGGAACTTTAAGACCCGTCATGTTGAAGATGACACGAGGGTAATAAAGGAACAACCTCTACAGGTGCCTACTGACGGGAAAAACAGCTTAAGGTGAACGACTTGATGAGCAGGGACCAATCCAGTGCGCCTTCGAATTCCCCACTCAAACGGAGTTTAGCGGGATATCAATGCCCAGTAGGCATTAAGATCGAAATTTATCTACGAGAGACCGAGAAGCAACATGTACTCACATTTTCCACGGTAATCATTAAAACGAAATTCCTAACAGTGACGGATAGACGCATGTAAACCGTTAGGCCTATAACCTGGTCCGCTAAGGCTGTCCGATCGCTAATCGCGCTCAACTTACACGAGCCACCTCCCCGCCAAGATACTGCCTAGCCGCATGCTGGCGTAGCAATCCTTTCCACACACGTTGAATACTCCTCCACACTCAGACTTTGTATATTGGAGCTCACCGGATAGGTGACTGAGCCCCGACGTTTTGGGCTTAGCAAGGTTGAGGAGTAGTCAGGCAGCCTGTTACAGTGAAAGGAGACACGAGGCAGACTCGGTGTGCGCATCGGAATAAAACGCTGAAGCGAGTCGTTGGGCCAATAACATCACAATAGAGTCTACGCCAGGCGAGTAATATTCGGGAATTGCAGCTCTCCGCATGTCATAAGCGCATCCTGAGCACCGCAACATCCACCCAAGCTTTTCTCTTAACGAAGGGTGCATCAACTCTCAACCCCTCTGGTAAGTGTACAGGTGTGACTGGCAGCATTCCACTTATATGCTGATCGAGCCGATATTTACGGAAAATTGTCCACCCGATGACCACATACTCCTATAGCCTGTTTCCGCACGTTTGGGTTTTGTTGCTGCCCATGAAGGGGTCTATAACAAAAAACATCCCAACGCCGGTAAAAATCGACTTATAAGGGCCCGGAGTAGACAGACTCTAAACCCCGCCATCTGTTTAGGCAGTCCAATTCCTTAAAGGTCAC
seq00016   TAGCAGGGCCTAAAACCTAGATACATGCCCAATTAGTGAAAATGGTCCTCTTCTGGTCTGCCCACTTTGCTCTACCGGCGTTGTGCCCTCATGTTTGATCTGTCTAGATCGAGTCATGTACGACGGGTTCCCCCGACGGTGAAGGATCATACGTGTAGGAACCGACGCGGCCATCTAAAAAGCTGGGACGAACGGAACTAGGGCCCTCGTTTCCGGGGGAGGTGTACTTCACATTTCAACTCGGAGCAGCCCATTGCAGGATGACAGTTCGTAGAATCCAGGAGAGGCAGACTCGTGGGATTGCGTCGATTACTACGCCGACTTGCAAGGCTTCCATAACGCTATTCTCTGTGTAACATATTGATACGTTCCAAACGAGTGTCAAGAGGACTCAGACGGACAAAACCCCATGAATCGGAGAAGTACGCAGGACTCTGCGCATCTCGGTCGACACGGACTATGAGTCGGAGACAGGGTATCCGAGTTTACGCTGTTCGAACGGTTTAACTTTGAACAGGCCCGTGGGTTTAAGCACCGGGGTGGGTTCGCAGGGCGCTGCTATACAGTTCAAACTTGAGCGGAACGTGAGCCACTTGTACTCGTATATGGAAGCCAAACTCGTACTAATCTCCTGTTAGACTCATGACTGACCCAGTTCGTGCCACGTCGTACCTGCCGCCATCTCATAGCACCAAGCCACCAGCGATTTTTACCCGGGGGGCCGCGAACTGAGGCCAATTCGGCGTTAAACTCATCCTTACTCCGTGGGCCAGTTGCTAGGCACAGACAGCTAGCGTGCTGTTCTCTTCTGCCCGATTCATTTCTTACATGAAAGGTACTGACGTCGCTGCGTTTACCGAATGGCTCTATGACACCTCGGATAGGGAGGAACTGCCGGTGGAATTAATGCCGTGATAGTCGTGCTGGTAATTCGGCGAAAGAGATGCTCCAGGTAGGCCGAGTCGCATCCCCCTACAGGAGGCGCCCCCCTTTGGAATACCGGGCAGCCGTAATTGTCAGGGAACTTGTCACATGTATTTCACAGCAACATGCTTGATCCGACGGAACCTCGAGGAGCGAATTTTGCTTCACTAACCAAATGTTTCAATAGCTCAATCCTGAAAGCGTTTTACGCACCATTGGATTTGGGCCCTCCGCGAATTTCACCTCCCGTCGTCGCGGGGCGCCGACTAGGACTATACCCCTAGGTGTCTGAAGGTAGCTAGATAACTGTGCGATTGGAAGGATGGGGTCAAGGGGTGCGTAACGCCGCGACGAGCCTCTCGAATAGGACGGAACTTTAAGACCCGTCATGTTGAAGATGACACGAGGGTAATAAAGGAACAACCTCTACAGGTGCCTACTGACGGGAAAAACAGCTTAAGGTGAACGACTTGATGAGCAGGGACCAATCCAGTGCGCCTTCGAATTCCCCACTCAAACGGAGTTTAGCGGGATATCAATGCCCAGTAGGCATTAAGATCGAAATTTATCTACGAGAGACCGAGAAGCAACATGTACTCACATTTTCCACGGTAATCATTAAAACGAAATTCCTAACAGTGACGGATAGACGCATGTAAACCGTTAGGCCTATAACCTGGTCCGCTAAGGCTGTCCGATCGCTAATCGCGCTCAACTTACACGAGCCACCTCCCCGCCAAGATACTGCCTAGCCGCATGCTGGCGTAGCAATCCTTTCCACACACGTTGAATACTCCTCCACACTCAGACTTTGTATATTGGAGCTCACCGGATAGGTGACTGAGCCCCGACGTTTTGGGCTTAGCAAGGTTGAGGAGTAGTCAGGCAGCCTGTTACAGTGAAAGGAGACACGAGGCAGACTCGGTGTGCGCATCGGAATAAAACGCTGAAGCGAGTCGTTGGGCCAATAACATCACAATAGAGTCTACGCCAGGCGAGTAATATTCGGGAATTGCAGCTCTCCGCATGTCATAAGCGCATCCTGAGCACCGCAACATCCACCCAAGCTTTTCTCTTAACGAAGGGTGCATCAACTCTCAACCCCTCTGGTAAGTGTACAGGTGTGACTGGCAGCATTCCACTTATATGCTGATCGAGCCGATATTTACGGAAAATTGTCCACCCGATGCCCACATACTCCTATAGCCTGTTTCCGCACGTTTGGGTTTTGTTGCTGCCCATGAAGGGGTCTATAACAAAAAACATCCCAACGCCGGTAAAAATCGACTTATAAGGGCCCGGAGTAGACAGACTCTAAACCCCGCCATCTGTTTAGGCAGTCCAATTCCTTAAAGGTCAC
seq00017   TAGCAGGGCCTAAAACCTAGATACATGCCCAATTAGTGAAAATGGTCCTCTTCTGGTCTGCCCACTTTGCTCTACCGGCGTTGTGCCCTCATGTTTGATCTGTCTAGATCGAGTCATGTACGACGGGTTCCCCCGACGGTGAAGGATCATACGTGTAGGAACCGACGCGGCCATCTAAAAAGCTGGGACGAACGGAACTAGGGCCCTCGTTTCCGGGGGAGGTGTACTTCACATTTCAACTCGGAGCAGCCCATTGCAGGATGACAGTTCGTAGAATCCAGGAGAGGCAGACTCGTGGGATTGCGTCGATTACTACGCCGACTTGCAAGGCTTCCATAACGCTATTCTCTGTGTAACATATTGATACGTTCCAAACGAGTGTCAAGAGGACTCAGACGGACAAAACCCCATGAATCGGAGAAGTACGCAGGACTCTGCGCATCTCGGTCGACACGGACTATGAGTCGGAGACAGGGTATCCGAGTTTACGCTGTTCGAACGGTTTAACTTTGAACAGGCCCGTGGGTTTAAGCACCGGGGTGGGTTCGCAGGGCGCTGCTATACAGTTCAAACTTGAGCGGAACGTGAGCCACTTGTACTCGTATATGGAAGCCAAACTCGTACTAATCTCCTGTTAGACTCATGACTGACCCAGTTCGTGCCACGTCGTACCTGCCGCCATCTCATAGCACCAAGCCACCAGCGATTTTTACCCGGGGGGCCGCGAACTGAGGCCAATTCGGCGTTAAACTCATCCTTACTCCGTGGGCCAGTTGCTAGGCACAGACAGCTAGCGTGCTGTTCTCTTCTGCCCGATTCATTTCTTACATGAAAGGTACTGACGTCGCTGCGTTTACCGAATGGCTCTATGACACCTCGGATAGGGAGGAACTGCCGGTGGAATTAATGCCGTGATAGTCGTGCTGGTAATTCGGCGAAAGAGATGCTCCAGGTAGGCCGAGTCGCATCCCCCTACAGGAGGCGCCCCCCTTTGGAATACCGGGCAGCCGTAATTGTCAGGGAACTTGTCACATGTATTTCACAGCAACATGCTTGATCCGACGGAACCTCGAGGAGCGAATTTTGCTTCACTAACCAAATGTTTCAATAGCTCAATCCTGAAAGCGTTTTACGCACCATTGGATTTGGGCCCTCCGCGAATTTCACCTCCCGTCGTCGCGGGGCGCCGACTAGGACTATACCCCTAGGTGTCTGAAGGTAGCTAGATAACTGTGCGATTGGAAGGATGGGGTCAAGGGGTGCGTAACGCCGCGACGAGCCTCTCGAATAGGACGGAACTTTAAGACCCGTCATGTTGAAGATGACACGAGGGTAATAAAGGAACAACCTCTACAGGTGCCTACTGACGGGAAAAACAGCTTAAGGTGAACGACTTGATGAGCAGGGACCAATCCAGTGCGCCTTCGAATTCCCCACTCAAACGGAGTTTAGCGGGATATCAATGCCCAGTAGGCATTAAGATCGAAATTTATCTACGAGAGACCGAGAAGCAACATGTACTCACATTTTCCACGGTAATCATTAAAACGAAATTCCTAACAGTGACGGATAGACGCATGTAAACCGTTAGGCCTATAACCTGGTCCGCTAAGGCTGTCCGATCGCTAATCGCGCTCAACTTACACGAGCCACCTCCCCGCCAAGATACTGCCTAGCCGCATGCTGGCGTAGCAATCCTTTCCACACACGTTGAATACTCCTCCACACTCAGACTTTGTATATTGGAGCTCACCGGATAGGTGACTGAGCCCCGACGTTTTGGGCTTAGCAAGGTTGAGGAGTAGTCAGGCAGCCTGTTACAGTGAAAGGAGACACGAGGCAGACTCGGTGTGCGCATCGGAATAAAACGCTGAAGCGAGTCGTTGGGCCAATAACATCACAATAGAGTCTACGCCAGGCGAGTAATATTCGGGAATTGCAGCTCTCCGCATGTCATAAGCGCATCCTGAGCACCGCAACATCCACCCAAGCTTTTCTCTTAACGAAGGGTGCATCAACTCTCAACCCCTCTGGTAAGTGTACAGGTGTGACTGGCAGCATTCCACTTATATGCTGATCGAGCCGATATTTACGGAAAATTGTCCACCCGATGACCACATACTCCTATAGCCTGTTTCCGCACGTTTGGGTTTTGTTGCTGCCCATGAAGGGGTCTATAACAAAAAACATCCCAACGCCGGTAAAAATCGACTTATAAGGGCCCGGAGTAGACAGACTCTAAACCCCGCCATCTGTTTAGGCAGTCCAATTCCTTAAAGGTCAC
seq00018   TAGCAGGGCCTAAAACCTAGATACATGCCCAATTAGTGAAAATGGTCCTCTTCTGGTCTGCCCACTTTGCTCTACCGGCGTTGTGCCCTCATGTTTGATCTGTCTAGATCGAGTCATGTACGACGGGTTCCCCCGACGGTGAAGGATCATACGTGTAGGAACCGACGCGGCCATCTAAAAAGCTGGGACGAACGGAACTAGGGCCCTCGTTTCCGGGGGAGGTGTACTTCACATTTCAACTCGGAGCAGCCCATTGCAGGATGACAGTTCGTAGAATCCAGGAGAGGCAGACTCGTGGGATTGCGTCGATTACTACGCCGACTTGCAAGGCTTCCATAACGCTATTCTCTGTGTAACATATTGATACGTTCCAAACGAGTGTCAAGAGGACTCAGACGGACAAAACCCCATGAATCGGAGAAGTACGCAGGACTCTGCGCATCTCGGTCGACACGGACTATGAGTCGGAGACAGGGTATCCGAGTTTACGCTGTTCGAACGGTTTAACTTTGAACAGGCCCGTGGGTTTAAGCACCGGGGTGGGTTCGCAGGGCGCTGCTATACAGTTCAAACTTGAGCGGAACGTGAGCCACTTGTACTCGTATATGGAAGCCAAACTCGTACTAATCTCCTGTTAGACTCATGACTGACCCAGTTCGTGCCACGTCGTACCTGCCGCCATCTCATAGCACCAAGCCACCAGCGATTTTTACCCGGGGGGCCGCGAACTGAGGCCAATTCGGCGTTAAACTCATCCTTACTCCGTGGGCCAGTTGCTAGGCACAGACAGCTAGCGTGCTGTTCTCTTCTGCCCGATTCATTTCTTACATGAAAGGTACTGACGTCGCTGCGTTTACCGAAGGGCTCTATGACACCTCGGATAGGGAGGAACTGCCGGTGGAATTAATGCCGTGATAGTCGTGCTGGTAATTCGGCGAAAGAGATGCTCCAGGTAGGCCGAGTCGCATCCCCCTACAGGAGGCGCCCCCCTTTGGAATACCGGGCAGCCGTAATTGTCAGGGAACTTGTCACATGTATTTCACAGCAACATGCTTGATCCGACGGAACCTCGAGGAGCGAATTTTGCTTCACTAACCAAATGTTTCAATAGCTCAATCCTGAAAGCGTTTTACGCACCATTGGATTTGGGCCCTCCGCGAATTTCACCTCCCGTCGTCGCGGGGCGCCGACTAGGACTATACCCCTAGGTGTCTGAAGGTAGCTAGATAACTGTGCGATTGGAAGGATGGGGTCAAGGGGTGCGTAACGCCGCGACGAGCCTCTCGAATAGGACGGAACTTTAAGACCCGTCATGTTGAAGATGACACGAGGGTAATAAAGGAACAACCTCTACAGGTGCCTACTGACGGGAAAAACAGCTTAAGGTGAACGACTTGATGAGCAGGGACCAATCCAGTGCGCCTTCGAATTCCCCACTCAAACGGAGTTTAGCGGGATATCAATGCCCAGTAGGCATTAAGATCGAAATTTATCTACGAGAGACCGAGAAGCAACATGTACTCACATTTTCCACGGTAATCATTAAAACGAAATTCCTAACAGTGACGGATAGACGCATGTAAACCGTTAGGCCTATAACCTGGTCCGCTAAGGCTGTCCGATCGCTAATCGCGCTCAACTTACACGAGCCACCTCCCCGCCAAGATACTGCCTAGCCGCATGCTGGCGTAGCAATCCTTTCCACACACGTTGAATACTCCTCCACACTCAGACTTTGTATATTGGAGCTCACCGGATAGGTGACTGAGCCCCGACGTTTTGGGCTTAGCAAGGTTGAGGAGTAGTCAGGCAGCCTGTTACAGTGAAAGGAGACACGAGGCAGACTCGGTGTGCGCATCGGAATAAAACGCTGAAGCGAGTCGTTGGGCCAATAACATCACAATAGAGTCTACGCCAGGCGAGTAATATTCGGGAATTGCAGCTCTCCGCATGTCATAAGCGCATCCTGAGCACCGCAACATCCACCCAAGCTTTTCTCTTAACGAAGGGTGCATCAACTCTCAACCCCTCTGGTAAGTGTACAGGTGTGACTGGCAGCATTCCACTTATATGCTGATCGAGCCGATATTTACGGAAAATTGTCCACCCGATGACCACATACTCCTATAGCCTGTTTCCGCACGTTTGGGTTTTGTTGCTGCCCATGAAGGGGTCTATAACAAAAAACATCCCAACGCCGGTAAAAATCGACTTATAAGGGCCCGGAGTAGACAGACTCTAAACCCCGCCATCTGTTTAGGCAGTCCAATTCCTTAAAGGTCAC
seq00019   TAGCAGGGCCTAAAACCTAGATACATGCCCAATTAGTGAAAATGGTCCTCTTCTGGTCTGCCCACTTTGCTCTACCGGCGTTGTGCCCTCATGTTTGATCTGTCTAGATCGAGTCATGTACGACGGGTTCCCCCGACGGTGAAGGATCATACGTGTAGGAACCGACGCGGCCATCTAAAAAGCTGGGACGAACGGAACTAGGGCCCTCGTTTCCGGGGGAGGTGTACTTCACATTTCAACTCGGAGCAGCCCATTGCAGGATGACAGTTCGTAGAATCCAGGAGAGGCAGACTCGTGGGATTGCGTCGATTACTACGCCGACTTGCAAGGCTTCCATAACGCTATTCTCTGTGTAACATATTGATACGTTCCAAACGAGTGTCAAGAGGACTCAGACGGACAAAACCCCATGAATCGGAGAAGTACGCAGGACTCTGCGCATCTCGGTCGACACGGACTATGAGTCGGAGACAGGGTATCCGAGTTTACGCTGTTCGAACGGTTTAACTTTGAACAGGCCCGTGGGTTTAAGCACCGGGGTGGGTTCGCAGGGCGCTGCTATACAGTTCAAACTTGAGCGGAACGTGAGCCACTTGTACTCGTATATGGAAGCCAAACTCGTACTAATCTCCTGTTAGACTCATGACTGACCCAGTTCGTGCCACGTCGTACCTGCCGCCATCTCATAGCACCAAGCCACCAGCGATTTTTACCCGGGGGGCCGCGAACTGAGGCCAATTCGGCGTTAAACTCATCCTTACTCCGTGGGCCAGTTGCTAGGCACAGACAGCTAGCGTGCTGTTCTCTTCTGCCCGATTCATTTCTTACATGAAAGGTACTGACGTCGCTGCGTTTACCGAATGGCTCTATGACACCTCGGATAGGGAGGAACTGCCGGTGGAATTAATGCCGTGATAGTCGTGCTGGTAATTCGGCGAAAGAGATGCTCCAGGTAGGCCGAGTCGCATCCCCCTACAGGAGGCGCCCCCCTTTGGAATACCGGGCAGCCGTAATTGTCAGGGAACTTGTCACATGTATTTCACAGCAACATGCTTGATCCGACGGAACCTCGAGGAGCGAATTTTGCTTCACTAACCAAATGTTTCAATAGCTCAATCCTGAAAGCGTTTTACGCACCATTGGATTTGGGCCCTCCGCGAATTTCACCTCCCGTCGTCGCGGGGCGCCGACTAGGACTATACCCCTAGGTGTCTGAAGGTAGCTAGATAACTGTGCGATTGGAAGGATGGGGTCAAGGGGTGCGTAACGCCGCGACGAGCCTCTCGAATAGGACGGAACTTTAAGACCCGTCATGTTGAAGATGACACGAGGGTAATAAAGGAACAACCTCTACAGGTGCCTACTGACGGGAAAAACAGCTTAAGGTGAACGACTTGATGAGCAGGGACCAATCCAGTGCGCCTTCGAATTCCCCACTCAAACGGAGTTTAGCGGGATATCAATGCCCAGTAGGCATTAAGATCGAAATTTATCTACGAGAGACCGAGAAGCAACATGTACTCACATTTTCCACGGTAATCATTAAAACGAAATTCCTAACAGTGACGGATAGACGCATGTAAACCGTTAGGCCTATAACCTGGTCCGCTAAGGCTGTCCGATCGCTAATCGCGCTCAACTTACACGAGCCACCTCCCCGCCAAGATACTGCCTAGCCGCATGCTGGCGTAGCAATCCTTTCCACACACGTTGAATACTCCTCCACACTCAGACTTTGTATATTGGAGCTCACCGGATAGGTGACTGAGCCCCGACGTTTTGGGCTTAGCAAGGTTGAGGAGTAGTCAGGCAGCCTGTTACAGTGAAAGGAGACACGAGGCAGACTCGGTGTGCGCATCGGAATAAAACGCTGAAGCGAGTCGTTGGGCCAATAACATCACAATAGAGTCTACGCCAGGCGAGTAATATTCGGGAATTGCGGCTCTCCGCATGTCATAAGCGCATCCTGAGCACCGCAACATCCACCCAAGCTTTTCTCTTAACGAAGGGTGCATCAACTCTCAACCCCTCTGGTAAGTGTACAGGTGTGACTGGCAGCATTCCACTTATATGCTGATCGAGCCGATATTTACGGAAAATTGTCCACCCGATGACCACATACTCCTATAGCCTGTTTCCGCACGTTTGGGTTTTGTTGCTGCCCATGAAGGGGTCTATAACAAAAAACATCCCAACGCCGGTAAAAATCGACTTATAAGGGCCCGGAGTAGACAGACTCTAAACCCCGCCATCTGTTTAGGCAGTCCAATTCCTTAAAGGTCAC
seq00020   TAGCAGGGCCTAAAACCTAGATACATGCCCAATTAGTGAAAATGGTCCTCTTCTGGTCTGCCCACTTTGCTCTACCGGCGTTGTGCCCTCATGTTTGATCTGTCTAGATCGAGTCATGTACGACGGGTTCCCCCGACGGTGAAGGATCATACGTGTAGGAACCGACGCGGTCATCTAAAAAGCAGGGACGAACGGAATTAGGGCCCTCGTTTCCGGGGGAGGTGTACTTCACATTTCAACTCGGAGCAGCCCATTGCAGGATGACAGTTCGTAGAATCCAGGAGAGGCAGACTCGTGGGATTGCGTCGATTACTACGCCGACTTGCAAGGCTTCCATAACGCTATTCTCTGTGTAACATATTGATACGTTCCAAACGAGTGTCAAGAGGACTCAGACGGACAAAACCCCATGAATCGGAGAAGTACGCAGGACTCTGCGCATCTCGGTCGACACGGACTATGAGTCGGAGACAGGGTATCCGAGTTTACGCTGTTCGAACGGTTTAACTTTGAACAGGCCCGTGGGTTTAAGCACCGGGGTGGGTTCGCAGGGCGCTGCTATACAGTTCAAACTTGAGCGGAACGTGAGCCACTTGTACTCGTATATGGAAGCCAAACTCGTACTAATCTCCTGTTAGACTCATGACTGACCCAGTTCGTGCCACGTCGTACCTGCCGCCATCTCATAGCACCAAGCCACCAGCGATTTTTACCCGGGGGGCCGCGAACTGAGGCCAATTCGGCGTTAAACTCATCCTTACTCCGTGGGCCAGTTGCTAGGCACAGACAGCTAGCGTGCTGTTCTCTTCTGCCCGATTCATTTCTTACATGAAAGGTACTGACGTCGCTGCGTTTACCGAATGGCTCTATGACACCTCGGATAGGGAGAAACTGCCGGTGGAATTAATGCCGTGATAGTCGTGCTGGTAATTCGGCGAAAGAGATGCTCCAGGTAGGCCGAGTCGCATCCCCCTACAGGAGGCGCCCCCCTTTGGAATACCGGGCAGCCGTAATTGTCAGGGAACTTGTCACATGTATTTCACAGCAACATGCTTGATCCGACGGAACCTCGAGGAGCGAATTTTGCTTCACTAACCAAATGTTTCAATAGCTCAATCCTGAAAGCGTTTTACGCACCATTGGATTTGGGCCCTCCGCGAATTTCACCTCCCGTCGTCGCGGGGCGCCGACTAGGACTATACCCCTAGGTGTCTGAAGGTAGCTAGATAACTGTGCGATTGGAAGGATGGGGTCAAGGGGTGCGTAACGCCGCGACGAGCCTCTCGAATAGGACGGAACTTTAAGACCCGTCATGTTGAAGATGACACGAGGGTAATAAAGGAACAACCTCTACAGGTGCCTACTGACGGGAAAAACAGCTTAAGGTGAACGACTTGATGAGCAGGGACCAATCCAGTGCGCCTTCGAATTCCCCACTCAAACGGAGTTTAGCGGGATATCAATGCCCAGTAGGCATTAAGATCGAAATTTATCTACGAGAGACCGAGAAGCAACATGTACTCACATTTTCCACGGTAATCATTAAAACGAAATTCCTAACAGTGACGGATAGACGCATGTAAACCGTTAGGCCTATAACCTGGTCCGCTAAGGCTGTCCGATCGCTAATCGCGCTCAACTTACACGAGCCACCTCCCCGCCAAGATACTGCCTAGCCGCATGCTGGCGTAGCAATCCTTTCCACACACGTTGAATACTCCTCCACACTCAGACTTTGTATATTGGAGCTCACCGGATAGGTGACTGAGCCCCGACGTTTTGGGCTTAGCAAGGTTGAGGAGTAGTCAGGCAGCCTGTTACAGTGAAAGGAGACACGAGGCAGACTCGGTGTGCGCATCGGAATAAAACGCTGAAGCGAGTCGTTGGGCCAATAACATCACAATAGAGTCTACGCCAGGCGAGTAATATTCGGGAATTGCAGCTCTCCGCATGTCATAAGCGCATCCTGAGCACCGCAACATCCACCCAAGCTTTTCTCTTAACGAAGGGTGCATCAACTCTCAACCCCTCTGGTAAGTGTACAGGTGTGACTGGCAGCATTCCACTTATATGCTGATCGAGCCGATATTTACGGAAAATTGTCCACCCGATGACCACATACTCCTATAGCCTGTTTCCGCACGTTTGGGTTTTGTTGCTGCCCATGAAGGGGTCTATAACAAAAAACATCCCAACGCCGGTAAAAATCGACTTATAAGGGCCCGGAGTAGACAGACTCTAAACCCCGCCATCTGTTTAGGCAGTCCAATTCCTTAAAGGTCAC
seq00021   TAGCAGGGCCTAAAACCTAGATACATGCCCAATTAGTGAAAATGGTCCTCTTCTGGTCTGCCCACTTTGCTCTACCGGCGTTGTGCCCTCATGTTTGATCTGTCTAGATCGAGTCATGTACGACGGGTTCCCCCGACGGTGAAGGATCATACGTGTAGGAACCGACGCGGCCATCTAAAAAGCTGGGACGAACGGAACTAGGGCCCTCGTTTCCGGGGGAGGTGTACTTCACATTTCAACTCGGAGCAGCCCATTGCAGGATGACAGTTCGTAGAATCCAGGAGAGGCAGACTCGTGGGATTGCGTCGATTACTACGCCGACTTGCAAGGCTTCCATAACGCTATTCTCTGTGTAACATATTGATACGTTCCAAACGAGTGTCAAGAGGACTCAGACGGACAAAACCCCATGAATCGGAGAAGTACGCAGGACTCTGCGCATCTCGGTCGACACGGACTATGAGTCGGAGACAGGGTATCCGAGTTTACGCTGTTCGAACGGTTTAACTTTGAACAGGCCCGTGGGTTTAAGCACCGGGGTGGGTTCGCAGGGCGCTGCTATACAGTTCAAACTTGAGCGGAACGTGAGCCACTTGTACTCGTATATGGAAGCCAAACTCGTACTAATCTCCTGTTAGACTCATGACTGACCCAGTTCGTGCCACGTCGTACCTGCCGCCATCTCATAGCACCAAGCCACCAGCGATTTTTACCCGGGGGGCCGCGAACTGAGGCCAATTCGGCGTTAAACTCATCCTTACTCCGTGGGCCAGTTGCTAGGCACAGACAGCTAGCGTGCTGTTCTCTTCTGCCCGATTCATTTCTTACATGAAAGGTACTGACGTCGCTGCGTTTACCGAATGGCTCTATGACACCTCGGATAGGGAGGAACTGCCGGTGGAATTAATGCCGTGATAGTCGTGCTGGTAATTCGGCGAAAGAGATGCTCCAGGTAGGCCGAGTCGCATCCCCCTACAGGAGGCGCCCCCCTTTGGAATACCGGGCAGCCGTAATTGTCAGGGAACTTGTCACATGTATTTCACAGCAACATGCTTGATCCGACGGAACCTCGAGGAGCGAATTTTGCTTCACTAACCAAATGTTTCAATAGCTCAATCCTGAAAGCGTTTTACGCACCATTGGATTTGGGCCCTCCGCGAATTTCACCTCCCGTCGTCGCGGGGCGCCGACTAGGACTATACCCCTAGGTGTCTGAAGGTAGCTAGATAACTGTGCGATTGGAAGGATGGGGTCAAGGGGTGCGTAACGCCGCGACGAGCCTCTCGAATAGGACGGAACTTTAAGACCCGTCATGTTGAAGATGACACGAGGGTAATAAAGGAACAACCTCTACAGGTGCCTACTGACGGGAAAAACAGCTTAAGGTGAACGACTTGATGAGCAGGGACCAATCCAGTGCGCCTTCGAATTCCCCACTCAAACGGAGTTTAGCGGGATATCAATGCCCAGTAGGCATTAAGATCGAAATTTATCTACGAGAGACCGAGAAGCAACATGTACTCACATTTTCCACGGTAATCATTAAAACGAAATTCCTAACAGTGACGGATAGACGCATGTAAACCGTTAGGCCTATAACCTGGTCCGCTAAGGCTGTCCGATCGCTAATCGCGCTCAACTTACACGAGCCACCTCCCCGCCAAGATACTGCCTAGCCGCATGCTGGCGTAGCAATCCTTTCCACACACGTTGAATACTCCTCCACACTCAGACTTTGTATATTGGAGCTCACCGGATAGGTGACTGAGCCCCGACGTTTTGGGCTTAGCAAGGTTGAGGAGTAGTCAGGCAGCCTGTTACAGTGAAAGGAGACACGAGGCAGACTCGGTGTGCGCATCGGAATAAAACGCTGAAGCGAGTCGTTGGGCCAATAACATCACAATAGAGTCTACGCCAGGCGAGTAATATTCGGGAATTGCAGCTCTCCGCATGTCATAAGCGCATCCTGAGCACCGCAACATCCACCCAAGCTTTTCTCTTAACGAAGGGTGCATCAACTCTCAACCCCTCTGGTAAGTGTACAGGTGTGACTGGCAGCATTCCACTTATATGCTGATCGAGCCGATATTTACGGAAAATTGTCCACCCGATGACCACATACTCCTATAGCCTGTTTCCGCACGTTTGGGTTTTGTTGCTGCCCATGAAGGGGTCTATAACAAAAAACATCCCAACGCCGGTAAAAATCGACTTATAAGGGCCCGGAGTAGACAGACTCTAAACCCCGCCATCTGTTTAGGCAGTCCAATTCCTTAAAGGTCAC
seq00022   TAGCAGGGCCTAAAACCTAGATACATGCCCAATTAGTGAAAATGGTCCTCTTCTGGTCTGCCCACTTTGCTCTACCGGCGTTGTGCCCTCATGTTTGATCTGTCTAGATCGAGTCATGTACGACGGGTTCCCCCGACGGTGAAGGATCATACGTGTAGGAACCGACGCGGCCATCTAAAAAGCTGGGACGAACGGAACTAGGGCCCTCGTTTCCGGGGGAGGTGTACTTCACATTTCAACTCGGAGCAGCCCATTGCAGGATGACAGTTCGTAGAATCCAGGAGAGGCAGACTCGTGGGATTGCGTCGATTACTACGCCGACTTGCAAGGCTTCCATAACGCTATTCTCTGTGTAACATATTGATACGTTCCAAACGAGTGTCAAGAGGACTCAGACGGACAAAACCCCATGAATCGGAGAAGTACGCAGGACTCTGCGCATCTCGGTCGACACGGACTATGAGTCGGAGACAGGGTATCCGAGTTTACGCTGTTCGAACGGTTTAACTTTGAACAGGCCCGTGGGTTTAAGCACCGGGGTGGGTTCGCAGGGCGCTGCTATACAGTTCAAACTTGAGCGGAACGTGAGCCACTTGTACTCGTATATGGAAGCCAAACTCGTACTAATCTCCTGTTAGACTCATGACTGACCCAGTTCGTGCCACGTCGTACCTGCCGCCATCTCATAGCACCAAGCCACCAGCGATTTTTACCCGGGGGGCCGCGAACTGAGGCCAATTCGGCGTTAAACTCATCCTTACTCCGTGGGCCAGTTGCTAGGCACAGACAGCTAGCGTGCTGTTCTCTTCTGCCCGATTCATTTCTTACATGAAAGGTACTGACGTCGCTGCGTTTACCGAATGGCTCTATGACACCTCGGATAGGGAGGAACTGCCGGTGGAATTAATGCCGTGATAGTCGTGCTGGTAATTCGGCGAAAGAGATGCTCCAGGTAGGCCGAGTCGCATCCCCCTACAGGAGGCGCCCCCCTTTGGAATACCGGGCAGCCGTAATTGTCAGGGAACTTGTCACATGTATTTCACAGCAACATGCTTGATCCGACGGAACCTCGAGGAGCGAATTTTGCTTCACTAACCAAATGTTTCAATAGCTCAATCCTGAAAGCGTTTTACGCACCATTGGATTTGGGCCCTCCGCGAATTTCACCTCCCGTCGTCGCGGGGCGCCGACTAGGACTATACCCCTAGGTGTCTGAAGGTAGCTAGATAACTGTGCGATTGGAAGGATGGGGTCAAGGGGTGCGTAACGCCGCGACGAGCCTCTCGAATAGGACGGAACTTTAAGACCCGTCATGTTGAAGATGACACGAGGGTAATAAAGGAACAACCTCTACAGGTGCCTACTGACGGGAAAAACAGCTTAAGGTGAACGACTTGATGAGCAGGGACCAATCCAGTGCGCCTTCGAATTCCCCACTCAAACGGAGTTTAGCGGGATATCAATGCCCAGTAGGCATTAAGATCGAAATTTATCTACGAGAGACCGAGAAGCAACATGTACTCACATTTTCCACGGTAATCATTAAAACGAAATTCCTAACAGTGACGGATAGACGCATGTAAACCGTTAGGCCTATAACCTGGTCCGCTAAGGCTGTCCGATCGCTAATCGCGCTCAACTTACACGAGCCACCTCCCCGCCAAGATACTGCCTAGCCGCATGCTGGCGTAGCAATCCTTTCCACACACGTTGAATACTCCTCCACACTCAGACTTTGTATATTGGAGCTCACCGGATAGGTGACTGAGCCCCGACGTTTTGGGCTTAGCAAGGTTGAGGAGTAGTCAGGCAGCCTGTTACAGTGAAAGGAGACACGAGGCAGACTCGGTGTGCGCATCGGAATAAAACGCTGAAGCGAGTCGTTGGGCCAATAACATCACAATAGAGTCTACGCCAGGCGAGTAATATTCGGGAATTGCAGCTCTCCGCATGTCATAAGCGCATCCTGAGCACCGCAACATCCACCCAAGCTTTTCTCTTAACGAAGGGTGCATCAACTCTCAACCCCTCTGGTAAGTGTACAGGTGTGACTGGCAGCATTCCACTTATATGCTGATCGAGCCGATATTTACGGAAAATTGTCCACCCGATGCCCACATACTCCTATAGCCTGTTTCCGCACGTTTGGGTTTTGTTGCTGCCCATGAAGGGGTCTATAACAAAAAACATCCCAACGCCGGTAAAAATCGACTTATAAGGGCCCGGAGTAGACAGACTCTAAACCCCGCCATCTGTTTAGGCAGTCCAATTCCTTAAAGGTCAC
seq00023   TAGCAGGGCCTAAAACCTAGATACATGCCCAATTAGTGAAAATGGTCCTCTTCTGGTCTGCCCACTTTGCTCTACCGGCGTTGTGCCCTCATGTTTGATCTGTCTAGATCGAGTCATGTACGACGGGTTCCCCCGACGGTGAAGGATCATACGTGTAGGAACCGACGCGGCCATCTAAAAAGCTGGGACGAACGGAACTAGGGCCCTCGTTTCCGGGGGAGGTGTACTTCACATTTCAACTCGGAGCAGCCCATTGCAGGATGACAGTTCGTAGAATCCAGGAGAGGCAGACTCGTGGGATTGCGTCGATTACTACGCCGACTTGCAAGGCTTCCATAACGCTATTCTCTGTGTAACATATTGATACGTTCCAAACGAGTGTCAAGAGGACTCAGACGGACAAAACCCCATGAATCGGAGAAGTACGCAGGACTCTGCGCATCTCGGTCGACACGGACTATGAGTCGGAGACAGGGTATCCGAGTTTACGCTGTTCGAACGGTTTAACTTTGAACAGGCCCGTGGGTTTAAGCACCGGGGTGGGTTCGCAGGGCGCTGCTATACAGTTCAAACTTGAGCGGAACGTGAGCCACTTGTACTCGTATATGGAAGCCAAACTCGTACTAATCTCCTGTTAGACTCATGACTGACCCAGTTCGTGCCACGTCGTACCTGCCGCCATCTCATAGCACCAAGCCACCAGCGATTTTTACCCGGGGGGCCGCGAACTGAGGCCAATTCGGCGTTAAACTCATCCTTACTCCGTGGGCCAGTTGCTAGGCACAGACAGCTAGCGTGCTGTTCTCTTCTGCCCGATTCATTTCTTACATGAAAGGTACTGACGTCGCTGCGTTTACCGAATGGCTCTATGACACCTCGGATAGGGAGGAACTGCCGGTGGAATTAATGCCGTGATAGTCGTGCTGGTAATTCGGCGAAAGAGATGCTCCAGGTAGGCCGAGTCGCATCCCCCTACAGGAGGCGCCCCCCTTTGGAATACCGGGCAGCCGTAATTGTCAGGGAACTTGTCACATGTATTTCACAGCAACATGCTTGATCCGACGGAACCTCGAGGAGCGAATTTTGCTTCACTAACCAAATGTTTCAATAGCTCAATCCTGAAAGCGTTTTACGCACCATTGGATTTGGGCCCTCCGCGAATTTCACCTCCCGTCGTCGCGGGGCGCCGACTAGGACTATACCCCTAGGTGTCTGAAGGTAGCTAGATAACTGTGCGATTGGAAGGATGGGGTCAAGGGGTGCGTAACGCCGCGACGAGCCTCTCGAATAGGACGGAACTTTAAGACCCGTCATGTTGAAGATGACACGAGGGTAATAAAGGAACAACCTCTACAGGTGCCTACTGACGGGAAAAACAGCTTAAGGTGAACGACTTGATGAGCAGGGACCAATCCAGTGCGCCTTCGAATTCCCCACTCAAACGGAGTTTAGCGGGATATCAATGCCCAGTAGGCATTAAGATCGAAATTTATCTACGAGAGACCGAGAAGCAACATGTACTCACATTTTCCACGGTAATCATTAAAACGAAATTCCTAACAGTGACGGATAGACGCATGTAAACCGTTAGGCCTATAACCTGGTCCGCTAAGGCTGTCCGATCGCTAATCGCGCTCAACTTACACGAGCCACCTCCCCGCCAAGATACTGCCTAGCCGCATGCTGGCGTAGCAATCCTTTCCACACACGTTGAATACTCCTCCACACTCAGACTTTGTATATTGGAGCTCACCGGATAGGTGACTGAGCCCCGACGTTTTGGGCTTAGCAAGGTTGAGGAGTAGTCAGGCAGCCTGTTACAGTGAAAGGAGACACGAGGCAGACTCGGTGTGCGCATCGGAATAAAACGCTGAAGCGAGTCGTTGGGCCAATAACATCACAATAGAGTCTACGCCAGGCGAGTAATATTCGGGAATTGCAGCTCTCCGCATGTCATAAGCGCATCCTGAGCACCGCAACATCCACCCAAGCTTTTCTCTTAACGAAGGGTGCATCAACTCTCAACCCCTCTGGTAAGTGTACAGGTGTGACTGGCAGCATTCCACTTATATGCTGATCGAGCCGATATTTACGGAAAATTGTCCACCCGATGACCACATACTCCTATAGCCTGTTTCCGCACGTTTGGGTTTTGTTGCTGCCCATGAAGGGGTCTATAACAAAAAACATCCCAACGCCGGTAAAAATCGACTTATAAGGGCCCGGAGTAGACAGACTCTAAACCCCGCCATCTGTTTAGGCAGTCCAATTCCTTAAAGGTCAC
seq00024   TAGCAGGGCCTAAAACCTAGATACATGCCCAATTAGTGAAAATGGTCCTCTTCTGGTCTGCCCACTTTGCTCTACCGGCGTTGTGCCCTCATGTTTGATCTGTCTAGATCGAGTCATGTACGACGGGTTCCCCCGACGGTGAAGGATCATACGTGTAGGAACCGACGCGGCCATCTAAAAAGCTGGGACGAACGGAACTAGGGCCCTCGTTTCCGGGGGAGGTGTACTTCACATTTCAACTCGGAGCAGCCCATTGCAGGATGACAGTTCGTAGAATCCAGGAGAGGCAGACTCGTGGGATTGCGTCGATTACTACGCCGACTTGCAAGGCTTCCATAACGCTATTCTCTGTGTAACATATTGATACGTTCCAAACGAGTGTCAAGAGGACTCAGACGGACAAAACCCCATGAATCGGAGAAGTACGCAGGACTCTGCGCATCTCGGTCGACACGGACTATGAGTCGGAGACAGGGTATCCGAGTTTACGCTGTTCGAACGGTTTAACTTTGAACAGGCCCGTGGGTTTAAGCACCGGGGTGGGTTCGCAGGGCGCTGCTATACAGTTCAAACTTGAGCGGAACGTGAGCCACTTGTACTCGTATATGGAAGCCAAACTCGTACTAATCTCCTGTTAGACTCATGACTGACCCAGTTCGTGCCACGTCGTACCTGCCGCCATCTCATAGCACCAAGCCACCAGCGATTTTTACCCGGGGGGCCGCGAACTGAGGCCAATTCGGCGTTAAACTCATCCTTACTCCGTGGGCCAGTTGCTAGGCACAGACAGCTAGCGTGCTGTTCTCTTCTGCCCGATTCATTTCTTACATGAAAGGTACTGACGTCGCTGCGTTTACCGAATGGCTCTATGACACCTCGGATAGGGAGGAACTGCCGGTGGAATTAATGCCGTGATAGTCGTGCTGGTAATTCGGCGAAAGAGATGCTCCAGGTAGGCCGAGTCGCATCCCCCTACAGGAGGCGCCCCCCTTTGGAATACCGGGCAGCCGTAATTGTCAGGGAACTTGTCACATGTATTTCACAGCAACATGCTTGATCCGACGGAACCTCGAGGAGCGAATTTTGCTTCACTAACCAAATGTTTCAATAGCTCAATCCTGAAAGCGTTTTACGCACCATTGGATTTGGGCCCTCCGCGAATTTCACCTCCCGTCGTCGCGGGGCGCCGACTAGGACTATACCCCTAGGTGTCTGAAGGTAGCTAGATAACTGTGCGATTGGAAGGATGGGGTCAAGGGGTGCGTAACGCCGCGACGAGCCTCTCGAATAGGACGGAACTTTAAGACCCGTCATGTTGAAGATGACACGAGGGTAATAAAGGAACAACCTCTACAGGTGCCTACTGACGGGAAAAACAGCTTAAGGTGAACGACTTGATGAGCAGGGACCAATCCAGTGCGCCTTCGAATTCCCCACTCAAACGGAGTTTAGCGGGATATCAATGCCCAGTAGGCATTAAGATCGAAATTTATCTACGAGAGACCGAGAAGCAACATGTACTCACATTTTCCACGGTAATCATTAAAACGAAATTCCTAACAGTGACGGATAGACGCATGTAAACCGTTAGGCCTATAACCTGGTCCGCTAAGGCTGTCCGATCGCTAATCGCGCTCAACTTACACGAGCCACCTCCCCGCCAAGATACTGCCTAGCCGCATGCTGGCGTAGCAATCCTTTCCACACACGTTGAATACTCCTCCACACTCAGACTTTGTATATTGGAGCTCACCGGATAGGTGACTGAGCCCCGACGTTTTGGGCTTAGCAAGGTTGAGGAGTAGTCAGGCAGCCTGTTACAGTGAAAGGAGACACGAGGCAGACTCGGTGTGCGCATCGGAATAAAACGCTGAAGCGAGTCGTTGGGCCAATAACATCACAATAGAGTCTACGCCAGGCGAGTAATATTCGGGAATTGCAGCTCTCCGCATGTCATAAGCGCATCCTGAGCACCGCAACATCCACCCAAGCTTTTCTCTTAACGAAGGGTGCATCAACTCTCAACCCCTCTGGTAAGTGTACAGGTGTGACTGGCAGCATTCCACTTATATGCTGATCGAGCCGATATTTACGGAAAATTGTCCACCCGATGACCACATACTCCTATAGCCTGTTTCCGCACGTTTGGGTTTTGTTGCTGCCCATGAAGGGGTCTATAACAAAAAACATCCCAACGCCGGTAAAAATCGACTTATAAGGGCCCGGAGTAGACAGACTCTAAACCCCGCCATCTGTTTAGGCAGTCCAATTCCTTAAAGGTCAC
seq00025   TAGCAGGGCCTAAAACCTAGATACATGCCCAATTAGTGAAAATGGTCCTCTTCTGGTCTGCCCACTTTGCTCTACCGGCGTTGTGCCCTCATGTTTGATCTGTCTAGATCGAGTCATGTACGACGGGTTCCCCCGACGGTGAAGGATCATACGTGTAGGAACCGACGCGGCCATCTAAAAAGCTGGGACGAACGGAACTAGGGCCCTCGTTTCCGGGGGAGGTGTACTTCACATTTCAACTCGGAGCAGCCCATTGCAGGATGACAGTTCGTAGAATCCAGGAGAGGCAGACTCGTGGGATTGCGTCGATTACTACGCCGACTTGCAAGGCTTCCATAACGCTATTCTCTGTGTAACATATTGATACGTTCCAAACGAGTGTCAAGAGGACTCAGACGGACAAAACCCCATGAATCGGAGAAGTACGCAGGACTCTGCGCATCTCGGTCGACACGGACTATGAGTCGGAGACAGGGTATCCGAGTTTACGCTGTTCGAACGGTTTAACTTTGAACAGGCCCGTGGGTTTAAGCACCGGGGTGGGTTCGCAGGGCGCTGCTATACAGTTCAAACTTGAGCGGAACGTGAGCCACTTGTACTCGTATATGGAAGCCAAACTCGTACTAATCTCCTGTTAGACTCATGACTGACCCAGTTCGTGCCACGTCGTACCTGCCGCCATCTCATAGCACCAAGCCACCAGCGATTTTTACCCGGGGGGCCGCGAACTGAGGCCAATTCGGCGTTAAACTCATCCTTACTCCGTGGGCCAGTTGCTAGGCACAGACAGCTAGCGTGCTGTTCTCTTCTGCCCGATTCATTTCTTACATGAAAGGTACTGACGTCGCTGCGTTTACCGAATGGCTCTATGACACCTCGGATAGGGAGGAACTGCCGGTGGAATTAATGCCGTGATAGTCGTGCTGGTAATTCGGCGAAAGAGATGCTCCAGGTAGGCCGAGTCGCATCCCCCTACAGGAGGCGCCCCCCTTTGGAATACCGGGCAGCCGTAATTGTCAGGGAACTTGTCACATGTATTTCACAGCAACATGCTTGATCCGACGGAACCTCGAGGAGCGAATTTTGCTTCACTAACCAAATGTTTCAATAGCTCAATCCTGAAAGCGTTTTACGCACCATTGGATTTGGGCCCTCCGCGAATTTCACCTCCCGTCGTCGCGGGGCGCCGACTAGGACTATACCCCTAGGTGTCTGAAGGTAGCTAGATAACTGTGCGATTGGAAGGATGGGGTCAAGGGGTGCGTAACGCCGCGACGAGCCTCTCGAATAGGACGGAACTTTAAGACCCGTCATGTTGAAGATGACACGAGGGTAATAAAGGAACAACCTCTACAGGTGCCTACTGACGGGAAAAACAGCTTAAGGTGAACGACTTGATGAGCAGGGACCAATCCAGTGCGCCTTCGAATTCCCCACTCAAACGGAGTTTAGCGGGATATCAATGCCCAGTAGGCATTAAGATCGAAATTTATCTACGAGAGACCGAGAAGCAACATGTACTCACATTTTCCACGGTAATCATTAAAACGAAATTCCTAACAGTGACGGATAGACGCATGTAAACCGTTAGGCCTATAACCTGGTCCGCTAAGGCTGTCCGATCGCTAATCGCGCTCAACTTACACGAGCCACCTCCCCGCCAAGATACTGCCTAGCCGCATGCTGGCGTAGCAATCCTTTCCACACACGTTGAATACTCCTCCACACTCAGACTTTGTATATTGGAGCTCACCGGATAGGTGACTGAGCCCCGACGTTTTGGGCTTAGCAAGGTTGAGGAGTAGTCAGGCAGCCTGTTACAGTGAAAGGAGACACGAGGCAGACTCGGTGTGCGCATCGGAATAAAACGCTGAAGCGAGTCGTTGGGCCAATAACATCACAATAGAGTCTACGCCAGGCGAGTAATATTCGGGAATTGCAGCTCTCCGCATGTCATAAGCGCATCCTGAGCACCGCAACATCCACCCAAGCTTTTCTCTTAACGAAGGGTGCATCAACTCTCAACCCCTCTGGTAAGTGTACAGGTGTGACTGGCAGCATTCCACTTATATGCTGATCGAGCCGATATTTACGGAAAATTGTCCACCCGATGCCCACATACTCCTATAGCCTGTTTCCGCACGTTTGGGTTTTGTTGCTGCCCATGAAGGGGTCTATAACAAAAAACATCCCAACGCCGGTAAAAATCGACTTATAAGGGCCCGGAGTAGACAGACTCTAAACCCCGCCATCTGTTTAGGCAGTCCAATTCCTTAAAGGTCAC
seq00026   TAGCAGGGCCTAAAACCTAGATACATGCCCAATTAGTGAAAATGGTCCTCTTCTGGTCTGCCCACTTTGCTCTACCGGCGTTGTGCCCTCATGTTTGATCTGTCTAGATCGAGTCATGTACGACGGGTTCCCCCGACGGTGAAGGATCATACGTGTAGGAACCGACGCGGCCATCTAAAAAGCTGGGACGAACGGAACTAGGGCCCTCGTTTCCGGGGGAGGTGTACTTCACATTTCAACTCGGAGCAGCCCATTGCAGGATGACAGTTCGTAGAATCCAGGAGAGGCAGACTCGTGGGATTGCGTCGATTACTACGCCGACTTGCAAGGCTTCCATAACGCTATTCTCTGTGTAACATATTGATACGTTCCAAACGAGTGTCAAGAGGACTCAGACGGACAAAACCCCATGAATCGGAGAAGTACGCAGGACTCTGCGCATCTCGGTCGACACGGACTATGAGTCGGAGACAGGGTATCCGAGTTTACGCTGTTCGAACGGTTTAACTTTGAACAGGCCCGTGGGTTTAAGCACCGGGGTGGGTTCGCAGGGCGCTGCTATACAGTTCAAACTTGAGCGGAACGTGAGCCACTTGTACTCGTATATGGAAGCCAAACTCGTACTAATCTCCTGTTAGACTCATGACTGACCCAGTTCGTGCCACGTCGTACCTGCCGCCATCTCATAGCACCAAGCCACCAGCGATTTTTACCCGGGGGGCCGCGAACTGAGGCCAATTCGGCGTTAAACTCATCCTTACTCCGTGGGCCAGTTGCTAGGCACAGACAGCTAGCGTGCTGTTCTCTTCTGCCCGATTCATTTCTTACATGAAAGGTACTGACGTCGCTGCGTTTACCGAATGGCTCTATGACACCTCGGATAGGGAGGAACTGCCGGTGGAATTAATGCCGTGATAGTCGTGCTGGTAATTCGGCGAAAGAGATGCTCCAGGTAGGCCGAGTCGCATCCCCCTACAGGAGGCGCCCCCCTTTGGAATACCGGGCAGCCGTAATTGTCAGGGAACTTGTCACATGTATTTCACAGCAACATGCTTGATCCGACGGAACCTCGAGGAGCGAATTTTGCTTCACTAACCAAATGTTTCAATAGCTCAATCCTGAAAGCGTTTTACGCACCATTGGATTTGGGCCCTCCGCGAATTTCACCTCCCGTCGTCGCGGGGCGCCGACTAGGACTATACCCCTAGGTGTCTGAAGGTAGCTAGATAACTGTGCGATTGGAAGGATGGGGTCAAGGGGTGCGTAACGCCGCGACGAGCCTCTCGAATAGGACGGAACTTTAAGACCCGTCATGTTGAAGATGACACGAGGGTAATAAAGGAACAACCTCTACAGGTGCCTACTGACGGGAAAAACAGCTTAAGGTGAACGACTTGATGAGCAGGGACCAATCCAGTGCGCCTTCGAATTCCCCACTCAAACGGAGTTTAGCGGGATATCAATGCCCAGTAGGCATTAAGATCGAAATTTATCTACGAGAGACCGAGAAGCAACATGTACTCACATTTTCCACGGTAATCATTAAAACGAAATTCCTAACAGTGACGGATAGACGCATGTAAACCGTTAGGCCTATAACCTGGTCCGCTAAGGCTGTCCGATCGCTAATCGCGCTCAACTTACACGAGCCACCTCCCCGCCAAGATACTGCCTAGCCGCATGCTGGCGTAGCAATCCTTTCCACACACGTTGAATACTCCTCCACACTCAGACTTTGTATATTGGAGCTCACCGGATAGGTGACTGAGCCCCGACGTTTTGGGCTTAGCAAGGTTGAGGAGTAGTCAGGCAGCCTGTTACACTGAAAGGAGACACGAGGCAGACTCGGTGTGCGCATCGGAATAAAACGCTGAAGCGAGTCGTTGGGCCAATAACATCACAATAGAGTCTACGCCAGGCGAGTAATATTCGGGAATTGCAGCTCTCCGCATGTCATAAGCGCATCCTGAGCACCGCAACATCCACCCAAGCTTTTCTCTTAACGAAGGGTGCATCAACTCTCAACCCCTCTGGTAAGTGTACAGGTGTGACTGGCAGCATTCCACTTATATGCTGATCGAGCCGATATTTACGGAAAATTGTCCACCCGATGACCACATACTCCTATAGCCTGTTTCCGCACGTTTGGGTTTTGTTGCTGCCCATGAAGGGGTCTATAACAAAAAACATCCCAACGCCGGTAAAAATCGACTTATAAGGGCCCGGAGTAGACAGACTCTAAACCCCGCCATCTGTTTAGGCAGTCCAATTCCTTAAAGGTCAC
seq00027   TAGCAGGGCCTAAAACCTAGATACATGCCCAATTAGTGAAAATGGTCCTCTTCTGGTCTGCCCACTTTGCTCTACCGGCGTTGTGCCCTCATGTTTGATCTGTCTAGATCGAGTCATGTACGACGGGTTCCCCCGACGGTGAAGGATCATACGTGTAGGAACCGACGCGGCCATCTAAAAAGCTGGGACGAACGGAACTAGGGCCCTGGTTTCCGGGGGAGGTGTACTTCACATTTCAACTCGGAGCAGCCCATTGCAGGATGACAGTTCGTAGAATCCAGGAGAGGCAGACTCGTGGGATTGCGTCGATTACTACGCCGACTTGCAAGGCTTCCATAACGCTATTCTCTGTGTAACATATTGATACGTTCCAAACGAGTGTCAAGAGGACTCAGACGGACAAAACCCCATGAATCGGAGAAGTACGCAGGACTCTGCGCATCTCGGTCGACACGGACTATGAGTCGGAGACAGGGTATCCGAGTTTACGCTGTTCGAACGGTTTAACTTTGAACAGGCCCGTGGGTTTAAGCACCGGGGTGGGTTCGCAGGGCGCTGCTATACAGTTCAAACTTGAGCGGAACGTGAGCCACTTGTACTCGTATATGGAAGCCAAACTCGTACTAATCTCCTGTTAGACTCATGACTGACCCAGTTCGTGCCACGTCGTACCTGCCGCCATCTCATAGCACCAAGCCACCAGCGATTTTTACCCGGGGGGCCGCGAACTGAGGCCAATTCGGCGTTAAACTCATCCTTACTCCGTGGGCCAGTTGCTAGGCACAGACAGCTAGCGTGCTGTTCTCTTCTGCCCGATTCATTTCTTACATGAAAGGTACTGACGTCGCTGCGTTTACCGAATGGCTCTATGACACCTCGGATAGGGAGGAACTGCCGGTGGAATTAATGCCGTGATAGTCGTGCTGGTAATTCGGCGAAAGAGATGCTCCAGGTAGGCCGAGTCGCATCCCCCTACAGGAGGCGCCCCCCTTTGGAATACCGGGCAGCCGTAATTGTCAGGGAACTTGTCACATGTATTTCACAGCAACATGCTTGATCCGACGGAACCTCGAGGAGCGAATTTTGCTTCACTAACCAAATGTTTCAATAGCTCAATCCTGAAAGCGTTTTACGCACCATTGGATTTGGGCCCTCCGCGAATTTCACCTCCCGTCGTCGCGGGGCGCCGACTAGGACTATACCCCTAGGTGTCTGAAGGTAGCTAGATAACTGTGCGATTGGAAGGATGGGGTCAAGGGGTGCGTAACGCCGCGACGAGCCTCTCGAATAGGACGGAACTTTAAGACCCGTCATGTTGAAGATGACACGAGGGTAATAAAGGAACAACCTCTACAGGTGCCTACTGACGGGAAAAACAGCTTAAGGTGAACGACTTGATGAGCAGGGACCAATCCAGTGCGCCTTCGAATTCCCCACTCAAACGGAGTTTAGCGGGATATCAATGCCCAGTAGGCATTAAGATCGAAATTTATCTACGAGAGACCGAGAAGCAACATGTACTCACATTTTCCACGGTAATCATTAAAACGAAATTCCTAACAGTGACGGATAGACGCATGTAAACCGTTAGGCCTATAACCTGGTCCGCTAAGGCTGTCCGATCGCTAATCGCGCTCAACTTACACGAGCCACCTCCCCGCCAAGATACTGCCTAGCCGCATGCTGGCGTAGCAATCCTTTCCACACACGTTGAATACTCCTCCACACTCAGACTTTGTATATTGGAGCTCACCGGATAGGTGACTGAGCCCCGACGTTTTGGGCTTAGCAAGGTTGAGGAGTAGTCAGGCAGCCTGTTACAGTGAAAGGAGACACGAGGCAGACTCGGTGTGCGCATCGGAATAAAACGCTGAAGCGAGTCGTTGGGCCAATAACATCACAATAGAGTCTACGCCAGGCGAGTAATATTCGGGAATTGCGGCTCTCCGCATGTCATAAGCGCATCCTGAGCACCGCAACATCCACCCAAGCTTTTCTCTTAACGAAGGGTGCATCAACTCTCAACCCCTCTGGTAAGTGTACAGGTGTGACTGGCAGCATTCCACTTATATGCTGATCGAGCCGATATTTACGGAAAATTGTCCACCCGATGACCACATACTCCTATAGCCTGTTTCCGCACGTTTGGGTTTTGTTGCTGCCCATGAAGGGGTCTATAACAAAAAACATCCCAACGCCGGTAAAAATCGACTTATAAGGGCCCGGAGTAGACAGACTCTAAACCCCGCCATCTGTTTAGGCAGTCCAATTCCTTAAAGGTCAC
seq00028   TAGCAGGGCCTAAAACCTAGATACATGCCCAATTAGTGAAAATGGTCCTCTTCTGGTCTGCCCACTTTGCTCTACCGGCGTTGTGCCCTCATGTTTGATCTGTCTAGATCGAGTCATGTACGACGGGTTCCCCCGACGGTGAAGGATCATACGTGTAGGAACCGACGCGGCCATCTAAAAAGCTGGGACGAACGGAACTAGGGCCCTCGTTTCCGGGGGAGGTGTACTTCACATTTCAACTCGGAGCAGCCCATTGCAGGATGACAGTTCGTAGAATCCAGGAGAGGCAGACTCGTGGGATTGCGTCGATTACTACGCCGACTTGCAAGGCTTCCATAACGCTATTCTCTGTGTAACATATTGATACGTTCCAAACGAGTGTCAAGAGGACTCAGACGGACAAAACCCCATGAATCGGAGAAGTACGCAGGACTCTGCGCATCTCGGTCGACACGGACTATGAGTCGGAGACAGGGTATCCGAGTTTACGCTGTTCGAACGGTTTAACTTTGAACAGGCCCGTGGGTTTAAGCACCGGGGTGGGTTCGCAGGGCGCTGCTATACAGTTCAAACTTGAGCGGAACGTGAGCCACTTGTACTCGTATATGGAAGCCAAACTCGTACTAATCTCCTGTTAGACTCATGACTGACCCAGTTCGTGCCACGTCGTACCTGCCGCCATCTCATAGCACCAAGCCACCAGCGATTTTTACCCGGGGGGCCGCGAACTGAGGCCAATTCGGCGTTAAACTCATCCTTACTCCGTGGGCCAGTTGCTAGGCACAGACAGCTAGCGTGCTGTTCTCTTCTGCCCGATTCATTTCTTACATGAAAGGTACTGACGTCGCTGCGTTTACCGAATGGCTCTATGACACCTCGGATAGGGAGGAACTGCCGGTGGAATTAATGCCGTGATAGTCGTGCTGGTAATTCGGCGAAAGAGATGCTCCAGGTAGGCCGAGTCGCATCCCCCTACAGGAGGCGCCCCCCTTTGGAATACCGGGCAGCCGTAATTGTCAGGGAACTTGTCACATGTATTTCACAGCAACATGCTTGATCCGACGGAACCTCGAGGAGCGAATTTTGCTTCACTAACCAAATGTTTCAATAGCTCAATCCTGAAAGCGTTTTACGCACCATTGGATTTGGGCCCTCCGCGAATTTCACCTCCCGTCGTCGCGGGGCGCCGACTAGGACTATACCCCTAGGTGTCTGAAGGTAGCTAGATAACTGTGCGATTGGAAGGATGGGGTCAAGGGGTGCGTAACGCCGCGACGAGCCTCTCGAATAGGACGGAACTTTAAGACCCGTCATGTTGAAGATGACACGAGGGTAATAAAGGAACAACCTCTACAGGTGCCTACTGACGGGAAAAACAGCTTAAGGTGAACGACTTGATGAGCAGGGACCAATCCAGTGCGCCTTCGAATTCCCCACTCAAACGGAGTTTAGCGGGATATCAATGCCCAGTAGGCATTAAGATCGAAATTTATCTACGAGAGACCGAGAAGCAACATGTACTCACATTTTCCACGGTAATCATTAAAACGAAATTCCTAACAGTGACGGATAGACGCATGTAAACCGTTAGGCCTATAACCTGGTCCGCTAAGGCTGTCCGATCGCTAATCGCGCTCAACTTACACGAGCCACCTCCCCGCCAAGATACTGCCTAGCCGCATGCTGGCGTAGCAATCCTTTCCACACACGTTGAATACTCCTCCACACTCAGACTTTGTATATTGGAGCTCACCGGATAGGTGACTGAGCCCCGACGTTTTGGGCTTAGCAAGGTTGAGGAGTAGTCAGGCAGCCTGTTACAGTGAAAGGAGACACGAGGCAGACTCGGTGTGCGCATCGGAATAAAACGCTGAAGCGAGTCGTTGGGCCAATAACATCACAATAGAGTCTACGCCAGGCGAGTAATATTCGGGAATTGCAGCTCTCCGCATGTCATAAGCGCATCCTGAGCACCGCAACATCCACCCAAGCTTTTCTCTTAACGAAGGGTGCATCAACTCTCAACCCCTCTGGTAAGTGTACAGGTGTGACTGGCAGCATTCCACTTATATGCTGATCGAGCCGATATTTACGGAAAATTGTCCACCCGATGACCACATACTCCTATAGCCTGTTTCCGCACGTTTGGGTTTTGTTGCTGCCCATGAAGGGGTCTATAACAAAAAACATCCCAACGCCGGTAAAAATCGACTTATAAGGGCCCGGAGTAGACAGACTCTAAACCCCGCCATCTGTTTAGGCAGTCCAATTCCTTAAAGGTCAC
seq00029   TAGCAGGGCCTAAAACCTAGATACATGCCCAATTAGTGAAAATGGTCCTCTTCTGGTCTGCCCACTTTGCTCTACCGGCGTTGTGCCCTCATGTTTGATCTGTCTAGATCGAGTCATGTACGACGGGTTCCCCCGACGGTGAAGGATCATACGTGTAGGAACCGACGCGGCCATCTAAAAAGCTGGGACGAACGGAACTAGGGCCCTCGTTTCCGGGGGAGGTGTACTTCACATTTCAACTCGGAGCAGCCCATTGCAGGATGACAGTTCGTAGAATCCAGGAGAGGCAGACTCGTGGGATTGCGTCGATTACTACGCCGACTTGCAAGGCTTCCATAACGCTATTCTCTGTGTAACATATTGATACGTTCCAAACGAGTGTCAAGAGGACTCAGACGGACAAAACCCCATGAATCGGAGAAGTACGCAGGACTCTGCGCATCTCGGTCGACACGGACTATGAGTCGGAGACAGGGTATCCGAGTTTACGCTGTTCGAACGGTTTAACTTTGAACAGGCCCGTGGGTTTAAGCACCGGGGTGGGTTCGCAGGGCGCTGCTATACAGTTCAAACTTGAGCGGAACGTGAGCCACTTGTACTCGTATATGGAAGCCAAACTCGTACTAATCTCCTGTTAGACTCATGACTGACCCAGTTCGTGCCACGTCGTACCTGCCGCCATCTCATAGCACCAAGCCACCAGCGATTTTTACCCGGGGGGCCGCGAACTGAGGCCAATTCGGCGTTAAACTCATCCTTACTCCGTGGGCCAGTTGCTAGGCACAGACAGCTAGCGTGCTGTTCTCTTCTGCCCGATTCATTTCTTACATGAAAGGTACTGACGTCGCTGCGTTTACCGAATGGCTCTATGACACCTCGGATAGGGAGGAACTGCCGGTGGAATTAATGCCGTGATAGTCGTGCTGGTAATTCGGCGAAAGAGATGCTCCAGGTAGGCCGAGTCGCATCCCCCTACAGGAGGCGCCCCCCTTTGGAATACCGGGCAGCCGTAATTGTCAGGGAACTTGTCACATGTATTTCACAGCAACATGCTTGATCCGACGGAACCTCGAGGAGCGAATTTTGCTTCACTAACCAAATGTTTCAATAGCTCAATCCTGAAAGCGTTTTACGCACCATTGGATTTGGGCCCTCCGCGAATTTCACCTCCCGTCGTCGCGGGGCGCCGACTAGGACTATACCCCTAGGTGTCTGAAGGTAGCTAGATAACTGTGCGATTGGAAGGATGGGGTCAAGGGGTGCGTAACGCCGCGACGAGCCTCTCGAATAGGACGGAACTTTAAGACCCGTCATGTTGAAGATGACACGAGGGTAATAAAGGAACAACCTCTACAGGTGCCTACTGACGGGAAAAACAGCTTAAGGTGAACGACTTGATGAGCAGGGACCAATCCAGTGCGCCTTCGAATTCCCCACTCAAACGGAGTTTAGCGGGATATCAATGCCCAGTAGGCATTAAGATCGAAATTTATCTACGAGAGACCGAGAAGCAACATGTACTCACATTTTCCACGGTAATCATTAAAACGAAATTCCTAACAGTGACGGATAGACGCATGTAAACCGTTAGGCCTATAACCTGGTCCGCTAAGGCTGTCCGATCGCTAATCGCGCTCAACTTACACGAGCCACCTCCCCGCCAAGATACTGCCTAGCCGCATGCTGGCGTAGCAATCCTTTCCACACACGTTGAATACTCCTCCACACTCAGACTTTGTATATTGGAGCTCACCGGATAGGTGACTGAGCCCCGACGTTTTGGGCTTAGCAAGGTTGAGGAGTAGTCAGGCAGCCTGTTACAGTGAAAGGAGACACGAGGCAGACTCGGTGTGCGCATCGGAATAAAACGCTGAAGCGAGTCGTTGGGCCAATAACATCACAATAGAGTCTACGCCAGGCGAGTAATATTCGGGAATTGCAGCTCTCCGCATGTCATAAGCGCATCCTGAGCACCGCAACATCCACCCAAGCTTTTCTCTTAACGAAGGGTGCATCAACTCTCAACCCCTCTGGTAAGTGTACAGGTGTGACTGGCAGCATTCCACTTATATGCTGATCGAGCCGATATTTACGGAAAATTGTCCACCCGATGACCACATACTCCTATAGCCTGTTTCCGCACGTTTGGGTTTTGTTGCTGCCCATGAAGGGGTCTATAACAAAAAACATCCCAACGCCGGTAAAAATCGACTTATAAGGGCCCGGAGTAGACAGACTCTAAACCCCGCCATCTGTTTAGGCAGTCCAATTCCTTAAAGGTCAC
seq00030   TAGCAGGGCCTAAAACCTAGATACATGCCCAATTAGTGAAAATGGTCCTCTTCTGGTCTGCCCACTTTGCTCTACCGGCGTTGTGCCCTCATGTTTGATCTGTCTAGATCGAGTCATGTACGACGGGTTCCCCCGACGGTGAAGGATCATACGTGTAGGAACCGACGCGGCCATCTAAAAAGCTGGGACGAACGGAACTAGGGCCCTCGTTTCCGGGGGAGGTGTACTTCACATTTCAACTCGGAGCAGCCCATTGCAGGATGACAGTTCGTAGAATCCAGGAGAGGCAGACTCGTGGGATTGCGTCGATTACTACGCCGACTTGCAAGGCTTCCATAACGCTATTCTCTGTGTAACATATTGATACGTTCCAAACGAGTGTCAAGAGGACTCAGACGGACAAAACCCCATGAATCGGAGAAGTACGCAGGACTCTGCGCATCTCGGTCGACACGGACTATGAGTCGGAGACAGGGTATCCGAGTTTACGCTGTTCGAACGGTTTAACTTTGAACAGGCCCGTGGGTTTAAGCACCGGGGTGGGTTCGCAGGGCGCTGCTATACAGTTCAAACTTGAGCGGAACGTGAGCCACTTGTACTCGTATATGGAAGCCAAACTCGTACTAATCTCCTGTTAGACTCATGACTGACCCAGTTCGTGCCACGTCGTACCTGCCGCCATCTCATAGCACCAAGCCACCAGCGATTTTTACCCGGGGGGCCGCGAACTGAGGCCAATTCGGCGTTAAACTCATCCTTACTCCGTGGGCCAGTTGCTAGGCACAGACAGCTAGCGTGCTGTTCTCTTCTGCCCGATTCATTTCTTACATGAAAGGTACTGACGTCGCTGCGTTTACCGAATGGCTCTATGACACCTCGGATAGGGAGGAACTGCCGGTGGAATTAATGCCGTGATAGTCGTGCTGGTAATTCGGCGAAAGAGATGCTCCAGGTAGGCCGAGTCGCATCCCCCTACAGGAGGCGCCCCCCTTTGGAATACCGGGCAGCCGTAATTGTCAGGGAACTTGTCACATGTATTTCACAGCAACATGCTTGATCCGACGGAACCTCGAGGAGCGAATTTTGCTTCACTAACCAAATGTTTCAATAGCTCAATCCTGAAAGCGTTTTACGCACCATTGGATTTGGGCCCTCCGCGAATTTCACCTCCCGTCGTCGCGGGGCGCCGACTAGGACTATACCCCTAGGTGTCTGAAGGTAGCTAGATAACTGTGCGATTGGAAGGATGGGGTCAAGGGGTGCGTAACGCCGCGACGAGCCTCTCGAATAGGACGGAACTTTAAGACCCGTCATGTTGAAGATGACACGAGGGTAATAAAGGAACAACCTCTACAGGTGCCTACTGACGGGAAAAACAGCTTAAGGTGAACGACTTGATGAGCAGGGACCAATCCAGTGCGCCTTCGAATTCCCCACTCAAACGGAGTTTAGCGGGATATCAATGCCCAGTAGGCATTAAGATCGAAATTTATCTACGAGAGACCGAGAAGCAACATGTACTCACATTTTCCACGGTAATCATTAAAACGAAATTCCTAACAGTGACGGATAGACGCATGTAAACCGTTAGGCCTATAACCTGGTCCGCTAAGGCTGTCCGATCGCTAATCGCGCTCAACTTACACGAGCCACCTCCCCGCCAAGATACTGCCTAGCCGCATGCTGGCGTAGCAATCCTTTCCACACACGTTGAATACTCCTCCACACTCAGACTTTGTATATTGGAGCTCACCGGATAGGTGACTGAGCCCCGACGTTTTGGGCTTAGCAAGGTTGAGGAGTAGTCAGGCAGCCTGTTACAGTGAAAGGAGACACGAGGCAGACTCGGTGTGCGCATCGGAATAAAACGCTGAAGCGAGTCGTTGGGCCAATAACATCACAATAGAGTCTACGCCAGGCGAGTAATATTCGGGAATTGCAGCTCTCCGCATGTCATAAGCGCATCCTGAGCACCGCAACATCCACCCAAGCTTTTCTCTTAACGAAGGGTGCATCAACTCTCAACCCCTCTGGTAAGTGTACAGGTGTGACTGGCAGCATTCCACTTATATGCTGATCGAGCCGATATTTACGGAAAATTGTCCACCCGATGACCACATACTCCTATAGCCTGTTTCCGCACGTTTGGGTTTTGTTGCTGCCCATGAAGGGGTCTATAACAAAAAACATCCCAACGCCGGTAAAAATCGACTTATAAGGGCCCGGAGTAGACAGACTCTAAACCCCGCCATCTGTTTAGGCAGTCCAATTCCTTAAAGGTCAC
seq00031   TAGCAGGGCCTAAAACCTAGATACATGCCCAATTAGTGAAAATGGTCCTCTTCTGGTCTGCCCACTTTGCTCTACCGGCGTTGTGCCCTCATGTTTGATCTGTCTAGATCGAGTCATGTACGACGGGTTCCCCCGACGGTGAAGGATCATACGTGTAGGAACCGACGCGGCCATCTAAAAAGCTGGGACGAACGGAACTAGGGCCCTCGTTTCCGGGGGAGGTGTACTTCACATTTCAACTCGGAGCAGCCCATTGCAGGATGACAGTTCGTAGAATCCAGGAGAGGCAGACTCGTGGGATTGCGTCGATTACTACGCCGACTTGCAAGGCTTCCATAACGCTATTCTCTGTGTAACATATTGATACGTTCCAAACGAGTGTCAAGAGGACTCAGACGGACAAAACCCCATGAATCGGAGAAGTACGCAGGACTCTGCGCATCTCGGTCGACACGGACTATGAGTCGGAGACAGGGTATCCGAGTTTACGCTGTTCGAACGGTTTAACTTTGAACAGGCCCGTGGGTTTAAGCACCGGGGTGGGTTCGCAGGGCGCTGCTATACAGTTCAAACTTGAGCGGAACGTGAGCCACTTGTACTCGTATATGGAAGCCAAACTCGTACTAATCTCCTGTTAGACTCATGACTGACCCAGTTCGTGCCACGTCGTACCTGCCGCCATCTCATAGCACCAAGCCACCAGCGATTTTTACCCGGGGGGCCGCGAACTGAGGCCAATTCGGCGTTAAACTCATCCTTACTCCGTGGGCCAGTTGCTAGGCACAGACAGCTAGCGTGCTGTTCTCTTCTGCCCGATTCATTTCTTACATGAAAGGTACTGACGTCGCTGCGTTTACCGAATGGCTCTATGACACCTCGGATAGGGAGGAACTGCCGGTGGAATTAATGCCGTGATAGTCGTGCTGGTAATTCGGCGAAAGAGATGCTCCAGGTAGGCCGAGTCGCATCCCCCTACAGGAGGCGCCCCCCTTTGGAATACCGGGCAGCCGTAATTGTCAGGGAACTTGTCACATGTATTTCACAGCAACATGCTTGATCCGACGGAACCTCGAGGAGCGAATTTTGCTTCACTAACCAAATGTTTCAATAGCTCAATCCTGAAAGCGTTTTACGCACCATTGGATTTGGGCCCTCCGCGAATTTCACCTCCCGTCGTCGCGGGGCGCCGACTAGGACTATACCCCTAGGTGTCTGAAGGTAGCTAGATAACTGTGCGATTGGAAGGATGGGGTCAAGGGGTGCGTAACGCCGCGACGAGCCTCTCGAATAGGACGGAACTTTAAGACCCGTCATGTTGAAGATGACACGAGGGTAATAAAGGAACAACCTCTACAGGTGCCTACTGACGGGAAAAACAGCTTAAGGTGAACGACTTGATGAGCAGGGACCAATCCAGTGCGCCTTCGAATTCCCCACTCAAACGGAGTTTAGCGGGATATCAATGCCCAGTAGGCATTAAGATCGAAATTTATCTACGAGAGACCGAGAAGCAACATGTACTCACATTTTCCACGGTAATCATTAAAACGAAATTCCTAACAGTGACGGATAGACGCATGTAAACCGTTAGGCCTATAACCTGGTCCGCTAAGGCTGTCCGATCGCTAATCGCGCTCAACTTACACGAGCCACCTCCCCGCCAAGATACTGCCTAGCCGCATGCTGGCGTAGCAATCCTTTCCACACACGTTGAATACTCCTCCACACTCAGACTTTGTATATTGGAGCTCACCGGATAGGTGACTGAGCCCCGACGTTTTGGGCTTAGCAAGGTTGAGGAGTAGTCAGGCAGCCTGTTACAGTGAAAGGAGACACGAGGCAGACTCGGTGTGCGCATCGGAATAAAACGCTGAAGCGAGTCGTTGGGCCAATAACATCACAATAGAGTCTACGCCAGGCGAGTAATATTCGGGAATTGCAGCTCTCCGCATGTCATAAGCGCATCCTGAGCACCGCAACATCCACCCAAGCTTTTCTCTTAACGAAGGGTGCATCAACTCTCAACCCCTCTGGTAAGTGTACAGGTGTGACTGGCAGCATTCCACTTATATGCTGATCGAGCCGATATTTACGGAAAATTGTCCACCCGATGACCACATACTCCTATAGCCTGTTTCCGCACGTTTGGGTTTTGTTGCTGCCCATGAAGGGGTCTATAACAAAAAACATCCCAACGCCGGTAAAAATCGACTTATAAGGGCCCGGAGTAGACAGACTCTAAACCCCGCCATCTGTTTAGGCAGTCCAATTCCTTAAAGGTCAC
seq00032   TAGCAGGGCCTAAAACCTAGATACATGCCCAATTAGTGAAAATGGTCCTCTTCTGGTCTGCCCACTTTGCTCTACCGGCGTTGTGCCCTCATGTTTGATCTGTCTAGATCGAGTCATGTACGACGGGTTCCCCCGACGGTGAAGGATCATACGTGTAGGAACCGACGCGGCCATCTAAAAAGCTGGGACGAACGGAACTAGGGCCCTCGTTTCCGGGGGAGGTGTACTTCACATTTCAACTCGGAGCAGCCCATTGCAGGATGACAGTTCGTAGAATCCAGGAGAGGCAGACTCGTGGGATTGCGTCGATTACTACGCCGACTTGCAAGGCTTCCATAACGCTATTCTCTGTGTAACATATTGATACGTTCCAAACGAGTGTCAAGAGGACTCAGACGGACAAAACCCCATGAATCGGAGAAGTACGCAGGACTCTGCGCATCTCGGTCGACACGGACTATGAGTCGGAGACAGGGTATCCGAGTTTACGCTGTTCGAACGGTTTAACTTTGAACAGGCCCGTGGGTTTAAGCACCGGGGTGGGTTCGCAGGGCGCTGCTATACAGTTCAAACTTGAGCGGAACGTGAGCCACTTGTACTCGTATATGGAAGCCAAACTCGTACTAATCTCCTGTTAGACTCATGACTGACCCAGTTCGTGCCACGTCGTACCTGCCGCCATCTCATAGCACCAAGCCACCAGCGATTTTTACCCGGGGGGCCGCGAACTGAGGCCAATTCGGCGTTAAACTCATCCTTACTCCGTGGGCCAGTTGCTAGGCACAGACAGCTAGCGTGCTGTTCTCTTCTGCCCGATTCATTTCTTACATGAAAGGTACTGACGTCGCTGCGTTTACCGAAGGGCTCTATGACACCTCGGATAGGGAGGAACTGCCGGTGGAATTAATGCCGTGATAGTCGTGCTGGTAATTCGGCGAAAGAGATGCTCCAGGTAGGCCGAGTCGCATCCCCCTACAGGAGGCGCCCCCCTTTGGAATACCGGGCAGCCGTAATTGTCAGGGAACTTGTCACATGTATTTCACAGCAACATGCTTGATCCGACGGAACCTCGAGGAGCGAATTTTGCTTCACTAACCAAATGTTTCAATAGCTCAATCCTGAAAGCGTTTTACGCACCATTGGATTTGGGCCCTCCGCGAATTTCACCTCCCGTCGTCGCGGGGCGCCGACTAGGACTATACCCCTAGGTGTCTGAAGGTAGCTAGATAACTGTGCGATTGGAAGGATGGGGTCAAGGGGTGCGTAACGCCGCGACGAGCCTCTCGAATAGGACGGAACTTTAAGACCCGTCATGTTGAAGATGACACGAGGGTAATAAAGGAACAACCTCTACAGGTGCCTACTGACGGGAAAAACAGCTTAAGGTGAACGACTTGATGAGCAGGGACCAATCCAGTGCGCCTTCGAATTCCCCACTCAAACGGAGTTTAGCGGGATATCAATGCCCAGTAGGCATTAAGATCGAAATTTATCTACGAGAGACCGAGAAGCAACATGTACTCACATTTTCCACGGTAATCATTAAAACGAAATTCCTAACAGTGACGGATAGACGCATGTAAACCGTTAGGCCTATAACCTGGTCCGCTAAGGCTGTCCGATCGCTAATCGCGCTCAACTTACACGAGCCACCTCCCCGCCAAGATACTGCCTAGCCGCATGCTGGCGTAGCAATCCTTTCCACACACGTTGAATACTCCTCCACACTCAGACTTTGTATATTGGAGCTCACCGGATAGGTGACTGAGCCCCGACGTTTTGGGCTTAGCAAGGTTGAGGAGTAGTCAGGCAGCCTGTTACAGTGAAAGGAGACACGAGGCAGACTCGGTGTGCGCATCGGAATAAAACGCTGAAGCGAGTCGTTGGGCCAATAACATCACAATAGAGTCTACGCCAGGCGAGTAATATTCGGGAATTGCAGCTCTCCGCATGTCATAAGCGCATCCTGAGCACCGCAACATCCACCCAAGCTTTTCTCTTAACGAAGGGTGCATCAACTCTCAACCCCTCTGGTAAGTGTACAGGTGTGACTGGCAGCATTCCACTTATATGCTGATCGAGCCGATATTTACGGAAAATTGTCCACCCGATGACCACATACTCCTATAGCCTGTTTCCGCACGTTTGGGTTTTGTTGCTGCCCATGAAGGGGTCTATAACAAAAAACATCCCAACGCCGGTAAAAATCGACTTATAAGGGCCCGGAGTAGACAGACTCTAAACCCCGCCATCTGTTTAGGCAGTCCAATTCCTTAAAGGTCAC
seq00033   TAGCAGGGCCTAAAACCTAGATACATGCCCAATTAGTGAAAATGGTCCTCTTCTGGTCTGCCCACTTTGCTCTACCGGCGTTGTGCCCTCATGTTTGATCTGTCTAGATCGAGTCATGTACGACGGGTTCCCCCGACGGTGAAGGATCATACGTGTAGGAACCGACGCGGCCATCTAAAAAGCTGGGACGAACGGAACTAGGGCCCTCGTTTCCGGGGGAGGTGTACTTCACATTTCAACTCGGAGCAGCCCATTGCAGGATGACAGTTCGTAGAATCCAGGAGAGGCAGACTCGTGGGATTGCGTCGATTACTACGCCGACTTGCAAGGCCTCCATAACGCTATTCTCTGTGTAACATATTGATACGTTCCAAACGAGTGTCAAGAGGACTCAGACGGACAAAACCCCATGAATCGGAGAAGTACGCAGGACTCTGCGCATCTCGGTCGACACGGACTATGAGTCGGAGACAGGGTATCCGAGTTTACGCTGTTCGAACGGTTTAACTTTGAACAGGCCCGTGGGTTTAAGCACCGGGGTGGGTTCGCAGGGCGCTGCTATACAGTTCAAACTTGAGCGGAACGTGAGCCACTTGTACTCGTATATGGAAGCCAAACTCGTACTAATCTCCTGTTAGACTCATGACTGACCCAGTTCGTGCCACGTCGTACCTGCCGCCATCTCATAGCACCAAGCCACCAGCGATTTTTACCCGGGGGGCCGCGAACTGAGGCCAATTCGGCGTTAAACTCATCCTTACTCCGTGGGCCAGTTGCTAGGCACAGACAGCTAGCGTGCTGTTCTCTTCTGCCCGATTCATTTCTTACATGAAAGGTACTGACGTCGCTGCGTTTACCGAATGGCTCTATGACACCTCGGATAGGGAGGAACTGCCGGTGGAATTAATGCCGTGATAGTCGTGCTGGTAATTCGGCGAAAGAGATGCTCCAGGTAGGCCGAGTCGCATCCCCCTACAGGAGGCGCCCCCCTTTGGAATACCGGGCAGCCGTAATTGTCAGGGAACTTGTCACATGTATTTCACAGCAACATGCTTGATCCGACGGAACCTCGAGGAGCGAATTTTGCTTCACTAACCAAATGTTTCAATAGCTCAATCCTGAAAGCGTTTTACGCACCATTGGATTTGGGCCCTCCGCGAATTTCACCTCCCGTCGTCGCGGGGCGCCGACTAGGACTATACCCCTAGGTGTCTGAAGGTAGCTAGATAACTGTGCGATTGGAAGGATGGGGTCAAGGGGTGCGTAACGCCGCGACGAGCCTCTCGAATAGGACGGAACTTTAAGACCCGTCATGTTGAAGATGACACGAGGGTAATAAAGGAACAACCTCTACAGGTGCCTACTGACGGGAAAAACAGCTTAAGGTGAACGACTTGATGAGCAGGGACCAATCCAGTGCGCCTTCGAATTCCCCACTCAAACGGAGTTTAGCGGGATATCAATGCCCAGTAGGCATTAAGATCGAAATTTATCTACGAGAGACCGAGAAGCAACATGTACTCACATTTTCCACGGTAATCATTAAAACGAAATTCCTAACAGTGACGGATAGACGCATGTAAACCGTTAGGCCTATAACCTGGTCCGCTAAGGCTGTCCGATCGCTAATCGCGCTCAACTTACACGAGCCACCTCCCCGCCAAGATACTGCCTAGCCGCATGCTGGCGTAGCAATCCTTTCCACACACGTTGAATACTCCTCCACACTCAGACTTTGTATATTGGAGCTCACCGGATAGGTGACTGAGCCCCGACGTTTTGGGCTTAGCAAGGTTGAGGAGTAGTCAGGCAGCCTGTTACAGTGAAAGGAGACACGAGGCAGACTCGGTGTGCGCATCGGAATAAAACGCTGAAGCGAGTCGTTGGGCCAATAACATCACAATAGAGTCTACGCCAGGCGAGTAATATTCGGGAATTGCGGCTCTCCGCATGTCATAAGCGCATCCTGAGCACCGCAACATCCACCCAAGCTTTTCTCTTAACGAAGGGTGCATCAACTCTCAACCCCTCTGGTAAGTGTACAGGTGTGACTGGCAGCATTCCACTTATATGCTGATCGAGCCGATATTTACGGAAAATTGTCCACCCGATGACCACATACTCCTATAGCCTGTTTCCGCACGTTTGGGTTTTGTTGCTGCCCATGAAGGGGTCTATAACAAAAAACATCCCAACGCCGGTAAAAATCGACTTATAAGGGCCCGGAGTAGACAGACTCTAAACCCCGCCATCTGTTTAGGCAGTCCAATTCCTTAAAGGTCAC
