# Supplementary material for: How Good Are Indirect Tests at Detecting Recombination in Human mtDNA?
Source: G3 (Bethesda). 2013 Jul 1;3(7):1095–104. doi: 10.1534/g3.113.006510 (PMC3704238; doi:10.1534/g3.113.006510)
Supplement: Supporting Information [file supp_g3.113.006510_FileS2.gz › SequenceData/mtDNA_ratehet&popgrowth/10/3rdbase/Infiles/10_57-new.txt]

33 2284
seq00001   TTATGCACATCATAGATGGGTCACTACTTGAGCGGTTACTGCACGTGATGTGGCATTGTCAACTGCACCCATGCAAATTCGATAACGGCGCGGAGGTAGACATGTTTCTGTTTCCACTCATATCGGAAAACTAGGCCGTCACGCTTCAAAAAGAATGTCTGGGCCGGTAGATGGCCTAGAATAAAAAGTTGCAGCCCTGGTTGTGGAATCCAACTACGTCGAGCCTCCGGGAATTCTGTTTATCTCTCAGGTAAGTGGCCCCTCTTAGCGTAGCAACTTAAACTTGGCCCAAGACTCGCCACGCGAATAGGCCTATCCCCTTATCATAAGACTTCACATAGTTTGACTCATAGATTCTTAAGTGACGGAGATGCCATGCGATTGTCTTGCCCGTGGTGTATTCGATGATCAGGGTACCAGCGGCGTGTAATTAGGTCTCGGGGGTGGGGAAGTACGCGGGATTCTCACGTAATTTAGCGTGATATATATTTCCATTGCTTAGAGATTTCGAGGTAAGAAGTCGTAGCTCCTTATGTACTCAACATATGAGCCGTATTTCTGAGCTCCAAAAGCGTCGTATACGAAGACCTGGGCAGACGATGCAATTGATCTCGCTGGTGAACAACGTGACATGCTGGACTCGTAGGACGTGAAATGATCGTCATCTCTCGATGAGACTGAAGAATAGACGGCACTTGGTGCCCGTAGAACTCGGGGGGCACGCTTCCGACGGAAGTGGGAATATTCTCGAATGGCGCCGTTTGAATAAGTCTCCCGTCAGTCCGGTGGAAAACCACGCAGGAGATTCCCAAATCGTAAAACGTGCTCAAGACGACCCTCTAGCTAAGCCTCGATCGCACTGCTCGAATGATGACGAGTCCCCCGAACGTTTGGCATGTCTTACAGTACAATCGAATCTAGGCGCATAGTCTATAGTGTTTGTTGAAATAGTCCAGCTATGCAGGGCACGGTGGGTTACCACAACCGGAAGGACCTGCAACTTTGACTGTGAGATGTAAGCTACGTCCTTAACTGGCAAGTAATCCTGACGGGGTCCAGCACCCGGGACACCTGTTTCTTCGGGACTAACGAGCCAGCCAACGGGCAATACGGGGCATCTGGGTCGTCATGGGTGCACACACACGCCTTTACGGACCATGACAATCACATAGACGCTCTTTTGCTGTATCTACCGACCTGGAACGCGAGCATAAACATGAGCCCTCCCAAACCATGCCTGTTCCAGGTTACAGGATAAAAAGGCCCGATTGACTTCCCAACTACATCACCCCCTCCGTGAGTTCTCGAGGAAAAGAAGACGATGATTGGGCTGTCATTATAGATGCCCCATTCCTTTCCATCGCGATCAGCCGTGGTCGCTTGGATTCGGACCGCAAACCACGGTGTTGGGAGCTTGCCACTCCGAAGGGGGCAGATAGTAGAGAGATTAAGACAACAGAGGAAATCAGGACACTCCAGCAAACGCTTGCACATAGAATCCACCCTCAGGATTTGGAACGCAGCTGTTCAGCGTTCAGTATGATGAGTCACGTTCACCCTGAGCAGCCACGTTGTCTCCCCTGTTCTGGGCGGTGAGAACGGTCTGTTGTCATTAGCACCATGTATCGTCGGCTTCGTGCGGGCTTCAGGTCCTACAAAACAATAGAACAACATCGTTTAAGCCCGCCCAGGCTGTGCGAATTGTCGTTAGATGTCTCCTTGCTGAACACACCAGGCTTCAGTTCATATACTCCGCCTCTTATAATATTAAGTGACCGCGACATAATTATGTACGGTATTGTGCTAGGTGGTGGGGAGCGCATGTACCCGCAAGAAGATTGCACTGCTAGCTCAACCTAAATGCTAGGAATATAGCACATCTTCTCATGGAACCATTGATCAAACAGGTCAATTGAGACGACAGTATAATTGCGCCATTTAGCTTCACCATCCCTCATTTGGCATGACGACATGTCATTCACGTCGGCACTAAATGACTCAAGCCGTAGCGGCAAGATCGGTATGCCAAGCCTCGGGTGAGTAGCTCTGTTACTGTATAGCGCCCATAGCGGTTTACAGCGGCCGTGAGGGATCCACGTCTTCTTTTGCCGATCCTTTGGAGGATCTTGGGAGTGATTCCAGCCTAAGTTCGCGGCGGACTATGACCGCGCGATGGGTCAGCCTGATTGCTAGGGAGTGTAATTGACAAATCAGGAACGGCAGAGTGAGTAAAAGTTTTTGGGTTAGTTGAAGACTGATGACACTGAAAAGCCACGTGTCTCGT
seq00002   TTATGCACATCATAGATGGGTCACTACTTGAGCGGTTACTGCACGTGATGTGGCATTGTCAACTGCACCCATGCAAATTCGATAACGGCGCGGAGGTAGACATGTTTCTGTTTCCACTCATATCGGAAAACTAGGCCGTCACGCTTCAAAAAGAATGTCTGGGCCGGTAGATGGCCTAGAATAAAAAGTTGCAGCCCTGGTTGTGGAATCCAACTACGTCGAGCCTCCGGGAATTCTGTTTATCTCTCAGGTAAGTGGCCCCTCTTAGCGTAGCAACTTAAACTTGGCCCAAGACTCGCCACGCGAATAGGCCTATCCCCTTATCATAAGACTTCACATAGTTTGACTCATAGATTCTTAAGTGACGGAGATGCCATGCGATTGTCTTGCCCGTGGTGTATTCGATGATCAGGGTACCAGCGGCGTGTAATTAGGTCTCGGGGGTGGGGAAGTACGCGGGATTCTCACGTAATTTAGCGTGATATATATTTCCATTGCTTAGAGATTTCGAGGTAAGAAGTCGTAGCTCCTTATGTACTCAACATATGAGCCGTATTTCTGAGCTCCAAAAGCGTCGTATACGAAGACCTGGGCAGACGATGCAATTGATCTCGCTGGTGAACAACGTGACATGCTGGACTCGTAGGACGTGAAATGATCGTCATCTCTCGATGAGACTGAAGAATAGACGGCACTTGGTGCCCGTAGAACTCGGGGGGCACGCTTCCGACGGAAGTGGGAATATTCTCGAATGGCGCCGTTTGAATAAGTCTCCCGTCAGTCCGGTGGAAAACCACGCAGGAGATTCCCAAATCGTAAAACGTGCTCAAGACGACCCTCTAGCTAAGCCTCGATCGCACTGCTCGAATGATGACGAGTCCCCCGAACGTTTGGCATGTCTTACAGTACAATCGAATCTAGGCGCATAGTCTATAGTGTTTGTTGAAATAGTCCAGCTATGCAGGGCACGGTGGGTTACCACAACCGGAAGGACCTGCAACTTTGACTGTGAGATGTAAGCTACGTCCTTAACTGGCAAGTAATCCTGACGGGGTCCAGCACCCGGGACACCTGTTTCTTCGGGACTAACGAGCCAGCCAACGGGCAATACGGGGCATCTGGGTCGTCATGGGTGCACACACACGCCTTTACGGACCATGACAATCACATAGACGCTCTTTTGCTGTATCTACCGACCTGGAACGCGAGCATAAACATGAGCCCTCCCAAACCATGCCTGTTCCAGGTTACAGGATAAAAAGGCCCGATTGACTTCCCAACTACATCACCCCCTCCGTGAGTTCTCGAGGAAAAGAAGACGATGATTGGGCTGTCATTATAGATGCCCCATTCCTTTCCATCGCGATCAGCCGTGGTCGCTTGGATTCGGACCGCAAACCACGGTGTTGGGAGCTTGCCACTCCGAAGGGGGCAGATAGTAGAGAGATTAAGACAACAGAGGAAATCAGGACACTCCAGCAAACGCTTGCACATAGAATCCACCCTCAGGATTTGGAACGCAGCTGTTCAGCGTTCAGTATGATGAGTCACGTTCACCCTGAGCAGCCACGTTGTCTCCCCTGTTCTGGGCGGTGAGAACGGTCTGTTGTCATTAGCACCATGTATCGTCGGCTTCGTGCGGGCTTCAGGTCCTACAAAACAATAGAACAACATCGTTTAAGCCCGCCCAGGCTGTGCGAATTGTCGTTAGATGTCTCCTTGCTGAACACACCAGGCTTCAGTTCATATACTCCGCCTCTTATAATATTAAGTGACCGCGACATAATTATGTACGGTATTGTGCTAGGTGGTGGGGAGCGCATGTACCCGCAAGAAGATTGCACTGCTAGCTCAACCTAAATGCTAGGAATATAGCACATCTTCTCATGGAACCATTGATCAAACAGGTCAATTGAGACGACAGTATAATTGCGCCATTTAGCTTCACCATCCCTCATTTGGCATGACGACATGTCATTCACGTCGGCACTAAATGACTCAAGCCGTAGCGGCAAGATCGGTATGCCAAGCCTCGGGTGAGTAGCTCTGTTACTGTATAGCGCCCATAGCGGTTTACAGCGGCCGTGAGGGATCCACGTCTTCTTTTGCCGATCCTTTGGAGGATCTTGGGAGTGATTCCAGCCTAAGTTCGCGGCGGACTATGACCGCGCGATGGGTCAGCCTGATTGCTAGGGAGTGTAATTGACAAATCAGGAACGGCAGAGTGAGTAAAAGTTTTTGGGTTAGTTGAAGACTGATGACACTGAAAAGCCACGTGTCTCGT
seq00003   TTATGCACATCATAGATGGGTCACTACTTGAGCGGTTACTGCACGTGATGTGGCATTGTCAACTGCACCCATGCAAATTCGATAACGGCGCGGAGGTAGACATGTTTCTGTTTCCACTCATATCGGAAAACTAGGCCGTCACGCTTCAAAAAGAATGTCTGGGCCGGTAGATGGCCTAGAATAAAAAGTTGCAGCCCTGGTTGTGGAATCCAACTACGTCGAGCCTCCGGGAATTCTGTTTATCTCTCAGGTAAGTGGCCCCTCTTAGCGTAGCAACTTAAACTTGGCCCAAGACTCGCCACGCGAATAGGCCTATCCCCTTATCATAAGACTTCACATAGTTTGACTCATAGATTCTTAAGTGACGGAGATGCCATGCGATTGTCTTGCCCGTGGTGTATTCGATGATCAGGGTACCAGCGGCGTGTAATTAGGTCTCGGGGGTGGGGAAGTACGCGGGATTCTCACGTAATTTAGCGTGATATATATTTCCATTGCTTAGAGATTTCGAGGTAAGAAGTCGTAGCTCCTTATGTACTCAACATATGAGCCGTATTTCTGAGCTCCAAAAGCGTCGTATACGAAGACCTGGGCAGACGATGCAATTGATCTCGCTGGTGAACAACGTGACATGCTGGACTCGTAGGACGTGAAATGATCGTCATCTCTCGATGAGACTGAAGAATAGACGGCACTTGGTGCCCGTAGAACTCGGGGGGCACGCTTCCGACGGAAGTGGGAATATTCTCGAATGGCGCCGTTTGAATAAGTCTCCCGTCAGTCCGGTGGAAAACCACGCAGGAGATTCCCAAATCGTAAAACGTGCTCAAGACGACCCTCTAGCTAAGCCTCGATCGCACTGCTCGAATGATGACGAGTCCCCCGAACGTTTGGCATGTCTTACAGTACAATCGAATCTAGGCGCATAGTCTATAGTGTTTGTTGAAATAGTCCAGCTATGCAGGGCACGGTGGGTTACCACAACCGGAAGGACCTGCAACTTTGACTGTGAGATGTAAGCTACGTCCTTAACTGGCAAGTAATCCTGACGGGGTCCAGCACCCGGGACACCTGTTTCTTCGGGACTAACGAGCCAGCCAACGGGCAATACGGGGCATCTGGGTCGTCATGGGTGCACACACACGCCTTTACGGACCATGACAATCACATAGACGCTCTTTTGCTGTATCTACCGACCTGGAACGCGAGCATAAACATGAGCCCTCCCAAACCATGCCTGTTCCAGGTTACAGGATAAAAAGGCCCGATTGACTTCCCAACTACATCACCCCCTCCGTGAGTTCTCGAGGAAAAGAAGACGATGATTGGGCTGTCATTATAGATGCCCCATTCCTTTCCATCGCGATCAGCCGTGGTCGCTTGGATTCGGACCGCAAACCACGGTGTTGGGAGCTTGCCACTCCGAAGGGGGCAGATAGTAGAGAGATTAAGACAACAGAGGAAATCAGGACACTCCAGCAAACGCTTGCACATAGAATCCACCCTCAGGATTTGGAACGCAGCTGTTCAGCGTTCAGTATGATGAGTCACGTTCACCCTGAGCAGCCACGTTGTCTCCCCTGTTCTGGGCGGTGAGAACGGTCTGTTGTCATTAGCACCATGTATCGTCGGCTTCGTGCGGGCTTCAGGTCCTACAAAACAATAGAACAACATCGTTTAAGCCCGCCCAGGCTGTGCGAATTGTCGTTAGATGTCTCCTTGCTGAACACACCAGGCTTCAGTTCATATACTCCGCCTCTTATAATATTAAGTAACCGCGACATAATTATGTACGGTATTGTGCTAGGTGGTGGGGAGCGCATGTACCCGCAAGAAGATTGCACTGCTAGCTCAACCTAAATGCTAGGAATATAGCACATCTTCTCATGGAACCATTGATCAAACAGGTCAATTGAGACGACAGTATAATTGCGCCATTTAGCTTCACCATCCCTCATTTGGCATGACGACATGTCATTCACGTCGGCACTAAATGACTCAAGCCGTAGCGGCAAGATCGGTATGCCAAGCCTCGGGTGAGTAGCTCTGTTACTGTATAGCGCCCATAGCGGTTTACAGCGGCCGTGAGGGATCCACGTCTTCTTTTGCCGATCCTTTGGAGGATCTTGGGAGTGATTCCAGCCTAAGTTCGCGGCGGACTATGACCGCGCGATGGGTCAGCCTGATTGCTAGGGAGTGTAATTGACAAATCAGGAACGGCAGAGTGAGTAAAAGTTTTTGGGTTAGTTGAAGACTGATGACACTGAAAAGCCACGTGTCTCGT
seq00004   TTATGCACATCATAGATGGGTCACTACTTGAGCGGTTACTGCACGTGATGTGGCATTGTCAACTGCACCCATGCAAATTCGATAACGGCGCGGAGGTAGACATGTTTCTGTTTCCACTCATATCGGAAAACTAGGCCGTCACGCTTCAAAAAGAATGTCTGGGCCGGTAGATGGCCTAGAATAAAAAGTTGCAGCCCTGGTTGTGGAATCCAACTACGTCGAGCCTCCGGGAATTCTGTTTATCTCTCAGGTAAGTGGCCCCTCTTAGCGTAGCAACTTAAACTTGGCCCAAGACTCGCCACGCGAATAGGCCTATCCCCTTATCATAAGACTTCACATAGTTTGACTCATAGATTCTTAAGTGACGGAGATGCCATGCGATTGTCTTGCCCGTGGTGTATTCGATGATCAGGGTACCAGCGGCGTGTAATTAGGTCTCGGGGGTGGGGAAGTACGCGGGATTCTCACGTAATTTAGCGTGATATATATTTCCATTGCTTAGAGATTTCGAGGTAAGAAGTCGTAGCTCCTTATGTACTCAACATATGAGCCGTATTTCTGAGCTCCAAAAGCGTCGTATACGAAGACCTGGGCAGACGATGCAATTGATCTCGCTGGTGAACAACGTGACATGCTGGACTCGTAGGACGTGAAATGATCGTCATCTCTCGATGAGACTGAAGAATAGACGGCACTTGGTGCCCGTAGAACTCGGGGGGCACGCTTCCGACGGAAGTGGGAATATTCTCGAATGGCGCCGTTTGAATAAGTCTCCCGTCAGTCCGGTGGAAAACCACGCAGGAGATTCCCAAATCGTAAAACGTGCTCAAGACGACCCTCTAGCTAAGCCTCGATCGCACTGCTCGAATGATGACGAGTCCCCCGAACGTTTGGCATGTCTTACAGTACAATCGAATCTAGGCGCATAGTCTATAGTGTTTGTTGAAATAGTCCAGCTATGCAGGGCACGGTGGGTTACCACAACCGGAAGGACCTGCAACTTTGACTGTGAGATGTAAGCTACGTCCTTAACTGGCAAGTAATCCTGACGGGGTCCAGCACCCGGGACACCTGTTTCTTCGGGACTAACGAGCCAGCCAACGGGCAATACGGGGCATCTGGGTCGTCATGGGTGCACACACACGCCTTTACGGACCATGACAATCACATAGACGCTCTTTTGCTGTATCTACCGACCTGGAACGCGAGCATAAACATGAGCCCTCCCAAACCATGCCTGTTCCAGGTTACAGGATAAAAAGGCCCGATTGACTTCCCAACTACATCACCCCCTCCGTGAGTTCTCGAGGAAAAGAAGACGATGATTGGGCTGTCATTATAGATGCCCCATTCCTTTCCATCGCGATCAGCCGTGGTCGCTTGGATTCGGACCGCAAACCACGGTGTTGGGAGCTTGCCACTCCGAAGGGGGCAGATAGTAGAGAGATTAAGACAACAGAGGAAATCAGGACACTCCAGCAAACGCTTGCACATAGAATCCACCCTCAGGATTTGGAACGCAGCTGTTCAGCGTTCAGTATGATGAGTCACGTTCACCCTGAGCAGCCACGTTGTCTCCCCTGTTCTGGGCGGTGAGAACGGTCTGTTGTCATTAGCACCATGTATCGTCGGCTTCGTGCGGGCTTCAGGTCCTACAAAACAATAGAACAACATCGTTTAAGCCCGCCCAGGCTGTGCGAATTGTCGTTAGATGTCTCCTTGCTGAACACACCAGGCTTCAGTTCATATACTCCGCCTCTTATAATATTAAGTAACCGCGACATAATTATGTACGGTATTGTGCTAGGTGGTGGGGAGCGCATGTACCCGCAAGAAGATTGCACTGCTAGCTCAACCTAAATGCTAGGAATATAGCACATCTTCTCATGGAACCATTGATCAAACAGGTCAATTGAGACGACAGTATAATTGCGCCATTTAGCTTCACCATCCCTCATTTGGCATGACGACATGTCATTCACGTCGGCACTAAATGACTCAAGCCGTAGCGGCAAGATCGGTATGCCAAGCCTCGGGTGAGTAGCTCTGTTACTGTATAGCGCCCATAGCGGTTTACAGCGGCCGTGAGGGATCCACGTCTTCTTTTGCCGATCCTTTGGAGGATCTTGGGAGTGATTCCAGCCTAAGTTCGCGGCGGACTATGACCGCGCGATGGGTCAGCCTGATTGCTAGGGAGTGTAATTGACAAATCAGGAACGGCAGAGTGAGTAAAAGTTTTTGGGTTAGTTGAAGACTGATGACACTGAAAAGCCACGTGTCTCGT
seq00005   TTATGCACATCATAGATGGGTCACTACTTGAGCGGTTACTGCACGTGATGTGGCATTGTCAACTGCACCCATGCAAATTCGATAACGGCGCGGAGGTAGACATGTTTCTGTTTCCACTCATATCGGAAAACTAGGCCGTCACGCTTCAAAAAGAATGTCTGGGCCGGTAGATGGCCTAGAATAAAAAGTTGCAGCCCTGGTTGTGGAATCCAACTACGTCGAGCCTCCGGGAATTCTGTTTATCTCTCAGGTAAGTGGCCCCTCTTAGCGTAGCAACTTAAACTTGGCCCAAGACTCGCCACGCGAATAGGCCTATCCCCTTATCATAAGACTTCACATAGTTTGACTCATAGATTCTTAAGTGACGGAGATGCCATGCGATTGTCTTGCCCGTGGTGTATTCGATGATCAGGGTACCAGCGGCGTGTAATTAGGTCTCGGGGGTGGGGAAGTACGCGGGATTCTCACGTAATTTAGCGTGATATATATTTCCATTGCTTAGAGATTTCGAGGTAAGAAGTCGTAGCTCCTTATGTACTCAACATATGAGCCGTATTTCTGAGCTCCAAAAGCGTCGTATACGAAGACCTGGGCAGACGATGCAATTGATCTCGCTGGTGAACAACGTGACATGCTGGACTCGTAGGACGTGAAATGATCGTCATCTCTCGATGAGACTGAAGAATAGACGGCACTTGGTGCCCGTAGAACTCGGGGGGCACGCTTCCGACGGAAGTGGGAATATTCTCGAATGGCGCCGTTTGAATAAGTCTCCCGTCAGTCCGGTGGAAAACCACGCAGGAGATTCCCAAATCGTAAAACGTGCTCAAGACGACCCTCTAGCTAAGCCTCGATCGCACTGCTCGAATGATGACGAGTCCCCCGAACGTTTGGCATGTCTTACAGTACAATCGAATCTAGGCGCATAGTCTATAGTGTTTGTTGAAATAGTCCAGCTATGCAGGGCACGGTGGGTTACCACAACCGGAAGGACCTGCAACTTTGACTGTGAGATGTAAGCTACGTCCTTAACTGGCAAGTAATCCTGACGGGGTCCAGCACCCGGGACACCTGTTTCTTCGGGACTAACGAGCCAGCCAACGGGCAATACGGGGCATCTGGGTCGTCATGGGTGCACACACACGCCTTTACGGACCATGACAATCACATAGACGCTCTTTTGCTGTATCTACCGACCTGGAACGCGAGCATAAACATGAGCCCTCCCAAACCATGCCTGTTCCAGGTTACAGGATAAAAAGGCCCGATTGACTTCCCAACTACATCACCCCCTCCGTGAGTTCTCGAGGAAAAGAAGACGATGATTGGGCTGTCATTATAGATGCCCCATTCCTTTCCATCGCGATCAGCCGTGGTCGCTTGGATTCGGACCGCAAACCACGGTGTTGGGAGCTTGCCACTCCGAAGGGGGCAGATAGTAGAGAGATTAAGACAACAGAGGAAATCAGGACACTCCAGCAAACGCTTGCACATAGAATCCACCCTCAGGATTTGGAACGCAGCTGTTCAGCGTTCAGTATGATGAGTCACGTTCACCCTGAGCAGCCACGTTGTCTCCCCTGTTCTGGGCGGTGAGAACGGTCTGTTGTCATTAGCACCATGTATCGTCGGCTTCGTGCGGGCTTCAGGTCCTACAAAACAATAGAACAACATCGTTTAAGCCCGCCCAGGCTGTGCGAATTGTGGTTAGATGTCTCCTTGCTGAACACACCAGGCTTCAGTTCATATACTCCGCCTCTTATAATATTAAGTGACCGCGACATAATTATGTACGGTATTGTGCTAGGTGGTGGGGAGCGCATGTACCCGCAAGAAGATTGCACTGCTAGCTCAACCTAAATGCTAGGAATATAGCACATCTTCTCATGGAACCATTGATCAAACAGGTCAATTGAGACGACAGTATAATTGCGCCATTTAGCTTCACCATCCCTCATTTGGCATGACGACATGTCATTCACGTCGGCACTAAATGACTCAAGCCGTAGCAGCAAGATCGGTATGCCAAGCCTCGGGTGAGTAGCTCTGTTACTGTATAGCGCCCATAGCGGTTTACAGCGGCCGTGAGGGATCCACGTCTTCTTTTGCCGATCCTTTGGAGGATCTTGGGAGTGATTCCAGCCTAAGTTCGCGGCGGACTATGACCGCGCGATGGGTCAGCCTGATTGCTAGGGAGTGTAATTGACAAATCAGGAACGGCAGAGTGAGTAAAAGTTTTTGGGTTAGTTGAAGACTGATGACACTGAAAAGCCACGTGTCTCGT
seq00006   TTATGCACATCATAGATGGGTCACTACTTGAGCGGTTACTGCACGTGATGTGGCATTGTCAACTGCACCCATGCAAATTCGATAACGGCGCGGAGGTAGACATGTTTCTGTTTCCACTCATATCGGAAAACTAGGCCGTCACGCTTCAAAAAGAATGTCTGGGCCGGTAGATGGCCTAGAATAAAAAGTTGCAGCCCTGGTTGTGGAATCCAACTACGTCGAGCCTCCGGGAATTCTGTTTATCTCTCAGGTAAGTGGCCCCTCTTAGCGTAGCAACTTAAACTTGGCCCAAGACTCGCCACGCGAATAGGCCTATCCCCTTATCATAAGACTTCACATAGTTTGACTCATAGATTCTTAAGTGACGGAGATGCCATGCGATTGTCTTGCCCGTGGTGTATTCGATGATCAGGGTACCAGCGGCGTGTAATTAGGTCTCGGGGGTGGGGAAGTACGCGGGATTCTCACGTAATTTAGCGTGATATATATTTCCATTGCTTAGAGATTTCGAGGTAAGAAGTCGTAGCTCCTTATGTACTCAACATATGAGCCGTATTTCTGAGCTCCAAAAGCGTCGTATACGAAGACCTGGGCAGACGATGCAATTGATCTCGCTGGTGAACAACGTGACATGCTGGACTCGTAGGACGTGAAATGATCGTCATCTCTCGATGAGACTGAAGAATAGACGGCACTTGGTGCCCGTAGAACTCGGGGGGCACGCTTCCGACGGAAGTGGGAATATTCTCGAATGGCGCCGTTTGAATAAGTCTCCCGTCAGTCCGGTGGAAAACCACGCAGGAGATTCCCAAATCGTAAAACGTGCTCAAGACGACCCTCTAGCTAAGCCTCGATCGCACTGCTCGAATGATGACGAGTCCCCCGAACGTTTGGCATGTCTTACAGTACAATCGAATCTAGGCGCATAGTCTATAGTGTTTGTTGAAATAGTCCAGCTATGCAGGGCACGGTGGGTTACCACAACCGGAAGGACCTGCAACTTTGACTGTGAGATGTAAGCTACGTCCTTAACTGGCAAGTAATCCTGACGGGGTCCAGCACCCGGGACACCTGTTTCTTCGGGACTAACGAGCCAGCCAACGGGCAATACGGGGCATCTGGGTCGTCATGGGTGCACACACACGCCTTTACGGACCATGACAATCACATAGACGCTCTTTTGCTGTATCTACCGACCTGGAACGCGAGCATAAACATGAGCCCTCCCAAACCATGCCTGTTCCAGGTTACAGGATAAAAAGGCCCGATTGACTTCCCAACTACATCACCCCCTCCGTGAGTTCTCGAGGAAAAGAAGACGATGATTGGGCTGTCATTATAGATGCCCCATTCCTTTCCATCGCGATCAGCCGTGGTCGCTTGGATTCGGACCGCAAACCACGGTGTTGGGAGCTTGCCACTCCGAAGGGGGCAGATAGTAGAGAGATTAAGACAACAGAGGAAATCAGGACACTCCAGCAAACGCTGGCACATAGAATCCACCCTCAGGATTTGGAACGCAGCTGTTCAGCGTTCAGTATGATGAGTCACGTTCACCCTGAGCAGCCACGTTGTCTCCCCTGTTCTGGGCGGTGAGAACGGTCTGTTGTCATTAGCACCATGTATCGTCGGCTTCGTGCGGGCTTCAGGTCCTACAAAACAATAGAACAACATCGTTTAAGCCCGCCCAGGCTGTGCGAATTGTCGTTAGATGTCTCCTTGCTGAACACACCAGGCTTCAGTTCATATACTCCGCCTCTTATAATATTAAGTGACCGCGACATAATTATGTACGGTATTGTGCTAGGTGGTGGGGAGCGCATGTACCCGCAAGAAGATTGCACTGCTAGCTCAACCTAAATGCTAGGAATATAGCACATCTTCTCATGGAACCATTGATCAAACAGGTCAATTGAGACGACAGTATAATTGCGCCATTTAGCTTCACCATCCCTCATTTGGCATGACGACATGTCATTCACGTCGGCACTAAATGACTCAAGCCGTAGCGGCAAGATCGGTATGCCAAGCCTCGGGTGAGTAGCTCTGTTACTGTATAGCGCCCATAGCGGTTTACAGCGGCCGTGAGGGATCCACGTCTTCTTTTGCCGATCCTTTGGAGGATCTTGGGAGTGATTCCAGCCTAAGTTCGCGGCGGACTATGACCGCGCGATGGGTCAGCCTGATTGCTAGGGAGTGTAATTGACAAATCAGGAACGGCAGAGTGAGTAAAAGTTTTTGGGTTAGTTGAAGACTGATGACACTGAAAAGCCACGTGTCTCGT
seq00007   TTATGCACATCATAGATGGGTCACTACTTGAGCGGTTACTGCACGTGATGTGGCATTGTCAACTGCACCCATGCAAATTCGATAACGGCGCGGAGGTAGACATGTTTCTGTTTCCACTCATATCGGAAAACTAGGCCGTCACGCTTCAAAAAGAATGTCTGGGCCGGTAGATGGCCTAGAATAAAAAGTTGCAGCCCTGGTTGTGGAATCCAACTACGTCGAGCCTCCGGGAATTCTGTTTATCTCTCAGGTAAGTGGCCCCTCTTAGCGTAGCAACTTAAACTTGGCCCAAGACTCGCCACGCGAATAGGCCTATCCCCTTATCATAAGACTTCACATAGTTTGACTCATAGATTCTTAAGTGACGGAGATGCCATGCGATTGTCTTGCCCGTGGTGTATTCGATGATCAGGGTACCAGCGGCGTGTAATTAGGTCTCGGGGGTGGGGAAGTACGCGGGATTCTCACGTAATTTAGCGTGATATATATTTCCATTGCTTAGAGATTTCGAGGTAAGAAGTCGTAGCTCCTTATGTACTCAACATATGAGCCGTATTTCTGAGCTCCAAAAGCGTCGTATACGAAGACCTGGGCAGACGATGCAATTGATCTCGCTGGTGAACAACGTGACATGCTGGACTCGTAGGACGTGAAATGATCGTCATCTCTCGATGAGACTGAAGAATAGACGGCACTTGGTGCCCGTAGAACTCGGGGGGCACGCTTCCGACGGAAGTGGGAATATTCTCGAATGGCGCCGTTTGAATAAGTCTCCCGTCAGTCCGGTGGAAAACCACGCAGGAGATTCCCAAATCGTAAAACGTGCTCAAGACGACCCTCTAGCTAAGCCTCGATCGCACTGCTCGAATGATGACGAGTCCCCCGAACGTTTGGCATGTCTTACAGTACAATCGAATCTAGGCGCATAGTCTATAGTGTTTGTTGAAATAGTCCAGCTATGCAGGGCACGGTGGGTTACCACAACCGGAAGGACCTGCAACTTTGACTGTGAGATGTAAGCTACGTCCTTAACTGGCAAGTAATCCTGACGGGGTCCAGCACCCGGGACACCTGTTTCTTCGGGACTAACGAGCCAGCCAACGGGCAATACGGGGCATCTGGGTCGTCATGGGTGCACACACACGCCTTTACGGACCATGACAATCACATAGACGCTCTTTTGCTGTATCTACCGACCTGGAACGCGAGCATAAACATGAGCCCTCCCAAACCATGCCTGTTCCAGGTTACAGGATAAAAAGGCCCGATTGACTTCCCAACTACATCACCCCCTCCGTGAGTTCTCGAGGAAAAGAAGACGATGATTGGGCTGTCATTATAGATGCCCCATTCCTTTCCATCGCGATCAGCCGTGGTCGCTTGGATTCGGACCGCAAACCACGGTGTTGGGAGCTTGCCACTCCGAAGGGGGCAGATAGTAGAGAGATTAAGACAACAGAGGAAATCAGGACACTCCAGCAAACGCTTGCACATAGAATCCACCCTCAGGATTTGGAACGCAGCTGTTCAGCGTTCAGTATGATGAGTCACGTTCACCCTGAGCAGCCACGTTGTCTCCCCTGTTCTGGGCGGTGAGAACGGTCTGTTGTCATTAGCACCATGTATCGTCGGCTTCGTGCGGGCTTCAGGTCCTACAAAACAATAGAACAACATCGTTTAAGCCCGCCCAGGCTGTGCGAATTGTCGTTAGATGTCTCCTTGCTGAACACACCAGGCTTCAGTTCATATACTCCGCCTCTTATAATATTAAGTAACCGCGACATAATTATGTACGGTATTGTGCTAGGTGGTGGGGAGCGCATGTACCCGCAAGAAGATTGCACTGCTAGCTCAACCTAAATGCTAGGAATATAGCACATCTTCTCATGGAACCATTGATCAAACAGGTCAATTGAGACGACAGTATAATTGCGCCATTTAGCTTCACCATCCCTCATTTGGCATGACGACATGTCATTCACGTCGGCACTAAATGACTCAAGCCGTAGCGGCAAGATCGGTATGCCAAGCCTCGGGTGAGTAGCTCTGTTACTGTATAGCGCCCATAGCGGTTTACAGCGGCCGTGAGGGATCCACGTCTTCTTTTGCCGATCCTTTGGAGGATCTTGGGAGTGATTCCAGCCTAAGTTCGCGGCGGACTATGACCGCGCGATGGGTCAGCCTGATTGCTAGGGAGTGTAATTGACAAATCAGGAACGGCAGAGTGAGTAAAAGTTTTTGGGTTAGTTGAAGACTGATGACACTGAAAAGCCACGTGTCTCGT
seq00008   TTATGCACATCATAGATGGGTCACTACTTGAGCGGTTACTGCACGTGATGTGGCATTGTCAACTGCACCCATGCAAATTCGATAACGGCGCGGAGGTAGACATGTTTCTGTTTCCACTCATATCGGAAAACTAGGCCGTCACGCTTCAAAAAGAATGTCTGGGCCGGTAGATGGCCTAGAATAAAAAGTTGCAGCCCTGGTTGTGGAATCCAACTACGTCGAGCCTCCGGGAATTCTGTTTATCTCTCAGGTAAGTGGCCCCTCTTAGCGTAGCAACTTAAACTTGGCCCAAGACTCGCCACGCGAATAGGCCTATCCCCTTATCATAAGACTTCACATAGTTTGACTCATAGATTCTTAAGTGACGGAGATGCCATGCGATTGTCTTGCCCGTGGTGTATTCGATGATCAGGGTACCAGCGGCGTGTAATTAGGTCTCGGGGGTGGGGAAGTACGCGGGATTCTCACGTAATTTAGCGTGATATATATTTCCATTGCTTAGAGATTTCGAGGTAAGAAGTCGTAGCTCCTTATGTACTCAACATATGAGCCGTATTTCTGAGCTCCAAAAGCGTCGTATACGAAGACCTGGGCAGACGATGCAATTGATCTCGCTGGTGAACAACGTGACATGCTGGACTCGTAGGACGTGAAATGATCGTCATCTCTCGATGAGACTGAAGAATAGACGGCACTTGGTGCCCGTAGAACTCGGGGGGCACGCTTCCGACGGAAGTGGGAATATTCTCGAATGGCGCCGTTTGAATAAGTCTCCCGTCAGTCCGGTGGAAAACCACGCAGGAGATTCCCAAATCGTAAAACGTGCTCAAGACGACCCTCTAGCTAAGCCTCGATCGCACTGCTCGAATGATGACGAGTCCCCCGAACGTTTGGCATGTCTTACAGTACAATCGAATCTAGGCGCATAGTCTATAGTGTTTGTTGAAATAGTCCAGCTATGCAGGGCACGGTGGGTTACCACAACCGGAAGGACCTGCAACTTTGACTGTGAGATGTAAGCTACGTCCTTAACTGGCAAGTAATCCTGACGGGGTCCAGCACCCGGGACACCTGTTTCTTCGGGAGTAACGAGCCAGCCAACGGGCAATACGGGGCATCTGGGTCGTCATGGGTGCACACACACGCCTTTACGGACCATGACAATCACATAGACGCTCTTTTGCTGTATCTACCGACCTGGAACGCGAGCATAAACATGAGCCCTCCCAAACCATGCCTGTTCCAGGTTACAGGATAAAAAGGCCCGATTGACTTCCCAACTACATCACCCCCTCCGTGAGTTCTCGAGGAAAAGAAGACGATGATTGGGCTGTCATTATAGATGCCCCATTCCTTTCCATCGCGATCAGCCGTGGTCGCTTGGATTCGGACCGCAAACCACGGTGTTGGGAGCTTGCCACTCCGAAGGGGGCAGATAGTAGAGAGATTAAGACAACAGAGGAAATCAGGACACTCCAGCAAACGCTTGCACATAGAATCCACCCTCAGGATTTGGAACGCAGCTGTTCAGCGTTCAGTATGATGAGTCACGTTCACCCTGAGCAGCCACGTTGTCTCCTCTGTTCTGGGCGGTGAGAACGGTCTGTTGTCATTAGCACCATGTATCGTCGGCTTCGTGCGGGCTTCAGGTCCTACAAAACAATAGAACAACATCGTTTAAGCCCGCCCAGGCTGTGCGAATTGTCGTTAGATGTCTCCTTGCTGAACACACCAGGCTTCAGTTCATATACTCCGCCTCTTATAATATTAAGTAACCGCGACATAATTATGTACGGTATTGTGCTAGGTGGTGGGGAGCGCATGTACCCGCAAGAAGATTGCACTGCTAGCTCAACCTAAATGCTAGGAATATAGCACATCTTCTCATGGAACCATTGATCAAACAGGTCAATTGAGACGACAGTATAATTGCGCCATTTAGCTTCACCATCCCTCATTTGGCATGACGACATGTCATTCACGTCGGCACTAAATGACTCAAGCCGTAGCGGCAAGATCGGTATGCCAAGCCTCGGGTGAGTAGCTCTGTTACTGTATAGCGCCCATAGCGGTTTACAGCGGCCGTGAGGGATCCACGTCTTCTTTTGCCGATCCTTTGGAGGATCTTGGGAGTGATTCCAGCCTAAGTTCGCGGCGGACTATGACCGCGCGATGGGTCAGCCTGATTGCTAGGGAGTGTAATTGACAAATCAGGAACGGCAGAGTGAGTAAAAGTTTTTGGGTTAGTTGAAGACTGATGACACTGAAAAGCCACGTGTCTCGT
seq00009   TTATGCACATCATAGATGGGTCACTACTTGAGCGGTTACTGCACGTGATGTGGCATTGTCAACTGCACCCATGCAAATTCGATAACGGCGCGGAGGTAGACATGTTTCTGTTTCCACTCATATCGGAAAACTAGGCCGTCACGCTTCAAAAAGAATGTCTGGGCCGGTAGATGGCCTAGAATAAAAAGTTGCAGCCCTGGTTGTGGAATCCAACTACGTCGAGCCTCCGGGAATTCTGTTTATCTCTCAGGTAAGTGGCCCCTCTTAGCGTAGCAACTTAAACTTGGCCCAAGACTCGCCACGCGAATAGGCCTATCCCCTTATCATAAGACTTCACATAGTTTGACTCATAGATTCTTAAGTGACGGAGATGCCATGCGATTGTCTTGCCCGTGGTGTATTCGATGATCAGGGTACCAGCGGCGTGTAATTAGGTCTCGGGGGTGGGGAAGTACGCGGGATTCTCACGTAATTTAGCGTGATATATATTTCCATTGCTTAGAGATTTCGAGGTAAGAAGTCGTAGCTCCTTATGTACTCAACATATGAGCCGTATTTCTGAGCTCCAAAAGCGTCGTATACGAAGACCTGGGCAGACGATGCAATTGATCTCGCTGGTGAACAACGTGACATGCTGGACTCGTAGGACGTGAAATGATCGTCATCTCTCGATGAGACTGAAGAATAGACGGCACTTGGTGCCCGTAGAACTCGGGGGGCACGCTTCCGACGGAAGTGGGAATATTCTCGAATGGCGCCGTTTGAATAAGTCTCCCGTCAGTCCGGTGGAAAACCACGCAGGAGATTCCCAAATCGTAAAACGTGCTCAAGACGACCCTCTAGCTAAGCCTCGATCGCACTGCTCGAATGATGACGAGTCCCCCGAACGTTTGGCATGTCTTACAGTACAATCGAATCTAGGCGCATAGTCTATAGTGTTTGTTGAAATAGTCCAGCTATGCAGGGCACGGTGGGTTACCACAACCGGAAGGACCTGCAACTTTGACTGTGAGATGTAAGCTACGTCCTTAACTGGCAAGTAATCCTGACGGGGTCCAGCACCCGGGACACCTGTTTCTTCGGGACTAACGAGCCAGCCAACGGGCAATACGGGGCATCTGGGTCGTCATGGGTGCACACACACGCCTTTACGGACCATGACAATCACATAGACGCTCTTTTGCTGTATCTACCGACCTGGAACGCGAGCATAAACATGAGCCCTCCCAAACCATGCCTGTTCCAGGTTACAGGATAAAAAGGCCCGATTGACTTCCCAACTACATCACCCCCTCCGTGAGTTCTCGAGGAAAAGAAGACGATGATTGGGCTGTCATTATAGATGCCCCATTCCTTTCCATCGCGATCAGCCGTGGTCGCTTGGATTCGGACCGCAAACCACGGTGTTGGGAGCTTGCCACTCCGAAGGGGGCAGATAGTAGAGAGATTAAGACAACAGAGGAAATCAGGACACTCCAGCAAACGCTTGCACATAGAATCCACCCTCAGGATTTGGAACGCAGCTGTTCAGCGTTCAGTATGATGAGTCACGTTCACCCTGAGCAGCCACGTTGTCTCCCCTGTTCTGGGCGGTGAGAACGGTCTGTTGTCATTAGCACCATGTATCGTCGGCTTCGTGCGGGCTTCAGGTCCTACAAAACAATAGAACAACATCGTTTAAGCCCGCCCAGGCTGTGCGAATTGTGGTTAGATGTCTCCTTGCTGAACACACCAGGCTTCAGTTCATATACTCCGCCTCTTATAATATTAAGTGACCGCGACATAATTCTGTACGGTATTGTGCTAGGTGGTGGGGAGCGCATGTACCCGCAAGAAGATTGCACTGCTAGCTCAACCTAAATGCTAGGAATATAGCACATCTTCTCATGGAACCATTGATCAAACAGGTCAATTGAGACGACAGTATAATTGCGCCATTTAGCTTCACCATCCCTCATTTGGCATGACGACATGTCATTCACGTCGGCACTAAATGACTCAAGCCGTAGCGGCAAGATCGGTATGCCAAGCCTCGGGTGAGTAGCTCTGTTACTGTATAGCGCCCATAGCGGTTTACAGCGGCCGTGAGGGATCCACGTCTTCTTTTGCCGATCCTTTGGAGGATCTTGGGAGTGATTCCAGCCTAAGTTCGCGGCGGACTATGACCGCGCGATGGGTCAGCCTGATTGCTAGGGAGTGTAATTGACAAATCAGGAACGGCAGAGTGAGTAAAAGTTTTTGGGTTAGTTGAAGACTGATGACACTGAAAAGCCACGTGTCTCGT
seq00010   TTATGCACATCATAGATGGGTCACTACTTGAGCGGTTACTGCACGTGATGTGGCATTGTCAACTGCACCCATGCAAATTCGATAACGGCGCTGAGGTAGACATGTTTCTGTTTCCACTCATATCGGAAAACTAGGCCGTCACGCTTCAAAAAGAATGTCTGGGCCGGTAGATGGCCTAGAATAAAAAGTTGCAGCCCTGGTTGTGGAATCCAACTACGTCGAGCCTCCGGGAATTCTGTTTATCTCTCAGGTAAGTGGCCCCTCTTAGCGTAGCAACTTAAACTTGGCCCAAGACTCGCCACGCGAATAGGCCTATCCCCTTATCATAAGACTTCACATAGTTTGACTCATAGATTCTTAAGTGACGGAGATGCCATGCGATTGTCTTGCCCGTGGTGTATTCGATGATCAGGGTACCAGCGGCGTGTAATTAGGTCTCGGGGGTGGGGAAGTACGCGGGATTCTCACGTAATTTAGCGTGATATATATTTCCATTGCTTAGAGATTTCGAGGTAAGAAGTCGTAGCTCCTTATGTACTCAACATATGAGCCGTATTTCTGAGCTCCAAAAGCGTCGTATACGAAGACCTGGGCAGACGATGCAATTGATCTCGCTGGTGAACAACGTGACATGCTGGACTCGTAGGACGTGAAATGATCGTCATCTCTCGATGAGACTGAAGAATAGACGGCACTTGGTGCCCGTAGAACTCGGGGGGCACGCTTCCGACGGAAGTGGGAATATTCTCGAATGGCGCCGTTTGAATAAGTCTCCCGTCAGTCCGGTGGAAAACCACGCAGGAGATTCCCAAATCGTAAAACGTGCTCAAGACGACCCTCTAGCTAAGCCTCGATCGCACTGCTCGAATGATGACGAGTCCCCCGAACGTTTGGCATGTCTTACAGTACAATCGAATCTAGGCGCATAGTCTATAGTGTTTGTTGAAATAGTCCAGCTATGCAGGGCACGGTGGGTTACCACAACCGGAAGGACCTGCAACTTTGACTGTGAGATGTAAGCTACGTCCTTAACTGGCAAGTAATCCTGACGGGGTCCAGCACCCGGGACACCTGTTTCTTCGGGACTAACGAGCCAGCCAACGGGCAATACGGGGCATCTGGGTCGTCATGGGTGCACACACACGCCTTTACGGACCATGACAATCACATAGACGCTCTTTTGCTGTATCTACCGACCTGGAACGCGAGCATAAACATGAGCCCTCCCAAACCATGCCTGTTCCAGGTTACAGGATAAAAAGGCCCGATTGACTTCCCAACTACATCACCCCCTCCGTGAGTTCTCGAGGAAAAGAAGACGATGATTGGGCTGTCATTATAGATGCCCCATTCCTTTCCATCGCGATCAGCCGTGGTCGCTTGGATTCGGACCGCAAACCACGGTGTTGGGAGCTTGCCACTCCGAAGGGGGCAGATAGTAGAGAGATTAAGACAACAGAGGAAATCAGGACACTCCAGCAAACGCTTGCACATAGAATCCACCCTCAGGATTTGGAACGCAGCTGTTCAGCGTTCAGTATGATGAGTCACGTTCACCCTGAGCAGCCACGTTGTCTCCCCTGTTCTGGGCGGTGAGAACGGTCTGTTGTCATTAGCACCATGTATCGTCGGCTTCGTGCGGGCTTCAGGTCCTACAAAACAATAGAACAACATCGTTTAAGCCCGCCCAGGCTGTGCGAATTGTGGTTAGATGTCTCCTTGCTGAACACACCAGGCTTCAGTTCATATACTCCGCCTCTTATAATATTAAGTGACCGCGACATAATTATGTACGGTATTGTGCTAGGTGGTGGGGAGCGCATGTACCCGCAAGAAGATTGCACTGCTAGCTCAACCTAAATGCTAGGAATATAGCACATCTTCTCATGGAACCATTGATCAAACAGGTCAATTGAGACGACAGTATAATTGCGCCATTTAGCTTCACCATCCCTCATTTGGCATGACGACATGTCATTCACGTCGGCACTAAATGACTCAAGCCGTAGCGGCAAGATCGGTATGCCAAGCCTCGGGTGAGTAGCTCTGTTACTGTATAGCGCCCATAGCGGTTTACAGCGGCCGTGAGGGATCCACGTCTTCTTTTGCCGATCCTTTGGAGGATCTTGGGAGTGATTCCAGCCTAAGTTCGCGGCGGACTATGACCGCGCGATGGGTCAGCCTGATTGCTAGGGAGTGTAATTGACAAATCAGGAACGGCAGAGTGAGTAAAAGTTTTTGGGTTAGTTGAAGACTGATGACACTGAAAAGCCACGTGTCTCGT
seq00011   TTATGCACATCATAGATGGGTCACTACTTGAGCGGTTACTGCACGTGATGTGGCATTGTCAACTGCACCCATGCAAATTCGATAACGGCGCGGAGGTAGACATGTTTCTGTTTCCACTCATATCGGAAAACTAGGCCGTCACGCTTCAAAAAGAATGTCTGGGCCGGTAGATGGCCTAGAATAAAAAGTTGCAGCCCTGGTTGTGGAATCCAACTACGTCGAGCCTCCGGGAATTCTGTTTATCTCTCAGGTAAGTGGCCCCTCTTAGCGTAGCAACTTAAACTTGGCCCAAGACTCGCCACGCGAATAGGCCTATCCCCTTATCATAAGACTTCACATAGTTTGACTCATAGATTCTTAAGTGACGGAGATGCCATGCGATTGTCTTGCCCGTGGTGTATTCGATGATCAGGGTACCAGCGGCGTGTAATTAGGTCTCGGGGGTGGGGAAGTACGCGGGATTCTCACGTAATTTAGCGTGATATATATTTCCATTGCTTAGAGATTTCGAGGTAAGAAGTCGTAGCTCCTTATGTACTCAACATATGAGCCGTATTTCTGAGCTCCAAAAGCGTCGTATACGAAGACCTGGGCAGACGATGCAATTGATCTCGCTGGTGAACAACGTGACATGCTGGACTCGTAGGACGTGAAATGATCGTCATCTCTCGATGAGACTGAAGAATAGACGGCACTTGGTGCCCGTAGAACTCGGGGGGCACGCTTCCGACGGAAGTGGGAATATTCTCGAATGGCGCCGTTTGAATAAGTCTCCCGTCAGTCCGGTGGAAAACCACGCAGGAGATTCCCAAATCGTAAAACGTGCTCAAGACGACCCTCTAGCTAAGCCTCGATCGCACTGCTCGAATGATGACGAGTCCCCCGAACGTTTGGCATGTCTTACAGTACAATCGAATCTAGGCGCATAGTCTATAGTGTTTGTTGAAATAGTCCAGCTATGCAGGGCACGGTGGGTTACCACAACCGGAAGGACCTGCAACTTTGACTGTGAGATGTAAGCTACGTCCTTAACTGGCAAGTAATCCTGACGGGGTCCAGCACCCGGGACACCTGTTTCTTCGGGACTAACGAGCCAGCCAACGGGCAATACGGGGCATCTGGGTCGTCATGGGTGCACACACACGCCTTTACGGACCATGACAATCACATAGACGCTCTTTTGCTGTATCTACCGACCTGGAACGCGAGCATAAACATGAGCCCTCCCAAACCATGCCTGTTCCAGGTTACAGGATAAAAAGGCCCGATTGACTTCCCAACTACATCACCCCCTCCGTGAGTTCTCGAGGAAAAGAAGACGATGATTGGGCTGTCATTATAGATGCCCCATTCCTTTCCATCGCGATCAGCCGTGGTCGCTTGGATTCGGACCGCAAACCACGGTGTTGGGAGCTTGCCACTCCGAAGGGGGCAGATAGTAGAGAGATTAAGACAACAGAGGAAATCAGGACACTCCAGCAAACGCTTGCACATAGAATCCACCCTCAGGATTTGGAACGCAGCTGTTCAGCGTTCAGTATGATGAGTCACGTTCACCCTGAGCAGCCACGTTGTCTCCCCTGTTCTGGGCGGTGAGAACGGTCTGTTGTCATTAGCACCATGTATCGTCGGCTTCGTGCGGGCTTCAGGTCCTACAAAACAATAGAACAACATCGTTTAAGCCCGCCCAGGCTGTGCGAATTGTCGTTAGATGTCTCCTTGCTGAACACACCAGGCTTCAGTTCATATACTCCGCCTCTTATAATATTAAGTAACCGCGACATAATTATGTACGGTATTGTGCTAGGTGGTGGGGAGCGCATGTACCCGCAAGAAGATTGCACTGCTAGCTCAACCTAAATGCTAGGAATATAGCACATCTTCTCATGGAACCATTGATCAAACAGGTCAATGGAGACGACAGTATAATTGCGCCATTTAGCTTCACCATCCCTCATTTGGCATGACTACATGTCATTCACGTCGGCACTAAATGACTCAAGCCGTAGCGGCAAGATCGGTATGCCAAGCCTCGGGTGAGTAGCTCTGTTACTGTATAGCGCCCATAGCGGTTTACAGCGGCCGTGAGGGATCCACGTCTTCTTTTGCCGATCCTTTGGAGGATCTTGGGAGTGATTCCAGCCTAAGTTCGCGGCGGACTATGACCGCGCGATGGGTCAGCCTGATTGCTAGGGAGTGTAATTGACAAATCAGGAACGGCAGAGTGAGTAAAAGTTTTTGGGTTAGTTGAAGACTGATGACACTGAAAAGCCACGTGTCTCGT
seq00012   TTATGCACATCATAGATGGGTCACTACTTGAGCGGTTACTGCACGTGATGTGGCATTGTCAACTGCACCCATGCAAATTCGATAACGGCGCGGAGGTAGACATGTTTCTGTTTCCACTCATATCGGAAAACTAGGCCGTCACGCTTCAAAAAGAATGTCTGGGCCGGTAGATGGCCTAGAATAAAAAGTTGCAGCCCTGGTTGTGGAATCCAACTACGTCGAGCCTCCGGGAATTCTGTTTATCTCTCAGGTAAGTGGCCCCTCTTAGCGTAGCAACTTAAACTTGGCCCAAGACTCGCCACGCGAATAGGCCTATCCCCTTATCATAAGACTTCACATAGTTTGACTCATAGATTCTTAAGTGACGGAGATGCCATGCGATTGTCTTGCCCGTGGTGTATTCGATGATCAGGGTACCAGCGGCGTGTAATTAGGTCTCGGGGGTGGGGAAGTACGCGGGATTCTCACGTAATTTAGCGTGATATATATTTCCATTGCTTAGAGATTTCGAGGTAAGAAGTCGTAGCTCCTTATGTACTCAACATATGAGCCGTATTTCTGAGCTCCAAAAGCGTCGTATACGAAGACCTGGGCAGACGATGCAATTGATCTCGCTGGTGAACAACGTGACATGCTGGACTCGTAGGACGTGAAATGATCGTCATCTCTCGATGAGACTGAAGAATAGACGGCACTTGGTGCCCGTAGAACTCGGGGGGCACGCTTCCGACGGAAGTGGGAATATTCTCGAATGGCGCCGTTTGAATAAGTCTCCCGTCAGTCCGGTGGAAAACCACGCAGGAGATTCCCAAATCGTAAAACGTGCTCAAGACGACCCTCTAGCTAAGCCTCGATCGCACTGCTCGAATGATGACGAGTCCCCCGAACGTTTGGCATGTCTTACAGTACAATCGAATCTAGGCGCATAGTCTATAGTGTTTGTTGAAATAGTCCAGCTATGCAGGGCACGGTGGGTTACCACAACCGGAAGGACCTGCAACTTTGACTGTGAGATGTAAGCTACGTCCTTAACTGGCAAGTAATCCTGACGGGGTCCAGCACCCGGGACACCTGTTTCTTCGGGACTAACGAGCCAGCCAACGGGCAATACGGGGCATCTGGGTCGTCATGGGTGCACACACACGCCTTTACGGACCATGACAATCACATAGACGCTCTTTTGCTGTATCTACCGACCTGGAACGCGAGCATAAACATGAGCCCTCCCAAACCATGCCTGTTCCAGGTTACAGGATAAAAAGGCCCGATTGACTTCCCAACTACATCACCCCCTCCGTGAGTTCTCGAGGAAAAGAAGACGATGATTGGGCTGTCATTATAGATGCCCCATTCCTTTCCATCGCGATCAGCCGTGGTCGCTTGGATTCGGACCGCAAACCACGGTGTTGGGAGCTTGCCACTCCGAAGGGGGCAGATAGTAGAGAGATTAAGACAACAGAGGAAATCAGGACACTCCAGCAAACGCTGGCACATAGAATCCACCCTCAGGATTTGGAACGCAGCTGTTCAGCGTTCAGTATGATGAGTCACGTTCACCCTGAGCAGCCACGTTGTCTCCCCTGTTCTGGGCGGTGAGAACGGTCTGTTGTCATTAGCACCATGTATCGTCGGCTTCGTGCGGGCTTCAGGTCCTACAAAACAATAGAACAACATCGTTTAAGCCCGCCCAGGCTGTGCGAATTGTCGTTAGATGTCTCCTTGCTGAACACACCAGGCTTCAGTTCATATACTCCGCCTCTTATAATATTAAGTGACCGCGACATAATTATGTACGGTATTGTGCTAGGTGGTGGGGAGCGCATGTACCCGCAAGAAGATTGCACTGCTAGCTCAACCTAAATGCTAGGAATATAGCACATCTTCTCATGGAACCATTGATCAAACAGGTCAATTGAGACGACAGTATAATTGCGCCATTTAGCTTCACCATCCCTCATTTGGCATGACGACATGTCATTCACGTCGGCACTAAATGACTCAAGCCGTAGCGGCAAGATCGGTATGCCAAGCCTCGGGTGAGTAGCTCTGTTACTGTATAGCGCCCATAGCGGTTTACAGCGGCCGTGAGGGATCCACGTCTTCTTTTGCCGATCCTTTGGAGGATCTTGGGAGTGATTCCAGCCTAAGTTCGCGGCGGACTATGACCGCGCGATGGGTCAGCCTGATTGCTAGGGAGTGTAATTGACAAATCAGGAACGGCAGAGTGAGTAAAAGTTTTTGGGTTAGTTGAAGACTGATGACACTGAAAAGCCACGTGTCTCGT
seq00013   TTATGCACATCATAGATGGGTCACTACTTGAGCGGTTACTGCACGTGATGTGGCATTGTCAACTGCACCCATGCAAATTCGATAACGGCGCGGAGGTAGACATGTTTCTGTTTCCACTCATATCGGAAAACTAGGCCGTCACGCTTCAAAAAGAATGTCTGGGCCGGTAGATGGCCTAGAATAAAAAGTTGCAGCCCTGGTTGTGGAATCCAACTACGTCGAGCCTCCGGGAATTCTGTTTATCTCTCAGGTAAGTGGCCCCTCTTAGCGTAGCAACTTAAACTTGGCCCAAGACTCGCCACGCGAATAGGCCTATCCCCTTATCATAAGACTTCACATAGTTTGACTCATAGATTCTTAAGTGACGGAGATGCCATGCGATTGTCTTGCCCGTGGTGTATTCGATGATCAGGGTACCAGCGGCGTGTAATTAGGTCTCGGGGGTGGGGAAGTACGCGGGATTCTCACGTAATTTAGCGTGATATATATTTCCATTGCTTAGAGATTTCGAGGTAAGAAGTCGTAGCTCCTTATGTACTCAACATATGAGCCGTATTTCTGAGCTCCAAAAGCGTCGTATACGAAGACCTGGGCAGACGATGCAATTGATCTCGCTGGTGAACAACGTGACATGCTGGACTCGTAGGACGTGAAATGATCGTCATCTCTCGATGAGACTGAAGAATAGACGGCACTTGGTGCCCGTAGAACTCGGGGGGCACGCTTCCGACGGAAGTGGGAATATTCTCGAATGGCGCCGTTTGAATAAGTCTCCCGTCAGTCCGGTGGAAAACCACGCAGGAGATTCCCAAATCGTAAAACGTGCTCAAGACGACCCTCTAGCTAAGCCTCGATCGCACTGCTCGAATGATGACGAGTCCCCCGAACGTTTGGCATGTCTTACAGTACAATCGAATCTAGGCGCATAGTCTATAGTGTTTGTTGAAATAGTCCAGCTATGCAGGGCACGGTGGGTTACCACAACCGGAAGGACCTGCAACTTTGACTGTGAGATGTAAGCTACGTCCTTAACTGGCAAGTAATCCTGACGGGGTCCAGCACCCGGGACACCTGTTTCTTCGGGACTAACGAGCCAGCCAACGGGCAATACGGGGCATCTGGGTCGTCATGGGTGCACACACACGCCTTTACGGACCATGACAATCACATAGACGCTCTTTTGCTGTATCTACCGACCTGGAACGCGAGCATAAACATGAGCCCTCCCAAACCATGCCTGTTCCAGGTTACAGGATAAAAAGGCCCGATTGACTTCCCAACTACATCACCCCCTCCGTGAGTTCTCGAGGAAAAGAAGACGATGATTGGGCTGTCATTATAGATGCCCCATTCCTTTCCATCGCGATCAGCCGTGGTCGCTTGGATTCGGACCGCAAACCACGGTGTTGGGAGCTTGCCACTCCGAAGGGGGCAGATAGTAGAGAGATTAAGACAACAGAGGAAATCAGGACACTCCAGCAAACGCTTGCACATAGAATCCACCCTCAGGATTTGGAACGCAGCTGTTCAGCGTTCAGTATGATGAGTCACGTTCACCCTGAGCAGCCACGTTGTCTCCCCTGTTCTGGGCGGTGAGAACGGTCTGTTGTCATTAGCACCATGTATCGTCGGCTTCGTGCGGGCTTCAGGTCCTACAAAACAATAGAACAACATCGTTTAAGCCCGCCCAGGCTGTGCGAATTGTCGTTAGATGTCTCCTTGCTGAACACACCAGGCTTCAGTTCATATACTCCGCCTCTTATAATATTAAGTAACCGCGACATAATTATGTACGGTATTGTGCTAGGTGGTGGGGAGCGCATGTACCCGCAAGAAGATTGCACTGCTAGCTCAACCTAAATGCTAGGAATATAGCACATCTTCTCATGGAACCATTGATCAAACAGGTCAATTGAGACGACAGTATAATTGCGCCATTTAGCTTCACCATCCCTCATTTGGCATGACGACATGTCATTCACGTCGGCACTAAATGACTCAAGCCGTAGCGGCAAGATCGGTATGCCAAGCCTCGGGTGAGTAGCTCTGTTACTGTATAGCGCCCATAGCGGTTTACAGCGGCCGTGAGGGATCCACGTCTTCTTTTGCCGATCCTTTGGAGGATCTTGGGAGTGATTCCAGCCTAAGTTCGCGGCGGACTATGACCGCGCGATGGGTCAGCCTGATTGCTAGGGAGTGTAATTGACAAATCAGGAACGGCAGAGTGAGTAAAAGTTTTTGGGTTAGTTGAAGACTGATGACACTGAAAAGCCACGTGTCTCGT
seq00014   TTATGCACATCATAGATGGGTCACTACTTGAGCGGTTACTGCACGTGATGTGGCATTGTCAACTGCACCCATGCAAATTCGATAACGGCGCGGAGGTAGACATGTTTCTGTTTCCACTCATATCGGAAAACTAGGCCGTCACGCTTCAAAAAGAATGTCTGGGCCGGTAGATGGCCTAGAATAAAAAGTTGCAGCCCTGGTTGTGGAATCCAACTACGTCGAGCCTCCGGGAATTCTGTTTATCTCTCAGGTAAGTGGCCCCTCTTAGCGTAGCAACTTAAACTTGGCCCAAGACTCGCCACGCGAATAGGCCTATCCCCTTATCATAAGACTTCACATAGTTTGACTCATAGATTCTTAAGTGACGGAGATGCCATGCGATTGTCTTGCCCGTGGTGTATTCGATGATCAGGGTACCAGCGGCGTGTAATTAGGTCTCGGGGGTGGGGAAGTACGCGGGATTCTCACGTAATTTAGCGTGATATATATTTCCATTGCTTAGAGATTTCGAGGTAAGAAGTCGTAGCTCCTTATGTACTCAACATATGAGCCGTATTTCTGAGCTCCAAAAGCGTCGTATACGAAGACCTGGGCAGACGATGCAATTGATCTCGCTGGTGAACAACGTGACATGCTGGACTCGTAGGACGTGAAATGATCGTCATCTCTCGATGAGACTGAAGAATAGACGGCACTTGGTGCCCGTAGAACTCGGGGGGCACGCTTCCGACGGAAGTGGGAATATTCTCGAATGGCGCCGTTTGAATAAGTCTCCCGTCAGTCCGGTGGAAAACCACGCAGGAGATTCCCAAATCGTAAAACGTGCTCAAGACGACCCTCTAGCTAAGCCTCGATCGCACTGCTCGAATGATGACGAGTCCCCCGAACGTTTGGCATGTCTTACAGTACAATCGAATCTAGGCGCATAGTCTATAGTGTTTGTTGAAATAGTCCAGCTATGCAGGGCACGGTGGGTTACCACAACCGGAAGGACCTGCAACTTTGACTGTGAGATGTAAGCTACGTCCTTAACTGGCAAGTAATCCTGACGGGGTCCAGCACCCGGGACACCTGTTTCTTCGGGACTAACGAGCCAGCCAACGGGCAATACGGGGCATCTGGGTCGTCATGGGTGCACACACACGCCTTTACGGACCATGACAATCACATAGACGCTCTTTTGCTGTATCTACCGACCTGGAACGCGAGCATAAACATGAGCCCTCCCAAACCATGCCTGTTCCAGGTTACAGGATAAAAAGGCCCGATTGACTTCCCAACTACATCACCCCCTCCGTGAGTTCTCGAGGAAAAGAAGACGATGATTGGGCTGTCATTATAGATGCCCCATTCCTTTCCATCGCGATCAGCCGTGGTCGCTTGGATTCGGACCGCAAACCACGGTGTTGGGAGCTTGCCACTCCGAAGGGGGCAGATAGTAGAGAGATTAAGACAACAGAGGAAATCAGGACACTCCAGCAAACGCTTGCACATAGAATCCACCCTCAGGATTTGGAACGCAGCTGTTCAGCGTTCAGTATGATGAGTCACGTTCACCCTGAGCAGCCACGTTGTCTCCCCTGTTCTGGGCGGTGAGAACGGTCTGTTGTCATTAGCACCATGTATCGTCGGCTTCGTGCGGGCTTCAGGTCCTACAAAACAATAGAACAACATCGTTTAAGCCCGCCCAGGCTGTGCGAATTGTCGTTAGATGTCTCCTTGCTGAACACACCAGGCTTCAGTTCATATACTCCGCCTCTTATAATATTAAGTAACCGCGACATAATTATGTACGGTATTGTGCTAGGTGGTGGGGAGCGCATGTACCCGCAAGAAGATTGCACTGCTAGCTCAACCTAAATGCTAGGAATATAGCACATCTTCTCATGGAACCATTGATCAAACAGGTCAATTGAGACGACAGTATAATTGCGCCATTTAGCTTCACCATCCCTCATTTGGCATGACGACATGTCATTCACGTCGGCACTAAATGACTCAAGCCGTAGCGGCAAGATCGGTATGCCAAGCCTCGGGTGAGTAGCTCTGTTACTGTATAGCGCCCATAGCGGTTTACAGCGGCCGTGAGGGATCCACGTCTTCTTTTGCCGATCCTTTGGAGGATCTTGGGAGTGATTCCAGCCTAAGTTCGCGGCGGACTATGACCGCGCGATGGGTCAGCCTGATTGCTAGGGAGTGTAATTGACAAATCAGGAACGGCAGAGTGAGTAAAAGTTTTTGGGTTAGTTGAAGACTGATGACACTGAAAAGCCACGTGTCTCGT
seq00015   TTATGCACATCATAGATGGGTCACTACTTGAGCGGTTACTGCACGTGATGTGGCATTGTCAACTGCACCCATGCAAATTCGATAACGGCGCGGAGGTAGACATGTTTCTGTTTCCACTCATATCGGAAAACTAGGCCGTCACGCTTCAAAAAGAATGTCTGGGCCGGTAGATGGCCTAGAATAAAAAGTTGCAGCCCTGGTTGTGGAATCCAACTACGTCGAGCCTCCGGGAATTCTGTTTATCTCTCAGGTAAGTGGCCCCTCTTAGCGTAGCAACTTAAACTTGGCCCAAGACTCGCCACGCGAATAGGCCTATCCCCTTATCATAAGACTTCACATAGTTTGACTCATAGATTCTTAAGTGACGGAGATGCCATGCGATTGTCTTGCCCGTGGTGTATTCGATGATCAGGGTACCAGCGGCGTGTAATTAGGTCTCGGGGGTGGGGAAGTACGCGGGATTCTCACGTAATTTAGCGTGATATATATTTCCATTGCTTAGAGATTTCGAGGTAAGAAGTCGTAGCTCCTTATGTACTCAACATATGAGCCGTATTTCTGAGCTCCAAAAGCGTCGTATACGAAGACCTGGGCAGACGATGCAATTGATCTCGCTGGTGAACAACGTGACATGCTGGACTCGTAGGACGTGAAATGATCGTCATCTCTCGATGAGACTGAAGAATAGACGGCACTTGGTGCCCGTAGAACTCGGGGGGCACGCTTCCGACGGAAGTGGGAATATTCTCGAATGGCGCCGTTTGAATAAGTCTCCCGTCAGTCCGGTGGAAAACCACGCAGGAGATTCCCAAATCGTAAAACGTGCTCAAGACGACCCTCTAGCTAAGCCTCGATCGCACTGCTCGAATGATGACGAGTCCCCCGAACGTTTGGCATGTCTTACAGTACAATCGAATCTAGGCGCATAGTCTATAGTGTTTGTTGAAATAGTCCAGCTATGCAGGGCACGGTGGGTTACCACAACCGGAAGGACCTGCAACTTTGACTGTGAGATGTAAGCTACGTCCTTAACTGGCAAGTAATCCTGACGGGGTCCAGCACCCGGGACACCTGTTTCTTCGGGAGTAACGAGCCAGCCAACGGGCAATACGGGGCATCTGGGTCGTCATGGGTGCACACACACGCCTTTACGGACCATGACAATCACATAGACGCTCTTTTGCTGTATCTACCGACCTGGAACGCGAGCATAAACATGAGCCCTCCCAAACCATGCCTGTTCCAGGTTACAGGATAAAAAGGCCCGATTGACTTCCCAACTACATCACCCCCTCCGTGAGTTCTCGAGGAAAAGAAGACGATGATTGGGCTGTCATTATAGATGCCCCATTCCTTTCCATCGCGATCAGCCGTGGTCGCTTGGATTCGGACCGCAAACCACGGTGTTGGGAGCTTGCCACTCCGAAGGGGGCAGATAGTAGAGAGATTAAGACAACAGAGGAAATCAGGACACTCCAGCAAACGCTTGCACATAGAATCCACCCTCAGGATTTGGAACGCAGCTGTTCAGCGTTCAGTATGATGAGTCACGTTCACCCTGAGCAGCCACGTTGTCTCCTCTGTTCTGGGCGGTGAGAACGGTCTGTTGTCATTAGCACCATGTATCGTCGGCTTCGTGCGGGCTTCAGGTCCTACAAAACAATAGAACAACATCGTTTAAGCCCGCCCAGGCTGTGCGAATTGTCGTTAGATGTCTCCTTGCTGAACACACCAGGCTTCAGTTCATATACTCCGCCTCTTATAATATTAAGTAACCGCGACATAATTATGTACGGTATTGTGCTAGGTGGTGGGGAGCGCATGTACCCGCAAGAAGATTGCACTGCTAGCTCAACCTAAATGCTAGGAATATAGCACATCTTCTCATGGAACCATTGATCAAACAGGTCAATTGAGACGACAGTATAATTGCGCCATTTAGCTTCACCATCCCTCATTTGGCATGACGACATGTCATTCACGTCGGCACTAAATGACTCAAGCCGTAGCGGCAAGATCGGTATGCCAAGCCTCGGGTGAGTAGCTCTGTTACTGTATAGCGCCCATAGCGGTTTACAGCGGCCGTGAGGGATCCACGTCTTCTTTTGCCGATCCTTTGGAGGATCTTGGGAGTGATTCCAGCCTAAGTTCGCGGCGGACTATGACCGCGCGATGGGTCAGCCTGATTGCTAGGGAGTGTAATTGACAAATCAGGAACGGCAGAGTGAGTAAAAGTTTTTGGGTTAGTTGAAGACTGATGACACTGAAAAGCCACGTGTCTCGT
seq00016   TTATGCACATCATAGATGGGTCACTACTTGAGCGGTTACTGCACGTGATGTGGCATTGTCAACTGCACCCATGCAAATTCGATAACGGCGCGGAGGTAGACATGTTTCTGTTTCCACTCATATCGGAAAACTAGGCCGTCACGCTTCAAAAAGAATGTCTGGGCCGGTAGATGGCCTAGAATAAAAAGTTGCAGCCCTGGTTGTGGAATCCAACTACGTCGAGCCTCCGGGAATTCTGTTTATCTCTCAGGTAAGTGGCCCCTCTTAGCGTAGCAACTTAAACTTGGCCCAAGACTCGCCACGCGAATAGGCCTATCCCCTTATCATAAGACTTCACATAGTTTGACTCATAGATTCTTAAGTGACGGAGATGCCATGCGATTGTCTTGCCCGTGGTGTATTCGATGATCAGGGTACCAGCGGCGTGTAATTAGGTCTCGGGGGTGGGGAAGTACGCGGGATTCTCACGTAATTTAGCGTGATATATATTTCCATTGCTTAGAGATTTCGAGGTAAGAAGTCGTAGCTCCTTATGTACTCAACATATGAGCCGTATTTCTGAGCTCCAAAAGCGTCGTATACGAAGACCTGGGCAGACGATGCAATTGATCTCGCTGGTGAACAACGTGACATGCTGGACTCGTAGGACGTGAAATGATCGTCATCTCTCGATGAGACTGAAGAATAGACGGCACTTGGTGCCCGTAGAACTCGGGGGGCACGCTTCCGACGGAAGTGGGAATATTCTCGAATGGCGCCGTTTGAATAAGTCTCCCGTCAGTCCGGTGGAAAACCACGCAGGAGATTCCCAAATCGTAAAACGTGCTCAAGACGAACCTCTAGCTAAGCCTCGATCGCACTGCTCGAATGATGACGAGTCCCCCGAACGTTTGGCATGTCTTACAGTACAATCGAATCTAGGCGCATAGTCTATAGTGTTTGTTGAAATAGTCCAGCTATGCAGGGCACGGTGGGTTACCACAACCGGAAGGACCTGCAACTTTGACTGTGAGATGTAAGCTACGTCCTTAACTGGCAAGTAATCCTGACGGGGTCCAGCACCCGGGACACCTGTTTCTTCGGGACTAACGAGCCAGCCAACGGGCAATACGGGGCATCTGGGTCGTCATGGGTGCACACACACGCCTTTACGGACCATGACAATCACATAGACGCTCTTTTGCTGTATCTACCGACCTGGAACGCGAGCATAAACATGAGCCCTCCCAAACCATGCCTGTTCCAGGTTACAGGATAAAAAGGCCCGATTGACTTCCCAACTACATCACCCCCTCCGTGAGTTCTCGAGGAAAAGAAGACGATGATTGGGCTGTCATTATAGATGCCCCATTCCTTTCCATCGCGATCAGCCGTGGTCGCTTGGATTCGGACCGCAAACCACGGTGTTGGGAGCTTGCCACTCCGAAGGGGGCAGATAGTAGAGAGATTAAGACAACAGAGGAAATCAGGACACTCCAGCAAACGCTTGCACATAGAATCCACCCTCAGGATTTGGAACGCAGCTGTTCAGCGTTCAGTATGATGAGTCACGTTCACCCTGAGCAGCCACGTTGTCTCCCCTGTTCTGGGCGGTGAGAACGGTCTGTTGTCATTAGCACCATGTATCGTCGGCTTCGTGCGGGCTTCAGGTCCTACAAAACAATAGAACAACATCGTTTAAGCCCGCCCAGGCTGTGCGAATTGTGGTTAGATGTCTCCTTGCTGAACACACCAGGCTTCAGTTCATATACTCCGCCTCTTATAATATTAAGTGACCGCGACATAATTATGTACGGTATTGTGCTAGGTGGTGGGGAGCGCATGTACCCGCAAGAAGATTGCACTGCTAGCTCAACCTAAATGCTAGGAATATAGCACATCTTCTCATGGAACCATTGATCAAACAGGTCAATTGAGACGACAGTATAATTGCGCCATTTAGCTTCACCATCCCTCATTTGGCATGACGACATGTCATTCACGTCGGCACTAAATGACTCAAGCCGTAGCGGCAAGATCGGTATGCCAAGCCTCGGGTGAGTAGCTCTGTTACTGTATAGCGCCCATAGCGGTTTACAGCGGCCGTGAGGGATCCACGTCTTCTTTTGCCGATCCTTTGGAGGATCTTGGGAGTGATTCCAGCCTAAGTTCGCGGCGGACTATGACCGCGCGATGGGTCAGCCTGATTGCTAGGGAGTGTAATTGACAAATCAGGAACGGCAGAGTGAGTAAAAGTTTTTGGGTTAGTTGAAGACTGATGACACTGAAAAGCCACGTGTCTCGT
seq00017   TTATGCACATCATAGATGGGTCACTACTTGAGCGGTTACTGCACGTGATGTGGCATTGTCAACTGCACCCATGCAAATTCGATAACGGCGCGGAGGTAGACATGTTTCTGTTTCCACTCATATCGGAAAACTAGGCCGTCACGCTTCAAAAAGAATGTCTGGGCCGGTAGATGGCCTAGAATAAAAAGTTGCAGCCCTGGTTGTGGAATCCAACTACGTCGAGCCTCCGGGAATTCTGTTTATCTCTCAGGTAAGTGGCCCCTCTTAGCGTAGCAACTTAAACTTGGCCCAAGACTCGCCACGCGAATAGGCCTATCCCCTTATCATAAGACTTCACATAGTTTGACTCATAGATTCTTAAGTGACGGAGATGCCATGCGATTGTCTTGCCCGTGGTGTATTCGATGATCAGGGTACCAGCGGCGTGTAATTAGGTCTCGGGGGTGGGGAAGTACGCGGGATTCTCACGTAATTTAGCGTGATATATATTTCCATTGCTTAGAGATTTCGAGGTAAGAAGTCGTAGCTCCTTATGTACTCAACATATGAGCCGTATTTCTGAGCTCCAAAAGCGTCGTATACGAAGACCTGGGCAGACGATGCAATTGATCTCGCTGGTGAACAACGTGACATGCTGGACTCGTAGGACGTGAAATGATCGTCATCTCTCGATGAGACTGAAGAATAGACGGCACTTGGTGCCCGTAGAACTCGGGGGGCACGCTTCCGACGGAAGTGGGAATATTCTCGAATGGCGCCGTTTGAATAAGTCTCCCGTCAGTCCGGTGGAAAACCACGCAGGAGATTCCCAAATCGTAAAACGTGCTCAAGACGACCCTCTAGCTAAGCCTCGATCGCACTGCTCGAATGATGACGAGTCCCCCGAACGTTTGGCATGTCTTACAGTACAATCGAATCTAGGCGCATAGTCTATAGTGTTTGTTGAAATAGTCCAGCTATGCAGGGCACGGTGGGTTACCACAACCGGAAGGACCTGCAACTTTGACTGTGAGATGTAAGCTACGTCCTTAACTGGCAAGTAATCCTGACGGGGTCCAGCACCCGGGACACCTGTTTCTTCGGGAGTAACGAGCCAGCCAACGGGCAATACGGGGCATCTGGGTCGTCATGGGTGCACACACACGCCTTTACGGACCATGACAATCACATAGACGCTCTTTTGCTGTATCTACCGACCTGGAACGCGAGCATAAACATGAGCCCTCCCAAACCATGCCTGTTCCAGGTTACAGGATAAAAAGGCCCGATTGACTTCCCAACTACATCACCCCCTCCGTGAGTTCTCGAGGAAAAGAAGACGATGATTGGGCTGTCATTATAGATGCCCCATTCCTTTCCATCGCGATCAGCCGTGGTCGCTTGGATTCGGACCGCAAACCACGGTGTTGGGAGCTTGCCACTCCGAAGGGGGCAGATAGTAGAGAGATTAAGACAACAGAGGAAATCAGGACACTCCAGCAAACGCTTGCACATAGAATCCACCCTCAGGATTTGGAACGCAGCTGTTCAGCGTTCAGTATGATGAGTCACGTTCACCCTGAGCAGCCACGTTGTCTCCTCTGTTCTGGGCGGTGAGAACGGTCTGTTGTCATTAGCACCATGTATCGTCGGCTTCGTGCGGGCTTCAGGTCCTACAAAACAATAGAACAACATCGTTTAAGCCCGCCCAGGCTGTGCGAATTGTCGTTAGATGTCTCCTTGCTGAACACACCAGGCTTCAGTTCATATACTCCGCCTCTTATAATATTAAGTAACCGCGACATAATTATGTACGGTATTGTGCTAGGTGGTGGGGAGCGCATGTACCCGCAAGAAGATTGCACTGCTAGCTCAACCTAAATGCTAGGAATATAGCACATCTTCTCATGGAACCATTGATCAAACAGGTCAATTGAGACGACAGTATAATTGCGCCATTTAGCTTCACCATCCCTCATTTGGCATGACGACATGTCATTCACGTCGGCACTAAATGACTCAAGCCGTAGCGGCAAGATCGGTATGCCAAGCCTCGGGTGAGTAGCTCTGTTACTGTATAGCGCCCATAGCGGTTTACAGCGGCCGTGAGGGATCCACGTCTTCTTTTGCCGATCCTTTGGAGGATCTTGGGAGTGATTCCAGCCTAAGTTCGCGGCGGACTATGACCGCGCGATGGGTCAGCCTGATTGCTAGGGAGTGTAATTGACAAATCAGGAACGGCAGAGTGAGTAAAAGTTTTTGGGTTAGTTGAAGACTGATGACACTGAAAAGCCACGTGTCTCGT
seq00018   TTATGCACATCATAGATGGGTCACTACTTGAGCGGTTACTGCACGTGATGTGGCATTGTCAACTGCACCCATGCAAATTCGATAACGGCGCGGAGGTAGACATGTTTCTGTTTCCACTCATATCGGAAAACTAGGCCGTCACGCTTCAAAAAGAATGTCTGGGCCGGTAGATGGCCTAGAATAAAAAGTTGCAGCCCTGGTTGTGGAATCCAACTACGTCGAGCCTCCGGGAATTCTGTTTATCTCTCAGGTAAGTGGCCCCTCTTAGCGTAGCAACTTAAACTTGGCCCAAGACTCGCCACGCGAATAGGCCTATCCCCTTATCATAAGACTTCACATAGTTTGACTCATAGATTCTTAAGTGACGGAGATGCCATGCGATTGTCTTGCCCGTGGTGTATTCGATGATCAGGGTACCAGCGGCGTGTAATTAGGTCTCGGGGGTGGGGAAGTACGCGGGATTCTCACGTAATTTAGCGTGATATATATTTCCATTGCTTAGAGATTTCGAGGTAAGAAGTCGTAGCTCCTTATGTACTCAACATATGAGCCGTATTTCTGAGCTCCAAAAGCGTCGTATACGAAGACCTGGGCAGACGATGCAATTGATCTCGCTGGTGAACAACGTGACATGCTGGACTCGTAGGACGTGAAATGATCGTCATCTCTCGATGAGACTGAAGAATAGACGGCACTTGGTGCCCGTAGAACTCGGGGGGCACGCTTCCGACGGAAGTGGGAATATTCTCGAATGGCGCCGTTTGAATAAGTCTCCCGTCAGTCCGGTGGAAAACCACGCAGGAGATTCCCAAATCGTAAAACGTGCTCAAGACGACCCTCTAGCTAAGCCTCGATCGCACTGCTCGAATGATGACGAGTCCCCCGAACGTTTGGCATGTCTTACAGTACAATCGAATCTAGGCGCATAGTCTATAGTGTTTGTTGAAATAGTCCAGCTATGCAGGGCACGGTGGGTTACCACAACCGGAAGGACCTGCAACTTTGACTGTGAGATGTAAGCTACGTCCTTAACTGGCAAGTAATCCTGACGGGGTCCAGCACCCGGGACACCTGTTTCTTCGGGACTAACGAGCCAGCCAACGGGCAATACGGGGCATCTGGGTCGTCATGGGTGCACACACACGCCTTTACGGACCATGACAATCACATAGACGCTCTTTTGCTGTATCTACCGACCTGGAACGCGAGCATAAACATGAGCCCTCCCAAACCATGCCTGTTCCAGGTTACAGGATAAAAAGGCCCGATTGACTTCCCAACTACATCACCCCCTCCGTGAGTTCTCGAGGAAAAGAAGACGATGATTGGGCTGTCATTATAGATGCCCCATTCCTTTCCATCGCGATCAGCCGTGGTCGCTTGGATTCGGACCGCAAACCACGGTGTTGGGAGCTTGCCACTCCGAAGGGGGCAGATAGTAGAGAGATTAAGACAACAGAGGAAATCAGGACACTCCAGCAAACGCTTGCACATAGAATCCACCCTCAGGATTTGGAACGCAGCTGTTCAGCGTTCAGTATGATGAGTCACGTTCACCCTGAGCAGCCACGTTGTCTCCCCTGTTCTGGGCGGTGAGAACGGTCTGTTGTCATTAGCACCATGTATCGTCGGCTTCGTGCGGGCTTCAGGTCCTACAAAACAATAGAACAACATCGTTTAAGCCCGCCCAGGCTGTGCGAATTGTCGTTAGATGTCTCCTTGCTGAACACACCAGGCTTCAGTTCATATACTCCGCCTCTTATAATATTAAGTAACCGCGACATAATTATGTACGGTATTGTGCTAGGTGGTGGGGAGCGCATGTACCCGCAAGAAGATTGCACTGCTAGCTCAACCTAAATGCTAGGAATATAGCACATCTTCTCATGGAACCATTGATCAAACAGGTCAATTGAGACGACAGTATAATTGCGCCATTTAGCTTCACCATCCCTCATTTGGCATGACGACATGTCATTCACGTCGGCACTAAATGACTCAAGCCGTAGCGGCAAGATCGGTATGCCAAGCCTCGGGTGAGTAGCTCTGTTACTGTATAGCGCCCATAGCGGTTTACAGCGGCCGTGAGGGATCCACGTCTTCTTTTGCCGATCCTTTGGAGGATCTTGGGAGTGATTCCAGCCTAAGTTCGCGGCGGACTATGACCGCGCGATGGGTCAGCCTGATTGCTAGGGAGTGTAATTGACAAATCAGGAACGGCAGAGTGAGTAAAAGTTTTTGGGTTAGTTGAAGACTGATGACACTGAAAAGCCACGTGTCTCGT
seq00019   TTATGCACATCATAGATGGGTCACTACTTGAGCGGTTACTGCACGTGATGTGGCATTGTCAACTGCACCCATGCAAATTCGATAACGGCGCGGAGGTAGACATGTTTCTGTTTCCACTCATATCGGAAAACTAGGCCGTCACGCTTCAAAAAGAATGTCTGGGCCGGTAGATGGCCTAGAATAAAAAGTTGCAGCCCTGGTTGTGGAATCCAACTACGTCGAGCCTCCGGGAATTCTGTTTATCTCTCAGGTAAGTGGCCCCTCTTAGCGTAGCAACTTAAACTTGGCCCAAGACTCGCCACGCGAATAGGCCTATCCCCTTATCATAAGACTTCACATAGTTTGACTCATAGATTCTTAAGTGACGGAGATGCCATGCGATTGTCTTGCCCGTGGTGTATTCGATGATCAGGGTACCAGCGGCGTGTAATTAGGTCTCGGGGGTGGGGAAGTACGCGGGATTCTCACGTAATTTAGCGTGATATATATTTCCATTGCTTAGAGATTTCGAGGTAAGAAGTCGTAGCTCCTTATGTACTCAACATATGAGCCGTATTTCTGAGCTCCAAAAGCGTCGTATACGAAGACCTGGGCAGACGATGCAATTGATCTCGCTGGTGAACAACGTGACATGCTGGACTCGTAGGACGTGAAATGATCGTCATCTCTCGATGAGACTGAAGAATAGACGGCACTTGGTGCCCGTAGAACTCGGGGGGCACGCTTCCGACGGAAGTGGGAATATTCTCGAATGGCGCCGTTTGAATAAGTCTCCCGTCAGTCCGGTGGAAAACCACGCAGGAGATTCCCAAATCGTAAAACGTGCTCAAGACGACCCTCTAGCTAAGCCTCGATCGCACTGCTCGAATGATGACGAGTCCCCCGAACGTTTGGCATGTCTTACAGTACAATCGAATCTAGGCGCATAGTCTATAGTGTTTGTTGAAATAGTCCAGCTATGCAGGGCACGGTGGGTTACCACAACCGGAAGGACCTGCAACTTTGACTGTGAGATGTAAGCTACGTCCTTAACTGGCAAGTAATCCTGACGGGGTCCAGCACCCGGGACACCTGTTTCTTCGGGACTAACGAGCCAGCCAACGGGCAATACGGGGCATCTGGGTCGTCATGGGTGCACACACACGCCTTTACGGACCATGACAATCACATAGACGCTCTTTTGCTGTATCTACCGACCTGGAACGCGAGCATAAACATGAGCCCTCCCAAACCATGCCTGTTCCAGGTTACAGGATAAAAAGGCCCGATTGACTTCCCAACTACATCACCCCCTCCGTGAGTTCTCGAGGAAAAGAAGACGATGATTGGGCTGTCATTATAGATGCCCCATTCCTTTCCATCGCGATCAGCCGTGGTCGCTTGGATTCGGACCGCAAACCACGGTGTTGGGAGCTTGCCACTCCGAAGGGGGCAGATAGTAGAGAGATTAAGACAACAGAGGAAATCAGGACACTCCAGCAAACGCTTGCACATAGAATCCACCCTCAGGATTTGGAACGCAGCTGTTCAGCGTTCAGTATGATGAGTCACGTTCACCCTGAGCAGCCACGTTGTCTCCCCTGTTCTGGGCGGTGAGAACGGTCTGTTGTCATTAGCACCATGTATCGTCGGCTTCGTGCGGGCTTCAGGTCCTACAAAACAATAGAACAACATCGTTTAAGCCCGCCCAGGCTGTGCGAATTGTCGTTAGATGTCTCCTTGCTGAACACACCAGGCTTCAGTTCATATACTCCGCCTCTTATAATATTAAGTAACCGCGACATAATTATGTACGGTATTGTGCTAGGTGGTGGGGAGCGCATGTACCCGCAAGAAGATTGCACTGCTAGCTCAACCTAAATGCTAGGAATATAGCACATCTTCTCATGGAACCATTGATCAAACAGGTCAATTGAGACGACAGTATAATTGCGCCATTTAGCTTCACCATCCCTCATTTGGCATGACGACATGTCATTCACGTCGGCACTAAATGACTCAAGCCGTAGCGGCAAGATCGGTATGCCAAGCCTCGGGTGAGTAGCTCTGTTACTGTATAGCGCCCATAGCGGTTTACAGCGGCCGTGAGGGATCCACGTCTTCTTTTGCCGATCCTTTGGAGGATCTTGGGAGTGATTCCAGCCTAAGTTCGCGGCGGACTATGACCGCGCGATGGGTCAGCCTGATTGCTAGGGAGTGTAATTGACAAATCAGGAACGGCAGAGTGAGTAAAAGTTTTTGGGTTAGTTGAAGACTGATGACACTGAAAAGCCACGTGTCTCGT
seq00020   TTATGCACATCATAGATGGGTCACTACTTGAGCGGTTACTGCACGTGATGTGGCATTGTCAACTGCACCCATGCAAATTCGATAACGGCGCGGAGGTAGACATGTTTCTGTTTCCACTCATATCGGAAAACTAGGCCGTCACGCTTCAAAAAGAATGTCTGGGCCGGTAGATGGCCTAGAATAAAAAGTTGCAGCCCTGGTTGTGGAATCCAACTACGTCGAGCCTCCGGGAATTCTGTTTATCTCTCAGGTAAGTGGCCCCTCTTAGCGTAGCAACTTAAACTTGGCCCAAGACTCGCCACGCGAATAGGCCTATCCCCTTATCATAAGACTTCACATAGTTTGACTCATAGATTCTTAAGTGACGGAGATGCCATGCGATTGTCTTGCCCGTGGTGTATTCGATGATCAGGGTACCAGCGGCGTGTAATTAGGTCTCGGGGGTGGGGAAGTACGCGGGATTCTCACGTAATTTAGCGTGATATATATTTCCATTGCTTAGAGATTTCGAGGTAAGAAGTCGTAGCTCCTTATGTACTCAACATATGAGCCGTATTTCTGAGCTCCAAAAGCGTCGTATACGAAGACCTGGGCAGACGATGCAATTGATCTCGCTGGTGAACAACGTGACATGCTGGACTCGTAGGACGTGAAATGATCGTCATCTCTCGATGAGACTGAAGAATAGACGGCACTTGGTGCCCGTAGAACTCGGGGGGCACGCTTCCGACGGAAGTGGGAATATTCTCGAATGGCGCCGTTTGAATAAGTCTCCCGTCAGTCCGGTGGAAAACCACGCAGGAGATTCCCAAATCGTAAAACGTGCTCAAGACGACCCTCTAGCTAAGCCTCGATCGCACTGCTCGAATGATGACGAGTCCCCCGAACGTTTGGCATGTCTTACAGTACAATCGAATCTAGGCGCATAGTCTATAGTGTTTGTTGAAATAGTCCAGCTATGCAGGGCACGGTGGGTTACCACAACCGGAAGGACCTGCAACTTTGACTGTGAGATGTAAGCTACGTCCTTAACTGGCAAGTAATCCTGACGGGGTCCAGCACCCGGGACACCTGTTTCTTCGGGACTAACGAGCCAGCCAACGGGCAATACGGGGCATCTGGGTCGTCATGGGTGCACACACACGCCTTTACGGACCATGACAATCACATAGACGCTCTTTTGCTGTATCTACCGACCTGGAACGCGAGCATAAACATGAGCCCTCCCAAACCATGCCTGTTCCAGGTTACAGGATAAAAAGGCCCGATTGACTTCCCAACTACATCACCCCCTCCGTGAGTTCTCGAGGAAAAGAAGACGATGATTGGGCTGTCATTATAGATGCCCCATTCCTTTCCATCGCGATCAGCCGTGGTCGCTTGGATTCGGACCGCAAACCACGGTGTTGGGAGCTTGCCACTCCGAAGGGGGCAGATAGTAGAGAGATTAAGACAACAGAGGAAATCAGGACACTCCAGCAAACGCTTGCACATAGAATCCACCCTCAGGATTTGGAACGCAGCTGTTCAGCGTTCAGTATGATGAGTCACGTTCACCCTGAGCAGCCACGTTGTCTCCCCTGTTCTGGGCGGTGAGAACGGTCTGTTGTCATTAGCACCATGTATCGTCGGCTTCGTGCGGGCTTCAGGTCCTACAAAACAATAGAACAACATCGTTTAAGCCCGCCCAGGCTGTGCGAATTGTCGTTAGATGTCTCCTTGCTGAACACACCAGGCTTCAGTTCATATACTCCGCCTCTTATAATATTAAGTAACCGCGACATAATTATGTACGGTATTGTGCTAGGTGGTGGGGAGCGCATGTACCCGCAAGAAGATTGCACTGCTAGCTCAACCTAAATGCTAGGAATATAGCACATCTTCTCATGGAACCATTGATCAAACAGGTCAATTGAGACGACAGTATAATTGCGCCATTTAGCTTCACCATCCCTCATTTGGCATGACGACATGTCATTCACGTCGGCACTAAATGACTCAAGCCGTAGCGGCAAGATCGGTATGCCAAGCCTCGGGTGAGTAGCTCTGTTACTGTATAGCGCCCATAGCGGTTTACAGCGGCCGTGAGGGATCCACGTCTTCTTTTGCCGATCCTTTGGAGGATCTTGGGAGTGATTCCAGCCTAAGTTCGCGGCGGACTATGACCGCGCGATGGGTCAGCCTGATTGCTAGGGAGTGTAATTGACAAATCAGGAACGGCAGAGTGAGTAAAAGTTTTTGGGTTAGTTGAAGACTGATGACACTGAAAAGCCACGTGTCTCGT
seq00021   TTATGCACATCATAGATGGGTCACTACTTGAGCGGTTACTGCACGTGATGTGGCATTGTCAACTGCACCCATGCAAATTCGATAACGGCGCGGAGGTAGACATGTTTCTGTTTCCACTCATATCGGAAAACTAGGCCGTCACGCTTCAAAAAGAATGTCTGGGCCGGTAGATGGCCTAGAATAAAAAGTTGCAGCCCTGGTTGTGGAATCCAACTACGTCGAGCCTCCGGGAATTCTGTTTATCTCTCAGGTAAGTGGCCCCTCTTAGCGTAGCAACTTAAACTTGGCCCAAGACTCGCCACGCGAATAGGCCTATCCCCTTATCATAAGACTTCACATAGTTTGACTCATAGATTCTTAAGTGACGGAGATGCCATGCGATTGTCTTGCCCGTGGTGTATTCGATGATCAGGGTACCAGCGGCGTGTAATTAGGTCTCGGGGGTGGGGAAGTACGCGGGATTCTCACGTAATTTAGCGTGATATATATTTCCATTGCTTAGAGATTTCGAGGTAAGAAGTCGTAGCTCCTTATGTACTCAACATATGAGCCGTATTTCTGAGCTCCAAAAGCGTCGTATACGAAGACCTGGGCAGACGATGCAATTGATCTCGCTGGTGAACAACGTGACATGCTGGACTCGTAGGACGTGAAATGATCGTCATCTCTCGATGAGACTGAAGAATAGACGGCACTTGGTGCCCGTAGAACTCGGGGGGCACGCTTCCGACGGAAGTGGGAATATTCTCGAATGGCGCCGTTTGAATAAGTCTCCCGTCAGTCCGGTGGAAAACCACGCAGGAGATTCCCAAATCGTAAAACGTGCTCAAGACGACCCTCTAGCTAAGCCTCGATCGCACTGCTCGAATGATGACGAGTCCCCCGAACGTTTGGCATGTCTTACAGTACAATCGAATCTAGGCGCATAGTCTATAGTGTTTGTTGAAATAGTCCAGCTATGCAGGGCACGGTGGGTTACCACAACCGGAAGGACCTGCAACTTTGACTGTGAGATGTAAGCTACGTCCTTAACTGGCAAGTAATCCTGACGGGGTCCAGCACCCGGGACACCTGTTTCTTCGGGACTAACGAGCCAGCCAACGGGCAATACGGGGCATCTGGGTCGTCATGGGTGCACACACACGCCTTTACGGACCATGACAATCACATAGACGCTCTTTTGCTGTATCTACCGACCTGGAACGCGAGCATAAACATGAGCCCTCCCAAACCATGCCTGTTCCAGGTTACAGGATAAAAAGGCCCGATTGACTTCCCAACTACATCACCCCCTCCGTGAGTTCTCGAGGAAAAGAAGACGATGATTGGGCTGTCATTATAGATGCCCCATTCCTTTCCATCGCGATCAGCCGTGGTCGCTTGGATTCGGACCGCAAACCACGGTGTTGGGAGCTTGCCACTCCGAAGGGGGCAGATAGTAGAGAGATTAAGACAACAGAGGAAATCAGGACACTCCAGCAAACGCTTGCACATAGAATCCACCCTCAGGATTTGGAACGCAGCTGTTCAGCGTTCAGTATGATGAGTCACGTTCACCCTGAGCAGCCACGTTGTCTCCCCTGTTCTGGGCGGTGAGAACGGTCTGTTGTCATTAGCACCATGTATCGTCGGCTTCGTGCGGGCTTCAGGTCCTACAAAACAATAGAACAACATCGTTTAAGCCCGCCCAGGCTGTGCGAATTGTCGTTAGATGTCTCCTTGCTGAACACACCAGGCTTCAGTTCATATACTCCGCCTCTTATAATATTAAGTAACCGCGACATAATTATGTACGGTATTGTGCTAGGTGGTGGGGAGCGCATGTACCCGCAAGAAGATTGCACTGCTAGCTCAACCTAAATGCTAGGAATATAGCACATCTTCTCATGGAACCATTGATCAAACAGGTCAATTGAGACGACAGTATAATTGCGCCATTTAGCTTCACCATCCCTCATTTGGCATGACGACATGTCATTCACGTCGGCACTAAATGACTCAAGCCGTAGCGGCAAGATCGGTATGCCAAGCCTCGGGTGAGTAGCTCTGTTACTGTATAGCGCCCATAGCGGTTTACAGCGGCCGTGAGGGATCCACGTCTTCTTTTGCCGATCCTTTGGAGGATCTTGGGAGTGATTCCAGCCTAAGTTCGCGGCGGACTATGACCGCGCGATGGGTCAGCCTGATTGCTAGGGAGTGTAATTGACAAATCAGGAACGGCAGAGTGAGTAAAAGTTTTTGGGTTAGTTGAAGACTGATGACACTGAAAAGCCACGTGTCTCGT
seq00022   TTATGCACATCATAGATGGGTCACTACTTGAGCGGTTACTGCACGTGATGTGGCATTGTCAACTGCACCCATGCAAATTCGATAACGGCGCGGAGGTAGACATGTTTCTGTTTCCACTCATATCGGAAAACTAGGCCGTCACGCTTCAAAAAGAATGTCTGGGCCGGTAGATGGCCTAGAATAAAAAGTTGCAGCCCTGGTTGTGGAATCCAACTACGTCGAGCCTCCGGGAATTCTGTTTATCTCTCAGGTAAGTGGCCCCTCTTAGCGTAGCAACTTAAACTTGGCCCAAGACTCGCCACGCGAATAGGCCTATCCCCTTATCATAAGACTTCACATAGTTTGACTCATAGATTCTTAAGTGACGGAGATGCCATGCGATTGTCTTGCCCGTGGTGTATTCGATGATCAGGGTACCAGCGGCGTGTAATTAGGTCTCGGGGGTGGGGAAGTACGCGGGATTCTCACGTAATTTAGCGTGATATATATTTCCATTGCTTAGAGATTTCGAGGTAAGAAGTCGTAGCTCCTTATGTACTCAACATATGAGCCGTATTTCTGAGCTCCAAAAGCGTCGTATACGAAGACCTGGGCAGACGATGCAATTGATCTCGCTGGTGAACAACGTGACATGCTGGACTCGTAGGACGTGAAATGATCGTCATCTCTCGATGAGACTGAAGAATAGACGGCACTTGGTGCCCGTAGAACTCGGGGGGCACGCTTCCGACGGAAGTGGGAATATTCTCGAATGGCGCCGTTTGAATAAGTCTCCCGTCAGTCCGGTGGAAAACCACGCAGGAGATTCCCAAATCGTAAAACGTGCTCAAGACGACCCTCTAGCTAAGCCTCGATCGCACTGCTCGAATGATGACGAGTCCCCCGAACGTTTGGCATGTCTTACAGTACAATCGAATCTAGGCGCATAGTCTATAGTGTTTGTTGAAATAGTCCAGCTATGCAGGGCACGGTGGGTTACCACAACCGGAAGGACCTGCAACTTTGACTGTGAGATGTAAGCTACGTCCTTAACTGGCAAGTAATCCTGACGGGGTCCAGCACCCGGGACACCTGTTTCTTCGGGACTAACGAGCCAGCCAACGGGCAATACGGGGCATCTGGGTCGTCATGGGTGCACACACACGCCTTTACGGACCATGACAATCACATAGACGCTCTTTTGCTGTATCTACCGACCTGGAACGCGAGCATAAACATGAGCCCTCCCAAACCATGCCTGTTCCAGGTTACAGGATAAAAAGGCCCGATTGACTTCCCAACTACATCACCCCCTCCGTGAGTTCTCGAGGAAAAGAAGACGATGATTGGGCTGTCATTATAGATGCCCCATTCCTTTCCATCGCGATCAGCCGTGGTCGCTTGGATTCGGACCGCAAACCACGGTGTTGGGAGCTTGCCACTCCGAAGGGGGCAGATAGTAGAGAGATTAAGACAACAGAGGAAATCAGGACACTCCAGCAAACGCTTGCACATAGAATCCACCCTCAGGATTTGGAACGCAGCTGTTCAGCGTTCAGTATGATGAGTCACGTTCACCCTGAGCAGCCACGTTGTCTCCCCTGTTCTGGGCGGTGAGAACGGTCTGTTGTCATTAGCACCATGTATCGTCGGCTTCGTGCGGGCTTCAGGTCCTACAAAACAATAGAACAACATCGTTTAAGCCCGCCCAGGCTGTGCGAATTGTCGTTAGATGTCTCCTTGCTGAACACACCAGGCTTCAGTTCATATACTCCGCCTCTTATAATATTAAGTAACCGCGACATAATTATGTACGGTATTGTGCTAGGTGGTGGGGAGCGCATGTACCCGCAAGAAGATTGCACTGCTAGCTCAACCTAAATGCTAGGAATATAGCACATCTTCTCATGGAACCATTGATCAAACAGGTCAATTGAGACGACAGTATAATTGCGCCATTTAGCTTCACCATCCCTCATTTGGCATGACGACATGTCATTCACGTCGGCACTAAATGACTCAAGCCGTAGCGGCAAGATCGGTATGCCAAGCCTCGGGTGAGTAGCTCTGTTACTGTATAGCGCCCATAGCGGTTTACAGCGGCCGTGAGGGATCCACGTCTTCTTTTGCCGATCCTTTGGAGGATCTTGGGAGTGATTCCAGCCTAAGTTCGCGGCGGACTATGACCGCGCGATGGGTCAGCCTGATTGCTAGGGAGTGTAATTGACAAATCAGGAACGGCAGAGTGAGTAAAAGTTTTTGGGTTAGTTGAAGACTGATGACACTGAAAAGCCACGTGTCTCGT
seq00023   TTATGCACATCATAGATGGGTCACTACTTGAGCGGTTACTGCACGTGATGTGGCATTGTCAACTGCACCCATGCAAATTCGATAACGGCGCGGAGGTAGACATGTTTCTGTTTCCACTCATATCGGAAAACTAGGCCGTCACGCTTCAAAAAGAATGTCTGGGCCGGTAGATGGCCTAGAATAAAAAGTTGCAGCCCTGGTTGTGGAATCCAACTACGTCGAGCCTCCGGGAATTCTGTTTATCTCTCAGGTAAGTGGCCCCTCTTAGCGTAGCAACTTAAACTTGGCCCAAGACTCGCCACGCGAATAGGCCTATCCCCTTATCATAAGACTTCACATAGTTTGACTCATAGATTCTTAAGTGACGGAGATGCCATGCGATTGTCTTGCCCGTGGTGTATTCGATGATCAGGGTACCAGCGGCGTGTAATTAGGTCTCGGGGGTGGGGAAGTACGCGGGATTCTCACGTAATTTAGCGTGATATATATTTCCATTGCTTAGAGATTTCGAGGTAAGAAGTCGTAGCTCCTTATGTACTCAACATATGAGCCGTATTTCTGAGCTCCAAAAGCGTCGTATACGAAGACCTGGGCAGACGATGCAATTGATCTCGCTGGTGAACAACGTGACATGCTGGACTCGTAGGACGTGAAATGATCGTCATCTCTCGATGAGACTGAAGAATAGACGGCACTTGGTGCCCGTAGAACTCGGGGGGCACGCTTCCGACGGAAGTGGGAATATTCTCGAATGGCGCCGTTTGAATAAGTCTCCCGTCAGTCCGGTGGAAAACCACGCAGGAGATTCCCAAATCGTAAAACGTGCTCAAGACGACCCTCTAGCTAAGCCTCGATCGCACTGCTCGAATGATGACGAGTCCCCCGAACGTTTGGCATGTCTTACAGTACAATCGAATCTAGGCGCATAGTCTATAGTGTTTGTTGAAATAGTCCAGCTATGCAGGGCACGGTGGGTTACCACAACCGGAAGGACCTGCAACTTTGACTGTGAGATGTAAGCTACGTCCTTAACTGGCAAGTAATCCTGACGGGGTCCAGCACCCGGGACACCTGTTTCTTCGGGACTAACGAGCCAGCCAACGGGCAATACGGGGCATCTGGGTCGTCATGGGTGCACACACACGCCTTTACGGACCATGACAATCACATAGACGCTCTTTTGCTGTATCTACCGACCTGGAACGCGAGCATAAACATGAGCCCTCCCAAACCATGCCTGTTCCAGGTTACAGGATAAAAAGGCCCGATTGACTTCCCAACTACATCACCCCCTCCGTGAGTTCTCGAGGAAAAGAAGACGATGATTGGGCTGTCATTATAGATGCCCCATTCCTTTCCATCGCGATCAGCCGTGGTCGCTTGGATTCGGACCGCAAACCACGGTGTTGGGAGCTTGCCACTCCGAAGGGGGCAGATAGTAGAGAGATTAAGACAACAGAGGAAATCAGGACACTCCAGCAAACGCTTGCACATAGAATCCACCCTCAGGATTTGGAACGCAGCTGTTCAGCGTTCAGTATGATGAGTCACGTTCACCCTGAGCAGCCACGTTGTCTCCCCTGTTCTGGGCGGTGAGAACGGTCTGTTGTCATTAGCACCATGTATCGTCGGCTTCGTGCGGGCTTCAGGTCCTACAAAACAATAGAACAACATCGTTTAAGCCCGCCCAGGCTGTGCGAATTGTCGTTAGATGTCTCCTTGCTGAACACACCAGGCTTCAGTTCATATACTCCGCCTCTTATAATATTAAGTAACCGCGACATAATTATGTACGGTATTGTGCTAGGTGGTGGGGAGCGCATGTACCCGCAAGAAGATTGCACTGCTAGCTCAACCTAAATGCTAGGAATATAGCACATCTTCTCATGGAACCATTGATCAAACAGGTCAATTGAGACGACAGTATAATTGCGCCATTTAGCTTCACCATCCCTCATTTGGCATGACGACATGTCATTCACGTCGGCACTAAATGACTCAAGCCGTAGCGGCAAGATCGGTATGCCAAGCCTCGGGTGAGTAGCTCTGTTACTGTATAGCGCCCATAGCGGTTTACAGCGGCCGTGAGGGATCCACGTCTTCTTTTGCCGATCCTTTGGAGGATCTTGGGAGTGATTCCAGCCTAAGTTCGCGGCGGACTATGACCGCGCGATGGGTCAGCCTGATTGCTAGGGAGTGTAATTGACAAATCAGGAACGGCAGAGTGAGTAAAAGTTTTTGGGTTAGTTGAAGACTGATGACACTGAAAAGCCACGTGTCTCGT
seq00024   TTATGCACATCATAGATGGGTCACTACTTGAGCGGTTACTGCACGTGATGTGGCATTGTCAACTGCACCCATGCAAATTCGATAACGGCGCGGAGGTAGACATGTTTCTGTTTCCACTCATATCGGAAAACTAGGCCGTCACGCTTCAAAAAGAATGTCTGGGCCGGTAGATGGCCTAGAATAAAAAGTTGCAGCCCTGGTTGTGGAATCCAACTACGTCGAGCCTCCGGGAATTCTGTTTATCTCTCAGGTAAGTGGCCCCTCTTAGCGTAGCAACTTAAACTTGGCCCAAGACTCGCCACGCGAATAGGCCTATCCCCTTATCATAAGACTTCACATAGTTTGACTCATAGATTCTTAAGTGACGGAGATGCCATGCGATTGTCTTGCCCGTGGTGTATTCGATGATCAGGGTACCAGCGGCGTGTAATTAGGTCTCGGGGGTGGGGAAGTACGCGGGATTCTCACGTAATTTAGCGTGATATATATTTCCATTGCTTAGAGATTTCGAGGTAAGAAGTCGTAGCTCCTTATGTACTCAACATATGAGCCGTATTTCTGAGCTCCAAAAGCGTCGTATACGAAGACCTGGGCAGACGATGCAATTGATCTCGCTGGTGAACAACGTGACATGCTGGACTCGTAGGACGTGAAATGATCGTCATCTCTCGATGAGACTGAAGAATAGACGGCACTTGGTGCCCGTAGAACTCGGGGGGCACGCTTCCGACGGAAGTGGGAATATTCTCGAATGGCGCCGTTTGAATAAGTCTCCCGTCAGTCCGGTGGAAAACCACGCAGGAGATTCCCAAATCGTAAAACGTGCTCAAGACGACCCTCTAGCTAAGCCTCGATCGCACTGCTCGAATGATGACGAGTCCCCCGAACGTTTGGCATGTCTTACAGTACAATCGAATCTAGGCGCATAGTCTATAGTGTTTGTTGAAATAGTCCAGCTATGCAGGGCACGGTGGGTTACCACAACCGGAAGGACCTGCAACTTTGACTGTGAGATGTAAGCTACGTCCTTAACTGGCAAGTAATCCTGACGGGGTCCAGCACCCGGGACACCTGTTTCTTCGGGACTAACGAGCCAGCCAACGGGCAATACGGGGCATCTGGGTCGTCATGGGTGCACACACACGCCTTTACGGACCATGACAATCACATAGACGCTCTTTTGCTGTATCTACCGACCTGGAACGCGAGCATAAACATGAGCCCTCCCAAACCATGCCTGTTCCAGGTTACAGGATAAAAAGGCCCGATTGACTTCCCAACTACATCACCCCCTCCGTGAGTTCTCGAGGAAAAGAAGACGATGATTGGGCTGTCATTATAGATGCCCCATTCCTTTCCATCGCGATCAGCCGTGGTCGCTTGGATTCGGACCGCAAACCACGGTGTTGGGAGCTTGCCACTCCGAAGGGGGCAGATAGTAGAGAGATTAAGACAACAGAGGAAATCAGGACACTCCAGCAAACGCTTGCACATAGAATCCACCCTCAGGATTTGGAACGCAGCTGTTCAGCGTTCAGTATGATGAGTCACGTTCACCCTGAGCAGCCACGTTGTCTCCCCTGTTCTGGGCGGTGAGAACGGTCTGTTGTCATTAGCACCATGTATCGTCGGCTTCGTGCGGGCTTCAGGTCCTACAAAACAATAGAACAACATCGTTTAAGCCCGCCCAGGCTGTGCGAATTGTGGTTAGATGTCTCCTTGCTGAACACACCAGGCTTCAGTTCATATACTCCGCCTCTTATAATATTAAGTGACCGCGACATAATTATGTACGGTATTGTGCTAGGTGGTGGGGAGCGCATGTACCCGCAAGAAGATTGCACTGCTAGCTCAACCTAAATGCTAGGAATATAGCACATCTTCTCATGGAACCATTGATCAAACAGGTCAATTGAGACGACAGTATAATTGCGCCATTTAGCTTCACCATCCCTCATTTGGCATGACGACATGTCATTCACGTCGGCACTAAATGACTCAAGCCGTAGCGGCAAGATCGGTATGCCAAGCCTCGGGTGAGTAGCTCTGTTACTGTATAGCGCCCATAGCGGTTTACAGCGGCCGTGAGGGATCCACGTCTTCTTTTGCCGATCCTTTGGAGGATCTTGGGAGTGATTCCAGCCTAAGTTCGCGGCGGACTATGACCGCGCGATGGGTCAGCCTGATTGCTAGGGAGTGTAATTGACAAATCAGGAACGGCAGAGTGAGTAAAAGTTTTTGGGTTAGTTGAAGACTGATGACACTGAAAAGCCACGTGTCTCGT
seq00025   TTATGCACATCATAGATGGGTCACTACTTGAGCGGTTACTGCACGTGATGTGGCATTGTCAACTGCACCCATGCAAATTCGATAACGGCGCGGAGGTAGACATGTTTCTGTTTCCACTCATATCGGAAAACTAGGCCGTCACGCTTCAAAAAGAATGTCTGGGCCGGTAGATGGCCTAGAATAAAAAGTTGCAGCCCTGGTTGTGGAATCCAACTACGTCGAGCCTCCGGGAATTCTGTTTATCTCTCAGGTAAGTGGCCCCTCTTAGCGTAGCAACTTAAACTTGGCCCAAGACTCGCCACGCGAATAGGCCTATCCCCTTATCATAAGACTTCACATAGTTTGACTCATAGATTCTTAAGTGACGGAGATGCCATGCGATTGTCTTGCCCGTGGTGTATTCGATGATCAGGGTACCAGCGGCGTGTAATTAGGTCTCGGGGGTGGGGAAGTACGCGGGATTCTCACGTAATTTAGCGTGATATATATTTCCATTGCTTAGAGATTTCGAGGTAAGAAGTCGTAGCTCCTTATGTACTCAACATATGAGCCGTATTTCTGAGCTCCAAAAGCGTCGTATACGAAGACCTGGGCAGACGATGCAATTGATCTCGCTGGTGAACAACGTGACATGCTGGACTCGTAGGACGTGAAATGATCGTCATCTCTCGATGAGACTGAAGAATAGACGGCACTTGGTGCCCGTAGAACTCGGGGGGCACGCTTCCGACGGAAGTGGGAATATTCTCGAATGGCGCCGTTTGAATAAGTCTCCCGTCAGTCCGGTGGAAAACCACGCAGGAGATTCCCAAATCGTAAAACGTGCTCAAGACGACCCTCTAGCTAAGCCTCGATCGCACTGCTCGAATGATGACGAGTCCCCCGAACGTTTGGCATGTCTTACAGTACAATCGAATCTAGGCGCATAGTCTATAGTGTTTGTTGAAATAGTCCAGCTATGCAGGGCACGGTGGGTTACCACAACCGGAAGGACCTGCAACTTTGACTGTGAGATGTAAGCTACGTCCTTAACTGGCAAGTAATCCTGACGGGGTCCAGCACCCGGGACACCTGTTTCTTCGGGACTAACGAGCCAGCCAACGGGCAATACGGGGCATCTGGGTCGTCATGGGTGCACACACACGCCTTTACGGACCATGACAATCACATAGACGCTCTTTTGCTGTATCTACCGACCTGGAACGCGAGCATAAACATGAGCCCTCCCAAACCATGCCTGTTCCAGGTTACAGGATAAAAAGGCCCGATTGACTTCCCAACTACATCACCCCCTCCGTGAGTTCTCGAGGAAAAGAAGACGATGATTGGGCTGTCATTATAGATGCCCCATTCCTTTCCATCGCGATCAGCCGTGGTCGCTTGGATTCGGACCGCAAACCACGGTGTTGGGAGCTTGCCACTCCGAAGGGGGCAGATAGTAGAGAGATTAAGACAACAGAGGAAATCAGGACACTCCAGCAAACGCTTGCACATAGAATCCACCCTCAGGATTTGGAACGCAGCTGTTCAGCGTTCAGTATGATGAGTCACGTTCACCCTGAGCAGCCACGTTGTCTCCCCTGTTCTGGGCGGTGAGAACGGTCTGTTGTCATTAGCACCATGTATCGTCGGCTTCGTGCGGGCTTCAGGTCCTACAAAACAATAGAACAACATCGTTTAAGCCCGCCCAGGCTGTGCGAATTGTCGTTAGATGTCTCCTTGCTGAACACACCAGGCTTCAGTTCATATACTCCGCCTCTTATAATATTAAGTAACCGCGACATAATTATGTACGGTATTGTGCTAGGTGGTGGGGAGCGCATGTACCCGCAAGAAGATTGCACTGCTAGCTCAACCTAAATGCTAGGAATATAGCACATCTTCTCATGGAACCATTGATCAAACAGGTCAATTGAGACGACAGTATAATTGCGCCATTTAGCTTCACCATCCCTCATTTGGCATGACGACATGTCATTCACGTCGGCACTAAATGACTCAAGCCGTAGCGGCAAGATCGGTATGCCAAGCCTCGGGTGAGTAGCTCTGTTACTGTATAGCGCCCATAGCGGTTTACAGCGGCCGTGAGGGATCCACGTCTTCTTTTGCCGATCCTTTGGAGGATCTTGGGAGTGATTCCAGCCTAAGTTCGCGGCGGACTATGACCGCGCGATGGGTCAGCCTGATTGCTAGGGAGTGTAATTGACAAATCAGGAACGGCAGAGTGAGTAAAAGTTTTTGGGTTAGTTGAAGACTGATGACACTGAAAAGCCACGTGTCTCGT
seq00026   TTATGCACATCATAGATGGGTCACTACTTGAGCGGTTACTGCACGTGATGTGGCATTGTCAACTGCACCCATGCAAATTCGATAACGGCGCGGAGGTAGACATGTTTCTGTTTCCACTCATATCGGAAAACTAGGCCGTCACGCTTCAAAAAGAATGTCTGGGCCGGTAGATGGCCTAGAATAAAAAGTTGCAGCCCTGGTTGTGGAATCCAACTACGTCGAGCCTCCGGGAATTCTGTTTATCTCTCAGGTAAGTGGCCCCTCTTAGCGTAGCAACTTAAACTTGGCCCAAGACTCGCCACGCGAATAGGCCTATCCCCTTATCATAAGACTTCACATAGTTTGACTCATAGATTCTTAAGTGACGGAGATGCCATGCGATTGTCTTGCCCGTGGTGTATTCGATGATCAGGGTACCAGCGGCGTGTAATTAGGTCTCGGGGGTGGGGAAGTACGCGGGATTCTCACGTAATTTAGCGTGATATATATTTCCATTGCTTAGAGATTTCGAGGTAAGAAGTCGTAGCTCCTTATGTACTCAACATATGAGCCGTATTTCTGAGCTCCAAAAGCGTCGTATACGAAGACCTGGGCAGACGATGCAATTGATCTCGCTGGTGAACAACGTGACATGCTGGACTCGTAGGACGTGAAATGATCGTCATCTCTCGATGAGACTGAAGAATAGACGGCACTTGGTGCCCGTAGAACTCGGGGGGCACGCTTCCGACGGAAGTGGGAATATTCTCGAATGGCGCCGTTTGAATAAGTCTCCCGTCAGTCCGGTGGAAAACCACGCAGGAGATTCCCAAATCGTAAAACGTGCTCAAGACGACCCTCTAGCTAAGCCTCGATCGCACTGCTCGAATGATGACGAGTCCCCCGAACGTTTGGCATGTCTTACAGTACAATCGAATCTAGGCGCATAGTCTATAGTGTTTGTTGAAATAGTCCAGCTATGCAGGGCACGGTGGGTTACCACAACCGGAAGGACCTGCAACTTTGACTGTGAGATGTAAGCTACGTCCTTAACTGGCAAGTAATCCTGACGGGGTCCAGCACCCGGGACACCTGTTTCTTCGGGACTAACGAGCCAGCCAACGGGCAATACGGGGCATCTGGGTCGTCATGGGTGCACACACACGCCTTTACGGACCATGACAATCACATAGACGCTCTTTTGCTGTATCTACCGACCTGGAACGCGAGCATAAACATGAGCCCTCCCAAACCATGCCTGTTCCAGGTTACAGGATAAAAAGGCCCGATTGACTTCCCAACTACATCACCCCCTCCGTGAGTTCTCGAGGAAAAGAAGACGATGATTGGGCTGTCATTATAGATGCCCCATTCCTTTCCATCGCGATCAGCCGTGGTCGCTTGGATTCGGACCGCAAACCACGGTGTTGGGAGCTTGCCACTCCGAAGGGGGCAGATAGTAGAGAGATTAAGACAACAGAGGAAATCAGGACACTCCAGCAAACGCTTGCACATAGAATCCACCCTCAGGATTTGGAACGCAGCTGTTCAGCGTTCAGTATGATGAGTCACGTTCACCCTGAGCAGCCACGTTGTCTCCCCTGTTCTGGGCGGTGAGAACGGTCTGTTGTCATTAGCACCATGTATCGTCGGCTTCGTGCGGGCTTCAGGTCCTACAAAACAATAGAACAACATCGTTTAAGCCCGCCCAGGCTGTGCGAATTGTCGTTAGATGTCTCCTTGCTGAACACACCAGGCTTCAGTTCATATACTCCGCCTCTTATAATATTAAGTAACCGCGACATAATTATGTACGGTATTGTGCTAGGTGGTGGGGAGCGCATGTACCCGCAAGAAGATTGCACTGCTAGCTCAACCTAAATGCTAGGAATATAGCACATCTTCTCATGGAACCATTGATCAAACAGGTCAATTGAGACGACAGTATAATTGCGCCATTTAGCTTCACCATCCCTCATTTGGCATGACGACATGTCATTCACGTCGGCACTAAATGACTCAAGCCGTAGCGGCAAGATCGGTATGCCAAGCCTCGGGTGAGTAGCTCTGTTACTGTATAGCGCCCATAGCGGTTTACAGCGGCCGTGAGGGATCCACGTCTTCTTTTGCCGATCCTTTGGAGGATCTTGGGAGTGATTCCAGCCTAAGTTCGCGGCGGACTATGACCGCGCGATGGGTCAGCCTGATTGCTAGGGAGTGTAATTGACAAATCAGGAACGGCAGAGTGAGTAAAAGTTTTTGGGTTAGTTGAAGACTGATGACACTGAAAAGCCACGTGTCTCGT
seq00027   TTATGCACATCATAGATGGGTCACTACTTGAGCGGTTACTGCACGTGATGTGGCATTGTCAACTGCACCCATGCAAATTCGATAACGGCGCGGAGGTAGACATGTTTCTGTTTCCACTCATATCGGAAAACTAGGCCGTCACGCTTCAAAAAGAATGTCTGGGCCGGTAGATGGCCTAGAATAAAAAGTTGCAGCCCTGGTTGTGGAATCCAACTACGTCGAGCCTCCGGGAATTCTGTTTATCTCTCAGGTAAGTGGCCCCTCTTAGCGTAGCAACTTAAACTTGGCCCAAGACTCGCCACGCGAATAGGCCTATCCCCTTATCATAAGACTTCACATAGTTTGACTCATAGATTCTTAAGTGACGGAGATGCCATGCGATTGTCTTGCCCGTGGTGTATTCGATGATCAGGGTACCAGCGGCGTGTAATTAGGTCTCGGGGGTGGGGAAGTACGCGGGATTCTCACGTAATTTAGCGTGATATATATTTCCATTGCTTAGAGATTTCGAGGTAAGAAGTCGTAGCTCCTTATGTACTCAACATATGAGCCGTATTTCTGAGCTCCAAAAGCGTCGTATACGAAGACCTGGGCAGACGATGCAATTGATCTCGCTGGTGAACAACGTGACATGCTGGACTCGTAGGACGTGAAATGATCGTCATCTCTCGATGAGACTGAAGAATAGACGGCACTTGGTGCCCGTAGAACTCGGGGGGCACGCTTCCGACGGAAGTGGGAATATTCTCGAATGGCGCCGTTTGAATAAGTCTCCCGTCAGTCCGGTGGAAAACCACGCAGGAGATTCCCAAATCGTAAAACGTGCTCAAGACGACCCTCTAGCTAAGCCTCGATCGCACTGCTCGAATGATGACGAGTCCCCCGAACGTTTGGCATGTCTTACAGTACAATCGAATCTAGGCGCATAGTCTATAGTGTTTGTTGAAATAGTCCAGCTATGCAGGGCACGGTGGGTTACCACAACCGGAAGGACCTGCAACTTTGACTGTGAGATGTAAGCTACGTCCTTAACTGGCAAGTAATCCTGACGGGGTCCAGCACCCGGGACACCTGTTTCTTCGGGACTAACGAGCCAGCCAACGGGCAATACGGGGCATCTGGGTCGTCATGGGTGCACACACACGCCTTTACGGACCATGACAATCACATAGACGCTCTTTTGCTGTATCTACCGACCTGGAACGCGAGCATAAACATGAGCCCTCCCAAACCATGCCTGTTCCAGGTTACAGGATAAAAAGGCCCGATTGACTTCCCAACTACATCACCCCCTCCGTGAGTTCTCGAGGAAAAGAAGACGATGATTGGGCTGTCATTATAGATGCCCCATTCCTTTCCATCGCGATCAGCCGTGGTCGCTTGGATTCGGACCGCAAACCACGGTGTTGGGAGCTTGCCACTCCGAAGGGGGCAGATAGTAGAGAGATTAAGACAACAGAGGAAATCAGGACACTCCAGCAAACGCTTGCACATAGAATCCACCCTCAGGATTTGGAACGCAGCTGTTCAGCGTTCAGTATGATGAGTCACGTTCACCCTGAGCAGCCACGTTGTCTCCCCTGTTCTGGGCGGTGAGAACGGTCTGTTGTCATTAGCACCATGTATCGTCGGCTTCGTGCGGGCTTCAGGTCCTACAAAACAATAGAACAACATCGTTTAAGCCCGCCCAGGCTGTGCGAATTGTCGTTAGATGTCTCCTTGCTGAACACACCAGGCTTCAGTTCATATACTCCGCCTCTTATAATATTAAGTGACCGCGACATAATTATGTACGGTATTGTGCTAGGTGGTGGGGAGCGCATGTACCCGCAAGAAGATTGCACTGCTAGCTCAACCTAAATGCTAGGAATATAGCACATCTTCTCATGGAACCATTGATCAAACAGGTCAATTGAGACGACAGTATAATTGCGCCATTTAGCTTCACCATCCCTCATTTGGCATGACGACATGTCATTCACGTCGGCACTAAATGACTCAAGCCGTAGCGGCAAGATCGGTATGCCAAGCCTCGGGTGAGTAGCTCTGTTACTGTATAGCGCCCATAGCGGTTTACAGCGGCCGTGAGGGATCCACGTCTTCTTTTGCCGATCCTTTGGAGGATCTTGGGAGTGATTCCAGCCTAAGTTCGCGGCGGACTATGACCGCGCGATGGGTCAGCCTGATTGCTAGGGAGTGTAATTGACAAATCAGGAACGGCAGAGTGAGTAAAAGTTTTTGGGTTAGTTGAAGACTGATGACACTGAAAAGCCACGTGTCTCGT
seq00028   TTATGCACATCATAGATGGGTCACTACTTGAGCGGTTACTGCACGTGATGTGGCATTGTCAACTGCACCCATGCAAATTCGATAACGGCGCGGAGGTAGACATGTTTCTGTTTCCACTCATATCGGAAAACTAGGCCGTCACGCTTCAAAAAGAATGTCTGGGCCGGTAGATGGCCTAGAATAAAAAGTTGCAGCCCTGGTTGTGGAATCCAACTACGTCGAGCCTCCGGGAATTCTGTTTATCTCTCAGGTAAGTGGCCCCTCTTAGCGTAGCAACTTAAACTTGGCCCAAGACTCGCCACGCGAATAGGCCTATCCCCTTATCATAAGACTTCACATAGTTTGACTCATAGATTCTTAAGTGACGGAGATGCCATGCGATTGTCTTGCCCGTGGTGTATTCGATGATCAGGGTACCAGCGGCGTGTAATTAGGTCTCGGGGGTGGGGAAGTACGCGGGATTCTCACGTAATTTAGCGTGATATATATTTCCATTGCTTAGAGATTTCGAGGTAAGAAGTCGTAGCTCCTTATGTACTCAACATATGAGCCGTATTTCTGAGCTCCAAAAGCGTCGTATACGAAGACCTGGGCAGACGATGCAATTGATCTCGCTGGTGAACAACGTGACATGCTGGACTCGTAGGACGTGAAATGATCGTCATCTCTCGATGAGACTGAAGAATAGACGGCACTTGGTGCCCGTAGAACTCGGGGGGCACGCTTCCGACGGAAGTGGGAATATTCTCGAATGGCGCCGTTTGAATAAGTCTCCCGTCAGTCCGGTGGAAAACCACGCAGGAGATTCCCAAATCGTAAAACGTGCTCAAGACGACCCTCTAGCTAAGCCTCGATCGCACTGCTCGAATGATGACGAGTCCCCCGAACGTTTGGCATGTCTTACAGTACAATCGAATCTAGGCGCATAGTCTATAGTGTTTGTTGAAATAGTCCAGCTATGCAGGGCACGGTGGGTTACCACAACCGGAAGGACCTGCAACTTTGACTGTGAGATGTAAGCTACGTCCTTAACTGGCAAGTAATCCTGACGGGGTCCAGCACCCGGGACACCTGTTTCTTCGGGACTAACGAGCCAGCCAACGGGCAATACGGGGCATCTGGGTCGTCATGGGTGCACACACACGCCTTTACGGACCATGACAATCACATAGACGCTCTTTTGCTGTATCTACCGACCTGGAACGCGAGCATAAACATGAGCCCTCCCAAACCATGCCTGTTCCAGGTTACAGGATAAAAAGGCCCGATTGACTTCCCAACTACATCACCCCCTCCGTGAGTTCTCGAGGAAAAGAAGACGATGATTGGGCTGTCATTATAGATGCCCCATTCCTTTCCATCGCGATCAGCCGTGGTCGCTTGGATTCGGACCGCAAACCACGGTGTTGGGAGCTTGCCACTCCGAAGGGGGCAGATAGTAGAGAGATTAAGACAACAGAGGAAATCAGGACACTCCAGCAAACGCTTGCACATAGAATCCACCCTCAGGATTTGGAACGCAGCTGTTCAGCGTTCAGTATGATGAGTCACGTTCACCCTGAGCAGCCACGTTGTCTCCCCTGTTCTGGGCGGTGAGAACGGTCTGTTGTCATTAGCACCATGTATCGTCGGCTTCGTGCGGGCTTCAGGTCCTACAAAACAATAGAACAACATCGTTTAAGCCCGCCCAGGCTGTGCGAATTGTCGTTAGATGTCTCCTTGCTGAACACACCAGGCTTCAGTTCATATACTCCGCCTCTTATAATATTAAGTAACCGCGACATAATTATGTACGGTATTGTGCTAGGTGGTGGGGAGCGCATGTACCCGCAAGAAGATTGCACTGCTAGCTCAACCTAAATGCTAGGAATATAGCACATCTTCTCATGGAACCATTGATCAAACAGGTCAATTGAGACGACAGTATAATTGCGCCATTTAGCTTCACCATCCCTCATTTGGCATGACGACATGTCATTCACGTCGGCACTAAATGACTCAAGCCGTAGCGGCAAGATCGGTATGCCAAGCCTCGGGTGAGTAGCTCTGTTACTGTATAGCGCCCATAGCGGTTTACAGCGGCCGTGAGGGATCCACGTCTTCTTTTGCCGATCCTTTGGAGGATCTTGGGAGTGATTCCAGCCTAAGTTCGCGGCGGACTATGACCGCGCGATGGGTCAGCCTGATTGCTAGGGAGTGTAATTGACAAATCAGGAACGGCAGAGTGAGTAAAAGTTTTTGGGTTAGTTGAAGACTGATGACACTGAAAAGCCACGTGTCTCGT
seq00029   TTATGCACATCATAGATGGGTCACTACTTGAGCGGTTACTGCACGTGATGTGGCATTGTCAACTGCACCCATGCAAATTCGATAACGGCGCGGAGGTAGACATGTTTCTGTTTCCACTCATATCGGAAAACTAGGCCGTCACGCTTCAAAAAGAATGTCTGGGCCGGTAGATGGCCTAGAATAAAAAGTTGCAGCCCTGGTTGTGGAATCCAACTACGTCGAGCCTCCGGGAATTCTGTTTATCTCTCAGGTAAGTGGCCCCTCTTAGCGTAGCAACTTAAACTTGGCCCAAGACTCGCCACGCGAATAGGCCTATCCCCTTATCATAAGACTTCACATAGTTTGACTCATAGATTCTTAAGTGACGGAGATGCCATGCGATTGTCTTGCCCGTGGTGTATTCGATGATCAGGGTACCAGCGGCGTGTAATTAGGTCTCGGGGGTGGGGAAGTACGCGGGATTCTCACGTAATTTAGCGTGATATATATTTCCATTGCTTAGAGATTTCGAGGTAAGAAGTCGTAGCTCCTTATGTACTCAACATATGAGCCGTATTTCTGAGCTCCAAAAGCGTCGTATACGAAGACCTGGGCAGACGATGCAATTGATCTCGCTGGTGAACAACGTGACATGCTGGACTCGTAGGACGTGAAATGATCGTCATCTCTCGATGAGACTGAAGAATAGACGGCACTTGGTGCCCGTAGAACTCGGGGGGCACGCTTCCGACGGAAGTGGGAATATTCTCGAATGGCGCCGTTTGAATAAGTCTCCCGTCAGTCCGGTGGAAAACCACGCAGGAGATTCCCAAATCGTAAAACGTGCTCAAGACGACCCTCTAGCTAAGCCTCGATCGCACTGCTCGAATGATGACGAGTCCCCCGAACGTTTGGCATGTCTTACAGTACAATCGAATCTAGGCGCATAGTCTATAGTGTTTGTTGAAATAGTCCAGCTATGCAGGGCACGGTGGGTTACCACAACCGGAAGGACCTGCAACTTTGACTGTGAGATGTAAGCTACGTCCTTAACTGGCAAGTAATCCTGACGGGGTCCAGCACCCGGGACACCTGTTTCTTCGGGACTAACGAGCCAGCCAACGGGCAATACGGGGCATCTGGGTCGTCATGGGTGCACACACACGCCTTTACGGACCATGACAATCACATAGACGCTCTTTTGCTGTATCTACCGACCTGGAACGCGAGCATAAACATGAGCCCTCCCAAACCATGCCTGTTCCAGGTTACAGGATAAAAAGGCCCGATTGACTTCCCAACTACATCACCCCCTCCGTGAGTTCTCGAGGAAAAGAAGACGATGATTGGGCTGTCATTATAGATGCCCCATTCCTTTCCATCGCGATCAGCCGTGGTCGCTTGGATTCGGACCGCAAACCACGGTGTTGGGAGCTTGCCACTCCGAAGGGGGCAGATAGTAGAGAGATTAAGACAACAGAGGAAATCAGGACACTCCAGCAAACGCTTGCACATAGAATCCACCCTCAGGATTTGGAACGCAGCTGTTCAGCGTTCAGTATGATGAGTCACGTTCACCCTGAGCAGCCACGTTGTCTCCCCTGTTCTGGGCGGTGAGAACGGTCTGTTGTCATTAGCACCATGTATCGTCGGCTTCGTGCGGGCTTCAGGTCCTACAAAACAATAGAACAACATCGTTTAAGCCCGCCCAGGCTGTGCGAATTGTGGTTAGATGTCTCCTTGCTGAACACACCAGGCTTCAGTTCATATACTCCGCCTCTTATAATATTAAGTGACCGCGACATAATTATGTACGGTATTGTGCTAGGTGGTGGGGAGCGCATGTACCCGCAAGAAGATTGCACTGCTAGCTCAACCTAAATGCTAGGAATATAGCACATCTTCTCATGGAACCATTGATCAAACAGGTCAATTGAGACGACAGTATAATTGCGCCATTTAGCTTCACCATCCCTCATTTGGCATGACGACATGTCATTCACGTCGGCACTAAATGACTCAAGCCGTAGCGGCAAGATCGGTATGCCAAGCCTCGGGTGAGTAGCTCTGTTACTGTATAGCGCCCATAGCGGTTTACAGCGGCCGTGAGGGATCCACGTCTTCTTTTGCCGATCCTTTGGAGGATCTTGGGAGTGATTCCAGCCTAAGTTCGCGGCGGACTATGACCGCGCGATGGGTCAGCCTGATTGCTAGGGAGTGTAATTGACAAATCAGGAACGGCAGAGTGAGTAAAAGTTTTTGGGTTAGTTGAAGACTGATGACACTGAAAAGCCACGTGTCTCGT
seq00030   TTATGCACATCATAGATGGGTCACTACTTGAGCGGTTACTGCACGTGATGTGGCATTGTCAACTGCACCCATGCAAATTCGATAACGGCGCGGAGGTAGACATGTTTCTGTTTCCACTCATATCGGAAAACTAGGCCGTCACGCTTCAAAAAGAATGTCTGGGCCGGTAGATGGCCTAGAATAAAAAGTTGCAGCCCTGGTTGTGGAATCCAACTACGTCGAGCCTCCGGGAATTCTGTTTATCTCTCAGGTAAGTGGCCCCTCTTAGCGTAGCAACTTAAACTTGGCCCAAGACTCGCCACGCGAATAGGCCTATCCCCTTATCATAAGACTTCACATAGTTTGACTCATAGATTCTTAAGTGACGGAGATGCCATGCGATTGTCTTGCCCGTGGTGTATTCGATGATCAGGGTACCAGCGGCGTGTAATTAGGTCTCGGGGGTGGGGAAGTACGCGGGATTCTCACGTAATTTAGCGTGATATATATTTCCATTGCTTAGAGATTTCGAGGTAAGAAGTCGTAGCTCCTTATGTACTCAACATATGAGCCGTATTTCTGAGCTCCAAAAGCGTCGTATACGAAGACCTGGGCAGACGATGCAATTGATCTCGCTGGTGAACAACGTGACATGCTGGACTCGTAGGACGTGAAATGATCGTCATCTCTCGATGAGACTGAAGAATAGACGGCACTTGGTGCCCGTAGAACTCGGGGGGCACGCTTCCGACGGAAGTGGGAATATTCTCGAATGGCGCCGTTTGAATAAGTCTCCCGTCAGTCCGGTGGAAAACCACGCAGGAGATTCCCAAATCGTAAAACGTGCTCAAGACGACCCTCTAGCTAAGCCTCGATCGCACTGCTCGAATGATGACGAGTCCCCCGAACGTTTGGCATGTCTTACAGTACAATCGAATCTAGGCGCATAGTCTATAGTGTTTGTTGAAATAGTCCAGCTATGCAGGGCACGGTGGGTTACCACAACCGGAAGGACCTGCAACTTTGACTGTGAGATGTAAGCTACGTCCTTAACTGGCAAGTAATCCTGACGGGGTCCAGCACCCGGGACACCTGTTTCTTCGGGACTAACGAGCCAGCCAACGGGCAATACGGGGCATCTGGGTCGTCATGGGTGCACACACACGCCTTTACGGACCATGACAATCACATAGACGCTCTTTTGCTGTATCTACCGACCTGGAACGCGAGCATAAACATGAGCCCTCCCAAACCATGCCTGTTCCAGGTTACAGGATAAAAAGGCCCGATTGACTTCCCAACTACATCACCCCCTCCGTGAGTTCTCGAGGAAAAGAAGACGATGATTGGGCTGTCATTATAGATGCCCCATTCCTTTCCATCGCGATCAGCCGTGGTCGCTTGGATTCGGACCGCAAACCACGGTGTTGGGAGCTTGCCACTCCGAAGGGGGCAGATAGTAGAGAGATTAAGACAACAGAGGAAATCAGGACACTCCAGCAAACGCTTGCACATAGAATCCACCCTCAGGATTTGGAACGCAGCTGTTCAGCGTTCAGTATGATGAGTCACGTTCACCCTGAGCAGCCACGTTGTCTCCCCTGTTCTGGGCGGTGAGAACGGTCTGTTGTCATTAGCACCATGTATCGTCGGCTTCGTGCGGGCTTCAGGTCCTACAAAACAATAGAACAACATCGTTTAAGCCCGCCCAGGCTGTGCGAATTGTCGTTAGATGTCTCCTTGCTGAACACACCAGGCTTCAGTTCATATACTCCGCCTCTTATAATATTAAGTGACCGCGACATAATTATGTACGGTATTGTGCTAGGTGGTGGGGAGCGCATGTACCCGCAAGAAGATTGCACTGCTAGCTCAACCTAAATGCTAGGAATATAGCACATCTTCTCATGGAACCATTGATCAAACAGGTCAATTGAGACGACAGTATAATTGCGCCATTTAGCTTCACCATCCCTCATTTGGCATGACGACATGTCATTCACGTCGGCACTAAATGACTCAAGCCGTAGCGGCAAGATCGGTATGCCAAGCCTCGGGTGAGTAGCTCTGTTACTGTATAGCGCCCATAGCGGTTTACAGCGGCCGTGAGGGATCCACGTCTTCTTTTGCCGATCCTTTGGAGGATCTTGGGAGTGATTCCAGCCTAAGTTCGCGGCGGACTATGACCGCGCGATGGGTCAGCCTGATTGCTAGGGAGTGTAATTGACAAATCAGGAACGGCAGAGTGAGTAAAAGTTTTTGGGTTAGTTGAAGACTGATGACACTGAAAAGCCACGTGTCTCGT
seq00031   TTATGCACATCATAGATGGGTCACTACTTGAGCGGTTACTGCACGTGATGTGGCATTGTCAACTGCACCCATGCAAATTCGATAACGGCGCGGAGGTAGACATGTTTCTGTTTCCACTCATATCGGAAAACTAGGCCGTCACGCTTCAAAAAGAATGTCTGGGCCGGTAGATGGCCTAGAATAAAAAGTTGCAGCCCTGGTTGTGGAATCCAACTACGTCGAGCCTCCGGGAATTCTGTTTATCTCTCAGGTAAGTGGCCCCTCTTAGCGTAGCAACTTAAACTTGGCCCAAGACTCGCCACGCGAATAGGCCTATCCCCTTATCATAAGACTTCACATAGTTTGACTCATAGATTCTTAAGTGACGGAGATGCCATGCGATTGTCTTGCCCGTGGTGTATTCGATGATCAGGGTACCAGCGGCGTGTAATTAGGTCTCGGGGGTGGGGAAGTACGCGGGATTCTCACGTAATTTAGCGTGATATATATTTCCATTGCTTAGAGATTTCGAGGTAAGAAGTCGTAGCTCCTTATGTACTCAACATATGAGCCGTATTTCTGAGCTCCAAAAGCGTCGTATACGAAGACCTGGGCAGACGATGCAATTGATCTCGCTGGTGAACAACGTGACATGCTGGACTCGTAGGACGTGAAATGATCGTCATCTCTCGATGAGACTGAAGAATAGACGGCACTTGGTGCCCGTAGAACTCGGGGGGCACGCTTCCGACGGAAGTGGGAATATTCTCGAATGGCGCCGTTTGAATAAGTCTCCCGTCAGTCCGGTGGAAAACCACGCAGGAGATTCCCAAATCGTAAAACGTGCTCAAGACGACCCTCTAGCTAAGCCTCGATCGCACTGCTCGAATGATGACGAGTCCCCCGAACGTTTGGCATGTCTTACAGTACAATCGAATCTAGGCGCATAGTCTATAGTGTTTGTTGAAATAGTCCAGCTATGCAGGGCACGGTGGGTTACCACAACCGGAAGGACCTGCAACTTTGACTGTGAGATGTAAGCTACGTCCTTAACTGGCAAGTAATCCTGACGGGGTCCAGCACCCGGGACACCTGTTTCTTCGGGACTAACGAGCCAGCCAACGGGCAATACGGGGCATCTGGGTCGTCATGGGTGCACACACACGCCTTTACGGACCATGACAATCACATAGACGCTCTTTTGCTGTATCTACCGACCTGGAACGCGAGCATAAACATGAGCCCTCCCAAACCATGCCTGTTCCAGGTTACAGGATAAAAAGGCCCGATTGACTTCCCAACTACATCACCCCCTCCGTGAGTTCTCGAGGAAAAGAAGACGATGATTGGGCTGTCATTATAGATGCCCCATTCCTTTCCATCGCGATCAGCCGTGGTCGCTTGGATTCGGACCGCAAACCACGGTGTTGGGAGCTTGCCACTCCGAAGGGGGCAGATAGTAGAGAGATTAAGACAACAGAGGAAATCAGGACACTCCAGCAAACGCTTGCACATAGAATCCACCCTCAGGATTTGGAACGCAGCTGTTCAGCGTTCAGTATGATGAGTCGCGTTCACCCTGAGCAGCCACGTTGTCTCCCCTGTTCTGGGCGGTGAGAACGGTCTGTTGTCATTAGCACCATGTATCGTCGGCTTCGTGCGGGCTTCAGGTCCTACAAAACAATAGAACAACATCGTTTAAGCCCGCCCAGGCTGTGCGAATTGTCGTTAGATGTCTCCTTGCTGAACACACCAGGCTTCAGTTCATATACTCCGCCTCTTATAATATTAAGTAACCGCGACATAATTATGTACGGTATTGTGCTAGGTGGTGGGGAGCGCATGTACCCGCAAGAAGATTGCACTGCTAGCTCAACCTAAATGCTAGGAATATAGCACATCTTCTCATGGAACCATTGATCAAACAGGTCAATTGAGACGACAGTATAATTGCGCCATTTAGCTTCACCATCCCTCATTTGGCATGACGACATGTCATTCACGTCGGCACTAAATGACTCAAGCCGTAGCGGCAAGATCGGTATGCCAAGCCTCGGGTGAGTAGCTCTGTTACTGTATAGCGCCCATAGCGGTTTACAGCGGCCGTGAGGGATCCACGTCTTCTTTTGCCGATCCTTTGGAGGATCTTGGGAGTGATTCCAGCCTAAGTTCGCGGCGGACTATGACCGCGCGATGGGTCAGCCTGATTGCTAGGGAGTGTAATTGACAAATCAGGAACGGCAGAGTGAGTAAAAGTTTTTGGGTTAGTTGAAGACTGATGACACTGAAAAGCCACGTGTCTCGT
seq00032   TTATGCACATCATAGATGGGTCACTACTTGAGCGGTTACTGCACGTGATGTGGCATTGTCAACTGCACCCATGCAAATTCGATAACGGCGCGGAGGTAGACATGTTTCTGTTTCCACTCATATCGGAAAACTAGGCCGTCACGCTTCAAAAAGAATGTCTGGGCCGGTAGATGGCCTAGAATAAAAAGTTGCAGCCCTGGTTGTGGAATCCAACTACGTCGAGCCTCCGGGAATTCTGTTTATCTCTCAGGTAAGTGGCCCCTCTTAGCGTAGCAACTTAAACTTGGCCCAAGACTCGCCACGCGAATAGGCCTATCCCCTTATCATAAGACTTCACATAGTTTGACTCATAGATTCTTAAGTGACGGAGATGCCATGCGATTGTCTTGCCCGTGGTGTATTCGATGATCAGGGTACCAGCGGCGTGTAATTAGGTCTCGGGGGTGGGGAAGTACGCGGGATTCTCACGTAATTTAGCGTGATATATATTTCCATTGCTTAGAGATTTCGAGGTAAGAAGTCGTAGCTCCTTATGTACTCAACATATGAGCCGTATTTCTGAGCTCCAAAAGCGTCGTATACGAAGACCTGGGCAGACGATGCAATTGATCTCGCTGGTGAACAACGTGACATGCTGGACTCGTAGGACGTGAAATGATCGTCATCTCTCGATGAGACTGAAGAATAGACGGCACTTGGTGCCCGTAGAACTCGGGGGGCACGCTTCCGACGGAAGTGGGAATATTCTCGAATGGCGCCGTTTGAATAAGTCTCCCGTCAGTCCGGTGGAAAACCACGCAGGAGATTCCCAAATCGTAAAACGTGCTCAAGACGACCCTCTAGCTAAGCCTCGATCGCACTGCTCGAATGATGACGAGTCCCCCGAACGTTTGGCATGTCTTACAGTACAATCGAATCTAGGCGCATAGTCTATAGTGTTTGTTGAAATAGTCCAGCTATGCAGGGCACGGTGGGTTACCACAACCGGAAGGACCTGCAACTTTGACTGTGAGATGTAAGCTACGTCCTTAACTGGCAAGTAATCCTGACGGGGTCCAGCACCCGGGACACCTGTTTCTTCGGGACTAACGAGCCAGCCAACGGGCAATACGGGGCATCTGGGTCGTCATGGGTGCACACACACGCCTTTACGGACCATGACAATCACATAGACGCTCTTTTGCTGTATCTACCGACCTGGAACGCGAGCATAAACATGAGCCCTCCCAAACCATGCCTGTTCCAGGTTACAGGATAAAAAGGCCCGATTGACTTCCCAACTACATCACCCCCTCCGTGAGTTCTCGAGGAAAAGAAGACGATGATTGGGCTGTCATTATAGATGCCCCATTCCTTTCCATCGCGATCAGCCGTGGTCGCTTGGATTCGGACCGCAAACCACGGTGTTGGGAGCTTGCCACTCCGAAGGGGGCAGATAGTAGAGAGATTAAGACAACAGAGGAAATCAGGACACTCCAGCAAACGCTTGCACATAGAATCCACCCTCAGGATTTGGAACGCAGCTGTTCAGCGTTCAGTATGATGAGTCACGTTCACCCTGAGCAGCCACGTTGTCTCCCCTGTTCTGGGCGGTGAGAACGGTCTGTTGTCATTAGCACCATGTATCGTCGGCTTCGTGCGGGCTTCAGGTCCTACAAAACAATAGAACAACATCGTTTAAGCCCGCCCAGGCTGTGCGAATTGTGGTTAGATGTCTCCTTGCTGAACACACCAGGCTTCAGTTCATATACTCCGCCTCTTATAATATTAAGTGACCGCGACATAATTATGTACGGTATTGTGCTAGGTGGTGGGGAGCGCATGTACCCGCAAGAAGATTGCACTGCTAGCTCAACCTAAATGCTAGGAATATAGCACATCTTCTCATGGAACCATTGATCAAACAGGTCAATTGAGACGACAGTATAATTGCGCCATTTAGCTTCACCATCCCTCATTTGGCATGACGACATGTCATTCACGTCGGCACTAAATGACTCAAGCCGTAGCGGCAAGATCGGTATGCCAAGCCTCGGGTGAGTAGCTCTGTTACTGTATAGCGCCCATAGCGGTTTACAGCGGCCGTGAGGGATCCACGTCTTCTTTTGCCGATCCTTTGGAGGATCTTGGGAGTGATTCCAGCCTAAGTTCGCGGCGGACTATGACCGCGCGATGGGTCAGCCTGATTGCTAGGGAGTGTAATTGACAAATCAGGAACGGCAGAGTGAGTAAAAGTTTTTGGGTTAGTTGAAGACTGATGACACTGAAAAGCCACGTGTCTCGT
seq00033   TTATGCACATCATAGATGGGTCACTACTTGAGCGGTTACTGCACGTGATGTGGCATTGTCAACTGCACCCATGCAAATTCGATAACGGCGCGGAGGTAGACATGTTTCTGTTTCCACTCATATCGGAAAACTAGGCCGTCACGCTTCAAAAAGAATGTCTGGGCCGGTAGATGGCCTAGAATAAAAAGTTGCAGCCCTGGTTGTGGAATCCAACTACGTCGAGCCTCCGGGAATTCTGTTTATCTCTCAGGTAAGTGGCCCCTCTTAGCGTAGCAACTTAAACTTGGCCCAAGACTCGCCACGCGAATAGGCCTATCCCCTTATCATAAGACTTCACATAGTTTGACTCATAGATTCTTAAGTGACGGAGATGCCATGCGATTGTCTTGCCCGTGGTGTATTCGATGATCAGGGTACCAGCGGCGTGTAATTAGGTCTCGGGGGTGGGGAAGTACGCGGGATTCTCACGTAATTTAGCGTGATATATATTTCCATTGCTTAGAGATTTCGAGGTAAGAAGTCGTAGCTCCTTATGTACTCAACATATGAGCCGTATTTCTGAGCTCCAAAAGCGTCGTATACGAAGACCTGGGCAGACGATGCAATTGATCTCGCTGGTGAACAACGTGACATGCTGGACTCGTAGGACGTGAAATGATCGTCATCTCTCGATGAGACTGAAGAATAGACGGCACTTGGTGCCCGTAGAACTCGGGGGGCACGCTTCCGACGGAAGTGGGAATATTCTCGAATGGCGCCGTTTGAATAAGTCTCCCGTCAGTCCGGTGGAAAACCACGCAGGAGATTCCCAAATCGTAAAACGTGCTCAAGACGACCCTCTAGCTAAGCCTCGATCGCACTGCTCGAATGATGACGAGTCCCCCGAACGTTTGGCATGTCTTACAGTACAATCGAATCTAGGCGCATAGTCTATAGTGTTTGTTGAAATAGTCCAGCTATGCAGGGCACGGTGGGTTACCACAACCGGAAGGACCTGCAACTTTGACTGTGAGATGTAAGCTACGTCCTTAACTGGCAAGTAATCCTGACGGGGTCCAGCACCCGGGACACCTGTTTCTTCGGGACTAACGAGCCAGCCAACGGGCAATACGGGGCATCTGGGTCGTCATGGGTGCACACACACGCCTTTACGGACCATGACAATCACATAGACGCTCTTTTGCTGTATCTACCGACCTGGAACGCGAGCATAAACATGAGCCCTCCCAAACCATGCCTGTTCCAGGTTACAGGATAAAAAGGCCCGATTGACTTCCCAACTACATCACCCCCTCCGTGAGTTCTCGAGGAAAAGAAGACGATGATTGGGCTGTCATTATAGATGCCCCATTCCTTTCCATCGCGATCAGCCGTGGTCGCTTGGATTCGGACCGCAAACCACGGTGTTGGGAGCTTGCCACTCCGAAGGGGGCAGATAGTAGAGAGATTAAGACAACAGAGGAAATCAGGACACTCCAGCAAACGCTTGCACATAGAATCCACCCTCAGGATTTGGAACGCAGCTGTTCAGCGTTCAGTATGATGAGTCACGTTCACCCTGAGCAGCCACGTTGTCTCCCCTGTTCTGGGCGGTGAGAACGGTCTGTTGTCATTAGCACCATGTATCGTCGGCTTCGTGCGGGCTTCAGGTCCTACAAAACAATAGAACAACATCGTTTAAGCCCGCCCAGGCTGTGCGAATTGTGGTTAGATGTCTCCTTGCTGAACACACCAGGCTTCAGTTCATATACTCCGCCTCTTATAATATTAAGTGACCGCGACATAATTATGTACGGTATTGTGCTAGGTGGTGGGGAGCGCATGTACCCGCAAGAAGATTGCACTGCTAGCTCAACCTAAATGCTAGGAATATAGCACATCTTCTCATGGAACCATTGATCAAACAGGTCAATTGAGACGACAGTATAATTGCGCCATTTAGCTTCACCATCCCTCATTTGGCATGACGACATGTCATTCACGTCGGCACTAAATGACTCAAGCCGTAGCGGCAAGATCGGTATGCCAAGCCTCGGGTGAGTAGCTCTGTTACTGTATAGCGCCCATAGCGGTTTACAGCGGCCGTGAGGGATCCACGTCTTCTTTTGCCGATCCTTTGGAGGATCTTGGGAGTGATTCCAGCCTAAGTTCGCGGCGGACTATGACCGCGCGATGGGTCAGCCTGATTGCTAGGGAGTGTAATTGACAAATCAGGAACGGCAGAGTGAGTAAAAGTTTTTGGGTTAGTTGAAGACTGATGACACTGAAAAGCCACGTGTCTCGT
