# Supplementary material for: How Good Are Indirect Tests at Detecting Recombination in Human mtDNA?
Source: G3 (Bethesda). 2013 Jul 1;3(7):1095–104. doi: 10.1534/g3.113.006510 (PMC3704238; doi:10.1534/g3.113.006510)
Supplement: Supporting Information [file supp_g3.113.006510_FileS2.gz › SequenceData/mtDNA_ratehet&popgrowth/10/3rdbase/Infiles/10_58-new.txt]

33 2284
seq00001   TATAAGTATTCACTTGTTCTTCGCGTTGAAGCCATAACGCTTTGGTCGGGGTATTCAACTTGGTTTGATCACACTCCGCCTAACAATTAGCAAATTGCTATGAGCCAGGCATACTATGTATCAATAATTTATCTGCCCAAATCCATGCTCGTATCGCGCGCACTCCTGGTCATGGGCCCTGGCCAAATTAGCTGGCTTGATGCGAGAACTAACACCTCGCCCTGAATGCGCGACCGGTCCTACGCTGAAGCGTATTGCCTTTAAGCGTCTAATTACTCGGATGCCGTTCTGAGCGGAATTCGCCACTTACAGGACGGTACGAGTCCTTTGTGCCGACGGAGTGCAGACGAAAGAAGTTCTGCGAACGAGCTATCAGGTCATGTACGACCCAGGTATAAACACGTTTCGGCTAGTATAATGTTTCTGGAAGCAGTGGCAGGGGAACCACCATTATGCACTTTGCTACTTTGACGTTTGGGTCTGATTACGAACCCTGGATTGTCCCGCTTTTGCGCTTCAAGGGAGTAATCGTCAAGGCAACCTATCACGTTTTAGCTACTCGGTAATCTTTATAGGTCACATCATGGTACCATGCTGGGGTCCGACGGGGTAGCCATACGAAAGACCTTGGCAATGGGAGAGTTCAATTAAAGACGTATGCTACAGAGCCGCAATATACTCGGGAAGCTGCCTGGCCCACCATCAAACGGCTGCCTTGATTAGTTTTATTTTACCAAAGCCCAAATGAGGCTATTGAGCTGTCACATCCCAAGAAGGGTAAGGGGCGTCTGTGTATTACAGATTGGATCCTGCTTAAACCTCCCCTGACCCTCGTTCCTCCTGGAACGAACTTCTGCCGGACGCAGGTCACATTTCGTGGACTCACCCGACTATCCATTTGCTCTGGGTTGGCCAGCTTGGAATGATGTAGCTAGTGACGCAAGCCTCGCCAATCCGAAGATCATATGACCCGGCATGTACCTGGAAACCTTAAATAATAGCGAACAAGTGATGCGCTTAGTTAGTGTGAGAACTAGCGGTATTGCAGTACCAGCAACGAACAAACCTCGGCCGCTTGCATCTAGGTCGGATCCGCCCAGCCCAACCTATCACGGCTGAGGGATGCAATATCAAACCATCTGGCATAAGTTTTGTCGAAATGTGTATCCTTCAAACAACGTGGGAAGCTTCGACTGTTTATGCTCCCTGAATCGAACGAAGGGATCACGACACTGTCGTCCGGCGTACGAGGGTAACGTTCTGGTGCCCCCGAACAGAGGACGAAACTCAAAACTCGGTCAGGTCGGTATTATCTATCATACTCCAGAATGCTGCTCGCTTTATCTGTAACACACACCGACTCGATTGTGCGCCTATCAGATCAGTATTATGGGCCTACCGAGTCCACGAGTGTTATGGAAACAAGCTGACCCGGGCCCTCATCAGTCGAAGCGGAAATTCGACATCGTGTCTCGGTTGATCGCGGACTCGAGCAGCATGCTGGCCCAATTTTGCGGGCTGAGAAAAGGCTCCAGAGTTGACGCAACGAAGATGGTCCTGTAGAAAATACAAGTTCGTTCGCGAGGATCGGGATCTGATATCTTTCTATACCTGAAGGACGATGAAAATATGAGAACAAGCCACATTAACGCGAACTGCTAACTAAAACGGTTCATGGAACGTTTCCGCCCACTCTAGTTTCTATGGTGTATGTTCAGGGACCTGCTTTTCGAAACGGCCTAAGAAAATTGAATTCGGTAAGAAGCTTGACCTTCGTGAGTGCTGCTTGTCTGAATGGAGGTTACGATGCCCCTCAAGGAGCGTTGAGCATCAATCTGATACTGGTCCATAAAACCACATAGAACTCAGTATTGATGGGCCTAGTCCCATGACAGTGCATATAGACGTCGACAACATCGGTAAAACCCTCATTGAGAGCAATCGCATTCGGATGCAGAGAGCAGTTTGTTCATACAACCATTTACTCGGATATATACCCGTACTTTAATGACCAAATTGTGTGACGTCCAGAAGGCAGAAACTGTGCGACATATTCTCACACATTTAGATTTCAGATTCCGGCACCTTAGATCAACCGTAGTCCCTACTGGCTAGCTCACGTCTTTACTTGGTGGCCTATTTCAGGGAGCCTGTTTGTGCGTGGATGCCCTTGTCCGTCGAGATACCATCGTGGAGCGCTGACCCCGCTATCCACATCCTGCTCTGCTCATTGTTACGCATACAGTTTAAAGCACGCCAAAATATATGCATGTAACTGAGAGAG
seq00002   TATAAGTATTCACTTGCTCTTCGCGTTGAAGCCATAACGCTTTGGTCGGGGTATTCAACTTGGTTTGATCACACTCCGCCTAACAATTAGCAAATTGCTATGAGCCAGGCATACTATGTATCAATAATTTATCTGCCCAAATCCATGCTCGTATCGCGCGCACTCCTGGTCATGGGCCCTGGCCAAATTAGCTGGCTTGATGCGAGAACTAACACCTCGCCCTGAATGCGCGACCGGTCCTACGCTGAAGCGTATTGCCTTTAAGCGTCTAATTACTCGGATGCCGTTCTGAGCGGAATTCGCCACTTACAGGACGGTACGAGTCCTTTGTGCCGACGGAGTGCAGACGAAAGAAGTTCTGCGAACGAGCTATCAGGTCATGTACGACCCAGGTATAAACACGTTTCGGCTAGTATAATGTTTCTGGAAGCAGTGGCAGGGGAACCACCATTATGCACTTTGCTATTTTGACGTTTGGGTCTGATTACGAACCCTGGATTGTCCCGCTTTTGCGCTTCAAGGGAGTAATCGTCAAGGCAACCTATCACGTTTTAGCTACTCGGTAATCTTTATAGGTCACATCATGGTACCATGCTGGGGTCCGACGGGGTAGCCATACGAAAGACCTTGGCAATGGGAGAGTTCAATTAAAGACGTATGCTACAGAGCCGCAATATACTCGGGAAGCTGCCTGGCCCACCATCAAACGGCTGCCTTGATTAGTTTTATTTTACCAAAGCCCAAATGAGGCTATTGAGCTGTCACATCCCAAGAAGGGTAAGGGGCGTCTGTGTATTACAGATTGGATCCTGCTTAAACCTCCCCTGACCCTCGTTCCTCCTGGAACGAACTTCTGCCGGACGCAGGTCACATTTCGTGGACTCACCCGACTATCCATTTGCTCTGGGTTGGCCAGCTTGGAATGATGTAGCTAGTGACGCAAGCCTCGCCAATCCGAAGATCATATGACCCGGCATGTACCTGGAAACCTTAAATAATAGCGAACAAGTGATGCGCTTAGTTAGTGTGAGAACTAGCGGTATTGCAGTACCAGCAACGAACAAACCTCGGCCGCTTGCATCTAGGTCGGATCCGCCCAGCCCAACCTATCACGGCTGAGGGATGCAATATCAAACCATCTGGCATAAGTTTTGTCGAAATGTGTATCCTTCAAACAACGTGGGAAGCTTCGACTGTTTATGCTCCCTGAATCGAACGAAGGGATCACGACACTGTCGTCCGGCGTACGAGGGTAACGTTCTGGTGCCCCCGAACAGAGGACGAAACTCAAAACTCGGTCAGGTCGGTATTATCTATCATACTCCAGAATGCTGCTCGCTTTATCTGTAACACACACCGACTCGATTGTGCGCCTATCAGATCAGTATTATGGGCCTACCGAGTCCACGAGTGTTATGGAAACAAGCTGACCCGGGCCCTCATCAGTCGAAGCGGAAATTCGACATCGTGTCTCGGTTGATCGCGGACTCGAGCAGCATGCTGGCCCAATTTTGCGGGCTGAGAAAAGGCTCCAGAGTTCACGCAACGAAGATGGTCCTGTAGAAAATACAAGTTCGTTCGCGAGGATCGTGATCTGATATCTTTCTATACCTGAAGGACGATGAAAATATGAGAACAAGCCACATTAACGCGAACTGCTAACTAAAACGGTTCATGGAACGTTTCCGCCCACTCTAGTTTCTATGGTGTATGTTCAGGGACCTGCTTTTCGAAACGGCCTAAGAAAATTGAATTCGGTAAGAAGCTTGACCTTCGTGAGTGCTGCTTGTCTGAATGGAGGTTACGATGCCCCTCAAGGAGCGTTGAGCATCAATCTGATACTGGTCCATAAAACCACATAGAACTCAGTATTGATGGGCCTAGTCCCATGACAGTGCATATAGACGTCGACAACATCGGTAAAACCCTCATTGAGAGCAATCGCATTCGGATGCAGAGAGCAGTTTGTTCATACAACCATTTACTCGGATATATACCCGTACTTTAATGACCAAATTGTGTGACGTCCAGAAGGCAGAAACTGTGCGACATATTCTCACACATTTAGATTTCAGATTCCGGCACCTTAGATCAACCGTAGTCCCTACTGGCTAGCTCACGTCTTTACTTGGTGGCCTATTTCAGGGAGCCTGTTTGTGCGTGGATGCCCTTGTCCGTCGAGATACCATCGTGGAGCGCTGACCCCGCTATCCACATCCTGCTCTGCTCATTGTTACGCATACAGTTTAAAGCACGCCAAAATATATGCATGTAACTGAGAGAG
seq00003   TATAAGTATTCACTTGATCTTCGCGTTGAAGCCATAACGCTTTGGTCGGGGTATTCAACTTGGTTTGATCACACTCCGCCTAACAATTAGCAAATTGCTATGAGCCAGGCATACTATGTATCAATAATTTATCTGCCCAAATCCATGCTCGTATCGCGCGCACTCCTGGTCATGGGCCCTGGCCAAATTAGCTGGCTTGATGCGAGAACTAACACCTCGCCCTGAATGCGCGACCGGTCCTACGCTGAAGCGTATTGCCTTTAAGCGTCTAATTACTCGGATGCCGTTCTGAGCGGAATTCGCCACTTACAGGACGGTACGAGTCCTTTGTGCCGACGGAGTGCAGACGAAAGAAGTTCTGCGAACGAGCTATCAGGTCATGTACGACCCAGGTATAAACACGTTTCGGCTAGTATAATGTTTCTGGAAGCAGTGGCAGGGGAACCACCATTATGCACTTTGCTATTTTGACGTTTGGGTCTGATTACGAACCCTGGATTGTCCCGCTTTTGCGCTTCAAGGGAGTAATCGTCAAGGCAACCTATCACGTTTTAGCTACTCGGTAATCTTTATAGGTCACATCATGGTACCATGCTGGGGTCCGACGGGGTAGCCATACGAAAGACCTTGGCAATGGGAGAGTTCAATTAAAGACGTATGCTACAGAGCCGCAATATACTCGGGAAGCTGCCTGGCCCACCATCAAACGGCTGCCTTGATTAGTTTTATTTTACCAAAGCCCAAATGAGGCTATTGAGCTGTCACATCCCAAGAAGGGTAAGGGGCGTCTGTGTATTACAGATTGGATCCTGCTTAAACCTCCCCTGACCCTCGTTCCTCCTGGAACGAACTTCTGCCGGACGCAGGTCACATTTCGTGGACTCACCCGACTATCCATTTGCTCTGGGTTGGCCAGCTTGGAATGATGTAGCTAGTGACGCAAGCCTCGCCAATCCGAAGATCATATGACCCGGCATGTACCTGGAAACCTTAAATAATAGCGAACAAGTGATGCGCTTAGTTAGTGTGAGAACTAGCGGTATTGCAGTACCAGCAACGAACAAACCTCGGCCGCTTGCATCTAGGTCGGATCCGCCCAGCCCAACCTATCACGGCTGAGGGATGCAATATCAAACCATCTGGCATAAGTTTTGTCGAAATGTGTATCATTCAAACAACGTGGGAAGCTTCGACTGTTTATGCTCCCTGAATCGAACGAAGGGATCACGACACTGTCGTCCGGCGTACGAGGGTAACGTTCTGGTGCCCCCGAACAGAGGACGAAACTCAAAACTCGGTCAGGTCGGTATTATCTATCATACTCCAGAATGCTGCTCGCTTTATCTGTAACACACACCGACTCGATTGTGCGCCTATCAGATCAGTATTATGGGCCTACCGAGTCCACGAGTGTTATGGAAACAAGCTGACCCGGGCCCTCATCAGTCGAAGCGGAAATTCGACATCGTGTCTCGGTTGATCGCGGACTCGAGCAGCATGCTGGCCCAATTTTGCGGGCTGAGAAAAGGCTCCAGAGTTGACCCAACGAAGATGGTCCTGTAGAAAATACAAGTTCGTTCGCGAGGATCGTGATCTGATATCTTTCTATACCTGAAGGACGATGAAAATATGAGAACAAGCCACATTAACGCGAATTGCTAACTAAAACGGTTCATGGAACGTTTCCGCCCACTCTAGTTTCTATGGTGTATGTTCAGGGACCTGCTTTTCGAAACGGCCTAAGAAAATTGAATTCGGTAAGAAGCTTGACCTTCGTGAGTGCTGCTTGTCTGAATGGAGGTTACGATGCCCCTCAAGGAGCGTTGAGCATCAATCTGATACTGGTCCATAAAACCACATAGAACTCAGTATTGATGGGCCTAGTCCCATGACAGTGCATATAGACGTCGACAACATCGGTAAAACCCTCATTGAGAGCAATCGCATTCGGATGCAGAGAGCAGTTTGTTCATACAACCATTTACTCGGATATATACCCGTACTTTAATGACCAAATTGTGTGACGTCCAGAAGGCAGAAACTGTGCGACATATTCTCACACATTTAGATTTCAGATTCCGGCACCTTAGATCAACCGTAGTCCCTACTGGCTAGCTCACGTCTTTACTTGGTGGCCTATTTCAGGGAGCCTGTTTGTGCGTGGATGCCCTTGTCCGTCGAGATACCATCGTGGAGCGCTGACCCCGCTATCCACATCCTGCTCTGCTCATTGTTACGCATACAGTTTAAAGCACGCCAAAATATATGCATGTAACTGAGAGAG
seq00004   TATAAGTATTCACTTGTTCTTCGCGTTGAAGCCATAACGCTTTGGTCGGGGTATTCAACTTGGTTTGATCACACTCCGCCTAACAATTAGCAAATTGCTATGAGCCAGGCATACTATGTATCAATAATTTATCTGCCCAAATCCATGCTCGTATCGCGCGCACTCCTGGTCATGGGCCCTGGCCAAATTAGCTGGCTTGATGCGAGAACTAACACCTCGCCCTGAATGCGCGACCGGTCCTACGCTGAAGCGTATTGCCTTTAAGCGTCTAATTACTCGGATGCCGTTCTGAGCGGAATTCGCCACTTACAGGACGGTACGAGTCCTTTGTGCCGACGGAGTGCAGACGAAAGAAGTTCTGCGAACGAGCTATCAGGTCATGTACGACCCAGGTATAAACACGTTTCGGCTAGTATAATGTTTCTGGAAGCAGTGGCAGGGGAACCACCATTATGCACTTTGCTACTTTGACGTTTGGGTCTGATTACGAACCCTGGATTGTCCCGCTTTTGCGCTTCAAGGGAGTAATCGTCAAGGCAACCTATCACGTTTTAGCTACTCGGTAATCTTTATAGGTCACATCATGGTACCATGCTGGGGTCCGACGGGGTAGCCATACGAAAGACCTTGGCAATGGGAGAGTTCAATTAAAGACGTATGCTACAGAGCCGCAATATACTCGGGAAGCTGCCTGGCCCACCATCAAACGGCTGCCTTGATTAGTTTTATTTTACCAAAGCCCAAATGAGGCTATTGAGCTGTCACATCCCAAGAAGGGTAAGGGGCGTCTGTGTATTACAGATTGGATCCTGCTTAAACCTCCCCTGACCCTCGTTCCTCCTGGAACGAACTTCTGCCGGACGCAGGTCACATTTCGTGGACTCACCCGACTATCCATTTGCTCTGGGTTGGCCAGCTTGGAATGATGTAGCTAGTGACGCAAGCCTCGCCAATCCGAAGATCATATGACCCGGCATGTACCTGGAAACCTTAAATAATAGCGAACAAGTGATGCGCTTAGTTAGTGTGAGAACTAGCGGTATTGCAGTACCAGCAACGAACAAACCTCGGCCGCTTGCATCTAGGTCGGATCCGCCCAGCCCAACCTATCACGGCTGAGGGATGCAATATCAAACCATCTGGCATAAGTTTTGTCGAAATGTGTATCCTTCAAACAACGTGGGAAGCTTCGACTGTTTATGCTCCCTGAATCGAACGAAGGGATCACGACACTGTCGTCCGGCGTACGAGGGTAACGTTCTGGTGCCCCCGAACAGAGGACGAAACTCAAAACTCGGTCAGGTCGGTATTATCTATCATACTCCAGAATGCTGCTCGCTTTATCTGTAACACACACCGACTCGATTGTGCGCCTATCAGATCAGTATTATGGGCCTACCGAGTCCACGAGTGTTATGGAAACAAGCTGACCCGGGCCCTCATCAGTCGAAGCGGAAATTCGACATCGTGTCTCGGTTGATCGCGGACTCGAGCAGCATGCTGGCCCAATTTTGCGGGCTGAGAAAAGGCTCCAGAGTTGACGCAACGAAGATGGTCCTGTAGAAAATACAAGTTCGTTCGCGAGGATCGGGATCTGATATCTTTCTATACCTGAAGGACGATGAAAATATGAGAACAAGCCACATTAACGCGAACTGCTAACTAAAACGGTTCATGGAACGTTTCCGCCCACTCTAGTTTCTATGGTGTATGTTCAGGGACCTGCTTTTCGAAACGGCCTAAGAAAATTGAATTCGGTAAGAAGCTTGACCTTCGTGAGTGCTGCTTGTCTGAATGGAGGTTACGATGCCCCTCAAGGAGCGTTGAGCATCAATCTGATACTGGTCCATAAAACCACATAGAACTCAGTATTGATGGGCCTAGTCCCATGACAGTGCATATAGACGTCGACAACATCGGTAAAACCCTCATTGAGAGCAATCGCATTCGGATGCAGAGAGCAGTTTGTTCATACAACCATTTACTCGGATATATACCCGTACTTTAATGACCAAATTGTGTGACGTCCAGAAGGCAGAAACTGTGCGACATATTCTCACACATTTAGATTTCAGATTCCGGCACCTTAGATCAACCGTAGTCCCTACTGGCTAGCTCACGTCTTTACTTGGTGGCCTATTTCAGGGAGCCTGTTTGTGCGTGGATGCCCTTGTCCGTCGAGATACCATCGTGGAGCGCTGACCCCGCTATCCACATCCTGCTCTGCTCATTGTTACGCATACAGTTTAAAGCACGCCAAAATATATGCATGTAACTGAGAGAG
seq00005   TATAAGTATTCACTTGTTCTTCGCGTTGAAGCCATAACGCTTTGGTCGGGGTATTCAACTTGGTTTGATCACACTCCGCCTAACAATTAGCAAATTGCTATGAGCCAGGCATACTATGTATCAATAATTTATCTGCCCAAATCCATGCTCGTATCGCGCGCACTCCTGGTCATGGGCCCTGGCCAAATTAGCTGGCTTGATGCGAGAACTAACACCTCGCCCTGAATGCGCGACCGGTCCTACGCTGAAGCGTATTGCCTTTAAGCGTCTAATTACTCGGATGCCGTTCTGAGCGGAATTCGCCACTTACAGGACGGTACGAGTCCTTTGTGCCGACGGAGTGCAGACGAAAGAAGTTCTGCGAACGAGCTATCAGGTCATGTACGACCCAGGTATAAACACGTTTCGGCTAGTATAATGTTTCTGGAAGCAGTGGCAGGGGAACCACCATTATGCACTTTGCTACTTTGACGTTTGGGTCTGATTACGAACCCTGGATTGTCCCGCTTTTGCGCTTCAAGGGAGTAATCGTCAAGGCAACCTATCACGTTTTAGCTACTCGGTAATCTTTATAGGTCACATCATGGTACCATGCTGGGGTCCGACGGGGTAGCCATACGAAAGACCTTGGCAATGGGAGAGTTCAATTAAAGACGTATGCTACAGAGCCGCAATATACTCGGGAAGCTGCCTGGCCCACCATCAAACGGCTGCCTTGATTAGTTTTATTTTACCAAAGCCCAAATGAGGCTATTGAGCTGTCACATCCCAAGAAGGGTAAGGGGCGTCTGTGTATTACAGATTGGATCCTGCTTAAACCTCCCCTGACCCTCGTTCCTCCTGGAACGAACTTCTGCCGGACGCAGGTCACATTTCGTGGACTCACCCGACTATCCATTTGCTCTGGGTTGGCCAGCTTGGAATGATGTAGCTAGTGACGCAAGCCTCGCCAATCCGAAGATCATATGACCCGGCATGTACCTGGAAACCTTAAATAATAGCGAACAAGTGATGCGCTTAGTTAGTGTGAGAACTAGCGGTATTGCAGTACCAGCAACGAACAAACCTCGGCCGCTTGCATCTAGGTCGGATCCGCCCAGCCCAACCTATCACGGCTGAGGGATGCAATATCAAACCATCTGGCATAAGTTTTGTCGAAATGTGTATCCTTCAAACAACGTGGGAAGCTTCGACTGTTTATGCTCCCTGAATCGAACGAAGGGATCACGACACTGTCGTCCGGCGTACGAGGGTAACGTTCTGGTGCCCCCGAACAGAGGACGAAACTCAAAACTCGGTCAGGTCGGTATTATCTATCATACTCCAGAATGCTGCTCGCTTTATCTGTAACACACACCGACTCGATTGTGCGCCTATCAGATCAGTATTATGGGCCTACCGAGTCCACGAGTGTTATGGAAACAAGCTGACCCGGGCCCTCATCAGTCGAAGCGGAAATTCGACATCGTGTCTCGGTTGATCGCGGACTCGAGCAGCATGCTGGCCCAATTTTGCGGGCTGAGAAAAGGCTCCAGAGTTGACGCAACGAAGATGGTCCTGTAGAAAATACAAGTTCGTTCGCGAGGATCGGGATCTGATATCTTTCTATACCTGAAGGACGATGAAAATATGAGAACAAGCCACATTAACGCGAACTGCTAACTAAAACGGTTCATGGAACGTTTCCGCCCACTCTAGTTTCTATGGTGTATGTTCAGGGACCTGCTTTTCGAAACGGCCTAAGAAAATTGAATTCGGTAAGAAGCTTGACCTTCGTGAGTGCTGCTTGTCTGAATGGAGGTTACGATGCCCCTCAAGGAGCGTTGAGCATCAATCTGATACTGGTCCATAAAACCACATCGAACTCAGTATTGATGGGCCTAGTCCCATGACAGTGCATATAGACGTCGACAACATCGGTAAAACCCTCATTGAGAGCAATCGCATTCGGATGCAGAGAGCAGTTTGTTCATACAACCATTTACTCGGATATATACCCGTACTTTAATGACCAAATTGTGTGACGTCCAGAAGGCAGAAACTGTGCGACATATTCTCACACATTTAGATTTCAGATTCCGGCACCTTAGATCAACCGTAGTCCCTACTGGCTAGCTCACGTCTTTACTTGGTGGCCTATTTCAGGGAGCCTGTTTGTGCGTGGATGCCCTTGTCCGTCGAGATACCATCGTGGAGCGCTGACCCCGCTATCCACATCCTGCTCTGCTCATTGTTACGCATACAGTTTAAAGCACGCCAAAATATATGCATGTAACTGAGAGAG
seq00006   TATAAGTATTCACTTGTTCTTCGCGTTGAAGCCATAACGCTTTGGTCGGGGTATTCAACTTGGTTTGATCACACTCCGCCTAACAATTAGCAAATTGCTATGAGCCAGGCATACTATGTATCAATAATTTATCTGCCCAAATCCATGCTCGTATCGCGCGCACTCCTGGTCATGGGCCCTGGCCAAATTAGCTGGCTTGATGCGAGAACTAACACCTCGCCCTGAATGCGCGACCGGTCCTACGCTGAAGCGTATTGCCTTTAAGCGTCTAATTACTCGGATGCCGTTCTGAGCGGAATTCGCCACTTACAGGACGGTACGAGTCCTTTGTGCCGACGGAGTGCAGACGAAAGAAGTTCTGCGAACGAGCTATCAGGTCATGTACGACCCAGGTATAAACACGTTTCGGCTAGTATAATGTTTCTGGAAGCAGTGGCAGGGGAACCACCATTATGCACTTTGCTACTTTGACGTTTGGGTCTGATTACGAACCCTGGATTGTCCCGCTTTTGCGCTTCAAGGGAGTAATCGTCAAGGCAACCTATCACGTTTTAGCTACTCGGTAATCTTTATAGGTCACATCATGGTACCATGCTGGGGTCCGACGGGGTAGCCATACGAAAGACCTTGGCAATGGGAGAGTTCAATTAAAGACGTATGCTACAGAGCCGCAATATACTCGGGAAGCTGCCTGGCCCACCATCAAACGGCTGCCTTGATTAGTTTTATTTTACCAAAGCCCAAATGAGGCTATTGAGCTGTCACATCCCAAGAAGGGTAAGGGGCGTCTGTGTATTACAGATTGGATCCTGCTTAAACCTCCCCTGACCCTCGTTCCTCCTGGAACGAACTTCTGCCGGACGCAGGTCACATTTCGTGGACTCACCCGACTATCCATTTGCTCTGGGTTGGCCAGCTTGGAATGATGTAGCTAGTGACGCAAGCCTCGCCAATCCGAAGATCATATGACCCGGCATGTACCTGGAAACCTTAAATAATAGCGAACAAGTGATGCGCTTAGTTAGTGTGAGAACTAGCGGTATTGCAGTACCAGCAACGAACAAACCTCGGCCGCTTGCATCTAGGTCGGATCCGCCCAGCCCAACCTATCACGGCTGAGGGATGCAATATCAAACCATCTGGCATAAGTTTTGTCGAAATGTGTATCCTTCAAACAACGTGGGAAGCTTCGACTGTTTATGCTCCCTGAATCGAACGAAGGGATCACGACACTGTCGTCCGGCGTACGAGGGTAACGTTCTGGTGCCCCCGAACAGAGGACGAAACTCAAAACTCGGTCAGGTCGGTATTATCTATCATACTCCAGAATGCTGCTCGCTTTATCTGTAACACACACCGACTCGATTGTGCGCCTATCAGATCAGTATTATGGGCCTACCGAGTCCACGAGTGTTATGGAAACAAGCTGACCCGGGCCCTCATCAGTCGAAGCGGAAATTCGACATCGTGTCTCGGTTGATCGCGGACTCGAGCAGCATGCTGGCCCAATTTTGCGGGCTGAGAAAAGGCTCCAGAGTTGACGCAACGAAGATGGTCCTGTAGAAAATACAAGTTCGTTCGCGAGGATCGGGATCTGATATCTTTCTATACCTGAAGGACGATGAAAATATGAGAACAAGCCACATTAACGCGAACTGCTAACTAAAACGGTTCATGGAACGTTTCCGCCCACTCTAGTTTCTATGGTGTATGTTCAGGGACCTGCTTTTCGAAACGGCCTAAGAAAATTGAATTCGGTAAGAAGCTTGACCTTCGTGAGTGCTGCTTGTCTGAATGGAGGTTACGATGCCCCTCAAGGAGCGTTGAGCATCAATCTGATACTGGTCCATAAAACCACATAGAACTCAGTATTGATGGGCCTAGTCCCATGACAGTGCATATAGACGTCGACAACATCGGTAAAACCCTCATTGAGAGCAATCGCATTCGGATGCAGAGAGCAGTTTGTTCATACAACCATTTACTCGGATATATACCCGTACTTTAATGACCAAATTGTGTGACGTCCAGAAGGCAGAAACTGTGCGACATATTCTCACACATTTAGATTTCAGATTCCGGCACCTTAGATCAACCGTAGTCCCTACTGGCTAGCTCACGTCTTTACTTGGTGGCCTATTTCAGGGAGCCTGTTTGTGCGTGGATGCCCTTGTCCGTCGAGATACCATCGTGGAGCGCTGACCCCGCTATCCACATCCTGCTCTGCTCATTGTTACGCATACAGTTTAAAGCACGCCAAAATATATGCATGTAACTGAGAGAG
seq00007   TATAAGTATTCACTTGTTCTTCGCGTTGAAGCCATAACGCTTTGGTCGGGGTATTCAACTTGGTTTGATCACACTCCGCCTAACAATTAGCAAATTGCTATGAGCCAGGCATACTATGTATCAATAATTTATCTGCCCAAATCCATGCTCGTATCGCGCGCACTCCTGGTCATGGGCCCTGGCCAAATTAGCTGGCTTGATGCGAGAACTAACACCTCGCCCTGAATGCGCGACCGGTCCTACGCTGAAGCGTATTGCCTTTAAGCGTCTAATTACTCGGATGCCGTTCTGAGCGGAATTCGCCACTTACAGGACGGTACGAGTCCTTTGTGCCGACGGAGTGCAGACGAAAGAAGTTCTGCGAACGAGCTATCAGGTCATGTACGACCCAGGTATAAACACGTTTCGGCTAGTATAATGTTTCTGGAAGCAGTGGCAGGGGAACCACCATTATGCACTTTGCTATTTTGACGTTTGGGTCTGATTACGAACCCTGGATTGTCCCGCTTTTGCGCTTCAAGGGAGTAATCGTCAAGGCAACCTATCACGTTTTAGCTACTCGGTAATCTTTATAGGTCACATCATGGTACCATGCTGGGGTCCGACGGGGTAGCCATACGAAAGACCTTGGCAATGGGAGAGCTCAATTAAAGACGTATGCTACAGAGCCGCAATATACTCGGGAAGCTGCCTGGCCCACCATCAAACGGCTGCCTTGATTAGTTTTATTTTACCAAAGCCCAAATGAGGCTATTGAGCTGTCACATCCCAAGAAGGGTAAGGGGCGTCTGTGTATTACAGATTGGATCCTGCTTAAACCTCCCCTGACCCTCGTTCCTCCTGGAACGAACTTCTGCCGGACGCAGGTCACATTTCGTGGACTCACCCGACTATCCATTTGCTCTGGGTTGGCCAGCTTGGAATGATGTAGCTAGTGACGCAAGCCTCGCCAATCCGAAGATCATATGACCCGGCATGTACCTGGAAACCTTAAATAATAGCGAACAAGTGATGCGCTTAGTTAGTGTGAGAACTAGCGGTATTGCAGTACCAGCAACGAACAAACCTCGGCCGCTTGCATCTAGGTCGGATCCGCCCAGCCCAACCTATCACGGCTGAGGGATGCAATATCAAACCATCTGGCATAAGTTTTGTCGAAATGTGTATCCTTCAAACAACGTGGGAAGCTTCGACTGTTTATGCTCCCTGAATCGAACGAAGGGATCACGACACTGTCGTCCGGCGTACGAGGGTAACGTTCTGGTGCCCCCGAACAGAGGACGAAACTCAAAACTCGGTCAGGTCGGTATTATCTATCATACTCCAGAATGCTGCTCGCTTTATCTGTAACACACACCGACTCGATTGTGCGCCTATCAGATCAGTATTATGGGCCTACCGAGTCCACGAGTGTTATGGAAACAAGCTGACCCGGGCCCTCATCAGTCGAAGCGGAAATTCGACATCGTGTCTCGGTTGATCGCGGACTCGAGCAGCATGCTGGCCCAATTTTGCGGGCTGAGAAAAGGCTCCAGAGTTGACGCAACGAAGATGGTCCTGTAGAAAATACAAGTTCGTTCGCGAGGATCGTGATCTGATATCTTTCTATACCTGAAGGACGATGAAAATATGAGAACAAGCCACATTAACGCGAACTGCTAACTAAAAAGGTTCATGGAACGTTTCCGCCCACTCTAGTTTCTATGGTGTATGTTCAGGGACCTGCTTTTCGAAACGGCCTAAGAAAATTGAATTCGGTAAGAAGCTTGACCTTCGTGAGTGCTGCTTGTCTGAATGGAGGTTACGATGCCCCTCAAGGAGCGTTGAGCATCAATCTGATACTGGTCCATAAAACCACATAGAACTCAGTATTGATGGGCCTAGTCCCATGACAGTGCATATAGACGTCGACAACATCGGTAAAACCCTCATTGAGAGCAATCGCATTCGGATGCAGAGAGCAGTTTGTTCATACAACCATTTACTCGGATATATACCCGTACTTTAATGACCAAATTGTGTGACGTCCAGAAGGCAGAAACTGTGCGACATATTCTCACACATTTAGATATCAGATTCCGGCACCTTAGATCAACCGTAGTCCCTACTGGCTAGCTCACGTCTTTACTTGGTGGCCTATTTCAGGGAGCCTGTTTGTGCGTGGATGCCCTTGTCCGTCGAGATACCATCGTGGAGCGCTGACCCCGCTATCCACATCCTGCTCTGCTCATTGTTACGCATACAGTTTAAAGCACGCCAAAATATATGCATGTAACTGAGAGAG
seq00008   TATAAGTATTCACTTGTTCTTCGCGTTGAAGCCATAACGCTTTGGTCGGGGTATTCAACTTGGTTTGATCACACTCCGCCTAACAATTAGCAAATTGCTATGAGCCAGGCATACTATGTATCAATAATTTATCTGCCCAAATCCATGCTCGTATCGCGCGCACTCCTGGTCATGGGCCCTGGCCAAATTAGCTGGCTTGATGCGAGAACTAACACCTCGCCCTGAATGCGCGACCGGTCCTACGCTGAAGCGTATTGCCTTTAAGCGTCTAATTACTCGGATGCCGTTCTGAGCGGAATTCGCCACTTACAGGACGGTACGAGTCCTTTGTGCCGACGGAGTGCAGACGAAAGAAGTTCTGCGAACGAGCTATCAGGTCATGTACGACCCAGGTATAAACACGTTTCGGCTAGTATAATGTTTCTGGAAGCAGTGGCAGGGGAACCACCATTATGCACTTTGCTATTTTGACGTTTGGGTCTGATTACGAACCCTGGATTGTCCCGCTTTTGCGCTTCAAGGGAGTAATCGTCAAGGCAACCTATCACGTTTTAGCTACTCGGTAATCTTTATAGGTCACATCATGGTACCATGCTGGGGTCCGACGGGGTAGCCATACGAAAGACCTTGGCAATGGGAGAGCTCAATTAAAGACGTATGCTACAGAGCCGCAATATACTCGGGAAGCTGCCTGGCCCACCATCAAACGGCTGCCTTGATTAGTTTTATTTTACCAAAGCCCAAATGAGGCTATTGAGCTGTCACATCCCAAGAAGGGTAAGGGGCGTCTGTGTATTACAGATTGGATCCTGCTTAAACCTCCCCTGACCCTCGTTCCTCCTGGAACGAACTTCTGCCGGACGCAGGTCACATTTCGTGGACTCACCCGACTATCCATTTGCTCTGGGTTGGCCAGCTTGGAATGATGTAGCTAGTGACGCAAGCCTCGCCAATCCGAAGATCATATGACCCGGCATGTACCTGGAAACCTTAAATAATAGCGAACAAGTGATGCGCTTAGTTAGTGTGAGAACTAGCGGTATTGCAGTACCAGCAACGAACAAACCTCGGCCGCTTGCATCTAGGTCGGATCCGCCCAGCCCAACCTATCACGGCTGAGGGATGCAATATCAAACCATCTGGCATAAGTTTTGTCGAAATGTGTATCCTTCAAACAACGTGGGAAGCTTCGACTGTTTATGCTCCCTGAATCGAACGAAGGGATCACGACACTGTCGTCCGGCGTACGAGGGTAACGTTCTGGTGCCCCCGAACAGAGGACGAAACTCAAAACTCGGTCAGGTCGGTATTATCTATCATACTCCAGAATGCTGCTCGCTTTATCTGTAACACACACCGACTCGATTGTGCGCCTATCAGATCAGTATTATGGGCCTACCGAGTCCACGAGTGTTATGGAAACAAGCTGACCCGGGCCCTCATCAGTCGAAGCGGAAATTCGACATCGTGTCTCGGTTGATCGCGGACTCGAGCAGCATGCTGGCCCAATTTTGCGGGCTGAGAAAAGGCTCCAGAGTTGACCCAACGAAGATGGTCCTGTAGAAAATACAAGTTCGTTCGCGAGGATCGTGATCTGATATCTTTCTATACCTGAAGGACGATGAAAATATGAGAACAAGCCACATTAACGCGAATTGCTAACTAAAACGGTTCATGGAACGTTTCCGCCCACTCTAGTTTCTATGGTGTATGTTCAGGGACCTGCTTTTCGAAACGGCCTAAGAAAATTGAATTCGGTAAGAAGCTTGACCTTCGTGAGTGCTGCTTGTCTGAATGGAGGTTACGATGCCCCTCAAGGAGCGTTGAGCATCAATCTGATACTGGTCCATAAAACCACATAGAACTCAGTATTGATGGGCCTAGTCCCATGACAGTGCATATAGACGTCGACAACATCGGTAAAACCCTCATTGAGAGCAATCGCATTCGGATGCAGAGAGCAGTTTGTTCATACAACCATTTACTCGGATATATACCCGTACTTTAATGACCAAATTGTGTGACGTCCAGAAGGCAGAAACTGTGCGACATATTCTCACACATTTAGATTTCAGATTCCGGCACCTTAGATCAACCGTAGTCCCTACTGGCTAGCTCACGTCTTTACTTGGTGGCCTATTTCAGGGAGCCTGTTTGTGCGTGGATGCCCTTGTCCGTCGAGATACCATCGTGGAGCGCTGACCCCGCTATCCACATCCTGCTCTGCTCATTGTTACGCATACAGTTTAAAGCACGCCAAAATATATGCATGTAACTGAGAGAG
seq00009   TATAAGTATTCACTTGCTCTTCGCGTTGAAGCCATAACGCTTTGGTCGGGGTATTCAACTTGGTTTGATCACACTCCGCCTAACAATTAGCAAATTGCTATGAGCCAGGCATACTATGTATCAATAATTTATCTGCCCAAATCCATGCTCGTATCGCGCGCACTCCTGGTCATGGGCCCTGGCCAAATTAGCTGGCTTGATGCGAGAACTAACACCTCGCCCTGAATGCGCGACCGGTCCTACGCTGAAGCGTATTGCCTTTAAGCGTCTAATTACTCGGATGCCGTTCTGAGCGGAATTCGCCACTTACAGGACGGTACGAGTCCTTTGTGCCGACGGAGTGCAGACGAAAGAAGTTCTGCGAACGAGCTATCAGGTCATGTACGACCCAGGTATAAACACGTTTCGGCTAGTATAATGTTTCTGGAAGCAGTGGCAGGGGAACCACCATTATGCACTTTGCTATTTTGACGTTTGGGTCTGATTACGAACCCTGGATTGTCCCGCTTTTGCGCTTCAAGGGAGTAATCGTCAAGGCAACCTATCACGTTTTAGCTACTCGGTAATCTTTATAGGTCACATCATGGTACCATGCTGGGGTCCGACGGGGTAGCCATACGAAAGACCTTGGCAATGGGAGAGTTCAATTAAAGACGTATGCTACAGAGCCGCAATATACTCGGGAAGCTGCCTGGCCCACCATCAAACGGCTGCCTTGATTAGTTTTATTTTACCAAAGCCCAAATGAGGCTATTGAGCTGTCACATCCCAAGAAGGGTAAGGGGCGTCTGTGTATTACAGATTGGATCCTGCTTAAACCTCCCCTGACCCTCGTTCCTCCTGGAACGAACTTCTGCCGGACGCAGGTCACATTTCGTGGACTCACCCGACTATCCATTTGCTCTGGGTTGGCCAGCTTGGAATGATGTAGCTAGTGACGCAAGCCTCGCCAATCCGAAGATCATATGACCCGGCATGTACCTGGAAACCTTAAATAATAGCGAACAAGTGATGCGCTTAGTTAGTGTGAGAACTAGCGGTATTGCAGTACCAGCAACGAACAAACCTCGGCCGCTTGCATCTAGGTCGGATCCGCCCAGCCCAACCTATCACGGCTGAGGGATGCAATATCAAACCATCTGGCATAAGTTTTGTCGAAATGTGTATCCTTCAAACAACGTGGGAAGCTTCGACTGTTTATGCTCCCTGAATCGAACGAAGGGATCACGACACTGTCGTCCGGCGTACGAGGGTAACGTTCTGGTGCCCCCGAACAGAGGACGAAACTCAAAACTCGGTCAGGTCGGTATTATCTATCATACTCCAGAATGCTGCTCGCTTTATCTGTAACACACACCGACTCGATTGTGCGCCTATCAGATCAGTATTATGGGCCTACCGAGTCCACGAGTGTTATGGAAACAAGCTGACCCGGGCCCTCATCAGTCGAAGCGGAAATTCGACATCGTGTCTCGGTTGATCGCGGACTCGAGCAGCATGCTGGCCCAATTTTGCGGGCTGAGAAAAGGCTCCAGAGTTCACGCAACGAAGATGGTCCTGTAGAAAATACAAGTTCGTTCGCGAGGATCGTGATCTGATATCTTTCTATACCTGAAGGACGATGAAAATATGAGAACAAGCCACATTAACGCGAACTGCTAACTAAAACGGTTCATGGAACGTTTCCGCCCACTCTAGTTTCTATGGTGTATGTTCAGGGACCTGCTTTTCGAAACGGCCTAAGAAAATTGAATTCGGTAAGAAGCTTGACCTTCGTGAGTGCTGCTTGTCTGAATGGAGGTTACGATGCCCCTCAAGGAGCGTTGAGCATCAATCTGATACTGGTCCATAAAACCACATAGAACTCAGTATTGATGGGCCTAGTCCCATGACAGTGCATATAGACGTCGACAACATCGGTAAAACCCTCATTGAGAGCAATCGCATTCGGATGCAGAGAGCAGTTTGTTCATACAACCATTTACTCGGATATATACCCGTACTTTAATGACCAAATTGTGTGACGTCCAGAAGGCAGAAACTGTGCGACATATTCTCACACATTTAGATTTCAGATTCCGGCACCTTAGATCAACCGTAGTCCCTACTGGCTAGCTCACGTCTTTACTTGGTGGCCTATTTCAGGGAGCCTGTTTGTGCGTGGATGCCCTTGTCCGTCGAGATACCATCGTGGAGCGCTGACCCCGCTATCCACATCCTGCTCTGCTCATTGTTACGCATACAGTTTAAAGCACGCCAAAATATATGCATGTAACTGAGAGAG
seq00010   TATAAGTATTCACTTGTTCTTCGCGTTGAAGCCATAACGCTTTGGTCGGGGTATTCAACTTGGTTTGATCACACTCCGCCTAACAATTAGCAAATTGCTATGAGCCAGGCATACTATGTATCAATAATTTATCTGCCCAAATCCATGCTCGTATCGCGCGCACTCCTGGTCATGGGCCCTGGCCAAATTAGCTGGCTTGATGCGAGAACTAACACCTCGCCCTGAATGCGCGACCGGTCCTACGCTGAAGCGTATTGCCTTTAAGCGTCTAATTACTCGGATGCCGTTCTGAGCGGAATTCGCCACTTACAGGACGGTACGAGTCCTTTGTGCCGACGGAGTGCAGACGAAAGAAGTTCTGCGAACGAGCTATCAGGTCATGTACGACCCAGGTATAAACACGTTTCGGCTAGTATAATGTTTCTGGAAGCAGTGGCAGGGGAACCACCATTATGCACTTTGCTATTTTGACGTTTGGGTCTGATTACGAACCCTGGATTGTCCCGCTTTTGCGCTTCAAGGGAGTAATCGTCAAGGCAACCTATCACGTTTTAGCTACTCGGTAATCTTTATAGGTCACATCATGGTACCATGCTGGGGTCCGACGGGGTAGCCATACGAAAGACCTTGGCAATGGGAGAGCTCAATTAAAGACGTATGCTACAGAGCCGCAATATACTCGGGAAGCTGCCTGGCCCACCATCAAACGGCTGCCTTGATTAGTTTTATTTTACCAAAGCCCAAATGAGGCTATTGAGCTGTCACATCCCAAGAAGGGTAAGGGGCGTCTGTGTATTACAGATTGGATCCTGCTTAAACCTCCCCTGACCCTCGTTCCTCCTGGAACGAACTTCTGCCGGACGCAGGTCACATTTCGTGGACTCACCCGACTATCCATTTGCTCTGGGTTGGCCAGCTTGGAATGATGTAGCTAGTGACGCAAGCCTCGCCAATCCGAAGATCATATGACCCGGCATGTACCTGGAAACCTTAAATAATAGCGAACAAGTGATGCGCTTAGTTAGTGTGAGAACTAGCGGTATTGCAGTACCAGCAACGAACAAACCTCGGCCGCTTGCATCTAGGTCGGATCCGCCCAGCCCAACCTATCACGGCTGAGGGATGCAATATCAAACCATCTGGCATAAGTTTTGTCGAAATGTGTATCCTTCAAACAACGTGGGAAGCTTCGACTGTTTATGCTCCCTGAATCGAACGAAGGGATCACGACACTGTCGTCCGGCGTACGAGGGTAACGTTCTGGTGCCCCCGAACAGAGGACGAAACTCAAAACTCGGTCAGGTCGGTATTATCTATCATACTCCAGAATGCTGCTCGCTTTATCTGTAACACACACCGACTCGATTGTGCGCCTATCAGATCAGTATTATGGGCCTACCGAGTCCACGAGTGTTATGGAAACAAGCTGACCCGGGCCCTCATCAGTCGAAGCGGAAATTCGACATCGTGTCTCGGTTGATCGCGGACTCGAGCAGCATGCTGGCCCAATTTTGCGGGCTGAGAAAAGGCTCCAGAGTTGACGCAACGAAGATGGTCCTGTAGAAAATACAAGTTCGTTCGCGAGGATCGTGATCTGATATCTTTCTATACCTGAAGGACGATGAAAATATGAGAACAAGCCACATTAACGCGAACTGCTAACTAAAAAGGTTCATGGAACGTTTCCGCCCACTCTAGTTTCTATGGTGTATGTTCAGGGACCTGCTTTTCGAAACGGCCTAAGAAAATTGAATTCGGTAAGAAGCTTGACCTTCGTGAGTGCTGCTTGTCTGAATGGAGGTTACGATGCCCCTCAAGGAGCGTTGAGCATCAATCTGATACTGGTCCATAAAACCACATAGAACTCAGTATTGATGGGCCTAGTCCCATGACAGTGCATATAGACGTCGACAACATCGGTAAAACCCTCATTGAGAGCAATCGCATTCGGATGCAGAGAGCAGTTTGTTCATACAACCATTTACTCGGATATATACCCGTACTTTAATGACCAAATTGTGTGACGTCCAGAAGGCAGAAACTGTGCGACATATTCTCACACATTTAGATATCAGATTCCGGCACCTTAGATCAACCGTAGTCCCTACTGGCTAGCTCACGTCTTTACTTGGTGGCCTATTTCAGGGAGCCTGTTTGTGCGTGGATGCCCTTGTCCGTCGAGATACCATCGTGGAGCGCTGACCCCGCTATCCACATCCTGCTCTGCTCATTGTTACGCATACAGTTTAAAGCACGCCAAAATATATGCATGTAACTGAGAGAG
seq00011   TATAAGTATTCACTTGTTCTTCGCGTTGAAGCCATAACGCTTTGGTCGGGGTATTCAACTTGGTTTGATCACACTCCGCCTAACAATTAGCAAATTGCTATGAGCCAGGCATACTATGTATCAATAATTTATCTGCCCAAATCCATGCTCGTATCGCGCGCACTCCTGGTCATGGGCCCTGGCCAAATTAGCTGGCTTGATGCGAGAACTAACACCTCGCCCTGAATGCGCGACCGGTCCTACGCTGAAGCGTATTGCCTTTAAGCGTCTAATTACTCGGATGCCGTTCTGAGCGGAATTCGCCACTTACAGGACGGTACGAGTCCTTTGTGCCGACGGAGTGCAGACGAAAGAAGTTCTGCGAACGAGCTATCAGGTCATGTACGACCCAGGTATAAACACGTTTCGGCTAGTATAATGTTTCTGGAAGCAGTGGCAGGGGAACCACCATTATGCACTTTGCTACTTTGACGTTTGGGTCTGATTACGAACCCTGGATTGTCCCGCTTTTGCGCTTCAAGGGAGTAATCGTCAAGGCAACCTATCACGTTTTAGCTACTCGGTAATCTTTATAGGTCACATCATGGTACCATGCTGGGGTCCGACGGGGTAGCCATACGAAAGACCTTGGCAATGGGAGAGTTCAATTAAAGACGTATGCTACAGAGCCGCAATATACTCGGGAAGCTGCCTGGCCCACCATCAAACGGCTGCCTTGATTAGTTTTATTTTACCAAAGCCCAAATGAGGCTATTGAGCTGTCACATCCCAAGAAGGGTAAGGGGCGTCTGTGTATTACAGATTGGATCCTGCTTAAACCTCCCCTGACCCTCGTTCCTCCTGGAACGAACTTCTGCCGGACGCAGGTCACATTTCGTGGACTCACCCGACTATCCATTTGCTCTGGGTTGGCCAGCTTGGAATGATGTAGCTAGTGACGCAAGCCTCGCCAATCCGAAGATCATATGACCCGGCATGTACCTGGAAACCTTAAATAATAGCGAACAAGTGATGCGCTTAGTTAGTGTGAGAACTAGCGGTATTGCAGTACCAGCAACGAACAAACCTCGGCCGCTTGCATCTAGGTCGGATCCGCCCAGCCCAACCTATCACGGCTGAGGGATGCAATATCAAACCATCTGGCATAAGTTTTGTCGAAATGTGTATCCTTCAAACAACGTGGGAAGCTTCGACTGTTTATGCTCCCTGAATCGAACGAAGGGATCACGACACTGTCGTCCGGCGTACGAGGGTAACGTTCTGGTGCCCCCGAACAGAGGACGAAACTCAAAACTCGGTCAGGTCGGTATTATCTATCATACTCCAGAATGCTGCTCGCTTTATCTGTAACACACACCGACTCGATTGTGCGCCTATCAGATCAGTATTATGGGCCTACCGAGTCCACGAGTGTTATGGAAACAAGCTGACCCGGGCCCTCATCAGTCGAAGCGGAAATTCGACATCGTGTCTCGGTTGATCGCGGACTCGAGCAGCATGCTGGCCCAATTTTGCGGGCTGAGAAAAGGCTCCAGAGTTGACGCAACGAAGATGGTCCTGTAGAAAATACAAGTTCGTTCGCGAGGATCGGGATCTGATATCTTTCTATACCTGAAGGACGATGAAAATATGAGAACAAGCCACATTAACGCGAACTGCTAACTAAAACGGTTCATGGAACGTTTCCGCCCACTCTAGTTTCTATGGTGTATGTTCAGGGACCTGCTTTTCGAAACGGCCTAAGAAAATTGAATTCGGTAAGAAGCTTGACCTTCGTGAGTGCTGCTTGTCTGAATGGAGGTTACGATGCCCCTCAAGGAGCGTTGAGCATCAATCTGATACTGGTCCATAAAACCACATCGAACTCAGTATTGATGGGCCTAGTCCCATGACAGTGCATATAGACGTCGACAACATCGGTAAAACCCTCATTGAGAGCAATCGCATTCGGATGCAGAGAGCAGTTTGTTCATACAACCATTTACTCGGATATATACCCGTACTTTAATGACCAAATTGTGTGACGTCCAGAAGGCAGAAACTGTGCGACATATTCTCACACATTTAGATTTCAGATTCCGGCACCTTAGATCAACCGTAGTCCCTACTGGCTAGCTCACGTCTTTACTTGGTGGCCTATTTCAGGGAGCCTGTTTGTGCGTGGATGCCCTTGTCCGTCGAGATACCATCGTGGAGCGCTGACCCCGCTATCCACATCCTGCTCTGCTCATTGTTACGCATACAGTTTAAAGCACGCCAAAATATATGCATGTAACTGAGAGAG
seq00012   TATAAGTATTCACTTGTTCTTCGCGTTGAAGCCATAACGCTTTGGTCGGGGTATTCAACTTGGTTTGATCACACTCCGCCTAACAATTAGCAAATTGCTATGAGCCAGGCATACTATGTATCAATAATTTATCTGCCCAAATCCATGCTCGTATCGCGCGCACTCCTGGTCATGGGCCCTGGCCAAATTAGCTGGCTTGATGCGAGAACTAACACCTCGCCCTGAATGCGCGACCGGTCCTACGCTGAAGCGTATTGCCTTTAAGCGTCTAATTACTCGGATGCCGTTCTGAGCGGAATTCGCCACTTACAGGACGGTACGAGTCCTTTGTGCCGACGGAGTGCAGACGAAAGAAGTTCTGCGAACGAGCTATCAGGTCATGTACGACCCAGGTATAAACACGTTTCGGCTAGTATAATGTTTCTGGAAGCAGTGGCAGGGGAACCACCATTATGCACTTTGCTATTTTGACGTTTGGGTCTGATTACGAACCCTGGATTGTCCCGCTTTTGCGCTTCAAGGGAGTAATCGTCAAGGCAACCTATCACGTTTTAGCTACTCGGTAATCTTTATAGGTCACATCATGGTACCATGCTGGGGTCCGACGGGGTAGCCATACGAAAGACCTTGGCAATGGGAGAGCTCAATTAAAGACGTATGCTACAGAGCCGCAATATACTCGGGAAGCTGCCTGGCCCACCATCAAACGGCTGCCTTGATTAGTTTTATTTTACCAAAGCCCAAATGAGGCTATTGAGCTGTCACATCCCAAGAAGGGTAAGGGGCGTCTGTGTATTACAGATTGGATCCTGCTTAAACCTCCCCTGACCCTCGTTCCTCCTGGAACGAACTTCTGCCGGACGCAGGTCACATTTCGTGGACTCACCCGACTATCCATTTGCTCTGGGTTGGCCAGCTTGGAATGATGTAGCTAGTGACGCAAGCCTCGCCAATCCGAAGATCATATGACCCGGCATGTACCTGGAAACCTTAAATAATAGCGAACAAGTGATGCGCTTAGTTAGTGTGAGAACTAGCGGTATTGCAGTACCAGCAACGAACAAACCTCGGCCGCTTGCATCTAGGTCGGATCCGCCCAGCCCAACCTATCACGGCTGAGGGATGCAATATCAAACCATCTGGCATAAGTTTTGTCGAAATGTGTATCCTTCAAACAACGTGGGAAGCTTCGACTGTTTATGCTCCCTGAATCGAACGAAGGGATCACGACACTGTCGTCCGGCGTACGAGGGTAACGTTCTGGTGCCCCCGAACAGAGGACGAAACTCAAAACTCGGTCAGGTCGGTATTATCTATCATACTCCAGAATGCTGCTCGCTTTATCTGTAACACACACCGACTCGATTGTGCGCCTATCAGATCAGTATTATGGGCCTACCGAGTCCACGAGTGTTATGGAAACAAGCTGACCCGGGCCCTCATCAGTCGAAGCGGAAATTCGACATCGTGTCTCGGTTGATCGCGGACTCGAGCAGCATGCTGGCCCAATTTTGCGGGCTGAGAAAAGGCTCCAGAGTTGACGCAACGAAGATGGTCCTGTAGAAAATACAAGTTCGTTCGCGAGGATCGTGATCTGATATCTTTCTATACCTGAAGGACGATGAAAATATGAGAACAAGCCACATTAACGCGAACTGCTAACTAAAAAGGTTCATGGAACGTTTCCGCCCACTCTAGTTTCTATGGTGTATGTTCAGGGACCTGCTTTTCGAAACGGCCTAAGAAAATTGAATTCGGTAAGAAGCTTGACCTTCGTGAGTGCTGCTTGTCTGAATGGAGGTTACGATGCCCCTCAAGGAGCGTTGAGCATCAATCTGATACTGGTCCATAAAACCACATAGAACTCAGTATTGATGGGCCTAGTCCCATGACAGTGCATATAGACGTCGACAACATCGGTAAAACCCTCATTGAGAGCAATCGCATTCGGATGCAGAGAGCAGTTTGTTCATACAACCATTTACTCGGATATATACCCGTACTTTAATGACCAAATTGTGTGACGTCCAGAAGGCAGAAACTGTGCGACATATTCTCACACATTTAGATATCAGATTCCGGCACCTTAGATCAACCGTAGTCCCTACTGGCTAGCTCACGTCTTTACTTGGTGGCCTATTTCAGGGAGCCTGTTTGTGCGTGGATGCCCTTGTCCGTCGAGATACCATCGTGGAGCGCTGACCCCGCTATCCACATCCTGCTCTGCTCATTGTTACGCATACAGTTTAAAGCACGCCAAAATATATGCATGTAACTGAGAGAG
seq00013   TATAAGTATTCACTTGTTCTTCGCGTTGAAGCCATAACGCTTTGGTCGGGGTATTCAACTTGGTTTGATCACACTCCGCCTAACAATTAGCAAATTGCTATGAGCCAGGCATACTATGTATCAATAATTTATCTGCCCAAATCCATGCTCGTATCGCGCGCACTCCTGGTCATGGGCCCTGGCCAAATTAGCTGGCTTGATGCGAGAACTAACACCTCGCCCTGAATGCGCGACCGGTCCTACGCTGAAGCGTATTGCCTTTAAGCGTCTAATTACTCGGATGCCGTTCTGAGCGGAATTCGCCACTTACAGGACGGTACGAGTCCTTTGTGCCGACGGAGTGCAGACGAAAGAAGTTCTGCGAACGAGCTATCAGGTCATGTACGACCCAGGTATAAACACGTTTCGGCTAGTATAATGTTTCTGGAAGCAGTGGCAGGGGAACCACCATTATGCACTTTGCTATTTTGACGTTTGGGTCTGATTACGAACCCTGGATTGTCCCGCTTTTGCGCTTCAAGGGAGTAATCGTCAAGGCAACCTATCACGTTTTAGCTACTCGGTAATCTTTATAGGTCACATCATGGTACCATGCTGGGGTCCGACGGGGTAGCCATACGAAAGACCTTGGCAATGGGAGAGCTCAATTAAAGACGTATGCTACAGAGCCGCAATATACTCGGGAAGCTGCCTGGCCCACCATCAAACGGCTGCCTTGATTAGTTTTATTTTACCAAAGCCCAAATGAGGCTATTGAGCTGTCACATCCCAAGAAGGGTAAGGGGCGTCTGTGTATTACAGATTGGATCCTGCTTAAACCTCCCCTGACCCTCGTTCCTCCTGGAACGAACTTCTGCCGGACGCAGGTCACATTTCGTGGACTCACCCGACTATCCATTTGCTCTGGGTTGGCCAGCTTGGAATGATGTAGCTAGTGACGCAAGCCTCGCCAATCCGAAGATCATATGACCCGGCATGTACCTGGAAACCTTAAATAATAGCGAACAAGTGATGCGCTTAGTTAGTGTGAGAACTAGCGGTATTGCAGTACCAGCAACGAACAAACCTCGGCCGCTTGCATCTAGGTCGGATCCGCCCAGCCCAACCTATCACGGCTGAGGGATGCAATATCAAACCATCTGGCATAAGTTTTGTCGAAATGTGTATCCTTCAAACAACGTGGGAAGCTTCGACTGTTTATGCTCCCTGAATCGAACGAAGGGATCACGACACTGTCGTCCGGCGTACGAGGGTAACGTTCTGGTGCCCCCGAACAGAGGACGAAACTCAAAACTCGGTCAGGTCGGTATTATCTATCATACTCCAGAATGCTGCTCGCTTTATCTGTAACACACACCGACTCGATTGTGCGCCTATCAGATCAGTATTATGGGCCTACCGAGTCCACGAGTGTTATGGAAACAAGCTGACCCGGGCCCTCATCAGTCGAAGCGGAAATTCGACATCGTGTCTCGGTTGATCGCGGACTCGAGCAGCATGCTGGCCCAATTTTGCGGGCTGAGAAAAGGCTCCAGAGTTGACCCAACGAAGATGGTCCTGTAGAAAATACAAGTTCGTTCGCGAGGATCGTGATCTGATATCTTTCTATACCTGAAGGACGATGAAAATATGAGAACAAGCCACATTAACGCGAATTGCTAACTAAAACGGTTCATGGAACGTTTCCGCCCACTCTAGTTTCTATGGTGTATGTTCAGGGACCTGCTTTTCGAAACGGCCTAAGAAAATTGAATTCGGTAAGAAGCTTGACCTTCGTGAGTGCTGCTTGTCTGAATGGAGGTTACGATGCCCCTCAAGGAGCGTTGAGCATCAATCTGATACTGGTCCATAAAACCACATAGAACTCAGTATTGATGGGCCTAGTCCCATGACAGTGCATATAGACGTCGACAACATCGGTAAAACCCTCATTGAGAGCAATCGCATTCGGATGCAGAGAGCAGTTTGTTCATACAACCATTTACTCGGATATATACCCGTACTTTAATGACCAAATTGTGTGACGTCCAGAAGGCAGAAACTGTGCGACATATTCTCACACATTTAGATTTCAGATTCCGGCACCTTAGATCAACCGTAGTCCCTACTGGCTAGCTCACGTCTTTACTTGGTGGCCTATTTCAGGGAGCCTGTTTGTGCGTGGATGCCCTTGTCCGTCGAGATACCATCGTGGAGCGCTGACCCCGCTATCCACATCCTGCTCTGCTCATTGTTACGCATACAGTTTAAAGCACGCCAAAATATATGCATGTAACTGAGAGAG
seq00014   TATAAGTATTCACTTGTTCTTCGCGTTGAAGCCATAACGCTTTGGTCGGGGTATTCAACTTGGTTTGATCACACTCCGCCTAACAATTAGCAAATTGCTATGAGCCAGGCATACTATGTATCAATAATTTATCTGCCCAAATCCATGCTCGTATCGCGCGCACTCCTGGTCATGGGCCCTGGCCAAATTAGCTGGCTTGATGCGAGAACTAACACCTCGCCCTGAATGCGCGACCGGTCCTACGCTGAAGCGTATTGCCTTTAAGCGTCTAATTACTCGGATGCCGTTCTGAGCGGAATTCGCCACTTACAGGACGGTACGAGTCCTTTGTGCCGACGGAGTGCAGACGAAAGAAGTTCTGCGAACGAGCTATCAGGTCATGTACGACCCAGGTATAAACACGTTTCGGCTAGTATAATGTTTCTGGAAGCAGTGGCAGGGGAACCACCATTATGCACTTTGCTACTTTGACGTTTGGGTCTGATTACGAACCCTGGATTGTCCCGCTTTTGCGCTTCAAGGGAGTAATCGTCAAGGCAACCTATCACGTTTTAGCTACTCGGTAATCTTTATAGGTCACATCATGGTACCATGCTGGGGTCCGACGGGGTAGCCATACGAAAGACCTTGGCAATGGGAGAGTTCAATTAAAGACGTATGCTACAGAGCCGCAATATACTCGGGAAGCTGCCTGGCCCACCATCAAACGGCTGCCTTGATTAGTTTTATTTTACCAAAGCCCAAATGAGGCTATTGAGCTGTCACATCCCAAGAAGGGTAAGGGGCGTCTGTGTATTACAGATTGGATCCTGCTTAAACCTCCCCTGACCCTCGTTCCTCCTGGAACGAACTTCTGCCGGACGCAGGTCACATTTCGTGGACTCACCCGACTATCCATTTGCTCTGGGTTGGCCAGCTTGGAATGATGTAGCTAGTGACGCAAGCCTCGCCAATCCGAAGATCATATGACCCGGCATGTACCTGGAAACCTTAAATAATAGCGAACAAGTGATGCGCTTAGTTAGTGTGAGAACTAGCGGTATTGCAGTACCAGCAACGAACAAACCTCGGCCGCTTGCATCTAGGTCGGATCCGCCCAGCCCAACCTATCACGGCTGAGGGATGCAATATCAAACCATCTGGCATAAGTTTTGTCGAAATGTGTATCCTTCAAACAACGTGGGAAGCTTCGACTGTTTATGCTCCCTGAATCGAACGAAGGGATCACGACACTGTCGTCCGGCGTACGAGGGTAACGTTCTGGTGCCCCCGAACAGAGGACGAAACTCAAAACTCGGTCAGGTCGGTATTATCTATCATACTCCAGAATGCTGCTCGCTTTATCTGTAACACACACCGACTCGATTGTGCGCCTATCAGATCAGTATTATGGGCCTACCGAGTCCACGAGTGTTATGGAAACAAGCTGACCCGGGCCCTCATCAGTCGAAGCGGAAATTCGACATCGTGTCTCGGTTGATCGCGGACTCGAGCAGCATGCTGGCCCAATTTTGCGGGCTGAGAAAAGGCTCCAGAGTTGACGCAACGAAGATGGTCCTGTAGAAAATACAAGTTCGTTCGCGAGGATCGGGATCTGATATCTTTCTATACCTGAAGGACGATGAAAATATGAGAACAAGCCACATTAACGCGAACTGCTAACTAAAACGGTTCATGGAACGTTTCCGCCCACTCTAGTTTCTATGGTGTATGTTCAGGGACCTGCTTTTCGAAACGGCCTAAGAAAATTGAATTCGGTAAGAAGCTTGACCTTCGTGAGTGCTGCTTGTCTGAATGGAGGTTACGATGCCCCTCAAGGAGCGTTGAGCATCAATCTGATACTGGTCCATAAAACCACATAGAACTCAGTATTGATGGGCCTAGTCCCATGACAGTGCATATAGACGTCGACAACATCGGTAAAACCCTCATTGAGAGCAATCGCATTCGGATGCAGAGAGCAGTTTGTTCATACAACCATTTACTCGGATATATACCCGTACTTTAATGACCAAATTGTGTGACGTCCAGAAGGCAGAAACTGTGCGACATATTCTCACACATTTAGATTTCAGATTCCGGCACCTTAGATCAACCGTAGTCCCTACTGGCTAGCTCACGTCTTTACTTGGTGGCCTATTTCAGGGAGCCTGTTTGTGCGTGGATGCCCTTGTCCGTCGAGATACCATCGTGGAGCGCTGACCCCGCTATCCACATCCTGCTCTGCTCATTGTTACGCATACAGTTTAAAGCACGCCAAAATATATGCATGTAACTGAGAGAG
seq00015   TATAAGTATTCACTTGTTCTTCGCGTTGAAGCCATAACGCTTTGGTCGGGGTATTCAACTTGGTTTGATCACACTCCGCCTAACAATTAGCAAATTGCTATGAGCCAGGCATACTATGTATCAATAATTTATCTGCCCAAATCCATGCTCGTATCGCGCGCACTCCTGGTCATGGGCCCTGGCCAAATTAGCTGGCTTGATGCGAGAACTAACACCTCGCCCTGAATGCGCGACCGGTCCTACGCTGAAGCGTATTGCCTTTAAGCGTCTAATTACTCGGATGCCGTTCTGAGCGGAATTCGCCACTTACAGGACGGTACGAGTCCTTTGTGCCGACGGAGTGCAGACGAAAGAAGTTCTGCGAACGAGCTATCAGGTCATGTACGACCCAGGTATAAACACGTTTCGGCTAGTATAATGTTTCTGGAAGCAGTGGCAGGGGAACCACCATTATGCACTTTGCTACTTTGACGTTTGGGTCTGATTACGAACCCTGGATTGTCCCGCTTTTGCGCTTCAAGGGAGTAATCGTCAAGGCAACCTATCACGTTTTAGCTACTCGGTAATCTTTATAGGTCACATCATGGTACCATGCTGGGGTCCGACGGGGTAGCCATACGAAAGACCTTGGCAATGGGAGAGTTCAATTAAAGACGTATGCTACAGAGCCGCAATATACTCGGGAAGCTGCCTGGCCCACCATCAAACGGCTGCCTTGATTAGTTTTATTTTACCAAAGCCCAAATGAGGCTATTGAGCTGTCACATCCCAAGAAGGGTAAGGGGCGTCTGTGTATTACAGATTGGATCCTGCTTAAACCTCCCCTGACCCTCGTTCCTCCTGGAACGAACTTCTGCCGGACGCAGGTCACATTTCGTGGACTCACCCGACTATCCATTTGCTCTGGGTTGGCCAGCTTGGAATGATGTAGCTAGTGACGCAAGCCTCGCCAATCCGAAGATCATATGACCCGGCATGTACCTGGAAACCTTAAATAATAGCGAACAAGTGATGCGCTTAGTTAGTGTGAGAACTAGCGGTATTGCAGTACCAGCAACGAACAAACCTCGGCCGCTTGCATCTAGGTCGGATCCGCCCAGCCCAACCTATCACGGCTGAGGGATGCAATATCAAACCATCTGGCATAAGTTTTGTCGAAATGTGTATCCTTCAAACAACGTGGGAAGCTTCGACTGTTTATGCTCCCTGAATCGAACGAAGGGATCACGACACTGTCGTCCGGCGTACGAGGGTAACGTTCTGGTGCCCCCGAACAGAGGACGAAACTCAAAACTCGGTCAGGTCGGTATTATCTATCATACTCCAGAATGCTGCTCGCTTTATCTGTAACACACACCGACTCGATTGTGCGCCTATCAGATCAGTATTATGGGCCTACCGAGTCCACGAGTGTTATGGAAACAAGCTGACCCGGGCCCTCATCAGTCGAAGCGGAAATTCGACATCGTGTCTCGGTTGATCGCGGACTCGAGCAGCATGCTGGCCCAATTTTGCGGGCTGAGAAAAGGCTCCAGAGTTGACGCAACGAAGATGGTCCTGTAGAAAATACAAGTTCGTTCGCGAGGATCGGGATCTGATATCTTTCTATACCTGAAGGACGATGAAAATATGAGAACAAGCCACATTAACGCGAACTGCTAACTAAAACGGTTCATGGAACGTTTCCGCCCACTCTAGTTTCTATGGTGTATGTTCAGGGACCTGCTTTTCGAAACGGCCTAAGAAAATTGAATTCGGTAAGAAGCTTGACCTTCGTGAGTGCTGCTTGTCTGAATGGAGGTTACGATGCCCCTCAAGGAGCGTTGAGCATCAATCTGATACTGGTCCATAAAACCACATAGAACTCAGTATTGATGGGCCTAGTCCCATGACAGTGCATATAGACGTCGACAACATCGGTAAAACCCTCATTGAGAGCAATCGCATTCGGATGCAGAGAGCAGTTTGTTCATACAACCATTTACTCGGATATATACCCGTACTTTAATGACCAAATTGTGTGACGTCCAGAAGGCAGAAACTGTGCGACATATTCTCACACATTTAGATTTCAGATTCCGGCACCTTAGATCAACCGTAGTCCCTACTGGCTAGCTCACGTCTTTACTTGGTGGCCTATTTCAGGGAGCCTGTTTGTGCGTGGATGCCCTTGTCCGTCGAGATACCATCGTGGAGCGCTGACCCCGCTATCCACATCCTGCTCTGCTCATTGTTACGCATACAGTTTAAAGCACGCCAAAATATATGCATGTAACTGAGAGAG
seq00016   TATAAGTATTCACTTGTTCTTCGCGTTGAAGCCATAACGCTTTGGTCGGGGTATTCAACTTGGTTTGATCACACTCCGCCTAACAATTAGCAAATTGCTATGAGCCAGGCATACTATGTATCAATAATTTATCTGCCCAAATCCATGCTCGTATCGCGCGCACTCCTGGTCATGGGCCCTGGCCAAATTAGCTGGCTTGATGCGAGAACTAACACCTCGCCCTGAATGCGCGACCGGTCCTACGCTGAAGCGTATTGCCTTTAAGCGTCTAATTACTCGGATGCCGTTCTGAGCGGAATTCGCCACTTACAGGACGGTACGAGTCCTTTGTGCCGACGGAGTGCAGACGAAAGAAGTTCTGCGAACGAGCTATCAGGTCATGTACGACCCAGGTATAAACACGTTTCGGCTAGTATAATGTTTCTGGAAGCAGTGGCAGGGGAACCACCATTATGCACTTTGCTATTTTGACGTTTGGGTCTGATTACGAACCCTGGATTGTCCCGCTTTTGCGCTTCAAGGGAGTAATCGTCAAGGCAACCTATCACGTTTTAGCTACTCGGTAATCTTTATAGGTCACATCATGGTACCATGCTGGGGTCCGACGGGGTAGCCATACGAAAGACCTTGGCAATGGGAGAGCTCAATTAAAGACGTATGCTACAGAGCCGCAATATACTCGGGAAGCTGCCTGGCCCACCATCAAACGGCTGCCTTGATTAGTTTTATTTTACCAAAGCCCAAATGAGGCTATTGAGCTGTCACATCCCAAGAAGGGTAAGGGGCGTCTGTGTATTACAGATTGGATCCTGCTTAAACCTCCCCTGACCCTCGTTCCTCCTGGAACGAACTTCTGCCGGACGCAGGTCACATTTCGTGGACTCACCCGACTATCCATTTGCTCTGGGTTGGCCAGCTTGGAATGATGTAGCTAGTGACGCAAGCCTCGCCAATCCGAAGATCATATGACCCGGCATGTACCTGGAAACCTTAAATAATAGCGAACAAGTGATGCGCTTAGTTAGTGTGAGAACTAGCGGTATTGCAGTACCAGCAACGAACAAACCTCGGCCGCTTGCATCTAGGTCGGATCCGCCCAGCCCAACCTATCACGGCTGAGGGATGCAATATCAAACCATCTGGCATAAGTTTTGTCGAAATGTGTATCCTTCAAACAACGTGGGAAGCTTCGACTGTTTATGCTCCCTGAATCGAACGAAGGGATCACGACACTGTCGTCCGGCGTACGAGGGTAACGTTCTGGTGCCCCCGAACAGAGGACGAAACTCAAAACTCGGTCAGGTCGGTATTATCTATCATACTCCAGAATGCTGCTCGCTTTATCTGTAACACACACCGACTCGATTGTGCGCCTATCAGATCAGTATTATGGGCCTACCGAGTCCACGAGTGTTATGGAAACAAGCTGACCCGGGCCCTCATCAGTCGAAGCGGAAATTCGACATCGTGTCTCGGTTGATCGCGGACTCGAGCAGCATGCTGGCCCAATTTTGCGGGCTGAGAAAAGGCTCCAGAGTTGACGCAACGAAGATGGTCCTGTAGAAAATACAAGTTCGTTCGCGAGGATCGTGATCTGATATCTTTCTATACCTGAAGGACGATGAAAATATGAGAACAAGCCACATTAACGCGAACTGCTAACTAAAAAGGTTCATGGAACGTTTCCGCCCACTCTAGTTTCTATGGTGTATGTTCAGGGACCTGCTTTTCGAAACGGCCTAAGAAAATTGAATTCGGTAAGAAGCTTGACCTTCGTGAGTGCTGCTTGTCTGAATGGAGGTTACGATGCCCCTCAAGGAGCGTTGAGCATCAATCTGATACTGGTCCATAAAACCACATAGAACTCAGTATTGATGGGCCTAGTCCCATGACAGTGCATATAGACGTCGACAACATCGGTAAAACCCTCATTGAGAGCAATCGCATTCGGATGCAGAGAGCAGTTTGTTCATACAACCATTTACTCGGATATATACCCGTACTTTAATGACCAAATTGTGTGACGTCCAGAAGGCAGAAACTGTGCGACATATTCTCACACATTTAGATATCAGATTCCGGCACCTTAGATCAACCGTAGTCCCTACTGGCTAGCTCACGTCTTTACTTGGTGGCCTATTTCAGGGAGCCTGTTTGTGCGTGGATGCCCTTGTCCGTCGAGATACCATCGTGGAGCGCTGACCCCGCTATCCACATCCTGCTCTGCTCATTGTTACGCATACAGTTTAAAGCACGCCAAAATATATGCATGTAACTGAGAGAG
seq00017   TATAAGTATTCACTTGTTCTTCGCGTTGAAGCCATAACGCTTTGGTCGGGGTATTCAACTTGGTTTGATCACACTCCGCCTAACAATTAGCAAATTGCTATGAGCCAGGCATACTATGTATCAATAATTTATCTGCCCAAATCCATGCTCGTATCGCGCGCACTCCTGGTCATGGGCCCTGGCCAAATTAGCTGGCTTGATGCGAGAACTAACACCTCGCCCTGAATGCGCGACCGGTCCTACGCTGAAGCGTATTGCCTTTAAGCGTCTAATTACTCGGATGCCGTTCTGAGCGGAATTCGCCACTTACAGGACGGTACGAGTCCTTTGTGCCGACGGAGTGCAGACGAAAGAAGTTCTGCGAACGAGCTATCAGGTCATGTACGACCCAGGTATAAACACGTTTCGGCTAGTATAATGTTTCTGGAAGCAGTGGCAGGGGAACCACCATTATGCACTTTGCTACTTTGACGTTTGGGTCTGATTACGAACCCTGGATTGTCCCGCTTTTGCGCTTCAAGGGAGTAATCGTCAAGGCAACCTATCACGTTTTAGCTACTCGGTAATCTTTATAGGTCACATCATGGTACCATGCTGGGGTCCGACGGGGTAGCCATACGAAAGACCTTGGCAATGGGAGAGTTCAATTAAAGACGTATGCTACAGAGCCGCAATATACTCGGGAAGCTGCCTGGCCCACCATCAAACGGCTGCCTTGATTAGTTTTATTTTACCAAAGCCCAAATGAGGCTATTGAGCTGTCACATCCCAAGAAGGGTAAGGGGCGTCTGTGTATTACAGATTGGATCCTGCTTAAACCTCCCCTGACCCTCGTTCCTCCTGGAACGAACTTCTGCCGGACGCAGGTCACATTTCGTGGACTCACCCGACTATCCATTTGCTCTGGGTTGGCCAGCTTGGAATGATGTAGCTAGTGACGCAAGCCTCGCCAATCCGAAGATCATATGACCCGGCATGTACCTGGAAACCTTAAATAATAGCGAACAAGTGATGCGCTTAGTTAGTGTGAGAACTAGCGGTATTGCAGTACCAGCAACGAACAAACCTCGGCCGCTTGCATCTAGGTCGGATCCGCCCAGCCCAACCTATCACGGCTGAGGGATGCAATATCAAACCATCTGGCATAAGTTTTGTCGAAATGTGTATCCTTCAAACAACGTGGGAAGCTTCGACTGTTTATGCTCCCTGAATCGAACGAAGGGATCACGACACTGTCGTCCGGCGTACGAGGGTAACGTTCTGGTGCCCCCGAACAGAGGACGAAACTCAAAACTCGGTCAGGTCGGTATTATCTATCATACTCCAGAATGCTGCTCGCTTTATCTGTAACACACACCGACTCGATTGTGCGCCTATCAGATCAGTATTATGGGCCTACCGAGTCCACGAGTGTTATGGAAACAAGCTGACCCGGGCCCTCATCAGTCGAAGCGGAAATTCGACATCGTGTCTCGGTTGATCGCGGACTCGAGCAGCATGCTGGCCCAATTTTGCGGGCTGAGAAAAGGCTCCAGAGTTGACGCAACGAAGATGGTCCTGTAGAAAATACAAGTTCGTTCGCGAGGATCGGGATCTGATATCTTTCTATACCTGAAGGACGATGAAAATATGAGAACAAGCCACATTAACGCGAACTGCTAACTAAAACGGTTCATGGAACGTTTCCGCCCACTCTAGTTTCTATGGTGTATGTTCAGGGACCTGCTTTTCGAAACGGCCTAAGAAAATTGAATTCGGTAAGAAGCTTGACCTTCGTGAGTGCTGCTTGTCTGAATGGAGGTTACGATGCCCCTCAAGGAGCGTTGAGCATCAATCTGATACTGGTCCATAAAACCACATAGAACTCAGTATTGATGGGCCTAGTCCCATGACAGTGCATATAGACGTCGACAACATCGGTAAAACCCTCATTGAGAGCAATCGCATTCGGATGCAGAGAGCAGTTTGTTCATACAACCATTTACTCGGATATATACCCGTACTTTAATGACCAAATTGTGTGACGTCCAGAAGGCAGAAACTGTGCGACATATTCTCACACATTTAGATTTCAGATTCCGGCACCTTAGATCAACCGTAGTCCCTACTGGCTAGCTCACGTCTTTACTTGGTGGCCTATTTCAGGGAGCCTGTTTGTGCGTGGATGCCCTTGTCCGTCGAGATACCATCGTGGAGCGCTGACCCCGCTATCCACATCCTGCTCTGCTCATTGTTACGCATACAGTTTAAAGCACGCCAAAATATATGCATGTAACTGAGAGAG
seq00018   TATAAGTATTCACTTGCTCTTCGCGTTGAAGCCATAACGCTTTGGTCGGGGTATTCAACTTGGTTTGATCACACTCCGCCTAACAATTAGCAAATTGCTATGAGCCAGGCATACTATGTATCAATAATTTATCTGCCCAAATCCATGCTCGTATCGCGCGCACTCCTGGTCATGGGCCCTGGCCAAATTAGCTGGCTTGATGCGAGAACTAACACCTCGCCCTGAATGCGCGACCGGTCCTACGCTGAAGCGTATTGCCTTTAAGCGTCTAATTACTCGGATGCCGTTCTGAGCGGAATTCGCCACTTACAGGACGGTACGAGTCCTTTGTGCCGACGGAGTGCAGACGAAAGAAGTTCTGCGAACGAGCTATCAGGTCATGTACGACCCAGGTATAAACACGTTTCGGCTAGTATAATGTTTCTGGAAGCAGTGGCAGGGGAACCACCATTATGCACTTTGCTATTTTGACGTTTGGGTCTGATTACGAACCCTGGATTGTCCCGCTTTTGCGCTTCAAGGGAGTAATCGTCAAGGCAACCTATCACGTTTTAGCTACTCGGTAATCTTTATAGGTCACATCATGGTACCATGCTGGGGTCCGACGGGGTAGCCATACGAAAGACCTTGGCAATGGGAGAGTTCAATTAAAGACGTATGCTACAGAGCCGCAATATACTCGGGAAGCTGCCTGGCCCACCATCAAACGGCTGCCTTGATTAGTTTTATTTTACCAAAGCCCAAATGAGGCTATTGAGCTGTCACATCCCAAGAAGGGTAAGGGGCGTCTGTGTATTACAGATTGGATCCTGCTTAAACCTCCCCTGACCCTCGTTCCTCCTGGAACGAACTTCTGCCGGACGCAGGTCACATTTCGTGGACTCACCCGACTATCCATTTGCTCTGGGTTGGCCAGCTTGGAATGATGTAGCTAGTGACGCAAGCCTCGCCAATCCGAAGATCATATGACCCGGCATGTACCTGGAAACCTTAAATAATAGCGAACAAGTGATGCGCTTAGTTAGTGTGAGAACTAGCGGTATTGCAGTACCAGCAACGAACAAACCTCGGCCGCTTGCATCTAGGTCGGATCCGCCCAGCCCAACCTATCACGGCTGAGGGATGCAATATCAAACCATCTGGCATAAGTTTTGTCGAAATGTGTATCCTTCAAACAACGTGGGAAGCTTCGACTGTTTATGCTCCCTGAATCGAACGAAGGGATCACGACACTGTCGTCCGGCGTACGAGGGTAACGTTCTGGTGCCCCCGAACAGAGGACGAAACTCAAAACTCGGTCAGGTCGGTATTATCTATCATACTCCAGAATGCTGCTCGCTTTATCTGTAACACACACCGACTCGATTGTGCGCCTATCAGATCAGTATTATGGGCCTACCGAGTCCACGAGTGTTATGGAAACAAGCTGACCCGGGCCCTCATCAGTCGAAGCGGAAATTCGACATCGTGTCTCGGTTGATCGCGGACTCGAGCAGCATGCTGGCCCAATTTTGCGGGCTGAGAAAAGGCTCCAGAGTTGACGCAACGAAGATGGTCCTGTAGAAAATACAAGTTCGTTCGCGAGGATCGTGATCTGATATCTTTCTATACCTGAAGGACGATGAAAATATGAGAACAAGCCACATTAACGCGAACTGCTAACTAAAAAGGTTCATGGAACGTTTCCGCCCACTCTAGTTTCTATGGTGTATGTTCAGGGACCTGCTTTTCGAAACGGCCTAAGAAAATTGAATTCGGTAAGAAGCTTGACCTTCGTGAGTGCTGCTTGTCTGAATGGAGGTTACGATGCCCCTCAAGGAGCGTTGAGCATCAATCTGATACTGGTCCATAAAACCACATAGAACTCAGTATTGATGGGCCTAGTCCCATGACAGTGCATATAGACGTCGACAACATCGGTAAAACCCTCATTGAGAGCAATCGCATTCGGATGCAGAGAGCAGTTTGTTCATACAACCATTTACTCGGATATATACCCGTACTTTAATGACCAAATTGTGTGACGTCCAGAAGGCAGAAACTGTGCGACATATTCTCACACATTTAGATATCAGATTCCGGCACCTTAGATCAACCGTAGTCCCTACTGGCTAGCTCACGTCTTTACTTGGTGGCCTATTTCAGGGAGCCTGTTTGTGCGTGGATGCCCTTGTCCGTCGAGATACCATCGTGGAGCGCTGACCCCGCTATCCACATCCTGCTCTGCTCATTGTTACGCATACAGTTTAAAGCACGCCAAAATATATGCATGTAACTGAGAGAG
seq00019   TATAAGTATTCACTTGTTCTTCGCGTTGAAGCCATAACGCTTTGGTCGGGGTATTCAACTTGGTTTGATCACACTCCGCCTAACAATTAGCAAATTGCTATGAGCCAGGCATACTATGTATCAATAATTTATCTGCCCAAATCCATGCTCGTATCGCGCGCACTCCTGGTCATGGGCCCTGGCCAAATTAGCTGGCTTGATGCGAGAACTAACACCTCGCCCTGAATGCGCGACCGGTCCTACGCTGAAGCGTATTGCCTTTAAGCGTCTAATTACTCGGATGCCGTTCTGAGCGGAATTCGCCACTTACAGGACGGTACGAGTCCTTTGTGCCGACGGAGTGCAGACGAAAGAAGTTCTGCGAACGAGCTATCAGGTCATGTACGACCCAGGTATAAACACGTTTCGGCTAGTATAATGTTTCTGGAAGCAGTGGCAGGGGAACCACCATTATGCACTTTGCTATTTTGACGTTTGGGTCTGATTACGAACCCTGGATTGTCCCGCTTTTGCGCTTCAAGGGAGTAATCGTCAAGGCAACCTATCACGTTTTAGCTACTCGGTAATCTTTATAGGTCACATCATGGTACCATGCTGGGGTCCGACGGGGTAGCCATACGAAAGACCTTGGCAATGGGAGAGCTCAATTAAAGACGTATGCTACAGAGCCGCAATATACTCGGGAAGCTGCCTGGCCCACCATCAAACGGCTGCCTTGATTAGTTTTATTTTACCAAAGCCCAAATGAGGCTATTGAGCTGTCACATCCCAAGAAGGGTAAGGGGCGTCTGTGTATTACAGATTGGATCCTGCTTAAACCTCCCCTGACCCTCGTTCCTCCTGGAACGAACTTCTGCCGGACGCAGGTCACATTTCGTGGACTCACCCGACTATCCATTTGCTCTGGGTTGGCCAGCTTGGAATGATGTAGCTAGTGACGCAAGCCTCGCCAATCCGAAGATCATATGACCCGGCATGTACCTGGAAACCTTAAATAATAGCGAACAAGTGATGCGCTTAGTTAGTGTGAGAACTAGCGGTATTGCAGTACCAGCAACGAACAAACCTCGGCCGCTTGCATCTAGGTCGGATCCGCCCAGCCCAACCTATCACGGCTGAGGGATGCAATATCAAACCATCTGGCATAAGTTTTGTCGAAATGTGTATCCTTCAAACAACGTGGGAAGCTTCGACTGTTTATGCTCCCTGAATCGAACGAAGGGATCACGACACTGTCGTCCGGCGTACGAGGGTAACGTTCTGGTGCCCCCGAACAGAGGACGAAACTCAAAACTCGGTCAGGTCGGTATTATCTATCATACTCCAGAATGCTGCTCGCTTTATCTGTAACACACACCGACTCGATTGTGCGCCTATCAGATCAGTATTATGGGCCTACCGAGTCCACGAGTGTTATGGAAACAAGCTGACCCGGGCCCTCATCAGTCGAAGCGGAAATTCGACATCGTGTCTCGGTTGATCGCGGACTCGAGCAGCATGCTGGCCCAATTTTGCGGGCTGAGAAAAGGCTCCAGAGTTGACGCAACGAAGATGGTCCTGTAGAAAATACAAGTTCGTTCGCGAGGATCGTGATCTGATATCTTTCTATACCTGAAGGACGATGAAAATATGAGAACAAGCCACATTAACGCGAACTGCTAACTAAAAAGGTTCATGGAACGTTTCCGCCCACTCTAGTTTCTATGGTGTATGTTCAGGGACCTGCTTTTCGAAACGGCCTAAGAAAATTGAATTCGGTAAGAAGCTTGACCTTCGTGAGTGCTGCTTGTCTGAATGGAGGTTACGATGCCCCTCAAGGAGCGTTGAGCATCAATCTGATACTGGTCCATAAAACCACATAGAACTCAGTATTGATGGGCCTAGTCCCATGACAGTGCATATAGACGTCGACAACATCGGTAAAACCCTCATTGAGAGCAATCGCATTCGGATGCAGAGAGCAGTTTGTTCATACAACCATTTACTCGGATATATACCCGTACTTTAATGACCAAATTGTGTGACGTCCAGAAGGCAGAAACTGTGCGACATATTCTCACACATTTAGATATCAGATTCCGGCACCTTAGATCAACCGTAGTCCCTACTGGCTAGCTCACGTCTTTACTTGGTGGCCTATTTCAGGGAGCCTGTTTGTGCGTGGATGCCCTTGTCCGTCGAGATACCATCGTGGAGCGCTGACCCCGCTATCCACATCCTGCTCTGCTCATTGTTACGCATACAGTTTAAAGCACGCCAAAATATATGCATGTAACTGAGAGAG
seq00020   TATAAGTATTCACTTGATCTTCGCGTTGAAGCCATAACGCTTTGGTCGGGGTATTCAACTTGGTTTGATCACACTCCGCCTAACAATTAGCAAATTGCTATGAGCCAGGCATACTATGTATCAATAATTTATCTGCCCAAATCCATGCTCGTATCGCGCGCACTCCTGGTCATGGGCCCTGGCCAAATTAGCTGGCTTGATGCGAGAACTAACACCTCGCCCTGAATGCGCGACCGGTCCTACGCTGAAGCGTATTGCCTTTAAGCGTCTAATTACTCGGATGCCGTTCTGAGCGGAATTCGCCACTTACAGGACGGTACGAGTCCTTTGTGCCGACGGAGTGCAGACGAAAGAAGTTCTGCGAACGAGCTATCAGGTCATGTACGACCCAGGTATAAACACGTTTCGGCTAGTATAATGTTTCTGGAAGCAGTGGCAGGGGAACCACCATTATGCACTTTGCTATTTTGACGTTTGGGTCTGATTACGAACCCTGGATTGTCCCGCTTTTGCGCTTCAAGGGAGTAATCGTCAAGGCAACCTATCACGTTTTAGCTACTCGGTAATCTTTATAGGTCACATCATGGTACCATGCTGGGGTCCGACGGGGTAGCCATACGAAAGACCTTGGCAATGGGAGAGTTCAATTAAAGACGTATGCTACAGAGCCGCAATATACTCGGGAAGCTGCCTGGCCCACCATCAAACGGCTGCCTTGATTAGTTTTATTTTACCAAAGCCCAAATGAGGCTATTGAGCTGTCACATCCCAAGAAGGGTAAGGGGCGTCTGTGTATTACAGATTGGATCCTGCTTAAACCTCCCCTGACCCTCGTTCCTCCTGGAACGAACTTCTGCCGGACGCAGGTCACATTTCGTGGACTCACCCGACTATCCATTTGCTCTGGGTTGGCCAGCTTGGAATGATGTAGCTAGTGACGCAAGCCTCGCCAATCCGAAGATCATATGACCCGGCATGTACCTGGAAACCTTAAATAATAGCGAACAAGTGATGCGCTTAGTTAGTGTGAGAACTAGCGGTATTGCAGTACCAGCAACGAACAAACCTCGGCCGCTTGCATCTAGGTCGGATCCGCCCAGCCCAACCTATCACGGCTGAGGGATGCAATATCAAACCATCTGGCATAAGTTTTGTCGAAATGTGTATCATTCAAACAACGTGGGAAGCTTCGACTGTTTATGCTCCCTGAATCGAACGAAGGGATCACGACACTGTCGTCCGGCGTACGAGGGTAACGTTCTGGTGCCCCCGAACAGAGGACGAAACTCAAAACTCGGTCAGGTCGGTATTATCTATCATACTCCAGAATGCTGCTCGCTTTATCTGTAACACACACCGACTCGATTGTGCGCCTATCAGATCAGTATTATGGGCCTACCGAGTCCACGAGTGTTATGGAAACAAGCTGACCCGGGCCCTCATCAGTCGAAGCGGAAATTCGACATCGTGTCTCGGTTGATCGCGGACTCGAGCAGCATGCTGGCCCAATTTTGCGGGCTGAGAAAAGGCTCCAGAGTTGACCCAACGAAGATGGTCCTGTAGAAAATACAAGTTCGTTCGCGAGGATCGTGATCTGATATCTTTCTATACCTGAAGGACGATGAAAATATGAGAACAAGCCACATTAACGCGAATTGCTAACTAAAACGGTTCATGGAACGTTTCCGCCCACTCTAGTTTCTATGGTGTATGTTCAGGGACCTGCTTTTCGAAACGGCCTAAGAAAATTGAATTCGGTAAGAAGCTTGACCTTCGTGAGTGCTGCTTGTCTGAATGGAGGTTACGATGCCCCTCAAGGAGCGTTGAGCATCAATCTGATACTGGTCCATAAAACCACATAGAACTCAGTATTGATGGGCCTAGTCCCATGACAGTGCATATAGACGTCGACAACATCGGTAAAACCCTCATTGAGAGCAATCGCATTCGGATGCAGAGAGCAGTTTGTTCATACAACCATTTACTCGGATATATACCCGTACTTTAATGACCAAATTGTGTGACGTCCAGAAGGCAGAAACTGTGCGACATATTCTCACACATTTAGATTTCAGATTCCGGCACCTTAGATCAACCGTAGTCCCTACTGGCTAGCTCACGTCTTTACTTGGTGGCCTATTTCAGGGAGCCTGTTTGTGCGTGGATGCCCTTGTCCGTCGAGATACCATCGTGGAGCGCTGACCCCGCTATCCACATCCTGCTCTGCTCATTGTTACGCATACAGTTTAAAGCACGCCAAAATATATGCATGTAACTGAGAGAG
seq00021   TATAAGTATTCACTTGTTCTTCGCGTTGAAGCCATAACGCTTTGGTCGGGGTATTCAACTTGGTTTGATCACACTCCGCCTAACAATTAGCAAATTGCTATGAGCCAGGCATACTATGTATCAATAATTTATCTGCCCAAATCCATGCTCGTATCGCGCGCACTCCTGGTCATGGGCCCTGGCCAAATTAGCTGGCTTGATGCGAGAACTAACACCTCGCCCTGAATGCGCGACCGGTCCTACGCTGAAGCGTATTGCCTTTAAGCGTCTAATTACTCGGATGCCGTTCTGAGCGGAATTCGCCACTTACAGGACGGTACGAGTCCTTTGTGCCGACGGAGTGCAGACGAAAGAAGTTCTGCGAACGAGCTATCAGGTCATGTACGACCCAGGTATAAACACGTTTCGGCTAGTATAATGTTTCTGGAAGCAGTGGCAGGGGAACCACCATTATGCACTTTGCTACTTTGACGTTTGGGTCTGATTACGAACCCTGGATTGTCCCGCTTTTGCGCTTCAAGGGAGTAATCGTCAAGGCAACCTATCACGTTTTAGCTACTCGGTAATCTTTATAGGTCACATCATGGTACCATGCTGGGGTCCGACGGGGTAGCCATACGAAAGACCTTGGCAATGGGAGAGTTCAATTAAAGACGTATGCTACAGAGCCGCAATATACTCGGGAAGCTGCCTGGCCCACCATCAAACGGCTGCCTTGATTAGTTTTATTTTACCAAAGCCCAAATGAGGCTATTGAGCTGTCACATCCCAAGAAGGGTAAGGGGCGTCTGTGTATTACAGATTGGATCCTGCTTAAACCTCCCCTGACCCTCGTTCCTCCTGGAACGAACTTCTGCCGGACGCAGGTCACATTTCGTGGACTCACCCGACTATCCATTTGCTCTGGGTTGGCCAGCTTGGAATGATGTAGCTAGTGACGCAAGCCTCGCCAATCCGAAGATCATATGACCCGGCATGTACCTGGAAACCTTAAATAATAGCGAACAAGTGATGCGCTTAGTTAGTGTGAGAACTAGCGGTATTGCAGTACCAGCAACGAACAAACCTCGGCCGCTTGCATCTAGGTCGGATCCGCCCAGCCCAACCTATCACGGCTGAGGGATGCAATATCAAACCATCTGGCATAAGTTTTGTCGAAATGTGTATCCTTCAAACAACGTGGGAAGCTTCGACTGTTTATGCTCCCTGAATCGAACGAAGGGATCACGACACTGTCGTCCGGCGTACGAGGGTAACGTTCTGGTGCCCCCGAACAGAGGACGAAACTCAAAACTCGGTCAGGTCGGTATTATCTATCATACTCCAGAATGCTGCTCGCTTTATCTGTAACACACACCGACTCGATTGTGCGCCTATCAGATCAGTATTATGGGCCTACCGAGTCCACGAGTGTTATGGAAACAAGCTGACCCGGGCCCTCATCAGTCGAAGCGGAAATTCGACATCGTGTCTCGGTTGATCGCGGACTCGAGCAGCATGCTGGCCCAATTTTGCGGGCTGAGAAAAGGCTCCAGAGTTGACGCAACGAAGATGGTCCTGTAGAAAATACAAGTTCGTTCGCGAGGATCGGGATCTGATATCTTTCTATACCTGAAGGACGATGAAAATATGAGAACAAGCCACATTAACGCGAACTGCTAACTAAAACGGTTCATGGAACGTTTCCGCCCACTCTAGTTTCTATGGTGTATGTTCAGGGACCTGCTTTTCGAAACGGCCTAAGAAAATTGAATTCGGTAAGAAGCTTGACCTTCGTGAGTGCTGCTTGTCTGAATGGAGGTTACGATGCCCCTCAAGGAGCGTTGAGCATCAATCTGATACTGGTCCATAAAACCACATAGAACTCAGTATTGATGGGCCTAGTCCCATGACAGTGCATATAGACGTCGACAACATCGGTAAAACCCTCATTGAGAGCAATCGCATTCGGATGCAGAGAGCAGTTTGTTCATACAACCATTTACTCGGATATATACCCGTACTTTAATGACCAAATTGTGTGACGTCCAGAAGGCAGAAACTGTGCGACATATTCTCACACATTTAGATTTCAGATTCCGGCACCTTAGATCAACCGTAGTCCCTACTGGCTAGCTCACGTCTTTACTTGGTGGCCTATTTCAGGGAGCCTGTTTGTGCGTGGATGCCCTTGTCCGTCGAGATACCATCGTGGAGCGCTGACCCCGCTATCCACATCCTGCTCTGCTCATTGTTACGCATACAGTTTAAAGCACGCCAAAATATATGCATGTAACTGAGAGAG
seq00022   TATAAGTATTCACTTGTTCTTCGCGTTGAAGCCATAACGCTTTGGTCGGGGTATTCAACTTGGTTTGATCACACTCCGCCTAACAATTAGCAAATTGCTATGAGCCAGGCATACTATGTATCAATAATTTATCTGCCCAAATCCATGCTCGTATCGCGCGCACTCCTGGTCATGGGCCCTGGCCAAATTAGCTGGCTTGATGCGAGAACTAACACCTCGCCCTGAATGCGCGACCGGTCCTACGCTGAAGCGTATTGCCTTTAAGCGTCTAATTACTCGGATGCCGTTCTGAGCGGAATTCGCCACTTACAGGACGGTACGAGTCCTTTGTGCCGACGGAGTGCAGACGAAAGAAGTTCTGCGAACGAGCTATCAGGTCATGTACGACCCAGGTATAAACACGTTTCGGCTAGTATAATGTTTCTGGAAGCAGTGGCAGGGGAACCACCATTATGCACTTTGCTATTTTGACGTTTGGGTCTGATTACGAACCCTGGATTGTCCCGCTTTTGCGCTTCAAGGGAGTAATCGTCAAGGCAACCTATCACGTTTTAGCTACTCGGTAATCTTTATAGGTCACATCATGGTACCATGCTGGGGTCCGACGGGGTAGCCATACGAAAGACCTTGGCAATGGGAGAGCTCAATTAAAGACGTATGCTACAGAGCCGCAATATACTCGGGAAGCTGCCTGGCCCACCATCAAACGGCTGCCTTGATTAGTTTTATTTTACCAAAGCCCAAATGAGGCTATTGAGCTGTCACATCCCAAGAAGGGTAAGGGGCGTCTGTGTATTACAGATTGGATCCTGCTTAAACCTCCCCTGACCCTCGTTCCTCCTGGAACGAACTTCTGCCGGACGCAGGTCACATTTCGTGGACTCACCCGACTATCCATTTGCTCTGGGTTGGCCAGCTTGGAATGATGTAGCTAGTGACGCAAGCCTCGCCAATCCGAAGATCATATGACCCGGCATGTACCTGGAAACCTTAAATAATAGCGAACAAGTGATGCGCTTAGTTAGTGTGAGAACTAGCGGTATTGCAGTACCAGCAACGAACAAACCTCGGCCGCTTGCATCTAGGTCGGATCCGCCCAGCCCAACCTATCACGGCTGAGGGATGCAATATCAAACCATCTGGCATAAGTTTTGTCGAAATGTGTATCCTTCAAACAACGTGGGAAGCTTCGACTGTTTATGCTCCCTGAATCGAACGAAGGGATCACGACACTGTCGTCCGGCGTACGAGGGTAACGTTCTGGTGCCCCCGAACAGAGGACGAAACTCAAAACTCGGTCAGGTCGGTATTATCTATCATACTCCAGAATGCTGCTCGCTTTATCTGTAACACACACCGACTCGATTGTGCGCCTATCAGATCAGTATTATGGGCCTACCGAGTCCACGAGTGTTATGGAAACAAGCTGACCCGGGCCCTCATCAGTCGAAGCGGAAATTCGACATCGTGTCTCGGTTGATCGCGGACTCGAGCAGCATGCTGGCCCAATTTTGCGGGCTGAGAAAAGGCTCCAGAGTTGACCCAACGAAGATGGTCCTGTAGAAAATACAAGTTCGTTCGCGAGGATCGTGATCTGATATCTTTCTATACCTGAAGGACGATGAAAATATGAGAACAAGCCACATTAACGCGAACTGCTAACTAAAACGGTTCATGGAACGTTTCCGCCCACTCTAGTTTCTATGGTGTATGTTCAGGGACCTGCTTTTCGAAACGGCCTAAGAAAATTGAATTCGGTAAGAAGCTTGACCTTCGTGAGTGCTGCTTGTCTGAATGGAGGTTACGATGCCCCTCAAGGAGCGTTGAGCATCAATCTGATACTGGTCCATAAAACCACATAGAACTCAGTATTGATGGGCCTAGTCCCATGACAGTGCATATAGACGTCGACAACATCGGTAAAACCCTCATTGAGAGCAATCGCATTCGGATGCAGAGAGCAGTTTGTTCATACAACCATTTACTCGGATATATACCCGTACTTTAATGACCAAATTGTGTGACGTCCAGAAGGCAGAAACTGTGCGACATATTCTCACACATTTAGATTTCAGATTCCGGCACCTTAGATCAACCGTAGTCCCTACTGGCTAGCTCACGTCTTTACTTGGTGGCCTATTTCAGGGAGCCTGTTTGTGCGTGGATGCCCTTGTCCGTCGAGATACCATCGTGGAGCGCTGACCCCGCTATCCACATCCTGCTCTGCTCATTGTTACGCATACAGTTTAAAGCACGCCAAAATATATGCATGTAACTGAGAGAG
seq00023   TATAAGTATTCACTTGATCTTCGCGTTGAAGCCATAACGCTTTGGTCGGGGTATTCAACTTGGTTTGATCACACTCCGCCTAACAATTAGCAAATTGCTATGAGCCAGGCATACTATGTATCAATAATTTATCTGCCCAAATCCATGCTCGTATCGCGCGCACTCCTGGTCATGGGCCCTGGCCAAATTAGCTGGCTTGATGCGAGAACTAACACCTCGCCCTGAATGCGCGACCGGTCCTACGCTGAAGCGTATTGCCTTTAAGCGTCTAATTACTCGGATGCCGTTCTGAGCGGAATTCGCCACTTACAGGACGGTACGAGTCCTTTGTGCCGACGGAGTGCAGACGAAAGAAGTTCTGCGAACGAGCTATCAGGTCATGTACGACCCAGGTATAAACACGTTTCGGCTAGTATAATGTTTCTGGAAGCAGTGGCAGGGGAACCACCATTATGCACTTTGCTATTTTGACGTTTGGGTCTGATTACGAACCCTGGATTGTCCCGCTTTTGCGCTTCAAGGGAGTAATCGTCAAGGCAACCTATCACGTTTTAGCTACTCGGTAATCTTTATAGGTCACATCATGGTACCATGCTGGGGTCCGACGGGGTAGCCATACGAAAGACCTTGGCAATGGGAGAGTTCAATTAAAGACGTATGCTACAGAGCCGCAATATACTCGGGAAGCTGCCTGGCCCACCATCAAACGGCTGCCTTGATTAGTTTTATTTTACCAAAGCCCAAATGAGGCTATTGAGCTGTCACATCCCAAGAAGGGTAAGGGGCGTCTGTGTATTACAGATTGGATCCTGCTTAAACCTCCCCTGACCCTCGTTCCTCCTGGAACGAACTTCTGCCGGACGCAGGTCACATTTCGTGGACTCACCCGACTATCCATTTGCTCTGGGTTGGCCAGCTTGGAATGATGTAGCTAGTGACGCAAGCCTCGCCAATCCGAAGATCATATGACCCGGCATGTACCTGGAAACCTTAAATAATAGCGAACAAGTGATGCGCTTAGTTAGTGTGAGAACTAGCGGTATTGCAGTACCAGCAACGAACAAACCTCGGCCGCTTGCATCTAGGTCGGATCCGCCCAGCCCAACCTATCACGGCTGAGGGATGCAATATCAAACCATCTGGCATAAGTTTTGTCGAAATGTGTATCATTCAAACAACGTGGGAAGCTTCGACTGTTTATGCTCCCTGAATCGAACGAAGGGATCACGACACTGTCGTCCGGCGTACGAGGGTAACGTTCTGGTGCCCCCGAACAGAGGACGAAACTCAAAACTCGGTCAGGTCGGTATTATCTATCATACTCCAGAATGCTGCTCGCTTTATCTGTAACACACACCGACTCGATTGTGCGCCTATCAGATCAGTATTATGGGCCTACCGAGTCCACGAGTGTTATGGAAACAAGCTGACCCGGGCCCTCATCAGTCGAAGCGGAAATTCGACATCGTGTCTCGGTTGATCGCGGACTCGAGCAGCATGCTGGCCCAATTTTGCGGGCTGAGAAAAGGCTCCAGAGTTGACCCAACGAAGATGGTCCTGTAGAAAATACAAGTTCGTTCGCGAGGATCGTGATCTGATATCTTTCTATACCTGAAGGACGATGAAAATATGAGAACAAGCCACATTAACGCGAATTGCTAACTAAAACGGTTCATGGAACGTTTCCGCCCACTCTAGTTTCTATGGTGTATGTTCAGGGACCTGCTTTTCGAAACGGCCTAAGAAAATTGAATTCGGTAAGAAGCTTGACCTTCGTGAGTGCTGCTTGTCTGAATGGAGGTTACGATGCCCCTCAAGGAGCGTTGAGCATCAATCTGATACTGGTCCATAAAACCACATAGAACTCAGTATTGATGGGCCTAGTCCCATGACAGTGCATATAGACGTCGACAACATCGGTAAAACCCTCATTGAGAGCAATCGCATTCGGATGCAGAGAGCAGTTTGTTCATACAACCATTTACTCGGATATATACCCGTACTTTAATGACCAAATTGTGTGACGTCCAGAAGGCAGAAACTGTGCGACATATTCTCACACATTTAGATTTCAGATTCCGGCACCTTAGATCAACCGTAGTCCCTACTGGCTAGCTCACGTCTTTACTTGGTGGCCTATTTCAGGGAGCCTGTTTGTGCGTGGATGCCCTTGTCCGTCGAGATACCATCGTGGAGCGCTGACCCCGCTATCCACATCCTGCTCTGCTCATTGTTACGCATACAGTTTAAAGCACGCCAAAATATATGCATGTAACTGAGAGAG
seq00024   TATAAGTATTCACTTGTTCTTCGCGTTGAAGCCATAACGCTTTGGTCGGGGTATTCAACTTGGTTTGATCACACTCCGCCTAACAATTAGCAAATTGCTATGAGCCAGGCATACTATGTATCAATAATTTATCTGCCCAAATCCATGCTCGTATCGCGCGCACTCCTGGTCATGGGCCCTGGCCAAATTAGCTGGCTTGATGCGAGAACTAACACCTCGCCCTGAATGCGCGACCGGTCCTACGCTGAAGCGTATTGCCTTTAAGCGTCTAATTACTCGGATGCCGTTCTGAGCGGAATTCGCCACTTACAGGACGGTACGAGTCCTTTGTGCCGACGGAGTGCAGACGAAAGAAGTTCTGCGAACGAGCTATCAGGTCATGTACGACCCAGGTATAAACACGTTTCGGCTAGTATAATGTTTCTGGAAGCAGTGGCAGGGGAACCACCATTATGCACTTTGCTACTTTGACGTTTGGGTCTGATTACGAACCCTGGATTGTCCCGCTTTTGCGCTTCAAGGGAGTAATCGTCAAGGCAACCTATCACGTTTTAGCTACTCGGTAATCTTTATAGGTCACATCATGGTACCATGCTGGGGTCCGACGGGGTAGCCATACGAAAGACCTTGGCAATGGGAGAGTTCAATTAAAGACGTATGCTACAGAGCCGCAATATACTCGGGAAGCTGCCTGGCCCACCATCAAACGGCTGCCTTGATTAGTTTTATTTTACCAAAGCCCAAATGAGGCTATTGAGCTGTCACATCCCAAGAAGGGTAAGGGGCGTCTGTGTATTACAGATTGGATCCTGCTTAAACCTCCCCTGACCCTCGTTCCTCCTGGAACGAACTTCTGCCGGACGCAGGTCACATTTCGTGGACTCACCCGACTATCCATTTGCTCTGGGTTGGCCAGCTTGGAATGATGTAGCTAGTGACGCAAGCCTCGCCAATCCGAAGATCATATGACCCGGCATGTACCTGGAAACCTTAAATAATAGCGAACAAGTGATGCGCTTAGTTAGTGTGAGAACTAGCGGTATTGCAGTACCAGCAACGAACAAACCTCGGCCGCTTGCATCTAGGTCGGATCCGCCCAGCCCAACCTATCACGGCTGAGGGATGCAATATCAAACCATCTGGCATAAGTTTTGTCGAAATGTGTATCCTTCAAACAACGTGGGAAGCTTCGACTGTTTATGCTCCCTGAATCGAACGAAGGGATCACGACACTGTCGTCCGGCGTACGAGGGTAACGTTCTGGTGCCCCCGAACAGAGGACGAAACTCAAAACTCGGTCAGGTCGGTATTATCTATCATACTCCAGAATGCTGCTCGCTTTATCTGTAACACACACCGACTCGATTGTGCGCCTATCAGATCAGTATTATGGGCCTACCGAGTCCACGAGTGTTATGGAAACAAGCTGACCCGGGCCCTCATCAGTCGAAGCGGAAATTCGACATCGTGTCTCGGTTGATCGCGGACTCGAGCAGCATGCTGGCCCAATTTTGCGGGCTGAGAAAAGGCTCAAGAGTTGACGCAACGAAGATGGTCCTGTAGAAAATACAAGTTCGTTCGCGAGGATCGGGATCTGATATCTTTCTATACCTGAAGGACGATGAAAATATGAGAACAAGCCACATTAACGCGAACTGCTAACTAAAACGGTTCATGGAACGTTTCCGCCCACTCTAGTTTCTATGGTGTATGTTCAGGGACCTGCTTTTCGAAACGGCCTAAGAAAATTGAATTCGGTAAGAAGCTTGACCTTCGTGAGTGCTGCTTGTCTGAATGGAGGTTACGATGCCCCTCAAGGAGCGTTGAGCATCAATCTGATACTGGTCCATAAAACCACATAGAACTCAGTATTGATGGGCCTAGTCCCATGACAGTGCATATAGACGTCGACAACATCGGTAAAACCCTCATTGAGAGCAATCGCATTCGGATGCAGAGAGCAGTTTGTTCATACAACCATTTACTCGGATATATACCCGTACTTTAATGACCAAATTGTGTGACGTCCAGAAGGCAGAAACTGTGCGACATATTCTCACACATTTAGATTTCAGATTCCGGCACCTTAGATCAACCGTAGTCCCTACTGGCTAGCTCACGTCTTTACTTGGTGGCCTATTTCAGGGAGCCTGTTTGTGCGTGGATGCCCTTGTCCGTCGAGATACCATCGTGGAGCGCTGACCCCGCTATCCACATCCTGCTCTGCTCATTGTTACGCATACAGTTTAAAGCACGCCAAAATATATGCATGTAACTGAGAGAG
seq00025   TATAAGTATTCACTTGTTCTTCGCGTTGAAGCCATAACGCTTTGGTCGGGGTATTCAACTTGGTTTGATCACACTCCGCCTAACAATTAGCAAATTGCTATGAGCCAGGCATACTATGTATCAATAATTTATCTGCCCAAATCCATGCTCGTATCGCGCGCACTCCTGGTCATGGGCCCTGGCCAAATTAGCTGGCTTGATGCGAGAACTAACACCTCGCCCTGAATGCGCGACCGGTCCTACGCTGAAGCGTATTGCCTTTAAGCGTCTAATTACTCGGATGCCGTTCTGAGCGGAATTCGCCACTTACAGGACGGTACGAGTCCTTTGTGCCGACGGAGTGCAGACGAAAGAAGTTCTGCGAACGAGCTATCAGGTCATGTACGACCCAGGTATAAACACGTTTCGGCTAGTATAATGTTTCTGGAAGCAGTGGCAGGGGAACCACCATTATGCACTTTGCTACTTTGACGTTTGGGTCTGATTACGAACCCTGGATTGTCCCGCTTTTGCGCTTCAAGGGAGTAATCGTCAAGGCAACCTATCACGTTTTAGCTACTCGGTAATCTTTATAGGTCACATCATGGTACCATGCTGGGGTCCGACGGGGTAGCCATACGAAAGACCTTGGCAATGGGAGAGTTCAATTAAAGACGTATGCTACAGAGCCGCAATATACTCGGGAAGCTGCCTGGCCCACCATCAAACGGCTGCCTTGATTAGTTTTATTTTACCAAAGCCCAAATGAGGCTATTGAGCTGTCACATCCCAAGAAGGGTAAGGGGCGTCTGTGTATTACAGATTGGATCCTGCTTAAACCTCCCCTGACCCTCGTTCCTCCTGGAACGAACTTCTGCCGGACGCAGGTCACATTTCGTGGACTCACCCGACTATCCATTTGCTCTGGGTTGGCCAGCTTGGAATGATGTAGCTAGTGACGCAAGCCTCGCCAATCCGAAGATCATATGACCCGGCATGTACCTGGAAACCTTAAATAATAGCGAACAAGTGATGCGCTTAGTTAGTGTGAGAACTAGCGGTATTGCAGTACCAGCAACGAACAAACCTCGGCCGCTTGCATCTAGGTCGGATCCGCCCAGCCCAACCTATCACGGCTGAGGGATGCAATATCAAACCATCTGGCATAAGTTTTGTCGAAATGTGTATCCTTCAAACAACGTGGGAAGCTTCGACTGTTTATGCTCCCTGAATCGAACGAAGGGATCACGACACTGTCGTCCGGCGTACGAGGGTAACGTTCTGGTGCCCCCGAACAGAGGACGAAACTCAAAACTCGGTCAGGTCGGTATTATCTATCATACTCCAGAATGCTGCTCGCTTTATCTGTAACACACACCGACTCGATTGTGCGCCTATCAGATCAGTATTATGGGCCTACCGAGTCCACGAGTGTTATGGAAACAAGCTGACCCGGGCCCTCATCAGTCGAAGCGGAAATTCGACATCGTGTCTCGGTTGATCGCGGACTCGAGCAGCATGCTGGCCCAATTTTGCGGGCTGAGAAAAGGCTCCAGAGTTGACGCAACGAAGATGGTCCTGTAGAAAATACAAGTTCGTTCGCGAGGATCGGGATCTGATATCTTTCTATACCTGAAGGACGATGAAAATATGAGAACAAGCCACATTAACGCGAACTGCTAACTAAAACGGTTCATGGAACGTTTCCGCCCACTCTAGTTTCTATGGTGTATGTTCAGGGACCTGCTTTTCGAAACGGCCTAAGAAAATTGAATTCGGTAAGAAGCTTGACCTTCGTGAGTGCTGCTTGTCTGAATGGAGGTTACGATGCCCCTCAAGGAGCGTTGAGCATCAATCTGATACTGGTCCATAAAACCACATCGAACTCAGTATTGATGGGCCTAGTCCCATGACAGTGCATATAGACGTCGACAACATCGGTAAAACCCTCATTGAGAGCAATCGCATTCGGATGCAGAGAGCAGTTTGTTCATACAACCATTTACTCGGATATATACCCGTACTTTAATGACCAAATTGTGTGACGTCCAGAAGGCAGAAACTGTGCGACATATTCTCACACATTTAGATTTCAGATTCCGGCACCTTAGATCAACCGTAGTCCCTACTGGCTAGCTCACGTCTTTACTTGGTGGCCTATTTCAGGGAGCCTGTTTGTGCGTGGATGCCCTTGTCCGTCGAGATACCATCGTGGAGCGCTGACCCCGCTATCCACATCCTGCTCTGCTCATTGTTACGCATACAGTTTAAAGCACGCCAAAATATATGCATGTAACTGAGAGAG
seq00026   TATAAGTATTCACTTGTTCTTCGCGTTGAAGCCATAACGCTTTGGTCGGGGTATTCAACTTGGTTTGATCACACTCCGCCTAACAATTAGCAAATTGCTATGAGCCAGGCATACTATGTATCAATAATTTATCTGCCCAAATCCATGCTCGTATCGCGCGCACTCCTGGTCATGGGCCCTGGCCAAATTAGCTGGCTTGATGCGAGAACTAACACCTCGCCCTGAATGCGCGACCGGTCCTACGCTGAAGCGTATTGCCTTTAAGCGTCTAATTACTCGGATGCCGTTCTGAGCGGAATTCGCCACTTACAGGACGGTACGAGTCCTTTGTGCCGACGGAGTGCAGACGAAAGAAGTTCTGCGAACGAGCTATCAGGTCATGTACGACCCAGGTATAAACACGTTTCGGCTAGTATAATGTTTCTGGAAGCAGTGGCAGGGGAACCACCATTATGCACTTTGCTATTTTGACGTTTGGGTCTGATTACGAACCCTGGATTGTCCCGCTTTTGCGCTTCAAGGGAGTAATCGTCAAGGCAACCTATCACGTTTTAGCTACTCGGTAATCTTTATAGGTCACATCATGGTACCATGCTGGGGTCCGACGGGGTAGCCATACGAAAGACCTTGGCAATGGGAGAGTTCAATTAAAGACGTATGCTACAGAGCCGCAATATACTCGGGAAGCTGCCTGGCCCACCATCAAACGGCTGCCTTGATTAGTTTTATTTTACCAAAGCCCAAATGAGGCTATTGAGCTGTCACATCCCAAGAAGGGTAAGGGGCGTCTGTGTATTACAGATTGGATCCTGCTTAAACCTCCCCTGACCCTCGTTCCTCCTGGAACGAACTTCTGCCGGACGCAGGTCACATTTCGTGGACTCACCCGACTATCCATTTGCTCTGGGTTGGCCAGCTTGGAATGATGTAGCTAGTGACGCAAGCCTCGCCAATCCGAAGATCATATGACCCGGCATGTACCTGGAAACCTTAAATAATAGCGAACAAGTGATGCGCTTAGTTAGTGTGAGAACTAGCGGTATTGCAGTACCAGCAACGAACAAACCTCGGCCGCTTGCATCTAGGTCGGATCCGCCCAGCCCAACCTATCACGGCTGAGGGATGCAATATCAAACCATCTGGCATAAGTTTTGTCGAAATGTGTATCCTTCAAACAACGTGGGAAGCTTCGACTGTTTATGCTCCCTGAATCGAACGAAGGGATCACGACACTGTCGTCCGGCGTACGAGGGTAACGTTCTGGTGCCCCCGAACAGAGGACGAAACTCAAAACTCGGTCAGGTCGGTATTATCTATCATACTCCAGAATGCTGCTCGCTTTATCTGTAACACACACCGACTCGATTGTGCGCCTATCAGATCAGTATTATGGGCCTACCGAGTCCACGAGTGTTATGGAAACAAGCTGACCCGGGCCCTCATCAGTCGAAGCGGAAATTCGACATCGTGTCTCGGTTGATCGCGGACTCGAGCAGCATGCTGGCCCAATTTTGCGGGCTGAGAAAAGGCTCCAGAGTTCACGCAACGAAGATGGTCCTGTAGAAAATACAAGTTCGTTCGCGAGGATCGTGATCTGATATCTTTCTATACCTGAAGGACGATGAAAATATGAGAACAAGCCACATTAACGCGAACTGCTAACTAAAACGGTTCATGGAACGTTTCCGCCCACTCTAGTTTCTATGGTGTATGTTCAGGGACCTGCTTTTCGAAACGGCCTAAGAAAATTGAATTCGGTAAGAAGCTTGACCTTCGTGAGTGCTGCTTGTCTGAATGGAGGTTACGATGCCCCTCAAGGAGCGTTGAGCATCAATCTGATACTGGTCCATAAAACCACATAGAACTCAGTATTGATGGGCCTAGTCCCATGACAGTGCATATAGACGTCGACAACATCGGTAAAACCCTCATTGAGAGCAATCGCATTCGGATGCAGAGAGCAGTTTGTTCATACAACCATTTACTCGGATATATACCCGTACTTTAATGACCAAATTGTGTGACGTCCAGAAGGCAGAAACTGTGCGACATATTCTCACACATTTAGATTTCAGATTCCGGCACCTTAGATCAACCGTAGTCCCTACTGGCTAGCTCACGTCTTTACTTGGTGGCCTATTTCAGGGAGCCTGTTTGTGCGTGGATGCCCTTGTCCGTCGAGATACCATCGTGGAGCGCTGACCCCGCTATCCACATCCTGCTCTGCTCATTGTTACGCATACAGTTTAAAGCACGCCAAAATATATGCATGTAACTGAGAGAG
seq00027   TATAAGTATTCACTTGTTCTTCGCGTTGAAGCCATAACGCTTTGGTCGGGGTATTCAACTTGGTTTGATCACACTCCGCCTAACAATTAGCAAATTGCTATGAGCCAGGCATACTATGTATCAATAATTTATCTGCCCAAATCCATGCTCGTATCGCGCGCACTCCTGGTCATGGGCCCTGGCCAAATTAGCTGGCTTGATGCGAGAACTAACACCTCGCCCTGAATGCGCGACCGGTCCTACGCTGAAGCGTATTGCCTTTAAGCGTCTAATTACTCGGATGCCGTTCTGAGCGGAATTCGCCACTTACAGGACGGTACGAGTCCTTTGTGCCGACGGAGTGCAGACGAAAGAAGTTCTGCGAACGAGCTATCAGGTCATGTACGACCCAGGTATAAACACGTTTCGGCTAGTATAATGTTTCTGGAAGCAGTGGCAGGGGAACCACCATTATGCACTTTGCTATTTTGACGTTTGGGTCTGATTACGAACCCTGGATTGTCCCGCTTTTGCGCTTCAAGGGAGTAATCGTCAAGGCAACCTATCACGTTTTAGCTACTCGGTAATCTTTATAGGTCACATCATGGTACCATGCTGGGGTCCGACGGGGTAGCCATACGAAAGACCTTGGCAATGGGAGAGCTCAATTAAAGACGTATGCTACAGAGCCGCAATATACTCGGGAAGCTGCCTGGCCCACCATCAAACGGCTGCCTTGATTAGTTTTATTTTACCAAAGCCCAAATGAGGCTATTGAGCTGTCACATCCCAAGAAGGGTAAGGGGCGTCTGTGTATTACAGATTGGATCCTGCTTAAACCTCCCCTGACCCTCGTTCCTCCTGGAACGAACTTCTGCCGGACGCAGGTCACATTTCGTGGACTCACCCGACTATCCATTTGCTCTGGGTTGGCCAGCTTGGAATGATGTAGCTAGTGACGCAAGCCTCGCCAATCCGAAGATCATATGACCCGGCATGTACCTGGAAACCTTAAATAATAGCGAACAAGTGATGCGCTTAGTTAGTGTGAGAACTAGCGGTATTGCAGTACCAGCAACGAACAAACCTCGGCCGCTTGCATCTAGGTCGGATCCGCCCAGCCCAACCTATCACGGCTGAGGGATGCAATATCAAACCATCTGGCATAAGTTTTGTCGAAATGTGTATCCTTCAAACAACGTGGGAAGCTTCGACTGTTTATGCTCCCTGAATCGAACGAAGGGATCACGACACTGTCGTCCGGCGTACGAGGGTAACGTTCTGGTGCCCCCGAACAGAGGACGAAACTCAAAACTCGGTCAGGTCGGTATTATCTATCATACTCCAGAATGCTGCTCGCTTTATCTGTAACACACACCGACTCGATTGTGCGCCTATCAGATCAGTATTATGGGCCTACCGAGTCCACGAGTGTTATGGAAACAAGCTGACCCGGGCCCTCATCAGTCGAAGCGGAAATTCGACATCGTGTCTCGGTTGATCGCGGACTCGAGCAGCATGCTGGCCCAATTTTGCGGGCTGAGAAAAGGCTCCAGAGTTGACGCAACGAAGATGGTCCTGTAGAAAATACAAGTTCGTTCGCGAGGATCGTGATCTGATATCTTTCTATACCTGAAGGACGATGAAAATATGAGAACAAGCCACATTAACGCGAACTGCTAACTAAAAAGGTTCATGGAACGTTTCCGCCCACTCTAGTTTCTATGGTGTATGTTCAGGGACCTGCTTTTCGAAACGGCCTAAGAAAATTGAATTCGGTAAGAAGCTTGACCTTCGTGAGTGCTGCTTGTCTGAATGGAGGTTACGATGCCCCTCAAGGAGCGTTGAGCATCAATCTGATACTGGTCCATAAAACCACATAGAACTCAGTATTGATGGGCCTAGTCCCATGACAGTGCATATAGACGTCGACAACATCGGTAAAACCCTCATTGAGAGCAATCGCATTCGGATGCAGAGAGCAGTTTGTTCATACAACCATTTACTCGGATATATACCCGTACTTTAATGACCAAATTGTGTGACGTCCAGAAGGCAGAAACTGTGCGACATATTCTCACACATTTAGATATCAGATTCCGGCACCTTAGATCAACCGTAGTCCCTACTGGCTAGCTCACGTCTTTACTTGGTGGCCTATTTCAGGGAGCCTGTTTGTGCGTGGATGCCCTTGTCCGTCGAGATACCATCGTGGAGCGCTGACCCCGCTATCCACATCCTGCTCTGCTCATTGTTACGCATACAGTTTAAAGCACGCCAAAATATATGCATGTAACTGAGAGAG
seq00028   TATAAGTATTCACTTGTTCTTCGCGTTGAAGCCATAACGCTTTGGTCGGGGTATTCAACTTGGTTTGATCACACTCCGCCTAACAATTAGCAAATTGCTATGAGCCAGGCATACTATGTATCAATAATTTATCTGCCCAAATCCATGCTCGTATCGCGCGCACTCCTGGTCATGGGCCCTGGCCAAATTAGCTGGCTTGATGCGAGAACTAACACCTCGCCCTGAATGCGCGACCGGTCCTACGCTGAAGCGTATTGCCTTTAAGCGTCTAATTACTCGGATGCCGTTCTGAGCGGAATTCGCCACTTACAGGACGGTACGAGTCCTTTGTGCCGACGGAGTGCAGACGAAAGAAGTTCTGCGAACGAGCTATCAGGTCATGTACGACCCAGGTATAAACACGTTTCGGCTAGTATAATGTTTCTGGAAGCAGTGGCAGGGGAACCACCATTATGCACTTTGCTATTTTGACGTTTGGGTCTGATTACGAACCCTGGATTGTCCCGCTTTTGCGCTTCAAGGGAGTAATCGTCAAGGCAACCTATCACGTTTTAGCTACTCGGTAATCTTTATAGGTCACATCATGGTACCATGCTGGGGTCCGACGGGGTAGCCATACGAAAGACCTTGGCAATGGGAGAGCTCAATTAAAGACGTATGCTACAGAGCCGCAATATACTCGGGAAGCTGCCTGGCCCACCATCAAACGGCTGCCTTGATTAGTTTTATTTTACCAAAGCCCAAATGAGGCTATTGAGCTGTCACATCCCAAGAAGGGTAAGGGGCGTCTGTGTATTACAGATTGGATCCTGCTTAAACCTCCCCTGACCCTCGTTCCTCCTGGAACGAACTTCTGCCGGACGCAGGTCACATTTCGTGGACTCACCCGACTATCCATTTGCTCTGGGTTGGCCAGCTTGGAATGATGTAGCTAGTGACGCAAGCCTCGCCAATCCGAAGATCATATGACCCGGCATGTACCTGGAAACCTTAAATAATAGCGAACAAGTGATGCGCTTAGTTAGTGTGAGAACTAGCGGTATTGCAGTACCAGCAACGAACAAACCTCGGCCGCTTGCATCTAGGTCGGATCCGCCCAGCCCAACCTATCACGGCTGAGGGATGCAATATCAAACCATCTGGCATAAGTTTTGTCGAAATGTGTATCCTTCAAACAACGTGGGAAGCTTCGACTGTTTATGCTCCCTGAATCGAACGAAGGGATCACGACACTGTCGTCCGGCGTACGAGGGTAACGTTCTGGTGCCCCCGAACAGAGGACGAAACTCAAAACTCGGTCAGGTCGGTATTATCTATCATACTCCAGAATGCTGCTCGCTTTATCTGTAACACACACCGACTCGATTGTGCGCCTATCAGATCAGTATTATGGGCCTACCGAGTCCACGAGTGTTATGGAAACAAGCTGACCCGGGCCCTCATCAGTCGAAGCGGAAATTCGACATCGTGTCTCGGTTGATCGCGGACTCGAGCAGCATGCTGGCCCAATTTTGCGGGCTGAGAAAAGGCTCCAGAGTTGACCCAACGAAGATGGTCCTGTAGAAAATACAAGTTCGTTCGCGAGGATCGTGATCTGATATCTTTCTATACCTGAAGGACGATGAAAATATGAGAACAAGCCACATTAACGCGAATTGCTAACTAAAACGGTTCATGGAACGTTTCCGCCCACTCTAGTTTCTATGGTGTATGTTCAGGGACCTGCTTTTCGAAACGGCCTAAGAAAATTGAATTCGGTAAGAAGCTTGACCTTCGTGAGTGCTGCTTGTCTGAATGGAGGTTACGATGCCCCTCAAGGAGCGTTGAGCATCAATCTGATACTGGTCCATAAAACCACATAGAACTCAGTATTGATGGGCCTAGTCCCATGACAGTGCATATAGACGTCGACAACATCGGTAAAACCCTCATTGAGAGCAATCGCATTCGGATGCAGAGAGCAGTTTGTTCATACAACCATTTACTCGGATATATACCCGTACTTTAATGACCAAATTGTGTGACGTCCAGAAGGCAGAAACTGTGCGACATATTCTCACACATTTAGATTTCAGATTCCGGCACCTTAGATCAACCGTAGTCCCTACTGGCTAGCTCACGTCTTTACTTGGTGGCCTATTTCAGGGAGCCTGTTTGTGCGTGGATGCCCTTGTCCGTCGAGATACCATCGTGGAGCGCTGACCCCGCTATCCACATCCTGCTCTGCTCATTGTTACGCATACAGTTTAAAGCACGCCAAAATATATGCATGTAACTGAGAGAG
seq00029   TATAAGTATTCACTTGTTCTTCGCGTTGAAGCCATAACGCTTTGGTCGGGGTATTCAACTTGGTTTGATCACACTCCGCCTAACAATTAGCAAATTGCTATGAGCCAGGCATACTATGTATCAATAATTTATCTGCCCAAATCCATGCTCGTATCGCGCGCACTCCTGGTCATGGGCCCTGGCCAAATTAGCTGGCTTGATGCGAGAACTAACACCTCGCCCTGAATGCGCGACCGGTCCTACGCTGAAGCGTATTGCCTTTAAGCGTCTAATTACTCGGATGCCGTTCTGAGCGGAATTCGCCACTTACAGGACGGTACGAGTCCTTTGTGCCGACGGAGTGCAGACGAAAGAAGTTCTGCGAACGAGCTATCAGGTCATGTACGACCCAGGTATAAACACGTTTCGGCTAGTATAATGTTTCTGGAAGCAGTGGCAGGGGAACCACCATTATGCACTTTGCTATTTTGACGTTTGGGTCTGATTACGAACCCTGGATTGTCCCGCTTTTGCGCTTCAAGGGAGTAATCGTCAAGGCAACCTATCACGTTTTAGCTACTCGGTAATCTTTATAGGTCACATCATGGTACCATGCTGGGGTCCGACGGGGTAGCCATACGAAAGACCTTGGCAATGGGAGAGCTCAATTAAAGACGTATGCTACAGAGCCGCAATATACTCGGGAAGCTGCCTGGCCCACCATCAAACGGCTGCCTTGATTAGTTTTATTTTACCAAAGCCCAAATGAGGCTATTGAGCTGTCACATCCCAAGAAGGGTAAGGGGCGTCTGTGTATTACAGATTGGATCCTGCTTAAACCTCCCCTGACCCTCGTTCCTCCTGGAACGAACTTCTGCCGGACGCAGGTCACATTTCGTGGACTCACCCGACTATCCATTTGCTCTGGGTTGGCCAGCTTGGAATGATGTAGCTAGTGACGCAAGCCTCGCCAATCCGAAGATCATATGACCCGGCATGTACCTGGAAACCTTAAATAATAGCGAACAAGTGATGCGCTTAGTTAGTGTGAGAACTAGCGGTATTGCAGTACCAGCAACGAACAAACCTCGGCCGCTTGCATCTAGGTCGGATCCGCCCAGCCCAACCTATCACGGCTGAGGGATGCAATATCAAACCATCTGGCATAAGTTTTGTCGAAATGTGTATCCTTCAAACAACGTGGGAAGCTTCGACTGTTTATGCTCCCTGAATCGAACGAAGGGATCACGACACTGTCGTCCGGCGTACGAGGGTAACGTTCTGGTGCCCCCGAACAGAGGACGAAACTCAAAACTCGGTCAGGTCGGTATTATCTATCATACTCCAGAATGCTGCTCGCTTTATCTGTAACACACACCGACTCGATTGTGCGCCTATCAGATCAGTATTATGGGCCTACCGAGTCCACGAGTGTTATGGAAACAAGCTGACCCGGGCCCTCATCAGTCGAAGCGGAAATTCGACATCGTGTCTCGGTTGATCGCGGACTCGAGCAGCATGCTGGCCCAATTTTGCGGGCTGAGAAAAGGCTCCAGAGTTGACCCAACGAAGATGGTCCTGTAGAAAATACAAGTTCGTTCGCGAGGATCGTGATCTGATATCTTTCTATACCTGAAGGACGATGAAAATATGAGAACAAGCCACATTAACGCGAATTGCTAACTAAAACGGTTCATGGAACGTTTCCGCCCACTCTAGTTTCTATGGTGTATGTTCAGGGACCTGCTTTTCGAAACGGCCTAAGAAAATTGAATTCGGTAAGAAGCTTGACCTTCGTGAGTGCTGCTTGTCTGAATGGAGGTTACGATGCCCCTCAAGGAGCGTTGAGCATCAATCTGATACTGGTCCATAAAACCACATAGAACTCAGTATTGATGGGCCTAGTCCCATGACAGTGCATATAGACGTCGACAACATCGGTAAAACCCTCATTGAGAGCAATCGCATTCGGATGCAGAGAGCAGTTTGTTCATACAACCATTTACTCGGATATATACCCGTACTTTAATGACCAAATTGTGTGACGTCCAGAAGGCAGAAACTGTGCGACATATTCTCACACATTTAGATTTCAGATTCCGGCACCTTAGATCAACCGTAGTCCCTACTGGCTAGCTCACGTCTTTACTTGGTGGCCTATTTCAGGGAGCCTGTTTGTGCGTGGATGCCCTTGTCCGTCGAGATACCATCGTGGAGCGCTGACCCCGCTATCCACATCCTGCTCTGCTCATTGTTACGCATACAGTTTAAAGCACGCCAAAATATATGCATGTAACTGAGAGAG
seq00030   TATAAGTATTCACTTGTTCTTCGCGTTGAAGCCATAACGCTTTGGTCGGGGTATTCAACTTGGTTTGATCACACTCCGCCTAACAATTAGCAAATTGCTATGAGCCAGGCATACTATGTATCAATAATTTATCTGCCCAAATCCATGCTCGTATCGCGCGCACTCCTGGTCATGGGCCCTGGCCAAATTAGCTGGCTTGATGCGAGAACTAACACCTCGCCCTGAATGCGCGACCGGTCCTACGCTGAAGCGTATTGCCTTTAAGCGTCTAATTACTCGGATGCCGTTCTGAGCGGAATTCGCCACTTACAGGACGGTACGAGTCCTTTGTGCCGACGGAGTGCAGACGAAAGAAGTTCTGCGAACGAGCTATCAGGTCATGTACGACCCAGGTATAAACACGTTTCGGCTAGTATAATGTTTCTGGAAGCAGTGGCAGGGGAACCACCATTATGCACTTTGCTACTTTGACGTTTGGGTCTGATTACGAACCCTGGATTGTCCCGCTTTTGCGCTTCAAGGGAGTAATCGTCAAGGCAACCTATCACGTTTTAGCTACTCGGTAATCTTTATAGGTCACATCATGGTACCATGCTGGGGTCCGACGGGGTAGCCATACGAAAGACCTTGGCAATGGGAGAGTTCAATTAAAGACGTATGCTACAGAGCCGCAATATACTCGGGAAGCTGCCTGGCCCACCATCAAACGGCTGCCTTGATTAGTTTTATTTTACCAAAGCCCAAATGAGGCTATTGAGCTGTCACATCCCAAGAAGGGTAAGGGGCGTCTGTGTATTACAGATTGGATCCTGCTTAAACCTCCCCTGACCCTCGTTCCTCCTGGAACGAACTTCTGCCGGACGCAGGTCACATTTCGTGGACTCACCCGACTATCCATTTGCTCTGGGTTGGCCAGCTTGGAATGATGTAGCTAGTGACGCAAGCCTCGCCAATCCGAAGATCATATGACCCGGCATGTACCTGGAAACCTTAAATAATAGCGAACAAGTGATGCGCTTAGTTAGTGTGAGAACTAGCGGTATTGCAGTACCAGCAACGAACAAACCTCGGCCGCTTGCATCTAGGTCGGATCCGCCCAGCCCAACCTATCACGGCTGAGGGATGCAATATCAAACCATCTGGCATAAGTTTTGTCGAAATGTGTATCCTTCAAACAACGTGGGAAGCTTCGACTGTTTATGCTCCCTGAATCGAACGAAGGGATCACGACACTGTCGTCCGGCGTACGAGGGTAACGTTCTGGTGCCCCCGAACAGAGGACGAAACTCAAAACTCGGTCAGGTCGGTATTATCTATCATACTCCAGAATGCTGCTCGCTTTATCTGTAACACACACCGACTCGATTGTGCGCCTATCAGATCAGTATTATGGGCCTACCGAGTCCACGAGTGTTATGGAAACAAGCTGACCCGGGCCCTCATCAGTCGAAGCGGAAATTCGACATCGTGTCTCGGTTGATCGCGGACTCGAGCAGCATGCTGGCCCAATTTTGCGGGCTGAGAAAAGGCTCCAGAGTTGACGCAACGAAGATGGTCCTGTAGAAAATACAAGTTCGTTCGCGAGGATCGGGATCTGATATCTTTCTATACCTGAAGGACGATGAAAATATGAGAACAAGCCACATTAACGCGAACTGCTAACTAAAACGGTTCATGGAACGTTTCCGCCCACTCTAGTTTCTATGGTGTATGTTCAGGGACCTGCTTTTCGAAACGGCCTAAGAAAATTGAATTCGGTAAGAAGCTTGACCTTCGTGAGTGCTGCTTGTCTGAATGGAGGTTACGATGCCCCTCAAGGAGCGTTGAGCATCAATCTGATACTGGTCCATAAAACCACATCGAACTCAGTATTGATGGGCCTAGTCCCATGACAGTGCATATAGACGTCGACAACATCGGTAAAACCCTCATTGAGAGCAATCGCATTCGGATGCAGAGAGCAGTTTGTTCATACAACCATTTACTCGGATATATACCCGTACTTTAATGACCAAATTGTGTGACGTCCAGAAGGCAGAAACTGTGCGACATATTCTCACACATTTAGATTTCAGATTCCGGCACCTTAGATCAACCGTAGTCCCTACTGGCTAGCTCACGTCTTTACTTGGTGGCCTATTTCAGGGAGCCTGTTTGTGCGTGGATGCCCTTGTCCGTCGAGATACCATCGTGGAGCGCTGACCCCGCTATCCACATCCTGCTCTGCTCATTGTTACGCATACAGTTTAAAGCACGCCAAAATATATGCATGTAACTGAGAGAG
seq00031   TATAAGTATTCACTTGTTCTTCGCGTTGAAGCCATAACGCTTTGGTCGGGGTATTCAACTTGGTTTGATCACACTCCGCCTAACAATTAGCAAATTGCTATGAGCCAGGCATACTATGTATCAATAATTTATCTGCCCAAATCCATGCTCGTATCGCGCGCACTCCTGGTCATGGGCCCTGGCCAAATTAGCTGGCTTGATGCGAGAACTAACACCTCGCCCTGAATGCGCGACCGGTCCTACGCTGAAGCGTATTGCCTTTAAGCGTCTAATTACTCGGATGCCGTTCTGAGCGGAATTCGCCACTTACAGGACGGTACGAGTCCTTTGTGCCGACGGAGTGCAGACGAAAGAAGTTCTGCGAACGAGCTATCAGGTCATGTACGACCCAGGTATAAACACGTTTCGGCTAGTATAATGTTTCTGGAAGCAGTGGCAGGGGAACCACCATTATGCACTTTGCTATTTTGACGTTTGGGTCTGATTACGAACCCTGGATTGTCCCGCTTTTGCGCTTCAAGGGAGTAATCGTCAAGGCAACCTATCACGTTTTAGCTACTCGGTAATCTTTATAGGTCACATCATGGTACCATGCTGGGGTCCGACGGGGTAGCCATACGAAAGACCTTGGCAATGGGAGAGCTCAATTAAAGACGTATGCTACAGAGCCGCAATATACTCGGGAAGCTGCCTGGCCCACCATCAAACGGCTGCCTTGATTAGTTTTATTTTACCAAAGCCCAAATGAGGCTATTGAGCTGTCACATCCCAAGAAGGGTAAGGGGCGTCTGTGTATTACAGATTGGATCCTGCTTAAACCTCCCCTGACCCTCGTTCCTCCTGGAACGAACTTCTGCCGGACGCAGGTCACATTTCGTGGACTCACCCGACTATCCATTTGCTCTGGGTTGGCCAGCTTGGAATGATGTAGCTAGTGACGCAAGCCTCGCCAATCCGAAGATCATATGACCCGGCATGTACCTGGAAACCTTAAATAATAGCGAACAAGTGATGCGCTTAGTTAGTGTGAGAACTAGCGGTATTGCAGTACCAGCAACGAACAAACCTCGGCCGCTTGCATCTAGGTCGGATCCGCCCAGCCCAACCTATCACGGCTGAGGGATGCAATATCAAACCATCTGGCATAAGTTTTGTCGAAATGTGTATCCTTCAAACAACGTGGGAAGCTTCGACTGTTTATGCTCCCTGAATCGAACGAAGGGATCACGACACTGTCGTCCGGCGTACGAGGGTAACGTTCTGGTGCCCCCGAACAGAGGACGAAACTCAAAACTCGGTCAGGTCGGTATTATCTATCATACTCCAGAATGCTGCTCGCTTTATCTGTAACACACACCGACTCGATTGTGCGCCTATCAGATCAGTATTATGGGCCTACCGAGTCCACGAGTGTTATGGAAACAAGCTGACCCGGGCCCTCATCAGTCGAAGCGGAAATTCGACATCGTGTCTCGGTTGATCGCGGACTCGAGCAGCATGCTGGCCCAATTTTGCGGGCTGAGAAAAGGCTCCAGAGTTGACGCAACGAAGATGGTCCTGTAGAAAATACAAGTTCGTTCGCGAGGATCGTGATCTGATATCTTTCTATACCTGAAGGACGATGAAAATATGAGAACAAGCCACATTAACGCGAACTGCTAACTAAAAAGGTTCATGGAACGTTTCCGCCCACTCTAGTTTCTATGGTGTATGTTCAGGGACCTGCTTTTCGAAACGGCCTAAGAAAATTGAATTCGGTAAGAAGCTTGACCTTCGTGAGTGCTGCTTGTCTGAATGGAGGTTACGATGCCCCTCAAGGAGCGTTGAGCATCAATCTGATACTGGTCCATAAAACCACATAGAACTCAGTATTGATGGGCCTAGTCCCATGACAGTGCATATAGACGTCGACAACATCGGTAAAACCCTCATTGAGAGCAATCGCATTCGGATGCAGAGAGCAGTTTGTTCATACAACCATTTACTCGGATATATACCCGTACTTTAATGACCAAATTGTGTGACGTCCAGAAGGCAGAAACTGTGCGACATATTCTCACACATTTAGATATCAGATTCCGGCACCTTAGATCAACCGTAGTCCCTACTGGCTAGCTCACGTCTTTACTTGGTGGCCTATTTCAGGGAGCCTGTTTGTGCGTGGATGCCCTTGTCCGTCGAGATACCATCGTGGAGCGCTGACCCCGCTATCCACATCCTGCTCTGCTCATTGTTACGCATACAGTTTAAAGCACGCCAAAATATATGCATGTAACTGAGAGAG
seq00032   TATAAGTATTCACTTGTTCTTCGCGTTGAAGCCATAACGCTTTGGTCGGGGTATTCAACTTGGTTTGATCACACTCCGCCTAACAATTAGCAAATTGCTATGAGCCAGGCATACTATGTATCAATAATTTATCTGCCCAAATCCATGCTCGTATCGCGCGCACTCCTGGTCATGGGCCCTGGCCAAATTAGCTGGCTTGATGCGAGAACTAACACCTCGCCCTGAATGCGCGACCGGTCCTACGCTGAAGCGTATTGCCTTTAAGCGTCTAATTACTCGGATGCCGTTCTGAGCGGAATTCGCCACTTACAGGACGGTACGAGTCCTTTGTGCCGACGGAGTGCAGACGAAAGAAGTTCTGCGAACGAGCTATCAGGTCATGTACGACCCAGGTATAAACACGTTTCGGCTAGTATAATGTTTCTGGAAGCAGTGGCAGGGGAACCACCATTATGCACTTTGCTACTTTGACGTTTGGGTCTGATTACGAACCCTGGATTGTCCCGCTTTTGCGCTTCAAGGGAGTAATCGTCAAGGCAACCTATCACGTTTTAGCTACTCGGTAATCTTTATAGGTCACATCATGGTACCATGCTGGGGTCCGACGGGGTAGCCATACGAAAGACCTTGGCAATGGGAGAGTTCAATTAAAGACGTATGCTACAGAGCCGCAATATACTCGGGAAGCTGCCTGGCCCACCATCAAACGGCTGCCTTGATTAGTTTTATTTTACCAAAGCCCAAATGAGGCTATTGAGCTGTCACATCCCAAGAAGGGTAAGGGGCGTCTGTGTATTACAGATTGGATCCTGCTTAAACCTCCCCTGACCCTCGTTCCTCCTGGAACGAACTTCTGCCGGACGCAGGTCACATTTCGTGGACTCACCCGACTATCCATTTGCTCTGGGTTGGCCAGCTTGGAATGATGTAGCTAGTGACGCAAGCCTCGCCAATCCGAAGATCATATGACCCGGCATGTACCTGGAAACCTTAAATAATAGCGAACAAGTGATGCGCTTAGTTAGTGTGAGAACTAGCGGTATTGCAGTACCAGCAACGAACAAACCTCGGCCGCTTGCATCTAGGTCGGATCCGCCCAGCCCAACCTATCACGGCTGAGGGATGCAATATCAAACCATCTGGCATAAGTTTTGTCGAAATGTGTATCCTTCAAACAACGTGGGAAGCTTCGACTGTTTATGCTCCCTGAATCGAACGAAGGGATCACGACACTGTCGTCCGGCGTACGAGGGTAACGTTCTGGTGCCCCCGAACAGAGGACGAAACTCAAAACTCGGTCAGGTCGGTATTATCTATCATACTCCAGAATGCTGCTCGCTTTATCTGTAACACACACCGACTCGATTGTGCGCCTATCAGATCAGTATTATGGGCCTACCGAGTCCACGAGTGTTATGGAAACAAGCTGACCCGGGCCCTCATCAGTCGAAGCGGAAATTCGACATCGTGTCTCGGTTGATCGCGGACTCGAGCAGCATGCTGGCCCAATTTTGCGGGCTGAGAAAAGGCTCCAGAGTTGACGCAACGAAGATGGTCCTGTAGAAAATACAAGTTCGTTCGCGAGGATCGTGATCTGATATCTTTCTATACCTGAAGGACGATGAAAATATGAGAACAAGCCACATTAACGCGAACTGCTAACTAAAACGGTTCATGGAACGTTTCCGCCCACTCTAGTTTCTATGGTGTATGTTCAGGGACCTGCTTTTCGAAACGGCCTAAGAAAATTGAATTCGGTAAGAAGCTTGACCTTCGTGAGTGCTGCTTGTCTGAATGGAGGTTACGATGCCCCTCAAGGAGCGTTGAGCATCAATCTGATACTGGTCCATAAAACCACATAGAACTCAGTATTGATGGGCCTAGTCCCATGACAGTGCATATAGACGTCGACAACATCGGTAAAACCCTCATTGAGAGCAATCGCATTCGGATGCAGAGAGCAGTTTGTTCATACAACCATTTACTCGGATATATACCCGTACTTTAATGACCAAATTGTGTGACGTCCAGAAGGCAGAAACTGTGCGACATATTCTCACACATTTAGATTTCAGATTCCGGCACCTTAGATCAACCGTAGTCCCTACTGGCTAGCTCACGTCTTTACTTGGTGGCCTATTTCAGGGAGCCTGTTTGTGCGTGGATGCCCTTGTCCGTCGAGATACCATCGTGGAGCGCTGACCCCGCTATCCACATCCTGCTCTGCTCATTGTTACGCATACAGTTTAAAGCACGCCAAAATATATGCATGTAACTGAGAGAG
seq00033   TATAAGTATTCACTTGTTCTTCGCGTTGAAGCCATAACGCTTTGGTCGGGGTATTCAACTTGGTTTGATCACACTCCGCCTAACAATTAGCAAATTGCTATGAGCCAGGCATACTATGTATCAATAATTTATCTGCCCAAATCCATGCTCGTATCGCGCGCACTCCTGGTCATGGGCCCTGGCCAAATTAGCTGGCTTGATGCGAGAACTAACACCTCGCCCTGAATGCGCGACCGGTCCTACGCTGAAGCGTATTGCCTTTAAGCGTCTAATTACTCGGATGCCGTTCTGAGCGGAATTCGCCACTTACAGGACGGTACGAGTCCTTTGTGCCGACGGAGTGCAGACGAAAGAAGTTCTGCGAACGAGCTATCAGGTCATGTACGACCCAGGTATAAACACGTTTCGGCTAGTATAATGTTTCTGGAAGCAGTGGCAGGGGAACCACCATTATGCACTTTGCTATTTTGACGTTTGGGTCTGATTACGAACCCTGGATTGTCCCGCTTTTGCGCTTCAAGGGAGTAATCGTCAAGGCAACCTATCACGTTTTAGCTACTCGGTAATCTTTATAGGTCACATCATGGTACCATGCTGGGGTCCGACGGGGTAGCCATACGAAAGACCTTGGCAATGGGAGAGCTCAATTAAAGACGTATGCTACAGAGCCGCAATATACTCGGGAAGCTGCCTGGCCCACCATCAAACGGCTGCCTTGATTAGTTTTATTTTACCAAAGCCCAAATGAGGCTATTGAGCTGTCACATCCCAAGAAGGGTAAGGGGCGTCTGTGTATTACAGATTGGATCCTGCTTAAACCTCCCCTGACCCTCGTTCCTCCTGGAACGAACTTCTGCCGGACGCAGGTCACATTTCGTGGACTCACCCGACTATCCATTTGCTCTGGGTTGGCCAGCTTGGAATGATGTAGCTAGTGACGCAAGCCTCGCCAATCCGAAGATCATATGACCCGGCATGTACCTGGAAACCTTAAATAATAGCGAACAAGTGATGCGCTTAGTTAGTGTGAGAACTAGCGGTATTGCAGTACCAGCAACGAACAAACCTCGGCCGCTTGCATCTAGGTCGGATCCGCCCAGCCCAACCTATCACGGCTGAGGGATGCAATATCAAACCATCTGGCATAAGTTTTGTCGAAATGTGTATCCTTCAAACAACGTGGGAAGCTTCGACTGTTTATGCTCCCTGAATCGAACGAAGGGATCACGACACTGTCGTCCGGCGTACGAGGGTAACGTTCTGGTGCCCCCGAACAGAGGACGAAACTCAAAACTCGGTCAGGTCGGTATTATCTATCATACTCCAGAATGCTGCTCGCTTTATCTGTAACACACACCGACTCGATTGTGCGCCTATCAGATCAGTATTATGGGCCTACCGAGTCCACGAGTGTTATGGAAACAAGCTGACCCGGGCCCTCATCAGTCGAAGCGGAAATTCGACATCGTGTCTCGGTTGATCGCGGACTCGAGCAGCATGCTGGCCCAATTTTGCGGGCTGAGAAAAGGCTCCAGAGTTGACCCAACGAAGATGGTCCTGTAGAAAATACAAGTTCGTTCGCGAGGATCGTGATCTGATATCTTTCTATACCTGAAGGACGATGAAAATATGAGAACAAGCCACATTAACGCGAATTGCTAACTAAAACGGTTCATGGAACGTTTCCGCCCACTCTAGTTTCTATGGTGTATGTTCAGGGACCTGCTTTTCGAAACGGCCTAAGAAAATTGAATTCGGTAAGAAGCTTGACCTTCGTGAGTGCTGCTTGTCTGAATGGAGGTTACGATGCCCCTCAAGGAGCGTTGAGCATCAATCTGATACTGGTCCATAAAACCACATAGAACTCAGTATTGATGGGCCTAGTCCCATGACAGTGCATATAGACGTCGACAACATCGGTAAAACCCTCATTGAGAGCAATCGCATTCGGATGCAGAGAGCAGTTTGTTCATACAACCATTTACTCGGATATATACCCGTACTTTAATGACCAAATTGTGTGACGTCCAGAAGGCAGAAACTGTGCGACATATTCTCACACATTTAGATTTCAGATTCCGGCACCTTAGATCAACCGTAGTCCCTACTGGCTAGCTCACGTCTTTACTTGGTGGCCTATTTCAGGGAGCCTGTTTGTGCGTGGATGCCCTTGTCCGTCGAGATACCATCGTGGAGCGCTGACCCCGCTATCCACATCCTGCTCTGCTCATTGTTACGCATACAGTTTAAAGCACGCCAAAATATATGCATGTAACTGAGAGAG
