# Supplementary material for: How Good Are Indirect Tests at Detecting Recombination in Human mtDNA?
Source: G3 (Bethesda). 2013 Jul 1;3(7):1095–104. doi: 10.1534/g3.113.006510 (PMC3704238; doi:10.1534/g3.113.006510)
Supplement: Supporting Information [file supp_g3.113.006510_FileS2.gz › SequenceData/mtDNA_ratehet&popgrowth/10/3rdbase/Infiles/10_59-new.txt]

33 2284
seq00001   CATTAATTAATGTCACGCGTTTATGCAACAATGAGGGATCGCAGCAATATAGATGGCACGTTGTGTCCTCTAGGTGATTGGTGGCACGGGGCGCCGTCCCACTCCTCGCACTACGTCGAGATTGATACAGATCACCCGATCCAACGGCAATCCTTCGATTGCCCTCCGTTGGCCGATCCGACGAGTACCCATTTCACTGATCATATCTGTCCAACGTCCGCGCGGGAGAGTGGAGATTCCTGGGGCGACGGTGATTAGATAACAGTTAGTCTCGACGACACGGGACTCTACGCGTAGCTGGGTGGAACGCGCAACTACACACTCACGTCCATTATGCCTGGGCGATTCCCAACCAATCTAGGTAACTTTAAAACCCTGCCACACAGGCACTAGGAGGTGTTAGCGGGGCGCTCGAAACGAACTACGATCTTCATTAGCTAAATCCCACTCATTATCTCGCCGCGGGTTTGCCCCCACAGGACACAGCGCCTTAGCCCAATTCCTGGGTAACATTCCTACTCTCACGGGTCCGTGTTGTCCAAGTCGGGCTAGGCCGACATGCGAGGAGAGCAGACGGATTCTTCTCGAATCCAGAGGAACCTTGCCGGGAGTGATAGACTTATTGACTTTTGCAATCTAAAGGGCGCGTAGCCATCATCCGCTGTCGGAATTCCCAGACGAAAGCCGCAGGGGGGTGAACATTGGGTATCCTTCATACCGTAAGTCTCTTACTTCGAGTCAATTATAGGACACTAGGGTCTTGATAACTTTCGCAGTACTGGCATGACGCCTTCCAATAGTTCGTTGCATGATTTCGACGAACAGCCGATGAAATCATAGATAGCGTGGTTAGTGTAGCGTTTGATGGGCAGGCGGTATCAGTGCTCTTCCTCCGGGCTACGCTTGAGCTATGAAAGATACACGCCTATCAAGAGAGTCCCAGGAGCAGCTGGAATTTATTTAACAATACCTAACTTGAACAAGAGAGTTGTGGCATTGAACGAAGCTCTACTGAGCTCGCGTTGAAGGACTAATCCCAACGCGCTGTGTGCTAGCTATCAGGGTCCCTCTTAATTTCGATAGTGTCGATACTATAGCCTGGTGGATATCCATAGATGTCTAAACTCAACGATATCGATAGGACAGGACCGACCCGAAATTCAACGTTCACTGGATGTTTTCATTTCATGCCTGTCAGTCAAATCCAAGAGGTTGACTATAAGACGGTTCCGGCCCGTATTGAGCTCGTCGGGAAGTGAGCGGCGCTCCGCTGTGTATATACAGGTTAACTACCAGCATCTCGTACACCGATCATAGTGAGGTCCAATGTGAGTCAGCGCTCATATTGAGCCTCCATCTGTAGTAAGACACCGACTGGTCGTCACCTGTTGAACTAGCATCGTGCGTATGTCCTACTAGAGTTGAACCAACCCATCCGAATCTCGAGTCTGATCCTACGCCGAACCCATCAAGCGCTCAATGGGTAAAGTTAAGGCCGGTTTAGCTGCATTAAATTCCGTCTACTACCCTCTACGGCACCCCACTGTCGACCAATCACTCCTGTTGACATTATGTTACTGTATGGCAACTTAGTGGGGACATCCACAAAGTTGAGTCGAGTTTGTTTACAGGGTGCCGACTCGTCCGCTGCCACGCCAGCGGGAATGATCGGATAATAAGGAACAAGTCTAAATACACAATAGAAGCCGGCAAGTGCATTCGTGGAATAATATCAGTTCAGGTGGCACCGATTTCTATCACATTGATGCTCCTATCCTCAACACTTGGTATTGGGGTCGCCCGGCCACCAAAACTCCCGTTTAGAAATTATTTACGGTTATGAGCTCCGGATCGAGGCAAAGAGGCGTAGGTAAGCTATCTCACGCTAAGACCGTCGAGGGTGGCAGTGTGTAATGGACAGTCAATTGTTGGGTGCTTTGTGATATCCGGATGCAATCGTAGCCGTCCATGGCGGGTATCTAAATCCGATGCTCAAAAAGTAGTCCATCCACTGAATTGGTCTCCGGGTTCAATATTAATTATGCATCGCCCATGCTCTGAGCGCGAACGTTCGGCATGCTGTTCGATTTGGAGTCGATATATGCGCCCCTAATTCCTATATACTGTGCGATTATCATAAAGTAGGTAGGGGCTACAATCCCTTTCGCCCGAGTGTTAGAGCGTACAAGCACAGATGCAGCTCACATGAGGCCGTGATCTCCAAACCGTAAGGAAGGGGTGTGGCTGCCCCCACTCAACAGGTACAAAAAGCTAGGGCAAGAGC
seq00002   CATTAATTAATGTCACGCGTTTATGCAACAATGAGGGATCGCAGCAATATAGATGGCACGTTGTGTCCTCTAGGTGATTGGTGGCACGGGGCGCCGTCCCACTCCTCGCACTACGTCGAGATTGATACAGATCACCCGATCCAACGGCAATCCTTCGATTGCCCTCCGTTGGCCGATCCGACGAGTACCCATTTCACTGATCATATCTGTCCAACGTCCGCGCGGGAGAGTGGAGATTCCTGGGGCGACGGTGATTAGATAACAGTTAGTCTCGACGACACGGGACTCTACGCGTAGCTGGGTGGAACGCGCAACTACACACTCACGTCCATTATGCCTGGGCGATTCCCAACCAATCTAGGTAACTTTAAAACCCTGCCACACAGGCACTAGGAGGTGTTAGCGGGGCGCTCGAAACGAACTACGATCTTCATTAGCTAAATCCCACTCATTATCTCGCCGCGGGTTTGCCCCCACAGGACACAGCGCCTTAGCCCAATTCCTGGGTAACATTCCTACTCTCACGGGTCCGTGTTGTCCAAGTCGGGCTAGGCCGACATGCGAGGAGAGCAGACGGATTCTTCTCGAATCCAGAGGAACCTTGCCGGGAGTGATAGACTTATTGACTTTTGCAATCTAAAGGGCGCGTAGCCATCATCCGCTGTCGGAATTCCCAGACGAAAGCCGCAGGGGGGTGAACATTGGGTATCCTTCATACCGTAAGTCTCTTACTTCGAGTCAATTATAGGACACTAGGGTCTTGATAACTTTCGCAGTACTGGCATGACGCCTTCCAATAGTTCGTTGCATGATTTCGACGAACAGCCGATGAAATCATAGATAGCGTGGTTAGTGTAGCGTTTGATGGGCAGGCGGTATCAGTGCTCTTCCTCCGGGCTACGCTTGAGCTATGAAAGATACACGCCTATCAAGAGAGTCCCAGGAGCAGCTGGAATTTATTTAACAATACCTAACTTGAACAAGAGAGTTGTGGCATTGAACGAAGCTCTACTGAGCTCGCGTTGAAGGACTAATCCCAACGCGCTGTGTGCTAGCTATCAGGGTCCCTCTTAATTTCGATAGTGTCGATACTATAGCCTGGTGGATATCCATAGATGTCTAAACTCAACGATATCGATAGGACAGGACCGACCCGAAATTCAACGTTCACTGGATGTTTTCATTTCATGCCTGTCAGTCAAATCCAAGAGGTTGACTATAAGACGGTTCCGGCCCGTATTGAGCTCGTCGGGAAGTGAGCGGCGCTCCGCTGTGTATATACAGGTTAACTACCAGCATCTCGTACACCGATCATAGTGAGGTCCAATGTGAGTCAGCGCTCATATTGAGCCTCCATCTGTAGTAAGACACCGACTGGTCGTCACCTGTTGAACTAGCATCGTGCGTATGTCCTACTAGAGTTGAACCAACCCATCCGAATCTCGAGTCTGATCCTACGCCGAACCCATCAAGCGCTCAATGGGTAAAGTTAAGGCCGGTTTAGCTGCATTAAATTCCGTCTACTACCCTCTACGGCACCCCACTGTCGACCAATCACTCCTGTTGACATTATGTTACTGTATGGCAACTTAGTGGGGACATCCACAAAGTTGAGTCGAGTTTGTTTACAGGGTGCCGACTCGTCCGCTGCCACGCCAGCGGGAATGATCGGATAATAAGGAACAAGTCTAAATACACAATAGAAGCCGGCAAGTGCATTCGTGGAATAATATCAGTTCAGGTGGCACCGATTTCTATCACATTGATGCTCCTATCCTCAACACTTGGTATTGGGGTCGCCCGGCCACCAAAACTCCCGTTTAGAAATTATTTACGGTTATGAGCTCCGGATCGAGGCAAAGAGGCGTAGGTAAGCTATCTCACGCTAAGACCGTCGAGGGTGGCAGTGTGTATTGGACAGTCAATTGTTGGGTGCTTTGTGATATCCGGATGCAATCGTAGCCGTCCATGGCGGGTATCTAAATCCGATGCTCAAAAAGTAGTCCATCCACTGAATTGGTCTCCGGATTCAATATTAATTATGCATCGCCCATGCTCTGAGCGCGAACGTTCGGCATGCTGTTCGATTTGGAGTCGATATATGCGCCCCTAATTCCTATATACTGTGCGATTATCATAAAGTAGGTAGGGGCTACAATCCCTTTCGCCCGAGTGTTAGAGCGTACAAGCACAGATGCAGCTCACATGAGGGCGTGATCTCCAAACCGTAAGGAAGGGGTGTGGCTGCCCCCACTCAACAGGTACAAAAAGCTAGGGCAAGAGC
seq00003   CATTAATTAATGTCACGCGTTTATGCAACAATGAGGGATCGCAGCAATATAGATGGCACGTTGTGTCCTCTAGGTGATTGGTGGCACGGGGCGCCGTCCCACTCCTCGCACTACGTCGAGATTGATACAGATCACCCGATCCAACGGCAATCCTTCGATTGCCCTCCGTTGGCCGATCCGACGAGTACCCATTTCACTGATCATATCTGTCCAACGTCCGCGCGGGAGAGTGGAGATTCCTGGGGCGACGGTGATTAGATAACAGTTAGTCTCGACGACACGGGACTCTACGCGTAGCTGGGTGGAACGCGCAACTACACACTCACGTCCATTATGCCTGGGCGATTCCCAACCAATCTAGGTAACTTTAAAACCCTGCCACACAGGCACTAGGAGGTGTTAGCGGGGCGCTCGAAACGAACTACGATCTTCATTAGCTAAATCCCACTCATTATCTCGCCGCGGGTTTGCCCCCACAGGACACAGCGCCTTAGCCCAATTCCTGGGTAACATTCCTACTCTCACGGGTCCGTGTTGTCCAAGTCGGGCTAGGCCGACATGCGAGGAGAGCAGACGGATTCTTCTCGAATCCAGAGGAACCTTGCCGGGAGTGATAGACTTATTGACTTTTGCAATCTAAAGGGCGCGTAGCCATCATCCGCTGTCGGAATTCCCAGACGAAAGCCGCAGGGGGGTGAACATTGGGTATCCTTCATACCGTAAGTCTCTTACTTCGAGTCAATTATAGGACACTAGGGTCTTGATAACTTTCGCAGTACTGGCATGACGCCTTCCAATAGTTCGTTGCATGATTTCGACGAACAGCCGATGAAATCATAGATAGCGTGGTTAGTGTAGCGTTTGATGGGCAGGCGGTATCAGTGCTCTTCCTCCGGGCTACGCTTGAGCTATGAAAGATACACGCCTATCAAGAGAGTCCCAGGAGCAGCTGGAATTTATTTAACAATACCTAACTTGAACAAGAGAGTTGTGGCATTGAACGAAGCTCTACTGAGCTCGCGTTGAAGGACTAATCCCAACGCGCTGTGTGCTAGCTATCAGGGTCCCTCTTAATTTCGATAGTGTCGATACTATAGCCTGGTGGATATCCATAGATGTCTAAACTCAACGATATCGATAGGACAGGACCGACCCGAAATTCAACGTTCACTGGATGTTTTCATTTCATGCCTGTCAGTCAAATCCAAGAGGTTGACTATAAGACGGTTCCGGCCCGTATTGAGCTCGTCGGGAAGTGAGCGGCGCTCCGCTGTGTATATACAGGTTAACTACCAGCATCTCGTACACCGATCATAGTGAGGTCCAATGTGAGTCAGCGCTCATATTGAGCCTCCATCTGTAGTAAGACACCGACTGGTCGTCACCTGTTGAACTAGCATCGTGCGTATGTCCTACTAGAGTTGAACCAACCCATCCGAATCTCGAGTCTGATCCTACGCCGAACCCATCAAGCGCTCAATGGGTAAAGTTAAGGCCGGTTTAGCTGCATTAAATTCCGTCTACTACCCTCTACGGCACCCCACTGTCGACCAATCACTCCTGTTGACATTATGTTACTGTATGGCAACTTAGTGGGGACATCCACAAAGTTGAGTCGAGTTTGTTTACAGGGTGCCGACTCGTCCGCTGCCACGCCAGCGGGAATGATCGGATAATAAGGAACAAGTCTAAATACACAATAGAAGCCGGCAAGTGCATTCGTGGAATAATATCAGTTCAGGTGGCACCGATTTCTATCACATTGATGCTCCTATCCTCAACACTTGGTATTGGGGTCGCCCGGCCACCAAAACTCCCGTTTAGAAATTATTTACGGTTATGAGCTCCGGATCGAGGCAAAGAGGCGTAGGTAAGCTATCTCACGCTAAGACCGTCGAGGGTGGCAGTGTGTATTGGACAGTCAATTGTTGGGTGCTTTGTGATATCCGGATGCAATCGTAGCCGTCCATGGCGGGTATCTAAATCCGATGCTCAAAAAGTAGTCCATCCACTGAATTGGTCTCCGGGTTCAATATTAATTATGCATCGCCCATGCTCTGAGCGCGAACGTTCGGCATGCTGTTCGATTTGGAGTCGATATATGCGCCCCTAATTCCTATATACTGTGCGATTATCATAAAGTAGGTAGGGGCTACAATCCCTTTCGCCCGAGTGTTAGAGCGTACAAGCACAGATGCAGCTCACATGAGGCCGTGATCTCCAAACCGTAAGGAAGGGGTGTGGCTGCCCCCACTCAACAGGTACAAAAAGCTAGGGCAAGAGC
seq00004   CATTAATTAATGTCACGCGTTTATGCAACAATGAGGGATCGCAGCAATATAGATGGCACGTTGTGTCCTCTAGGTGATTGGTGGCACGGGGCGCCGTCCCACTCCTCGCACTACGTCGAGATTGATACAGATCACCCGATCCAACGGCAATCCTTCGATTGCCCTCCGTTGGCCGATCCGACGAGTACCCATTTCACTGATCATATCTGTCCAACGTCCGCGCGGGAGAGTGGAGATTCCTGGGGCGACGGTGATTAGATAACAGTTAGTCTCGACGACACGGGACTCTACGCGTAGCTGGGTGGAACGCGCAACTACACACTCACGTCCATTATGCCTGGGCGATTCCCAACCAATCTAGGTAACTTTAAAACCCTGCCACACAGGCACTAGGAGGTGTTAGCGGGGCGCTCGAAACGAACTACGATCTTCATTAGCTAAATCCCACTCATTATCTCGCCGCGGGTTTGCCCCCACAGGACACAGCGCCTTAGCCCAATTCCTGGGTAACATTCCTACTCTCACGGGTCCGTGTTGTCCAAGTCGGGCTAGGCCGACATGCGAGGAGAGCAGACGGATTCTTCTCGAATCCAGAGGAACCTTGCCGGGAGTGATAGACTTATTGACTTTTGCAATCTAAAGGGCGCGTAGCCATCATCCGCTGTCGGAATTCCCAGACGAAAGCCGCAGGGGGGTGAACATTGGGTATCCTTCATACCGTAAGTCTCTTACTTCGAGTCAATTATAGGACACTAGGGTCTTGATAACTTTCGCAGTACTGGCATGACGCCTTCCAATAGTTCGTTGCATGATTTCGACGAACAGCCGATGAAATCATAGATAGCGTGGTTAGTGTAGCGTTTGATGGGCAGGCGGTATCAGTGCTCTTCCTCCGGGCTACGCTTGAGCTATGAAAGATACACGCCTATCAAGAGAGTCCCAGGAGCAGCTGGAATTTATTTAACAATACCTAACTTGAACAAGAGAGTTGTGGCATTGAACGAAGCTCTACTGAGCTCGCGTTGAAGGACTAATCCCAACGCGCTGTGTGCTAGCTATCAGGGTCCCTCTTAATTTCGATAGTGTCGATACTATAGCCTGGTGGATATCCATAGATGTCTAAACTCAACGATATCGATAGGACAGGACCGACCCGAAATTCAACGTTCACTGGATGTTTTCATTTCATGCCTGTCAGTCAAATCCAAGAGGTTGACTATAAGACGGTTCCGGCCCGTATTGAGCTCGTCGGGAAGTGAGCGGCGCTCCGCTGTGTATATACAGGTTAACTACCAGCATCTCGTACACCGATCATAGTGAGGTCCAATGTGAGTCAGCGCTCATATTGAGCCTCCATCTGTAGTAAGACACCGACTGGTCGTCACCTGTTGAACTAGCATCGTGCGTATGTCCTACTAGAGTTGAACCAACCCATCCGAATCTCGAGTCTGATCCTACGCCGAACCCATCAAGCGCTCAATGGGTAAAGTTAAGGCCGGTTTAGCTGCATTAAATTCCGTCTACTACCCTCTACGGCACCCCACTGTCGACCAATCACTCCTGTTGACATTATGTTACTGTATGGCAACTTAGTGGGGACATCCACAAAGTTGAGTCGAGTTTGTTTACAGGGTGCCGACTCGTCCGCTGCCACGCCAGCGGGAATGATCGGATAATAAGGAACAAGTCTAAATACACAATAGAAGCCGGCAAGTGCATTCGTGGAATAATATCAGTTCAGGTGGCACCGATTTCTATCACATTGATGCTCCTATCCTCAACACTTGGTATTGGGGTCGCCCGGCCACCAAAACTCCCGTTTAGAAATTATTTACGGTTATGAGCTCCGGATCGAGGCAAAGAGGCGTAGGTAAGCTATCTCACGCTAAGACCGTCGAGGGTGGCAGTGTGTATTGGACAGTCAATTGTTGGGTGCTTTGTGATATCCGGATGCAATCGTAGCCGTCCATGGCGGGTATCTAAATCCGATGCTCAAAAAGTAGTCCATCCACTGAATTGGTCTCCGGGTTCAATATTAATTATGCATCGCCCATGCTCTGAGCGCGAACGTTCGGCATGCTGTTCGATTTGGAGTCGATATATGCGCCCCTAATTCCTATATACTGTGCGATTATCATAAAGTAGGTAGGGGCTACAATCCCTTTCGCCCGAGTGTTAGAGCGTACAAGCACAGATGCAGCTCACATGAGGCCGTGATCTCCAAACCGTAAGGAAGGGGTGTGGCTGCCCCCACTCAACAGGTACAAAAAGCTAGGGCAAGAGC
seq00005   CATTAATTAATGTCACGCGTTTATGCAACAATGAGGGATCGCAGCAATATAGATGGCACGTTGTGTCCTCTAGGTGATTGGTGGCACGGGGCGCCGTCCCACTCCTCGCACTACGTCGAGATTGATACAGATCACCCGATCCAACGGCAATCCTTCGATTGCCCTCCGTTGGCCGATCCGACGAGTACCCATTTCACTGATCATATCTGTCCAACGTCCGCGCGGGAGAGTGGAGATTCCTGGGGCGACGGTGATTAGATAACAGTTAGTCTCGACGACACGGGACTCTACGCGTAGCTGGGTGGAACGCGCAACTACACACTCACGTCCATTATGCCTGGGCGATTCCCAACCAATCTAGGTAACTTTAAAACCCTGCCACACAGGCACTAGGAGGTGTTAGCGGGGCGCTCGAAACGAACTACGATCTTCATTAGCTAAATCCCACTCATTATCTCGCCGCGGGTTTGCCCCCACAGGACACAGCGCCTTAGCCCAATTCCTGGGTAACATTCCTACTCTCACGGGTCCGTGTTGTCCAAGTCGGGCTAGGCCGACATGCGAGGAGAGCAGACGGATTCTTCTCGAATCCAGAGGAACCTTGCCGGGAGTGATAGACTTATTGACTTTTGCAATCTAAAGGGCGCGTAGCCATCATCCGCTGTCGGAATTCCCAGACGAAAGCCGCAGGGGGGTGAACATTGGGTATCCTTCATACCGTAAGTCTCTTACTTCGAGTCAATTATAGGACACTAGGGTCTTGATAACTTTCGCAGTACTGGCATGACGCCTTCCAATAGTTCGTTGCATGATTTCGACGAACAGCCGATGAAATCATAGATAGCGTGGTTAGTGTAGCGTTTGATGGGCAGGCGGTATCAGTGCTCTTCCTCCGGGCTACGCTTGAGCTATGAAAGATACACGCCTATCAAGAGAGTCCCAGGAGCAGCTGGAATTTATTTAACAATACCTAACTTGAACAAGAGAGTTGTGGCATTGAACGAAGCTCTACTGAGCTCGCGTTGAAGGACTAATCCCAACGCGCTGTGTGCTAGCTATCAGGGTCCCTCTTAATTTCGATAGTGTCGATACTATAGCCTGGTGGATATCCATAGATGTCTAAACTCAACGATATCGATAGGACAGGACCGACCCGAAATTCAACGTTCACTGGATGTTTTCATTTCATGCCTGTCAGTCAAATCCAAGAGGTTGACTATAAGACGGTTCCGGCCCGTATTGAGCTCGTCGGGAAGTGAGCGGCGCTCCGCTGTGTATATACAGGTTAACTACCAGCATCTCGTACACCGATCATAGTGAGGTCCAATGTGAGTCAGCGCTCATATTGAGCCTCCATCTGTAGTAAGACACCGACTGGTCGTCACCTGTTGAACTAGCATCGTGCGTATGTCCTACTAGAGTTGAACCAACCCATCCGAATCTCGAGTCTGATCCTACGCCGAACCCATCAAGCGCTCAATGGGTAAAGTTAAGGCCGGTTTAGCTGCATTAAATTCCGTCTACTACCCTCTACGGCACCCCACTGTCGACCAATCACTCCTGTTGACATTATGTTACTGTATGGCAACTTAGTGGGGACATCCACAAAGTTGAGTCGAGTTTGTTTACAGGGTGCCGACTCGTCCGCTGCCACGCCAGCGGGAATGATCGGATAATAAGGAACAAGTCTAAATACACAATAGAAGCCGGCAAGTGCATTCGTGGAATAATATCAGTTCAGGTGGCACCGATTTCTATCACATTGATGCTCCTATCCTCAACACTTGGTATTGGGGTCGCCCGGCCACCAAAACTCCCGTTTAGAAATTATTTACGGTTATGAGCTCCGGATCGAGGCAAAGAGGCGTAGGTAAGCTATCTCACGCTAAGACCGTCGAGGGTGGCAGTGTGTATTGGACAGTCAATTGTTGGGTGCTTTGTGATATCCGGATGCAATCGTAGCCGTCCATGGCGGGTATCTAAATCCGATGCTCAAAAAGTAGTCCATCCACTGAATTGGTCTCCGGGTTCAATATTAATTATGCATCGCCCATGCTCTGAGCGCGAACGTTCGGCATGCTGTTCGATTTGGAGTCGATATATGCGCCCCTAATTCCTATATACTGTGCGATTATCATAAAGTAGGTAGGGGCTACAATCCCTTTCGCCCGAGTGTTAGAGCGTACAAGCACAGATGCAGCTCACATGAGGCCGTGATCTCCAAACCGTAAGGAAGGGGTGTGGCTGCCCCCACTCAACAGGTACAAAAAGCTAGGGCAAGAGC
seq00006   CATTAATTAATGTCACGCGTTTATGCAACAATGAGGGATCGCAGCAATATAGATGGCACGTTGTGTCCTCTAGGTGATTGGTGGCACGGGGCGCCGTCCCACTCCTCGCACTACGTCGAGATTGATACAGATCACCCGATCCAACGGCAATCCTTCGATTGCCCTCCGTTGGCCGATCCGACGAGTACCCATTTCACTGATCATATCTGTCCAACGTCCGCGCGGGAGAGTGGAGATTCCTGGGGCGACGGTGATTAGATAACAGTTAGTCTCGACGACACGGGACTCTACGCGTAGCTGGGTGGAACGCGCAACTACACACTCACGTCCATTATGCCTGGGCGATTCCCAACCAATCTAGGTAACTTTAAAACCCTGCCACACAGGCACTAGGAGGTGTTAGCGGGGCGCTCGAAACGAACTACGATCTTCATTAGCTAAATCCCACTCATTATCTCGCCGCGGGTTTGCCCCCACAGGACACAGCGCCTTAGCCCAATTCCTGGGTAACATTCCTACTCTCACGGGTCCGTGTTGTCCAAGTCGGGCTAGGCCGACATGCGAGGAGAGCAGACGGATTCTTCTCGAATCCAGAGGAACCTTGCCGGGAGTGATAGACTTATTGACTTTTGCAATCTAAAGGGCGCGTAGCCATCATCCGCTGTCGGAATTCCCAGACGAAAGCCGCAGGGGGGTGAACATTGGGTATCCTTCATACCGTAAGTCTCTTACTTCGAGTCAATTATAGGACACTAGGGTCTTGATAACTTTCGCAGTACTGGCATGACGCCTTCCAATAGTTCGTTGCATGATTTCGACGAACAGCCGATGAAATCATAGATAGCGTGGTTAGTGTAGCGTTTGATGGGCAGGCGGTATCAGTGCTCTTCCTCCGGGCTACGCTTGAGCTATGAAAGATACACGCCTATCAAGAGAGTCCCAGGAGCAGCTGGAATTTATTTAACAATACCTAACTTGAACAAGAGAGTTGTGGCATTGAACGAAGCTCTACTGAGCTCGCGTTGAAGGACTAATCCCAACGCGCTGTGTGCTAGCTATCAGGGTCCCTCTTAATTTCGATAGTGTCGATACTATAGCCTGGTGGATATCCATAGATGTCTAAACTCAACGATATCGATAGGACAGGACCGACCCGAAATTCAACGTTCACTGGATGTTTTCATTTCATGCCTGTCAGTCAAATCCAAGAGGTTGACTATAAGACGGTTCCGGCCCGTATTGAGCTCGTCGGGAAGTGAGCGGCGCTCCGCTGTGTATATACAGGTTAACTACCAGCATCTCGTACACCGATCATAGTGAGGTCCAATGTGAGTCAGCGCTCATATTGAGCCTCCATCTGTAGTAAGACACCGACTGGTCGTCACCTGTTGAACTAGCATCGTGCGTATGTCCTACTAGAGTTGAACCAACCCATCCGAATCTCGAGTCTGATCCTACGCCGAACCCATCAAGCGCTCAATGGGTAAAGTTAAGGCCGGTTTAGCTGCATTAAATTCCGTCTACTACCCTCTACGGCACCCCACTGTCGACCAATCACTCCTGTTGACATTATGTTACTGTATGGCAACTTAGTGGGGACATCCACAAAGTTGAGTCGAGTTTGTTTACAGGGTGCCGACTCGTCCGCTGCCACGCCAGCGGGAATGATCGGATAATAAGGAACAAGTCTAAATACACAATAGAAGCCGGCAAGTGCATTCGTGGAATAATATCAGTTCAGGTGGCACCGATTTCTATCACATTGATGCTCCTATCCTCAACACTTGGTATTGGGGTCGCCCGGCCACCAAAACTCCCGTTTAGAAATTATTTACGGTTATGAGCTCCGGATCGAGGCAAAGAGGCGTAGGTAAGCTATCTCACGCTAAGACCGTCGAGGGTGGCAGTGTGTATTGGACAGTCAATTGTTGGCTGCTTTGTGATATCCGGATGCAATCGTAGCCGTCCATGGCGGGTATCTAAATCCGATGCTCAAAAAGTAGTCCATCCACTGAATTGGTCTCCGGGTTCAATATTAATTATGCATCGCCCATGCTCTGAGCGCGAACGTTCGGCATGCTGTTCGATTTGGAGTCGATATATGCGCCCCTAATTCCTATATACTGTGCGATTATCATAAAGTAGGTAGGGGCTACAATCCCTTTCGCCCGAGTGTTAGAGCGTACAAGCACAGATGCAGCTCACATGAGGCCGTGATCTCCAAACCGTAAGGAAGGGGTGTGGCTGCCCCCACTCAACAGGTACAAAAAGCTAGGGCAAGAGC
seq00007   CATTAATTAATGTCACGCGTTTATGCAACAATGAGGGATCGCAGCAATATAGATGGCACGTTGTGTCCTCTAGGTGATTGGTGGCACGGGGCGCCGTCCCACTCCTCGCACTACGTCGAGATTGATACAGATCACCCGATCCAACGGCAATCCTTCGATTGCCCTCCGTTGGCCGATCCGACGAGTACCCATTTCACTGATCATATCTGTCCAACGTCCGCGCGGGAGAGTGGAGATTCCTGGGGCGACGGTGATTAGATAACAGTTAGTCTCGACGACACGGGACTCTACGCGTAGCTGGGTGGAACGCGCAACTACACACTCACGTCCATTATGCCTGGGCGATTCCCAACCAATCTAGGTAACTTTAAAACCCTGCCACACAGGCACTAGGAGGTGTTAGCGGGGCGCTCGAAACGAACTACGATCTTCATTAGCTAAATCCCACTCATTATCTCGCCGCGGGTTTGCCCCCACAGGACACAGCGCCTTAGCCCAATTCCTGGGTAACATTCCTACTCTCACGGGTCCGTGTTGTCCAAGTCGGGCTAGGCCGACATGCGAGGAGAGCAGACGGATTCTTCTCGAATCCAGAGGAACCTTGCCGGGAGTGATAGACTTATTGACTTTTGCAATCTAAAGGGCGCGTAGCCATCATCCGCTGTCGGAATTCCCAGACGAAAGCCGCAGGGGGGTGAACATTGGGTATCCTTCATACCGTAAGTCTCTTACTTCGAGTCAATTATAGGACACTAGGGTCTTGATAACTTTCGCAGTACTGGCATGACGCCTTCCAATAGTTCGTTGCATGATTTCGACGAACAGCCGATGAAATCATAGATAGCGTGGTTAGTGTAGCGTTTGATGGGCAGGCGGTATCAGTGCTCTTCCTCCGGGCTACGCTTGAGCTATGAAAGATACACGCCTATCAAGAGAGTCCCAGGAGCAGCTGGAATTTATTTAACAATACCTAACTTGAACAAGAGAGTTGTGGCATTGAACGAAGCTCTACTGAGCTCGCGTTGAAGGACTAATCCCAACGCGCTGTGTGCTAGCTATCAGGGTCCCTCTTAATTTCGATAGTGTCGATACTATAGCCTGGTGGATATCCATAGATGTCTAAACTCAACGATATCGATAGGACAGGACCGACCCGAAATTCAACGTTCACTGGATGTTTTCATTTCATGCCTGTCAGTCAAATCCAAGAGGTTGACTATAAGACGGTTCCGGCCCGTATTGAGCTCGTCGGGAAGTGAGCGGCGCTCCGCTGTGTATATACAGGTTAACTACCAGCATCTCGTACACCGATCATAGTGAGGTCCAATGTGAGTCAGCGCTCATATTGAGCCTCCATCTGTAGTAAGACACCGACTGGTCGTCACCTGTTGAACTAGCATCGTGCGTATGTCCTACTAGAGTTGAACCAACCCATCCGAATCTCGAGTCTGATCCTACGCCGAACCCATCAAGCGCTCAATGGGTAAAGTTAAGGCCGGTTTAGCTGCATTAAATTCCGTCTACTACCCTCTACGGCACCCCACTGTCGACCAATCACTCCTGTTGACATTATGTTACTGTATGGCAACTTAGTGGGGACATCCACAAAGTTGAGTCGAGTTTGTTTACAGGGTGCCGACTCGTCCGCTGCCACGCCAGCGGGAATGATCGGATAATAAGGAACAAGTCTAAATACACAATAGAAGCCGGCAAGTGCATTCGTGGAATAATATCAGTTCAGGTGGCACCGATTTCTATCACATTGATGCTCCTATCCTCAACACTTGGTATTGGGGTCGCCCGGCCACCAAAACTCCCGTTTAGAAATTATTTACGGTTATGAGCTCCGGATCGAGGCAAAGAGGCGTAGGTAAGCTATCTCACGCTAAGACCGTCGAGGGTGGCAGTGTGTATTGGACAGTCAATTGTTGGGTGCTTTGTGATATCCGGATGCAATCGTAGCCGTCCATGGCGGGTATCTAAATCCGATGCTCAAAAAGTAGTCCATCCACTGAATTGGTCTCCGGGTTCAATATTAATTATGCATCGCCCATGCTCTGAGCGCGAACGTTCGGCATGCTGTTCGATTTGGAGTCGATATATGCGCCCCTAATTCCTATATACTGTGCGATTATCATAAAGTAGGTAGGGGCTACAATCCCTTTCGCCCGAGTGTTAGAGCGTACAAGCACAGATGCAGCTCACATGAGGCCGTGATCTCCAAACCGTAAGGAAGGGGTGTGGCTGCCCCCACTCAACAGGTACAAAAAGCTAGGGCAAGAGC
seq00008   CATTAATTAATGTCACGCGTTTATGCAACAATGAGGGATCGCAGCAATATAGATGGCACGTTGTGTCCTCTAGGTGATTGGTGGCACGGGGCGCCGTCCCACTCCTCGCACTACGTCGAGATTGATACAGATCACCCGATCCAACGGCAATCCTTCGATTGCCCTCCGTTGGCCGATCCGACGAGTACCCATTTCACTGATCATATCTGTCCAACGTCCGCGCGGGAGAGTGGAGATTCCTGGGGCGACGGTGATTAGATAACAGTTAGTCTCGACGACACGGGACTCTACGCGTAGCTGGGTGGAACGCGCAACTACACACTCACGTCCATTATGCCTGGGCGATTCCCAACCAATCTAGGTAACTTTAAAACCCTGCCACACAGGCACTAGGAGGTGTTAGCGGGGCGCTCGAAACGAACTACGATCTTCATTAGCTAAATCCCACTCATTATCTCGCCGCGGGTTTGCCCCCACAGGACACAGCGCCTTAGCCCAATTCCTGGGTAACATTCCTACTCTCACGGGTCCGTGTTGTCCAAGTCGGGCTAGGCCGACATGCGAGGAGAGCAGACGGATTCTTCTCGAATCCAGAGGAACCTTGCCGGGAGTGATAGACTTATTGACTTTTGCAATCTAAAGGGCGCGTAGCCATCATCCGCTGTCGGAATTCCCAGACGAAAGCCGCAGGGGGGTGAACATTGGGTATCCTTCATACCGTAAGTCTCTTACTTCGAGTCAATTATAGGACACTAGGGTCTTGATAACTTTCGCAGTACTGGCATGACGCCTTCCAATAGTTCGTTGCATGATTTCGACGAACAGCCGATGAAATCATAGATAGCGTGGTTAGTGTAGCGTTTGATGGGCAGGCGGTATCAGTGCTCTTCCTCCGGGCTACGCTTGAGCTATGAAAGATACACGCCTATCAAGAGAGTCCCAGGAGCAGCTGGAATTTATTTAACAATACCTAACTTGAACAAGAGAGTTGTGGCATTGAACGAAGCTCTACTGAGCTCGCGTTGAAGGACTAATCCCAACGCGCTGTGTGCTAGCTATCAGGGTCCCTCTTAATTTCGATAGTGTCGATACTATAGCCTGGTGGATATCCATAGATGTCTAAACTCAACGATATCGATAGGACAGGACCGACCCGAAATTCAACGTTCACTGGATGTTTTCATTTCATGCCTGTCAGTCAAATCCAAGAGGTTGACTATAAGACGGTTCCGGCCCGTATTGAGCTCGTCGGGAAGTGAGCGGCGCTCCGCTGTGTATATACAGGTTAACTACCAGCATCTCGTACACCGATCATAGTGAGGTCCAATGTGAGTCAGCGCTCATATTGAGCCTCCATCTGTAGTAAGACACCGACTGGTCGTCACCTGTTGAACTAGCATCGTGCGTATGTCCTACTAGAGTTGAACCAACCCATCCGAATCTCGAGTCTGATCCTACGCCGAACCCATCAAGCGCTCAATGGGTAAAGTTAAGGCCGGTTTAGCTGCATTAAATTCCGTCTACTACCCTCTACGGCACCCCACTGTCGACCAATCACTCCTGTTGACATTATGTTACTGTATGGCAACTTAGTGGGGACATCCACAAAGTTGAGTCGAGTTTGTTTACAGGGTGCCGACTCGTCCGCTGCCACGCCAGCGGGAATGATCGGATAATAAGGAACAAGTCTAAATACACAATAGAAGCCGGCAAGTGCATTCGTGGAATAATATCAGTTCAGGTGGCACCGATTTCTATCACATTGATGCTCCTATCCTCAACACTTGGTATTGGGGTCGCCCGGCCACCAAAACTCCCGTTTAGAAATTATTTACGGTTATGAGCTCCGGATCGAGGCAAAGAGGCGTAGGTAAGCTATCTCACGCTAAGACCGTCGAGGGTGGCAGTGTGTATTGGACAGTCAATTGTTGGCTGCTTTGTGATATCCGGATGCAATCGTAGCCGTCCATGGCGGGTATCTAAATCCGATGCTCAAAAAGTAGTCCATCCACTGAATTGGTCTCCGGGTTCAATATTAATTATGCATCGCCCATGCTCTGAGCGCGAACGTTCGGCATGCTGTTCGATTTGGAGTCGATATATGCGCCCCTAATTCCTATATACTGTGCGATTATCATAAAGTAGGTAGGGGCTACAATCCCTTTCGCCCGAGTGTTAGAGCGTACAAGCACAGATGCAGCTCACATGAGGCCGTGATCTCCAAACCGTAAGGAAGGGGTGTGGCTGCCCCCACTCAACAGGTACAAAAAGCTAGGGCAAGAGC
seq00009   CATTAATTAATGTCACGCGTTTATGCAACAATGAGGGATCGCAGCAATATAGATGGCACGTTGTGTCCTCTAGGTGATTGGTGGCACGGGGCGCCGTCCCACTCCTCGCACTACGTCGAGATTGATACAGATCACCCGATCCAACGGCAATCCTTCGATTGCCCTCCGTTGGCCGATCCGACGAGTACCCATTTCACTGATCATATCTGTCCAACGTCCGCGCGGGAGAGTGGAGATTCCTGGGGCGACGGTGATTAGATAACAGTTAGTCTCGACGACACGGGACTCTACGCGTAGCTGGGTGGAACGCGCAACTACACACTCACGTCCATTATGCCTGGGCGATTCCCAACCAATCTAGGTAACTTTAAAACCCTGCCACACAGGCACTAGGAGGTGTTAGCGGGGCGCTCGAAACGAACTACGATCTTCATTAGCTAAATCCCACTCATTATCTCGCCGCGGGTTTGCCCCCACAGGACACAGCGCCTTAGCCCAATTCCTGGGTAACATTCCTACTCTCACGGGTCCGTGTTGTCCAAGTCGGGCTAGGCCGACATGCGAGGAGAGCAGACGGATTCTTCTCGAATCCAGAGGAACCTTGCCGGGAGTGATAGACTTATTGACTTTTGCAATCTAAAGGGCGCGTAGCCATCATCCGCTGTCGGAATTCCCAGACGAAAGCCGCAGGGGGGTGAACATTGGGTATCCTTCATACCGTAAGTCTCTTACTTCGAGTCAATTATAGGACACTAGGGTCTTGATAACTTTCGCAGTACTGGCATGACGCCTTCCAATAGTTCGTTGCATGATTTCGACGAACAGCCGATGAAATCATAGATAGCGTGGTTAGTGTAGCGTTTGATGGGCAGGCGGTATCAGTGCTCTTCCTCCGGGCTACGCTTGAGCTATGAAAGATACACGCCTATCAAGAGAGTCCCAGGAGCAGCTGGAATTTATTTAACAATACCTAACTTGAACAAGAGAGTTGTGGCATTGAACGAAGCTCTACTGAGCTCGCGTTGAAGGACTAATCCCAACGCGCTGTGTGCTAGCTATCAGGGTCCCTCTTAATTTCGATAGTGTCGATACTATAGCCTGGTGGATATCCATAGATGTCTAAACTCAACGATATCGATAGGACAGGACCGACCCGAAATTCAACGTTCACTGGATGTTTTCATTTCATGCCTGTCAGTCAAATCCAAGAGGTTGACTATAAGACGGTTCCGGCCCGTATTGAGCTCGTCGGGAAGTGAGCGGCGCTCCGCTGTGTATATACAGGTTAACTACCAGCATCTCGTACACCGATCATAGTGAGGTCCAATGTGAGTCAGCGCTCATATTGAGCCTCCATCTGTAGTAAGACACCGACTGGTCGTCACCTGTTGAACTAGCATCGTGCGTATGTCCTACTAGAGTTGAACCAACCCATCCGAATCTCGAGTCTGATCCTACGCCGAACCCATCAAGCGCTCAATGGGTAAAGTTAAGGCCGGTTTAGCTGCATTAAATTCCGTCTACTACCCTCTACGGCACCCCACTGTCGACCAATCACTCCTGTTGACATTATGTTACTGTATGGCAACTTAGTGGGGACATCCACAAAGTTGAGTCGAGTTTGTTTACAGGGTGCCGACTCGTCCGCTGCCACGCCAGCGGGAATGATCGGATAATAAGGAACAAGTCTAAATACACAATAGAAGCCGGCAAGTGCATTCGTGGAATAATATCAGTTCAGGTGGCACCGATTTCTATCACATTGATGCTCCTATCCTCAACACTTGGTATTGGGGTCGCCCGGCCACCAAAACTCCCGTTTAGAAATTATTTACGGTTATGAGCTCCGGATCGAGGCAAAGAGGCGTAGGTAAGCTATCTCACGCTAAGACCGTCGAGGGTGGCAGTGTGTATTGGACAGTCAATTGTTGGGTGCTTTGTGATATCCGGATGCAATCGTAGCCGTCCATGGCGGGTATCTAAATCCGATGCTCAAAAAGTAGTCCATCCACTGAATTGGTCTTCGGGTTCAATATTAATTATGCATCGCCCATGCTCTGAGCGCGAACGTTCGGCATGCTGTTCGATTTGGAGTCGATATATGCGCCCCTAATTCCTATATACTGTGCGATTATCATAAAGTAGGTAGGGGCTACAATCCCTTTCGCCCGAGTGTTAGAGCGTACAAGCACAGATGCAGCTCACATGAGGCCGTGATCTCCAAACCGTAAGGAAGGGGTGTGGCTGCCCCCACTCAACAGGTACAAAAAGCTAGGGCAAGAGC
seq00010   CATTAATTAATGTCACGCGTTTATGCAACAATGAGGGATCGCAGCAATATAGATGGCACGTTGTGTCCTCTAGGTGATTGGTGGCACGGGGCGCCGTCCCACTCCTCGCACTACGTCGAGATTGATACAGATCACCCGATCCAACGGCAATCCTTCGATTGCCCTCCGTTGGCCGATCCGACGAGTACCCATTTCACTGATCATATCTGTCCAACGTCCGCGCGGGAGAGTGGAGATTCCTGGGGCGACGGTGATTAGATAACAGTTAGTCTCGACGACACGGGACTCTACGCGTAGCTGGGTGGAACGCGCAACTACACACTCACGTCCATTATGCCTGGGCGATTCCCAACCAATCTAGGTAACTTTAAAACCCTGCCACACAGGCACTAGGAGGTGTTAGCGGGGCGCTCGAAACGAACTACGATCTTCATTAGCTAAATCCCACTCATTATCTCGCCGCGGGTTTGCCCCCACAGGACACAGCGCCTTAGCCCAATTCCTGGGTAACATTCCTACTCTCACGGGTCCGTGTTGTCCAAGTCGGGCTAGGCCGACATGCGAGGAGAGCAGACGGATTCTTCTCGAATCCAGAGGAACCTTGCCGGGAGTGATAGACTTATTGACTTTTGCAATCTAAAGGGCGCGTAGCCATCATCCGCTGTCGGAATTCCCAGACGAAAGCCGCAGGGGGGTGAACATTGGGTATCCTTCATACCGTAAGTCTCTTACTTCGAGTCAATTATAGGACACTAGGGTCTTGATAACTTTCGCAGTACTGGCATGACGCCTTCCAATAGTTCGTTGCATGATTTCGACGAACAGCCGATGAAATCATAGATAGCGTGGTTAGTGTAGCGTTTGATGGGCAGGCGGTATCAGTGCTCTTCCTCCGGGCTACGCTTGAGCTATGAAAGATACACGCCTATCAAGAGAGTCCCAGGAGCAGCTGGAATTTATTTAACAATACCTAACTTGAACAAGAGAGTTGTGGCATTGAACGAAGCTCTACTGAGCTCGCGTTGAAGGACTAATCCCAACGCGCTGTGTGCTAGCTATCAGGGTCCCTCTTAATTTCGATAGTGTCGATACTATAGCCTGGTGGATATCCATAGATGTCTAAACTCAACGATATCGATAGGACAGGACCGACCCGAAATTCAACGTTCACTGGATGTTTTCATTTCATGCCTGTCAGTCAAATCCAAGAGGTTGACTATAAGACGGTTCCGGCCCGTATTGAGCTCGTCGGGAAGTGAGCGGCGCTCCGCTGTGTATATACAGGTTAACTACCAGCATCTCGTACACCGATCATAGTGAGGTCCAATGTGAGTCAGCGCTCATATTGAGCCTCCATCTGTAGTAAGACACCGACTGGTCGTCACCTGTTGAACTAGCATCGTGCGTATGTCCTACTAGAGTTGAACCAACCCATCCGAATCTCGAGTCTGATCCTACGCCGAACCCATCAAGCGCTCAATGGGTAAAGTTAAGGCCGGTTTAGCTGCATTAAATTCCGTCTACTACCCTCTACGGCACCCCACTGTCGACCAATCACTCCTGTTGACATTATGTTACTGTATGGCAACTTAGTGGGGACATCCACAAAGTTGAGTCGAGTTTGTTTACAGGGTGCCGACTCGTCCGCTGCCACGCCAGCGGGAATGATCGGATAATAAGGAACAAGTCTAAATACACAATAGAAGCCGGCAAGTGCATTCGTGGAATAATATCAGTTCAGGTGGCACCGATTTCTATCACATTGATGCTCCTATCCTCAACACTTGGTATTGGGGTCGCCCGGCCACCAAAACTCCCGTTTAGAAATTATTTACGGTTATGAGCTCCGGATCGAGGCAAAGAGGCGTAGGTAAGCTATCTCACGCTAAGACCGTCGAGGGTGGCAGTGTGTATTGGACAGTCAATTGTTGGCTGCTTTGTGATATCCGGATGCAATCGTAGCCGTCCATGGCGGGTATCTAAATCCGATGCTCAAAAAGTAGTCCATCCACTGAATTGGTCTCCGGGTTCAATATTAATTATGCATCGCCCATGCTCTGAGCGCGAACGTTCGGCATGCTGTTCGATTTGGAGTCGATATATGCGCCCCTAATTCCTATATACTGTGCGATTATCATAAAGTAGGTAGGGGCTACAATCCCTTTCGCCCGAGTGTTAGAGCGTACAAGCACAGATGCAGCTCACATGAGGCCGTGATCTCCAAACCGTAAGGAAGGGGTGTGGCTGCCCCCACTCAACAGGTACAAAAAGCTAGGGCAAGAGC
seq00011   CATTAATTAATGTCACGCGTTTATGCAACAATGAGGGATCGCAGCAATATAGATGGCACGTTGTGTCCTCTAGGTGATTGGTGGCACGGGGCGCCGTCCCACTCCTCGCACTACGTCGAGATTGATACAGATCACCCGATCCAACGGCAATCCTTCGATTGCCCTCCGTTGGCCGATCCGACGAGTACCCATTTCACTGATCATATCTGTCCAACGTCCGCGCGGGAGAGTGGAGATTCCTGGGGCGACGGTGATTAGATAACAGTTAGTCTCGACGACACGGGACTCTACGCGTAGCTGGGTGGAACGCGCAACTACACACTCACGTCCATTATGCCTGGGCGATTCCCAACCAATCTAGGTAACTTTAAAACCCTGCCACACAGGCACTAGGAGGTGTTAGCGGGGCGCTCGAAACGAACTACGATCTTCATTAGCTAAATCCCACTCATTATCTCGCCGCGGGTTTGCCCCCACAGGACACAGCGCCTTAGCCCAATTCCTGGGTAACATTCCTACTCTCACGGGTCCGTGTTGTCCAAGTCGGGCTAGGCCGACATGCGAGGAGAGCAGACGGATTCTTCTCGAATCCAGAGGAACCTTGCCGGGAGTGATAGACTTATTGACTTTTGCAATCTAAAGGGCGCGTAGCCATCATCCGCTGTCGGAATTCCCAGACGAAAGCCGCAGGGGGGTGAACATTGGGTATCCTTCATACCGTAAGTCTCTTACTTCGAGTCAATTATAGGACACTAGGGTCTTGATAACTTTCGCAGTACTGGCATGACGCCTTCCAATAGTTCGTTGCATGATTTCGACGAACAGCCGATGAAATCATAGATAGCGTGGTTAGTGTAGCGTTTGATGGGCAGGCGGTATCAGTGCTCTTCCTCCGGGCTACGCTTGAGCTATGAAAGATACACGCCTATCAAGAGAGTCCCAGGAGCAGCTGGAATTTATTTAACAATACCTAACTTGAACAAGAGAGTTGTGGCATTGAACGAAGCTCTACTGAGCTCGCGTTGAAGGACTAATCCCAACGCGCTGTGTGCTAGCTATCAGGGTCCCTCTTAATTTCGATAGTGTCGATACTATAGCCTGGTGGATATCCATAGATGTCTAAACTCAACGATATCGATAGGACAGGACCGACCCGAAATTCAACGTTCACTGGATGTTTTCATTTCATGCCTGTCAGTCAAATCCAAGAGGTTGACTATAAGACGGTTCCGGCCCGTATTGAGCTCGTCGGGAAGTGAGCGGCGCTCCGCTGTGTATATACAGGTTAACTACCAGCATCTCGTACACCGATCATAGTGAGGTCCAATGTGAGTCAGCGCTCATATTGAGCCTCCATCTGTAGTAAGACACCGACTGGTCGTCACCTGTTGAACTAGCATCGTGCGTATGTCCTACTAGAGTTGAACCAACCCATCCGAATCTCGAGTCTGATCCTACGCCGAACCCATCAAGCGCTCAATGGGTAAAGTTAAGGCCGGTTTAGCTGCATTAAATTCCGTCTACTACCCTCTACGGCACCCCACTGTCGACCAATCACTCCTGTTGACATTATGTTACTGTATGGCAACTTAGTGGGGACATCCACAAAGTTGAGTCGAGTTTGTTTACAGGGTGCCGACTCGTCCGCTGCCACGCCAGCGGGAATGATCGGATAATAAGGAACAAGTCTAAATACACAATAGAAGCCGGCAAGTGCATTCGTGGAATAATATCAGTTCAGGTGGCACCGATTTCTATCACATTGATGCTCCTATCCTCAACACTTGGTATTGGGGTCGCCCGGCCACCAAAACTCCCGTTTAGAAATTATTTACGGTTATGAGCTCCGGATCGAGGCAAAGAGGCGTAGGTAAGCTATCTCACGCTAAGACCGTCGAGGGTGGCAGTGTGTATTGGACAGTCAATTGTTGGGTGCTTTGTGATATCCGGATGCAATCGTAGCCGTCCATGGCGGGTATCTAAATCCGATGCTCAAAAAGTAGTCCATCCACTGAATTGGTCTTCGGGTTCAATATTAATTATGCATCGCCCATGCTCTGAGCGCGAACGTTCGGCATGCTGTTCGATTTGGAGTCGATATATGCGCCCCTAATTCCTATATACTGTGCGATTATCATAAAGTAGGTAGGGGCTACAATCCCTTTCGCCCGAGTGTTAGAGCGTACAAGCACAGATGCAGCTCACATGAGGCCGTGATCTCCAAACCGTAAGGAAGGGGTGTGGCTGCCCCCACTCAACAGGTACAAAAAGCTAGGGCAAGAGC
seq00012   CATTAATTAATGTCACGCGTTTATGCAACAATGAGGGATCGCAGCAATATAGATGGCACGTTGTGTCCTCTAGGTGATTGGTGGCACGGGGCGCCGTCCCACTCCTCGCACTACGTCGAGATTGATACAGATCACCCGATCCAACGGCAATCCTTCGATTGCCCTCCGTTGGCCGATCCGACGAGTACCCATTTCACTGATCATATCTGTCCAACGTCCGCGCGGGAGAGTGGAGATTCCTGGGGCGACGGTGATTAGATAACAGTTAGTCTCGACGACACGGGACTCTACGCGTAGCTGGGTGGAACGCGCAACTACACACTCACGTCCATTATGCCTGGGCGATTCCCAACCAATCTAGGTAACTTTAAAACCCTGCCACACAGGCACTAGGAGGTGTTAGCGGGGCGCTCGAAACGAACTACGATCTTCATTAGCTAAATCCCACTCATTATCTCGCCGCGGGTTTGCCCCCACAGGACACAGCGCCTTAGCCCAATTCCTGGGTAACATTCCTACTCTCACGGGTCCGTGTTGTCCAAGTCGGGCTAGGCCGACATGCGAGGAGAGCAGACGGATTCTTCTCGAATCCAGAGGAACCTTGCCGGGAGTGATAGACTTATTGACTTTTGCAATCTAAAGGGCGCGTAGCCATCATCCGCTGTCGGAATTCCCAGACGAAAGCCGCAGGGGGGTGAACATTGGGTATCCTTCATACCGTAAGTCTCTTACTTCGAGTCAATTATAGGACACTAGGGTCTTGATAACTTTCGCAGTACTGGCATGACGCCTTCCAATAGTTCGTTGCATGATTTCGACGAACAGCCGATGAAATCATAGATAGCGTGGTTAGTGTAGCGTTTGATGGGCAGGCGGTATCAGTGCTCTTCCTCCGGGCTACGCTTGAGCTATGAAAGATACACGCCTATCAAGAGAGTCCCAGGAGCAGCTGGAATTTATTTAACAATACCTAACTTGAACAAGAGAGTTGTGGCATTGAACGAAGCTCTACTGAGCTCGCGTTGAAGGACTAATCCCAACGCGCTGTGTGCTAGCTATCAGGGTCCCTCTTAATTTCGATAGTGTCGATACTATAGCCTGGTGGATATCCATAGATGTCTAAACTCAACGATATCGATAGGACAGGACCGACCCGAAATTCAACGTTCACTGGATGTTTTCATTTCATGCCTGTCAGTCAAATCCAAGAGGTTGACTATAAGACGGTTCCGGCCCGTATTGAGCTCGTCGGGAAGTGAGCGGCGCTCCGCTGTGTATATACAGGTTAACTACCAGCATCTCGTACACCGATCATAGTGAGGTCCAATGTGAGTCAGCGCTCATATTGAGCCTCCATCTGTAGTAAGACACCGACTGGTCGTCACCTGTTGAACTAGCATCGTGCGTATGTCCTACTAGAGTTGAACCAACCCATCCGAATCTCGAGTCTGATCCTACGCCGAACCCATCAAGCGCTCAATGGGTAAAGTTAAGGCCGGTTTAGCTGCATTAAATTCCGTCTACTACCCTCTACGGCACCCCACTGTCGACCAATCACTCCTGTTGACATTATGTTACTGTATGGCAACTTAGTGGGGACATCCACAAAGTTGAGTCGAGTTTGTTTACAGGGTGCCGACTCGTCCGCTGCCACGCCAGCGGGAATGATCGGATAATAAGGAACAAGTCTAAATACACAATAGAAGCCGGCAAGTGCATTCGTGGAATAATATCAGTTCAGGTGGCACCGATTTCTATCACATTGATGCTCCTATCCTCAACACTTGGTATTGGGGTCGCCCGGCCACCAAAACTCCCGTTTAGAAATTATTTACGGTTATGAGCTCCGGATCGAGGCAAAGAGGCGTAGGTAAGCTATCTCACGCTAAGACCGTCGAGGGTGGCAGTGTGTATTGGACAGTCAATTGTTGGCTGCTTTGTGATATCCGGATGCAATCGTAGCCGTCCATGGCGGGTATCTAAATCCGATGCTCAAAAAGTAGTCCATCCACTGAATTGGTCTCCGGGTTCAATATTAATTATGCATCGCCCATGCTCTGAGCGCGAACGTTCGGCATGCTGTTCGATTTGGAGTCGATATATGCGCCCCTAATTCCTATATACTGTGCGATTATCATAAAGTAGGTAGGGGCTACAATCCCTTTCGCCCGAGTGTTAGAGCGTACAAGCACAGATGCAGCTCACATGAGGCCGTGATCTCCAAACCGTAAGGAAGGGGTGTGGCTGCCCCCACTCAACAGGTACAAAAAGCTAGGGCAAGAGC
seq00013   CATTAATTAATGTCACGCGTTTATGCAACAATGAGGGATCGCAGCAATATAGATGGCACGTTGTGTCCTCTAGGTGATTGGTGGCACGGGGCGCCGTCCCACTCCTCGCACTACGTCGAGATTGATACAGATCACCCGATCCAACGGCAATCCTTCGATTGCCCTCCGTTGGCCGATCCGACGAGTACCCATTTCACTGATCATATCTGTCCAACGTCCGCGCGGGAGAGTGGAGATTCCTGGGGCGACGGTGATTAGATAACAGTTAGTCTCGACGACACGGGACTCTACGCGTAGCTGGGTGGAACGCGCAACTACACACTCACGTCCATTATGCCTGGGCGATTCCCAACCAATCTAGGTAACTTTAAAACCCTGCCACACAGGCACTAGGAGGTGTTAGCGGGGCGCTCGAAACGAACTACGATCTTCATTAGCTAAATCCCACTCATTATCTCGCCGCGGGTTTGCCCCCACAGGACACAGCGCCTTAGCCCAATTCCTGGGTAACATTCCTACTCTCACGGGTCCGTGTTGTCCAAGTCGGGCTAGGCCGACATGCGAGGAGAGCAGACGGATTCTTCTCGAATCCAGAGGAACCTTGCCGGGAGTGATAGACTTATTGACTTTTGCAATCTAAAGGGCGCGTAGCCATCATCCGCTGTCGGAATTCCCAGACGAAAGCCGCAGGGGGGTGAACATTGGGTATCCTTCATACCGTAAGTCTCTTACTTCGAGTCAATTATAGGACACTAGGGTCTTGATAACTTTCGCAGTACTGGCATGACGCCTTCCAATAGTTCGTTGCATGATTTCGACGAACAGCCGATGAAATCATAGATAGCGTGGTTAGTGTAGCGTTTGATGGGCAGGCGGTATCAGTGCTCTTCCTCCGGGCTACGCTTGAGCTATGAAAGATACACGCCTATCAAGAGAGTCCCAGGAGCAGCTGGAATTTATTTAACAATACCTAACTTGAACAAGAGAGTTGTGGCATTGAACGAAGCTCTACTGAGCTCGCGTTGAAGGACTAATCCCAACGCGCTGTGTGCTAGCTATCAGGGTCCCTCTTAATTTCGATAGTGTCGATACTATAGCCTGGTGGATATCCATAGATGTCTAAACTCAACGATATCGATAGGACAGGACCGACCCGAAATTCAACGTTCACTGGATGTTTTCATTTCATGCCTGTCAGTCAAATCCAAGAGGTTGACTATAAGACGGTTCCGGCCCGTATTGAGCTCGTCGGGAAGTGAGCGGCGCTCCGCTGTGTATATACAGGTTAACTACCAGCATCTCGTACACCGATCATAGTGAGGTCCAATGTGAGTCAGCGCTCATATTGAGCCTCCATCTGTAGTAAGACACCGACTGGTCGTCACCTGTTGAACTAGCATCGTGCGTATGTCCTACTAGAGTTGAACCAACCCATCCGAATCTCGAGTCTGATCCTACGCCGAACCCATCAAGCGCTCAATGGGTAAAGTTAAGGCCGGTTTAGCTGCATTAAATTCCGTCTACTACCCTCTACGGCACCCCACTGTCGACCAATCACTCCTGTTGACATTATGTTACTGTATGGCAACTTAGTGGGGACATCCACAAAGTTGAGTCGAGTTTGTTTACAGGGTGCCGACTCGTCCGCTGCCACGCCAGCGGGAATGATCGGATAATAAGGAACAAGTCTAAATACACAATAGAAGCCGGCAAGTGCATTCGTGGAATAATATCAGTTCAGGTGGCACCGATTTCTATCACATTGATGCTCCTATCCTCAACACTTGGTATTGGGGTCGCCCGGCGACCAAAACTCCCGTTTAGAAATTATTTACGGTTATGAGCTCCGGATCGAGGCAAAGAGGCGTAGGTAAGCTATCTCACGCTAAGACCGTCGAGGGTGGCAGTGTGTATTGGACAGTCAATTGTTGGGTGCTTTGTGATATCCGGATGCAATCGTAGCCGTCCATGGCGGGTATCTAAATCCGATGCTCAAAAAGTAGTCCATCCACTGAATTGGTCTCCGGATTCAATATTAATTATGCATCGCCCATGCTCTGAGCGCGAACGTTCGGCATGCTGTTCGATTTGGAGTCGATATATGCGCCCCTAATTCCTATATACTGTGCGATTATCATAAAGTAGGTAGGGGCTACAATCCCTTTCGCCCGAGTGTTAGAGCGTACAAGCACAGATGCAGCTCACATGAGGGCGTGATCTCCAAACCGTAAGGAAGGGGTGTGGCTGCCCCCACTCAACAGGTACAAAAAGCTAGGGCAAGAGC
seq00014   CATTAATTAATGTCACGCGTTTATGCAACAATGAGGGATCGCAGCAATATAGATGGCACGTTGTGTCCTCTAGGTGATTGGTGGCACGGGGCGCCGTCCCACTCCTCGCACTACGTCGAGATTGATACAGATCACCCGATCCAACGGCAATCCTTCGATTGCCCTCCGTTGGCCGATCCGACGAGTACCCATTTCACTGATCATATCTGTCCAACGTCCGCGCGGGAGAGTGGAGATTCCTGGGGCGACGGTGATTAGATAACAGTTAGTCTCGACGACACGGGACTCTACGCGTAGCTGGGTGGAACGCGCAACTACACACTCACGTCCATTATGCCTGGGCGATTCCCAACCAATCTAGGTAACTTTAAAACCCTGCCACACAGGCACTAGGAGGTGTTAGCGGGGCGCTCGAAACGAACTACGATCTTCATTAGCTAAATCCCACTCATTATCTCGCCGCGGGTTTGCCCCCACAGGACACAGCGCCTTAGCCCAATTCCTGGGTAACATTCCTACTCTCACGGGTCCGTGTTGTCCAAGTCGGGCTAGGCCGACATGCGAGGAGAGCAGACGGATTCTTCTCGAATCCAGAGGAACCTTGCCGGGAGTGATAGACTTATTGACTTTTGCAATCTAAAGGGCGCGTAGCCATCATCCGCTGTCGGAATTCCCAGACGAAAGCCGCAGGGGGGTGAACATTGGGTATCCTTCATACCGTAAGTCTCTTACTTCGAGTCAATTATAGGACACTAGGGTCTTGATAACTTTCGCAGTACTGGCATGACGCCTTCCAATAGTTCGTTGCATGATTTCGACGAACAGCCGATGAAATCATAGATAGCGTGGTTAGTGTAGCGTTTGATGGGCAGGCGGTATCAGTGCTCTTCCTCCGGGCTACGCTTGAGCTATGAAAGATACACGCCTATCAAGAGAGTCCCAGGAGCAGCTGGAATTTATTTAACAATACCTAACTTGAACAAGAGAGTTGTGGCATTGAACGAAGCTCTACTGAGCTCGCGTTGAAGGACTAATCCCAACGCGCTGTGTGCTAGCTATCAGGGTCCCTCTTAATTTCGATAGTGTCGATACTATAGCCTGGTGGATATCCATAGATGTCTAAACTCAACGATATCGATAGGACAGGACCGACCCGAAATTCAACGTTCACTGGATGTTTTCATTTCATGCCTGTCAGTCAAATCCAAGAGGTTGACTATAAGACGGTTCCGGCCCGTATTGAGCTCGTCGGGAAGTGAGCGGCGCTCCGCTGTGTATATACAGGTTAACTACCAGCATCTCGTACACCGATCATAGTGAGGTCCAATGTGAGTCAGCGCTCATATTGAGCCTCCATCTGTAGTAAGACACCGACTGGTCGTCACCTGTTGAACTAGCATCGTGCGTATGTCCTACTAGAGTTGAACCAACCCATCCGAATCTCGAGTCTGATCCTACGCCGAACCCATCAAGCGCTCAATGGGTAAAGTTAAGGCCGGTTTAGCTGCATTAAATTCCGTCTACTACCCTCTACGGCACCCCACTGTCGACCAATCACTCCTGTTGACATTATGTTACTGTATGGCAACTTAGTGGGGACATCCACAAAGTTGAGTCGAGTTTGTTTACAGGGTGCCGACTCGTCCGCTGCCACGCCAGCGGGAATGATCGGATAATAAGGAACAAGTCTAAATACACAATAGAAGCCGGCAAGTGCATTCGTGGAATAATATCAGTTCAGGTGGCACCGATTTCTATCACATTGATGCTCCTATCCTCAACACTTGGTATTGGGGTCGCCCGGCCACCAAAACTCCCGTTTAGAAATTATTTACGGTTATGAGCTCCGGATCGAGGCAAAGAGGCGTAGGTAAGCTATCTCACGCTAAGACCGTCGAGGGTGGCAGTGTGTATTGGACAGTCAATTGTTGGGTGCTTTGTGATATCCGGATGCAATCGTAGCCGTCCATGGCGGGTATCTAAATCCGATGCTCAAAAAGTAGTCCATCCACTGAATTGGTCTCCGGGTTCAATATTAATTATGCATCGCCCATGCTCTGAGCGCGAACGTTCGGCATGCTGTTCGATTTGGAGTCGATATATGCGCCCCTAATTCCTATATACTGTGCGATTATCATAAAGTAGGTAGGGGCTACAATCCCTTTCGCCCGAGTGTTAGAGCGTACAAGCACAGATGCAGCTCACATGAGGCCGTGATCTCCAAACCGTAAGGAAGGGGTGTGGCTGCCCCCACTCAACAGGTACAAAAAGCTAGGGCAAGAGC
seq00015   CATTAATTAATGTCACGCGTTTATGCAACAATGAGGGATCGCAGCAATATAGATGGCACGTTGTGTCCTCTAGGTGATTGGTGGCACGGGGCGCCGTCCCACTCCTCGCACTACGTCGAGATTGATACAGATCACCCGATCCAACGGCAATCCTTCGATTGCCCTCCGTTGGCCGATCCGACGAGTACCCATTTCACTGATCATATCTGTCCAACGTCCGCGCGGGAGAGTGGAGATTCCTGGGGCGACGGTGATTAGATAACAGTTAGTCTCGACGACACGGGACTCTACGCGTAGCTGGGTGGAACGCGCAACTACACACTCACGTCCATTATGCCTGGGCGATTCCCAACCAATCTAGGTAACTTTAAAACCCTGCCACACAGGCACTAGGAGGTGTTAGCGGGGCGCTCGAAACGAACTACGATCTTCATTAGCTAAATCCCACTCATTATCTCGCCGCGGGTTTGCCCCCACAGGACACAGCGCCTTAGCCCAATTCCTGGGTAACATTCCTACTCTCACGGGTCCGTGTTGTCCAAGTCGGGCTAGGCCGACATGCGAGGAGAGCAGACGGATTCTTCTCGAATCCAGAGGAACCTTGCCGGGAGTGATAGACTTATTGACTTTTGCAATCTAAAGGGCGCGTAGCCATCATCCGCTGTCGGAATTCCCAGACGAAAGCCGCAGGGGGGTGAACATTGGGTATCCTTCATACCGTAAGTCTCTTACTTCGAGTCAATTATAGGACACTAGGGTCTTGATAACTTTCGCAGTACTGGCATGACGCCTTCCAATAGTTCGTTGCATGATTTCGACGAACAGCCGATGAAATCATAGATAGCGTGGTTAGTGTAGCGTTTGATGGGCAGGCGGTATCAGTGCTCTTCCTCCGGGCTACGCTTGAGCTATGAAAGATACACGCCTATCAAGAGAGTCCCAGGAGCAGCTGGAATTTATTTAACAATACCTAACTTGAACAAGAGAGTTGTGGCATTGAACGAAGCTCTACTGAGCTCGCGTTGAAGGACTAATCCCAACGCGCTGTGTGCTAGCTATCAGGGTCCCTCTTAATTTCGATAGTGTCGATACTATAGCCTGGTGGATATCCATAGATGTCTAAACTCAACGATATCGATAGGACAGGACCGACCCGAAATTCAACGTTCACTGGATGTTTTCATTTCATGCCTGTCAGTCAAATCCAAGAGGTTGACTATAAGACGGTTCCGGCCCGTATTGAGCTCGTCGGGAAGTGAGCGGCGCTCCGCTGTGTATATACAGGTTAACTACCAGCATCTCGTACACCGATCATAGTGAGGTCCAATGTGAGTCAGCGCTCATATTGAGCCTCCATCTGTAGTAAGACACCGACTGGTCGTCACCTGTTGAACTAGCATCGTGCGTATGTCCTACTAGAGTTGAACCAACCCATCCGAATCTCGAGTCTGATCCTACGCCGAACCCATCAAGCGCTCAATGGGTAAAGTTAAGGCCGGTTTAGCTGCATTAAATTCCGTCTACTACCCTCTACGGCACCCCACTGTCGACCAATCACTCCTGTTGACATTATGTTACTGTATGGCAACTTAGTGGGGACATCCACAAAGTTGAGTCGAGTTTGTTTACAGGGTGCCGACTCGTCCGCTGCCACGCCAGCGGGAATGATCGGATAATAAGGAACAAGTCTAAATACACAATAGAAGCCGGCAAGTGCATTCGTGGAATAATATCAGTTCAGGTGGCACCGATTTCTATCACATTGATGCTCCTATCCTCAACACTTGGTATTGGGGTCGCCCGGCCACCAAAACTCCCGTTTAGAAATTATTTACGGTTATGAGCTCCGGATCGAGGCAAAGAGGCGTAGGTAAGCTATCTCACGCTAAGACCGTCGAGGGTGGCAGTGTGTATTGGACAGTCAATTGTTGGGTGCTTTGTGATATCCGGATGCAATCGTAGCCGTCCATGGCGGGTATCTAAATCCGATGCTCAAAAAGTAGTCCATCCACTGAATTGGTCTCCGGGTTCAATATTAATTATGCATCGCCCATGCTCTGAGCGCGAACGTTCGGCATGCTGTTCGATTTGGAGTCGATATATGCGCCCCTAATTCCTATATACTGTGCGATTATCATAAAGTAGGTAGGGGCTACAATCCCTTTCGCCCGAGTGTTAGAGCGTACAAGCACAGATGCAGCTCACATGAGGCCGTGATCTCCAAACCGTAAGGAAGGGGTGTGGCTGCCCCCACTCAACAGGTACAAAAAGCTAGGGCAAGAGC
seq00016   CATTAATTAATGTCACGCGTTTATGCAACAATGAGGGATCGCAGCAATATAGATGGCACGTTGTGTCCTCTAGGTGATTGGTGGCACGGGGCGCCGTCCCACTCCTCGCACTACGTCGAGATTGATACAGATCACCCGATCCAACGGCAATCCTTCGATTGCCCTCCGTTGGCCGATCCGACGAGTACCCATTTCACTGATCATATCTGTCCAACGTCCGCGCGGGAGAGTGGAGATTCCTGGGGCGACGGTGATTAGATAACAGTTAGTCTCGACGACACGGGACTCTACGCGTAGCTGGGTGGAACGCGCAACTACACACTCACGTCCATTATGCCTGGGCGATTCCCAACCAATCTAGGTAACTTTAAAACCCTGCCACACAGGCACTAGGAGGTGTTAGCGGGGCGCTCGAAACGAACTACGATCTTCATTAGCTAAATCCCACTCATTATCTCGCCGCGGGTTTGCCCCCACAGGACACAGCGCCTTAGCCCAATTCCTGGGTAACATTCCTACTCTCACGGGTCCGTGTTGTCCAAGTCGGGCTAGGCCGACATGCGAGGAGAGCAGACGGATTCTTCTCGAATCCAGAGGAACCTTGCCGGGAGTGATAGACTTATTGACTTTTGCAATCTAAAGGGCGCGTAGCCATCATCCGCTGTCGGAATTCCCAGACGAAAGCCGCAGGGGGGTGAACATTGGGTATCCTTCATACCGTAAGTCTCTTACTTCGAGTCAATTATAGGACACTAGGGTCTTGATAACTTTCGCAGTACTGGCATGACGCCTTCCAATAGTTCGTTGCATGATTTCGACGAACAGCCGATGAAATCATAGATAGCGTGGTTAGTGTAGCGTTTGATGGGCAGGCGGTATCAGTGCTCTTCCTCCGGGCTACGCTTGAGCTATGAAAGATACACGCCTATCAAGAGAGTCCCAGGAGCAGCTGGAATTTATTTAACAATACCTAACTTGAACAAGAGAGTTGTGGCATTGAACGAAGCTCTACTGAGCTCGCGTTGAAGGACTAATCCCAACGCGCTGTGTGCTAGCTATCAGGGTCCCTCTTAATTTCGATAGTGTCGATACTATAGCCTGGTGGATATCCATAGATGTCTAAACTCAACGATATCGATAGGACAGGACCGACCCGAAATTCAACGTTCACTGGATGTTTTCATTTCATGCCTGTCAGTCAAATCCAAGAGGTTGACTATAAGACGGTTCCGGCCCGTATTGAGCTCGTCGGGAAGTGAGCGGCGCTCCGCTGTGTATATACAGGTTAACTACCAGCATCTCGTACACCGATCATAGTGAGGTCCAATGTGAGTCAGCGCTCATATTGAGCCTCCATCTGTAGTAAGACACCGACTGGTCGTCACCTGTTGAACTAGCATCGTGCGTATGTCCTACTAGAGTTGAACCAACCCATCCGAATCTCGAGTCTGATCCTACGCCGAACCCATCAAGCGCTCAATGGGTAAAGTTAAGGCCGGTTTAGCTGCATTAAATTCCGTCTACTACCCTCTACGGCACCCCACTGTCGACCAATCACTCCTGTTGACATTATGTTACTGTATGGCAACTTAGTGGGGACATCCACAAAGTTGAGTCGAGTTTGTTTACAGGGTGCCGACTCGTCCGCTGCCACGCCAGCGGGAATGATCGGATAATAAGGAACAAGTCTAAATACACAATAGAAGCCGGCAAGTGCATTCGTGGAATAATATCAGTTCAGGTGGCACCGATTTCTATCACATTGATGCTCCTATCCTCAACACTTGGTATTGGGGTCGCCCGGCCACCAAAACTCCCGTTTAGAAATTATTTACGGTTATGAGCTCCGGATCGAGGCAAAGAGGCGTAGGTAAGCTATCTCACGCTAAGACCGTCGAGGGTGGCAGTGTGTATTGGACAGTCAACTGTTGGGTGCTTTGTGATATCCGGATGCAATCGTAGCCGTCCATGGCGGGTATCTAAATCCGATGCTCAAAAAGTAGTCCATCCACTGAATTGGTCTTCGGGTTCAATATTAATTATGCATCGCCCATGCTCTGAGCGCGAACGTTCGGCATGCTGTTCGATTTGGAGTCGATATATGCGCCCCTAATTCCTATATACTGTGCGATTATCATAAAGTAGGTAGGGGCTACAATCCCTTTCGCCCGAGTGTTAGAGCGTACAAGCACAGATGCAGCTCACATGAGGCCGTGATCTCCAAACCGTAAGGAAGGGGTGTGGCTGCCCCCACTCAACAGGTACAAAAAGCTAGGGCAAGAGC
seq00017   CATTAATTAATGTCACGCGTTTATGCAACAATGAGGGATCGCAGCAATATAGATGGCACGTTGTGTCCTCTAGGTGATTGGTGGCACGGGGCGCCGTCCCACTCCTCGCACTACGTCGAGATTGATACAGATCACCCGATCCAACGGCAATCCTTCGATTGCCCTCCGTTGGCCGATCCGACGAGTACCCATTTCACTGATCATATCTGTCCAACGTCCGCGCGGGAGAGTGGAGATTCCTGGGGCGACGGTGATTAGATAACAGTTAGTCTCGACGACACGGGACTCTACGCGTAGCTGGGTGGAACGCGCAACTACACACTCACGTCCATTATGCCTGGGCGATTCCCAACCAATCTAGGTAACTTTAAAACCCTGCCACACAGGCACTAGGAGGTGTTAGCGGGGCGCTCGAAACGAACTACGATCTTCATTAGCTAAATCCCACTCATTATCTCGCCGCGGGTTTGCCCCCACAGGACACAGCGCCTTAGCCCAATTCCTGGGTAACATTCCTACTCTCACGGGTCCGTGTTGTCCAAGTCGGGCTAGGCCGACATGCGAGGAGAGCAGACGGATTCTTCTCGAATCCAGAGGAACCTTGCCGGGAGTGATAGACTTATTGACTTTTGCAATCTAAAGGGCGCGTAGCCATCATCCGCTGTCGGAATTCCCAGACGAAAGCCGCAGGGGGGTGAACATTGGGTATCCTTCATACCGTAAGTCTCTTACTTCGAGTCAATTATAGGACACTAGGGTCTTGATAACTTTCGCAGTACTGGCATGACGCCTTCCAATAGTTCGTTGCATGATTTCGACGAACAGCCGATGAAATCATAGATAGCGTGGTTAGTGTAGCGTTTGATGGGCAGGCGGTATCAGTGCTCTTCCTCCGGGCTACGCTTGAGCTATGAAAGATACACGCCTATCAAGAGAGTCCCAGGAGCAGCTGGAATTTATTTAACAATACCTAACTTGAACAAGAGAGTTGTGGCATTGAACGAAGCTCTACTGAGCTCGCGTTGAAGGACTAATCCCAACGCGCTGTGTGCTAGCTATCAGGGTCCCTCTTAATTTCGATAGTGTCGATACTATAGCCTGGTGGATATCCATAGATGTCTAAACTCAACGATATCGATAGGACAGGACCGACCCGAAATTCAACGTTCACTGGATGTTTTCATTTCATGCCTGTCAGTCAAATCCAAGAGGTTGACTATAAGACGGTTCCGGCCCGTATTGAGCTCGTCGGGAAGTGAGCGGCGCTCCGCTGTGTATATACAGGTTAACTACCAGCATCTCGTACACCGATCATAGTGAGGTCCAATGTGAGTCAGCGCTCATATTGAGCCTCCATCTGTAGTAAGACACCGACTGGTCGTCACCTGTTGAACTAGCATCGTGCGTATGTCCTACTAGAGTTGAACCAACCCATCCGAATCTCGAGTCTGATCCTACGCCGAACCCATCAAGCGCTCAATGGGTAAAGTTAAGGCCGGTTTAGCTGCATTAAATTCCGTCTACTACCCTCTACGGCACCCCACTGTCGACCAATCACTCCTGTTGACATTATGTTACTGTATGGCAACTTAGTGGGGACATCCACAAAGTTGAGTCGAGTTTGTTTACAGGGTGCCGACTCGTCCGCTGCCACGCCAGCGGGAATGATCGGATAATAAGGAACAAGTCTAAATACACAATAGAAGCCGGCAAGTGCATTCGTGGAATAATATCAGTTCAGGTGGCACCGATTTCTATCACATTGATGCTCCTATCCTCAACACTTGGTATTGGGGTCGCCCGGCCACCAAAACTCCCGTTTAGAAATTATTTACGGTTATGAGCTCCGGATCGAGGCAAAGAGGCGTAGGTAAGCTATCTCACGCTAAGACCGTCGAGGGTGGCAGTGTGTATTGGACAGTCAACTGTTGGGTGCTTTGTGATATCCGGATGCAATCGTAGCCGTCCATGGCGGGTATCTAAATCCGATGCTCAAAAAGTAGTCCATCCACTGAATTGGTCTTCGGGTTCAATATTAATTATGCATCGCCCATGCTCTGAGCGCGAACGTTCGGCATGCTGTTCGATTTGGAGTCGATATATGCGCCCCTAATTCCTATATACTGTGCGATTATCATAAAGTAGGTAGGGGCTACAATCCCTTTCGCCCGAGTGTTAGAGCGTACAAGCACAGATGCAGCTCACATGAGGCCGTGATCTCCAAACCGTAAGGAAGGGGTGTGGCTGCCCCCACTCAACAGGTACAAAAAGCTAGGGCAAGAGC
seq00018   CATTAATTAATGTCACGCGTTTATGCAACAATGAGGGATCGCAGCAATATAGATGGCACGTTGTGTCCTCTAGGTGATTGGTGGCACGGGGCGCCGTCCCACTCCTCGCACTACGTCGAGATTGATACAGATCACCCGATCCAACGGCAATCCTTCGATTGCCCTCCGTTGGCCGATCCGACGAGTACCCATTTCACTGATCATATCTGTCCAACGTCCGCGCGGGAGAGTGGAGATTCCTGGGGCGACGGTGATTAGATAACAGTTAGTCTCGACGACACGGGACTCTACGCGTAGCTGGGTGGAACGCGCAACTACACACTCACGTCCATTATGCCTGGGCGATTCCCAACCAATCTAGGTAACTTTAAAACCCTGCCACACAGGCACTAGGAGGTGTTAGCGGGGCGCTCGAAACGAACTACGATCTTCATTAGCTAAATCCCACTCATTATCTCGCCGCGGGTTTGCCCCCACAGGACACAGCGCCTTAGCCCAATTCCTGGGTAACATTCCTACTCTCACGGGTCCGTGTTGTCCAAGTCGGGCTAGGCCGACATGCGAGGAGAGCAGACGGATTCTTCTCGAATCCAGAGGAACCTTGCCGGGAGTGATAGACTTATTGACTTTTGCAATCTAAAGGGCGCGTAGCCATCATCCGCTGTCGGAATTCCCAGACGAAAGCCGCAGGGGGGTGAACATTGGGTATCCTTCATACCGTAAGTCTCTTACTTCGAGTCAATTATAGGACACTAGGGTCTTGATAACTTTCGCAGTACTGGCATGACGCCTTCCAATAGTTCGTTGCATGATTTCGACGAACAGCCGATGAAATCATAGATAGCGTGGTTAGTGTAGCGTTTGATGGGCAGGCGGTATCAGTGCTCTTCCTCCGGGCTACGCTTGAGCTATGAAAGATACACGCCTATCAAGAGAGTCCCAGGAGCAGCTGGAATTTATTTAACAATACCTAACTTGAACAAGAGAGTTGTGGCATTGAACGAAGCTCTACTGAGCTCGCGTTGAAGGACTAATCCCAACGCGCTGTGTGCTAGCTATCAGGGTCCCTCTTAATTTCGATAGTGTCGATACTATAGCCTGGTGGATATCCATAGATGTCTAAACTCAACGATATCGATAGGACAGGACCGACCCGAAATTCAACGTTCACTGGATGTTTTCATTTCATGCCTGTCAGTCAAATCCAAGAGGTTGACTATAAGACGGTTCCGGCCCGTATTGAGCTCGTCGGGAAGTGAGCGGCGCTCCGCTGTGTATATACAGGTTAACTACCAGCATCTCGTACACCGATCATAGTGAGGTCCAATGTGAGTCAGCGCTCATATTGAGCCTCCATCTGTAGTAAGACACCGACTGGTCGTCACCTGTTGAACTAGCATCGTGCGTATGTCCTACTAGAGTTGAACCAACCCATCCGAATCTCGAGTCTGATCCTACGCCGAACCCATCAAGCGCTCAATGGGTAAAGTTAAGGCCGGTTTAGCTGCATTAAATTCCGTCTACTACCCTCTACGGCACCCCACTGTCGACCAATCACTCCTGTTGACATTATGTTACTGTATGGCAACTTAGTGGGGACATCCACAAAGTTGAGTCGAGTTTGTTTACAGGGTGCCGACTCGTCCGCTGCCACGCCAGCGGGAATGATCGGATAATAAGGAACAAGTCTAAATACACAATAGAAGCCGGCAAGTGCATTCGTGGAATAATATCAGTTCAGGTGGCACCGATTTCTATCACATTGATGCTCCTATCCTCAACACTTGGTATTGGGGTCGCCCGGCCACCAAAACTCCCGTTTAGAAATTATTTACGGTTATGAGCTCCGGATCGAGGCAAAGAGGCGTAGGTAAGCTATCTCACGCTAAGACCGTCGAGGGTGGCAGTGTGTATTGGACAGTCAATTGTTGGGTGCTTTGTGATATCCGGATGCAATCGTAGCCGTCCATGGCGGGTATCTAAATCCGATGCTCAAAAAGTAGTCCATCCACTGAATTGGTCTTCGGGTTCAATATTAATTATGCATCGCCCATGCTCTGAGCGCGAACGTTCGGCATGCTGTTCGATTTGGAGTCGATATATGCGCCCCTAATTCCTATATACTGTGCGATTATCATAAAGTAGGTAGGGGCTACAATCCCTTTCGCCCGAGTGTTAGAGCGTACAAGCACAGATGCAGCTCACATGAGGCCGTGATCTCCAAACCGTAAGGAAGGGGTGTGGCTGCCCCCACTCAACAGGTACAAAAAGCTAGGGCAAGAGC
seq00019   CATTAATTAATGTCACGCGTTTATGCAACAATGAGGGATCGCAGCAATATAGATGGCACGTTGTGTCCTCTAGGTGATTGGTGGCACGGGGCGCCGTCCCACTCCTCGCACTACGTCGAGATTGATACAGATCACCCGATCCAACGGCAATCCTTCGATTGCCCTCCGTTGGCCGATCCGACGAGTACCCATTTCACTGATCATATCTGTCCAACGTCCGCGCGGGAGAGTGGAGATTCCTGGGGCGACGGTGATTAGATAACAGTTAGTCTCGACGACACGGGACTCTACGCGTAGCTGGGTGGAACGCGCAACTACACACTCACGTCCATTATGCCTGGGCGATTCCCAACCAATCTAGGTAACTTTAAAACCCTGCCACACAGGCACTAGGAGGTGTTAGCGGGGCGCTCGAAACGAACTACGATCTTCATTAGCTAAATCCCACTCATTATCTCGCCGCGGGTTTGCCCCCACAGGACACAGCGCCTTAGCCCAATTCCTGGGTAACATTCCTACTCTCACGGGTCCGTGTTGTCCAAGTCGGGCTAGGCCGACATGCGAGGAGAGCAGACGGATTCTTCTCGAATCCAGAGGAACCTTGCCGGGAGTGATAGACTTATTGACTTTTGCAATCTAAAGGGCGCGTAGCCATCATCCGCTGTCGGAATTCCCAGACGAAAGCCGCAGGGGGGTGAACATTGGGTATCCTTCATACCGTAAGTCTCTTACTTCGAGTCAATTATAGGACACTAGGGTCTTGATAACTTTCGCAGTACTGGCATGACGCCTTCCAATAGTTCGTTGCATGATTTCGACGAACAGCCGATGAAATCATAGATAGCGTGGTTAGTGTAGCGTTTGATGGGCAGGCGGTATCAGTGCTCTTCCTCCGGGCTACGCTTGAGCTATGAAAGATACACGCCTATCAAGAGAGTCCCAGGAGCAGCTGGAATTTATTTAACAATACCTAACTTGAACAAGAGAGTTGTGGCATTGAACGAAGCTCTACTGAGCTCGCGTTGAAGGACTAATCCCAACGCGCTGTGTGCTAGCTATCAGGGTCCCTCTTAATTTCGATAGTGTCGATACTATAGCCTGGTGGATATCCATAGATGTCTAAACTCAACGATATCGATAGGACAGGACCGACCCGAAATTCAACGTTCACTGGATGTTTTCATTTCATGCCTGTCAGTCAAATCCAAGAGGTTGACTATAAGACGGTTCCGGCCCGTATTGAGCTCGTCGGGAAGTGAGCGGCGCTCCGCTGTGTATATACAGGTTAACTACCAGCATCTCGTACACCGATCATAGTGAGGTCCAATGTGAGTCAGCGCTCATATTGAGCCTCCATCTGTAGTAAGACACCGACTGGTCGTCACCTGTTGAACTAGCATCGTGCGTATGTCCTACTAGAGTTGAACCAACCCATCCGAATCTCGAGTCTGATCCTACGCCGAACCCATCAAGCGCTCAATGGGTAAAGTTAAGGCCGGTTTAGCTGCATTAAATTCCGTCTACTACCCTCTACGGCACCCCACTGTCGACCAATCACTCCTGTTGACATTATGTTACTGTATGGCAACTTAGTGGGGACATCCACAAAGTTGAGTCGAGTTTGTTTACAGGGTGCCGACTCGTCCGCTGCCACGCCAGCGGGAATGATCGGATAATAAGGAACAAGTCTAAATACACAATAGAAGCCGGCAAGTGCATTCGTGGAATAATATCAGTTCAGGTGGCACCGATTTCTATCACATTGATGCTCCTATCCTCAACACTTGGTATTGGGGTCGCCCGGCCACCAAAACTCCCGTTTAGAAATTATTTACGGTTATGAGCTCCGGATCGAGGCAAAGAGGCGTAGGTAAGCTATCTCACGCTAAGACCGTCGAGGGTGGCAGTGTGTATTGGACAGTCAATTGTTGGGTGCTTTGTGATATCCGGATGCAATCGTAGCCGTCCATGGCGGGTATCTAAATCCGATGCTCAAAAAGTAGTCCATCCACTGAATTGGTCTCCGGATTCAATATTAATTATGCATCGCCCATGCTCTGAGCGCGAACGTTCGGCATGCTGTTCGATTTGGAGTCGATATATGCGCCCCTAATTCCTATATACTGTGCGATTATCATAAAGTAGGTAGGGGCTACAATCCCTTTCGCCCGAGTGTTAGAGCGTACAAGCACAGATGCAGCTCACATGAGGGCGTGATCTCCAAACCGTAAGGAAGGGGTGTGGCTGCCCCCACTCAACAGGTACAAAAAGCTAGGGCAAGAGC
seq00020   CATTAATTAATGTCACGCGTTTATGCAACAATGAGGGATCGCAGCAATATAGATGGCACGTTGTGTCCTCTAGGTGATTGGTGGCACGGGGCGCCGTCCCACTCCTCGCACTACGTCGAGATTGATACAGATCACCCGATCCAACGGCAATCCTTCGATTGCCCTCCGTTGGCCGATCCGACGAGTACCCATTTCACTGATCATATCTGTCCAACGTCCGCGCGGGAGAGTGGAGATTCCTGGGGCGACGGTGATTAGATAACAGTTAGTCTCGACGACACGGGACTCTACGCGTAGCTGGGTGGAACGCGCAACTACACACTCACGTCCATTATGCCTGGGCGATTCCCAACCAATCTAGGTAACTTTAAAACCCTGCCACACAGGCACTAGGAGGTGTTAGCGGGGCGCTCGAAACGAACTACGATCTTCATTAGCTAAATCCCACTCATTATCTCGCCGCGGGTTTGCCCCCACAGGACACAGCGCCTTAGCCCAATTCCTGGGTAACATTCCTACTCTCACGGGTCCGTGTTGTCCAAGTCGGGCTAGGCCGACATGCGAGGAGAGCAGACGGATTCTTCTCGAATCCAGAGGAACCTTGCCGGGAGTGATAGACTTATTGACTTTTGCAATCTAAAGGGCGCGTAGCCATCATCCGCTGTCGGAATTCCCAGACGAAAGCCGCAGGGGGGTGAACATTGGGTATCCTTCATACCGTAAGTCTCTTACTTCGAGTCAATTATAGGACACTAGGGTCTTGATAACTTTCGCAGTACTGGCATGACGCCTTCCAATAGTTCGTTGCATGATTTCGACGAACAGCCGATGAAATCATAGATAGCGTGGTTAGTGTAGCGTTTGATGGGCAGGCGGTATCAGTGCTCTTCCTCCGGGCTACGCTTGAGCTATGAAAGATACACGCCTATCAAGAGAGTCCCAGGAGCAGCTGGAATTTATTTAACAATACCTAACTTGAACAAGAGAGTTGTGGCATTGAACGAAGCTCTACTGAGCTCGCGTTGAAGGACTAATCCCAACGCGCTGTGTGCTAGCTATCAGGGTCCCTCTTAATTTCGATAGTGTCGATACTATAGCCTGGTGGATATCCATAGATGTCTAAACTCAACGATATCGATAGGACAGGACCGACCCGAAATTCAACGTTCACTGGATGTTTTCATTTCATGCCTGTCAGTCAAATCCAAGAGGTTGACTATAAGACGGTTCCGGCCCGTATTGAGCTCGTCGGGAAGTGAGCGGCGCTCCGCTGTGTATATACAGGTTAACTACCAGCATCTCGTACACCGATCATAGTGAGGTCCAATGTGAGTCAGCGCTCATATTGAGCCTCCATCTGTAGTAAGACACCGACTGGTCGTCACCTGTTGAACTAGCATCGTGCGTATGTCCTACTAGAGTTGAACCAACCCATCCGAATCTCGAGTCTGATCCTACGCCGAACCCATCAAGCGCTCAATGGGTAAAGTTAAGGCCGGTTTAGCTGCATTAAATTCCGTCTACTACCCTCTACGGCACCCCACTGTCGACCAATCACTCCTGTTGACATTATGTTACTGTATGGCAACTTAGTGGGGACATCCACAAAGTTGAGTCGAGTTTGTTTACAGGGTGCCGACTCGTCCGCTGCCACGCCAGCGGGAATGATCGGATAATAAGGAACAAGTCTAAATACACAATAGAAGCCGGCAAGTGCATTCGTGGAATAATATCAGTTCAGGTGGCACCGATTTCTATCACATTGATGCTCCTATCCTCAACACTTGGTATTGGGGTCGCCCGGCCACCAAAACTCCCGTTTAGAAATTATTTACGGTTATGAGCTCCGGATCGAGGCAAAGAGGCGTAGGTAAGCTATCTCACGCTAAGACCGTCGAGGGTGGCAGTGTGTATTGGACAGTCAATTGTTGGCTGCTTTGTGATATCCGGATGCAATCGTAGCCGTCCATGGCGGGTATCTAAATCCGATGCTCAAAAAGTAGTCCATCCACTGAATTGGTCTCCGGGTTCAATATTAATTATGCATCGCCCATGCTCTGAGCGCGAACGTTCGGCATGCTGTTCGATTTGGAGTCGATATATGCGCCCCTAATTCCTATATACTGTGCGATTATCATAAAGTAGGTAGGGGCTACAATCCCTTTCGCCCGAGTGTTAGAGCGTACAAGCACAGATGCAGCTCACATGAGGCCGTGATCTCCAAACCGTAAGGAAGGGGTGTGGCTGCCCCCACTCAACAGGTACAAAAAGCTAGGGCAAGAGC
seq00021   CATTAATTAATGTCACGCGTTTATGCAACAATGAGGGATCGCAGCAATATAGATGGCACGTTGTGTCCTCTAGGTGATTGGTGGCACGGGGCGCCGTCCCACTCCTCGCACTACGTCGAGATTGATACAGATCACCCGATCCAACGGCAATCCTTCGATTGCCCTCCGTTGGCCGATCCGACGAGTACCCATTTCACTGATCATATCTGTCCAACGTCCGCGCGGGAGAGTGGAGATTCCTGGGGCGACGGTGATTAGATAACAGTTAGTCTCGACGACACGGGACTCTACGCGTAGCTGGGTGGAACGCGCAACTACACACTCACGTCCATTATGCCTGGGCGATTCCCAACCAATCTAGGTAACTTTAAAACCCTGCCACACAGGCACTAGGAGGTGTTAGCGGGGCGCTCGAAACGAACTACGATCTTCATTAGCTAAATCCCACTCATTATCTCGCCGCGGGTTTGCCCCCACAGGACACAGCGCCTTAGCCCAATTCCTGGGTAACATTCCTACTCTCACGGGTCCGTGTTGTCCAAGTCGGGCTAGGCCGACATGCGAGGAGAGCAGACGGATTCTTCTCGAATCCAGAGGAACCTTGCCGGGAGTGATAGACTTATTGACTTTTGCAATCTAAAGGGCGCGTAGCCATCATCCGCTGTCGGAATTCCCAGACGAAAGCCGCAGGGGGGTGAACATTGGGTATCCTTCATACCGTAAGTCTCTTACTTCGAGTCAATTATAGGACACTAGGGTCTTGATAACTTTCGCAGTACTGGCATGACGCCTTCCAATAGTTCGTTGCATGATTTCGACGAACAGCCGATGAAATCATAGATAGCGTGGTTAGTGTAGCGTTTGATGGGCAGGCGGTATCAGTGCTCTTCCTCCGGGCTACGCTTGAGCTATGAAAGATACACGCCTATCAAGAGAGTCCCAGGAGCAGCTGGAATTTATTTAACAATACCTAACTTGAACAAGAGAGTTGTGGCATTGAACGAAGCTCTACTGAGCTCGCGTTGAAGGACTAATCCCAACGCGCTGTGTGCTAGCTATCAGGGTCCCTCTTAATTTCGATAGTGTCGATACTATAGCCTGGTGGATATCCATAGATGTCTAAACTCAACGATATCGATAGGACAGGACCGACCCGAAATTCAACGTTCACTGGATGTTTTCATTTCATGCCTGTCAGTCAAATCCAAGAGGTTGACTATAAGACGGTTCCGGCCCGTATTGAGCTCGTCGGGAAGTGAGCGGCGCTCCGCTGTGTATATACAGGTTAACTACCAGCATCTCGTACACCGATCATAGTGAGGTCCAATGTGAGTCAGCGCTCATATTGAGCCTCCATCTGTAGTAAGACACCGACTGGTCGTCACCTGTTGAACTAGCATCGTGCGTATGTCCTACTAGAGTTGAACCAACCCATCCGAATCTCGAGTCTGATCCTACGCCGAACCCATCAAGCGCTCAATGGGTAAAGTTAAGGCCGGTTTAGCTGCATTAAATTCCGTCTACTACCCTCTACGGCACCCCACTGTCGACCAATCACTCCTGTTGACATTATGTTACTGTATGGCAACTTAGTGGGGACATCCACAAAGTTGAGTCGAGTTTGTTTACAGGGTGCCGACTCGTCCGCTGCCACGCCAGCGGGAATGATCGGATAATAAGGAACAAGTCTAAATACACAATAGAAGCCGGCAAGTGCATTCGTGGAATAATATCAGTTCAGGTGGCACCGATTTCTATCACATTGATGCTCCTATCCTCAACACTTGGTATTGGGGTCGCCCGGCCACCAAAACTCCCGTTTAGAAATTATTTACGGTTATGAGCTCCGGATCGAGGCAAAGAGGCGTAGGTAAGCTATCTCACGCTAAGACCGTCGAGGGTGGCAGTGTGTATTGGACAGTCAATTGTTGGCTGCTTTGTGATATCCGGATGCAATCGTAGCCGTCCATGGCGGGTATCTAAATCCGATGCTCAAAAAGTAGTCCATCCACTGAATTGGTCTCCGGGTTCAATATTAATTATGCATCGCCCATGCTCTGAGCGCGAACGTTCGGCATGCTGTTCGATTTGGAGTCGATATATGCGCCCCTAATTCCTATATACTGTGCGATTATCATAAAGTAGGTAGGGGCTACAATCCCTTTCGCCCGAGTGTTAGAGCGTACAAGCACAGATGCAGCTCACATGAGGCCGTGATCTCCAAACCGTAAGGAAGGGGTGTGGCTGCCCCCACTCAACAGGTACAAAAAGCTAGGGCAAGAGC
seq00022   CATTAATTAATGTCACGCGTTTATGCAACAATGAGGGATCGCAGCAATATAGATGGCACGTTGTGTCCTCTAGGTGATTGGTGGCACGGGGCGCCGTCCCACTCCTCGCACTACGTCGAGATTGATACAGATCACCCGATCCAACGGCAATCCTTCGATTGCCCTCCGTTGGCCGATCCGACGAGTACCCATTTCACTGATCATATCTGTCCAACGTCCGCGCGGGAGAGTGGAGATTCCTGGGGCGACGGTGATTAGATAACAGTTAGTCTCGACGACACGGGACTCTACGCGTAGCTGGGTGGAACGCGCAACTACACACTCACGTCCATTATGCCTGGGCGATTCCCAACCAATCTAGGTAACTTTAAAACCCTGCCACACAGGCACTAGGAGGTGTTAGCGGGGCGCTCGAAACGAACTACGATCTTCATTAGCTAAATCCCACTCATTATCTCGCCGCGGGTTTGCCCCCACAGGACACAGCGCCTTAGCCCAATTCCTGGGTAACATTCCTACTCTCACGGGTCCGTGTTGTCCAAGTCGGGCTAGGCCGACATGCGAGGAGAGCAGACGGATTCTTCTCGAATCCAGAGGAACCTTGCCGGGAGTGATAGACTTATTGACTTTTGCAATCTAAAGGGCGCGTAGCCATCATCCGCTGTCGGAATTCCCAGACGAAAGCCGCAGGGGGGTGAACATTGGGTATCCTTCATACCGTAAGTCTCTTACTTCGAGTCAATTATAGGACACTAGGGTCTTGATAACTTTCGCAGTACTGGCATGACGCCTTCCAATAGTTCGTTGCATGATTTCGACGAACAGCCGATGAAATCATAGATAGCGTGGTTAGTGTAGCGTTTGATGGGCAGGCGGTATCAGTGCTCTTCCTCCGGGCTACGCTTGAGCTATGAAAGATACACGCCTATCAAGAGAGTCCCAGGAGCAGCTGGAATTTATTTAACAATACCTAACTTGAACAAGAGAGTTGTGGCATTGAACGAAGCTCTACTGAGCTCGCGTTGAAGGACTAATCCCAACGCGCTGTGTGCTAGCTATCAGGGTCCCTCTTAATTTCGATAGTGTCGATACTATAGCCTGGTGGATATCCATAGATGTCTAAACTCAACGATATCGATAGGACAGGACCGACCCGAAATTCAACGTTCACTGGATGTTTTCATTTCATGCCTGTCAGTCAAATCCAAGAGGTTGACTATAAGACGGTTCCGGCCCGTATTGAGCTCGTCGGGAAGTGAGCGGCGCTCCGCTGTGTATATACAGGTTAACTACCAGCATCTCGTACACCGATCATAGTGAGGTCCAATGTGAGTCAGCGCTCATATTGAGCCTCCATCTGTAGTAAGACACCGACTGGTCGTCACCTGTTGAACTAGCATCGTGCGTATGTCCTACTAGAGTTGAACCAACCCATCCGAATCTCGAGTCTGATCCTACGCCGAACCCATCAAGCGCTCAATGGGTAAAGTTAAGGCCGGTTTAGCTGCATTAAATTCCGTCTACTACCCTCTACGGCACCCCACTGTCGACCAATCACTCCTGTTGACATTATGTTACTGTATGGCAACTTAGTGGGGACATCCACAAAGTTGAGTCGAGTTTGTTTACAGGGTGCCGACTCGTCCGCTGCCACGCCAGCGGGAATGATCGGATAATAAGGAACAAGTCTAAATACACAATAGAAGCCGGCAAGTGCATTCGTGGAATAATATCAGTTCAGGTGGCACCGATTTCTATCACATTGATGCTCCTATCCTCAACACTTGGTATTGGGGTCGCCCGGCCACCAAAACTCCCGTTTAGAAATTATTTACGGTTATGAGCTCCGGATCGAGGCAAAGAGGCGTAGGTAAGCTATCTCACGCTAAGACCGTCGAGGGTGGCAGTGTGTATTGGACAGTCAATTGTTGGGTGCTTTGTGATATCCGGATGCAATCGTAGCCGTCCATGGCGGGTATCTAAATCCGATGCTCAAAAAGTAGTCCATCCACTGAATTGGTCTCCGGGTTCAATATTAATTATGCATCGCCCATGCTCTGAGCGCGAACGTTCGGCATGCTGTTCGATTTGGAGTCGATATATGCGCCCCTAATTCCTATATACTGTGCGATTATCATAAAGTAGGTAGGGGCTACAATCCCTTTCGCCCGAGTGTTAGAGCGTACAAGCACAGATGCAGCTCACATGAGGCCGTGATCTCCAAACCGTAAGGAAGGGGTGTGGCTGCCCCCACTCAACAGGTACAAAAAGCTAGGGCAAGAGC
seq00023   CATTAATTAATGTCACGCGTTTATGCAACAATGAGGGATCGCAGCAATATAGATGGCACGTTGTGTCCTCTAGGTGATTGGTGGCACGGGGCGCCGTCCCACTCCTCGCACTACGTCGAGATTGATACAGATCACCCGATCCAACGGCAATCCTTCGATTGCCCTCCGTTGGCCGATCCGACGAGTACCCATTTCACTGATCATATCTGTCCAACGTCCGCGCGGGAGAGTGGAGATTCCTGGGGCGACGGTGATTAGATAACAGTTAGTCTCGACGACACGGGACTCTACGCGTAGCTGGGTGGAACGCGCAACTACACACTCACGTCCATTATGCCTGGGCGATTCCCAACCAATCTAGGTAACTTTAAAACCCTGCCACACAGGCACTAGGAGGTGTTAGCGGGGCGCTCGAAACGAACTACGATCTTCATTAGCTAAATCCCACTCATTATCTCGCCGCGGGTTTGCCCCCACAGGACACAGCGCCTTAGCCCAATTCCTGGGTAACATTCCTACTCTCACGGGTCCGTGTTGTCCAAGTCGGGCTAGGCCGACATGCGAGGAGAGCAGACGGATTCTTCTCGAATCCAGAGGAACCTTGCCGGGAGTGATAGACTTATTGACTTTTGCAATCTAAAGGGCGCGTAGCCATCATCCGCTGTCGGAATTCCCAGACGAAAGCCGCAGGGGGGTGAACATTGGGTATCCTTCATACCGTAAGTCTCTTACTTCGAGTCAATTATAGGACACTAGGGTCTTGATAACTTTCGCAGTACTGGCATGACGCCTTCCAATAGTTCGTTGCATGATTTCGACGAACAGCCGATGAAATCATAGATAGCGTGGTTAGTGTAGCGTTTGATGGGCAGGCGGTATCAGTGCTCTTCCTCCGGGCTACGCTTGAGCTATGAAAGATACACGCCTATCAAGAGAGTCCCAGGAGCAGCTGGAATTTATTTAACAATACCTAACTTGAACAAGAGAGTTGTGGCATTGAACGAAGCTCTACTGAGCTCGCGTTGAAGGACTAATCCCAACGCGCTGTGTGCTAGCTATCAGGGTCCCTCTTAATTTCGATAGTGTCGATACTATAGCCTGGTGGATATCCATAGATGTCTAAACTCAACGATATCGATAGGACAGGACCGACCCGAAATTCAACGTTCACTGGATGTTTTCATTTCATGCCTGTCAGTCAAATCCAAGAGGTTGACTATAAGACGGTTCCGGCCCGTATTGAGCTCGTCGGGAAGTGAGCGGCGCTCCGCTGTGTATATACAGGTTAACTACCAGCATCTCGTACACCGATCATAGTGAGGTCCAATGTGAGTCAGCGCTCATATTGAGCCTCCATCTGTAGTAAGACACCGACTGGTCGTCACCTGTTGAACTAGCATCGTGCGTATGTCCTACTAGAGTTGAACCAACCCATCCGAATCTCGAGTCTGATCCTACGCCGAACCCATCAAGCGCTCAATGGGTAAAGTTAAGGCCGGTTTAGCTGCATTAAATTCCGTCTACTACCCTCTACGGCACCCCACTGTCGACCAATCACTCCTGTTGACATTATGTTACTGTATGGCAACTTAGTGGGGACATCCACAAAGTTGAGTCGAGTTTGTTTACAGGGTGCCGACTCGTCCGCTGCCACGCCAGCGGGAATGATCGGATAATAAGGAACAAGTCTAAATACACAATAGAAGCCGGCAAGTGCATTCGTGGAATAATATCAGTTCAGGTGGCACCGATTTCTATCACATTGATGCTCCTATCCTCAACACTTGGTATTGGGGTCGCCCGGCCACCAAAACTCCCGTTTAGAAATTATTTACGGTTATGAGCTCCGGATCGAGGCAAAGAGGCGTAGGTAAGCTATCTCACGCTAAGACCGTCGAGGGTGGCAGTGTGTATTGGACAGTCAATTGTTGGGTGCTTTGTGATATCCGGATGCAATCGTAGCCGTCCATGGCGGGTATCTAAATCCGATGCTCAAAAAGTAGTCCATCCACTGAATTGGTCTTCGGGTTCAATATTAATTATGCATCGCCCATGCTCTGAGCGCGAACGTTCGGCATGCTGTTCGATTTGGAGTCGATATATGCGCCCCTAATTCCTATATACTGTGCGATTATCATAAAGTAGGTAGGGGCTACAATCCCTTTCGCCCGAGTGTTAGAGCGTACAAGCACAGATGCAGCTCACATGAGGCCGTGATCTCCAAACCGTAAGGAAGGGGTGTGGCTGCCCCCACTCAACAGGTACAAAAAGCTAGGGCAAGAGC
seq00024   CATTAATTAATGTCACGCGTTTATGCAACAATGAGGGATCGCAGCAATATAGATGGCACGTTGTGTCCTCTAGGTGATTGGTGGCACGGGGCGCCGTCCCACTCCTCGCACTACGTCGAGATTGATACAGATCACCCGATCCAACGGCAATCCTTCGATTGCCCTCCGTTGGCCGATCCGACGAGTACCCATTTCACTGATCATATCTGTCCAACGTCCGCGCGGGAGAGTGGAGATTCCTGGGGCGACGGTGATTAGATAACAGTTAGTCTCGACGACACGGGACTCTACGCGTAGCTGGGTGGAACGCGCAACTACACACTCACGTCCATTATGCCTGGGCGATTCCCAACCAATCTAGGTAACTTTAAAACCCTGCCACACAGGCACTAGGAGGTGTTAGCGGGGCGCTCGAAACGAACTACGATCTTCATTAGCTAAATCCCACTCATTATCTCGCCGCGGGTTTGCCCCCACAGGACACAGCGCCTTAGCCCAATTCCTGGGTAACATTCCTACTCTCACGGGTCCGTGTTGTCCAAGTCGGGCTAGGCCGACATGCGAGGAGAGCAGACGGATTCTTCTCGAATCCAGAGGAACCTTGCCGGGAGTGATAGACTTATTGACTTTTGCAATCTAAAGGGCGCGTAGCCATCATCCGCTGTCGGAATTCCCAGACGAAAGCCGCAGGGGGGTGAACATTGGGTATCCTTCATACCGTAAGTCTCTTACTTCGAGTCAATTATAGGACACTAGGGTCTTGATAACTTTCGCAGTACTGGCATGACGCCTTCCAATAGTTCGTTGCATGATTTCGACGAACAGCCGATGAAATCATAGATAGCGTGGTTAGTGTAGCGTTTGATGGGCAGGCGGTATCAGTGCTCTTCCTCCGGGCTACGCTTGAGCTATGAAAGATACACGCCTATCAAGAGAGTCCCAGGAGCAGCTGGAATTTATTTAACAATACCTAACTTGAACAAGAGAGTTGTGGCATTGAACGAAGCTCTACTGAGCTCGCGTTGAAGGACTAATCCCAACGCGCTGTGTGCTAGCTATCAGGGTCCCTCTTAATTTCGATAGTGTCGATACTATAGCCTGGTGGATATCCATAGATGTCTAAACTCAACGATATCGATAGGACAGGACCGACCCGAAATTCAACGTTCACTGGATGTTTTCATTTCATGCCTGTCAGTCAAATCCAAGAGGTTGACTATAAGACGGTTCCGGCCCGTATTGAGCTCGTCGGGAAGTGAGCGGCGCTCCGCTGTGTATATACAGGTTAACTACCAGCATCTCGTACACCGATCATAGTGAGGTCCAATGTGAGTCAGCGCTCATATTGAGCCTCCATCTGTAGTAAGACACCGACTGGTCGTCACCTGTTGAACTAGCATCGTGCGTATGTCCTACTAGAGTTGAACCAACCCATCCGAATCTCGAGTCTGATCCTACGCCGAACCCATCAAGCGCTCAATGGGTAAAGTTAAGGCCGGTTTAGCTGCATTAAATTCCGTCTACTACCCTCTACGGCACCCCACTGTCGACCAATCACTCCTGTTGACATTATGTTACTGTATGGCAACTTAGTGGGGACATCCACAAAGTTGAGTCGAGTTTGTTTACAGGGTGCCGACTCGTCCGCTGCCACGCCAGCGGGAATGATCGGATAATAAGGAACAAGTCTAAATACACAATAGAAGCCGGCAAGTGCATTCGTGGAATAATATCAGTTCAGGTGGCACCGATTTCTATCACATTGATGCTCCTATCCTCAACACTTGGTATTGGGGTCGCCCGGCCACCAAAACTCCCGTTTAGAAATTATTTACGGTTATGAGCTCCGGATCGAGGCAAAGAGGCGTAGGTAAGCTATCTCACGCTAAGACCGTCGAGGGTGGCAGTGTGTATTGGACAGTCAATTGTTGGGTGCTTTGTGATATCCGGATGCAATCGTAGCCGTCCATGGCGGGTATCTAAATCCGATGCTCAAAAAGTAGTCCATCCACTGAATTGGTCTTCGGGTTCAATATTAATTATGCATCGCCCATGCTCTGAGCGCGAACGTTCGGCATGCTGTTCGATTTGGAGTCGATATATGCGCCCCTAATTCCTATATACTGTGCGATTATCATAAAGTAGGTAGGGGCTACAATCCCTTTCGCCCGAGTGTTAGAGCGTACAAGCACAGATGCAGCTCACATGAGGCCGTGATCTCCAAACCGTAAGGAAGGGGTGTGGCTGCCCCCACTCAACAGGTACAAAAAGCTAGGGCAAGAGC
seq00025   CATTAATTAATGTCACGCGTTTATGCAACAATGAGGGATCGCAGCAATATAGATGGCACGTTGTGTCCTCTAGGTGATTGGTGGCACGGGGCGCCGTCCCACTCCTCGCACTACGTCGAGATTGATACAGATCACCCGATCCAACGGCAATCCTTCGATTGCCCTCCGTTGGCCGATCCGACGAGTACCCATTTCACTGATCATATCTGTCCAACGTCCGCGCGGGAGAGTGGAGATTCCTGGGGCGACGGTGATTAGATAACAGTTAGTCTCGACGACACGGGACTCTACGCGTAGCTGGGTGGAACGCGCAACTACACACTCACGTCCATTATGCCTGGGCGATTCCCAACCAATCTAGGTAACTTTAAAACCCTGCCACACAGGCACTAGGAGGTGTTAGCGGGGCGCTCGAAACGAACTACGATCTTCATTAGCTAAATCCCACTCATTATCTCGCCGCGGGTTTGCCCCCACAGGACACAGCGCCTTAGCCCAATTCCTGGGTAACATTCCTACTCTCACGGGTCCGTGTTGTCCAAGTCGGGCTAGGCCGACATGCGAGGAGAGCAGACGGATTCTTCTCGAATCCAGAGGAACCTTGCCGGGAGTGATAGACTTATTGACTTTTGCAATCTAAAGGGCGCGTAGCCATCATCCGCTGTCGGAATTCCCAGACGAAAGCCGCAGGGGGGTGAACATTGGGTATCCTTCATACCGTAAGTCTCTTACTTCGAGTCAATTATAGGACACTAGGGTCTTGATAACTTTCGCAGTACTGGCATGACGCCTTCCAATAGTTCGTTGCATGATTTCGACGAACAGCCGATGAAATCATAGATAGCGTGGTTAGTGTAGCGTTTGATGGGCAGGCGGTATCAGTGCTCTTCCTCCGGGCTACGCTTGAGCTATGAAAGATACACGCCTATCAAGAGAGTCCCAGGAGCAGCTGGAATTTATTTAACAATACCTAACTTGAACAAGAGAGTTGTGGCATTGAACGAAGCTCTACTGAGCTCGCGTTGAAGGACTAATCCCAACGCGCTGTGTGCTAGCTATCAGGGTCCCTCTTAATTTCGATAGTGTCGATACTATAGCCTGGTGGATATCCATAGATGTCTAAACTCAACGATATCGATAGGACAGGACCGACCCGAAATTCAACGTTCACTGGATGTTTTCATTTCATGCCTGTCAGTCAAATCCAAGAGGTTGACTATAAGACGGTTCCGGCCCGTATTGAGCTCGTCGGGAAGTGAGCGGCGCTCCGCTGTGTATATACAGGTTAACTACCAGCATCTCGTACACCGATCATAGTGAGGTCCAATGTGAGTCAGCGCTCATATTGAGCCTCCATCTGTAGTAAGACACCGACTGGTCGTCACCTGTTGAACTAGCATCGTGCGTATGTCCTACTAGAGTTGAACCAACCCATCCGAATCTCGAGTCTGATCCTACGCCGAACCCATCAAGCGCTCAATGGGTAAAGTTAAGGCCGGTTTAGCTGCATTAAATTCCGTCTACTACCCTCTACGGCACCCCACTGTCGACCAATCACTCCTGTTGACATTATGTTACTGTATGGCAACTTAGTGGGGACATCCACAAAGTTGAGTCGAGTTTGTTTACAGGGTGCCGACTCGTCCGCTGCCACGCCAGCGGGAATGATCGGATAATAAGGAACAAGTCTAAATACACAATAGAAGCCGGCAAGTGCATTCGTGGAATAATATCAGTTCAGGTGGCACCGATTTCTATCACATTGATGCTCCTATCCTCAACACTTGGTATTGGGGTCGCCCGGCCACCAAAACTCCCGTTTAGAAATTATTTACGGTTATGAGCTCCGGATCGAGGCAAAGAGGCGTAGGTAAGCTATCTCACGCTAAGACCGTCGAGGGTGGCAGTGTGTATTGGACAGTCAATTGTTGGGTGCTTTGTGATATCCGGATGCAATCGTAGCCGTCCATGGCGGGTATCTAAATCCGATGCTCAAAAAGTAGTCCATCCACTGAATTGGTCTCCGGGTTCAATATTAATTATGCATCGCCCATGCTCTGAGCGCGAACGTTCGGCATGCTGTTCGATTTGGAGTCGATATATGCGCCCCTAATTCCTATATACTGTGCGATTATCATAAAGTAGGTAGGGGCTACAATCCCTTTCGCCCGAGTGTTAGAGCGTACAAGCACAGATGCAGCTCACATGAGGCCGTGATCTCCAAACCGTAAGGAAGGGGTGTGGCTGCCCCCACTCAACAGGTACAAAAAGCTAGGGCAAGAGC
seq00026   CATTAATTAATGTCACGCGTTTATGCAACAATGAGGGATCGCAGCAATATAGATGGCACGTTGTGTCCTCTAGGTGATTGGTGGCACGGGGCGCCGTCCCACTCCTCGCACTACGTCGAGATTGATACAGATCACCCGATCCAACGGCAATCCTTCGATTGCCCTCCGTTGGCCGATCCGACGAGTACCCATTTCACTGATCATATCTGTCCAACGTCCGCGCGGGAGAGTGGAGATTCCTGGGGCGACGGTGATTAGATAACAGTTAGTCTCGACGACACGGGACTCTACGCGTAGCTGGGTGGAACGCGCAACTACACACTCACGTCCATTATGCCTGGGCGATTCCCAACCAATCTAGGTAACTTTAAAACCCTGCCACACAGGCACTAGGAGGTGTTAGCGGGGCGCTCGAAACGAACTACGATCTTCATTAGCTAAATCCCACTCATTATCTCGCCGCGGGTTTGCCCCCACAGGACACAGCGCCTTAGCCCAATTCCTGGGTAACATTCCTACTCTCACGGGTCCGTGTTGTCCAAGTCGGGCTAGGCCGACATGCGAGGAGAGCAGACGGATTCTTCTCGAATCCAGAGGAACCTTGCCGGGAGTGATAGACTTATTGACTTTTGCAATCTAAAGGGCGCGTAGCCATCATCCGCTGTCGGAATTCCCAGACGAAAGCCGCAGGGGGGTGAACATTGGGTATCCTTCATACCGTAAGTCTCTTACTTCGAGTCAATTATAGGACACTAGGGTCTTGATAACTTTCGCAGTACTGGCATGACGCCTTCCAATAGTTCGTTGCATGATTTCGACGAACAGCCGATGAAATCATAGATAGCGTGGTTAGTGTAGCGTTTGATGGGCAGGCGGTATCAGTGCTCTTCCTCCGGGCTACGCTTGAGCTATGAAAGATACACGCCTATCAAGAGAGTCCCAGGAGCAGCTGGAATTTATTTAACAATACCTAACTTGAACAAGAGAGTTGTGGCATTGAACGAAGCTCTACTGAGCTCGCGTTGAAGGACTAATCCCAACGCGCTGTGTGCTAGCTATCAGGGTCCCTCTTAATTTCGATAGTGTCGATACTATAGCCTGGTGGATATCCATAGATGTCTAAACTCAACGATATCGATAGGACAGGACCGACCCGAAATTCAACGTTCACTGGATGTTTTCATTTCATGCCTGTCAGTCAAATCCAAGAGGTTGACTATAAGACGGTTCCGGCCCGTATTGAGCTCGTCGGGAAGTGAGCGGCGCTCCGCTGTGTATATACAGGTTAACTACCAGCATCTCGTACACCGATCATAGTGAGGTCCAATGTGAGTCAGCGCTCATATTGAGCCTCCATCTGTAGTAAGACACCGACTGGTCGTCACCTGTTGAACTAGCATCGTGCGTATGTCCTACTAGAGTTGAACCAACCCATCCGAATCTCGAGTCTGATCCTACGCCGAACCCATCAAGCGCTCAATGGGTAAAGTTAAGGCCGGTTTAGCTGCATTAAATTCCGTCTACTACCCTCTACGGCACCCCACTGTCGACCAATCACTCCTGTTGACATTATGTTACTGTATGGCAACTTAGTGGGGACATCCACAAAGTTGAGTCGAGTTTGTTTACAGGGTGCCGACTCGTCCGCTGCCACGCCAGCGGGAATGATCGGATAATAAGGAACAAGTCTAAATACACAATAGAAGCCGGCAAGTGCATTCGTGGAATAATATCAGTTCAGGTGGCACCGATTTCTATCACATTGATGCTCCTATCCTCAACACTTGGTATTGGGGTCGCCCGGCCACCAAAACTCCCGTTTAGAAATTATTTACGGTTATGAGCTCCGGATCGAGGCAAAGAGGCGTAGGTAAGCTATCTCACGCTAAGACCGTCGAGGGTGGCAGTGTGTATTGGACAGTCAATTGTTGGGTGCTTTGTGATATCCGGATGCAATCGTAGCCGTCCATGGCGGGTATCTAAATCCGATGCTCAAAAAGTAGTCCATCCACTGAATTGGTCTTCGGGTTCAATATTAATTATGCATCGCCCATGCTCTGAGCGCGAACGTTCGGCATGCTGTTCGATTTGGAGTCGATATATGCGCCCCTAATTCCTATATACTGTGCGATTATCATAAAGTAGGTAGGGGCTACAATCCCTTTCGCCCGAGTGTTAGAGCGTACAAGCACAGATGCAGCTCACATGAGGCCGTGATCTCCAAACCGTAAGGAAGGGGTGTGGCTGCCCCCACTCAACAGGTACAAAAAGCTAGGGCAAGAGC
seq00027   CATTAATTAATGTCACGCGTTTATGCAACAATGAGGGATCGCAGCAATATAGATGGCACGTTGTGTCCTCTAGGTGATTGGTGGCACGGGGCGCCGTCCCACTCCTCGCACTACGTCGAGATTGATACAGATCACCCGATCCAACGGCAATCCTTCGATTGCCCTCCGTTGGCCGATCCGACGAGTACCCATTTCACTGATCATATCTGTCCAACGTCCGCGCGGGAGAGTGGAGATTCCTGGGGCGACGGTGATTAGATAACAGTTAGTCTCGACGACACGGGACTCTACGCGTAGCTGGGTGGAACGCGCAACTACACACTCACGTCCATTATGCCTGGGCGATTCCCAACCAATCTAGGTAACTTTAAAACCCTGCCACACAGGCACTAGGAGGTGTTAGCGGGGCGCTCGAAACGAACTACGATCTTCATTAGCTAAATCCCACTCATTATCTCGCCGCGGGTTTGCCCCCACAGGACACAGCGCCTTAGCCCAATTCCTGGGTAACATTCCTACTCTCACGGGTCCGTGTTGTCCAAGTCGGGCTAGGCCGACATGCGAGGAGAGCAGACGGATTCTTCTCGAATCCAGAGGAACCTTGCCGGGAGTGATAGACTTATTGACTTTTGCAATCTAAAGGGCGCGTAGCCATCATCCGCTGTCGGAATTCCCAGACGAAAGCCGCAGGGGGGTGAACATTGGGTATCCTTCATACCGTAAGTCTCTTACTTCGAGTCAATTATAGGACACTAGGGTCTTGATAACTTTCGCAGTACTGGCATGACGCCTTCCAATAGTTCGTTGCATGATTTCGACGAACAGCCGATGAAATCATAGATAGCGTGGTTAGTGTAGCGTTTGATGGGCAGGCGGTATCAGTGCTCTTCCTCCGGGCTACGCTTGAGCTATGAAAGATACACGCCTATCAAGAGAGTCCCAGGAGCAGCTGGAATTTATTTAACAATACCTAACTTGAACAAGAGAGTTGTGGCATTGAACGAAGCTCTACTGAGCTCGCGTTGAAGGACTAATCCCAACGCGCTGTGTGCTAGCTATCAGGGTCCCTCTTAATTTCGATAGTGTCGATACTATAGCCTGGTGGATATCCATAGATGTCTAAACTCAACGATATCGATAGGACAGGACCGACCCGAAATTCAACGTTCACTGGATGTTTTCATTTCATGCCTGTCAGTCAAATCCAAGAGGTTGACTATAAGACGGTTCCGGCCCGTATTGAGCTCGTCGGGAAGTGAGCGGCGCTCCGCTGTGTATATACAGGTTAACTACCAGCATCTCGTACACCGATCATAGTGAGGTCCAATGTGAGTCAGCGCTCATATTGAGCCTCCATCTGTAGTAAGACACCGACTGGTCGTCACCTGTTGAACTAGCATCGTGCGTATGTCCTACTAGAGTTGAACCAACCCATCCGAATCTCGAGTCTGATCCTACGCCGAACCCATCAAGCGCTCAATGGGTAAAGTTAAGGCCGGTTTAGCTGCATTAAATTCCGTCTACTACCCTCTACGGCACCCCACTGTCGACCAATCACTCCTGTTGACATTATGTTACTGTATGGCAACTTAGTGGGGACATCCACAAAGTTGAGTCGAGTTTGTTTACAGGGTGCCGACTCGTCCGCTGCCACGCCAGCGGGAATGATCGGATAATAAGGAACAAGTCTAAATACACAATAGAAGCCGGCAAGTGCATTCGTGGAATAATATCAGTTCAGGTGGCACCGATTTCTATCACATTGATGCTCCTATCCTCAACACTTGGTATTGGGGTCGCCCGGCCACCAAAACTCCCGTTTAGAAATTATTTACGGTTATGAGCTCCGGATCGAGGCAAAGAGGCGTAGGTAAGCTATCTCACGCTAAGACCGTCGAGGGTGGCAGTGTGTATTGGACAGTCAATTGTTGGGTGCTTTGTGATATCCGGATGCAATCGTAGCCGTCCATGGCGGGTATCTAAATCCGATGCTCAAAAAGTAGTCCATCCACTGAATTGGTCTTCGGGTTCAATATTAATTATGCATCGCCCATGCTCTGAGCGCGAACGTTCGGCATGCTGTTCGATTTGGAGTCGATATATGCGCCCCTAATTCCTATATACTGTGCGATTATCATAAAGTAGGTAGGGGCTACAATCCCTTTCGCCCGAGTGTTAGAGCGTACAAGCACAGATGCAGCTCACATGAGGCCGTGATCTCCAAACCGTAAGGAAGGGGTGTGGCTGCCCCCACTCAACAGGTACAAAAAGCTAGGGCAAGAGC
seq00028   CATTAATTAATGTCACGCGTTTATGCAACAATGAGGGATCGCAGCAATATAGATGGCACGTTGTGTCCTCTAGGTGATTGGTGGCACGGGGCGCCGTCCCACTCCTCGCACTACGTCGAGATTGATACAGATCACCCGATCCAACGGCAATCCTTCGATTGCCCTCCGTTGGCCGATCCGACGAGTACCCATTTCACTGATCATATCTGTCCAACGTCCGCGCGGGAGAGTGGAGATTCCTGGGGCGACGGTGATTAGATAACAGTTAGTCTCGACGACACGGGACTCTACGCGTAGCTGGGTGGAACGCGCAACTACACACTCACGTCCATTATGCCTGGGCGATTCCCAACCAATCTAGGTAACTTTAAAACCCTGCCACACAGGCACTAGGAGGTGTTAGCGGGGCGCTCGAAACGAACTACGATCTTCATTAGCTAAATCCCACTCATTATCTCGCCGCGGGTTTGCCCCCACAGGACACAGCGCCTTAGCCCAATTCCTGGGTAACATTCCTACTCTCACGGGTCCGTGTTGTCCAAGTCGGGCTAGGCCGACATGCGAGGAGAGCAGACGGATTCTTCTCGAATCCAGAGGAACCTTGCCGGGAGTGATAGACTTATTGACTTTTGCAATCTAAAGGGCGCGTAGCCATCATCCGCTGTCGGAATTCCCAGACGAAAGCCGCAGGGGGGTGAACATTGGGTATCCTTCATACCGTAAGTCTCTTACTTCGAGTCAATTATAGGACACTAGGGTCTTGATAACTTTCGCAGTACTGGCATGACGCCTTCCAATAGTTCGTTGCATGATTTCGACGAACAGCCGATGAAATCATAGATAGCGTGGTTAGTGTAGCGTTTGATGGGCAGGCGGTATCAGTGCTCTTCCTCCGGGCTACGCTTGAGCTATGAAAGATACACGCCTATCAAGAGAGTCCCAGGAGCAGCTGGAATTTATTTAACAATACCTAACTTGAACAAGAGAGTTGTGGCATTGAACGAAGCTCTACTGAGCTCGCGTTGAAGGACTAATCCCAACGCGCTGTGTGCTAGCTATCAGGGTCCCTCTTAATTTCGATAGTGTCGATACTATAGCCTGGTGGATATCCATAGATGTCTAAACTCAACGATATCGATAGGACAGGACCGACCCGAAATTCAACGTTCACTGGATGTTTTCATTTCATGCCTGTCAGTCAAATCCAAGAGGTTGACTATAAGACGGTTCCGGCCCGTATTGAGCTCGTCGGGAAGTGAGCGGCGCTCCGCTGTGTATATACAGGTTAACTACCAGCATCTCGTACACCGATCATAGTGAGGTCCAATGTGAGTCAGCGCTCATATTGAGCCTCCATCTGTAGTAAGACACCGACTGGTCGTCACCTGTTGAACTAGCATCGTGCGTATGTCCTACTAGAGTTGAACCAACCCATCCGAATCTCGAGTCTGATCCTACGCCGAACCCATCAAGCGCTCAATGGGTAAAGTTAAGGCCGGTTTAGCTGCATTAAATTCCGTCTACTACCCTCTACGGCACCCCACTGTCGACCAATCACTCCTGTTGACATTATGTTACTGTATGGCAACTTAGTGGGGACATCCACAAAGTTGAGTCGAGTTTGTTTACAGGGTGCCGACTCGTCCGCTGCCACGCCAGCGGGAATGATCGGATAATAAGGAACAAGTCTAAATACACAATAGAAGCCGGCAAGTGCATTCGTGGAATAATATCAGTTCAGGTGGCACCGATTTCTATCACATTGATGCTCCTATCCTCAACACTTGGTATTGGGGTCGCCCGGCCACCAAAACTCCCGTTTAGAAATTATTTACGGTTATGAGCTCCGGATCGAGGCAAAGAGGCGTAGGTAAGCTATCTCACGCTAAGACCGTCGAGGGTGGCAGTGTGTATTGGACAGTCAATTGTTGGCTGCTTTGTGATATCCGGATGCAATCGTAGCCGTCCATGGCGGGTATCTAAATCCGATGCTCAAAAAGTAGTCCATCCACTGAATTGGTCTCCGGGTTCAATATTAATTATGCATCGCCCATGCTCTGAGCGCGAACGTTCGGCATGCTGTTCGATTTGGAGTCGATATATGCGCCCCTAATTCCTATATACTGTGCGATTATCATAAAGTAGGTAGGGGCTACAATCCCTTTCGCCCGAGTGTTAGAGCGTACAAGCACAGATGCAGCTCACATGAGGCCGTGATCTCCAAACCGTAAGGAAGGGGTGTGGCTGCCCCCACTCAACAGGTACAAAAAGCTAGGGCAAGAGC
seq00029   CATTAATTAATGTCACGCGTTTATGCAACAATGAGGGATCGCAGCAATATAGATGGCACGTTGTGTCCTCTAGGTGATTGGTGGCACGGGGCGCCGTCCCACTCCTCGCACTACGTCGAGATTGATACAGATCACCCGATCCAACGGCAATCCTTCGATTGCCCTCCGTTGGCCGATCCGACGAGTACCCATTTCACTGATCATATCTGTCCAACGTCCGCGCGGGAGAGTGGAGATTCCTGGGGCGACGGTGATTAGATAACAGTTAGTCTCGACGACACGGGACTCTACGCGTAGCTGGGTGGAACGCGCAACTACACACTCACGTCCATTATGCCTGGGCGATTCCCAACCAATCTAGGTAACTTTAAAACCCTGCCACACCGGCACTAGGAGGTGTTAGCGGGGCGCTCGAAACGAACTACGATCTTCATTAGCTAAATCCCACTCATTATCTCGCCGCGGGTTTGCCCCCACAGGACACAGCGCCTTAGCCCAATTCCTGGGTAACATTCCTACTCTCACGGGTCCGTGTTGTCCAAGTCGGGCTAGGCCGACATGCGAGGAGAGCAGACGGATTCTTCTCGAATCCAGAGGAACCTTGCCGGGAGTGATAGACTTATTGGCTTTTGCAATCTAAAGGGCGCGTAGCCATCATCCGCTGTCGGAATTCCCAGACGAAAGCCGCAGGGGGGTGAACATTGGGTATCCTTCATACCGTAAGTCTCTTACTTCGAGTCAATTATAGGACACTAGGGTCTTGATAACTTTCGCAGTACTGGCATGACGCCTTCCAATAGTTCGTTGCATGATTTCGACGAACAGCCGATGAAATCATAGATAGCGTGGTTAGTGTAGCGTTTGATGGGCAGGCGGTATCAGTGCTCTTCCTCCGGGCTACGCTTGAGCTATGAAAGATACACGCCTATCAAGAGAGTCCCAGGAGCAGCTGGAATTTATTTAACAATACCTAACTTGAACAAGAGAGTTGTGGCATTGAACGAAGCTCTACTGAGCTCGCGTTGAAGGACTAATCCCAACGCGCTGTGTGCTAGCTATCAGGGTCCCTCTTAATTTCGATAGTGTCGATACTATAGCCTGGTGGATATCCATAGATGTCTAAACTCAACGATATCGATAGGACAGGACCGACCCGAAATTCAACGTTCACTGGATGTTTTCATTTCATGCCTGTCAGTCAAATCCAAGAGGTTGACTATAAGACGGTTCCGGCCCGTATTGAGCTCGTCGGGAAGTGAGCGGCGCTCCGCTGTGTATATACAGGTTAACTACCAGCATCTCGTACACCGATCATAGTGAGGTCCAATGTGAGTCAGCGCTCATATTGAGCCTCCATCTGTAGTAAGACACCGACTGGTCGTCACCTGTTGAACTAGCATCGTGCGTATGTCCTACTAGAGTTGAACCAACCCATCCGAATCTCGAGTCTGATCCTACGCCGAACCCATCAAGCGCTCAATGGGTAAAGTTAAGGCCGGTTTAGCTGCATTAAATTCCGTCTACTACCCTCTACGGCACCCCACTGTCGACCAATCACTCCTGTTGACATTATGTTACTGTATGGCAACTTAGTGGGGACATCCACAAAGTTGAGTCGAGTTTGTTTACAGGGTGCCGACTCGTCCGCTGCCACGCCAGCGGGAATGATCGGATAATAAGGAACAAGTCTAAATACACAATAGAAGCCGGCAAGTGCATTCGTGGAATAATATCAGTTCAGGTGGCACCGATTTCTATCACATTGATGCTCCTATCCTCAACACTTGGTATTGGGGTCGCCCGGCCACCAAAACTCCCGTTTAGAAATTATTTACGGTTATGAGCTCCGGATCGAGGCAAAGAGGCGTAGGTAAGCTATCTCACGCTAAGACCGTCGAGGGTGGCAGTGTGTATTGGACAGTCAATTGTTGGGTGCTTTGTGATATCCGGATGCAATCGTAGCCGTCCATGGCGGGTATCTAAATCCGATGCTCAAAAAGTAGTCCATCCACTGAATTGGTCTCCGGGTTCAATATTAATTATGCATCGCCCATGCTCTGAGCGCGAACGTTCGGCATGCTGTTCGATTTGGAGTCGATATATGCGCCCCTAATTCCTATATACTGTGCGATTATCATAAAGTAGGTAGGGGCTACAATCCCTTTCGCCCGAGTGTTAGAGCGTACAAGCACAGATGCAGCTCACATGAGGCCGTGATCTCCAAACCGTAAGGAAGGGGTGTGGCTGCCCCCACTCAACAGGTACAAAAAGCTAGGGCAAGAGC
seq00030   CATTAATTAATGTCACGCGTTTATGCAACAATGAGGGATCGCAGCAATATAGATGGCACGTTGTGTCCTCTAGGTGATTGGTGGCACGGGGCGCCGTCCCACTCCTCGCACTACGTCGAGATTGATACAGATCACCCGATCCAACGGCAATCCTTCGATTGCCCTCCGTTGGCCGATCCGACGAGTACCCATTTCACTGATCATATCTGTCCAACGTCCGCGCGGGAGAGTGGAGATTCCTGGGGCGACGGTGATTAGATAACAGTTAGTCTCGACGACACGGGACTCTACGCGTAGCTGGGTGGAACGCGCAACTACACACTCACGTCCATTATGCCTGGGCGATTCCCAACCAATCTAGGTAACTTTAAAACCCTGCCACACAGGCACTAGGAGGTGTTAGCGGGGCGCTCGAAACGAACTACGATCTTCATTAGCTAAATCCCACTCATTATCTCGCCGCGGGTTTGCCCCCACAGGACACAGCGCCTTAGCCCAATTCCTGGGTAACATTCCTACTCTCACGGGTCCGTGTTGTCCAAGTCGGGCTAGGCCGACATGCGAGGAGAGCAGACGGATTCTTCTCGAATCCAGAGGAACCTTGCCGGGAGTGATAGACTTATTGACTTTTGCAATCTAAAGGGCGCGTAGCCATCATCCGCTGTCGGAATTCCCAGACGAAAGCCGCAGGGGGGTGAACATTGGGTATCCTTCATACCGTAAGTCTCTTACTTCGAGTCAATTATAGGACACTAGGGTCTTGATAACTTTCGCAGTACTGGCATGACGCCTTCCAATAGTTCGTTGCATGATTTCGACGAACAGCCGATGAAATCATAGATAGCGTGGTTAGTGTAGCGTTTGATGGGCAGGCGGTATCAGTGCTCTTCCTCCGGGCTACGCTTGAGCTATGAAAGATACACGCCTATCAAGAGAGTCCCAGGAGCAGCTGGAATTTATTTAACAATACCTAACTTGAACAAGAGAGTTGTGGCATTGAACGAAGCTCTACTGAGCTCGCGTTGAAGGACTAATCCCAACGCGCTGTGTGCTAGCTATCAGGGTCCCTCTTAATTTCGATAGTGTCGATACTATAGCCTGGTGGATATCCATAGATGTCTAAACTCAACGATATCGATAGGACAGGACCGACCCGAAATTCAACGTTCACTGGATGTTTTCATTTCATGCCTGTCAGTCAAATCCAAGAGGTTGACTATAAGACGGTTCCGGCCCGTATTGAGCTCGTCGGGAAGTGAGCGGCGCTCCGCTGTGTATATACAGGTTAACTACCAGCATCTCGTACACCGATCATAGTGAGGTCCAATGTGAGTCAGCGCTCATATTGAGCCTCCATCTGTAGTAAGACACCGACTGGTCGTCACCTGTTGAACTAGCATCGTGCGTATGTCCTACTAGAGTTGAACCAACCCATCCGAATCTCGAGTCTGATCCTACGCCGAACCCATCAAGCGCTCAATGGGTAAAGTTAAGGCCGGTTTAGCTGCATTAAATTCCGTCTACTACCCTCTACGGCACCCCACTGTCGACCAATCACTCCTGTTGACATTATGTTACTGTATGGCAACTTAGTGGGGACATCCACAAAGTTGAGTCGAGTTTGTTTACAGGGTGCCGACTCGTCCGCTGCCACGCCAGCGGGAATGATCGGATAATAAGGAACAAGTCTAAATACACAATAGAAGCCGGCAAGTGCATTCGTGGAATAATATCAGTTCAGGTGGCACCGATTTCTATCACATTGATGCTCCTATCCTCAACACTTGGTATTGGGGTCGCCCGGCCACCAAAACTCCCGTTTAGAAATTATTTACGGTTATGAGCTCCGGATCGAGGCAAAGAGGCGTAGGTAAGCTATCTCACGCTAAGACCGTCGAGGGTGGCAGTGTGTATTGGACAGTCAATTGTTGGGTGCTTTGTGATATCCGGATGCAATCGTAGCCGTCCATGGCGGGTATCTAAATCCGATGCTCAAAAAGTAGTCCATCCACTGAATTGGTCTTCGGGTTCAATATTAATTATGCATCGCCCATGCTCTGAGCGCGAACGTTCGGCATGCTGTTCGATTTGGAGTCGATATATGCGCCCCTAATTCCTATATACTGTGCGATTATCATAAAGTAGGTAGGGGCTACAATCCCTTTCGCCCGAGTGTTAGAGCGTACAAGCACAGATGCAGCTCACATGAGGCCGTGATCTCCAAACCGTAAGGAAGGGGTGTGGCTGCCCCCACTCAACAGGTACAAAAAGCTAGGGCAAGAGC
seq00031   CATTAATTAATGTCACGCGTTTATGCAACAATGAGGGATCGCAGCAATATAGATGGCACGTTGTGTCCTCTAGGTGATTGGTGGCACGGGGCGCCGTCCCACTCCTCGCACTACGTCGAGATTGATACAGATCACCCGATCCAACGGCAATCCTTCGATTGCCCTCCGTTGGCCGATCCGACGAGTACCCATTTCACTGATCATATCTGTCCAACGTCCGCGCGGGAGAGTGGAGATTCCTGGGGCGACGGTGATTAGATAACAGTTAGTCTCGACGACACGGGACTCTACGCGTAGCTGGGTGGAACGCGCAACTACACACTCACGTCCATTATGCCTGGGCGATTCCCAACCAATCTAGGTAACTTTAAAACCCTGCCACACAGGCACTAGGAGGTGTTAGCGGGGCGCTCGAAACGAACTACGATCTTCATTAGCTAAATCCCACTCATTATCTCGCCGCGGGTTTGCCCCCACAGGACACAGCGCCTTAGCCCAATTCCTGGGTAACATTCCTACTCTCACGGGTCCGTGTTGTCCAAGTCGGGCTAGGCCGACATGCGAGGAGAGCAGACGGATTCTTCTCGAATCCAGAGGAACCTTGCCGGGAGTGATAGACTTATTGACTTTTGCAATCTAAAGGGCGCGTAGCCATCATCCGCTGTCGGAATTCCCAGACGAAAGCCGCAGGGGGGTGAACATTGGGTATCCTTCATACCGTAAGTCTCTTACTTCGAGTCAATTATAGGACACTAGGGTCTTGATAACTTTCGCAGTACTGGCATGACGCCTTCCAATAGTTCGTTGCATGATTTCGACGAACAGCCGATGAAATCATAGATAGCGTGGTTAGTGTAGCGTTTGATGGGCAGGCGGTATCAGTGCTCTTCCTCCGGGCTACGCTTGAGCTATGAAAGATACACGCCTATCAAGAGAGTCCCAGGAGCAGCTGGAATTTATTTAACAATACCTAACTTGAACAAGAGAGTTGTGGCATTGAACGAAGCTCTACTGAGCTCGCGTTGAAGGACTAATCCCAACGCGCTGTGTGCTAGCTATCAGGGTCCCTCTTAATTTCGATAGTGTCGATACTATAGCCTGGTGGATATCCATAGATGTCTAAACTCAACGATATCGATAGGACAGGACCGACCCGAAATTCAACGTTCACTGGATGTTTTCATTTCATGCCTGTCAGTCAAATCCAAGAGGTTGACTATAAGACGGTTCCGGCCCGTATTGAGCTCGTCGGGAAGTGAGCGGCGCTCCGCTGTGTATATACAGGTTAACTACCAGCATCTCGTACACCGATCATAGTGAGGTCCAATGTGAGTCAGCGCTCATATTGAGCCTCCATCTGTAGTAAGACACCGACTGGTCGTCACCTGTTGAACTAGCATCGTGCGTATGTCCTACTAGAGTTGAACCAACCCATCCGAATCTCGAGTCTGATCCTACGCCGAACCCATCAAGCGCTCAATGGGTAAAGTTAAGGCCGGTTTAGCTGCATTAAATTCCGTCTACTACCCTCTACGGCACCCCACTGTCGACCAATCACTCCTGTTGACATTATGTTACTGTATGGCAACTTAGTGGGGACATCCACAAAGTTGAGTCGAGTTTGTTTACAGGGTGCCGACTCGTCCGCTGCCACGCCAGCGGGAATGATCGGATAATAAGGAACAAGTCTAAATACACAATAGAAGCCGGCAAGTGCATTCGTGGAATAATATCAGTTCAGGTGGCACCGATTTCTATCACATTGATGCTCCTATCCTCAACACTTGGTATTGGGGTCGCCCGGCCACCAAAACTCCCGTTTAGAAATTATTTACGGTTATGAGCTCCGGATCGAGGCAAAGAGGCGTAGGTAAGCTATCTCACGCTAAGACCGTCGAGGGTGGCAGTGTGTATTGGACAGTCAATTGTTGGGTGCTTTGTGATATCCGGATGCAATCGTAGCCGTCCATGGCGGGTATCTAAATCCGATGCTCAAAAAGTAGTCCATCCACTGAATTGGTCTTCGGGTTCAATATTAATTATGCATCGCCCATGCTCTGAGCGCGAACGTTCGGCATGCTGTTCGATTTGGAGTCGATATATGCGCCCCTAATTCCTATATACTGTGCGATTATCATAAAGTAGGTAGGGGCTACAATCCCTTTCGCCCGAGTGTTAGAGCGTACAAGCACAGATGCAGCTCACATGAGGCCGTGATCTCCAAACCGTAAGGAAGGGGTGTGGCTGCCCCCACTCAACAGGTACAAAAAGCTAGGGCAAGAGC
seq00032   CATTAATTAATGTCACGCGTTTATGCAACAATGAGGGATCGCAGCAATATAGATGGCACGTTGTGTCCTCTAGGTGATTGGTGGCACGGGGCGCCGTCCCACTCCTCGCACTACGTCGAGATTGATACAGATCACCCGATCCAACGGCAATCCTTCGATTGCCCTCCGTTGGCCGATCCGACGAGTACCCATTTCACTGATCATATCTGTCCAACGTCCGCGCGGGAGAGTGGAGATTCCTGGGGCGACGGTGATTAGATAACAGTTAGTCTCGACGACACGGGACTCTACGCGTAGCTGGGTGGAACGCGCAACTACACACTCACGTCCATTATGCCTGGGCGATTCCCAACCAATCTAGGTAACTTTAAAACCCTGCCACACAGGCACTAGGAGGTGTTAGCGGGGCGCTCGAAACGAACTACGATCTTCATTAGCTAAATCCCACTCATTATCTCGCCGCGGGTTTGCCCCCACAGGACACAGCGCCTTAGCCCAATTCCTGGGTAACATTCCTACTCTCACGGGTCCGTGTTGTCCAAGTCGGGCTAGGCCGACATGCGAGGAGAGCAGACGGATTCTTCTCGAATCCAGAGGAACCTTGCCGGGAGTGATAGACTTATTGACTTTTGCAATCTAAAGGGCGCGTAGCCATCATCCGCTGTCGGAATTCCCAGACGAAAGCCGCAGGGGGGTGAACATTGGGTATCCTTCATACCGTAAGTCTCTTACTTCGAGTCAATTATAGGACACTAGGGTCTTGATAACTTTCGCAGTACTGGCATGACGCCTTCCAATAGTTCGTTGCATGATTTCGACGAACAGCCGATGAAATCATAGATAGCGTGGTTAGTGTAGCGTTTGATGGGCAGGCGGTATCAGTGCTCTTCCTCCGGGCTACGCTTGAGCTATGAAAGATACACGCCTATCAAGAGAGTCCCAGGAGCAGCTGGAATTTATTTAACAATACCTAACTTGAACAAGAGAGTTGTGGCATTGAACGAAGCTCTACTGAGCTCGCGTTGAAGGACTAATCCCAACGCGCTGTGTGCTAGCTATCAGGGTCCCTCTTAATTTCGATAGTGTCGATACTATAGCCTGGTGGATATCCATAGATGTCTAAACTCAACGATATCGATAGGACAGGACCGACCCGAAATTCAACGTTCACTGGATGTTTTCATTTCATGCCTGTCAGTCAAATCCAAGAGGTTGACTATAAGACGGTTCCGGCCCGTATTGAGCTCGTCGGGAAGTGAGCGGCGCTCCGCTGTGTATATACAGGTTAACTACCAGCATCTCGTACACCGATCATAGTGAGGTCCAATGTGAGTCAGCGCTCATATTGAGCCTCCATCTGTAGTAAGACACCGACTGGTCGTCACCTGTTGAACTAGCATCGTGCGTATGTCCTACTAGAGTTGAACCAACCCATCCGAATCTCGAGTCTGATCCTACGCCGAACCCATCAAGCGCTCAATGGGTAAAGTTAAGGCCGGTTTAGCTGCATTAAATTCCGTCTACTACCCTCTACGGCACCCCACTGTCGACCAATCACTCCTGTTGACATTATGTTACTGTATGGCAACTTAGTGGGGACATCCACAAAGTTGAGTCGAGTTTGTTTACAGGGTGCCGACTCGTCCGCTGCCACGCCAGCGGGAATGATCGGATAATAAGGAACAAGTCTAAATACACAATAGAAGCCGGCAAGTGCATTCGTGGAATAATATCAGTTCAGGTGGCACCGATTTCTATCACATTGATGCTCCTATCCTCAACACTTGGTATTGGGGTCGCCCGGCCACCAAAACTCCCGTTTAGAAATTATTTACGGTTATGAGCTCCGGATCGAGGCAAAGAGGCGTAGGTAAGCTATCTCACGCTAAGACCGTCGAGGGTGGCAGTGTGTATTGGACAGTCAATTGTTGGCTGCTTTGTGATATCCGGATGCAATCGTAGCCGTCCATGGCGGGTATCTAAATCCGATGCTCAAAAAGTAGTCCATCCACTGAATTGGTCTCCGGGTTCAATATTAATTATGCATCGCCCATGCTCTGAGCGCGAACGTTCGGCATGCTGTTCGATTTGGAGTCGATATATGCGCCCCTAATTCCTATATACTGTGCGATTATCATAAAGTAGGTAGGGGCTACAATCCCTTTCGCCCGAGTGTTAGAGCGTACAAGCACAGATGCAGCTCACATGAGGCCGTGATCTCCAAACCGTAAGGAAGGGGTGTGGCTGCCCCCACTCAACAGGTACAAAAAGCTAGGGCAAGAGC
seq00033   CATTAATTAATGTCACGCGTTTATGCAACAATGAGGGATCGCAGCAATATAGATGGCACGTTGTGTCCTCTAGGTGATTGGTGGCACGGGGCGCCGTCCCACTCCTCGCACTACGTCGAGATTGATACAGATCACCCGATCCAACGGCAATCCTTCGATTGCCCTCCGTTGGCCGATCCGACGAGTACCCATTTCACTGATCATATCTGTCCAACGTCCGCGCGGGAGAGTGGAGATTCCTGGGGCGACGGTGATTAGATAACAGTTAGTCTCGACGACACGGGACTCTGCGCGTAGCTGGGTGGAACGCGCAACTACACACTCACGTCCATTATGCCTGGGCGATTCCCAACCAATCTAGGTAACTTTAAAACCCTGCCACACAGGCACTAGGAGGTGTTAGCGGGGCGCTCGAAACGAACTACGATCTTCATTAGCTAAATCCCACTCATTATCTCGCCGCGGGTTTGCCCCCACAGGACACAGCGCCTTAGCCCAATTCCTGGGTAACATTCCTACTCTCACGGGTCCGTGTTGTCCAAGTCGGGCTAGGCCGACATGCGAGGAGAGCAGACGGATTCTTCTCGAATCCAGAGGAACCTTGCCGGGAGTGATAGACTTATTGACTTTTGCAATCTAAAGGGCGCGTAGCCATCATCCGCTGTCGGAATTCCCAGACGAAAGCCGCAGGGGGGTGAACATTGGGTATCCTTCATACCGTAAGTCTCTTACTTCGAGTCAATTATAGGACACTAGGGTCTTGATAACTTTCGCAGTACTGGCATGACGCCTTCCAATAGTTCGTTGCATGATTTCGACGAACAGCCGATGAAATCATAGATAGCGTGGTTAGTGTAGCGTTTGATGGGCAGGCGGTATCAGTGCTCTTCCTCCGGGCTACGCTTGAGCTATGAAAGATACACGCCTATCAAGAGAGTCCCAGGAGCAGCTGGAATTTATTTAACAATACCTAACTTGAACAAGAGAGTTGTGGCATTGAACGAAGCTCTACTGAGCTCGCGTTGAAGGACTAATCCCAACGCGCTGTGTGCTAGCTATCAGGGTCCCTCTTAATTTCGATAGTGTCGATACTATAGCCTGGTGGATATCCATAGATGTCTAAACTCAACGATATCGATAGGACAGGACCGACCCGAAATTCAACGTTCACTGGATGTTTTCATTTCATGCCTGTCAGTCAAATCCAAGAGGTTGACTATAAGACGGTTCCGGCCCGTATTGAGCTCGTCGGGAAGTGAGCGGCGCTCCGCTGTGTATATACAGGTTAACTACCAGCATCTCGTACACCGATCATAGTGAGGTCCAATGTGAGTCAGCGCTCATATTGAGCCTCCATCTGTAGTAAGACACCGACTGGTCGTCACCTGTTGAACTAGCATCGTGCGTATGTCCTACTAGAGTTGAACCAACCCATCCGAATCTCGAGTCTGATCCTACGCCGAACCCATCAAGCGCTCAATGGGTAAAGTTAAGGCCGGTTTAGCTGCATTAAATTCCGTCTACTACCCTCTACGGCACCCCACTGTCGACCAATCACTCCTGTTGACATTATGTTACTGTATGGCAACTTAGTGGGGACATCCACAAAGTTGAGTCGAGTTTGTTTACAGGGTGCCGACTCGTCCGCTGCCACGCCAGCGGGAATGATCGGATAATAAGGAACAAGTCTAAATACACAATAGAAGCCGGCAAGTGCATTCGTGGAATAATATCAGTTCAGGTGGCACCGATTTCTATCACATTGATGCTCCTATCCTCAACACTTGGTATTGGGGTCGCCCGGCCACCAAAACTCCCGTTTAGAAATTATTTACGGTTATGAGCTCCGGATCGAGGCAAAGAGGCGTAGGTAAGCTATCTCACGCTAAGACCGTCGAGGGTGGCAGTGTGTATTGGACAGTCAATTGTTGGGTGCTTTGTGATATCCGGATGCAATCGTAGCCGTCCATGGCGGGTATCTAAATCCGATGCTCAAAAAGTAGTCCATCCACTGAATTGGTCTTCGGGTTCAATATTAATTATGCATCGCCCATGCTCTGAGCGCGAACGTTCGGCATGCTGTTCGATTTGGAGTCGATATATGCGCCCCTAATTCCTATATACTGTGCGATTATCATAAAGTAGGTAGGGGCTACAATCCCTTTCGCCCGAGTGTTAGAGCGTACAAGCACAGATGCAGCTCACATGAGGCCGTGATCTCCAAACCGTAAGGAAGGGGTGTGGCTGCCCCCACTCAACAGGTACAAAAAGCTAGGGCAAGAGC
