# Supplementary material for: How Good Are Indirect Tests at Detecting Recombination in Human mtDNA?
Source: G3 (Bethesda). 2013 Jul 1;3(7):1095–104. doi: 10.1534/g3.113.006510 (PMC3704238; doi:10.1534/g3.113.006510)
Supplement: Supporting Information [file supp_g3.113.006510_FileS2.gz › SequenceData/mtDNA_ratehet&popgrowth/10/3rdbase/Infiles/10_6-new.txt]

33 2284
seq00001   CTACAACCGTCTTGATTCATAATGATATGACCAGCCCAATGCGTCATCTGTGCGGTCCTAGCCCAGTGTTGAACAACTCCTTTACATAACCGCTCTTAAGGGACAGTCATATGGAAGACCAACCATTGCATGCTTAGATGAGCATAATAAAGTTAAAGTCGCCACCTACCCTTCTTGCATTCTGTTTGAAGGCACAAGGTGCTAAGAGATATTAGTCCCCGTCGAAACTGCCTGTGTTCCCAGAGAGTCCCCTGCGAACTTATTTTTCTCTCCGCTTTATAAGAAATAGTCCCCGTCGAATCAAATAAAACTCGTCGCAATAAGCCTGATTCATCCCCGTAAAGCATATTCAATGCTACTGCCCTGTATGTTGAGTATTAGTTAAAGGGCACCCGAGGACTGGGACTCTAATCAGCATACCAACTACACTACCTTCGACCCAATTTCCTGCCAGTGACGCGTTGACCTGGGATCTTTACGACCCACGATGACCACTACGACGGCGGGTATCAGAATCTACGTGGACGGCGCCAGAACACCCAGTGCTTTAACGGTCCGTCTGTCGAACTTTATAACGTTTACTCCGTTGGTCCCGGTCGTTAGGGACTCTCCAGCCACCGTCGAAGTCAGCGACTCGACGTGGTAATTTGGTTCCCAATTCCAGTTTTGGAATTTTTATAGTCCGGTCTATCGCAGTCGGATTGCTTCGCCAGGACCCCCCTGGTATGCCCCCCGGGTAAACAGCAGCAGGTTGCCCGGAGTAGTAACGCTCGACTCTCGTATTAGCGCTAACGAGTTCTTAAAAACACCCCTGGTGGTAGACATTCTCGCACTCGGTTGTAACCCTAATAAAACATTCAATCTGACATTCGCCTTTTAATGGACCCCTATGGGCGCCGCTGGCTAACGGGCCGCCACCAAATATACTAGCACGACGGGCCCAAATGTGTATTTCACTAACCGTTCGCCCAGGTGCTTAGAAGTGCACTATTGGCGTCAATCATCCCCGGTCTGCGTACATGGGCGTGCCTGTTGACCTGTAGGACGATTCCTTCAATCGCTACCAGGTGAGTCCGGATGACGTGACCTTATTATATATCTGAATTATTACCAGTGAAGGGTATCGCCAGTTCGTCCGTCGATCTGAGAGTAAGCCAACGCTCCAATACGTTTTGCTCCAAGCCGGTCGGATGGCTTTTCTGATACCTTCCCTTATTTAACTTCGCATGCTATCAGCTTGCCCCGCCATATTCAAGTAAGAGAAAAGTTACCTTAATGGACGCATCGCCTGTGGGTCTGATAGTCAAGAAGGATTTCTTCCAGCCCATTTCGTAGAAGGTCCACATGGAGGGTCTAGGAGGCCGTGTCGGTAAGGGCTTGTCTTATACACCCTCACTGGCTCTATGTGGCTCTTAGTATGATCAGAAGCGGCGAGGCTCCACGTTCTGACCGATCTGCCGACGATGAGTACGTGGCTACCCACATAACCAAAACGCGGCCGCTGTATTATTACCTGGCACAGACTAGACCTCTCATTAAGAAACGAACCATAGCGCATGGTCTATAACCACAATTGTACTCGGCGAGCCAACACGCGCCGTGTGTTTAACAATATTGGATTGACGTACCTCAATCACTCAAAGAATGACTATAGATTATGGTGATGCAAATTATACCACGCAGCGTAGTAGCCTCCTAGAGGGTTTTGTTGAGTGTGTAGGTTTTCCGGAGCACGCGCATGCAGAGGCATAGCGTGCATATCGTGCCCACTTAATCCAAGGGAATTGATGCTTAAATCGAACCCCGCCGTGACGTACCGGGCGTCTTCCGAGCCCGTTTCAGGGGACCCCGATATTGGGTATTTAGAAGTGTAGAGTGTAGGTGTCTTAGTTTAATCGGAGAAAATAGTTCGTAACTATATTCATATGATTCCCGACTGGGGAGGCTCACACCTGTGTGGGTACGCGCAAATCAAACGCACAACAACCCGTTGTGACAGCTAGAAGTGGCTCTGATGTTTCCTCTTTGCGCCAAAAACCAATGATCCGACGTGCTTTGACCACGTTCTTCTACTCTCTTGGCCCTCTTCCTAACACTCGTGAAAACCGAAATTAGTGAAGTGGACTTCTTATAGGCCTTACCACAATTGGTGGGATGTACCTATCATCGGGCGTTTGCCTGTCGCGCCTTGCATGAAGGTCAAGATTAGTCAACGTACGAAGTTGCTACTAGCTTGACGGACAGATGTACGTGCTCATGACCCGAAGGAATAGTGCAGTCTTTC
seq00002   CTACAACCGTCTTGATTCATAATGATATGACCAGCCCAATGCGTCATCTGTGCGGTCCTAGCCCAGTGTTGAACAACTCCTTTACATAACCGCTCTTAAGGGACAGTCATATGGAAGACCAACCATTGCATGCTTAGATGAGCATAATAAAGTTAAAGTCGCCACCTACCCTTCTTGCATTCTGTTTGAAGGCACAAGGTGCTAAGAGATATTAGTCCCCGTCGAAACTGCCTGTGTTCCCAGAGAGTCCCCTGCGAACTTATTTTTCTCTCCGCTTTATAAGAAATAGTCCCCGTCGAATCAAATAAAACTCGTCGCAATAAGCCTGATTCATCCCCGTAAAGCATATTCAATGCTACTGCCCTGTATGTTGAGTATTAGTTAAAGGGCACCCGAGGACTGGGACTCTAATCAGCATACCAACTACACTACCTTCGACCCAATTTCCTGCCAGTGACGCGTTGACCTGGGATCTTTACGACCCACGATGACCACTACGACGGCGGGTATCAGAATCTACGTGGACGGCGCCAGAACACCCAGTGCTTTAACGGTCCGTCTGTCGAACTTTATAACGTTTACTCCGTTGGTCCCGGTCGTTAGGGACTCTCCAGCCACCGTCGAAGTCAGCGACTCGACGTGGTAATTTGGTTCCCAATTCCAGTTTTGGAATTTTTATAGTCCGGTCTATCGCAGTCGGATTGCTTCGCCAGGACCCCCCTGGTATGCCCCCCGGGTAAACAGCAGCAGGTTGCCCGGAGTAGTAACGCTCGACTCTCGTATTAGCGCTAACGAGTTCTTAAAAACACCCCTGGTGGTAGACATTCTCGCACTCGGTTGTAACCCTAATAAAACATTCAATCTGACATTCGCCTTTTAATGGACCCCTATGGGCGCCGCTGGCTAACGGGCCGCCACCAAATATACTAGCACGACGGGCCCAAATGTGTATTTCACTAACCGTTCGCCCAGGTGCTTAGAAGTGCACTATTGGCGTCAATCATCCCCGGTCTGCGTACATGGGCGTGCCTGTTGACCTGTAGGACGATTCCTTCAATCGCTACCAGGTGAGTCCGGATGACGTGACCTTATTATATATCTGAATTATTACCAGTGAAGGGTATCGCCAGTTCGTCCGTCGATCTGAGAGTAAGCCAACGCTCCAATACGTTTTGCTCCAAGCCGGTCGGATGGCTTTTCTGATACCTTCCCTTATTTAACTTCGCATGCTATCAGCTTGCCCTGCCATATTCAAGTAAGAGAAAAGTTACCTTAATGGACGCATCGCCTGTGGGTCTGATAGTCAAGAAGGATTTCTTCCAGCCCATTTCGTAGAAGGTCCACATGGAGGGTCTAGGAGGCCGTGTCGGTAAGGGCTTGTCTTATACACCCTCACTGGCTCTATGTGGCTCTTAGTATGATCAGAAGCGGCGAGGCTCCACGTTCTGACCGATCTGCCGACGATGAGTACGTGGCTACCCACATAACCAAAACGCGGCCGCTGTATTATTACCTGGCACAGACTAGACCTCTCATTAAGAAACGAACCATAGCGCATGGTCTATAACCACAATTGTACTCGGCGAGCCAACACGCGCCGTGTGTTTAACAATATTGGATTGACGTACCTCAATCACTCAAAGAATGACCATAGATTATGGTGATGCAAATTATACCACGCAGCGTAGTAGCCTCCTAGAGGGTTTTGTTGAGTGTGTAGGTTTTCCGGAGCACGCGCATGCAGAGACATAGCGTGCATATCGTGCCCACTTAATCCAAGGGAATTGATGCTTAAATCGAACCCCGCCGTGACGTACCGGGCGTCTTCCGAGCCCGTTTCAGGGGACCCCGATATTGGGTATTTAGAAGTGTAGAGTGTAGGTGTCTTAGTTTAATCGGAGAAAATAGTTCGTAACTATATTCATATGATTCCCGACTGGGGAGGCTCACACCTGTGTGGGTACGCGCAAATCAAACGCACAACAACCCGTTGTGACAGCTAGAAGTGGCTCTGATGTTTCCTCTTTGCGCCAAAAACCAATGATCCGACGTGCTTTGACCACGTTCTTCTACTCTCTTGGCCCTCTTCCTAACACTCGTGAAAACCGAAATTAGTGAAGTGGACTTCTTATAGGCCTTACCACAATTGGTGGGATGTACCTATCATCGGGCGTTTGCCTGTCGCGCCTTGCATGAAGGTCAAGATTAGTCAACGTACGAAGTTGCTACTAGCTTGACGGACAGATGTACGTGCTCATGACCCGAAGGAATAGTGCAGTCTTTC
seq00003   CTACAACCGTCTTGATTCATAATGATATGACCAGCCCAATGCGTCATCTGTGCGGTCCTAGCCCAGTGTTGAACAACTCCTTTACATAACCGCTCTTAAGGGACAGTCATATGGAAGACCAACCATTGCATGCTTAGATGAGCATAATAAAGTTAAAGTCGCCACCTACCCTTCTTGCATTCTGTTTGAAGGCACAAGGTGCTAAGAGATATTAGTCCCCGTCGAAACTGCCTGTGTTCCCAGAGAGTCCCCTGCGAACTTATTTTTCTCTCCGCTTTATAAGAAATAGTCCCCGTCGAATCAAATAAAACTCGTCGCAATAAGCCTGATTCATCCCCGTAAAGCATATTCAATGCTACTGCCCTGTATGTTGAGTATTAGTTAAAGGGCACCCGAGGACTGGGACTCTAATCAGCATACCAACTACACTACCTTCGACCCAATTTCCTGCCAGTGACGCGTTGACCTGGGATCTTTACGACCCACGATGACCACTACGACGGCGGGTATCAGAATCTACGTGGACGGCGCCAGAACACCCAGTGCTTTAACGGTCCGTCTGTCGAACTTTATAACGTTTACTCCGTTGGTCCCGGTCGTTAGGGACTCTCCAGCCACCGTCGAAGTCAGCGACTCGACGTGGTAATTTGGTTCCCAATTCCAGTTTTGGAATTTTTATAGTCCGGTCTATCGCAGTCGGATTGCTTCGCCAGGACCCCCCTGGTATGCCCCCCGGGTAAACAGCAGCAGGTTGCCCGGAGTAGTAACGCTCGACTCTCGTATTAGCGCTAACGAGTTCTTAAAAACACCCCTGGTGGTAGACATTCTCGCACTCGGTTGTAACCCTAATAAAACATTCAATCTGACATTCGCCTTTTAATGGACCCCTATGGGCGCCGCTGGCTAACGGGCCGCCACCAAATATACTAGCACGACGGGCCCAAATGTGTATTTCACTAACCGTTCGCCCAGGTGCTTAGAAGTGCACTATTGGCGTCAATCATCCCCGGTCTGCGTACATGGGCGTGCCTGTTGACCTGTAGGACGATTCCTTCAATCGCTACCAGGTGAGTCCGGATGACGTGACCTTATTATATATCTGAATTATTACCAGTGAAGGGTATCGCCAGTTCGTCCGTCGATCTGAGAGTAAGCCAACGCTCCAATACGTTTTGCTCCAAGCCGGTCGGATGGCTTTTCTGATACCTTCCCTTATTTAACTTCGCATGCTATCAGCTTGCCCTGCCATATTCAAGTAAGAGAAAAGTTACCTTAATGGACGCATCGCCTGTGGGTCTGATAGTCAAGAAGGATTTCTTCCAGCCCATTTCGTAGAAGGTCCACATGGAGGGTCTAGGAGGCCGTGTCGGTAAGGGCTTGTCTTATACACCCTCACTGGCTCTATGTGGCTCTTAGTATGATCAGAAGCGGCGAGGCTCCACGTTCTGACCGATCTGCCGACGATGAGTACGTGGCTACCCACATAACCAAAACGCGGCCGCTGTATTATTACCTGGCACAGACTAGACCTCTCATTAAGAAACGAACCATAGCGCATGGTCTATAACCACAATTGTACTCGGCGAGCCAACACGCGCCGTGTGTTTAACAATATTGGATTGACGTACCTCAATCACTCAAAGAATGACTATAGATTATGGTGATGCAAATTATACCACGCAGCGTAGTAGCCCCCTAGAGGGTTTTGTTGAGTGTGTAGGTTTTCCGGAGCACGCGCATGCAGAGACATAGCGTGCATATCGTGCCCACTTAATCCAAGGGAATTGATGCTTAAATCGAACCCCGCCGTGACGTACCGGGCGTCTTCCGAGCCCGTTTCAGGGGACCCCGATATTGGGTATTTAGAAGTGTAGAGTGTAGGTGTCTTAGTTTAATCGGAGAAAATAGTTCGTAACTATATTCATATGATTCCCGACTGGGGAGGCTCACACCTGTGTGGGTACGCGCAAATCAAACGCACAACAACCCGTTGTGACAGCTAGAAGTGGCTCTGATGTTTCCTCTTTGCGCCAAAAACCAATGATCCGACGTGCTTTGACCACGTTCTTCTACTCTCTTGGCCCTCTTCCTAACACTCGTGAAAACCGAAATTAGTGAAGTGGACTTCTTATAGGCCTTACCACAATTGGTGGGATGTACCTATCATCGGGCGTTTGCCTGTCGCGCCTTGCATGAAGGTCAAGATTAGTCAACGTACGAAGTTGCTACTAGCTTGACGGACAGATGTACGTGCTCATGACCCGAAGGAATAGTGCAGTCTTTC
seq00004   CTACAACCGTCTTGATTCATAATGATATGACCAGCCCAATGCGTCATCTGTGCGGTCCTAGCCCAGTGTTGAACAACTCCTTTACATAACCGCTCTTAAGGGACAGTCATATGGAAGACCAACCATTGCATGCTTAGATGAGCATAATAAAGTTAAAGTCGCCACCTACCCTTCTTGCATTCTGTTTGAAGGCACAAGGTGCTAAGAGATATTAGTCCCCGTCGAAACTGCCTGTGTTCCCAGAGAGTCCCCTGCGAACTTATTTTTCTCTCCGCTTTATAAGAAATAGTCCCCGTCGAATCAAATAAAACTCGTCGCAATAAGCCTGATTCATCCCCGTAAAGCATATTCAATGCTACTGCCCTGTATGTTGAGTATTAGTTAAAGGGCACCCGAGGACTGGGACTCTAATCAGCATACCAACTACACTACCTTCGACCCAATTTCCTGCCAGTGACGCGTTGACCTGGGATCTTTACGACCCACGATGACCACTACGACGGCGGGTATCAGAATCTACGTGGACGGCGCCAGAACACCCAGTGCTTTAACGGTCCGTCTGTCGAACTTTATAACGTTTACTCCGTTGGTCCCGGTCGTTAGGGACTCTCCAGCCACCGTCGAAGTCAGCGACTCGACGTGGTAATTTGGTTCCCAATTCCAGTTTTGGAATTTTTATAGTCCGGTCTATCGCAGTCGGATTGCTTCGCCAGGACCCCCCTGGTATGCCCCCCGGGTAAACAGCAGCAGGTTGCCCGGAGTAGTAACGCTCGACTCTCGTATTAGCGCTAACGAGTTCTTAAAAACACCCCTGGTGGTAGACATTCTCGCACTCGGTTGTAACCCTAATAAAACATTCAATCTGACATTCGCCTTTTAATGGACCCCTATGGGCGCCGCTGGCTAACGGGCCGCCACCAAATATACTAGCACGACGGGCCCAAATGTGTATTTCACTAACCGTTCGCCCAGGTGCTTAGAAGTGCACTATTGGCGTCAATCATCCCCGGTCTGCGTACATGGGCGTGCCTGTTGACCTGTAGGACGATTCCTTCAATCGCTACCAGGTGAGTCCGGATGACGTGACCTTATTATATATCTGAATTATTACCAGTGAAGGGTATCGCCAGTTCGTCCGTCGATCTGAGAGTAAGCCAACGCTCCAATACGTTTTGCTCCAAGCCGGTCGGATGGCTTTTCTGATACCTTCCCTTATTTAACTTCGCATGCTATCAGCTTGCCCCGCCATATTCAAGTAAGAGAAAAGTTACCTTAATGGACGCATCGCCTGTGGGTCTGATAGTCAAGAAGGATTTCTTCCAGCCCATTTCGTAGAAGGTCCACATGGAGGGTCTAGGAGGCCGTGTCGGTAAGGGCTTGTCTTATACACCCTCACTGGCTCTATGTGGCTCTTAGTATGATCAGAAGCGGCGAGGCTCCACGTTCTGACCGATCTGCCGACGATGAGTACGTGGCTACCCACATAACCAAAACGCGGCCGCTGTATTATTACCTGGCACAGACTAGACCTCTCATTAAGAAACGAACCATAGCGCATGGTCTATAACCACAATTGTACTCGGCGAGCCAACACGCGCCGTGTGTTTAACAATATTGGATTGACGTACCTCAATCACTCAAAGAATGACTATAGATTATGGTGATGCAAATTATACCACGCAGCGTAGTAGCCTCCTAGAGGGTTTTGTTGAGTGTGTAGGTTTTCCGGAGCACGCGCATGCAGAGACATAGCGTGCATATCGTGCCCACTTAATCCAAGGGAATTGATGCTTAAATCGAACCCCGCCGTGACGTACCGGGCGTCTTCCGAGCCCGTTTCAGGGGACCCCGATATTGGGTATTTAGAAGTGTAGAGTGTAGGTGTCTTAGTTTAATCGGAGAAAATAGTTCGTAACTATATTCATATGATTCCCGACTGGGGAGGCTCACACCTGTGTGGGTACGCGCAAATCAAACGCACAACAACCCGTTGTGACAGCTAGAAGTGGCTCTGATGTTTCCTCTTTGCGCCAAAAACCAATGATCCGACGTGCTTTGACCACGTTCTTCTACTCTCTTGGCCCTCTTCCTAACACTCGTGAAAACCGAAATTAGTGAAGTGGACTTCTTATAGGCCTTACCACAATTGGTGGGATGTACCTATCATCGGGCGTTTGCCTGTCGCGCCTTGCATGAAGGTCAAGATTAGTCAACGTACGAAGTTGCTACTAGCTTGACGGACAGATGTACGTGCTCATGACCCGAAGGAATAGTGCAGTCTTTC
seq00005   CTACAACCGTCTTGATTCATAATGATATGACCAGCCCAATGCGTCATCTGTGCGGTCCTAGCCCAGTGTTGAACAACTCCTTTACATAACCGCTCTTAAGGGACAGTCATATGGAAGACCAACCATTGCATGCTTAGATGAGCATAATAAAGTTAAAGTCGCCACCTACCCTTCTTGCATTCTGTTTGAAGGCACAAGGTGCTAAGAGATATTAGTCCCCGTCGAAACTGCCTGTGTTCCCAGAGAGTCCCCTGCGAACTTATTTTTCTCTCCGCTTTATAAGAAATAGTCCCCGTCGAATCAAATAAAACTCGTCGCAATAAGCCTGATTCATCCCCGTAAAGCATATTCAATGCTACTGCCCTGTATGTTGAGTATTAGTTAAAGGGCACCCGAGGACTGGGACTCTAATCAGCATACCAACTACACTACCTTCGACCCAATTTCCTGCCAGTGACGCGTTGACCTGGGATCTTTACGACCCACGATGACCACTACGACGGCGGGTATCAGAATCTACGTGGACGGCGCCAGAACACCCAGTGCTTTAACGGTCCGTCTGTCGAACTTTATAACGTTTACTCCGTTGGTCCCGGTCGTTAGGGACTCTCCAGCCACCGTCGAAGTCAGCGACTCGACGTGGTAATTTGGTTCCCAATTCCAGTTTTGGAATTTTTATAGTCCGGTCTATCGCAGTCGGATTGCTTCGCCAGGACCCCCCTGGTATGCCCCCCGGGTAAACAGCAGCAGGTTGCCCGGAGTAGTAACGCTCGACTCTCGTATTAGCGCTAACGAGTTCTTAAAAACACCCCTGGTGGTAGACATTCTCGCACTCGGTTGTAACCCTAATAAAACATTCAATCTGACATTCGCCTTTTAATGGACCCCTATGGGCGCCGCTGGCTAACGGGCCGCCACCAAATATACTAGCACGACGGGCCCAAATGTGTATTTCACTAACCATTCGCCCAGGTGCTTAGAAGTGCACTATTGGCGTCAATCATCCCCGGTCTGCGTACATGGGCGTGCCTGTTGACCTGTAGGACGATTCCTTCAATCGCTACCAGGTGAGTCCGGATGACGTGACCTTATTATATATCTGAATTATTACCAGTGAAGGGTATCGCCAGTTCGTCCGTCGATCTGAGAGTAAGCCAACGCTCCAATACGTTTTGCTCCAAGCCGGTCGGATGGCTTTTCTGATACCTTCCCTTATTTAACTTCGCATGCTATCAGCTTGCCCCGCCATATTCAAGTAAGAGAAAAGTTACCTTAATGGACGCATCGCCTGTGGGTCTGATAGTCAAGAAGGATTTCTTCCAGCCCATTTCGTAGAAGGTCCACATGGAGGGTCTAGGAGGCCGTGTCGGTAAGGGCTTGTCTTATACACCCTCACTGGCTCTATGTGGCTCTTAGTATGATCAGAAGCGGCGAGGCTCCACGTTCTGACCGATCTGCCGACGATGAGTACGTGGCTACCCACATAACCAAAACGCGGCCGCTGTATTATTACCTGGCACAGACTAGACCTCTCATTAAGAAACGAACCATAGCGCATGGTCTATAACCACAATTGTACTCGGCGAGCCAACACGCGCCGTGTGTTTAACAATATTGGATTGACGTACCTCAATCACTCAAAGAATGACCATAGATTATGGTGATGCAAATTATACCACGCAGCGTAGTAGCCTCCTAGAGGGTTTTGTTGAGTGTGTAGGTTTTCCGGAGCACGCGCATGCAGAGACATAGCGTGCATATCGTGCCCACTTAATCCAAGGGAATTGATGCTTAAATCGAACCCCGCCGTGACGTACCGGGCGTCTTCCGAGCCCGTTTCAGGGGACCCCGATATTGGGTATTTAGAAGTGTAGAGTGTAGGTGTCTTAGTTTAATCGGAGAAAATAGTTCGTAACTATATTCATATGATTCCCGACTGGGGAGGCTCACTCCTGTGTGGGTACGCGCAAATCAAACGCACAACAACCCGTTGTGACAGCTAGAAGTGGCTCTGATGTTTCCTCTTTGCGCCAAAAACCAATGATCCGACGTGCTTTGACCACGTTCTTCTACTCTCTTGGCCCTCTTCCTAACACTCGTGAAAACCGAAATTAGTGAAGTGGACTTCTTATAGGCCTTACCACAATTGGTGGGATGTACCTATCATCGGGCGTTTGCCTGTCGCGCCTTGCATGAAGGTCAAGATTAGTCAACGTACGAAGTTGCTACTAGCTTGACGGACAGATGTACGTGCTCATGACCCGAAGGAATAGTGCAGTCTTTC
seq00006   CTACAACCGTCTTGATTCATAATGATATGACCAGCCCAATGCGTCATCTGTGCGGTCCTAGCCCAGTGTTGAACAACTCCTTTACATAACCGCTCTTAAGGGACAGTCATATGGAAGACCAACCATTGCATGCTTAGATGAGCATAATAAAGTTAAAGTCGCCACCTACCCTTCTTGCATTCTGTTTGAAGGCACAAGGTGCTAAGAGATATTAGTCCCCGTCGAAACTGCCTGTGTTCCCAGAGAGTCCCCTGCGAACTTATTTTTCTCTCCGCTTTATAAGAAATAGTCCCCGTCGAATCAAATAAAACTCGTCGCAATAAGCCTGATTCATCCCCGTAAAGCATATTCAATGCTACTGCCCTGTATGTTGAGTATTAGTTAAAGGGCACCCGAGGACTGGGACTCTAATCAGCATACCAACTACACTACCTTCGACCCAATTTCCTGCCAGTGACGCGTTGACCTGGGATCTTTACGACCCACGATGACCACTACGACGGCGGGTATCAGAATCTACGTGGACGGCGCCAGAACACCCAGTGCTTTAACGGTCCGTCTGTCGAACTTTATAACGTTTACTCCGTTGGTCCCGGTCGTTAGGGACTCTCCAGCCACCGTCGAAGTCAGCGACTCGACGTGGTAATTTGGTTCCCAATTCCAGTTTTGGAATTTTTATAGTCCGGTCTATCGCAGTCGGATTGCTTCGCCAGGACCCCCCTGGTATGCCCCCCGGGTAAACAGCAGCAGGTTGCCCGGAGTAGTAACGCTCGACTCTCGTATTAGCGCTAACGAGTTCTTAAAAACACCCCTGGTGGTAGACATTCTCGCACTCGGTTGTAACCCTAATAAAACATTCAATCTGACATTCGCCTTTTAATGGACCCCTATGGGCGCCGCTGGCTAACGGGCCGCCACCAAATATACTAGCACGACGGGCCCAAATGTGTATTTCACTAACCGTTCGCCCAGGTGCTTAGAAGTGCACTATTGGCGTCAATCATCCCCGGTCTGCGTACATGGGCGTGCCTGTTGACCTGTAGGACGATTCCTTCAATCGCTACCAGGTGAGTCCGGATGACGTGACCTTATTATATATCTGAATTATTACCAGTGAAGGGTATCGCCAGTTCGTCCGTCGATCTGAGAGTAAGCCAACGCTCCAATACGTTTTGCTCCAAGCCGGTCGGATGGCTTTTCTGATACCTTCCCTTATTTAACTTCGCATGCTATCAGCTTGCCCCGCCATATTCAAGTAAGAGAAAAGTTACCTTAATGGACGCATCGCCTGTGGGTCTGATAGTCAAGAAGGATTTCTTCCAGCCCATTTCGTAGAAGGTCCACATGGAGGGTCTAGGAGGCCGTGTCGGTAAGGGCTTGTCTTATACACCCTCACTGGCTCTATGTGGCTCTTAGTATGATCAGAAGCGGCGAGGCTCCACGTTCTGACCGATCTGCCGACGATGAGTACGTGGCTACCCACATAACCAAAACGCGGCCGCTGTATTATTACCTGGCACAGACTAGACCTCTCATTAAGAAACGAACCATAGCGCATGGTCTATAACCACAATTGTACTCGGCGAGCCAACACGCGCCGTGTGTTTAACAATATTGGATTGACGTACCTCAATCACTCAAAGAATGACTATAGATTATGGTGATGCAAATTATACCACGCAGCGTAGTAGCCTCCTAGAGGGTTTTGTTGAGTGTGTAGGTTTTCCGGAGCACGCGCATGCAGAGGCATAGCGTGCATATCGTGCCCACTTAATCCAAGGGAATTGATGCTTAAATCGAACCCCGCCGTGACGTACCGGGCGTCTTCCGAGCCCGTTTCAGGGGACCCCGATATTGGGTATTTAGAAGTGTAGAGTGTAGGTGTCTTAGTTTAATCGGAGAAAATAGTTCGTAACTATATTCATATGATTCCCGACTGGGGAGGCTCACACCTGTGTGGGTACGCGCAAATCAAACGCACAACAACCCGTTGTGACAGCTAGAAGTGGCTCTGATGTTTCCTCTTTGCGCCAAAAACCAATGATCCGACGTGCTTTGACCACGTTCTTCTACTCTCTTGGCCCTCTTCCTAACACTCGTGAAAACCGAAATTAGTGAAGTGGACTTCTTATAGGCCTTACCACAATTGGTGGGATGTACCTATCATCGGGCGTTTGCCTGTCGCGCCTTGCATGAAGGTCAAGATTAGTCAACGTACGAAGTTGCTACTAGCTTGACGGACAGATGTACGTGCTCATGACCCGAAGGAATAGTGCAGTCTTTC
seq00007   CTACAACCGTCTTGATTCATAATGATATGACCAGCCCAATGCGTCATCTGTGCGGTCCTAGCCCAGTGTTGAACAACTCCTTTACATAACCGCTCTTAAGGGACAGTCATATGGAAGACCAACCATTGCATGCTTAGATGAGCATAATAAAGTTAAAGTCGCCACCTACCCTTCTTGCATTCTGTTTGAAGGCACAAGGTGCTAAGAGATATTAGTCCCCGTCGAAACTGCCTGTGTTCCCAGAGAGTCCCCTGCGAACTTATTTTTCTCTCCGCTTTATAAGAAATAGTCCCCGTCGAATCAAATAAAACTCGTCGCAATAAGCCTGATTCATCCCCGTAAAGCATATTCAATGCTACTGCCCTGTATGTTGAGTATTAGTTAAAGGGCACCCGAGGACTGGGACTCTAATCAGCATACCAACTACACTACCTTCGACCCAATTTCCTGCCAGTGACGCGTTGACCTGGGATCTTTACGACCCACGATGACCACTACGACGGCGGGTATCAGAATCTACGTGGACGGCGCCAGAACACCCAGTGCTTTAACGGTCCGTCTGTCGAACTTTATAACGTTTACTCCGTTGGTCCCGGTCGTTAGGGACTCTCCAGCCACCGTCGAAGTCAGCGACTCGACGTGGTAATTTGGTTCCCAATTCCAGTTTTGGAATTTTTATAGTCCGGTCTATCGCAGTCGGATTGCTTCGCCAGGACCCCCCTGGTATGCCCCCCGGGGAAACAGCAGCAGGTTGCCCGGAGTAGTAACGCTCGACTCTCGTATTAGCGCTAACGAGTTCTTAAAAACACCCCTGGTGGTAGACATTCTCGCACTCGGTTGTAACCCTAATAAAACATTCAATCTGACATTCGCCTTTTAATGGACCCCTATGGGCGCCGCTGGCTAACGGGCCGCCACCAAATATACTAGCACGACGGGCCCAAATGTGTATTTCACTAACCATTCGCCCAGGTGCTTAGAAGTGCACTATTGGCGTCAATCATCCCCGGTCTGCGTACATGGGCGTGCCTGTTGACCTGTAGGACGATTCCTTCAATCGCTACCAGGTGAGTCCGGATGACGTGACCTTATTATATATCTGAATTATTACCAGTGAAGGGTATCGCCAGTTCGTCCGTCGATCTGAGAGTAAGCCAACGCTCCAATACGTTTTGCTCCAAGCCGGTCGGATGGCTTTTCTGATACCTTCCCTTATTTAACTTCGCATGCTATCAGCTTGCCCCGCCATATTCAAGTAAGAGAAAAGTTACCTTAATGGACGCATCGCCTGTGGGTCTGATAGTCAAGAAGGATTTCTTCCAGCCCATTTCGTAGAAGGTCCACATGGAGGGTCTAGGAGGCCGTGTCGGTAAGGGCTTGTCTTATACACCCTCACTGGCTCTATGTGGCTCTTAGTATGATCAGAAGCGGCGAGGCTCCACGTTCTGACCGATCTGCCGACGATGAGTACGTGGCTACCCACATAACCAAAACGCGGCCGCTGTATTATTACCTGGCACAGACTAGACCTCTCATTAAGAAACGAACCATAGCGCATGGTCTATAACCACAATTGTACTCGGCGAGCCAACACGCGCCGTGTGTTTAACAATATTGGATTGACGTACCTCAATCACTCAAAGAATGACTATAGATTATGGTGATGCAAATTATACCACGCAGCGTAGTAGCCTCCTAGAGGGTTTTGTTGAGTGTGTAGGTTTTCCGGAGCACGCGCATGCAGAGACATAGCGTGCATATCGTGCCCACTTAATCCAAGGGAATTGATGCTTAAATCGAACCCCGCCGTGACGTACCGGGCGTCTTCCGAGCCCGTTTCAGGGGACCCCGATATTGGGTATTTAGAAGTGTAGAGTGTAGGTGTCTTAGTTTAATCGGAGAAAATAGTTCGTAACTATATTCATATGATTCCCGACTGGGGAGGCTCACACCTGTGTGGGTACGCGCAAATCAAACGCACAACAACCCGTTGTGACAGCTAGAAGTGGCTCTGATGTTTCCTCTTTGCGCCAAAAACCAATGATCCGACGTGCTTTGACCACGTTCTTCTACTCTCTTGGCCCTCTTCCTAACACTCGTGAAAACCGAAATTAGTGAAGTGGACTTCTTATAGGCCTTACCACAATTGGTGGGATGTACCTATCATCGGGCGTTTGCCTGTCGCGCCTTGCATGAAGGTCAAGATTAGTCAACGTACGAAGTTGCTACTAGCTTGACGGACAGATGTACGTGCTCATGACCCGAAGGAATAGTGCAGTCTTTC
seq00008   CTACAACCGTCTTGATTCATAATGATATGACCAGCCCAATGCGTCATCTGTGCGGTCCTAGCCCAGTGTTGAACAACTCCTTTACATAACCGCTCTTAAGGGACAGTCATATGGAAGACCAACCATTGCATGCTTAGATGAGCATAATAAAGTTAAAGTCGCCACCTACCCTTCTTGCATTCTGTTTGAAGGCACAAGGTGCTAAGAGATATTAGTCCCCGTCGAAACTGCCTGTGTTCCCAGAGAGTCCCCTGCGAACTTATTTTTCTCTCCGCTTTATAAGAAATAGTCCCCGTCGAATCAAATAAAACTCGTCGCAATAAGCCTGATTCATCCCCGTAAAGCATATTCAATGCTACTGCCCTGTATGTTGAGTATTAGTTAAAGGGCACCCGAGGACTGGGACTCTAATCAGCATACCAACTACACTACCTTCGACCCAATTTCCTGCCAGTGACGCGTTGACCTGGGATCTTTACGACCCACGATGACCACTACGACGGCGGGTATCAGAATCTACGTGGACGGCGCCAGAACACCCAGTGCTTTAACGGTCCGTCTGTCGAACTTTATAACGTTTACTCCGTTGGTCCCGGTCGTTAGGGACTCTCCAGCCACCGTCGAAGTCAGCGACTCGACGTGGTAATTTGGTTCCCAATTCCAGTTTTGGAATTTTTATAGTCCGGTCTATCGCAGTCGGATTGCTTCGCCAGGACCCCCCTGGTATGCCCCCCGGGTAAACAGCAGCAGGTTGCCCGGAGTAGTAACGCTCGACTCTCGTATTAGCGCTAACGAGTTCTTAAAAACACCCCTGGTGGTAGACATTCTCGCACTCGGTTGTAACCCTAATAAAACATTCAATCTGACATTCGCCTTTTAATGGACCCCTATGGGCGCCGCTGGCTAACGGGCCGCCACCAAATATACTAGCACGACGGGCCCAAATGTGTATTTCACTAACCGTTCGCCCAGGTGCTTAGAAGTGCACTATTGGCGTCAATCATCCCCGGTCTGCGTACATGGGCGTGCCTGTTGACCTGTAGGACGATTCCTTCAATCGCTACCAGGTGAGTCCGGATGACGTGACCTTATTATATATCTGAATTATTACCAGTGAAGGGTATCGCCAGTTCGTCCGTCGATCTGAGAGTAAGCCAACGCTCCAATACGTTTTGCTCCAAGCCGGTCGGATGGCTTTTCTGATACCTTCCCTTATTTAACTTCGCATGCTATCAGCTTGCCCCGCCATATTCAAGTAAGAGAAAAGTTACCTTAATGGACGCATCGCCTGTGGGTCTGATAGTCAAGAAGGATTTCTTCCAGCCCATTTCGTAGAAGGTCCACATGGAGGGTCTAGGAGGCCGTGTCGGTAAGGGCTTGTCTTATACACCCTCACTGGCTCTATGTGGCTCTTAGTATGATCAGAAGCGGCGAGGCTCCACGTTCTGACCGATCTGCCGACGATGAGTACGTGGCTACCCACATAACCAAAACGCGGCCGCTGTATTATTACCTGGCACAGACTAGACCTCTCATTAAGAAACGAACCATAGCGCATGGTCTATAACCACAATTGTACTCGGCGAGCCAACACGCGCCGTGTGTTTAACAATATTGGATTGACGTACCTCAATCACTCAAAGAATGACTATAGATTATGGTGATGCAAATTATACCACGCAGCGTAGTAGCCTCCTAGAGGGTTTTGTTGAGTGTGTAGGTTTTCCGGAGCACGCGCATGCAGAGACATAGCGTGCATATCGTGCCCACTTAATCCAAGGGAATTGATGCTTAAATCGAACCCCGCCGTGACGTACCGGGCGTCTTCCGAGCCCGTTTCAGGGGACCCCGATATTGGGTATTTAGAAGTGTAGAGTGTAGGTGTCTTAGTTTAATCGGAGAAAATAGTTCGTAACTATATTCATATGATTCCCGACTGGGGAGGCTCACACCTGTGTGGGTACGCGCAAATCAAACGCACAACAACCCGTTGTGACAGCTAGAAGTGGCTCTGATGTTTCCTCTTTGCGCCAAAAACCAATGATCCGACGTGCTTTGACCACGTTCTTCTACTCTCTTGGCCCTCTTCCTAACACTCGTGAAAACCGAAATTAGTGAAGTGGACTTCTTATAGGCCTTACCACAATTGGTGGGATGTACCTATCATCGGGCGTTTGCCTGTCGCGCCTTGCATGAAGGTCAAGATTAGTCAACGTACGAAGTTGCTACTAGCTTGACGGACAGATGTACGTGCTCATGACCCGAAGGAATAGTGCAGTCTTTC
seq00009   CTACAACCGTCTTGATGCATAATGATATGACCAGCCCAATGCGTCATCTGTGCGGTCCTAGCCCAGTGTTGAACAACTCCTTTACATAACCGCTCTTAAGGGACAGTCATATGGAAGACCAACCATTGCATGCTTAGATGAGCATAATAAAGTTAAAGTCGCCACCTACCCTTCTTGCATTCTGTTTGAAGGCACAAGGTGCTAAGAGATATTAGTCCCCGTCGAAACTGCCTGTGTTCCCAGAGAGTCCCCTGCGAACTTATTTTTCTCTCCGCTTTATAAGAAATAGTCCCCGTCGAATCAAATAAAACTCGTCGCAATAAGCCTGATTCATCCCCGTAAAGCATATTCAATGCTACTGCCCTGTATGTTGAGTATTAGTTAAAGGGCACCCGAGGACTGGGACTCTAATCAGCATACCAACTACACTACCTTCGACCCAATTTCCTGCCAGTGACGCGTTGACCTGGGATCTTTACGACCCACGATGACCACTACGACGGCGGGTATCAGAATCTACGTGGACGGCGCCAGAACACCCAGTGCTTTAACGGTCCGTCTGTCGAACTTTATAACGTTTACTCCGTTGGTCCCGGTCGTTAGGGACTCTCCAGCCACCGTCGAAGTCAGCGACTCGACGTGGTAATTTGGTTCCCAATTCCAGTTTTGGAATTTTTATAGTCCGGTCTATCGCAGTCGGATTGCTTCGCCAGGACCCCCCTGGTATGCCCCCCGGGTAAACAGCAGCAGGTTGCCCGGAGTAGTAACGCTCGACTCTCGTATTAGCGCTAACGAGTTCTTAAAAACACCCCTGGTGGTAGACATTCTCGCACTCGGTTGTAACCCTAATAAAACATTCAATCTGACATTCGCCTTTTAATGGACCCCTATGGGCGCCGCTGGCTAACGGGCCGCCACCAAATATACTAGCACGACGGGCCCAAATGTGTATTTCACTAACCGTTCGCCCAGGTGCTTAGAAGTGCACTATTGGCGTCAATCATCCCCGGTCTGCGTACATGGGCGTGCCTGTTGACCTGTAGGACGATTCCTTCAATCGCTACCAGGTGAGTCCGGATGACGTGACCTTATTATATATCTGAATTATTACCAGTGAAGGGTATCGCCAGTTCGTCCGTCGATCTGAGAGTAAGCCAACGCTCCAATACGTTTTGCTCCAAGCCGGTCGGATGGCTTTTCTGATACCTTCCCTTATTTAACTTCGCATGCTATCAGCTTGCCCTGCCATATTCAAGTAAGAGAAAAGTTACCTTAATGGACGCATCGCCTGTGGGTCTGATAGTCAAGAAGGATTTCTTCCAGCCCATTTCGTAGAAGGTCCACATGGAGGGTCTAGGAGGCCGTGTCGGTAAGGGCTTGTCTTATACACCCTCACTGGCTCTATGTGGCTCTTAGTATGATCAGAAGCGGCGAGGCTCCACGTTCTGACCGATCTGCCGACGATGAGTACGTGGCTACCCACATAACCAAAACGCGGCCGCTGTATTATTACCTGGCACAGACTAGACCTCTCATTAAGAAACGAACCATAGCGCATGGTCTATAACCACAATTGTACTCGGCGAGCCAACACGCGCCGTGTGTTTAACAATATTGGATTGACGTACCTCAATCACTCAAAGAATGACTATAGATTATGGTGATGCAAATTATACCACGCAGCGTAGTAGCCTCCTAGAGGGTTTTGTTGAGTGTGTAGGTTTTCCGGAGCACGCGCATGCAGAGACATAGCGTGCATATCGTGCCCACTTAATCCAAGGGAATTGATGCTTAAATCGAACCCCGCCGTGACGTACCGGGCGTCTTCCGAGCCCGTTTCAGGGGACCCCGATATTGGGTATTTAGAAGTGTAGAGTGTAGGTGTCTTAGTTTAATCGGAGAAAATAGTTCGTAACTATATTCATATGATTCCCGACTGGGGAGGCTCACACCTGTGTGGGTACGCGCAAATCAAACGCACAACAACCCGTTGTGACAGCTAGAAGTGGCTCTGATGTTTCCTCTTTGCGCCAAAAACCAATGATCCGACGTGCTTTGACCACGTTCTTCTACTCTCTTGGCCCTCTTCCTAACACTCGTGAAAACCGAAATTAGTGAAGTGGACTTCTTATAGGCCTTACCACAATTGGTGGGATGTACCTATCATCGGGCGTTTGCCTGTCGCGCCTTGCATGAAGGTCAAGATTAGTCAACGTACGAAGTTGCTACTAGCTTGACGGACAGATGTACGTGCTCATGACCCGAAGGAATAGTGCAGTCTTTC
seq00010   CTACAACCGTCTTGATTCATAATGATATGACCAGCCCAATGCGTCATCTGTGCGGTCCTAGCCCAGTGTTGAACAACTCCTTTACATAACCGCTCTTAAGGGACAGTCATATGGAAGACCAACCATTGCATGCTTAGATGAGCATAATAAAGTTAAAGTCGCCACCTACCCTTCTTGCATTCTGTTTGAAGGCACAAGGTGCTAAGAGATATTAGTCCCCGTCGAAACTGCCTGTGTTCCCAGAGAGTCCCCTGCGAACTTATTTTTCTCTCCGCTTTATAAGAAATAGTCCCCGTCGAATCAAATAAAACTCGTCGCAATAAGCCTGATTCATCCCCGTAAAGCATATTCAATGCTACTGCCCTGTATGTTGAGTATTAGTTAAAGGGCACCCGAGGACTGGGACTCTAATCAGCATACCAACTACACTACCTTCGACCCAATTTCCTGCCAGTGACGCGTTGACCTGGGATCTTTACGACCCACGATGACCACTACGACGGCGGGTATCAGAATCTACGTGGACGGCGCCAGAACACCCAGTGCTTTAACGGTCCGTCTGTCGAACTTTATAACGTTTACTCCGTTGGTCCCGGTCGTTAGGGACTCTCCAGCCACCGTCGAAGTCAGCGACTCGACGTGGTAATTTGGTTCCCAATTCCAGTTTTGGAATTTTTATAGTCCGGTCTATCGCAGTCGGATTGCTTCGCCAGGACCCCCCTGGTATGCCCCCCGGGTAAACAGCAGCAGGTTGCCCGGAGTAGTAACGCTCGACTCTCGTATTAGCGCTAACGAGTTCTTAAAAACACCCCTGGTGGTAGACATTCTCGCACTCGGTTGTAACCCTAATAAAACATTCAATCTGACATTCGCCTTTTAATGGACCCCTATGGGCGCCGCTGGCTAACGGGCCGCCACCAAATATACTAGCACGACGGGCCCAAATGTGTATTTCACTAACCATTCGCCCAGGTGCTTAGAAGTGCACTATTGGCGTCAATCATCCCCGGTCTGCGTACATGGGCGTGCCTGTTGACCTGTAGGACGATTCCTTCAATCGCTACCAGGTGAGTCCGGATGACGTGACCTTATTATATATCTGAATTATTACCAGTGAAGGGTATCGCCAGTTCGTCCGTCGATCTGAGAGTAAGCCAACGCTCCAATACGTTTTGCTCCAAGCCGGTCGGATGGCTTTTCTGATACCTTCCCTTATTTAACTTCGCATGCTATCAGCTTGCCCCGCCATATTCAAGTAAGAGAAAAGTTACCTTAATGGACGCATCGCCTGTGGGTCTGATAGTCAAGAAGGATTTCTTCCAGCCCATTTCGTAGAAGGTCCACATGGAGGGTCTAGGAGGCCGTGTCGGTAAGGGCTTGTCTTATACACCCTCACTGGCTCTATGTGGCTCTTAGTATGATCAGAAGCGGCGAGGCTCCACGTTCTGACCGATCTGCCGACGATGAGTACGTGGCTACCCACATAACCAAAACGCGGCCGCTGTATTATTACCTGGCACAGACTAGACCTCTCATTAAGAAACGAACCATAGCGCATGGTCTATAACCACAATTGTACTCGGCGAGCCAACACGCGCCGTGTGTTTAACAATATTGGATTGACGTACCTCAATCACTCAAAGAATGACTATAGATTATGGTGATGCAAATTATACCACGCAGCGTAGTAGCCTCCTAGAGGGTTTTGTTGAGTGTGTAGGTTTTCCGGAGCACGCGCATGCAGAGACATAGCGTGCATATCGTGCCCACTTAATCCAAGGGAATTGATGCTTAAATCGAACCCCGCCGTGACGTACCGGGCGTCTTCCGAGCCCGTTTCAGGGGACCCCGATATTGGGTATTTAGAAGTGTAGAGTGTAGGTGTCTTAGTTTAATCGGAGAAAATAGTTCGTAACTATATTCATATGATTCCCGACTGGGGAGGCTCACACCTGTGTGGGTACGCGCAAATCAAACGCACAACAACCCGTTGTGACAGCTAGAAGTGGCTCTGATGTTTCCTCTTTGCGCCAAAAACCAATGATCCGACGTGCTTTGACCACGTTCTTCTACTCTCTTGGCCCTCTTCCTAACACTCGTGAAAACCGAAATTAGTGAAGTGGACTTCTTATAGGCCTTACCACAATTGGTGGGATGTACCTATCATCGGGCGTTTGCCTGTCGCGCCTTGCATGAAGGTCAAGATTAGTCAACGTACGAAGTTGCTACTAGCTTGACGGACAGATGTACGTGCTCATGACCCGAAGGAATAGTGCAGTCTTTC
seq00011   CTACAACCGTCTTGATTCATAATGATATGACCAGCCCAATGCGTCATCTGTGCGGTCCTAGCCCAGTGTTGAACAACTCCTTTACATAACCGCTCTTAAGGGACAGTCATATGGAAGACCAACCATTGCATGCTTAGATGAGCATAATAAAGTTAAAGTCGCCACCTACCCTTCTTGCATTCTGTTTGAAGGCACAAGGTGCTAAGAGATATTAGTCCCCGTCGAAACTGCCTGTGTTCCCAGAGAGTCCCCTGCGAACTTATTTTTCTCTCCGCTTTATAAGAAATAGTCCCCGTCGAATCAAATAAAACTCGTCGCAATAAGCCTGATTCATCCCCGTAAAGCATATTCAATGCTACTGCCCTGTATGTTGAGTATTAGTTAAAGGGCACCCGAGGACTGGGACTCTAATCAGCATACCAACTACACTACCTTCGACCCAATTTCCTGCCAGTGACGCGTTGACCTGGGATCTTTACGACCCACGATGACCACTACGACGGCGGGTATCAGAATCTACGTGGACGGCGCCAGAACACCCAGTGCTTTAACGGTCCGTCTGTCGAACTTTATAACGTTTACTCCGTTGGTCCCGGTCGTTAGGGACTCTCCAGCCACCGTCGAAGTCAGCGACTCGACGTGGTAATTTGGTTCCCAATTCCAGTTTTGGAATTTTTATAGTCCGGTCTATCGCAGTCGGATTGCTTCGCCAGGACCCCCCTGGTATGCCCCCCGGGTAAACAGCAGCAGGTTGCCCGGAGTAGTAACGCTCGACTCTCGTATTAGCGCTAACGAGTTCTTAAAAACACCCCTGGTGGTAGACATTCTCGCACTCGGTTGTAACCCTAATAAAACATTCAATCTGACATTCGCCTTTTAATGGACCCCTATGGGCGCCGCTGGCTAACGGGCCGCCACCAAATATACTAGCACGACGGGCCCAAATGTGTATTTCACTAACCGTTCGCCCAGGTGCTTAGAAGTGCACTATTGGCGTCAATCATCCCCGGTCTGCGTACATGGGCGTGCCTGTTGACCTGTAGGACGATTCCTTCAATCGCTACCAGGTGAGTCCGGATGACGTGACCTTATTATATATCTGAATTATTACCAGTGAAGGGTATCGCCAGTTCGTCCGTCGATCTGAGAGTAAGCCAACGCTCCAATACGTTTTGCTCCAAGCCGGTCGGATGGCTTTTCTGATACCTTCCCTTATTTAACTTCGCATGCTATCAGCTTGCCCCGCCATATTCAAGTAAGAGAAAAGTTACCTTAATGGACGCATCGCCTGTGGGTCTGATAGTCAAGAAGGATTTCTTCCAGCCCATTTCGTAGAAGGTCCACATGGAGGGTCTAGGAGGCCGTGTCGGTAAGGGCTTGTCTTATACACCCTCACTGGCTCTATGTGGCTCTTAGTATGATCAGAAGCGGCGAGGCTCCACGTTCTGACCGATCTGCCGACGATGAGTACGTGGCTACCCACATAACCAAAACGCGGCCGCTGTATTATTACCTGGCACAGACTAGACCTCTCATTAAGAAACGAACCATAGCGCATGGTCTATAACCACAATTGTACTCGGCGAGCCAACACGCGCCGTGTGTTTAACAATATTGGATTGACGTACCTCAATCACTCAAAGAATGACTATAGATTATGGTGATGCAAATTATACCACGCAGCGTAGTAGCCTCCTAGAGGGTTTTGTTGAGTGTGTAGGTTTTCCGGAGCACGCGCATGCAGAGACATAGCGTGCATATCGTGCCCACTTAATCCAAGGGAATTGATGCTTAAATCGAACCCCGCCGTGACGTACCGGGCGTCTTCCGAGCCCGTTTCAGGGGACCCCGATATTGGGTATTTAGAAGTGTAGAGTGTAGGTGTCTTAGTTTAATCGGAGAAAATAGTTCGTAACTATATTCATATGATTCCCGACTGGGGAGGCTCACACCTGTGTGGGTACGCGCAAATCAAACGCACAACAACCCGTTGTGACAGCTAGAAGTGGCTCTGATGTTTCCTCTTTGCGCCAAAAACCAATGATCCGACGTGCTTTGACCACGTTCTTCTACTCTCTTGGCCCTCTTCCTAACACTCGTGAAAACCGAAATTAGTGAAGTGGACTTCTTATAGGCCTTACCACAATTGGTGGGATGTACCTATCATCGGGCGTTTGCCTGTCGCGCCTTGCATGAAGGTCAAGATTAGTCAACGTACGAAGTTGCTACTAGCTTGACGGACAGATGTACGTGCTCATGACCCGAAGGAATAGTGCAGTCTTTC
seq00012   CTACAACCGTCTTGATTCATAATGATATGACCAGCCCAATGCGTCATCTGTGCGGTCCTAGCCCAGTGTTGAACAACTCCTTTACATAACCGCTCTTAAGGGACAGTCATATGGAAGACCAACCATTGCATGCTTAGATGAGCATAATAAAGTTAAAGTCGCCACCTACCCTTCTTGCATTCTGTTTGAAGGCACAAGGTGCTAAGAGATATTAGTCCCCGTCGAAACTGCCTGTGTTCCCAGAGAGTCCCCTGCGAACTTATTTTTCTCTCCGCTTTATAAGAAATAGTCCCCGTCGAATCAAATAAAACTCGTCGCAATAAGCCTGATTCATCCCCGTAAAGCATATTCAATGCTACTGCCCTGTATGTTGAGTATTAGTTAAAGGGCACCCGAGGACTGGGACTCTAATCAGCATACCAACTACACTACCTTCGACCCAATTTCCTGCCAGTGACGCGTTGACCTGGGATCTTTACGACCCACGATGACCACTACGACGGCGGGTATCAGAATCTACGTGGACGGCGCCAGAACACCCAGTGCTTTAACGGTCCGTCTGTCGAACTTTATAACGTTTACTCCGTTGGTCCCGGTCGTTAGGGACTCTCCAGCCACCGTCGAAGTCAGCGACTCGACGTGGTAATTTGGTTCCCAATTCCAGTTTTGGAATTTTTATAGTCCGGTCTATCGCAGTCGGATTGCTTCGCCAGGACCCCCCTGGTATGCCCCCCGGGTAAACAGCAGCAGGTTGCCCGGAGTAGTAACGCTCGACTCTCGTATTAGCGCTAACGAGTTCTTAAAAACACCCCTGGTGGTAGACATTCTCGCACTCGGTTGTAACCCTAATAAAACATTCAATCTGACATTCGCCTTTTAATGGACCCCTATGGGCGCCGCTGGCTAACGGGCCGCCACCAAATATACTAGCACGACGGGCCCAAATGTGTATTTCACTAACCGTTCGCCCAGGTGCTTAGAAGTGCACTATTGGCGTCAATCATCCCCGGTCTGCGTACATGGGCGTGCCTGTTGACCTGTAGGACGATTCCTTCAATCGCTACCAGGTGAGTCCGGATGACGTGACCTTATTATATATCTGAATTATTACCAGTGAAGGGTATCGCCAGTTCGTCCGTCGATCTGAGAGTAAGCCAACGCTCCAATACGTTTTGCTCCAAGCCGGTCGGATGGCTTTTCTGATACCTTCCCTTATTTAACTTCGCATGCTATCAGCTTGCCCTGCCATATTCAAGTAAGAGAAAAGTTACCTTAATGGACGCATCGCCTGTGGGTCTGATAGTCAAGAAGGATTTCTTCCAGCCCATTTCGTAGAAGGTCCACATGGAGGGTCTAGGAGGCCGTGTCGGTAAGGGCTTGTCTTATACACCCTCACTGGCTCTATGTGGCTCTTAGTATGATCAGAAGCGGCGAGGCTCCACGTTCTGACCGATCTGCCGACGATGAGTACGTGGCTACCCACATAACCAAAACGCGGCCGCTGTATTATTACCTGGCACAGACTAGACCTCTCATTAAGAAACGAACCATAGCGCATGGTCTATAACCACAATTGTACTCGGCGAGCCAACACGCGCCGTGTGTTTAACAATATTGGATTGACGTACCTCAATCACTCAAAGAATGACTATAGATTATGGTGATGCAAATTATACCACGCAGCGTAGTAGCCCCCTAGAGGGTTTTGTTGAGTGTGTAGGTTTTCCGGAGCACGCGCATGCAGAGACATAGCGTGCATATCGTGCCCACTTAATCCAAGGGAATTGATGCTTAAATCGAACCCCGCCGTGACGTACCGGGCGTCTTCCGAGCCCGTTTCAGGGGACCCCGATATTGGGTATTTAGAAGTGTAGAGTGTAGGTGTCTTAGTTTAATCGGAGAAAATAGTTCGTAACTATATTCATATGATTCCCGACTGGGGAGGCTCACACCTGTGTGGGTACGCGCAAATCAAACGCACAACAACCCGTTGTGACAGCTAGAAGTGGCTCTGATGTTTCCTCTTTGCGCCAAAAACCAATGATCCGACGTGCTTTGACCACGTTCTTCTACTCTCTTGGCCCTCTTCCTAACACTCGTGAAAACCGAAATTAGTGAAGTGGACTTCTTATAGGCCTTACCACAATTGGTGGGATGTACCTATCATCGGGCGTTTGCCTGTCGCGCCTTGCATGAAGGTCAAGATTAGTCAACGTACGAAGTTGCTACTAGCTTGACGGACAGATGTACGTGCTCATGACCCGAAGGAATAGTGCAGTCTTTC
seq00013   CTACAACCGTCTTGATTCATAATGATATGACCAGCCCAATGCGTCATCTGTGCGGTCCTAGCCCAGTGTTGAACAACTCCTTTACATAACCGCTCTTAAGGGACAGTCATATGGAAGACCAACCATTGCATGCTTAGATGAGCATAATAAAGTTAAAGTCGCCACCTACCCTTCTTGCATTCTGTTTGAAGGCACAAGGTGCTAAGAGATATTAGTCCCCGTCGAAACTGCCTGTGTTCCCAGAGAGTCCCCTGCGAACTTATTTTTCTCTCCGCTTTATAAGAAATAGTCCCCGTCGAATCAAATAAAACTCGTCGCAATAAGCCTGATTCATCCCCGTAAAGCATATTCAATGCTACTGCCCTGTATGTTGAGTATTAGTTAAAGGGCACCCGAGGACTGGGACTCTAATCAGCATACCAACTACACTACCTTCGACCCAATTTCCTGCCAGTGACGCGTTGACCTGGGATCTTTACGACCCACGATGACCACTACGACGGCGGGTATCAGAATCTACGTGGACGGCGCCAGAACACCCAGTGCTTTAACGGTCCGTCTGTCGAACTTTATAACGTTTACTCCGTTGGTCCCGGTCGTTAGGGACTCTCCAGCCACCGTCGAAGTCAGCGACTCGACGTGGTAATTTGGTTCCCAATTCCAGTTTTGGAATTTTTATAGTCCGGTCTATCGCAGTCGGATTGCTTCGCCAGGACCCCCCTGGTATGCCCCCCGGGTAAACAGCAGCAGGTTGCCCGGAGTAGTAACGCTCGACTCTCGTATTAGCGCTAACGAGTTCTTAAAAACACCCCTGGTGGTAGACATTCTCGCACTCGGTTGTAACCCTAATAAAACATTCAATCTGACATTCGCCTTTTAATGGACCCCTATGGGCGCCGCTGGCTAACGGGCCGCCACCAAATATACTAGCACGACGGGCCCAAATGTGTATTTCACTAACCGTTCGCCCAGGTGCTTAGAAGTGCACTATTGGCGTCAATCATCCCCGGTCTGCGTACATGGGCGTGCCTGTTGACCTGTAGGACGATTCCTTCAATCGCTACCAGGTGAGTCCGGATGACGTGACCTTATTATATATCTGAATTATTACCAGTGAAGGGTATCGCCAGTTCGTCCGTCGATCTGAGAGTAAGCCAACGCTCCAATACGTTTTGCTCCAAGCCGGTCGGATGGCTTTTCTGATACCTTCCCTTATTTAACTTCGCATGCTATCAGCTTGCCCCGCCATATTCAAGTAAGAGAAAAGTTACCTTAATGGACGCATCGCCTGTGGGTCTGATAGTCAAGAAGGATTTCTTCCAGCCCATTTCGTAGAAGGTCCACATGGAGGGTCTAGGAGGCCGTGTCGGTAAGGGCTTGTCTTATACACCCTCACTGGCTCTATGTGGCTCTTAGTATGATCAGAAGCGGCGAGGCTCCACGTTCTGACCGATCTGCCGACGATGAGTACGTGGCTACCCACATAACCAAAACGCGGCCGCTGTATTATTACCTGGCACAGACTAGACCTCTCATTAAGAAACGAACCATAGCGCATGGTCTATAACCACAATTGTACTCGGCGAGCCAACACGCGCCGTGTGTTTAACAATATTGGATTGACGTACCTCAATCACTCAAAGAATGACTATAGATTATGGTGATGCAAATTATACCACGCAGCGTAGTAGCCTCCTAGAGGGTTTTGTTGAGTGTGTAGGTTTTCCGGAGCACGCGCATGCAGAGGCATAGCGTGCATATCGTGCCCACTTAATCCAAGGGAATTGATGCTTAAATCGAACCCCGCCGTGACGTACCGGGCGTCTTCCGAGCCCGTTTCAGGGGACCCCGATATTGGGTATTTAGAAGTGTAGAGTGTAGGTGTCTTAGTTTAATCGGAGAAAATAGTTCGTAACTATATTCATATGATTCCCGACTGGGGAGGCTCACACCTGTGTGGGTACGCGCAAATCAAACGCACAACAACCCGTTGTGACAGCTAGAAGTGGCTCTGATGTTTCCTCTTTGCGCCAAAAACCAATGATCCGACGTGCTTTGACCACGTTCTTCTACTCTCTTGGCCCTCTTCCTAACACTCGTGAAAACCGAAATTAGTGAAGTGGACTTCTTATAGGCCTTACCACAATTGGTGGGATGTACCTATCATCGGGCGTTTGCCTGTCGCGCCTTGCATGAAGGTCAAGATTAGTCAACGTACGAAGTTGCTACTAGCTTGACGGACAGATGTACGTGCTCATGACCCGAAGGAATAGTGCAGTCTTTC
seq00014   CTACAACCGTCTTGATTCATAATGATATGACCAGCCCAATGCGTCATCTGTGCGGTCCTAGCCCAGTGTTGAACAACTCCTTTACATAACCGCTCTTAAGGGACAGTCATATGGAAGACCAACCATTGCATGCTTAGATGAGCATAATAAAGTTAAAGTCGCCACCTACCCTTCTTGCATTCTGTTTGAAGGCACAAGGTGCTAAGAGATATTAGTCCCCGTCGAAACTGCCTGTGTTCCCAGAGAGTCCCCTGCGAACTTATTTTTCTCTCCGCTTTATAAGAAATAGTCCCCGTCGAATCAAATAAAACTCGTCGCAATAAGCCTGATTCATCCCCGTAAAGCATATTCAATGCTACTGCCCTGTATGTTGAGTATTAGTTAAAGGGCACCCGAGGACTGGGACTCTAATCAGCATACCAACTACACTACCTTCGACCCAATTTCCTGCCAGTGACGCGTTGACCTGGGATCTTTACGACCCACGATGACCACTACGACGGCGGGTATCAGAATCTACGTGGACGGCGCCAGAACACCCAGTGCTTTAACGGTCCGTCTGTCGAACTTTATAACGTTTACTCCGTTGGTCCCGGTCGTTAGGGACTCTCCAGCCACCGTCGAAGTCAGCGACTCGACGTGGTAATTTGGTTCCCAATTCCAGTTTTGGAATTTTTATAGTCCGGTCTATCGCAGTCGGATTGCTTCGCCAGGACCCCCCTGGTATGCCCCCCGGGTAAACAGCAGCAGGTTGCCCGGAGTAGTAACGCTCGACTCTCGTATTAGCGCTAACGAGTTCTTAAAAACACCCCTGGTGGTAGACATTCTCGCACTCGGTTGTAACCCTAATAAAACATTCAATCTGACATTCGCCTTTTAATGGACCCCTATGGGCGCCGCTGGCTAACGGGCCGCCACCAAATATACTAGCACGACGGGCCCAAATGTGTATTTCACTAACCGTTCGCCCAGGTGCTTAGAAGTGCACTATTGGCGTCAATCATCCCCGGTCTGCGTACATGGGCGTGCCTGTTGACCTGTAGGACGATTCCTTCAATCGCTACCAGGTGAGTCCGGATGACGTGACCTTATTATATATCTGAATTATTACCAGTGAAGGGTATCGCCAGTTCGTCCGTCGATCTGAGAGTAAGCCAACGCTCCAATACGTTTTGCTCCAAGCCGGTCGGATGGCTTTTCTGATACCTTCCCTTATTTAACTTCGCATGCTATCAGCTTGCCCCGCCATATTCAAGTAAGAGAAAAGTTACCTTAATGGACGCATCGCCTGTGGGTCTGATAGTCAAGAAGGATTTCTTCCAGCCCATTTCGTAGAAGGTCCACATGGAGGGTCTAGGAGGCCGTGTCGGTAAGGGCTTGTCTTATACACCCTCACTGGCTCTATGTGGCTCTTAGTATGATCAGAAGCGGCGAGGCTCCACGTTCTGACCGATCTGCCGACGATGAGTACGTGGCTACCCACATAACCAAAACGCGGCCGCTGTATTATTACCTGGCACAGACTAGACCTCTCATTAAGAAACGAACCATAGCGCATGGTCTATAACCACAATTGTACTCGGCGAGCCAACACGCGCCGTGTGTTTAACAATATTGGATTGACGTACCTCAATCACTCAAAGAATGACCATAGATTATGGTGATGCAAATTATACCACGCAGCGTAGTAGCCTCCTAGAGGGTTTTGTTGAGTGTGTAGGTTTTCCGGAGCACGCGCATGCAGAGACATAGCGTGCATATCGTGCCCACTTAATCCAAGGGAATTGATGCTTAAATCGAACCCCGCCGTGACGTACCGGGCGTCTTCCGAGCCCGTTTCAGGGGACCCCGATATTGGGTATTTAGAAGTGTAGAGTGTAGGTGTCTTAGTTTAATCGGAGAAAATAGTTCGTAACTATATTCATATGATTCCCGACTGGGGAGGCTCACACCTGTGTGGGTACGCGCAAATCAAACGCACAACAACCCGTTGTGACAGCTAGAAGTGGCTCTGATGTTTCCTCTTTGCGCCAAAAACCAATGATCCGACGTGCTTTGACCACGTTCTTCTACTCTCTTGGCCCTCTTCCTAACACTCGTGAAAACCGAAATTAGTGAAGTGGACTTCTTATAGGCCTTACCACAATTGGTGGGATGTACCTATCATCGGGCGTTTGCCTGTCGCGCCTTGCATGAAGGTCAAGATTAGTCAACGTACGAAGTTGCTACTAGCTTGACGGACAGATGTACGTGCTCATGACCCGAAGGAATAGTGCAGTCTTTC
seq00015   CTACAACCGTCTTGATTCATAATGATATGACCAGCCCAATGCGTCATCTGTGCGGTCCTAGCCCAGTGTTGAACAACTCCTTTACATAACCGCTCTTAAGGGACAGTCATATGGAAGACCAACCATTGCATGCTTAGATGAGCATAATAAAGTTAAAGTCGCCACCTACCCTTCTTGCATTCTGTTTGAAGGCACAAGGTGCTAAGAGATATTAGTCCCCGTCGAAACTGCCTGTGTTCCCAGAGAGTCCCCTGCGAACTTATTTTTCTCTCCGCTTTATAAGAAATAGTCCCCGTCGAATCAAATAAAACTCGTCGCAATAAGCCTGATTCATCCCCGTAAAGCATATTCAATGCTACTGCCCTGTATGTTGAGTATTAGTTAAAGGGCACCCGAGGACTGGGACTCTAATCAGCATACCAACTACACTACCTTCGACCCAATTTCCTGCCAGTGACGCGTTGACCTGGGATCTTTACGACCCACGATGACCACTACGACGGCGGGTATCAGAATCTACGTGGACGGCGCCAGAACACCCAGTGCTTTAACGGTCCGTCTGTCGAACTTTATAACGTTTACTCCGTTGGTCCCGGTCGTTAGGGACTCTCCAGCCACCGTCGAAGTCAGCGACTCGACGTGGTAATTTGGTTCCCAATTCCAGTTTTGGAATTTTTATAGTCCGGTCTATCGCAGTCGGATTGCTTCGCCAGGACCCCCCTGGTATGCCCCCCGGGTAAACAGCAGCAGGTTGCCCGGAGTAGTAACGCTCGACTCTCGTATTAGCGCTAACGAGTTCTTAAAAACACCCCTGGTGGTAGACATTCTCGCACTCGGTTGTAACCCTAATAAAACATTCAATCTGACATTCGCCTTTTAATGGACCCCTATGGGCGCCGCTGGCTAACGGGCCGCCACCAAATATACTAGCACGACGGGCCCAAATGTGTATTTCACTAACCGTTCGCCCAGGTGCTTAGAAGTGCACTATTGGCGTCAATCATCCCCGGTCTGCGTACATGGGCGTGCCTGTTGACCTGTAGGACGATTCCTTCAATCGCTACCAGGTGAGTCCGGATGACGTGACCTTATTATATATCTGAATTATTACCAGTGAAGGGTATCGCCAGTTCGTCCGTCGATCTGAGAGTAAGCCAACGCTCCAATACGTTTTGCTCCAAGCCGGTCGGATGGCTTTTCTGATACCTTCCCTTATTTAACTTCGCATGCTATCAGCTTGCCCCGCCATATTCAAGTAAGAGAAAAGTTACCTTAATGGACGCATCGCCTGTGGGTCTGATAGTCAAGAAGGATTTCTTCCAGCCCATTTCGTAGAAGGTCCACATGGAGGGTCTAGGAGGCCGTGTCGGTAAGGGCTTGTCTTATACACCCTCACTGGCTCTATGTGGCTCTTAGTATGATCAGAAGCGGCGAGGCTCCACGTTCTGACCGATCTGCCGACGATGAGTACGTGGCTACCCACATAACCAAAACGCGGCCGCTGTATTATTACCTGGCACAGACTAGACCTCTCATTAAGAAACGAACCATAGCGCATGGTCTATAACCACAATTGTACTCGGCGAGCCAACACGCGCCGTGTGTTTAACAATATTGGATTGACGTACCTCAATCACTCAAAGAATGACTATAGATTATGGTGATGCAAATTATACCACGCAGCGTAGTAGCCTCCTAGAGGGTTTTGTTGAGTGTGTAGGTTTTCCGGAGCACGCGCATGCAGAGACATAGCGTGCATATCGTGCCCACTTAATCCAAGGGAATTGATGCTTAAATCGAACCCCGCCGTGACGTACCGGGCGTCTTCCGAGCCCGTTTCAGGGGACCCCGATATTGGGTATTTAGAAGTGTAGAGTGTAGGTGTCTTAGTTTAATCGGAGAAAATAGTTCGTAACTATATTCATATGATTCCCGACTGGGGAGGCTCACACCTGTGTGGGTACGCGCAAATCAAACGCACAACAACCCGTTGTGACAGCTAGAAGTGGCTCTGATGTTTCCTCTTTGCGCCAAAAACCAATGATCCGACGTGCTTTGACCACGTTCTTCTACTCTCTTGGCCCTCTTCCTAACACTCGTGAAAACCGAAATTAGTGAAGTGGACTTCTTATAGGCCTTACCACAATTGGTGGGATGTACCTATCATCGGGCGTTTGCCTGTCGCGCCTTGCATGAAGGTCAAGATTAGTCAACGTACGAAGTTGCTACTAGCTTGACGGACAGATGTACGTGCTCATGACCCGAAGGAATAGTGCAGTCTTTC
seq00016   CTACAACCGTCTTGATTCATAATGATATGACCAGCCCAATGCGTCATCTGTGCGGTCCTAGCCCAGTGTTGAACAACTCCTTTACATAACCGCTCTTAAGGGACAGTCATATGGAAGACCAACCATTGCATGCTTAGATGAGCATAATAAAGTTAAAGTCGCCACCTACCCTTCTTGCATTCTGTTTGAAGGCACAAGGTGCTAAGAGATATTAGTCCCCGTCGAAACTGCCTGTGTTCCCAGAGAGTCCCCTGCGAACTTATTTTTCTCTCCGCTTTATAAGAAATAGTCCCCGTCGAATCAAATAAAACTCGTCGCAATAAGCCTGATTCATCCCCGTAAAGCATATTCAATGCTACTGCCCTGTATGTTGAGTATTAGTTAAAGGGCACCCGAGGACTGGGACTCTAATCAGCATACCAACTACACTACCTTCGACCCAATTTCCTGCCAGTGACGCGTTGACCTGGGATCTTTACGACCCACGATGACCACTACGACGGCGGGTATCAGAATCTACGTGGACGGCGCCAGAACACCCAGTGCTTTAACGGTCCGTCTGTCGAACTTTATAACGTTTACTCCGTTGGTCCCGGTCGTTAGGGACTCTCCAGCCACCGTCGAAGTCAGCGACTCGACGTGGTAATTTGGTTCCCAATTCCAGTTTTGGAATTTTTATAGTCCGGTCTATCGCAGTCGGATTGCTTCGCCAGGACCCCCCTGGTATGCCCCCCGGGTAAACAGCAGCAGGTTGCCCGGAGTAGTAACGCTCGACTCTCGTATTAGCGCTAACGAGTTCTTAAAAACACCCCTGGTGGTAGACATTCTCGCACTCGGTTGTAACCCTAATAAAACATTCAATCTGACATTCGCCTTTTAATGGACCCCTATGGGCGCCGCTGGCTAACGGGCCGCCACCAAATATACTAGCACGACGGGCCCAAATGTGTATTTCACTAACCGTTCGCCCAGGTGCTTAGAAGTGCACTATTGGCGTCAATCATCCCCGGTCTGCGTACATGGGCGTGCCTGTTGACCTGTAGGACGATTCCTTCAATCGCTACCAGGTGAGTCCGGATGACGTGACCTTATTATATATCTGAATTATTACCAGTGAAGGGTATCGCCAGTTCGTCCGTCGATCTGAGAGTAAGCCAACGCTCCAATACGTTTTGCTCCAAGCCGGTCGGATGGCTTTTCTGATACCTTCCCTTATTTAACTTCGCATGCTATCAGCTTGCCCCGCCATATTCAAGTAAGAGAAAAGTTACCTTAATGGACGCATCGCCTGTGGGTCTGATAGTCAAGAAGGATTTCTTCCAGCCCATTTCGTAGAAGGTCCACATGGAGGGTCTAGGAGGCCGTGTCGGTAAGGGCTTGTCTTATACACCCTCACTGGCTCTATGTGGCTCTTAGTATGATCAGAAGCGGCGAGGCTCCACGTTCTGACCGATCTGCCGACGATGAGTACGTGGCTACCCACATAACCAAAACGCGGCCGCTGTATTATTACCTGGCACAGACTAGACCTCTCATTAAGAAACGAACCATAGCGCATGGTCTATAACCACAATTGTACTCGGCGAGCCAACACGCGCCGTGTGTTTAACAATATTGGATTGACGTACCTCAATCACTCAAAGAATGACTATAGATTATGGTGATGCAAATTATACCACGCAGCGTAGTAGCCTCCTAGAGGGTTTTGTTGAGTGTGTAGGTTTTCCGGAGCACGCGCATGCAGAGACATAGCGTGCATATCGTGCCCACTTAATCCAAGGGAATTGATGCTTAAATCGAACCCCGCCGTGACGTACCGGGCGTCTTCCGAGCCCGTTTCAGGGGACCCCGATATTGGGTATTTAGAAGTGTAGAGTGTAGGTGTCTTAGTTTAATCGGAGAAAATAGTTCGTAACTATATTCATATGATTCCCGACTGGGGAGGCTCACACCTGTGTGGGTACGCGCAAATCAAACGCACAACAACCCGTTGTGACAGCTAGAAGTGGCTCTGATGTTTCCTCTTTGCGCCAAAAACCAATGATCCGACGTGCTTTGACCACGTTCTTCTACTCTCTTGGCCCTCTTCCTAACACTCGTGAAAACCGAAATTAGTGAAGTGGACTTCTTATAGGCCTTACCACAATTGGTGGGATGTACCTATCATCGGGCGTTTGCCTGTCGCGCCTTGCATGAAGGTCAAGATTAGTCAACGTACGAAGTTGCTACTAGCTTGACGGACAGATGTACGTGCTCATGACCCGAAGGAATAGTGCAGTCTTTC
seq00017   CTACAACCGTCTTGATTCATAATGATATGACCAGCCCAATGCGTCATCTGTGCGGTCCTAGCCCAGTGTTGAACAACTCCTTTACATAACCGCTCTTAAGGGACAGTCATATGGAAGACCAACCATTGCATGCTTAGATGAGCATAATAAAGTTAAAGTCGCCACCTACCCTTCTTGCATTCTGTTTGAAGGCACAAGGTGCTAAGAGATATTAGTCCCCGTCGAAACTGCCTGTGTTCCCAGAGAGTCCCCTGCGAACTTATTTTTCTCTCCGCTTTATAAGAAATAGTCCCCGTCGAATCAAATAAAACTCGTCGCAATAAGCCTGATTCATCCCCGTAAAGCATATTCAATGCTACTGCCCTGTATGTTGAGTATTAGTTAAAGGGCACCCGAGGACTGGGACTCTAATCAGCATACCAACTACACTACCTTCGACCCAATTTCCTGCCAGTGACGCGTTGACCTGGGATCTTTACGACCCACGATGACCACTACGACGGCGGGTATCAGAATCTACGTGGACGGCGCCAGAACACCCAGTGCTTTAACGGTCCGTCTGTCGAACTTTATAACGTTTACTCCGTTGGTCCCGGTCGTTAGGGACTCTCCAGCCACCGTCGAAGTCAGCGACTCGACGTGGTAATTTGGTTCCCAATTCCAGTTTTGGAATTTTTATAGTCCGGTCTATCGCAGTCGGATTGCTTCGCCAGGACCCCCCTGGTATGCCCCCCGGGTAAACAGCAGCAGGTTGCCCGGAGTAGTAACGCTCGACTCTCGTATTAGCGCTAACGAGTTCTTAAAAACACCCCTGGTGGTAGACATTCTCGCACTCGGTTGTAACCCTAATAAAACATTCAATCTGACATTCGCCTTTTAATGGACCCCTATGGGCGCCGCTGGCTAACGGGCCGCCACCAAATATACTAGCACGACGGGCCCAAATGTGTATTTCACTAACCATTCGCCCAGGTGCTTAGAAGTGCACTATTGGCGTCAATCATCCCCGGTCTGCGTACATGGGCGTGCCTGTTGACCTGTAGGACGATTCCTTCAATCGCTACCAGGTGAGTCCGGATGACGTGACCTTATTATATATCTGAATTATTACCAGTGAAGGGTATCGCCAGTTCGTCCGTCGATCTGAGAGTAAGCCAACGCTCCAATACGTTTTGCTCCAAGCCGGTCGGATGGCTTTTCTGATACCTTCCCTTATTTAACTTCGCATGCTATCAGCTTGCCCCGCCATATTCAAGTAAGAGAAAAGTTACCTTAATGGACGCATCGCCTGTGGGTCTGATAGTCAAGAAGGATTTCTTCCAGCCCATTTCGTAGAAGGTCCACATGGAGGGTCTAGGAGGCCGTGTCGGTAAGGGCTTGTCTTATACACCCTCACTGGCTCTATGTGGCTCTTAGTATGATCAGAAGCGGCGAGGCTCCACGTTCTGACCGATCTGCCGACGATGAGTACGTGGCTACCCACATAACCAAAACGCGGCCGCTGTATTATTACCTGGCACAGACTAGACCTCTCATTAAGAAACGAACCATAGCGCATGGTCTATAACCACAATTGTACTCGGCGAGCCAACACGCGCCGTGTGTTTAACAATATTGGATTGACGTACCTCAATCACTCAAAGAATGACTATAGATTATGGTGATGCAAATTATACCACGCAGCGTAGTAGCCTCCTAGAGGGTTTTGTTGAGTGTGTAGGTTTTCCGGAGCACGCGCATGCAGAGACATAGCGTGCATATCGTGCCCACTTAATCCAAGGGAATTGATGCTTAAATCGAACCCCGCCGTGACGTACCGGGCGTCTTCCGAGCCCGTTTCAGGGGACCCCGATATTGGGTATTTAGAAGTGTAGAGTGTAGGTGTCTTAGTTTAATCGGAGAAAATAGTTCGTAACTATATTCATATGATTCCCGACTGGGGAGGCTCACACCTGTGTGGGTACGCGCAAATCAAACGCACAACAACCCGTTGTGACAGCTAGAAGTGGCTCTGATGTTTCCTCTTTGCGCCAAAAACCAATGATCCGACGTGCTTTGACCACGTTCTTCTACTCTCTTGGCCCTCTTCCTAACACTCGTGAAAACCGAAATTAGTGAAGTGGACTTCTTATAGGCCTTACCACAATTGGTGGGATGTACCTATCATCGGGCGTTTGCCTGTCGCGCCTTGCATGAAGGTCAAGATTAGTCAACGTACGAAGTTGCTACTAGCTTGACGGACAGATGTACGTGCTCATGACCCGAAGGAATAGTGCAGTCTTTC
seq00018   CTACAACCGTCTTGATTCATAATGATATGACCAGCCCAATGCGTCATCTGTGCGGTCCTAGCCCAGTGTTGAACAACTCCTTTACATAACCGCTCTTAAGGGACAGTCATATGGAAGACCAACCATTGCATGCTTAGATGAGCATAATAAAGTTAAAGTCGCCACCTACCCTTCTTGCATTCTGTTTGAAGGCACAAGGTGCTAAGAGATATTAGTCCCCGTCGAAACTGCCTGTGTTCCCAGAGAGTCCCCTGCGAACTTATTTTTCTCTCCGCTTTATAAGAAATAGTCCCCGTCGAATCAAATAAAACTCGTCGCAATAAGCCTGATTCATCCCCGTAAAGCATATTCAATGCTACTGCCCTGTATGTTGAGTATTAGTTAAAGGGCACCCGAGGACTGGGACTCTAATCAGCATACCAACTACACTACCTTCGACCCAATTTCCTGCCAGTGACGCGTTGACCTGGGATCTTTACGACCCACGATGACCACTACGACGGCGGGTATCAGAATCTACGTGGACGGCGCCAGAACACCCAGTGCTTTAACGGTCCGTCTGTCGAACTTTATAACGTTTACTCCGTTGGTCCCGGTCGTTAGGGACTCTCCAGCCACCGTCGAAGTCAGCGACTCGACGTGGTAATTTGGTTCCCAATTCCAGTTTTGGAATTTTTATAGTCCGGTCTATCGCAGTCGGATTGCTTCGCCAGGACCCCCCTGGTATGCCCCCCGGGTAAACAGCAGCAGGTTGCCCGGAGTAGTAACGCTCGACTCTCGTATTAGCGCTAACGAGTTCTTAAAAACACCCCTGGTGGTAGACATTCTCGCACTCGGTTGTAACCCTAATAAAACATTCAATCTGACATTCGCCTTTTAATGGACCCCTATGGGCGCCGCTGGCTAACGGGCCGCCACCAAATATACTAGCACGACGGGCCCAAATGTGTATTTCACTAACCGTTCGCCCAGGTGCTTAGAAGTGCACTATTGGCGTCAATCATCCCCGGTCTGCGTACATGGGCGTGCCTGTTGACCTGTAGGACGATTCCTTCAATCGCTACCAGGTGAGTCCGGATGACGTGACCTTATTATATATCTGAATTATTACCAGTGAAGGGTATCGCCAGTTCGTCCGTCGATCTGAGAGTAAGCCAACGCTCCAATACGTTTTGCTCCAAGCCGGTCGGATGGCTTTTCTGATACCTTCCCTTATTTAACTTCGCATGCTATCAGCTTGCCCCGCCATATTCAAGTAAGAGAAAAGTTACCTTAATGGACGCATCGCCTGTGGGTCTGATAGTCAAGAAGGATTTCTTCCAGCCCATTTCGTAGAAGGTCCACATGGAGGGTCTAGGAGGCCGTGTCGGTAAGGGCTTGTCTTATACACCCTCACTGGCTCTATGTGGCTCTTAGTATGATCAGAAGCGGCGAGGCTCCACGTTCTGACCGATCTGCCGACGATGAGTACGTGGCTACCCACATAACCAAAACGCGGCCGCTGTATTATTACCTGGCACAGACTAGACCTCTCATTAAGAAACGAACCATAGCGCATGGTCTATAACCACAATTGTACTCGGCGAGCCAACACGCGCCGTGTGTTTAACAATATTGGATTGACGTACCTCAATCACTCAAAGAATGACTATAGATTATGGTGATGCAAATTATACCACGCAGCGTAGTAGCCTCCTAGAGGGTTTTGTTGAGTGTGTAGGTTTTCCGGAGCACGCGCATGCAGAGACATAGCGTGCATATCGTGCCCACTTAATCCAAGGGAATTGATGCTTAAATCGAACCCCGCCGTGACGTACCGGGCGTCTTCCGAGCCCGTTTCAGGGGACCCCGATATTGGGTATTTAGAAGTGTAGAGTGTAGGTGTCTTAGTTTAATCGGAGAAAATAGTTCGTAACTATATTCATATGATTCCCGACTGGGGAGGCTCACACCTGTGTGGGTACGCGCAAATCAAACGCACAACAACCCGTTGTGACAGCTAGAAGTGGCTCTGATGTTTCCTCTTTGCGCCAAAAACCAATGATCCGACGTGCTTTGACCACGTTCTTCTACTCTCTTGGCCCTCTTCCTAACACTCGTGAAAACCGAAATTAGTGAAGTGGACTTCTTATAGGCCTTACCACAATTGGTGGGATGTACCTATCATCGGGCGTTTGCCTGTCGCGCCTTGCATGAAGGTCAAGATTAGTCAACGTACGAAGTTGCTACTAGCTTGACGGACAGATGTACGTGCTCATGACCCGAAGGAATAGTGCAGTCTTTC
seq00019   CTACAACCGTCTTGATTCATAATGATATGACCAGCCCAATGCGTCATCTGTGCGGTCCTAGCCCAGTGTTGAACAACTCCTTTACATAACCGCTCTTAAGGGACAGTCATATGGAAGACCAACCATTGCATGCTTAGATGAGCATAATAAAGTTAAAGTCGCCACCTACCCTTCTTGCATTCTGTTTGAAGGCACAAGGTGCTAAGAGATATTAGTCCCCGTCGAAACTGCCTGTGTTCCCAGAGAGTCCCCTGCGAACTTATTTTTCTCTCCGCTTTATAAGAAATAGTCCCCGTCGAATCAAATAAAACTCGTCGCAATAAGCCTGATTCATCCCCGTAAAGCATATTCAATGCTACTGCCCTGTATGTTGAGTATTAGTTAAAGGGCACCCGAGGACTGGGACTCTAATCAGCATACCAACTACACTACCTTCGACCCAATTTCCTGCCAGTGACGCGTTGACCTGGGATCTTTACGACCCACGATGACCACTACGACGGCGGGTATCAGAATCTACGTGGACGGCGCCAGAACACCCAGTGCTTTAACGGTCCGTCTGTCGAACTTTATAACGTTTACTCCGTTGGTCCCGGTCGTTAGGGACTCTCCAGCCACCGTCGAAGTCAGCGACTCGACGTGGTAATTTGGTTCCCAATTCCAGTTTTGGAATTTTTATAGTCCGGTCTATCGCAGTCGGATTGCTTCGCCAGGACCCCCCTGGTATGCCCCCCGGGTAAACAGCAGCAGGTTGCCCGGAGTAGTAACGCTCGACTCTCGTATTAGCGCTAACGAGTTCTTAAAAACACCCCTGGTGGTAGACATTCTCGCACTCGGTTGTAACCCTAATAAAACATTCAATCTGACATTCGCCTTTTAATGGACCCCTATGGGCGCCGCTGGCTAACGGGCCGCCACCAAATATACTAGCACGACGGGCCCAAATGTGTATTTCACTAACCGTTCGCCCAGGTGCTTAGAAGTGCACTATTGGCGTCAATCATCCCCGGTCTGCGTACATGGGCGTGCCTGTTGACCTGTAGGACGATTCCTTCAATCGCTACCAGGTGAGTCCGGATGACGTGACCTTATTATATATCTGAATTATTACCAGTGAAGGGTATCGCCAGTTCGTCCGTCGATCTGAGAGTAAGCCAACGCTCCAATACGTTTTGCTCCAAGCCGGTCGGATGGCTTTTCTGATACCTTCCCTTATTTAACTTCGCATGCTATCAGCTTGCCCCGCCATATTCAAGTAAGAGAAAAGTTACCTTAATGGACGCATCGCCTGTGGGTCTGATAGTCAAGAAGGATTTCTTCCAGCCCATTTCGTAGAAGGTCCACATGGAGGGTCTAGGAGGCCGTGTCGGTAAGGGCTTGTCTTATACACCCTCACTGGCTCTATGTGGCTCTTAGTATGATCAGAAGCGGCGAGGCTCCACGTTCTGACCGATCTGCCGACGATGAGTACGTGGCTACCCACATAACCAAAACGCGGCCGCTGTATTATTACCTGGCACAGACTAGACCTCTCATTAAGAAACGAACCATAGCGCATGGTCTATAACCACAATTGTACTCGGCGAGCCAACACGCGCCGTGTGTTTAACAATATTGGATTGACGTACCTCAATCACTCAAAGAATGACCATAGATTATGGTGATGCAAATTATACCACGCAGCGTAGTAGCCTCCTAGAGGGTTTTGTTGAGTGTGTAGGTTTTCCGGAGCACGCGCATGCAGAGACATAGCGTGCATATCGTGCCCACTTAATCCAAGGGAATTGATGCTTAAATCGAACCCCGCCGTGACGTACCGGGCGTCTTCCGAGCCCGTTTCAGTGGACCCCGATATTGGGTATTTAGAAGTGTAGAGTGTCGGTGTCTTAGTTTAATCGGAGAAAATAGTTCGTAACTATATTCATATGATTCCCGACTGGGGAGGCTCACACCTGTGTGGGTACGCGCAAATCAAACGCACAACAACCCGTTGTGACAGCTAGAAGTGGCTCTGATGTTTCCTCTTTGCGCCAAAAACCAATGATCCGACGTGCTTTGACCACGTTCTTCTACTCTCTTGGCCCTCTTCCTAACACTCGTGAAAACCGAAATTAGTGAAGTGGACTTCTTATAGGCCTTACCACAATTGGTGGGATGTACCTATCATCGGGCGTTTGCCTGTCGCGCCTTGCATGAAGGTCAAGATTAGTCAACGTACGAAGTTGCTACTAGCTTGACGGACAGATGTACGTGCTCATGACCCGAAGGAATAGTGCAGTCTTTC
seq00020   CTACAACCGTCTTGATTCATAATGATATGACCAGCCCAATGCGTCATCTGTGCGGTCCTAGCCCAGTGTTGAACAACTCCTTTACATAACCGCTCTTAAGGGACAGTCATATGGAAGACCAACCATTGCATGCTTAGATGAGCATAATAAAGTTAAAGTCGCCACCTACCCTTCTTGCATTCTGTTTGAAGGCACAAGGTGCTAAGAGATATTAGTCCCCGTCGAAACTGCCTGTGTTCCCAGAGAGTCCCCTGCGAACTTATTTTTCTCTCCGCTTTATAAGAAATAGTCCCCGTCGAATCAAATAAAACTCGTCGCAATAAGCCTGATTCATCCCCGTAAAGCATATTCAATGCTACTGCCCTGTATGTTGAGTATTAGTTAAAGGGCACCCGAGGACTGGGACTCTAATCAGCATACCAACTACACTACCTTCGACCCAATTTCCTGCCAGTGACGCGTTGACCTGGGATCTTTACGACCCACGATGACCACTACGACGGCGGGTATCAGAATCTACGTGGACGGCGCCAGAACACCCAGTGCTTTAACGGTCCGTCTGTCGAACTTTATAACGTTTACTCCGTTGGTCCCGGTCGTTAGGGACTCTCCAGCCACCGTCGAAGTCAGCGACTCGACGTGGTAATTTGGTTCCCAATTCCAGTTTTGGAATTTTTATAGTCCGGTCTATCGCAGTCGGATTGCTTCGCCAGGACCCCCCTGGTATGCCCCCCGGGTAAACAGCAGCAGGTTGCCCGGAGTAGTAACGCTCGACTCTCGTATTAGCGCTAACGAGTTCTTAAAAACACCCCTGGTGGTAGACATTCTCGCACTCGGTTGTAACCCTAATAAAACATTCAATCTGACATTCGCCTTTTAATGGACCCCTATGGGCGCCGCTGGCTAACGGGCCGCCACCAAATATACTAGCACGACGGGCCCAAATGTGTATTTCACTAACCGTTCGCCCAGGTGCTTAGAAGTGCACTATTGGCGTCAATCATCCCCGGTCTGCGTACATGGGCGTGCCTGTTGACCTGTAGGACGATTCCTTCAATCGCTACCAGGTGAGTCCGGATGACGTGACCTTATTATATATCTGAATTATTACCAGTGAAGGGTATCGCCAGTTCGTCCGTCGATCTGAGAGTAAGCCAACGCTCCAATACGTTTTGCTCCAAGCCGGTCGGATGGCTTTTCTGATACCTTCCCTTATTTAACTTCGCATGCTATCAGCTTGCCCCGCCATATTCAAGTAAGAGAAAAGTTACCTTAATGGACGCATCGCCTGTGGGTCTGATAGTCAAGAAGGATTTCTTCCAGCCCATTTCGTAGAAGGTCCACATGGAGGGTCTAGGAGGCCGTGTCGGTAAGGGCTTGTCTTATACACCCTCACTGGCTCTATGTGGCTCTTAGTATGATCAGAAGCGGCGAGGCTCCACGTTCTGACCGATCTGCCGACGATGAGTACGTGGCTACCCACATAACCAAAACGCGGCCGCTGTATTATTACCTGGCACAGACTAGACCTCTCATTAAGAAACGAACCATAGCGCATGGTCTATAACCACAATTGTACTCGGCGAGCCAACACGCGCCGTGTGTTTAACAATATTGGATTGACGTACCTCAATCACTCAAAGAATGACTATAGATTATGGTGATGCAAATTATACCACGCAGCGTAGTAGCCTCCTAGAGGGTTTTGTTGAGTGTGTAGGTTTTCCGGAGCACGCGCATGCAGAGACATAGCGTGCATATCGTGCCCACTTAATCCAAGGGAATTGATGCTTAAATCGAACCCCGCCGTGACGTACCGGGCGTCTTCCGAGCCCGTTTCAGGGGACCCCGATATTGGGTATTTAGAAGTGTAGAGTGTAGGTGTCTTAGTTTAATCGGAGAAAATAGTTCGTAACTATATTCATATGATTCCCGACTGGGGAGGCTCACACCTGTGTGGGTACGCGCAAATCAAACGCACAACAACCCGTTGTGACAGCTAGAAGTGGCTCTGATGTTTCCTCTTTGCGCCAAAAACCAATGATCCGACGTGCTTTGACCACGTTCTTCTACTCTCTTGGCCCTCTTCCTAACACTCGTGAAAACCGAAATTAGTGAAGTGGACTTCTTATAGGCCTTACCACAATTGGTGGGATGTACCTATCATCGGGCGTTTGCCTGTCGCGCCTTGCATGAAGGTCAAGATTAGTCAACGTACGAAGTTGCTACTAGCTTGACGGACAGATGTACGTGCTCATGACCCGAAGGAATAGTGCAGTCTTTC
seq00021   CTACAACCGTCTTGATTCATAATGATATGACCAGCCCAATGCGTCATCTGTGCGGTCCTAGCCCAGTGTTGAACAACTCCTTTACATAACCGCTCTTAAGGGACAGTCATATGGAAGACCAACCATTGCATGCTTAGATGAGCATAATAAAGTTAAAGTCGCCACCTACCCTTCTTGCATTCTGTTTGAAGGCACAAGGTGCTAAGAGATATTAGTCCCCGTCGAAACTGCCTGTGTTCCCAGAGAGTCCCCTGCGAACTTATTTTTCTCTCCGCTTTATAAGAAATAGTCCCCGTCGAATCAAATAAAACTCGTCGCAATAAGCCTGATTCATCCCCGTAAAGCATATTCAATGCTACTGCCCTGTATGTTGAGTATTAGTTAAAGGGCACCCGAGGACTGGGACTCTAATCAGCATACCAACTACACTACCTTCGACCCAATTTCCTGCCAGTGACGCGTTGACCTGGGATCTTTACGACCCACGATGACCACTACGACGGCGGGTATCAGAATCTACGTGGACGGCGCCAGAACACCCAGTGCTTTAACGGTCCGTCTGTCGAACTTTATAACGTTTACTCCGTTGGTCCCGGTCGTTAGGGACTCTCCAGCCACCGTCGAAGTCAGCGACTCGACGTGGTAATTTGGTTCCCAATTCCAGTTTTGGAATTTTTATAGTCCGGTCTATCGCAGTCGGATTGCTTCGCCAGGACCCCCCTGGTATGCCCCCCGGGTAAACAGCAGCAGGTTGCCCGGAGTAGTAACGCTCGACTCTCGTATTAGCGCTAACGAGTTCTTAAAAACACCCCTGGTGGTAGACATTCTCGCACTCGGTTGTAACCCTAATAAAACATTCAATCTGACATTCGCCTTTTAATGGACCCCTATGGGCGCCGCTGGCTAACGGGCCGCCACCAAATATACTAGCACGACGGGCCCAAATGTGTATTTCACTAACCGTTCGCCCAGGTGCTTAGAAGTGCACTATTGGCGTCAATCATCCCCGGTCTGCGTACATGGGCGTGCCTGTTGACCTGTAGGACGATTCCTTCAATCGCTACCAGGTGAGTCCGGATGACGTGACCTTATTATATATCTGAATTATTACCAGTGAAGGGTATCGCCAGTTCGTCCGTCGATCTGAGAGTAAGCCAACGCTCCAATACGTTTTGCTCCAAGCCGGTCGGATGGCTTTTCTGATACCTTCCCTTATTTAACTTCGCATGCTATCAGCTTGCCCCGCCATATTCAAGTAAGAGAAAAGTTACCTTAATGGACGCATCGCCTGTGGGTCTGATAGTCAAGAAGGATTTCTTCCAGCCCATTTCGTAGAAGGTCCACATGGAGGGTCTAGGAGGCCGTGTCGGTAAGGGCTTGTCTTATACACCCTCACTGGCTCTATGTGGCTCTTAGTATGATCAGAAGCGGCGAGGCTCCACGTTCTGACCGATCTGCCGACGATGAGTACGTGGCTACCCACATAACCAAAACGCGGCCGCTGTATTATTACCTGGCACAGACTAGACCTCTCATTAAGAAACGAACCATAGCGCATGGTCTATAACCACAATTGTACTCGGCGAGCCAACACGCGCCGTGTGTTTAACAATATTGGATTGACGTACCTCAATCACTCAAAGAATGACCATAGATTATGGTGATGCAAATTATACCACGCAGCGTAGTAGCCTCCTAGAGGGTTTTGTTGAGTGTGTAGGTTTTCCGGAGCACGCGCATGCAGAGACATAGCGTGCATATCGTGCCCACTTAATCCAAGGGAATTGATGCTTAAATCGAACCCCGCCGTGACGTACCGGGCGTCTTCCGAGCCCGTTTCAGGGGACCCCGATATTGGGTATTTAGAAGTGTAGAGTGTAGGTGTCTTAGTTTAATCGGAGAAAATAGTTCGTAACTATATTCATATGATTCCCGACTGGGGAGGCTCACACCTGTGTGGGTACGCGCAAATCAAACGCACAACAACCCGTTGTGACAGCTAGAAGTGGCTCTGATGTTTCCTCTTTGCGCCAAAAACCAATGATCCGACGTGCTTTGACCACGTTCTTCTACTCTCTTGGCCCTCTTCCTAACACTCGTGAAAACCGAAATTAGTGAAGTGGACTTCTTATAGGCCTTACCACAATTGGTGGGATGTACCTATCATCGGGCGTTTGCCTGTCGCGCCTTGCATGAAGGTCAAGATTAGTCAACGTACGAAGTTGCTACTAGCTTGACGGACAGATGTACGTGCTCATGACCCGAAGGAATAGTGCAGTCTTTC
seq00022   CTACAACCGTCTTGATTCATAATGATATGACCAGCCCAATGCGTCATCTGTGCGGTCCTAGCCCAGTGTTGAACAACTCCTTTACATAACCGCTCTTAAGGGACAGTCATATGGAAGACCAACCATTGCATGCTTAGATGAGCATAATAAAGTTAAAGTCGCCACCTACCCTTCTTGCATTCTGTTTGAAGGCACAAGGTGCTAAGAGATATTAGTCCCCGTCGAAACTGCCTGTGTTCCCAGAGAGTCCCCTGCGAACTTATTTTTCTCTCCGCTTTATAAGAAATAGTCCCCGTCGAATCAAATAAAACTCGTCGCAATAAGCCTGATTCATCCCCGTAAAGCATATTCAATGCTACTGCCCTGTATGTTGAGTATTAGTTAAAGGGCACCCGAGGACTGGGACTCTAATCAGCATACCAACTACACTACCTTCGACCCAATTTCCTGCCAGTGACGCGTTGACCTGGGATCTTTACGACCCACGATGACCACTACGACGGCGGGTATCAGAATCTACGTGGACGGCGCCAGAACACCCAGTGCTTTAACGGTCCGTCTGTCGAACTTTATAACGTTTACTCCGTTGGTCCCGGTCGTTAGGGACTCTCCAGCCACCGTCGAAGTCAGCGACTCGACGTGGTAATTTGGTTCCCAATTCCAGTTTTGGAATTTTTATAGTCCGGTCTATCGCAGTCGGATTGCTTCGCCAGGACCCCCCTGGTATGCCCCCCGGGTAAACAGCAGCAGGTTGCCCGGAGTAGTAACGCTCGACTCTCGTATTAGCGCTAACGAGTTCTTAAAAACACCCCTGGTGGTAGACATTCTCGCACTCGGTTGTAACCCTAATAAAACATTCAATCTGACATTCGCCTTTTAATGGACCCCTATGGGCGCCGCTGGCTAACGGGCCGCCACCAAATATACTAGCACGACGGGCCCAAATGTGTATTTCACTAACCGTTCGCCCAGGTGCTTAGAAGTGCACTATTGGCGTCAATCATCCCCGGTCTGCGTACATGGGCGTGCCTGTTGACCTGTAGGACGATTCCTTCAATCGCTACCAGGTGAGTCCGGATGACGTGACCTTATTATATATCTGAATTATTACCAGTGAAGGGTATCGCCAGTTCGTCCGTCGATCTGAGAGTAAGCCAACGCTCCAATACGTTTTGCTCCAAGCCGGTCGGATGGCTTTTCTGATACCTTCCCTTATTTAACTTCGCATGCTATCAGCTTGCCCCGCCATATTCAAGTAAGAGAAAAGTTACCTTAATGGACGCATCGCCTGTGGGTCTGATAGTCAAGAAGGATTTCTTCCAGCCCATTTCGTAGAAGGTCCACATGGAGGGTCTAGGAGGCCGTGTCGGTAAGGGCTTGTCTTATACACCCTCACTGGCTCTATGTGGCTCTTAGTATGATCAGAAGCGGCGAGGCTCCACGTTCTGACCGATCTGCCGACGATGAGTACGTGGCTACCCACATAACCAAAACGCGGCCGCTGTATTATTACCTGGCACAGACTAGACCTCTCATTAAGAAACGAACCATAGCGCATGGTCTATAACCACAATTGTACTCGGCGAGCCAACACGCGCCGTGTGTTTAACAATATTGGATTGACGTACCTCAATCACTCAAAGAATGACTATAGATTATGGTGATGCAAATTATACCACGCAGCGTAGTAGCCTCCTAGAGGGTTTTGTTGAGTGTGTAGGTTTTCCGGAGCACGCGCATGCAGAGACATAGCGTGCATATCGTGCCCACTTAATCCAAGGGAATTGATGCTTAAATCGAACCCCGCCGTGACGTACCGGGCGTCTTCCGAGCCCGTTTCAGGGGACCCCGATATTGGGTATTTAGAAGTGTAGAGTGTAGGTGTCTTAGTTTAATCGGAGAAAATAGTTCGTAACTATATTCATATGATTCCCGACTGGGGAGGCTCACACCTGTGTGGGTACGCGCAAATCAAACGCACAACAACCCGTTGTGACAGCTAGAAGTGGCTCTGATGTTTCCTCTTTGCGCCAAAAACCAATGATCCGACGTGCTTTGACCACGTTCTTCTACTCTCTTGGCCCTCTTCCTAACACTCGTGAAAACCGAAATTAGTGAAGTGGACTTCTTATAGGCCTTACCACAATTGGTGGGATGTACCTATCATCGGGCGTTTGCCTGTCGCGCCTTGCATGAAGGTCAAGATTAGTCAACGTACGAAGTTGCTACTAGCTTGACGGACAGATGTACGTGCTCATGACCCGAAGGAATAGTGCAGTCTTTC
seq00023   CTACAACCGTCTTGATTCATAATGATATGACCAGCCCAATGCGTCATCTGTGCGGTCCTAGCCCAGTGTTGAACAACTCCTTTACATAACCGCTCTTAAGGGACAGTCATATGGAAGACCAACCATTGCATGCTTAGATGAGCATAATAAAGTTAAAGTCGCCACCTACCCTTCTTGCATTCTGTTTGAAGGCACAAGGTGCTAAGAGATATTAGTCCCCGTCGAAACTGCCTGTGTTCCCAGAGAGTCCCCTGCGAACTTATTTTTCTCTCCGCTTTATAAGAAATAGTCCCCGTCGAATCAAATAAAACTCGTCGCAATAAGCCTGATTCATCCCCGTAAAGCATATTCAATGCTACTGCCCTGTATGTTGAGTATTAGTTAAAGGGCACCCGAGGACTGGGACTCTAATCAGCATACCAACTACACTACCTTCGACCCAATTTCCTGCCAGTGACGCGTTGACCTGGGATCTTTACGACCCACGATGACCACTACGACGGCGGGTATCAGAATCTACGTGGACGGCGCCAGAACACCCAGTGCTTTAACGGTCCGTCTGTCGAACTTTATAACGTTTACTCCGTTGGTCCCGGTCGTTAGGGACTCTCCAGCCACCGTCGAAGTCAGCGACTCGACGTGGTAATTTGGTTCCCAATTCCAGTTTTGGAATTTTTATAGTCCGGTCTATCGCAGTCGGATTGCTTCGCCAGGACCCCCCTGGTATGCCCCCCGGGTAAACAGCAGCAGGTTGCCCGGAGTAGTAACGCTCGACTCTCGTATTAGCGCTAACGAGTTCTTAAAAACACCCCTGGTGGTAGACATTCTCGCACTCGGTTGTAACCCTAATAAAACATTCAATCTGACATTCGCCTTTTAATGGACCCCTATGGGCGCCGCTGGCTAACGGGCCGCCACCAAATATACTAGCACGACGGGCCCAAATGTGTATTTCACTAACCGTTCGCCCAGGTGCTTAGAAGTGCACTATTGGCGTCAATCATCCCCGGTCTGCGTACATGGGCGTGCCTGTTGACCTGTAGGACGATTCCTTCAATCGCTACCAGGTGAGTCCGGATGACGTGACCTTATTATATATCTGAATTATTACCAGTGAAGGGTATCGCCAGTTCGTCCGTCGATCTGAGAGTAAGCCAACGCTCCAATACGTTTTGCTCCAAGCCGGTCGGATGGCTTTTCTGATACCTTCCCTTATTTAACTTCGCATGCTATCAGCTTGCCCCGCCATATTCAAGTAAGAGAAAAGTTACCTTAATGGACGCATCGCCTGTGGGTCTGATAGTCAAGAAGGATTTCTTCCAGCCCATTTCGTAGAAGGTCCACATGGAGGGTCTAGGAGGCCGTGTCGGTAAGGGCTTGTCTTATACACCCTCACTGGCTCTATGTGGCTCTTAGTATGATCAGAAGCGGCGAGGCTCCACGTTCTGACCGATCTGCCGACGATGAGTACGTGGCTACCCACATAACCAAAACGCGGCCGCTGTATTATTACCTGGCACAGACTAGACCTCTCATTAAGAAACGAACCATAGCGCATGGTCTATAACCACAATTGTACTCGGCGAGCCAACACGCGCCGTGTGTTTAACAATATTGGATTGACGTACCTCAATCACTCAAAGAATGACCATAGATTATGGTGATGCAAATTATACCACGCAGCGTAGTAGCCTCCTAGAGGGTTTTGTTGAGTGTGTAGGTTTTCCGGAGCACGCGCATGCAGAGACATAGCGTGCATATCGTGCCCACTTAATCCAAGGGAATTGATGCTTAAATCGAACCCCGCCGTGACGTACCGGGCGTCTTCCGAGCCCGTTTCAGGGGACCCCGATATTGGGTATTTAGAAGTGTAGAGTGTAGGTGTCTTAGTTTAATCGGAGAAAATAGTTCGTAACTATATTCATATGATTCCCGACTGGGGAGGCTCACACCTGTGTGGGTACGCGCAAATCAAACGCACAACAACCCGTTGTGACAGCTAGAAGTGGCTCTGATGTTTCCTCTTTGCGCCAAAAACCAATGATCCGACGTGCTTTGACCACGTTCTTCTACTCTCTTGGCCCTCTTCCTAACACTCGTGAAAACCGAAATTAGTGAAGTGGACTTCTTATAGGCCTTACCACAATTGGTGGGATGTACCTATCATCGGGCGTTTGCCTGTCGCGCCTTGCATGAAGGTCAAGATTAGTCAACGTACGAAGTTGCTACTAGCTTGACGGACAGATGTACGTGCTCATGACCCGAAGGAATAGTGCAGTCTTTC
seq00024   CTACAACCGTCTTGATTCATAATGATATGACCAGCCCAATGCGTCATCTGTGCGGTCCTAGCCCAGTGTTGAACAACTCCTTTACATAACCGCTCTTAAGGGACAGTCATATGGAAGACCAACCATTGCATGCTTAGATGAGCATAATAAAGTTAAAGTCGCCACCTACCCTTCTTGCATTCTGTTTGAAGGCACAAGGTGCTAAGAGATATTAGTCCCCGTCGAAACTGCCTGTGTTCCCAGAGAGTCCCCTGCGAACTTATTTTTCTCTCCGCTTTATAAGAAATAGTCCCCGTCGAATCAAATAAAACTCGTCGCAATAAGCCTGATTCATCCCCGTAAAGCATATTCAATGCTACTGCCCTGTATGTTGAGTATTAGTTAAAGGGCACCCGAGGACTGGGACTCTAATCAGCATACCAACTACACTACCTTCGACCCAATTTCCTGCCAGTGACGCGTTGACCTGGGATCTTTACGACCCACGATGACCACTACGACGGCGGGTATCAGAATCTACGTGGACGGCGCCAGAACACCCAGTGCTTTAACGGTCCGTCTGTCGAACTTTATAACGTTTACTCCGTTGGTCCCGGTCGTTAGGGACTCTCCAGCCACCGTCGAAGTCAGCGACTCGACGTGGTAATTTGGTTCCCAATTCCAGTTTTGGAATTTTTATAGTCCGGTCTATCGCAGTCGGATTGCTTCGCCAGGACCCCCCTGGTATGCCCCCCGGGTAAACAGCAGCAGGTTGCCCGGAGTAGTAACGCTCGACTCTCGTATTAGCGCTAACGAGTTCTTAAAAACACCCCTGGTGGTAGACATTCTCGCACTCGGTTGTAACCCTAATAAAACATTCAATCTGACATTCGCCTTTTAATGGACCCCTATGGGCGCCGCTGGCTAACGGGCCGCCACCAAATATACTAGCACGACGGGCCCAAATGTGTATTTCACTAACCGTTCGCCCAGGTGCTTAGAAGTGCACTATTGGCGTCAATCATCCCCGGTCTGCGTACATGGGCGTGCCTGTTGACCTGTAGGACGATTCCTTCAATCGCTACCAGGTGAGTCCGGATGACGTGACCTTATTATATATCTGAATTATTACCAGTGAAGGGTATCGCCAGTTCGTCCGTCGATCTGAGAGTAAGCCAACGCTCCAATACGTTTTGCTCCAAGCCGGTCGGATGGCTTTTCTGATACCTTCCCTTATTTAACTTCGCATGCTATCAGCTTGCCCTGCCATATTCAAGTAAGAGAAAAGTTACCTTAATGGACGCATCGCCTGTGGGTCTGATAGTCAAGAAGGATTTCTTCCAGCCCATTTCGTAGAAGGTCCACATGGAGGGTCTAGGAGGCCGTGTCGGTAAGGGCTTGTCTTATACACCCTCACTGGCTCTATGTGGCTCTTAGTATGATCAGAAGCGGCGAGGCTCCACGTTCTGACCGATCTGCCGACGATGAGTACGTGGCTACCCACATAACCAAAACGCGGCCGCTGTATTATTACCTGGCACAGACTAGACCTCTCATTAAGAAACGAACCATAGCGCATGGTCTATAACCACAATTGTACTCGGCGAGCCAACACGCGCCGTGTGTTTAACAATATTGGATTGACGTACCTCAATCACTCAAAGAATGACTATAGATTATGGTGATGCAAATTATACCACGCAGCGTAGTAGCCCCCTAGAGGGTTTTGTTGAGTGTGTAGGTTTTCCGGAGCACGCGCATGCAGAGACATAGCGTGCATATCGTGCCCACTTAATCCAAGGGAATTGATGCTTAAATCGAACCCCGCCGTGACGTACCGGGCGTCTTCCGAGCCCGTTTCAGGGGACCCCGATATTGGGTATTTAGAAGTGTAGAGTGTAGGTGTCTTAGTTTAATCGGAGAAAATAGTTCGTAACTATATTCATATGATTCCCGACTGGGGAGGCTCACACCTGTGTGGGTACGCGCAAATCAAACGCACAACAACCCGTTGTGACAGCTAGAAGTGGCTCTGATGTTTCCTCTTTGCGCCAAAAACCAATGATCCGACGTGCTTTGACCACGTTCTTCTACTCTCTTGGCCCTCTTCCTAACACTCGTGAAAACCGAAATTAGTGAAGTGGACTTCTTATAGGCCTTACCACAATTGGTGGGATGTACCTATCATCGGGCGTTTGCCTGTCGCGCCTTGCATGAAGGTCAAGATTAGTCAACGTACGAAGTTGCTACTAGCTTGACGGACAGATGTACGTGCTCATGACCCGAAGGAATAGTGCAGTCTTTC
seq00025   CTACAACCGTCTTGATGCATAATGATATGACCAGCCCAATGCGTCATCTGTGCGGTCCTAGCCCAGTGTTGAACAACTCCTTTACATAACCGCTCTTAAGGGACAGTCATATGGAAGACCAACCATTGCATGCTTAGATGAGCATAATAAAGTTAAAGTCGCCACCTACCCTTCTTGCATTCTGTTTGAAGGCACAAGGTGCTAAGAGATATTAGTCCCCGTCGAAACTGCCTGTGTTCCCAGAGAGTCCCCTGCGAACTTATTTTTCTCTCCGCTTTATAAGAAATAGTCCCCGTCGAATCAAATAAAACTCGTCGCAATAAGCCTGATTCATCCCCGTAAAGCATATTCAATGCTACTGCCCTGTATGTTGAGTATTAGTTAAAGGGCACCCGAGGACTGGGACTCTAATCAGCATACCAACTACACTACCTTCGACCCAATTTCCTGCCAGTGACGCGTTGACCTGGGATCTTTACGACCCACGATGACCACTACGACGGCGGGTATCAGAATCTACGTGGACGGCGCCAGAACACCCAGTGCTTTAACGGTCCGTCTGTCGAACTTTATAACGTTTACTCCGTCGGTCCCGGTCGTTAGGGACTCTCCAGCCACCGTCGAAGTCAGCGACTCGACGTGGTAATTTGGTTCCCAATTCCAGTTTTGGAATTTTTATAGTCCGGTCTATCGCAGTCGGATTGCTTCGCCAGGACCCCCCTGGTATGCCCCCCGGGTAAACAGCAGCAGGTTGCCCGGAGTAGTAACGCTCGACTCTCGTATTAGCGCTAACGAGTTCTTAAAAACACCCCTGGTGGTAGACATTCTCGCACTCGGTTGTAACCCTAATAAAACATTCAATCTGACATTCGCCTTTTAATGGACCCCTATGGGCGCCGCTGGCTAACGGGCCGCCACCAAATATACTAGCACGACGGGCCCAAATGTGTATTTCACTAACCGTTCGCCCAGGTGCTTAGAAGTGCACTATTGGCGTCAATCATCCCCGGTCTGCGTACATGGGCGTGCCTGTTGACCTGTAGGACGATTCCTTCAATCGCTACCAGGTGAGTCCGGATGACGTGACCTTATTATATATCTGAATTATTACCAGTGAAGGGTATCGCCAGTTCGTCCGTCGATCTGAGAGTAAGCCAACGCTCCAATACGTTTTGCTCCAAGCCGGTCGGATGGCTTTTCTGATACCTTCCCTTATTTAACTTCGCATGCTATCAGCTTGCCCTGCCATATTCAAGTAAGAGAAAAGTTACCTTAATGGACGCATCGCCTGTGGGTCTGATAGTCAAGAAGGATTTCTTCCAGCCCATTTCGTAGAAGGTCCACATGGAGGGTCTAGGAGGCCGTGTCGGTAAGGGCTTGTCTTATACACCCTCACTGGCTCTATGTGGCTCTTAGTATGATCAGAAGCGGCGAGGCTCCACGTTCTGACCGATCTGCCGACGATGAGTACGTGGCTACCCACATAACCAAAACGCGGCCGCTGTATTATTACCTGGCACAGACTAGACCTCTCATTAAGAAACGAACCATAGCGCATGGTCTATAACCACAATTGTACTCGGCGAGCCAACACGCGCCGTGTGTTTAACAATATTGGATTGACGTACCTCAATCACTCAAAGAATGACTATAGATTATGGTGATGCAAATTATACCACGCAGCGTAGTAGCCTCCTAGAGGGTTTTGTTGAGTGTGTAGGTTTTCCGGAGCACGCGCATGCAGAGACATAGCGTGCATATCGTGCCCACTTAATCCAAGGGAATTGATGCTTAAATCGAACCCCGCCGTGACGTACCGGGCGTCTTCCGAGCCCGTTTCAGGGGACCCCGATATTGGGTATTTAGAAGTGTAGAGTGTAGGTGTCTTAGTTTAATCGGAGAAAATAGTTCGTAACTATATTCATATGATTCCCGACTGGGGAGGCTCACACCTGTGTGGGTACGCGCAAATCAAACGCACAACAACCCGTTGTGACAGCTAGAAGTGGCTCTGATGTTTCCTCTTTGCGCCAAAAACCAATGATCCGACGTGCTTTGACCACGTTCTTCTACTCTCTTGGCCCTCTTCCTAACACTCGTGAAAACCGAAATTAGTGAAGTGGACTTCTTATAGGCCTTACCACAATTGGTGGGATGTACCTATCATCGGGCGTTTGCCTGTCGCGCCTTGCATGAAGGTCAAGATTAGTCAACGTACGAAGTTGCTACTAGCTTGACGGACAGATGTACGTGCTCATGACCCGAAGGAATAGTGCAGTCTTTC
seq00026   CTACAACCGTCTTGATTCATAATGATATGACCAGCCCAATGCGTCATCTGTGCGGTCCTAGCCCAGTGTTGAACAACTCCTTTACATAACCGCTCTTAAGGGACAGTCATATGGAAGACCAACCATTGCATGCTTAGATGAGCATAATAAAGTTAAAGTCGCCACCTACCCTTCTTGCATTCTGTTTGAAGGCACAAGGTGCTAAGAGATATTAGTCCCCGTCGAAACTGCCTGTGTTCCCAGAGAGTCCCCTGCGAACTTATTTTTCTCTCCGCTTTATAAGAAATAGTCCCCGTCGAATCAAATAAAACTCGTCGCAATAAGCCTGATTCATCCCCGTAAAGCATATTCAATGCTACTGCCCTGTATGTTGAGTATTAGTTAAAGGGCACCCGAGGACTGGGACTCTAATCAGCATACCAACTACACTACCTTCGACCCAATTTCCTGCCAGTGACGCGTTGACCTGGGATCTTTACGACCCACGATGACCACTACGACGGCGGGTATCAGAATCTACGTGGACGGCGCCAGAACACCCAGTGCTTTAACGGTCCGTCTGTCGAACTTTATAACGTTTACTCCGTTGGTCCCGGTCGTTAGGGACTCTCCAGCCACCGTCGAAGTCAGCGACTCGACGTGGTAATTTGGTTCCCAATTCCAGTTTTGGAATTTTTATAGTCCGGTCTATCGCAGTCGGATTGCTTCGCCAGGACCCCCCTGGTATGCCCCCCGGGTAAACAGCAGCAGGTTGCCCGGAGTAGTAACGCTCGACTCTCGTATTAGCGCTAACGAGTTCTTAAAAACACCCCTGGTGGTAGACATTCTCGCACTCGGTTGTAACCCTAATAAAACATTCAATCTGACATTCGCCTTTTAATGGACCCCTATGGGCGCCGCTGGCTAACGGGCCGCCACCAAATATACTAGCACGACGGGCCCAAATGTGTATTTCACTAACCGTTCGCCCAGGTGCTTAGAAGTGCACTATTGGCGTCAATCATCCCCGGTCTGCGTACATGGGCGTGCCTGTTGACCTGTAGGACGATTCCTTCAATCGCTACCAGGTGAGTCCGGATGACGTGACCTTATTATATATCTGAATTATTACCAGTGAAGGGTATCGCCAGTTCGTCCGTCGATCTTAGAGTAAGCCAACGCTCCAATACGTTTTGCTCCAAGCCGGTCGGATGGCTTTTCTGATACCTTCCCTTATTTAACTTCGCATGCTATCAGCTTGCCCCGCCATATTCAAGTAAGAGAAAAGTTACCTTAATGGACGCATCGCCTGTGGGTCTGATAGTCAAGAAGGATTTCTTCCAGCCCATTTCGTAGAAGGTCCACATGGAGGGTCTAGGAGGCCGTGTCGGTAAGGGCTTGTCTTATACACCCTCACTGGCTCTATGTGGCTCTTAGTATGATCAGAAGCGGCGAGGCTCCACGTTCTGACCGATCTGCCGACGATGAGTACGTGGCTACCCACATAACCAAAACGCGGCCGCTGTATTATTACCTGGCACAGACTAGACCTCTCATTAAGAAACGAACCATAGCGCATGGTCTATAACCACAATTGTACTCGGCGAGCCAACACGCGCCGTGTGTTTAACAATATTGGATTGACGTACCTCAATCACTCAAAGAATGACTATAGATTATGGTGATGCAAATTATACCACGCAGCGTAGTAGCCTCCTAGAGGGTTTTGTTGAGTGTGTAGGTTTTCCGGAGCACGCGCATGCAGAGACATAGCGTGCATATCGTGCCCACTTAATCCAAGGGAATTGATGCTTAAATCGAACCCCGCCGTGACGTACCGGGCGTCTTCCGAGCCCGTTTCAGGGGACCCCGATATTGGGTATTTAGAAGTGTAGAGTGTAGGTGTCTTAGTTTAATCGGAGAAAATAGTTCGTAACTATATTCATATGATTCCCGACTGGGGAGGCTCACACCTGTGTGGGTACGCGCAAATCAAACGCACAACAACCCGTTGTGACAGCTAGAAGTGGCTCTGATGTTTCCTCTTTGCGCCAAAAACCAATGATCCGACGTGCTTTGACCACGTTCTTCTACTCTCTTGGCCCTCTTCCTAACACTCGTGAAAACCGAAATTAGTGAAGTGGACTTCTTATAGGCCTTACCACAATTGGTGGGATGTACCTATCATCGGGCGTTTGCCTGTCGCGCCTTGCATGAAGGTCAAGATTAGTCAACGTACGAAGTTGCTACTAGCTTGACGGACAGATGTACGTGCTCATGACCCGAAGGAATAGTGCAGTCTTTC
seq00027   CTACAACCGTCTTGATGCATAATGATATGACCAGCCCAATGCGTCATCTGTGCGGTCCTAGCCCAGTGTTGAACAACTCCTTTACATAACCGCTCTTAAGGGACAGTCATATGGAAGACCAACCATTGCATGCTTAGATGAGCATAATAAAGTTAAAGTCGCCACCTACCCTTCTTGCATTCTGTTTGAAGGCACAAGGTGCTAAGAGATATTAGTCCCCGTCGAAACTGCCTGTGTTCCCAGAGAGTCCCCTGCGAACTTATTTTTCTCTCCGCTTTATAAGAAATAGTCCCCGTCGAATCAAATAAAACTCGTCGCAATAAGCCTGATTCATCCCCGTAAAGCATATTCAATGCTACTGCCCTGTATGTTGAGTATTAGTTAAAGGGCACCCGAGGACTGGGACTCTAATCAGCATACCAACTACACTACCTTCGACCCAATTTCCTGCCAGTGACGCGTTGACCTGGGATCTTTACGACCCACGATGACCACTACGACGGCGGGTATCAGAATCTACGTGGACGGCGCCAGAACACCCAGTGCTTTAACGGTCCGTCTGTCGAACTTTATAACGTTTACTCCGTTGGTCCCGGTCGTTAGGGACTCTCCAGCCACCGTCGAAGTCAGCGACTCGACGTGGTAATTTGGTTCCCAATTCCAGTTTTGGAATTTTTATAGTCCGGTCTATCGCAGTCGGATTGCTTCGCCAGGACCCCCCTGGTATGCCCCCCGGGTAAACAGCAGCAGGTTGCCCGGAGTAGTAACGCTCGACTCTCGTATTAGCGCTAACGAGTTCTTAAAAACACCCCTGGTGGTAGACATTCTCGCACTCGGTTGTAACCCTAATAAAACATTCAATCTGACATTCGCCTTTTAATGGACCCCTATGGGCGCCGCTGGCTAACGGGCCGCCACCAAATATACTAGCACGACGGGCCCAAATGTGTATTTCACTAACCGTTCGCCCAGGTGCTTAGAAGTGCACTATTGGCGTCAATCATCCCCGGTCTGCGTACATGGGCGTGCCTGTTGACCTGTAGGACGATTCCTTCAATCGCTACCAGGTGAGTCCGGATGACGTGACCTTATTATATATCTGAATTATTACCAGTGAAGGGTATCGCCAGTTCGTCCGTCGATCTGAGAGTAAGCCAACGCTCCAATACGTTTTGCTCCAAGCCGGTCGGATGGCTTTTCTGATACCTTCCCTTATTTAACTTCGCATGCTATCAGCTTGCCCCGCCATATTCAAGTAAGAGAAAAGTTACCTTAATGGACGCATCGCCTGTGGGTCTGATAGTCAAGAAGGATTTCTTCCAGCCCATTTCGTAGAAGGTCCACATGGAGGGTCTAGGAGGCCGTGTCGGTAAGGGCTTGTCTTATACACCCTCACTGGCTCTATGTGGCTCTTAGTATGATCAGAAGCGGCGAGGCTCCACGTTCTGACCGATCTGCCGACGATGAGTACGTGGCTACCCACATAACCAAAACGCGGCCGCTGTATTATTACCTGGCACAGACTAGACCTCTCATTAAGAAACGAACCATAGCGCATGGTCTATAACCACAATTGTACTCGGCGAGCCAACACGCGCCGTGTGTTTAACAATATTGGATTGACGTACCTCAATCACTCAAAGAATGACTATAGATTATGGTGATGCAAATTATACCACGCAGCGTAGTAGCCTCCTAGAGGGTTTTGTTGAGTGTGTAGGTTTTCCGGAGCACGCGCATGCAGAGACATAGCGTGCATATCGTGCCCACTTAATCCAAGGGAATTGATGCTTAAATCGAACCCCGCCGTGACGTACCGGGCGTCTTCCGAGCCCGTTTCAGGGGACCCCGATATTGGGTATTTAGAAGTGTAGAGTGTAGGTGTCTTAGTTTAATCGGAGAAAATAGTTCGTAACTATATTCATATGATTCCCGACTGGGGAGGCTCACACCTGTGTGGGTACGCGCAAATCAAACGCACAACAACCCGTTGTGACAGCTAGAAGTGGCTCTGATGTTTCCTCTTTGCGCCAAAAACCAATGATCCGACGTGCTTTGACCACGTTCTTCTACTCTCTTGGCCCTCTTCCTAACACTCGTGAAAACCGAAATTAGTGAAGTGGACTTCTTATAGGCCTTACCACAATTGGTGGGATGTACCTATCATCGGGCGTTTGCCTGTCGCGCCTTGCATGAAGGTCAAGATTAGTCAACGTACGAAGTTGCTACTAGCTTGACGGACAGATGTACGTGCTCATGACCCGAAGGAATAGTGCAGTCTTTC
seq00028   CTACAACCGTCTTGATGCATAATGATATGACCAGCCCAATGCGTCATCTGTGCGGTCCTAGCCCAGTGTTGAACAACTCCTTTACATAACCGCTCTTAAGGGACAGTCATATGGAAGACCAACCATTGCATGCTTAGATGAGCATAATAAAGTTAAAGTCGCCACCTACCCTTCTTGCATTCTGTTTGAAGGCACAAGGTGCTAAGAGATATTAGTCCCCGTCGAAACTGCCTGTGTTCCCAGAGAGTCCCCTGCGAACTTATTTTTCTCTCCGCTTTATAAGAAATAGTCCCCGTCGAATCAAATAAAACTCGTCGCAATAAGCCTGATTCATCCCCGTAAAGCATATTCAATGCTACTGCCCTGTATGTTGAGTATTAGTTAAAGGGCACCCGAGGACTGGGACTCTAATCAGCATACCAACTACACTACCTTCGACCCAATTTCCTGCCAGTGACGCGTTGACCTGGGATCTTTACGACCCACGATGACCACTACGACGGCGGGTATCAGAATCTACGTGGACGGCGCCAGAACACCCAGTGCTTTAACGGTCCGTCTGTCGAACTTTATAACGTTTACTCCGTCGGTCCCGGTCGTTAGGGACTCTCCAGCCACCGTCGAAGTCAGCGACTCGACGTGGTAATTTGGTTCCCAATTCCAGTTTTGGAATTTTTATAGTCCGGTCTATCGCAGTCGGATTGCTTCGCCAGGACCCCCCTGGTATGCCCCCCGGGTAAACAGCAGCAGGTTGCCCGGAGTAGTAACGCTCGACTCTCGTATTAGCGCTAACGAGTTCTTAAAAACACCCCTGGTGGTAGACATTCTCGCACTCGGTTGTAACCCTAATAAAACATTCAATCTGACATTCGCCTTTTAATGGACCCCTATGGGCGCCGCTGGCTAACGGGCCGCCACCAAATATACTAGCACGACGGGCCCAAATGTGTATTTCACTAACCGTTCGCCCAGGTGCTTAGAAGTGCACTATTGGCGTCAATCATCCCCGGTCTGCGTACATGGGCGTGCCTGTTGACCTGTAGGACGATTCCTTCAATCGCTACCAGGTGAGTCCGGATGACGTGACCTTATTATATATCTGAATTATTACCAGTGAAGGGTATCGCCAGTTCGTCCGTCGATCTGAGAGTAAGCCAACGCTCCAATACGTTTTGCTCCAAGCCGGTCGGATGGCTTTTCTGATACCTTCCCTTATTTAACTTCGCATGCTATCAGCTTGCCCTGCCATATTCAAGTAAGAGAAAAGTTACCTTAATGGACGCATCGCCTGTGGGTCTGATAGTCAAGAAGGATTTCTTCCAGCCCATTTCGTAGAAGGTCCACATGGAGGGTCTAGGAGGCCGTGTCGGTAAGGGCTTGTCTTATACACCCTCACTGGCTCTATGTGGCTCTTAGTATGATCAGAAGCGGCGAGGCTCCACGTTCTGACCGATCTGCCGACGATGAGTACGTGGCTACCCACATAACCAAAACGCGGCCGCTGTATTATTACCTGGCACAGACTAGACCTCTCATTAAGAAACGAACCATAGCGCATGGTCTATAACCACAATTGTACTCGGCGAGCCAACACGCGCCGTGTGTTTAACAATATTGGATTGACGTACCTCAATCACTCAAAGAATGACTATAGATTATGGTGATGCAAATTATACCACGCAGCGTAGTAGCCTCCTAGAGGGTTTTGTTGAGTGTGTAGGTTTTCCGGAGCACGCGCATGCAGAGACATAGCGTGCATATCGTGCCCACTTAATCCAAGGGAATTGATGCTTAAATCGAACCCCGCCGTGACGTACCGGGCGTCTTCCGAGCCCGTTTCAGGGGACCCCGATATTGGGTATTTAGAAGTGTAGAGTGTAGGTGTCTTAGTTTAATCGGAGAAAATAGTTCGTAACTATATTCATATGATTCCCGACTGGGGAGGCTCACACCTGTGTGGGTACGCGCAAATCAAACGCACAACAACCCGTTGTGACAGCTAGAAGTGGCTCTGATGTTTCCTCTTTGCGCCAAAAACCAATGATCCGACGTGCTTTGACCACGTTCTTCTACTCTCTTGGCCCTCTTCCTAACACTCGTGAAAACCGAAATTAGTGAAGTGGACTTCTTATAGGCCTTACCACAATTGGTGGGATGTACCTATCATCGGGCGTTTGCCTGTCGCGCCTTGCATGAAGGTCAAGATTAGTCAACGTACGAAGTTGCTACTAGCTTGACGGACAGATGTACGTGCTCATGACCCGAAGGAATAGTGCAGTCTTTC
seq00029   CTACAACCGTCTTGATGCATAATGATATGACCAGCCCAATGCGTCATCTGTGCGGTCCTAGCCCAGTGTTGAACAACTCCTTTACATAACCGCTCTTAAGGGACAGTCATATGGAAGACCAACCATTGCATGCTTAGATGAGCATAATAAAGTTAAAGTCGCCACCTACCCTTCTTGCATTCTGTTTGAAGGCACAAGGTGCTAAGAGATATTAGTCCCCGTCGAAACTGCCTGTGTTCCCAGAGAGTCCCCTGCGAACTTATTTTTCTCTCCGCTTTATAAGAAATAGTCCCCGTCGAATCAAATAAAACTCGTCGCAATAAGCCTGATTCATCCCCGTAAAGCATATTCAATGCTACTGCCCTGTATGTTGAGTATTAGTTAAAGGGCACCCGAGGACTGGGACTCTAATCAGCATACCAACTACACTACCTTCGACCCAATTTCCTGCCAGTGACGCGTTGACCTGGGATCTTTACGACCCACGATGACCACTACGACGGCGGGTATCAGAATCTACGTGGACGGCGCCAGAACACCCAGTGCTTTAACGGTCCGTCTGTCGAACTTTATAACGTTTACTCCGTTGGTCCCGGTCGTTAGGGACTCTCCAGCCACCGTCGAAGTCAGCGACTCGACGTGGTAATTTGGTTCCCAATTCCAGTTTTGGAATTTTTATAGTCCGGTCTATCGCAGTCGGATTGCTTCGCCAGGACCCCCCTGGTATGCCCCCCGGGTAAACAGCAGCAGGTTGCCCGGAGTAGTAACGCTCGACTCTCGTATTAGCGCTAACGAGTTCTTAAAAACACCCCTGGTGGTAGACATTCTCGCACTCGGTTGTAACCCTAATAAAACATTCAATCTGACATTCGCCTTTTAATGGACCCCTATGGGCGCCGCTGGCTAACGGGCCGCCACCAAATATACTAGCACGACGGGCCCAAATGTGTATTTCACTAACCGTTCGCCCAGGTGCTTAGAAGTGCACTATTGGCGTCAATCATCCCCGGTCTGCGTACATGGGCGTGCCTGTTGACCTGTAGGACGATTCCTTCAATCGCTACCAGGTGAGTCCGGATGACGTGACCTTATTATATATCTGAATTATTACCAGTGAAGGGTATCGCCAGTTCGTCCGTCGATCTGAGAGTAAGCCAACGCTCCAATACGTTTTGCTCCAAGCCGGTCGGATGGCTTTTCTGATACCTTCCCTTATTTAACTTCGCATGCTATCAGCTTGCCCTGCCATATTCAAGTAAGAGAAAAGTTACCTTAATGGACGCATCGCCTGTGGGTCTGATAGTCAAGAAGGATTTCTTCCAGCCCATTTCGTAGAAGGTCCACATGGAGGGTCTAGGAGGCCGTGTCGGTAAGGGCTTGTCTTATACACCCTCACTGGCTCTATGTGGCTCTTAGTATGATCAGAAGCGGCGAGGCTCCACGTTCTGACCGATCTGCCGACGATGAGTACGTGGCTACCCACATAACCAAAACGCGGCCGCTGTATTATTACCTGGCACAGACTAGACCTCTCATTAAGAAACGAACCATAGCGCATGGTCTATAACCACAATTGTACTCGGCGAGCCAACACGCGCCGTGTGTTTAACAATATTGGATTGACGTACCTCAATCACTCAAAGAATGACTATAGATTATGGTGATGCAAATTATACCACGCAGCGTAGTAGCCTCCTAGAGGGTTTTGTTGAGTGTGTAGGTTTTCCGGAGCACGCGCATGCAGAGACATAGCGTGCATATCGTGCCCACTTAATCCAAGGGAATTGATGCTTAAATCGAACCCCGCCGTGACGTACCGGGCGTCTTCCGAGCCCGTTTCAGGGGACCCCGATATTGGGTATTTAGAAGTGTAGAGTGTAGGTGTCTTAGTTTAATCGGAGAAAATAGTTCGTAACTATATTCATATGATTCCCGACTGGGGAGGCTCACACCTGTGTGGGTACGCGCAAATCAAACGCACAACAACCCGTTGTGACAGCTAGAAGTGGCTCTGATGTTTCCTCTTTGCGCCAAAAACCAATGATCCGACGTGCTTTGACCACGTTCTTCTACTCTCTTGGCCCTCTTCCTAACACTCGTGAAAACCGAAATTAGTGAAGTGGACTTCTTATAGGCCTTACCACAATTGGTGGGATGTACCTATCATCGGGCGTTTGCCTGTCGCGCCTTGCATGAAGGTCAAGATTAGTCAACGTACGAAGTTGCTACTAGCTTGACGGACAGATGTACGTGCTCATGACCCGAAGGAATAGTGCAGTCTTTC
seq00030   CTACAACCGTCTTGATTCATAATGATATGACCAGCCCAATGCGTCATCTGTGCGGTCCTAGCCCAGTGTTGAACAACTCCTTTACATAACCGCTCTTAAGGGACAGTCATATGGAAGACCAACCATTGCATGCTTAGATGAGCATAATAAAGTTAAAGTCGCCACCTACCCTTCTTGCATTCTGTTTGAAGGCACAAGGTGCTAAGAGATATTAGTCCCCGTCGAAACTGCCTGTGTTCCCAGAGAGTCCCCTGCGAACTTATTTTTCTCTCCGCTTTATAAGAAATAGTCCCCGTCGAATCAAATAAAACTCGTCGCAATAAGCCTGATTCATCCCCGTAAAGCATATTCAATGCTACTGCCCTGTATGTTGAGTATTAGTTAAAGGGCACCCGAGGACTGGGACTCTAATCAGCATACCAACTACACTACCTTCGACCCAATTTCCTGCCAGTGACGCGTTGACCTGGGATCTTTACGACCCACGATGACCACTACGACGGCGGGTATCAGAATCTACGTGGACGGCGCCAGAACACCCAGTGCTTTAACGGTCCGTCTGTCGAACTTTATAACGTTTACTCCGTTGGTCCCGGTCGTTAGGGACTCTCCAGCCACCGTCGAAGTCAGCGACTCGACGTGGTAATTTGGTTCCCAATTCCAGTTTTGGAATTTTTATAGTCCGGTCTATCGCAGTCGGATTGCTTCGCCAGGACCCCCCTGGTATGCCCCCCGGGTAAACAGCAGCAGGTTGCCCGGAGTAGTAACGCTCGACTCTCGTATTAGCGCTAACGAGTTCTTAAAAACACCCCTGGTGGTAGACATTCTCGCACTCGGTTGTAACCCTAATAAAACATTCAATCTGACATTCGCCTTTTAATGGACCCCTATGGGCGCCGCTGGCTAACGGGCCGCCACCAAATATACTAGCACGACGGGCCCAAATGTGTATTTCACTAACCATTCGCCCAGGTGCTTAGAAGTGCACTATTGGCGTCAATCATCCCCGGTCTGCGTACATGGGCGTGCCTGTTGACCTGTAGGACGATTCCTTCAATCGCTACCAGGTGAGTCCGGATGACGTGACCTTATTATATATCTGAATTATTACCAGTGAAGGGTATCGCCAGTTCGTCCGTCGATCTGAGAGTAAGCCAACGCTCCAATACGTTTTGCTCCAAGCCGGTCGGATGGCTTTTCTGATACCTTCCCTTATTTAACTTCGCATGCTATCAGCTTGCCCCGCCATATTCAAGTAAGAGAAAAGTTACCTTAATGGACGCATCGCCTGTGGGTCTGATAGTCAAGAAGGATTTCTTCCAGCCCATTTCGTAGAAGGTCCACATGGAGGGTCTAGGAGGCCGTGTCGGTAAGGGCTTGTCTTATACACCCTCACTGGCTCTATGTGGCTCTTAGTATGATCAGAAGCGGCGAGGCTCCACGTTCTGACCGATCTGCCGACGATGAGTACGTGGCTACCCACATAACCAAAACGCGGCCGCTGTATTATTACCTGGCACAGACTAGACCTCTCATTAAGAAACGAACCATAGCGCATGGTCTATAACCACAATTGTACTCGGCGAGCCAACACGCGCCGTGTGTTTAACAATATTGGATTGACGTACCTCAATCACTCAAAGAATGACTATAGATTATGGTGATGCAAATTATACCACGCAGCGTAGTAGCCTCCTAGAGGGTTTTGTTGAGTGTGTAGGTTTTCCGGAGCACGCGCATGCAGAGACATAGCGTGCATATCGTGCCCACTTAATCCAAGGGAATTGATGCTTAAATCGAACCCCGCCGTGACGTACCGGGCGTCTTCCGAGCCCGTTTCAGGGGACCCCGATATTGGGTATTTAGAAGTGTAGAGTGTAGGTGTCTTAGTTTAATCGGAGAAAATAGTTCGTAACTATATTCATATGATTCCCGACTGGGGAGGCTCACACCTGTGTGGGTACGCGCAAATCAAACGCACAACAACCCGTTGTGACAGCTAGAAGTGGCTCTGATGTTTCCTCTTTGCGCCAAAAACCAATGATCCGACGTGCTTTGACCACGTTCTTCTACTCTCTTGGCCCTCTTCCTAACACTCGTGAAAACCGAAATTAGTGAAGTGGACTTCTTATAGGCCTTACCACAATTGGTGGGATGTACCTATCATCGGGCGTTTGCCTGTCGCGCCTTGCATGAAGGTCAAGATTAGTCAACGTACGAAGTTGCTACTAGCTTGACGGACAGATGTACGTGCTCATGACCCGAAGGAATAGTGCAGTCTTTC
seq00031   CTACAACCGTCTTGATTCATAATGATATGACCAGCCCAATGCGTCATCTGTGCGGTCCTAGCCCAGTGTTGAACAACTCCTTTACATAACCGCTCTTAAGGGACAGTCATATGGAAGACCAACCATTGCATGCTTAGATGAGCATAATAAAGTTAAAGTCGCCACCTACCCTTCTTGCATTCTGTTTGAAGGCACAAGGTGCTAAGAGATATTAGTCCCCGTCGAAACTGCCTGTGTTCCCAGAGAGTCCCCTGCGAACTTATTTTTCTCTCCGCTTTATAAGAAATAGTCCCCGTCGAATCAAATAAAACTCGTCGCAATAAGCCTGATTCATCCCCGTAAAGCATATTCAATGCTACTGCCCTGTATGTTGAGTATTAGTTAAAGGGCACCCGAGGACTGGGACTCTAATCAGCATACCAACTACACTACCTTCGACCCAATTTCCTGCCAGTGACGCGTTGACCTGGGATCTTTACGACCCACGATGACCACTACGACGGCGGGTATCAGAATCTACGTGGACGGCGCCAGAACACCCAGTGCTTTAACGGTCCGTCTGTCGAACTTTATAACGTTTACTCCGTTGGTCCCGGTCGTTAGGGACTCTCCAGCCACCGTCGAAGTCAGCGACTCGACGTGGTAATTTGGTTCCCAATTCCAGTTTTGGAATTTTTATAGTCCGGTCTATCGCAGTCGGATTGCTTCGCCAGGACCCCCCTGGTATGCCCCCCGGGTAAACAGCAGCAGGTTGCCCGGAGTAGTAACGCTCGACTCTCGTATTAGCGCTAACGAGTTCTTAAAAACACCCCTGGTGGTAGACATTCTCGCACTCGGTTGTAACCCTAATAAAACATTCAATCTGACATTCGCCTTTTAATGGACCCCTATGGGCGCCGCTGGCTAACGGGCCGCCACCAAATATACTAGCACGACGGGCCCAAATGTGTATTTCACTAACCGTTCGCCCAGGTGCTTAGAAGTGCACTATTGGCGTCAATCATCCCCGGTCTGCGTACATGGGCGTGCCTGTTGACCTGTAGGACGATTCCTTCAATCGCTACCAGGTGAGTCCGGATGACGTGACCTTATTATATATCTGAATTATTACCAGTGAAGGGTATCGCCAGTTCGTCCGTCGATCTGAGAGTAAGCCAACGCTCCAATACGTTTTGCTCCAAGCCGGTCGGATGGCTTTTCTGATACCTTCCCTTATTTAACTTCGCATGCTATCAGCTTGCCCCGCCATATTCAAGTAAGAGAAAAGTTACCTTAATGGACGCATCGCCTGTGGGTCTGATAGTCAAGAAGGATTTCTTCCAGCCCATTTCGTAGAAGGTCCACATGGAGGGTCTAGGAGGCCGTGTCGGTAAGGGCTTGTCTTATACACCCTCACTGGCTCTATGTGGCTCTTAGTATGATCAGAAGCGGCGAGGCTCCACGTTCTGACCGATCTGCCGACGATGAGTACGTGGCTACCCACATAACCAAAACGCGGCCGCTGTATTATTACCTGGCACAGACTAGACCTCTCATTAAGAAACGAACCATAGCGCATGGTCTATAACCACAATTGTACTCGGCGAGCCAACACGCGCCGTGTGTTTAACAATATTGGATTGACGTACCTCAATCACTCAAAGAATGACTATAGATTATGGTGATGCAAATTATACCACGCAGCGTAGTAGCCTCCTAGAGGGTTTTGTTGAGTGTGTAGGTTTTCCGGAGCACGCGCATGCAGAGACATAGCGTGCATATCGTGCCCACTTAATCCAAGGGAATTGATGCTTAAATCGAACCCCGCCGTGACGTACCGGGCGTCTTCCGAGCCCGTTTCAGGGGACCCCGATATTGGGTATTTAGAAGTGTAGAGTGTAGGTGTCTTAGTTTAATCGGAGAAAATAGTTCGTAACTATATTCATATGATTCCCGACTGGGGAGGCTCACACCTGTGTGGGTACGCGCAAATCAAACGCACAACAACCCGTTGTGACAGCTAGAAGTGGCTCTGATGTTTCCTCTTTGCGCCAAAAACCAATGATCCGACGTGCTTTGACCACGTTCTTCTACTCTCTTGGCCCTCTTCCTAACACTCGTGAAAACCGAAATTAGTGAAGTGGACTTCTTATAGGCCTTACCACAATTGGTGGGATGTACCTATCATCGGGCGTTTGCCTGTCGCGCCTTGCATGAAGGTCAAGATTAGTCAACGTACGAAGTTGCTACTAGCTTGACGGACAGATGTACGTGCTCATGACCCGAAGGAATAGTGCAGTCTTTC
seq00032   CTACAACCGTCTTGATTCATAATGATATGACCAGCCCAATGCGTCATCTGTGCGGTCCTAGCCCAGTGTTGAACAACTCCTTTACATAACCGCTCTTAAGGGACAGTCATATGGAAGACCAACCATTGCATGCTTAGATGAGCATAATAAAGTTAAAGTCGCCACCTACCCTTCTTGCATTCTGTTTGAAGGCACAAGGTGCTAAGAGATATTAGTCCCCGTCGAAACTGCCTGTGTTCCCAGAGAGTCCCCTGCGAACTTATTTTTCTCTCCGCTTTATAAGAAATAGTCCCCGTCGAATCAAATAAAACTCGTCGCAATAAGCCTGATTCATCCCCGTAAAGCATATTCAATGCTACTGCCCTGTATGTTGAGTATTAGTTAAAGGGCACCCGAGGACTGGGACTCTAATCAGCATACCAACTACACTACCTTCGACCCAATTTCCTGCCAGTGACGCGTTGACCTGGGATCTTTACGACCCACGATGACCACTACGACGGCGGGTATCAGAATCTACGTGGACGGCGCCAGAACACCCAGTGCTTTAACGGTCCGTCTGTCGAACTTTATAACGTTTACTCCGTTGGTCCCGGTCGTTAGGGACTCTCCAGCCACCGTCGAAGTCAGCGACTCGACGTGGTAATTTGGTTCCCAATTCCAGTTTTGGAATTTTTATAGTCCGGTCTATCGCAGTCGGATTGCTTCGCCAGGACCCCCCTGGTATGCCCCCCGGGTAAACAGCAGCAGGTTGCCCGGAGTAGTAACGCTCGACTCTCGTATTAGCGCTAACGAGTTCTTAAAAACACCCCTGGTGGTAGACATTCTCGCACTCGGTTGTAACCCTAATAAAACATTCAATCTGACATTCGCCTTTTAATGGACCCCTATGGGCGCCGCTGGCTAACGGGCCGCCACCAAATATACTAGCACGACGGGCCCAAATGTGTATTTCACTAACCGTTCGCCCAGGTGCTTAGAAGTGCACTATTGGCGTCAATCATCCCCGGTCTGCGTACATGGGCGTGCCTGTTGACCTGTAGGACGATTCCTTCAATCGCTACCAGGTGAGTCCGGATGACGTGACCTTATTATATATCTGAATTATTACCAGTGAAGGGTATCGCCAGTTCGTCCGTCGATCTGAGAGTAAGCCAACGCTCCAATACGTTTTGCTCCAAGCCGGTCGGATGGCTTTTCTGATACCTTCCCTTATTTAACTTCGCATGCTATCAGCTTGCCCCGCCATATTCAAGTAAGAGAAAAGTTACCTTAATGGACGCATCGCCTGTGGGTCTGATAGTCAAGAAGGATTTCTTCCAGCCCATTTCGTAGAAGGTCCACATGGAGGGTCTAGGAGGCCGTGTCGGTAAGGGCTTGTCTTATACACCCTCACTGGCTCTATGTGGCTCTTAGTATGATCAGAAGCGGCGAGGCTCCACGTTCTGACCGATCTGCCGACGATGAGTACGTGGCTACCCACATAACCAAAACGCGGCCGCTGTATTATTACCTGGCACAGACTAGACCTCTCATTAAGAAACGAACCATAGCGCATGGTCTATAACCACAATTGTACTCGGCGAGCCAACACGCGCCGTGTGTTTAACAATATTGGATTGACGTACCTCAATCACTCAAAGAATGACTATAGATTATGGTGATGCAAATTATACCACGCAGCGTAGTAGCCTCCTAGAGGGTTTTGTTGAGTGTGTAGGTTTTCCGGAGCACGCGCATGCAGAGACATAGCGTGCATATCGTGCCCACTTAATCCAAGGGAATTGATGCTTAAATCGAACCCCGCCGTGACGTACCGGGCGTCTTCCGAGCCCGTTTCAGGGGACCCCGATATTGGGTATTTAGAAGTGTAGAGTGTAGGTGTCTTAGTTTAATCGGAGAAAATAGTTCGTAACTATATTCATATGATTCCCGACTGGGGAGGCTCACACCTGTGTGGGTACGCGCAAATCAAACGCACAACAACCCGTTGTGACAGCTAGAAGTGGCTCTGATGTTTCCTCTTTGCGCCAAAAACCAATGATCCGACGTGCTTTGACCACGTTCTTCTACTCTCTTGGCCCTCTTCCTAACACTCGTGAAAACCGAAATTAGTGAAGTGGACTTCTTATAGGCCTTACCACAATTGGTGGGATGTACCTATCATCGGGCGTTTGCCTGTCGCGCCTTGCATGAAGGTCAAGATTAGTCAACGTACGAAGTTGCTACTAGCTTGACGGACAGATGTACGTGCTCATGACCCGAAGGAATAGTGCAGTCTTTC
seq00033   CTACAACCGTCTTGATTCATAATGATATGACCAGCCCAATGCGTCATCTGTGCGGTCCTAGCCCAGTGTTGAACAACTCCTTTACATAACCGCTCTTAAGGGACAGTCATATGGAAGACCAACCATTGCATGCTTAGATGAGCATAATAAAGTTAAAGTCGCCACCTACCCTTCTTGCATTCTGTTTGAAGGCACAAGGTGCTAAGAGATATTAGTCCCCGTCGAAACTGCCTGTGTTCCCAGAGAGTCCCCTGCGAACTTATTTTTCTCTCCGCTTTATAAGAAATAGTCCCCGTCGAATCAAATAAAACTCGTCGCAATAAGCCTGATTCATCCCCGTAAAGCATATTCAATGCTACTGCCCTGTATGTTGAGTATTAGTTAAAGGGCACCCGAGGACTGGGACTCTAATCAGCATACCAACTACACTACCTTCGACCCAATTTCCTGCCAGTGACGCGTTGACCTGGGATCTTTACGACCCACGATGACCACTACGACGGCGGGTATCAGAATCTACGTGGACGGCGCCAGAACACCCAGTGCTTTAACGGTCCGTCTGTCGAACTTTATAACGTTTACTCCGTTGGTCCCGGTCGTTAGGGACTCTCCAGCCACCGTCGAAGTCAGCGACTCGACGTGGTAATTTGGTTCCCAATTCCAGTTTTGGAATTTTTATAGTCCGGTCTATCGCAGTCGGATTGCTTCGCCAGGACCCCCCTGGTATGCCCCCCGGGTAAACAGCAGCAGGTTGCCCGGAGTAGTAACGCTCGACTCTCGTATTAGCGCTAACGAGTTCTTAAAAACACCCCTGGTGGTAGACATTCTCGCACTCGGTTGTAACCCTAATAAAACATTCAATCTGACATTCGCCTTTTAATGGACCCCTATGGGCGCCGCTGGCTAACGGGCCGCCACCAAATATACTAGCACGACGGGCCCAAATGTGTATTTCACTAACCGTTCGCCCAGGTGCTTAGAAGTGCACTATTGGCGTCAATCATCCCCGGTCTGCGTACATGGGCGTGCCTGTTGACCTGTAGGACGATTCCTTCAATCGCTACCAGGTGAGTCCGGATGACGTGACCTTATTATATATCTGAATTATTACCAGTGAAGGGTATCGCCAGTTCGTCCGTCGATCTGAGAGTAAGCCAACGCTCCAATACGTTTTGCTCCAAGCCGGTCGGATGGCTTTTCTGATACCTTCCCTTATTTAACTTCGCATGCTATCAGCTTGCCCCGCCATATTCAAGTAAGAGAAAAGTTACCTTAATGGACGCATCGCCTGTGGGTCTGATAGTCAAGAAGGATTTCTTCCAGCCCATTTCGTAGAAGGTCCACATGGAGGGTCTAGGAGGCCGTGTCGGTAAGGGCTTGTCTTATACACCCTCACTGGCTCTATGTGGCTCTTAGTATGATCAGAAGCGGCGAGGCTCCACGTTCTGACCGATCTGCCGACGATGAGTACGTGGCTACCCACATAACCAAAACGCGGCCGCTGTATTATTACCTGGCACAGACTAGACCTCTCATTAAGAAACGAACCATAGCGCATGGTCTATAACCACAATTGTACTCGGCGAGCCAACACGCGCCGTGTGTTTAACAATATTGGATTGACGTACCTCAATCACTCAAAGAATGACTATAGATTATGGTGATGCAAATTATACCACGCAGCGTAGTAGCCTCCTAGAGGGTTTTGTTGAGTGTGTAGGTTTTCCGGAGCACGCGCATGCAGAGACATAGCGTGCATATCGTGCCCACTTAATCCAAGGGAATTGATGCTTAAATCGAACCCCGCCGTGACGTACCGGGCGTCTTCCGAGCCCGTTTCAGGGGACCCCGATATTGGGTATTTAGAAGTGTAGAGTGTAGGTGTCTTAGTTTAATCGGAGAAAATAGTTCGTAACTATATTCATATGATTCCCGACTGGGGAGGCTCACACCTGTGTGGGTACGCGCAAATCAAACGCACAACAACCCGTTGTGACAGCTAGAAGTGGCTCTGATGTTTCCTCTTTGCGCCAAAAACCAATGATCCGACGTGCTTTGACCACGTTCTTCTACTCTCTTGGCCCTCTTCCTAACACTCGTGAAAACCGAAATTAGTGAAGTGGACTTCTTATAGGCCTTACCACAATTGGTGGGATGTACCTATCATCGGGCGTTTGCCTGTCGCGCCTTGCATGAAGGTCAAGATTAGTCAACGTACGAAGTTGCTACTAGCTTGACGGACAGATGTACGTGCTCATGACCCGAAGGAATAGTGCAGTCTTTC
