# Supplementary material for: How Good Are Indirect Tests at Detecting Recombination in Human mtDNA?
Source: G3 (Bethesda). 2013 Jul 1;3(7):1095–104. doi: 10.1534/g3.113.006510 (PMC3704238; doi:10.1534/g3.113.006510)
Supplement: Supporting Information [file supp_g3.113.006510_FileS2.gz › SequenceData/mtDNA_ratehet&popgrowth/10/3rdbase/Infiles/10_60-new.txt]

33 2284
seq00001   AGCTAGCCACGCGTCATTCAGTTTGTCATCAATGTAATCACTTGTTTTTCGCGAGATACGACTCCATAGCGTTGCGGTACCAGAGTGGTGATCAAGCCATGTGTTATTTCGTATGCACACCTACCGCTTTCACGGGCTGGCGGCAGATAAATCCAACGATGGAGCGACAGCCAAACTTGGTCGACTAGGTGCCTTTCCTATCTTTGAGGCAACGAATGACGAATATTTATCCCCGAAATACCCGCGGTGAGTAGCCGGACATTATTGTTTTAGAGGTACGCGCTGCAGGGATTTCGTATCTCCGGCTGGTAGCGTCTCACGCGGGTTCATTCACTCGCTTGTTATGGCTCTGTCCGAGGTGACAGGTGGGAAACAAAATGGTCTCTTGGGGGTGAAACAGATGGACTAGCGTGTCTCAACCTGTTACCTAGAAATACCTCGACAGATGTGACACTAATTACATTCGATAAATATACGGTGATTCTAGAGGTCAGCCTGCAAGCTCTGGTTTATTATAGCGCGTTCTGTGCTATTGTTGTAGACGTGCAGGGCGGATGTCTCCTTGAAATGCTCTTTTGTAAAGGCTTTAGTGCCAGGCTTCATGCGCCAACCGGTAGCCCGACAATAAAAATCGCTAGGCTCTTGCTCGCGCTGCGATGATCCTCAGAAAGGGTAACCGGGCGCCCACTCGTGTGCGAAGTAGGTTCTAATGCTGCCGATACTCCAAGTTTAAATCGAGAGAACCATAACCAGGAGCGTCGCGCGTTTTTCAGCTTTGTGCAAAAAAGGGGATTTGTAGCGTGCATGAACGTAATATGTCAATAACAAGTACACGCAATATGCTGTATGTGTACCTGGTACACATGGCAGAAAGTCTGCAGAACTGATCACATAGGGAGCCTAAGTAGCGTGCTGCAGGGACGCAGCTATGAGTTTCACCCTAGGTCTACGGACTAAGTAGCCCAAACGACCAACGGTATTAGGCACCTCAGGCCAGCGATGATAGGGTAGAAAGGCGCAAGAATCCGTCCCCTCCCAACAGGCATTACGTAGGAGCTAAAGAAGGCAACCCACGCTAAAGTGGGGCCGTAACCAAAATCGGAAGCACATAGGAAAGGAGATAGCACGAATACCCAACCAGAAGTACATTTTCTCATTGGCCAATGAGTGCCTGCTCGCATAACAATAAAAGTCAGGCCAACCCGTTAGAAGTTTTAAATTGCGAACCTGCCCATTGGGTGCCTCAGCGCTCTCATGGTAACAAATGCGGATCACAACATTGTCGTTACGATTCGAAAAGACGGTGAAAGATACACCGTGGGAGGGGATAATGTGGTTCCACCGGACTGGCAGACCGCGTCTCCACTACTTTAGCATACCATGGCATTCACGAAGCTCGCGCGTGTTCACGAGCGATACCGCAGCAATTCAGAAGCACCGACCGGTCTCGCCAAACGGGGCCGTAGCTTTGCATTGAAGACCCTAAGAGTAAGCAGCAGTCAGTACATACTGAGAATCTATACGGCAGTGTCGATGGCGGCTATTTAACTGATTGGTGTATATGAGTGTCCCCAACACTGGTCTGTTGGTTCAGGCGAGCATGCCGCATGCCGGCTTAGATTGCCGGACTAAACGGTGCGGGGTGTACGTGTCCAACCTTTAAAGTACGGTGTAAATTACGCTTTCTCAATAAAAGTGTTGAGGCCATACTGGACCGCGCGCACCAACCTAATCTGCGTTCTCACTCCATCGCCGCGTTATGCTGCGTATAGGGAATCGGATAGTAGAGCCCTAGAAGGGAATTCTAAGCGTTCAAGAAAAGATGAGGATCCCACGTAAGAGTCTTGCCATCGTCGATCTGTATTGCGGATTTGACTTGCGGGACAATACAAGTGCACTACTATCATACGAGCCTTTGGGACGGGACCTCGTGTGACAGAAGTGAAAGACAACCAGTTCAATTGTGTCGTGCCAACCGAACATAGTACTCACGGTCTTTTAACGGATGACCCACGAGTGTTAGTCTTGCTTGTACCGGATTAGGACTGCAGCTCATTGGATTCAACCGGGTCAAGGATCGCAAATGTACACGTCTCTGGGGATCCAGCACTGGCTACAGTGGCCCTCCCGTTCGTAGCTGGAGGTTACCCCAGGAGTCCGAGGCCAAGCTGAGCGGCCTTACAATACAGGTTTAAGTTACCCGACACTAGATATCATCACGACTACATGATGACGGGGAGAATTTTCGCGTTCGACCGTATGTATATGGATGGTGAGACAGCCA
seq00002   AGCTAGCCACGCGTCATTCAGTTTGTCATCAATGTAATCACTTGTTTTTCGCGAGATACGACTCCATAGCGTTGCGGTACCAGAGTGGTGATCAAGCCATGTGTTATTTCGTATGCACACCTACCGTTTTCACGGGCTGGCGGCAGATAAATCCAACGATGGAGCGACAGCCAAACTTGGTCGACTAGGTGCCTTTCCTATCTTTGAGGCAACGAATGACGAATATTTATCCCCGAAATACCCGCGGTGAGTAGCCGGACATTATTGTTTTAGAGGTACGCGCTGCAGGGATTTCGTATCTCCGGCTGGTAGCGTCTCACGCGGGTTCATTCACTCGCTTGTTATGGCTCTGTCCGAGGTGACAGGTGGGAAACAAAATGGTCTCTTGGGGGTGAAACAGATGGACTAGCGTGTCTCAACCTGTTACCTAGAAATACCTCGACAGATGTGACACTAATTACATTCGATAAATATACGGTGATTCTAGAGGTCAGCCTGCAAGCTCTGGTTTATTATAGCGCGTTCTGTGCTATTGTTGTAGACGTGCAGGGCGGATGTCTCCTTGAAATGCTCTTTTGTAAAGGCTTTAGTGCCAGGCTTCATGCGCCAACCGGTAGCCCGACAATAAAAATCGCTAGGCTCTTGCTCGCGCTGCGATGATCCTCAGAAAGGGTAACCGGGCGCCCACTCGTGTGCGAAGTAGGTTCTAATGCTGCCGATACTCCAAGTTTAAATCGAGAGAACCATAACCAGGAGCGTCGCGCGTTTTTCAGCTTTGTGCAAAAAAGGGGATTTGTAGCGTGCATGAACGTAATATGTCAATAACAAGTACACGCAATATGCTGTATGTGTACCTGGTACACATGGCAGAAAGTCTGCAGAACTGATCACATAGGGAGCCTAAGTAGCGTGCTGCAGGGACGCAGCTATGAGTTTCACCCTAGGTCTACGGACTAAGTAGCCCAAACGACCAACGGTATTAGGCACCTCAGGCCAGCGATGATAGGGTAGAAAGGCGCAAGAATCCGTCCCCTCCCAACAGGCATTACGTAGGATCTAAAGAAGGCAACCCACGCTAAAGTGGGGCCGTAACCAAAATCGGAAGCACATAGGAAAGGAGATAGCACGAATACCCAACCAGAAGTACATTTTCTCATTGGCCAATGAGTGCCTGCTCGCATAACAATAAAAGTCAGGCCAACCCGTTAGAAGTTTTAAATTGCGAACCTGCCCATTGGGTGCCTCAGCGCTCTCATGGTAACAAATGCGGATCACAACATTGTCGTTACGATTCGAAAAGACGGTGAAAGATACACCGTGGGAGGGGATAATGTGGTTCCACCGGACTGGCAGACCGCGTCTCCACTACTTTAGCATACCATGGCATTCACGAAGCTCGCGCGTGTTCACGAGCGATACCGCAGCAATTCAGAAGCACCGACCGGTCTCGCCAAACGGGGCCGTAGCTTTGCATTGAAGACCCTAAGAGTAAGCAGCAGTCAGTACATACTGAGAATCTATACGGCAGTGTCGATGGCGGCTATTTAACTGATTGGTGTATATGAGTGTCCCCAACACTGGTCTGTTGGTTCAGGCGAGCATGCCGCATGCCGGCTTAGATTGCCGGACTAAACGGTGCGGGGTGTACGTGTCCAACCTTTAAAGTACGGTGTAAATTACGCTTTCTCAATAAAAGTGTTGAGGCCATACTGGACCGCGCGCACCAACCTAATCTGCGTTCTCACTCCATCGCCGCGTTATGCTGCGTATAGGGAATCGGATAGTAGAGCCCTAGAAGGGAATTCTAAGCGTTCAAGAAAAGATGAGGATCCCACGTAAGAGTCTTGCCATCGTCGATCTGTATTGCGGATTTGACTTGCGGGACAATACAAGTGCACTACTATCATACGAGCCTTTGGGACGGGACCTCGTGTGACAGAAGTGAAAGACAACCAGTTCAATTGTGTCGTGCCAACCGAACATAGTACTCACGGTCTTTTAACGGATGACCCACGAGTGTTAGTCTTGCTTGTACCGGATTAGGACTGCAGCTCATTGGATTCAACCGGGTCAAGGATCGCAAATGTACACGTCTCTGGGGATCCAGCACTGGCTACAGTGGCCCTCCCGTTCGTAGCTGGAGGTTACCCCAGGAGTCCGAGGCCAAGCTGAGCGGCCTTACAATACAGGTTTAAGTTACCCGACACTAGATATCATCACGACTACATGATGACGGGGAGAATTTTCGCGTTCGACCGTATGTATATGGATGGTGAGACAGCCA
seq00003   AGCTAGCCACGCGTCATTCAGTTTGTCATCAATGTAATCACTTGTTTTTCGCGAGATACGACTCCATAGCGTTGCGGTACCAGAGTGGTGATCAAGCCATGTGTTATTTCGTATGCACACCTACCGCTTTCACGGGCCGGCGGCAGATAAATCCAACGATGGAGCGACAGCCAAACTTGGTCGACTAGGTGCCTTTCCTATCTTTGAGGCAACGAATGACGAATATTTATCCCCGAAATACCCGCGGTGAGTAGCCGGACATTATTGTTTTAGAGGTACGCGCTGCAGGGATTTCGTATCTCCGGCTGGTAGCGTCTCACGCGGGTTCATTCACTCGCTTGTTATGGCTCTGTCCGAGGTGACAGGTGGGAAACAAAATGGTCTCTTGGGGGTGAAACAGATGGACTAGCGTGTCTCAACCTGTTACCTAGAAATACCTCGACAGATGTGACACTAATTACATTCGATAAATATACGGTGATTCTAGAGGTCAGCCTGCAAGCTCTGGTTTATTATAGCGCGTTCTGTGCTATTGTTGTAGACGTGCAGGGCGGATGTCTCCTTGAAATGCTCTTTTGTAAAGGCTTTAGTGCCAGGCTTCATGCGCCAACCGGTAGCCCGACAATAAAAATCGCTAGGCTCTTGCTCGCGCTGCGATGATCCTCAGAAAGGGTAACCGGGCGCCCACTCGTGTGCGAAGTAGGTTCTAATGCTGCCGATACTCCAAGTTTAAATCGAGAGAACCATAACCAGGAGCGTCGCGCGTTTTTCAGCTTTGTGCAAAAAAGGGGATTTGTAGCGTGCATGAACGTAATATGTCAATAACAAGTACACGCAATATGCTGTATGTGTACCTGGTACACATGGCAGAAAGTCTGCAGAACTGATCACATAGGGAGCCTAAGTAGCGTGCTGCAGGGACGCAGCTATGAGTTTCACCCTAGGTCTACGGACTAAGTAGCCCAAACGACCAACGGTATTAGGCACCTCAGGCCAGCGATGATAGGGTAGAAAGGCGCAAGAATCCGTCCCCTCCCAACAGGCATTACGTAGGAGCTAAAGAAGGCAACCCACGCTAAAGTGGGGCCGTAACCAAAATCGGAAGCACATAGGAAAGGAGATAGCACGAATACCCAACCAGAAGTACATTTTCTCATTGGCCAATGAGTGCCTGCTCGCATAACAATAAAAGTCAGGCCAACCCGTTAGAAGTTTTAAATTGCGAACCTGCCCATTGGGTGCCTCAGCGCTCTCATGGTAACAAATGCGGATCACAACATTGTCGTTACGATTCGAAAAGACGGTGAAAGATACACCGTGGGAGGGGATAATGTGGTTCCACCGGACTGGCAGACCGCGTCTCCACTACTTTAGCATACCATGGCATTCACGAAGCTCGCGCGTGTTCACGAGCGATACCGCAGCAATTCAGAAGCACCGACCGGTCTCGCCAAACGGGGCCGTAGCTTTGCATTGAAGACCCTAAGAGTAAGCAGCAGTCAGTACATACTGAGAATCTATACGGCAGTGTCGATGGCGGCTATTTAACTGATTGGTGTATATGAGTGTCCCCAACACTGGTCTGTTGGTTCAGGCGAGCATGCCGCATGCCGGCTTAGATTGCCGGACTAAACGGTGCGGGGTGTACGTGTCCAACCTTTAAAGTACGGTGTAAATTACGCTTTCTCAATAAAAGTGTTGAGGCCATACTGGACCGCGCGCACCAACCTAATCTGCGTTCTCACTCCATCGCCGCGTTATGCTGCGTATAGGGAATCGGATAGTAGAGCCCTAGAAGGGAATTCTAAGCGTTCAAGAAAAGATGAGGATCCCACGTAAGAGTCTTGCCATCGTCGATCTGTATTGCGGATTTGACTTGCGGGACAATACAAGTGCACTACTATCATACGAGCCTTTGGGACGGGACCTCGTGTGACAGAAGTGAAAGACAACCAGTTCAATTGTGTCGTGCCAACCGAACATAGTACTCACGGTCTTTTAACGGATGACCCACGAGTGTTAGTCTTGCTTGTACCGGATTAGGACTGCAGCTCATTGGATTCAACCGGGTCAAGGATCGCAAATGTACACGTCTCTGGGGATCCAGCACTGGCTACAGTGGCCCTCCCGTTCGTAGCTGGAGGTTACCCCAGGAGTCCGAGGCCAAGCTGAGCGGCCTTACAATACAGGTTTAAGTTACCCGACACTAGATATCATCACGACTACATGATGACGGGGAGAATTTTCGCGTTCGACCGTATGTATATGGATGGTGAGACAGCCA
seq00004   AGCTAGCCACGCGTCATTCAGTTTGTCATCAAGGTAATCACTTGTTTTTCGCGAGATACGACTCCATAGCGTTGCGGTACCAGAGTGGTGATCAAGCCATGTGTTATTTCGTATGCACACCTACCGCTTTCACGGGCCGGCGGCAGATAAATCCAACGATGGAGCGACAGCCAAACTTGGTCGACTAGGTGCCTTTCCTATCTTTGAGGCAACGAATGACGAATATTTATCCCCGAAATACCCGCGGTGAGTAGCCGGACATTATTGTTTTAGAGGTACGCGCTGCAGGGATTTCGTATCTCCGGCTGGTAGCGTCTCACGCGGGTTCATTCACTCGCTTGTTATGGCTCTGTCCGAGGTGACAGGTGGGAAACAAAATGGTCTCTTGGGGGTGAAACAGATGGACTAGCGTGTCTCAACCTGTTACCTAGAAATACCTCGACAGATGTGACACTAATTACATTCGATAAATATACGGTGATTCTAGAGGTCAGCCTGCAAGCTCTGGTTTATTATAGCGCGTTCTGTGCTATTGTTGTAGACGTGCAGGGCGGATGTCTCCTTGAAATGCTCTTTTGTAAAGGCTTTAGTGCCAGGCTTCATGCGCCAACCGGTAGCCCGACAATAAAAATCGCTAGGCTCTTGCTCGCGCTGCGATGATCCTCAGAAAGGGTAACCGGGCGCCCACTCGTGTGCGAAGTAGGTTCTAATGCTGCCGATACTCCAAGTTTAAATCGAGAGAACCATAACCAGGAGCGTCGCGCGTTTTTCAGCTTTGTGCAAAAAAGGGGATTTGTAGCGTGCATGAACGTAATATGTCAATAACAAGTACACGCAATATGCTGTATGTGTACCTGGTACACATGGCAGAAAGTCTGCAGAACTGATCACATAGGGAGCCTAAGTAGCGTGCTGCAGGGACGCAGCTATGAGTTTCACCCTAGGTCTACGGACTAAGTAGCCCAAACGACCAACGGTATTAGGCACCTCAGGCCAGCGATGATAGGGTAGAAAGGCGCAAGAATCCGTCCCCTCCCAACAGGCATTACGTAGGAGCTAAAGAAGGCAACCCACGCTAAAGTGGGGCCGTAACCAAAATCGGAAGCACATAGGAAAGGAGATAGCACGAATACCCAACCAGAAGTACATTTTCTCATTGGCCAATGAGTGCCTGCTCGCATAACAATAAAAGTCAGGCCAACCCGTTAGAAGTTTTAAATTGCGAACCTGCCCATTGGGTGCCTCAGCGCTCTCATGGTAACAAATGCGGATCACAACATTGTCGTTACGATTCGAAAAGACGGTGAAAGATACACCGTGGGAGGGGATAATGTGGTTCCACCGGACTGGCAGACCGCGTCTCCACTACTTTAGCATACCATGGCATTCACGAAGCTCGCGCGTGTTCACGAGCGATACCGCAGCAATTCAGAAGCACCGACCGGTCTCGCCAAACGGGGCCGTAGCTTTGCATTGAAGACCCTAAGAGTAAGCAGCAGTCAGTACATACTGAGAATCTATACGGCAGTGTCGATGGCGGCTATTTAACTGATTGGTGTATATGAGTGTCCCCAACACTGGTCTGTTGGTTCAGGCGAGCATGCCGCATGCCGGCTTAGATTGCCGGACTAAACGGTGCGGGGTGTACGTGTCCAACCTTTAAAGTACGGTGTAAATTACGCTTTCTCAATAAAAGTGTTGAGGCCATACTGGACCGCGCGCACCAACCTAATCTGCGTTCTCACTCCATCGCCGCGTTATGCTGCGTATAGGGAATCGGATAGTAGAGCCCTAGAAGGGAATTCTAAGCGTTCAAGAAAAGATGAGGATCCCACGTAAGAGTCTTGCCATCGTCGATCTGTATTGCGGATTTGACTTGCGGGACAATACAAGTGCACTACTATCATACGAGCCTTTGGGACGGGACCTCGTGTGACAGAAGTGAAAGACAACCAGTTCAATTGTGTCGTGCCAACCGAACATAGTACTCACGGTCTTTTAACGGATGACCCACGAGTGTTAGTCTTGCTTGTACCGGATTAGGACTGCAGCTCATTGGATTCAACCGGGTCAAGGATCGCAAATGTACACGTCTCTGGGGATCCAGCACTGGCTACAGTGGCCCTCCCGTTCGTAGCTGGAGGTTACCCCAGGAGTCCGAGGCCAAGCTGAGCGGCCTTACAATACAGGTTTAAGTTACCCGACACTAGATATCATCACGACTACATGATGACGGGGAGAATTTTCGCGTTCGACCGTATGTATATGGATGGTGAGACAGCCA
seq00005   AGCTAGCCACGCGTCATTCAGTTTGTCATCAATGTAATCACTTGTTTTTCGCGAGATACGACTCCATAGCGTTGCGGTACCAGAGTGGTGATCAAGCCATGTGTTATTTCGTATGCACACCTACCGCTTTCACGGGCTGGCGGCAGATAAATCCAACGATGGAGCGACAGCCAAACTTGGTCGACTAGGTGCCTTTCCTATCTTTGAGGCAACGAATGACGAATATTTATCCCCGAAATACCCGCGGTGAGTAGCCGGACATTATTGTTTTAGAGGTACGCGCTGCAGGGATTTCGTATCTCCGGCTGGTAGCGTCTCACGCGGGTTCATTCACTCGCTTGTTATGGCTCTGTCCGAGGTGACAGGTGGGAAACAAAATGGTCTCTTGGGGGTGAAACAGATGGACTAGCGTGTCTCAACCTGTTACCTAGAAATACCTCGACAGATGTGACACTAATTACATTCGATAAATATACGGTGATTCTAGAGGTCAGCCTGCAAGCTCTGGTTTATTATAGCGCGTTCTGTGCTATTGTTGTAGACGTGCAGGGCGGATGTCTCCTTGAAATGCTCTTTTGTAAAGGCTTTAGTGCCAGGCTTCATGCGCCAACCGGTAGCCCGACAATAAAAATCGCTAGGCTCTTGCTCGCGCTGCGATGATCCTCAGAAAGGGTAACCGGGCGCCCACTCGTGTGCGAAGTAGGTTCTAATGCTGCCGATACTCCAAGTTTAAATCGAGAGAACCATAACCAGGAGCGTCGCGCGTTTTTCAGCTTTGTGCAAAAAAGGGGATTTGTAGCGTGCATGAACGTAATATGTCAATAACAAGTACACGCAATATGCTGTATGTGTACCTGGTACACATGGCAGAAAGTCTGCAGAACTGATCACATAGGGAGCCTAAGTAGCGTGCTGCAGGGACGCAGCTATGAGTTTCACCCTAGGTCTACGGACTAAGTAGCCCAAACGACCAACGGTATTAGGCACCTCAGGCCAGCGATGATAGGGTAGAAAGGCGCAAGAATCCGTCCCCTCCCAACAGGCATTACGTAGGAGCTAAAGAAGGCAACCCACGCTAAAGTGGGGCCGTAACCAAAATCGGAAGCACATAGGAAAGGAGATAGCACGAATACCCAACCAGAAGTACATTTTCTCATTGGCCAATGAGTGCCTGCTCGCATAACAATAAAAGTCAGGCCAACCCGTTAGAAGTTTTAAATTGCGAACCTGCCCATTGGGTGCCTCAGCGCTCTCATGGTAACAAATGCGGATCACAACATTGTCGTTACGATTCGAAAAGACGGTGAAAGATACACCGTGGGAGGGGATAATGTGGTTCCACCGGACTGGCAGACCGCGTCTCCACTACTTTAGCATACCATGGCATTCACGAAGCTCGCGCGTGTTCACGAGCGATACCGCAGCAATTCAGAAGCACCGACCGGTCTCGCCAAACGGGGCCGTAGCTTTGCATTGAAGACCCTAAGAGTAAGCAGCAGTCAGTACATACTGAGAATCTATACGGCAGTGTCGATGGCGGCTATTTAACTGATTGGTGTATATGAGTGTCCCCAACACTGGTCTGTTGGTTCAGGCGAGCATGCCGCATGCCGGCTTAGATTGCCGGACTAAACGGTGCGGGGTGTACGTGTCCAACCTTTAAAGTACGGTGTAAATTACGCTTTCTCAATAAAAGTGTTGAGGCCATACTGGACCGCGCGCACCAACCTAATCTGCGTTCTCACTCCATCGCCGCGTTATGCTGCGTATAGGGAATCGGATAGTAGAGCCCTAGAAGGGAATTCTAAGCGTTCAAGAAAAGATGAGGATCCCACGTAAGAGTCTTGCCATCGTCGATCTGTATTGCGGATTTGACTTGCGGGACAATACAAGTGCACTACTATCATACGAGCCTTTGGGACGGGACCTCGTGTGACAGAAGTGAAAGACAACCAGTTCAATTGTGTCGTGCCAACCGAACATAGTACTCACGGTCTTTTAACGGATGACCCACGAGTCTTAGTCTTGCTTGTACCGGATTAGGACTGCAGCTCATTGGATTCAACCGGGTCAAGGATCGCAAATGTACACGTCTCTGGGGATCCAGCACTGGCTACAGTGGCCCTCCCGTTCGTAGCTGGAGGTTACCCCAGGAGTCCGAGGCCAAGCTGAGCGGCCTTACAATACAGGTTTAAGTTACCCGACACTAGATATCATCACGACTACATGATGACGGGGAGAATTTTCGCGTTCGACCGTATGTATATGGATGGTGAGACAGCCA
seq00006   AGCTAGCCACGCGTCATTCAGTTTGTCATCAATGTAATCACTTGTTTTTCGCGAGATACGACTCCATAGCGTTGCGGTACCAGAGTGGTGATCAAGCCATGTGTTATTTCGTATGCACACCTACCGCTTTCACGGGCTGGCGGCAGATAAATCCAACGATGGAGCGACAGCCAAACTTGGTCGACTAGGTGCCTTTCCTATCTTTGAGGCAACGAATGACGAATATTTATCCCCGAAATACCCGCGGTGAGTAGCCGGACATTATTGTTTTAGAGGTACGCGCTGCAGGGATTTCGTATCTCCGGCTGGTAGCGTCTCACGCGGGTTCATTCACTCGCTTGTTATGGCTCTGTCCGAGGTGACAGGTGGGAAACAAAATGGTCTCTTGGGGGTGAAACAGATGGACTAGCGTGTCTCAACCTGTTACCTAGAAATACCTCGACAGATGTGACACTAATTACATTCGATAAATATACGGTGATTCTAGAGGTCAGCCTGCAAGCTCTGGTTTATTATAGCGCGTTCTGTGCTATTGTTGTAGACGTGCAGGGCGGATGTCTCCTTGAAATGCTCTTTTGTAAAGGCTTTAGTGCCAGGCTTCATGCGCCAACCGGTAGCCCGACAATAAAAATCGCTAGGCTCTTGCTCGCGCTGCGATGATCCTCAGAAAGGGTAACCGGGCGCCCACTCGTGTGCGAAGTAGGTTCTAATGCTGCCGATACTCCAAGTTTAAATCGAGAGAACCATAACCAGGAGCGTCGCGCGTTTTTCAGCTTTGTGCAAAAAAGGGGATTTGTAGCGTGCATGAACGTAATATGTCAATAACAAGTACACGCAATATGCTGTATGTGTACCTGGTACACATGGCAGAAAGTCTGCAGAACTGATCACATAGGGAGCCTAAGTAGCGTGCTGCAGGGACGCAGCTATGAGTTTCACCCTAGGTCTACGGACTAAGTAGCCCAAACGACCAACGGTATTAGGCACCTCAGGCCAGCGATGATAGGGTAGAAAGGCGCAAGAATCCGTCCCCTCCCAACAGGCATTACGTAGGAGCTAAAGAAGGCAACCCACGCTAAAGTGGGGCCGTAACCAAAATCGGAAGCACATAGGAAAGGAGATAGCACGAATACCCAACCAGAAGTACATTTTCTCATTGGCCAATGAGTGCCTGCTCGCATAACAATAAAAGTCAGGCCAACCCGTTAGAAGTTTTAAATTGCGAACCTGCCCATTGGGTGCCTCAGCGCTCTCATGGTAACAAATGCGGATCACAACATTGTCGTTACGATTCGAAAAGACGGTGAAAGATACACCGTGGGAGGGGATAATGTGGTTCCACCGGACTGGCAGACCGCGTCTCCACTACTTTAGCATACCATGGCATTCACGAAGCTCGCGCGTGTTCACGAGCGATACCGCAGCAATTCAGAAGCACCGACCGGTCTCGCCAAACGGGGCCGTAGCTTTGCATTGAAGACCCTAAGAGTAAGCAGCAGTCAGTACATACTGAGAATATATACGGCAGTGTCGATGGCGGCTATTTAACTGATTGGTGTATATGAGTGTCCCCAACACTGGTCTGTTGGTTCAGGCGAGCATGCCGCATGCCGGCTTAGATTGCCCGACTAAACGGTGCGGGGTGTACGTGTCCAACCTTTAAAGTACGGTGTAAATTACGCTTTCTCAATAAAAGTGTTGAGGCCATACTGGACCGCGCGCACCAACCTAATCTGCGTTCTCACTCCATCGCCGCGTTATGCTGCGTATAGGGAATCGGATAGTAGAGCCCTAGAAGGGAATTCTAAGCGTTCAAGAAAAGATGAGGATCCCACGTAAGAGTCTTGCCATCGTCGATCTGTATTGCGGATTTGACTTGCGGGACAATACAAGTGCACTACTATCATACGAGCCTTTGGGACGGGACCTCGTGTGACAGAAGTGAAAGACAACCAGTTCAATTGTGTCGTGCCAACCGAACATAGTACTCACGGTCTTTTAACGGATGACCCACGAGTCTTAGTCTTGCTTGTACCGGATTAGGACTGCAGCTCATTGGATTCAACCGGGTCAAGGATCGCAAATGTACACGTCTCTGGGGATCCAGCACTGGCTACAGTGGCCCTCCCGTTCGTAGCTGGAGGTTACCCCAGGAGTCCGAGGCCAAGCTGAGCGGCCTTACAATACAGGTTTAAGTTACCCGACACTAGATATCATCACGACTACATGATGACGGGGAGAATTTTCGCGTTCGACCGTATGTATATGGATGGTGAGACAGCCA
seq00007   AGCTAGCCACGCGTCATTCAGTTTGTCATCAATGTAATCACTTGTTTTTCGCGAGATACGACTCCATAGCGTTGCGGTACCAGAGTGGTGATCAAGCCATGTGTTATTTCGTATGCACACCTACCGTTTTCACGGGCTGGCGGCAGATAAATCCAACGATGGAGCGACAGCCAAACTTGGTCGACTAGGTGCCTTTCCTATCTTTGAGGCAACGAATGACGAATATTTATCCCCGAAATACCCGCGGTGAGTAGCCGGACATTATTGTTTTAGAGGTACGCGCTGCAGGAATTTCGTATCTCCGGCTGGTAGCGTCTCACGCGGGTTCATTCACTCGCTTGTTATGGCTCTGTCCGAGGTGACAGGTGGGAAACAAAATGGTCTCTTGGGGGTGAAACAGATGGACTAGCGTGTCTCAACCTGTTACCTAGAAATACCTCGACAGATGTGACACTAATTACATTCGATAAATATACGGTGATTCTAGAGGTCAGCCTGCAAGCTCTGGTTTATTATAGCGCGTTCTGTGCTATTGTTGTAGACGTGCAGGGCGGATGTCTCCTTGAAATGCTCTTTTGTAAAGGCTTTAGTGCCAGGCTTCATGCGCCAACCGGTAGCCCGACAATAAAAATCGCTAGGCTCTTGCTCGCGCTGCGATGATCCTCAGAAAGGGTAACCGGGCGCCCACTCGTGTGCGAAGTAGGTTCTAATGCTGCCGATACTCCAAGTTTAAATCGAGAGAACCATAACCAGGAGCGTCGCGCGTTTTTCAGCTTTGTGCAAAAAAGGGGATTTGTAGCGTGCATGAACGTAATATGTCAATAACAAGTACACGCAATATGCTGTATGTGTACCTGGTACACATGGCAGAAAGTCTGCAGAACTGATCACATAGGGAGCCTAAGTAGCGTGCTGCAGGGACGCAGCTATGAGTTTCACCCTAGGTCTACGGACTAAGTAGCCCAAACGACCAACGGTATTAGGCACCTCAGGCCAGCGATGATAGGGTAGAAAGGCGCAAGAATCCGTCCCCTCCCAACAGGCATTACGTAGGAGCTAAAGAAGGCAACCCACGCTAAAGTGGGGCCGTAACCAAAATCGGAAGCACATAGGAAAGGAGATAGCACGAATACCCAACCAGAAGTACATTTTCTCATTGGCCAATGAGTGCCTGCTCGCATAACAATAAAAGTCAGGCCAACCCGTTAGAAGTTTTAAATTGCGAACCTGCCCATTGGGTGCCTCAGCGCTCTCATGGTAACAAATGCGGATCACAACATTGTCGTTACGATTCGAAAAGACGGTGAAAGATACACCGTGGGAGGGGATAATGTGGTTCCACCGGACTGGCAGCCCGCGTCTCCACTACTTTAGCATACCATGGCATTCACGAAGCTCGCGCGTGTTCACGAGCGATACCGCAGCAATTCAGAAGCACCGACCGGTCTCGCCAAACGGGGCCGTAGCTTTGCATTGAAGACCCTAAGAGTAAGCAGCAGTCAGTACATACTGAGAATCTATACGGCAGTGTCGATGGCGGCTATTTAACTGATTGGTGTATATGAGTGTCCCCAACACTGGTCTGTTGGTTCAGGCGAGCATGCCGCATGCCGGCTTAGATTGCCGGACTAAACGGTGCGGGGTGTACGTGTCCAACCTTTAAAGTACGGTGTAAATTACGCTTTCTCAATAAAAGTGTTGAGGCCATACTGGACCGCGCGCACCAACCTAATCTGCGTTCTCACTCCATCGCCGCGTTATGCTGCGTATAGGGAATCGGATAGTAGAGCCCTAGAAGGGAATTCTAAGCGTTCAAGAAAAGATGAGGATCCCACGTAAGAGTCTTGCCATCGTCGATCTGTATTGCGGATTTGACTTGCGGGACAATACAAGTGCACTACTATCATACGAGCCTTTGGGACGGGACCTCGTGTGACAGAAGTGAAAGACAACCAGTTCAATTGTGTCGTGCCAACCGAACATAGTACTCACGGTCTTTTAACGGATGACCCACGAGTGTTAGTCTTGCTTGTACCGGATTAGGACTGCAGCTCATTGGATTCAACCGGGTCAAGGAGCGCAAATGTACACGTCTCTGGGGATCCAGCACTGGCTACAGTGGCCCTCCCGTTCGTAGCTGGAGGTTACCCCAGGAGTCCGAGGCCAAGCTGAGCGGCCTTACAATACAGGTTTAAGTTACCCGACACTAGATATCATCACGACTACATGATGACGGGGAGAATTTTCGCGTTCGACCGTATGTATATGGATGGTGAGACAGCCA
seq00008   AGCTAGCCACGCGTCATTCAGTTTGTCATCAATGTAATCACTTGTTTTTCGCGAGATACGACTCCATAGCGTTGCGGTACCAGAGTGGTGATCAAGCCATGTGTTATTTCGTATGCACACCTACCGTTTTCACGGGCTGGCGGCAGATAAATCCAACGATGGAGCGACAGCCAAACTTGGTCGACTAGGTGCCTTTCCTATCTTTGAGGCAACGAATGACGAATATTTATCCCCGAAATACCCGCGGTGAGTAGCCGGACATTATTGTTTTAGAGGTACGCGCTGCAGGAATTTCGTATCTCCGGCTGGTAGCGTCTCACGCGGGTTCATTCACTCGCTTGTTATGGCTCTGTCCGAGGTGACAGGTGGGAAACAAAATGGTCTCTTGGGGGTGAAACAGATGGACTAGCGTGTCTCAACCTGTTACCTAGAAATACCTCGACAGATGTGACACTAATTACATTCGATAAATATACGGTGATTCTAGAGGTCAGCCTGCAAGCTCTGGTTTATTATAGCGCGTTCTGTGCTATTGTTGTAGACGTGCAGGGCGGATGTCTCCTTGAAATGCTCTTTTGTAAAGGCTTTAGTGCCAGGCTTCATGCGCCAACCGGTAGCCCGACAATAAAAATCGCTAGGCTCTTGCTCGCGCTGCGATGATCCTCAGAAAGGGTAACCGGGCGCCCACTCGTGTGCGAAGTAGGTTCTAATGCTGCCAATACTCCAAGTTTAAATCGAGAGAACCATAACCAGGAGCGTCGCGCGTTTTTCAGCTTTGTGCAAAAAAGGGGATTTGTAGCGTGCATGAACGTAATATGTCAATAACAAGTACACGCAATATGCTGTATGTGTACCTGGTACACATGGCAGAAAGTCTGCAGAACTGATCACATAGGGAGCCTAAGTAGCGTGCTGCAGGGACGCAGCTATGAGTTTCACCCTAGGTCTACGGACTAAGTAGCCCAAACGACCAACGGTATTAGGCACCTCAGGCCAGCGATGATAGGGTAGAAAGGCGCAAGAATCCGTCCCCTCCCAACAGGCATTACGTAGGAGCTAAAGAAGGCAACCCACGCTAAAGTGGGGCCGTAACCAAAATCGGAAGCACATAGGAAAGGAGATAGCACGAATACCCAACCAGAAGTACATTTTCTCATTGGCCAATGAGTGCCTGCTCGCATAACAATAAAAGTCAGGCCAACCCGTTAGAAGTTTTAAATTGCGAACCTGCCCATTGGGTGCCTCAGCGCTCTCATGGTAACAAATGCGGATCACAACATTGTCGTTACGATTCGAAAAGACGGTGAAAGATACACCGTGGGAGGGGATAATGTGGTTCCACCGGACTGGCAGCCCGCGTCTCCACTACTTTAGCATACCATGGCATTCACGAAGCTCGCGCGTGTTCACGAGCGATACCGCAGCAATTCAGAAGCACCGACCGGTCTCGCCAAACGGGGCCGTAGCTTTGCATTGAAGACCCTAAGAGTAAGCAGCAGTCAGTACATACTGAGAATCTATACGGCAGTGTCGATGGCGGCTATTTAACTGATTGGTGTATATGAGTGTCCCCAACACTGGTCTGTTGGTTCAGGCGAGCATGCCGCATGCCGGCTTAGATTGCCGGACTAAACGGTGCGGGGTGTACGTGTCCAACCTTTAAAGTACGGTGTAAATTACGCTTTCTCAATAAAAGTGTTGAGGCCATACTGGACCGCGCGCACCAACCTAATCTGCGTTCTCACTCCATCGCCGCGTTATGCTGCGTATAGGGAATCGGATAGTAGAGCCCTAGAAGGGAATTCTAAGCGTTCAAGAAAAGATGAGGATCCCACGTAAGAGTCTTGCCATCGTCGATCAGTATTGCGGATTTGACTTGCGGGACAATACAAGTGCACTACTATCATACGAGCCTTTGGGACGGGACCTCGTGTGACAGAAGTGAAAGACAACCAGTTCAATTGTGTCGTGCCAACCGAACATAGTACTCACGGTCTTTTAACGGATGACCCACGAGTGTTAGTCTTGCTTGTACCGGATTAGGACTGCAGCTCATTGGATTCAACCGGGTCAAGGAGCGCAAATGTACACGTCTCTGGGGATCCAGCACTGGCTACAGTGGCCCTCCCGTTCGTAGCTGGAGGTTACCCCAGGAGTCCGAGGCCAAGCTGAGCGGCCTTACAATACAGGTTTAAGTTACCCGACACTAGATATCATCACGACTACATGATGACGGGGAGAATTTTCGCGTTCGACCGTATGTATATGGATGGTGAGACAGCCA
seq00009   AGCTAGCCACGCGTCATTCAGTTTGTCATCAATGTAATCACTTGTTTTTCGCGAGATACGACTCCATAGCGTTGCGGTACCAGAGTGGTGATCAAGCCATGTGTTATTTCGTATGCACACCTACCGTTTTCACGGGCTGGCGGCAGATAAATCCAACGATGGAGCGACAGCCAAACTTGGTCGACTAGGTGCCTTTCCTATCTTTGAGGCAACGAATGACGAATATTTATCCCCGAAATACCCGCGGTGAGTAGCCGGACATTATTGTTTTAGAGGTACGCGCTGCAGGGATTTCGTATCTCCGGCTGGTAGCGTCTCACGCGGGTTCATTCACTCGCTTGTTATGGCTCTGTCCGAGGTGACAGGTGGGAAACAAAATGGTCTCTTGGGGGTGAAACAGATGGACTAGCGTGTCTCAACCTGTTACCTAGAAATACCTCGACAGATGTGACACTAATTACATTCGATAAATATACGGTGATTCTAGAGGTCAGCCTGCAAGCTCTGGTTTATTATAGCGCGTTCTGTGCTATTGTTGTAGACGTGCAGGGCGGATGTCTCCTTGAAATGCTCTTTTGTAAAGGCTTTAGTGCCAGGCTTCATGCGCCAACCGGTAGCCCGACAATAAAAATCGCTAGGCTCTTGCTCGCGCTGCGATGATCCTCAGAAAGGGTAACCGGGCGCCCACTCGTGTGCGAAGTAGGTTCTAATGCTGCCGATACTCCAAGTTTAAATCGAGAGAACCATAACCAGGAGCGTCGCGCGTTTTTCAGCTTTGTGCAAAAAAGGGGATTTGTAGCGTGCATGAACGTAATATGTCAATAACAAGTACACGCAATATGCTGTATGTGTACCTGGTACACATGGCAGAAAGTCTGCAGAACTGATCACATAGGGAGCCTAAGTAGCGTGCTGCAGGGACGCAGCTATGAGTTTCACCCTAGGTCTACGGACTAAGTAGCCCAAACGACCAACGGTATTAGGCACCTCAGGCCAGCGATGATAGGGTAGAAAGGCGCAAGAATCCGTCCCCTCCCAACAGGCATTACGTAGGATCTAAAGAAGGCAACCCACGCTAAAGTGGGGCCGTAACCAAAATCGGAAGCACATAGGAAAGGAGATAGCACGAATACCCAACCAGAAGTACATTTTCTCATTGGCCAATGAGTGCCTGCTCGCATAACAATAAAAGTCAGGCCAACCCGTTAGAAGTTTTAAATTGCGAACCTGCCCATTGGGTGCCTCAGCGCTCTCATGGTAACAAATGCGGATCACAACATTGTCGTTACGATTCGAAAAGACGGTGAAAGATACACCGTGGGAGGGGATAATGTGGTTCCACCGGACTGGCAGACCGCGTCTCCACTACTTTAGCATACCATGGCATTCACGAAGCTCGCGCGTGTTCACGAGCGATACCGCAGCAATTCAGAAGCACCGACCGGTCTCGCCAAACGGGGCCGTAGCTTTGCATTGAAGACCCTAAGAGTAAGCAGCAGTCAGTACATACTGAGAATCTATACGGCAGTGTCGATGGCGGCTATTTAACTGATTGGTGTATATGAGTGTCCCCAACACTGGTCTGTTGGTTCAGGCGAGCATGCCGCATGCCGGCTTAGATTGCCGGACTAAACGGTGCGGGGTGTACGTGTCCAACCTTTAAAGTACGGTGTAAATTACGCTTTCTCAATAAAAGTGTTGAGGCCATACTGGACCGCGCGCACCAACCTAATCTGCGTTCTCACTCCATCGCCGCGTTATGCTGCGTATAGGGAATCGGATAGTAGAGCCCTAGAAGGGAATTCTAAGCGTTCAAGAAAAGATGAGGATCCCACGTAAGAGTCTTGCCATCGTCGATCTGTATTGCGGATTTGACTTGCGGGACAATACAAGTGCACTACTATCATACGAGCCTTTGGGACGGGACCTCGTGTGACAGAAGTGAAAGACAACCAGTTCAATTGTGTCGTGCCAACCGAACATAGTACTCACGGTCTTTTAACGGATGACCCACGAGTGTTAGTCTTGCTTGTACCGGATTAGGACTGCAGCTCATTGGATTCAACCGGGTCAAGGATCGCAAATGTACACGTCTCTGGGGATCCAGCACTGGCTACAGTGGCCCTCCCGTTCGTAGCTGGAGGTTACCCCAGGAGTCCGAGGCCAAGCTGAGCGGCCTTACAATACAGGTTTAAGTTACCCGACACTAGATATCATCACGACTACATGATGACGGGGAGAATTTTCGCGTTCGACCGTATGTATATGGATGGTGAGACAGCCA
seq00010   AGCTAGCCACGCGTCATTCAGTTTGTCATCAATGTAATCACTTGTTTTTCGCGAGATACGACTCCATAGCGTTGCGGTACCAGAGTGGTGATCAAGCCATGTGTTATTTCGTATGCACACCTACCGCTTTCACGGGCTGGCGGCAGATAAATCCAACGATGGAGCGACAGCCAAACTTGGTCGACTAGGTGCCTTTCCTATCTTTGAGGCAACGAATGACGAATATTTATCCCCGAAATACCCGCGGTGAGTAGCCGGACATTATTGTTTTAGAGGTACGCGCTGCAGGGATTTCGTATCTCCGGCTGGTAGCGTCTCACGCGGGTTCATTCACTCGCTTGTTATGGCTCTGTCCGAGGTGACAGGTGGGAAACAAAATGGTCTCTTGGGGGTGAAACAGATGGACTAGCGTGTCTCAACCTGTTACCTAGAAATACCTCGACAGATGTGACACTAATTACATTCGATAAATATACGGTGATTCTAGAGGTCAGCCTGCAAGCTCTGGTTTATTATAGCGCGTTCTGTGCTATTGTTGTAGACGTGCAGGGCGGATGTCTCCTTGAAATGCTCTTTTGTAAAGGCTTTAGTGCCAGGCTTCATGCGCCAACCGGTAGCCCGACAATAAAAATCGCTAGGCTCTTGCTCGCGCTGCGATGATCCTCAGAAAGGGTAACCGGGCGCCCACTCGTGTGCGAAGTAGGTTCTAATGCTGCCGATACTCCAAGTTTAAATCGAGAGAACCATAACCAGGAGCGTCGCGCGTTTTTCAGCTTTGTGCAAAAAAGGGGATTTGTAGCGTGCATGAACGTAATATGTCAATAACAAGTACACGCAATATGCTGTATGTGTACCTGGTACACATGGCAGAAAGTCTGCAGAACTGATCACATAGGGAGCCTAAGTAGCGTGCTGCAGGGACGCAGCTATGAGTTTCACCCTAGGTCTACGGACTAAGTAGCCCAAACGACCAACGGTATTAGGCACCTCAGGCCAGCGATGATAGGGTAGAAAGGCGCAAGAATCCGTCCCCTCCCAACAGGCATTACGTAGGAGCTAAAGAAGGCAACCCACGCTAAAGTGGGGCCGTAACCAAAATCGGAAGCACATAGGAAAGGAGATAGCACGAATACCCAACCAGAAGTACATTTTCTCATTGGCCAATGAGTGCCTGCTCGCATAACAATAAAAGTCAGGCCAACCCGTTAGAAGTTTTAAATTGCGAACCTGCCCATTGGGTGCCTCAGCGCTCTCATGGTAACAAATGCGGATCACAACATTGTCGTTACGATTCGAAAAGACGGTGAAAGATACACCGTGGGAGGGGATAATGTGGTTCCACCGGACTGGCAGACCGCGTCTCCACTACTTTAGCATACCATGGCATTCACGAAGCTCGCGCGTGTTCACGAGCGATACCGCAGCAATTCAGAAGCACCGACCGGTCTCGCCAAACGGGGCCGTAGCTTTGCATTGAAGACCCTAAGAGTAAGCAGCAGTCAGTACATACTGAGAATCTATACGGCAGTGTCGATGGCGGCTATTTAACTGATTGGTGTATATGAGTGTCCCCAACACTGGTCTGTTGGTTCAGGCGAGCATGCCGCATGCCGGCTTAGATTGCCGGACTAAACGGTGCGGGGTGTACGTGTCCAACCTTTAAAGTACGGTGTAAATTACGCTTTCTCAATAAAAGTGTTGAGGCCATACTGGACCGCGCGCACCAACCTAATCTGCGTTCTCACTCCATCGCCGCGTTATGCTGCGTATAGGGAATCGGATAGTAGAGCCCTAGAAGGGAATTCTAAGCGTTCAAGAAAAGATGAGGATCCCACGTAAGAGTCTTGCCATCGTCGATCTGTATTGCGGATTTGACTTGCGGGACAATACAAGTGCACTACTATCATACGAGCCTTTGGGACGGGACCTCGTGTGACAGAAGTGAAAGACAACCAGTTCAATTGTGTCGTGCCAACCGAACATAGTACTCACGGTCTTTTAACGGATGACCCACGAGTGTTAGTCTTGCTTGTACCGGATTAGGACTGCAGCTCATTGGATTCAACCGGGTCAAGGAGCGCAAATGTACACGTCTCTGGGGATCCAGCACTGGCTACAGTGGCCCTCCCGTTCGTAGCTGGAGGTTACCCCAGGAGTCCGAGGCCAAGCTGAGCGGCCTTACAATACAGGTTTAAGTTACCCGACACTAGATATCATCACGACTACATGATGACGGGGAGAATTTTCGCGTTCGACCGTATGTATATGGATGGTGAGACAGCCA
seq00011   AGCTAGCCACGCGTCATTCAGTTTGTCATCAATGTAATCACTTGTTTTTCGCGAGATACGACTCCATAGCGTTGCGGTACCAGAGTGGTGATCAAGCCATGTGTTATTTCGTATGCACACCTACCGCTTTCACGGGCTGGCGGCAGATAAATCCAACGATGGAGCGACAGCCAAACTTGGTCGACTAGGTGCCTTTCCTATCTTTGAGGCAACGAATGACGAATATTTATCCCCGAAATACCCGCGGTGAGTAGCCGGACATTATTGTTTTAGAGGTACGCGCTGCAGGGATTTCGTATCTCCGGCTGGTAGCGTCTCACGCGGGTTCATTCACTCGCTTGTTATGGCTCTGTCCGAGGTGACAGGTGGGAAACAAAATGGTCTCTTGGGGGTGAAACAGATGGACTAGCGTGTCTCAACCTGTTACCTAGAAATACCTCGACAGATGTGACACTAATTACATTCGATAAATATACGGTGATTCTAGAGGTCAGCCTGCAAGCTCTGGTTTATCATAGCGCGTTCTGTGCTATTGTTGTAGACGTGCAGGGCGGATGTCTCCTTGAAATGCTCTTTTGTAAAGGCTTTAGTGCCAGGCTTCATGCGCCAACCGGTAGCCCGACAATAAAAATCGCTAGGCTCTTGCTCGCGCTGCGATGATCCTCAGAAAGGGTAACCGGGCGCCCACTCGTGTGCGAAGTAGGTTCTAATGCTGCCGATACTCCAAGTTTAAATCGAGAGAACCATAACCAGGAGCGTCGCGCGTTTTTCAGCTTTGTGCAAAAAAGGGGATTTGTAGCGTGCATGAACGTAATATGTCAATAACAAGTACACGCAATATGCTGTATGTGTACCTGGTACACATGGCAGAAAGTCTGCAGAACTGATCACATAGGGAGCCTAAGTAGCGTGCGGCAGGGACGCAGCTATGAGTTTCACCCTAGGTCTACGGACTAAGTAGCCCAAACGACCAACGGTATTAGGCACCTCAGGCCAGCGATGATAGGGTAGAAAGGCGCAAGAATCCGTCCCCTCCCAACAGGCATTACGTAGGAGCTAAAGAAGGCAACCCACGCTAAAGTGGGGCCGTAACCAAAATCGGGAGCACATAGGAAAGGAGATAGCACGAATACCCAACCAGAAGTACATTTTCTCATTGGCCAATGAGTGCCTGCTCGCATAACAATAAAAGTCAGGCCAACCCGTTAGAAGTTTTAAATTGCGAACCTGCCCATTGGGTGCCTCAGCGCTCTCATGGTAACAAATGCGGATCACAACATTGTCGTTACGATTCGAAAAGACGGTGAAAGATACACCGTGGGAGGGGATAATGTGGTTCCACCGGACTGGCAGACCGCGTCTCCACCACTTTAGCATACCATGGCATTCACGAAGCTCGCGCGTGTTCACGAGCGATACCGCAGCAATTCAGAAGCACCGACCGGTCTCGCCAAACGGGGCCGTAGCTTTGCATTGAAGACCCTAAGAGTAAGCAGCAGTCAGTACATACTGAGAATCTATACGGCAGTGTCGATGGCGGCTATTTAACTGATTGGTGTATATGAGTGTCCCCAACACTGGTCTGTTGGTTCAGGCGAGCATGCCGCATGCCGGCTTAGATTGCCGGACTAAACGGTGCGGGGTGTACGTGTCCAACCTTTAAAGTACGGTGTAATTTACGCTTTCTCAATAAAAGTGTTGAGGCCATACTGGACCGCGCGCACCAACCTAATCTGCGTTCTCACTCCATCGCCGCGTTATGCTGCGTATAGGGAATCGGATAGTAGAGCCCTAGAAGGGAATTCTAAGCGTTCAAGAAAAGATGAGGATCCCACGTAAGAGTCTTGCCATCGTCGATCTGTATTGCGGATTTGACTTGCGGGACAATACAAGTGCACTACTATCATACGAGCCTTTGGGACGGGACCTCGTGTGACAGAAGTGAAAGACAACCAGTTCAATTGTGTCGTGCCAACCGAACATAGTACTCACGGTCTTTTAACGGATGACCCACGAGTGTTAGTCTTGCTTGTACCGGATTAGGACTGCAGCTCATTGGATTCAACCGGGTCAAGGATCGCAAATGTACACGTCTCTGGGGATCCAGCACTGGCTACAGTGGCCCTCCCGTTCGTAGCTGGAGGTTACCCCAGGAGTCCGAGGCCAAGCTGAGCGGCCTTACAATACAGGTTTAAGTTACCCGACACTAGATATCATCACGACTACATGATGACGGGGAGAATTTTCGCGTTCGACCGTATGTATATGGATGGTGAGACAGCCA
seq00012   AGCTAGCCACGCGTCATTCAGTTTGTCATCAATGTAATCACTTGTTTTTCGCGAGATACGACTCCATAGCGTTGCGGTACCAGAGTGGTGATCAAGCCATGTGTTATTTCGTATGCACACCTACCGCTTTCACGGGCTGGCGGCAGATAAATCCAACGATGGAGCGACAGCCAAACTTGGTCGACTAGGTGCCTTTCCTATCTTTGAGGCAACGAATGACGAATATTTATCCCCGAAATACCCGCGGTGAGTAGCCGGACATTATTGTTTTAGAGGTACGCGCTGCAGGGACTTCGTATCTCCGGCTGGTAGCGTCTCACGCGGGTTCATTCACTCGCTTGTTATGGCTCTGTCCGAGGTGACAGGTGGGAAACAAAATGGTCTCTTGGGGGTGAAACAGATGGACTAGCGTGTCTCAACCTGTTACCTAGAAATACCTCGACAGATGTGACACTAATTACATTCGATAAATATACGGTGATTCTAGAGGTCAGCCTGCAAGCTCTGGTTTATTATAGCGCGTTCTGTGCTATTGTTGTAGACGTGCAGGGCGGATGTCTCCTTGAAATGCTCTTTTGTAAAGGCTTTAGTGCCAGGCTTCATGCGCCAACCGGTAGCCCGACAATAAAAATCGCTAGGCTCTTGCTCGCGCTGCGATGATCCTCAGAAAGGGTAACCGGGCGCCCACTCGTGTGCGAAGTAGGTTCTAATGCTGCCGATACTCCAAGTTTAAATCGAGAGAACCATAACCAGGAGCGTCGCGCGTTTTTCAGCTTTGTGCAAAAAAGGGGATTTGTAGCGTGCATGAACGTAATATGTCAATAACAAGTACACGCAATATGCTGTATGTGTACCTGGTACACATGGCAGAAAGTCTGCAGAACTGATCACATAGGGAGCCTAAGTAGCGTGCTGCAGGGACGCAGCTATGAGTTTCACCCTAGGTCTACGGACTAAGTAGCCCAAACGACCAACGGTATTAGGCACCTCAGGCCAGCGATGATAGGGTAGAAAGGCGCAAGAATCCGTCCCCTCCCAACAGGCATTACGTAGGAGCTAAAGAAGGCAACCCACGCTAAAGTGGGGCCGTAACCAAAATCGGAAGCACATAGGAAAGGAGATAGCACGAATACCCAACCAGAAGTACATTTTCTCATTGGCCAATGAGTGCCTGCTCGCATAACAATAAAAGTCAGGCCAACCCGTTAGAAGTTTTAAATTGCGAACCTGCCCATTGGGTGCCTCAGCGCTCTCATGGTAACAAATGCGGATCACAACATTGTCGTTACGATTCGAAAAGACGGTGAAAGATACACCGTGGGAGGGGATAATGTGGTTCCACCGGACTGGCAGCCCGCGTCTCCACTACTTTAGCATACCATGGCATTCACGAAGCTCGCGCGTGTTCACGAGCGATACCGCAGCAATTCAGAAGCACCGACCGGTCTCGCCAAACGGGGCCGTAGCTTTGCATTGAAGACCCTAAGAGTAAGCAGCAGTCAGTACATACTGAGAATCTATACGGCAGTGTCGATGGCGGCTATTTAACTGATTGGTGTATATGAGTGTCCCCAACACTGGTCTGTTGGTTCAGGCGAGCATGCCGCATGCCGGCTTAGATTGCCGGACTAAACGGTGCGGGGTGTACGTGTCCAACCTTTAAAGTACGGTGTAAATTACGCTTTCTCAATAAAAGTGTTGAGGCCATACTGGACCGCGCGCACCAACCTAATCTGCGTTCTCACTCCATCGCCGCGTTATGCTGCGTATAGGGAATCGGATAGTAGAGCCCTAGAAGGGAATTCTAAGCGTTCAAGAAAAGATGAGGATCCCACGTAAGAGTCTTGCCATCGTCGATCTGTATTGCGGATTTGACTTGCGGGACAATACAAGTGCACTACTATCATACGAGCCTTTGGGACGGGACCTCGTGTGACAGAAGTGAAAGACAACCAGTTCAATTGTGTCGTGCCAACCGAACATAGTACTCACGGTCTTTTAACGGATGACCCACGAGTGTTAGTCTTGCTTGTACCGGATTAGGACTGCAGCTCATTGGATTCAACCGGGTCAAGGAGCGCAAATGTACACGTCTCTGGGGATCCAGCACTGGCTACAGTGGCCCTCCCGTTCGTAGCTGGAGGTTACCCCAGGAGTCCGAGGCCAAGCTGAGCGGCCTTACAATACAGGTTTAAGTTACCCGACACTAGATATCATCACGACTACATGATGACGGGGAGAATTTTCGCGTTCGACCGTATGTATATGGATGGTGAGACAGCCA
seq00013   AGCTAGCCACGCGTCATTCAGTTTGTCATCAATGTAATCACTTGTTTTTCGCGAGATACGACTCCATAGCGTTGCGGTACCAGAGTGGTGATCAAGCCATGTGTTATTTCGTATGCACACCTACCGTTTTCACGGGCTGGCGGCAGATAAATCCAACGATGGAGCGACAGCCAAACTTGGTCGACTAGGTGCCTTTCCTATCTTTGAGGCAACGAATGACGAATATTTATCCCCGAAATACCCGCGGTGAGTAGCCGGACATTATTGTTTTAGAGGTACGCGCTGCAGGAATTTCGTATCTCCGGCTGGTAGCGTCTCACGCGGGTTCATTCACTCGCTTGTTATGGCTCTGTCCGAGGTGACAGGTGGGAAACAAAATGGTCTCTTGGGGGTGAAACAGATGGACTAGCGTGTCTCAACCTGTTACCTAGAAATACCTCGACAGATGTGACACTAATTACATTCGATAAATATACGGTGATTCTAGAGGTCAGCCTGCAAGCTCTGGTTTATTATAGCGCGTTCTGTGCTATTGTTGTAGACGTGCAGGGCGGATGTCTCCTTGAAATGCTCTTTTGTAAAGGCTTTAGTGCCAGGCTTCATGCGCCAACCGGTAGCCCGACAATAAAAATCGCTAGGCTCTTGCTCGCGCTGCGATGATCCTCAGAAAGGGTAACCGGGCGCCCACTCGTGTGCGAAGTAGGTTCTAATGCTGCCAATACTCCAAGTTTAAATCGAGAGAACCATAACCAGGAGCGTCGCGCGTTTTTCAGCTTTGTGCAAAAAAGGGGATTTGTAGCGTGCATGAACGTAATATGTCAATAACAAGTACACGCAATATGCTGTATGTGTACCTGGTACACATGGCAGAAAGTCTGCAGAACTGATCACATAGGGAGCCTAAGTAGCGTGCTGCAGGGACGCAGCTATGAGTTTCACCCTAGGTCTACGGACTAAGTAGCCCAAACGACCAACGGTATTAGGCACCTCAGGCCAGCGATGATAGGGTAGAAAGGCGCAAGAATCCGTCCCCTCCCAACAGGCATTACGTAGGAGCTAAAGAAGGCAACCCACGCTAAAGTGGGGCCGTAACCAAAATCGGAAGCACATAGGAAAGGAGATAGCACGAATACCCAACCAGAAGTACATTTTCTCATTGGCCAATGAGTGCCTGCTCGCATAACAATAAAAGTCAGGCCAACCCGTTAGAAGTTTTAAATTGCGAACCTGCCCATTGGGTGCCTCAGCGCTCTCATGGTAACAAATGCGGATCACAACATTGTCGTTACGATTCGAAAAGACGGTGAAAGATACACCGTGGGAGGGGATAATGTGGTTCCACCGGACTGGCAGCCCGCGTCTCCACTACTTTAGCATACCATGGCATTCACGAAGCTCGCGCGTGTTCACGAGCGATACCGCAGCAATTCAGAAGCACCGACCGGTCTCGCCAAACGGGGCCGTAGCTTTGCATTGAAGACCCTAAGAGTAAGCAGCAGTCAGTACATACTGAGAATCTATACGGCAGTGTCGATGGCGGCTATTTAACTGATTGGTGTATATGAGTGTCCCCAACACTGGTCTGTTGGTTCAGGCGAGCATGCCGCATGCCGGCTTAGATTGCCGGACTAAACGGTGCGGGGTGTACGTGTCCAACCTTTAAAGTACGGTGTAAATTACGCTTTCTCAATAAAAGTGTTGAGGCCATACTGGACCGCGCGCACCAACCTAATCTGCGTTCTCACTCCATCGCCGCGTTATGCTGCGTATAGGGAATCGGATAGTAGAGCCCTAGAAGGGAATTCTAAGCGTTCAAGAAAAGATGAGGATCCCACGTAAGAGTCTTGCCATCGTCGATCTGTATTGCGGATTTGACTTGCGGGACAATACAAGTGCACTACTATCATACGAGCCTTTGGGACGGGACCTCGTGTGACAGAAGTGAAAGACAACCAGTTCAATTGTGTCGTGCCAACCGAACATAGTACTCACGGTCTTTTAACGGATGACCCACGAGTGTTAGTCTTGCTTGTACCGGATTAGGACTGCAGCTCATTGGATTCAACCGGGTCAAGGAGCGCAAATGTACACGTCTCTGGGGATCCAGCACTGGCTACAGTGGCCCTCCCGTTCGTAGCTGGAGGTTACCCCAGGAGTCCGAGGCCAAGCTGAGCGGCCTTACAATACAGGTTTAAGTTACCCGACACTAGATATCATCACGACTACATGATGACGGGGAGAATTTTCGCGTTCGACCGTATGTATATGGATGGTGAGACAGCCA
seq00014   AGCTAGCCACGCGTCATTCAGTTTGTCATCAATGTAATCACTTGTTTTTCGCGAGATACGACTCCATAGCGTTGCGGTACCAGAGTGGTGATCAAGCCATGTGTTATTTCGTATGCACACCTACCGCTTTCACGGGCTGGCGGCAGATAAATCCAACGATGGAGCGACAGCCAAACTTGGTCGACTAGGTGCCTTTCCTATCTTTGAGGCAACGAATGACGAATATTTATCCCCGAAATACCCGCGGTGAGTAGCCGGACATTATTGTTTTAGAGGTACGCGCTGCAGGGATTTCGTATCTCCGGCTGGTAGCGTCTCACGCGGGTTCATTCACTCGCTTGTTATGGCTCTGTCCGAGGTGACAGGTGGGAAACAAAATGGTCTCTTGGGGGTGAAACAGATGGACTAGCGTGTCTCAACCTGTTACCTAGAAATACCTCGACAGATGTGACACTAATTACATTCGATAAATATACGGTGATTCTAGAGGTCAGCCTGCAAGCTCTGGTTTATTATAGCGCGTTCTGTGCTATTGTTGTAGACGTGCAGGGCGGATGTCTCCTTGAAATGCTCTTTTGTAAAGGCTTTAGTGCCAGGCTTCATGCGCCAACCGGTAGCCCGACAATAAAAATCGCTAGGCTCTTGCTCGCGCTGCGATGATCCTCAGAAAGGGTAACCGGGCGCCCACTCGTGTGCGAAGTAGGTTCTAATGCTGCCGATACTCCAAGTTTAAATCGAGAGAACCATAACCAGGAGCGTCGCGCGTTTTTCAGCTTTGTGCAAAAAAGGGGATTTGTAGCGTGCATGAACGTAATATGTCAATAACAAGTACACGCAATATGCTGTATGTGTACCTGGTACACATGGCAGAAAGTCTGCAGAACTGATCACATAGGGAGCCTAAGTAGCGTGCTGCAGGGACGCAGCTATGAGTTTCACCCTAGGTCTACGGACTAAGTAGCCCAAACGACCAACGGTATTAGGCACCTCAGGCCAGCGATGATAGGGTAGAAAGGCGCAAGAATCCGTCCCCTCCCAACAGGCATTACGTAGGAGCTAAAGAAGGCAACCCACGCTAAAGTGGGGCCGTAACCAAAATCGGAAGCACATAGGAAAGGAGATAGCACGAATACCCAACCAGAAGTACATTTTCTCATTGGCCAATGAGTGCCTGCTCGCATAACAATAAAAGTCAGGCCAACCCGTTAGAAGTTTTAAATTGCGAACCTGCCCATTGGGTGCCTCAGCGCTCTCATGGTAACAAATGCGGATCACAACATTGTCGTTACGATTCGAAAAGACGGTGAAAGATACACCGTGGGAGGGGATAATGTGGTTCCACCGGACTGGCAGACCGCGTCTCCACTACTTTAGCATACCATGGCATTCACGAAGCTCGCGCGTGTTCACGAGCGATACCGCAGCAATTCAGAAGCACCGACCGGTCTCGCCAAACGGGGCCGTAGCTTTGCATTGAAGACCCTAAGAGTAAGCAGCAGTCAGTACATACTGAGAATCTATACGGCAGTGTCGATGGCGGCTATTTAACTGATTGGTGTATATGAGTGTCCCCAACACTGGTCTGTTGGTTCAGGCGAGCATGCCGCATGCCGGCTTAGATTGCCGGACTAAACGGTGCGGGGTGTACGTGTCCAACCTTTAAAGTACGGTGTAAATTACGCTTTCTCAATAAAAGTGTTGAGGCCATACTGGACCGCGCGCACCAACCTAATCTGCGTTCTCACTCCATCGCCGCGTTATGCTGCGTATAGGGAATCGGATAGTAGAGCCCTAGAAGGGAATTCTAAGCGTTCAAGAAAAGATGAGGATCCCACGTAAGAGTCTTGCCATCGTCGATCTGTATTGCGGATTTGACTTGCGGGACAATACAAGTGCACTACTATCATACGAGCCTTTGGGACGGGACCTCGTGTGACAGAAGTGAAAGACAACCAGTTCAATTGTGTCGTGCCAACCGAACATAGTACTCACGGTCTTTTAACGGATGACCCACGAGTGTTAGTCTTGCTTGTACCGGATTAGGACTGCAGCTCATTGGATTCAACCGGGTCAAGGAGCGCAAATGTACACGTCTCTGGGGATCCAGCACTGGCTACAGTGGCCCTCCCGTTCGTAGCTGGAGGTTACCCCAGGAGTCCGAGGCCAAGCTGAGCGGCCTTACAATACAGGTTTAAGTTACCCGACACTAGATATCATCACGACTACATGATGACGGGGAGAATTTTCGCGTTCGACCGTATGTATATGGATGGTGAGACAGCCA
seq00015   AGCTAGCCACGCGTCATTCAGTTTGTCATCAATGTAATCACTTGTTTTTCGCGAGATACGACTCCATAGCGTTGCGGTACCAGAGTGGTGATCAAGCCATGTGTTATTTCGTATGCACACCTACCGCTTTCACGGGCTGGCGGCAGATAAATCCAACGATGGAGCGACAGCCAAACTTGGTCGACTAGGTGCCTTTCCTATCTTTGAGGCAACGAATGACGAATATTTATCCCCGAAATACCCGCGGTGAGTAGCCGGACATTATTGTTTTAGAGGTACGCGCTGCAGGGATTTCGTATCTCCGGCTGGTAGCGTCTCACGCGGGTTCATTCACTCGCTTGTTATGGCTCTGTCCGAGGTGACAGGTGGGAAACAAAATGGTCTCTTGGGGGTGAAACAGATGGACTAGCGTGTCTCAACCTGTTACCTAGAAATACCTCGACAGATGTGACACTAATTACATTCGATAAATATACGGTGATTCTAGAGGTCAGCCTGCAAGCTCTGGTTTATTATAGCGCGTTCTGTGCTATTGTTGTAGACGTGCAGGGCGGATGTCTCCTTGAAATGCTCTTTTGTAAAGGCTTTAGTGCCAGGCTTCATGCGCCAACCGGTAGCCCGACAATAAAAATCGCTAGGCTCTTGCTCGCGCTGCGATGATCCTCAGAAAGGGTAACCGGGCGCCCACTCGTGTGCGAAGTAGGTTCTAATGCTGCCGATACTCCAAGTTTAAATCGAGAGAACCATAACCAGGAGCGTCGCGCGTTTTTCAGCTTTGTGCAAAAAAGGGGATTTGTAGCGTGCATGAACGTAATATGTCAATAACAAGTACACGCAATATGCTGTATGTGTACCTGGTACACATGGCAGAAAGTCTGCAGAACTGATCACATAGGGAGCCTAAGTAGCGTGCTGCAGGGACGCAGCTATGAGTTTCACCCTAGGTCTACGGACTAAGTAGCCCAAACGACCAACGGTATTAGGCACCTCAGGCCAGCGATGATAGGGTAGAAAGGCGCAAGAATCCGTCCCCTCCCAACAGGCATTACGTAGGAGCTAAAGAAGGCAACCCACGCTAAAGTGGGGCCGTAACCAAAATCGGAAGCACATAGGAAAGGAGATAGCACGAATACCCAACCAGAAGTACATTTTCTCATTGGCCAATGAGTGCCTGCTCGCATAACAATAAAAGTCAGGCCAACCCGTTAGAAGTTTTAAATTGCGAACCTGCCCATTGGGTGCCTCAGCGCTCTCATGGTAACAAATGCGGATCACAACATTGTCGTTACGATTCGAAAAGACGGTGAAAGATACACCGTGGGAGGGGATAATGTGGTTCCACCGGACTGGCAGACCGCGTCTCCACTACTTTAGCATACCATGGCATTCACGAAGCTCGCGCGTGTTCACGAGCGATACCGCAGCAATTCAGAAGCACCGACCGGTCTCGCCAAACGGGGCCGTAGCTTTGCATTGAAGACCCTAAGAGTAAGCAGCAGTCAGTACATACTGAGAATCTATACGGCAGTGTCGATGGCGGCTATTTAACTGATTGGTGTATATGAGTGTCCCCAACACTGGTCTGTTGGTTCAGGCGAGCATGCCGCATGCCGGCTTAGATTGCCGGACTAAACGGTGCGGGGTGTACGTGTCCAACCTTTAAAGTACGGTGTAAATTACGCTTTCTCAATAAAAGTGTTGAGGCCATACTGGACCGCGCGCACCAACCTAATCTGCGTTCTCACTCCATCGCCGCGTTATGCTGCGTATAGGGAATCGGATAGTAGAGCCCTAGAAGGGAATTCTAAGCGTTCAAGAAAAGATGAGGATCCCACGTAAGAGTCTTGCCATCGTCGATCTGTATTGCGGATTTGACTTGCGGGACAATACAAGTGCACTACTATCATACGAGCCTTTGGGACGGGACCTCGTGTGACAGAAGTGAAAGACAACCAGTTCAATTGTGTCGTGCCAACCGAACATAGTACTCACGGTCTTTTAACGGATGACCCACGAGTGTTAGTCTTGCTTGTACCGGATTAGGACTGCAGCTCATTGGATTCAACCGGGTCAAGGATCGCAAATGTACACGTCTCTGGGGATCCAGCACTGGCTACAGTGGCCCTCCCGTTCGTAGCTGGAGGTTACCCCAGGAGTCCGAGGCCAAGCTGAGCGGCCTTACAATACAGGTTTAAGTTACCCGACACTAGATATCATCACGACTACATGATGACGGGGAGAATTTTCGCGTTCGACCGTATGTATATGGATGGTGAGACAGCCA
seq00016   AGCTAGCCACGCGTCATTCAGTTTGTCATCAATGTAATCACTTGTTTTTCGCGAGATACGACTCCATAGCGTTGCGGTACCAGAGTGGTGATCAAGCCATGTGTTATTTCGTATGCACACCTACCGCTTTCACGGGCTGGCGGCAGATAAATCCAACGATGGAGCGACAGCCAAACTTGGTCGACTAGGTGCCTTTCCTATCTTTGAGGCAACGAATGACGAATATTTATCCCCGAAATACCCGCGGTGAGTAGCCGGACATTATTGTTTTAGAGGTACGCGCTGCAGGGATTTCGTATCTCCGGCTGGTAGCGTCTCACGCGGGTTCATTCACTCGCTTGTTATGGCTCTGTCCGAGGTGACAGGTGGGAAACAAAATGGTCTCTTGGGGGTGAAACAGATGGACTAGCGTGTCTCAACCTGTTACCTAGAAATACCTCGACAGATGTGACACTAATTACATTCGATAAATATACGGTGATTCTAGAGGTCAGCCTGCAAGCTCTGGTTTATCATAGCGCGTTCTGTGCTATTGTTGTAGACGTGCAGGGCGGATGTCTCCTTGAAATGCTCTTTTGTAAAGGCTTTAGTGCCAGGCTTCATGCGCCAACCGGTAGCCCGACAATAAAAATCGCTAGGCTCTTGCTCGCGCTGCGATGATCCTCAGAAAGGGTAACCGGGCGCCCACTCGTGTGCGAAGTAGGTTCTAATGCTGCCGATACTCCAAGTTTAAATCGAGAGAACCATAACCAGGAGCGTCGCGCGTTTTTCAGCTTTGTGCAAAAAAGGGGATTTGTAGCGTGCATGAACGTAATATGTCAATAACAAGTACACGCAATATGCTGTATGTGTACCTGGTACACATGGCAGAAAGTCTGCAGAACTGATCACATAGGGAGCCTAAGTAGCGTGCGGCAGGGACGCAGCTATGAGTTTCACCCTAGGTCTACGGACTAAGTAGCCCAAACGACCAACGGTATTAGGCACCTCAGGCCAGCGATGATAGGGTAGAAAGGCGCAAGAATCCGTCCCCTCCCAACAGGCATTACGTAGGAGCTAAAGAAGGCAACCCACGCTAAAGTGGGGCCGTAACCAAAATCGGGAGCACATAGGAAAGGAGATAGCACGAATACCCAACCAGAAGTACATTTTCTCATTGGCCAATGAGTGCCTGCTCGCATAACAATAAAAGTCAGGCCAACCCGTTAGAAGTTTTAAATTGCGAACCTGCCCATTGGGTGCCTCAGCGCTCTCATGGTAACAAATGCGGATCACAACATTGTCGTTACGATTCGAAAAGACGGTGAAAGATACACCGTGGGAGGGGATAATGTGGTTCCACCGGACTGGCAGACCGCGTCTCCACCACTTTAGCATACCATGGCATTCACGAAGCTCGCGCGTGTTCACGAGCGATACCGCAGCAATTCAGAAGCACCGACCGGTCTCGCCAAACGGGGCCGTAGCTTTGCATTGAAGACCCTAAGAGTAAGCAGCAGTCAGTACATACTGAGAATCTATACGGCAGTGTCGATGGCGGCTATTTAACTGATTGGTGTATATGAGTGTCCCCAACACTGGTCTGTTGGTTCAGGCGAGCATGCCGCATGCCGGCTTAGATTGCCGGACTAAACGGTGCGGGGTGTACGTGTCCAACCTTTAAAGTACGGTGTAATTTACGCTTTCTCAATAAAAGTGTTGAGGCCATACTGGACCGCGCGCACCAACCTAATCTGCGTTCTCACTCCATCGCCGCGTTATGCTGCGTATAGGGAATCGGATAGTAGAGCCCTAGAAGGGAATTCTAAGCGTTCAAGAAAAGATGAGGATCCCACGTAAGAGTCTTGCCATCGTCGATCTGTATTGCGGATTTGACTTGCGGGACAATACAAGTGCACTACTATCATACGAGCCTTTGGGACGGGACCTCGTGTGACAGAAGTGAAAGACAACCAGTTCAATTGTGTCGTGCCAACCGAACATAGTACTCACGGTCTTTTAACGGATGACCCACGAGTGTTAGTCTTGCTTGTACCGGATTAGGACTGCAGCTCATTGGATTCAACCGGGTCAAGGATCGCAAATGTACACGTCTCTGGGGATCCAGCACTGGCTACAGTGGCCCTCCCGTTCGTAGCTGGAGGTTACCCCAGGAGTCCGAGGCCAAGCTGAGCGGCCTTACAATACAGGTTTAAGTTACCCGACACTAGATATCATCACGACTACATGATGACGGGGAGAATTTTCGCGTTCGACCGTATGTATATGGATGGTGAGACAGCCA
seq00017   AGCTAGCCACGCGTCATTCAGTTTGTCATCAATGTAATCACTTGTTTTTCGCGAGATACGACTCCATAGCGTTGCGGTACCAGAGTGGTGATCAAGCCATGTGTTATTTCGTATGCACACCTACCGCTTTCACGGGCCGGCGGCAGATAAATCCAACGATGGAGCGACAGCCAAACTTGGTCGACTAGGTGCCTTTCCTATCTTTGAGGCAACGAATGACGAATATTTATCCCCGAAATACCCGCGGTGAGTAGCCGGACATTATTGTTTTAGAGGTACGCGCTGCAGGGATTTCGTATCTCCGGCTGGTAGCGTCTCACGCGGGTTCATTCACTCGCTTGTTATGGCTCTGTCCGAGGTGACAGGTGGGAAACAAAATGGTCTCTTGGGGGTGAAACAGATGGACTAGCGTGTCTCAACCTGTTACCTAGAAATACCTCGACAGATGTGACACTAATTACATTCGATAAATATACGGTGATTCTAGAGGTCAGCCTGCAAGCTCTGGTTTATTATAGCGCGTTCTGTGCTATTGTTGTAGACGTGCAGGGCGGATGTCTCCTTGAAATGCTCTTTTGTAAAGGCTTTAGTGCCAGGCTTCATGCGCCAACCGGTAGCCCGACAATAAAAATCGCTAGGCTCTTGCTCGCGCTGCGATGATCCTCAGAAAGGGTAACCGGGCGCCCACTCGTGTGCGAAGTAGGTTCTAATGCTGCCGATACTCCAAGTTTAAATCGAGAGAACCATAACCAGGAGCGTCGCGCGTTTTTCAGCTTTGTGCAAAAAAGGGGATTTGTAGCGTGCATGAACGTAATATGTCAATAACAAGTACACGCAATATGCTGTATGTGTACCTGGTACACATGGCAGAAAGTCTGCAGAACTGATCACATAGGGAGCCTAAGTAGCGTGCTGCAGGGACGCAGCTATGAGTTTCACCCTAGGTCTACGGACTAAGTAGCCCAAACGACCAACGGTATTAGGCACCTCAGGCCAGCGATGATAGGGTAGAAAGGCGCAAGAATCCGTCCCCTCCCAACAGGCATTACGTAGGAGCTAAAGAAGGCAACCCACGCTAAAGTGGGGCCGTAACCAAAATCGGAAGCACATAGGAAAGGAGATAGCACGAATACCCAACCAGAAGTACATTTTCTCATTGGCCAATGAGTGCCTGCTCGCATAACAATAAAAGTCAGGCCAACCCGTTAGAAGTTTTAAATTGCGAACCTGCCCATTGGGTGCCTCAGCGCTCTCATGGTAACAAATGCGGATCACAACATTGTCGTTACGATTCGAAAAGACGGTGAAAGATACACCGTGGGAGGGGATAATGTGGTTCCACCGGACTGGCAGACCGCGTCTCCACTACTTTAGCATACCATGGCATTCACGAAGCTCGCGCGTGTTCACGAGCGATACCGCAGCAATTCAGAAGCACCGACCGGTCTCGCCAAACGGGGCCGTAGCTTTGCATTGAAGACCCTAAGAGTAAGCAGCAGTCAGTACATACTGAGAATCTATACGGCAGTGTCGATGGCGGCTATTTAACTGATTGGTGTATATGAGTGTCCCCAACACTGGTCTGTTGGTTCAGGCGAGCATGCCGCATGCCGGCTTAGATTGCCGGACTAAACGGTGCGGGGTGTACGTGTCCAACCTTTAAAGTACGGTGTAAATTACGCTTTCTCAATAAAAGTGTTGAGGCCATACTGGACCGCGCGCACCAACCTAATCTGCGTTCTCACTCCATCGCCGCGTTATGCTGCGTATAGGGAATCGGATAGTAGAGCCCTAGAAGGGAATTCTAAGCGTTCAAGAAAAGATGAGGATCCCACGTAAGAGTCTTGCCATCGTCGATCTGTATTGCGGATTTGACTTGCGGGACAATACAAGTGCACTACTATCATACGAGCCTTTGGGACGGGACCTCGTGTGACAGAAGTGAAAGACAACCAGTTCAATTGTGTCGTGCCAACCGAACATAGTACTCACGGTCTTTTAACGGATGACCCACGAGTGTTAGTCTTGCTTGTACCGGATTAGGACTGCAGCTCATTGGATTCAACCGGGTCAAGGATCGCAAATGTACACGTCTCTGGGGATCCAGCACTGGCTACAGTGGCCCTCCCGTTCGTAGCTGGAGGTTACCCCAGGAGTCCGAGGCCAAGCTGAGCGGCCTTACAATACAGGTTTAAGTTACCCGACACTAGATATCATCACGACTACATGATGACGGGGAGAATTTTCGCGTTCGACCGTATGTATATGGATGGTGAGACAGCCA
seq00018   AGCTAGCCACGCGTCATTCAGTTTGTCATCAATGTAATCACTTGTTTTTCGCGAGATACGACTCCATAGCGTTGCGGTACCAGAGTGGTGATCAAGCCATGTGTTATTTCGTATGCACACCTACCGTTTTCACGGGCTGGCGGCAGATAAATCCAACGATGGAGCGACAGCCAAACTTGGTCGACTAGGTGCCTTTCCTATCTTTGAGGCAACGAATGACGAATATTTATCCCCGAAATACCCGCGGTGAGTAGCCGGACATTATTGTTTTAGAGGTACGCGCTGCAGGAATTTCGTATCTCCGGCTGGTAGCGTCTCACGCGGGTTCATTCACTCGCTTGTTATGGCTCTGTCCGAGGTGACAGGTGGGAAACAAAATGGTCTCTTGGGGGTGAAACAGATGGACTAGCGTGTCTCAACCTGTTACCTAGAAATACCTCGACAGATGTGACACTAATTACATTCGATAAATATACGGTGATTCTAGAGGTCAGCCTGCAAGCTCTGGTTTATTATAGCGCGTTCTGTGCTATTGTTGTAGACGTGCAGGGCGGATGTCTCCTTGAAATGCTCTTTTGTAAAGGCTTTAGTGCCAGGCTTCATGCGCCAACCGGTAGCCCGACAATAAAAATCGCTAGGCTCTTGCTCGCGCTGCGATGATCCTCAGAAAGGGTAACCGGGCGCCCACTCGTGTGCGAAGTAGGTTCTAATGCTGCCGATACTCCAAGTTTAAATCGAGAGAACCATAACCAGGAGCGTCGCGCGTTTTTCAGCTTTGTGCAAAAAAGGGGATTTGTAGCGTGCATGAACGTAATATGTCAATAACAAGTACACGCAATATGCTGTATGTGTACCTGGTACACATGGCAGAAAGTCTGCAGAACTGATCACATAGGGAGCCTAAGTAGCGTGCGGCAGGGACGCAGCTATGAGTTTCACCCTAGGTCTACGGACTAAGTAGCCCAAACGACCAACGGTATTAGGCACCTCAGGCCAGCGATGATAGGGTAGAAAGGCGCAAGAATCCGTCCCCTCCCAACAGGCATTACGTAGGAGCTAAAGAAGGCAACCCACGCTAAAGTGGGGCCGTAACCAAAATCGGGAGCACATAGGAAAGGAGATAGCACGAATACCCAACCAGAAGTACATTTTCTCATTGGCCAATGAGTGCCTGCTCGCATAACAATAAAAGTCAGGCCAACCCGTTAGAAGTTTTAAATTGCGAACCTGCCCATTGGGTGCCTCAGCGCTCTCATGGTAACAAATGCGGATCACAACATTGTCGTTACGATTCGAAAAGACGGTGAAAGATACACCGTGGGAGGGGATAATGTGGTTCCACCGGACTGGCAGACCGCGTCTCCACCACTTTAGCATACCATGGCATTCACGAAGCTCGCGCGTGTTCACGAGCGATACCGCAGCAATTCAGAAGCACCGACCGGTCTCGCCAAACGGGGCCGTAGCTTTGCATTGAAGACCCTAAGAGTAAGCAGCAGTCAGTACATACTGAGAATCTATACGGCAGTGTCGATGGCGGCTATTTAACTGATTGGTGTATATGAGTGTCCCCAACACTGGTCTGTTGGTTCAGGCGAGCATGCCGCATGCCGGCTTAGATTGCCGGACTAAACGGTGCGGGGTGTACGTGTCCAACCTTTAAAGTACGGTGTAATTTACGCTTTCTCAATAAAAGTGTTGAGGCCATACTGGACCGCGCGCACCAACCTAATCTGCGTTCTCACTCCATCGCCGCGTTATGCTGCGTATAGGGAATCGGATAGTAGAGCCCTAGAAGGGAATTCTAAGCGTTCAAGAAAAGATGAGGATCCCACGTAAGAGTCTTGCCATCGTCGATCTGTATTGCGGATTTGACTTGCGGGACAATACAAGTGCACTACTATCATACGAGCCTTTGGGACGGGACCTCGTGTGACAGAAGTGAAAGACAACCAGTTCAATTGTGTCGTGCCAACCGAACATAGTACTCACGGTCTTTTAACGGATGACCCACGAGTGTTAGTCTTGCTTGTACCGGATTAGGACTGCAGCTCATTGGATTCAACCGGGTCAAGGATCGCAAATGTACACGTCTCTGGGGATCCAGCACTGGCTACAGTGGCCCTCCCGTTCGTAGCTGGAGGTTACCCCAGGAGTCCGAGGCCAAGCTGAGCGGCCTTACAATACAGGTTTAAGTTACCCGACACTAGATATCATCACGACTACATGATGACGGGGAGAATTTTCGCGTTCGACCGTATGTATATGGATGGTGAGACAGCCA
seq00019   AGCTAGCCACGCGTCATTCAGTTTGTCATCAATGTAATCACTTGTTTTTCGCGAGATACGACTCCATAGCGTTGCGGTACCAGAGTGGTGATCAAGCCATGTGTTATTTCGTATGCACACCTACCGTTTTCACGGGCTGGCGGCAGATAAATCCAACGATGGAGCGACAGCCAAACTTGGTCGACTAGGTGCCTTTCCTATCTTTGAGGCAACGAATGACGAATATTTATCCCCGAAATACCCGCGGTGAGTAGCCGGACATTATTGTTTTAGAGGTACGCGCTGCAGGAATTTCGTATCTCCGGCTGGTAGCGTCTCACGCGGGTTCATTCACTCGCTTGTTATGGCTCTGTCCGAGGTGACAGGTGGGAAACAAAATGGTCTCTTGGGGGTGAAACAGATGGACTAGCGTGTCTCAACCTGTTACCTAGAAATACCTCGACAGATGTGACACTAATTACATTCGATAAATATACGGTGATTCTAGAGGTCAGCCTGCAAGCTCTGGTTTATTATAGCGCGTTCTGTGCTATTGTTGTAGACGTGCAGGGCGGATGTCTCCTTGAAATGCTCTTTTGTAAAGGCTTTAGTGCCAGGCTTCATGCGCCAACCGGTAGCCCGACAATAAAAATCGCTAGGCTCTTGCTCGCGCTGCGATGATCCTCAGAAAGGGTAACCGGGCGCCCACTCGTGTGCGAAGTAGGTTCTAATGCTGCCAATACTCCAAGTTTAAATCGAGAGAACCATAACCAGGAGCGTCGCGCGTTTTTCAGCTTTGTGCAAAAAAGGGGATTTGTAGCGTGCATGAACGTAATATGTCAATAACAAGTACACGCAATATGCTGTATGTGTACCTGGTACACATGGCAGAAAGTCTGCAGAACTGATCACATAGGGAGCCTAAGTAGCGTGCTGCAGGGACGCAGCTATGAGTTTCACCCTAGGTCTACGGACTAAGTAGCCCAAACGACCAACGGTATTAGGCACCTCAGGCCAGCGATGATAGGGTAGAAAGGCGCAAGAATCCGTCCCCTCCCAACAGGCATTACGTAGGAGCTAAAGAAGGCAACCCACGCTAAAGTGGGGCCGTAACCAAAATCGGAAGCACATAGGAAAGGAGATAGCACGAATACCCAACCAGAAGTACATTTTCTCATTGGCCAATGAGTGCCTGCTCGCATAACAATAAAAGTCAGGCCAACCCGTTAGAAGTTTTAAATTGCGAACCTGCCCATTGGGTGCCTCAGCGCTCTCATGGTAACAAATGCGGATCACAACATTGTCGTTACGATTCGAAAAGACGGTGAAAGATACACCGTGGGAGGGGATAATGTGGTTCCACCGGACTGGCAGCCCGCGTCTCCACTACTTTAGCATACCATGGCATTCACGAAGCTCGCGCGTGTTCACGAGCGATACCGCAGCAATTCAGAAGCACCGACCGGTCTCGCCAAACGGGGCCGTAGCTTTGCATTGAAGACCCTAAGAGTAAGCAGCAGTCAGTACATACTGAGAATCTATACGGCAGTGTCGATGGCGGCTATTTAACTGATTGGTGTATATGAGTGTCCCCAACACTGGTCTGTTGGTTCAGGCGAGCATGCCGCATGCCGGCTTAGATTGCCGGACTAAACGGTGCGGGGTGTACGTGTCCAACCTTTAAAGTACGGTGTAAATTACGCTTTCTCAATAAAAGTGTTGAGGCCATACTGGACCGCGCGCACCAACCTAATCTGCGTTCTCACTCCATCGCCGCGTTATGCTGCGTATAGGGAATCGGATAGTAGAGCCCTAGAAGGGAATTCTAAGCGTTCAAGAAAAGATGAGGATCCCACGTAAGAGTCTTGCCATCGTCGATCTGTATTGCGGATTTGACTTGCGGGACAATACAAGTGCACTACTATCATACGAGCCTTTGGGACGGGACCTCGTGTGACAGAAGTGAAAGACAACCAGTTCAATTGTGTCGTGCCAACCGAACATAGTACTCACGGTCTTTTAACGGATGACCCACGAGTGTTAGTCTTGCTTGTACCGGATTAGGACTGCAGCTCATTGGATTCAACCGGGTCAAGGAGCGCAAATGTACACGTCTCTGGGGATCCAGCACTGGCTACAGTGGCCCTCCCGTTCGTAGCTGGAGGTTACCCCAGGAGTCCGAGGCCAAGCTGAGCGGCCTTACAATACAGGTTTAAGTTACCCGACACTAGATATCATCACGACTACATGATGACGGGGAGAATTTTCGCGTTCGACCGTATGTATATGGATGGTGAGACAGCCA
seq00020   AGCTAGCCACGCGTCATTCAGTTTGTCATCAATGTAATCACTTGTTTTTCGCGAGATACGACTCCATAGCGTTGCGGTACCAGAGTGGTGATCAAGCCATGTGTTATTTCGTATGCACACCTACCGCTTTCACGGGCTGGCGGCAGATAAATCCAACGATGGAGCGACAGCCAAACTTGGTCGACTAGGTGCCTTTCCTATCTTTGAGGCAACGAATGACGAATATTTATCCCCGAAATACCCGCGGTGAGTAGCCGGACATTATTGTTTTAGAGGTACGCGCTGCAGGGATTTCGTATCTCCGGCTGGTAGCGTCTCACGCGGGTTCATTCACTCGCTTGTTATGGCTCTGTCCGAGGTGACAGGTGGGAAACAAAATGGTCTCTTGGGGGTGAAACAGATGGACTAGCGTGTCTCAACCTGTTACCTAGAAATACCTCGACAGATGTGACACTAATTACATTCGATAAATATACGGTGATTCTAGAGGTCAGCCTGCAAGCTCTGGTTTATTATAGCGCGTTCTGTGCTATTGTTGTAGACGTGCAGGGCGGATGTCTCCTTGAAATGCTCTTTTGTAAAGGCTTTAGTGCCAGGCTTCATGCGCCAACCGGTAGCCCGACAATAAAAATCGCTAGGCTCTTGCTCGCGCTGCGATGATCCTCAGAAAGGGTAACCGGGCGCCCACTCGTGTGCGAAGTAGGTTCTAATGCTGCCGATACTCCAAGTTTAAATCGAGAGAACCATAACCAGGAGCGTCGCGCGTTTTTCAGCTTTGTGCAAAAAAGGGGATTTGTAGCGTGCATGAACGTAATATGTCAATAACAAGTACACGCAATATGCTGTATGTGTACCTGGTACACATGGCAGAAAGTCTGCAGAACTGATCACATAGGGAGCCTAAGTAGCGTGCTGCAGGGACGCAGCTATGAGTTTCACCCTAGGTCTACGGACTAAGTAGCCCAAACGACCAACGGTATTAGGCACCTCAGGCCAGCGATGATAGGGTAGAAAGGCGCAAGAATCCGTCCCCTCCCAACAGGCATTACGTAGGAGCTAAAGAAGGCAACCCACGCTAAAGTGGGGCCGTAACCAAAATCGGAAGCACATAGGAAAGGAGATAGCACGAATACCCAACCAGAAGTACATTTTCTCATTGGCCAATGAGTGCCTGCTCGCATAACAATAAAAGTCAGGCCAACCCGTTAGAAGTTTTAAATTGCGAACCTGCCCATTGGGTGCCTCAGCGCTCTCATGGTAACAAATGCGGATCACAACATTGTCGTTACGATTCGAAAAGACGGTGAAAGATACACCGTGGGAGGGGATAATGTGGTTCCACCGGACTGGCAGACCGCGTCTCCACTACTTTAGCATACCATGGCATTCACGAAGCTCGCGCGTGTTCACGAGCGATACCGCAGCAATTCAGAAGCACCGACCGGTCTCGCCAAACGGGGCCGTAGCTTTGCATTGAAGACCCTAAGAGTAAGCAGCAGTCAGTACATACTGAGAATCTATACGGCAGTGTCGATGGCGGCTATTTAACTGATTGGTGTATATGAGTGTCCCCAACACTGGTCTGTTGGTTCAGGCGAGCATGCCGCATGCCGGCTTAGATTGCCGGACTAAACGGTGCGGGGTGTACGTGTCCAACCTTTAAAGTACGGTGTAAATTACGCTTTCTCAATAAAAGTGTTGAGGCCATACTGGACCGCGCGCACCAACCTAATCTGCGTTCTCACTCCATCGCCGCGTTATGCTGCGTATAGGGAATCGGATAGTAGAGCCCTAGAAGGGAATTCTAAGCGTTCAAGAAAAGATGAGGATCCCACGTAAGAGTCTTGCCATCGTCGATCTGTATTGCGGATTTGACTTGCGGGACAATACAAGTGCACTACTATCATACGAGCCTTTGGGACGGGACCTCGTGTGACAGAAGTGAAAGACAACCAGTTCAATTGTGTCGTGCCAACCGAACATAGTACTCACGGTCTTTTAACGGATGACCCACGAGTGTTAGTCTTGCTTGTACCGGATTAGGACTGCAGCTCATTGGATTCAACCGGGTCAAGGATCGCAAATGTACACGTCTCTGGGGATCCAGCACTGGCTACAGTGGCCCTCCCGTTCGTAGCTGGAGGTTACCCCAGGAGTCCGAGGCCAAGCTGAGCGGCCTTACAATACAGGTTTAAGTTACCCGACACTAGATATCATCACGACTACATGATGACGGGGAGAATTTTCGCGTTCGACCGTATGTATATGGATGGTGAGACAGCCA
seq00021   AGCTAGCCACGCGTCATTCAGTTTGTCATCAATGTAATCACTTGTTTTTCGCGAGATACGACTCCATAGCGTTGCGGTACCAGAGTGGTGATCAAGCCATGTGTTATTTCGTATGCACACCTACCGCTTTCACGGGCTGGCGGCAGATAAATCCAACGATGGAGCGACAGCCAAACTTGGTCGACTAGGTGCCTTTCCTATCTTTGAGGCAACGAATGACGAATATTTATCCCCGAAATACCCGCGGTGAGTAGCCGGACATTATTGTTTTAGAGGTACGCGCTGCAGGGATTTCGTATCTCCGGCTGGTAGCGTCTCACGCGGGTTCATTCACTCGCTTGTTATGGCTCTGTCCGAGGTGACAGGTGGGAAACAAAATGGTCTCTTGGGGGTGAAACAGATGGACTAGCGTGTCTCAACCTGTTACCTAGAAATACCTCGACAGATGTGACACTAATTACATTCGATAAATATACGGTGATTCTAGAGGTCAGCCTGCAAGCTCTGGTTTATTATAGCGCGTTCTGTGCTATTGTTGTAGACGTGCAGGGCGGATGTCTCCTTGAAATGCTCTTTTGTAAAGGCTTTAGTGCCAGGCTTCATGCGCCAACCGGTAGCCCGACAATAAAAATCGCTAGGCTCTTGCTCGCGCTGCGATGATCCTCAGAAAGGGTAACCGGGCGCCCACTCGTGTGCGAAGTAGGTTCTAATGCTGCCGATACTCCAAGTTTAAATCGAGAGAACCATAACCAGGAGCGTCGCGCGTTTTTCAGCTTTGTGCAAAAAAGGGGATTTGTAGCGTGCATGAACGTAATATGTCAATAACAAGTACACGCAATATGCTGTATGTGTACCTGGTACACATGGCAGAAAGTCTGCAGAACTGATCACATAGGGAGCCTAAGTAGCGTGCTGCAGGGACGCAGCTATGAGTTTCACCCTAGGTCTACGGACTAAGTAGCCCAAACGACCAACGGTATTAGGCACCTCAGGCCAGCGATGATAGGGTAGAAAGGCGCAAGAATCCGTCCCCTCCCAACAGGCATTACGTAGGAGCTAAAGAAGGCAACCCACGCTAAAGTGGGGCCGTAACCAAAATCGGAAGCACATAGGAAAGGAGATAGCACGAATACCCAACCAGAAGTACATTTTCTCATTGGCCAATGAGTGCCTGCTCGCATAACAATAAAAGTCAGGCCAACCCGTTAGAAGTTTTAAATTGCGAACCTGCCCATTGGGTGCCTCAGCGCTCTCATGGTAACAAATGCGGATCACAACATTGTCGTTACGATTCGAAAAGACGGTGAAAGATACACCGTGGGAGGGGATAATGTGGTTCCACCGGACTGGCAGACCGCGTCTCCACTACTTTAGCATACCATGGCATTCACGAAGCTCGCGCGTGTTCACGAGCGATACCGCAGCAATTCAGAAGCACCGACCGGTCTCGCCAAACGGGGCCGTAGCTTTGCATTGAAGACCCTAAGAGTAAGCAGCAGTCAGTACATACTGAGAATCTATACGGCAGTGTCGATGGCGGCTATTTAACTGATTGGTGTATATGAGTGTCCCCAACACTGGTCTGTTGGTTCAGGCGAGCATGCCGCATGCCGGCTTAGATTGCCGGACTAAACGGTGCGGGGTGTACGTGTCCAACCTTTAAAGTACGGTGTAAATTACGCTTTCTCAATAAAAGTGTTGAGGCCATACTGGACCGCGCGCACCAACCTAATCTGCGTTCTCACTCCATCGCCGCGTTATGCTGCGTATAGGGAATCGGATAGTAGAGCCCTAGAAGGGAATTCTAAGCGTTCAAGAAAAGATGAGGATCCCACGTAAGAGTCTTGCCATCGTCGATCTGTATTGCGGATTTGACTTGCGGGACAATACAAGTGCACTACTATCATACGAGCCTTTGGGACGGGACCTCGTGTGACAGAAGTGAAAGACAACCAGTTCAATTGTGTCGTGCCAACCGAACATAGTACTCACGGTCTTTTAACGGATGACCCACGAGTGTTAGTCTTGCTTGTACCGGATTAGGACTGCAGCTCATTGGATTCAACCGGGTCAAGGATCGCAAATGTACACGTCTCTGGGGATCCAGCACTGGCTACAGTGGCCCTCCCGTTCGTAGCTGGAGGTTACCCCAGGAGTCCGAGGCCAAGCTGAGCGGCCTTACAATACAGGTTTAAGTTACCCGACACTAGATATCATCACGACTACATGATGACGGGGAGAATTTTCGCGTTCGACCGTATGTATATGGATGGTGAGACAGCCA
seq00022   AGCTAGCCACGCGTCATTCAGTTTGTCATCAATGTAATCACTTGTTTTTCGCGAGATACGACTCCATAGCGTTGCGGTACCAGAGTGGTGATCAAGCCATGTGTTATTTCGTATGCACACCTACCGTTTTCACGGGCTGGCGGCAGATAAATCCAACGATGGAGCGACAGCCAAACTTGGTCGACTAGGTGCCTTTCCTATCTTTGAGGCAACGAATGACGAATATTTATCCCCGAAATACCCGCGGTGAGTAGCCGGACATTATTGTTTTAGAGGTACGCGCTGCAGGGATTTCGTATCTCCGGCTGGTAGCGTCTCACGCGGGTTCATTCACTCGCTTGTTATGGCTCAGTCCGAGGTGACAGGTGGGAAACAAAATGGTCTCTTGGGGGTGAAACAGATGGACTAGCGTGTCTCAACCTGTTACCTAGAAATACCTCGACAGATGTGACACTAATTACATTCGATAAATATACGGTGATTCTAGAGGTCAGCCTGCAAGCTCTGGTTTATTATAGCGCGTTCTGTGCTATTGTTGTAGACGTGCAGGGCGGATGTCTCCTTGAAATGCTCTTTTGTAAAGGCTTTAGTGCCAGGCTTCATGCGCCAACCGGTAGCCCGACAATAAAAATCGCTAGGCTCTTGCTCGCGCTGCGATGATCCTCAGAAAGGGTAACCGGGCGCCCACTCGTGTGCGAAGTAGGTTCTAATGCTGCCGATACTCCAAGTTTAAATCGAGAGAACCATAACCAGGAGCGTCGCGCGTTTTTCAGCTTTGTGCAAAAAAGGGGATTTGTAGCGTGCATGAACGTAATATGTCAATAACAAGTACACGCAATATGCTGTATGTGTACCTGGTACACATGGCAGAAAGTCTGCAGAACTGATCACATAGGGAGCCTAAGTAGCGTGCTGCAGGGACGCAGCTATGAGTTTCACCCTAGGTCTACGGACTAAGTAGCCCAAACGACCAACGGTATTAGGCACCTCAGGCCAGCGATGATAGGGTAGAAAGGCGCAAGAATCCGTCCCCTCCCAACAGGCATTACGTAGGATCTAAAGAAGGCAACCCACGCTAAAGTGGGGCCGTAACCAAAATCGGAAGCACATAGGAAAGGAGATAGCACGAATACCCAACCAGAAGTACATTTTCTCATTGGCCAATGAGTGCCTGCTCGCATAACAATAAAAGTCAGGCCAACCCGTTAGAAGTTTTAAATTGCGAACCTGCCCATTGGGTGCCTCAGCGCTCTCATGGTAACAAATGCGGATCACAACATTGTCGTTACGATTCGAAAAGACGGTGAAAGATACACCGTGGGAGGGGATAATGTGGTTCCACCGGACTGGCAGACCGCGTCTCCACTACTTTAGCATACCATGGCATTCACGAAGCTCGCGCGTGTTCACGAGCGATACCGCAGCAATTCAGAAGCACCGACCGGTCTCGCCAAACGGGGCCGTAGCTTTGCATTGAAGACCCTAAGAGTAAGCAGCAGTCAGTACATACTGAGAATCTATACGGCAGTGTCGATGGCGGCTATTTAACTGATTGGTGTATATGAGTGTCCCCAACACTGGTCTGTTGGTTCAGGCGAGCATGCCGCATGCCGGCTTAGATTGCCGGACTAAACGGTGCGGGGTGTACGTGTCCAACCTTTAAAGTACGGTGTAAATTACGCTTTCTCAATAAAAGTGTTGAGGCCATACTGGACCGCGCGCACCAACCTAATCTGCGTTCTCACTCCATCGCCGCGTTATGCTGCGTATAGGGAATCGGATAGTAGAGCCCTAGAAGGGAATTCTAAGCGTTCAAGAAAAGATGAGGATCCCACGTAAGAGTCTTGCCATCGTCGATCTGTATTGCGGATTTGACTTGCGGGACAATACAAGTGCACTACTATCATACGAGCCTTTGGGACGGGACCTCGTGTGACAGAAGTGAAAGACAACCAGTTCAATTGTGTCGTGCCAACCGAACATAGTACTCACGGTCTTTTAACGGATGACCTACGAGTGTTAGTCTTGCTTGTACCGGATTAGGACTGCAGCTCATTGGATTCAACCGGGTCAAGGATCGCAAATGTACACGTCTCTGGGGATCCAGCACTGGCTACAGTGGCCCTCCCGTTCGTAGCTGGAGGTTACCCCAGGAGTCCGAGGCCAAGCTGAGCGGCCTTACAATACAGGTTTAAGTTACCCGACACTAGATATCATCACGACTACATGATGACGGGGAGAATTTTCGCGTTCGACCGTATGTATATGGATGGTGAGACAGCCA
seq00023   AGCTAGCCACGCGTCATTCAGTTTGTCATCAATGTAATCACTTGTTTTTCGCGAGATACGACTCCATAGCGTTGCGGTACCAGAGTGGTGATCAAGCCATGTGTTATTTCGTATGCACACCTACCGTTTTCACGGGCTGGCGGCAGATAAATCCAACGATGGAGCGACAGCCAAACTTGGTCGACTAGGTGCCTTTCCTATCTTTGAGGCAACGAATGACGAATATTTATCCCCGAAATACCCGCGGTGAGTAGCCGGACATTATTGTTTTAGAGGTACGCGCTGCAGGGATTTCGTATCTCCGGCTGGTAGCGTCTCACGCGGGTTCATTCACTCGCTTGTTATGGCTCTGTCCGAGGTGACAGGTGGGAAACAAAATGGTCTCTTGGGGGTGAAACAGATGGACTAGCGTGTCTCAACCTGTTACCTAGAAATACCTCGACAGATGTGACACTAATTACATTCGATAAATATACGGTGATTCTAGAGGTCAGCCTGCAAGCTCTGGTTTATTATAGCGCGTTCTGTGCTATTGTTGTAGACGTGCAGGGCGGATGTCTCCTTGAAATGCTCTTTTGTAAAGGCTTTAGTGCCAGGCTTCATGCGCCAACCGGTAGCCCGACAATAAAAATCGCTAGGCTCTTGCTCGCGCTGCGATGATCCTCAGAAAGGGTAACCGGGCGCCCACTCGTGTGCGAAGTAGGTTCTAATGCTGCCGATACTCCAAGTTTAAATCGAGAGAACCATAACCAGGAGCGTCGCGCGTTTTTCAGCTTTGTGCAAAAAAGGGGATTTGTAGCGTGCATGAACGTAATATGTCAATAACAAGTACACGCAATATGCTGTATGTGTACCTGGTACACATGGCAGAAAGTCTGCAGAACTGATCACATAGGGAGCCTAAGTAGCGTGCTGCAGGGACGCAGCTATGAGTTTCACCCTAGGTCTACGGACTAAGTAGCCCAAACGACCAACGGTATTAGGCACCTCAGGCCAGCGATGATAGGGTAGAAAGGCGCAAGAATCCGTCCCCTCCCAACAGGCATTACGTAGGATCTAAAGAAGGCAACCCACGCTAAAGTGGGGCCGTAACCAAAATCGGAAGCACATAGGAAAGGAGATAGCACGAATACCCAACCAGAAGTACATTTTCTCATTGGCCAATGAGTGCCTGCTCGCATAACAATAAAAGTCAGGCCAACCCGTTAGAAGTTTTAAATTGCGAACCTGCCCATTGGGTGCCTCAGCGCTCTCATGGTAACAAATGCGGATCACAACATTGTCGTTACGATTCGAAAAGACGGTGAAAGATACACCGTGGGAGGGGATAATGTGGTTCCACCGGACTGGCAGACCGCGTCTCCACTACTTTAGCATACCATGGCATTCACGAAGCTCGCGCGTGTTCACGAGCGATACCGCAGCAATTCAGAAGCACCGACCGGTCTCGCCAAACGGGGCCGTAGCTTTGCATTGAAGACCCTAAGAGTAAGCAGCAGTCAGTACATACTGAGAATCTATACGGCAGTGTCGATGGCGGCTATTTAACTGATTGGTGTATATGAGTGTCCCCAACACTGGTCTGTTGGTTCAGGCGAGCATGCCGCATGCCGGCTTAGATTGCCGGACTAAACGGTGCGGGGTGTACGTGTCCAACCTTTAAAGTACGGTGTAAATTACGCTTTCTCAATAAAAGTGTTGAGGCCATACTGGACCGCGCGCACCAACCTAATCTGCGTTCTCACTCCATCGCCGCGTTATGCTGCGTATAGGGAATCGGATAGTAGAGCCCTAGAAGGGAATTCTAAGCGTTCAAGAAAAGATGAGGATCCCACGTAAGAGTCTTGCCATCGTCGATCTGTATTGCGGATTTGACTTGCGGGACAATACAAGTGCACTACTATCATACGAGCCTTTGGGACGGGACCTCGTGTGACAGAAGTGAAAGACAACCAGTTCAATTGTGTCGTGCCAACCGAACATAGTACTCACGGTCTTTTAACGGATGACCCACGAGTGTTAGTCTTGCTTGTACCGGATTAGGACTGCAGCTCATTGGATTCAACCGGGTCAAGGATCGCAAATGTACACGTCTCTGGGGATCCAGCACTGGCTACAGTGGCCCTCCCGTTCGTAGCTGGAGGTTACCCCAGGAGTCCGAGGCCAAGCTGAGCGGCCTTACAATACAGGTTTAAGTTACCCGACACTAGATATCATCACGACTACATGATGACGGGGAGAATTTTCGCGTTCGACCGTATGTATATGGATGGTGAGACAGCCA
seq00024   AGCTAGCCACGCGTCATTCAGTTTGTCATCAATGTAATCACTTGTTTTTCGCGAGATACGACTCCATAGCGTTGCGGTACCAGAGTGGTGATCAAGCCATGTGTTATTTCGTATGCACACCTACCGCTTTCACGGGCTGGCGGCAGATAAATCCAACGATGGAGCGACAGCCAAACTTGGTCGACTAGGTGCCTTTCCTATCTTTGAGGCAACGAATGACGAATATTTATCCCCGAAATACCCGCGGTGAGTAGCCGGACATTATTGTTTTAGAGGTACGCGCTGCAGGGATTTCGTATCTCCGGCTGGTAGCGTCTCACGCGGGTTCATTCACTCGCTTGTTATGGCTCTGTCCGAGGTGACAGGTGGGAAACAAAATGGTCTCTTGGGGGTGAAACAGATGGACTAGCGTGTCTCAACCTGTTACCTAGAAATACCTCGACAGATGTGACACTAATTACATTCGATAAATATACGGTGATTCTAGAGGTCAGCCTGCAAGCTCTGGTTTATTATAGCGCGTTCTGTGCTATTGTTGTAGACGTGCAGGGCGGATGTCTCCTTGAAATGCTCTTTTGTAAAGGCTTTAGTGCCAGGCTTCATGCGCCAACCGGTAGCCCGACAATAAAAATCGCTAGGCTCTTGCTCGCGCTGCGATGATCCTCAGAAAGGGTAACCGGGCGCCCACTCGTGTGCGAAGTAGGTTCTAATGCTGCCGATACTCCAAGTTTAAATCGAGAGAACCATAACCAGGAGCGTCGCGCGTTTTTCAGCTTTGTGCAAAAAAGGGGATTTGTAGCGTGCATGAACGTAATATGTCAATAACAAGTACACGCAATATGCTGTATGTGTACCTGGTACACATGGCAGAAAGTCTGCAGAACTGATCACATAGGGAGCCTAAGTAGCGTGCTGCAGGGACGCAGCTATGAGTTTCACCCTAGGTCTACGGACTAAGTAGCCCAAACGACCAACGGTATTAGGCACCTCAGGCCAGCGATGATAGGGTAGAAAGGCGCAAGAATCCGTCCCCTCCCAACAGGCATTACGTAGGAGCTAAAGAAGGCAACCCACGCTAAAGTGGGGCCGTAACCAAAATCGGAAGCACATAGGAAAGGAGATAGCACGAATACCCAACCAGAAGTACATTTTCTCATTGGCCAATGAGTGCCTGCTCGCATAACAATAAAAGTCAGGCCAACCCGTTAGAAGTTTTAAATTGCGAACCTGCCCATTGGGTGCCTCAGCGCTCTCATGGTAACAAATGCGGATCACAACATTGTCGTTACGATTCGAAAAGACGGTGAAAGATACACCGTGGGAGGGGATAATGTGGTTCCACCGGACTGGCAGACCGCGTCTCCACTACTTTAGCATACCATGGCATTCACGAAGCTCGCGCGTGTTCACGAGCGATACCGCAGCAATTCAGAAGCACCGACCGGTCTCGCCAAACGGGGCCGTAGCTTTGCATTGAAGACCCTAAGAGTAAGCAGCAGTCAGTACATACTGAGAATCTATACGGCAGTGTCGATGGCGGCTATTTAACTGATTGGTGTATATGAGTGTCCCCAACACTGGTCTGTTGGTTCAGGCGAGCATGCCGCATGCCGGCTTAGATTGCCGGACTAAACGGTGCGGGGTGTACGTGTCCAACCTTTAAAGTACGGTGTAAATTACGCTTTCTCAATAAAAGTGTTGAGGCCATACTGGACCGCGCGCACCAACCTAATCTGCGTTCTCACTCCATCGCCGCGTTATGCTGCGTATAGGGAATCGGATAGTAGAGCCCTAGAAGGGAATTCTAAGCGTTCAAGAAAAGATGAGGATCCCACGTAAGAGTCTTGCCATCGTCGATCTGTATTGCGGATTTGACTTGCGGGACAATACAAGTGCACTACTATCATACGAGCCTTTGGGACGGGACCTCGTGTGACAGAAGTGAAAGACAACCAGTTCAATTGTGTCGTGCCAACCGAACATAGTACTCACGGTCTTTTAACGGATGACCCACGAGTGTTAGTCTTGCTTGTACCGGATTAGGACTGCAGCTCATTGGATTCAACCGGGTCAAGGATCGCAAATGTACACGTCTCTGGGGATCCAGCACTGGCTACAGTGGCCCTCCCGTTCGTAGCTGGAGGTTACCCCAGGAGTCCGAGGCCAAGCTGAGCGGCCTTACAATACAGGTTTAAGTTACCCGACACTAGATATCATCACGACTACATGATGACGGGGAGAATTTTCGCGTTCGACCGTATGTATATGGATGGTGAGACAGCCA
seq00025   AGCTAGCCACGCGTCATTCAGTTTGTCATCAATGTAATCACTTGTTTTTCGCGAGATACGACTCCATAGCGTTGCGGTACCAGAGTGGTGATCAAGCCATGTGTTATTTCGTATGCACACCTACCGTTTTCACGGGCTGGCGGCAGATAAATCCAACGATGGAGCGACAGCCAAACTTGGTCGACTAGGTGCCTTTCCTATCTTTGAGGCAACGAATGACGAATATTTATCCCCGAAATACCCGCGGTGAGTAGCCGGACATTATTGTTTTAGAGGTACGCGCTGCAGGAATTTCGTATCTCCGGCTGGTAGCGTCTCACGCGGGTTCATTCACTCGCTTGTTATGGCTCTGTCCGAGGTGACAGGTGGGAAACAAAATGGTCTCTTGGGGGTGAAACAGATGGACTAGCGTGTCTCAACCTGTTACCTAGAAATACCTCGACAGATGTGACACTAATTACATTCGATAAATATACGGTGATTCTAGAGGTCAGCCTGCAAGCTCTGGTTTATTATAGCGCGTTCTGTGCTATTGTTGTAGACGTGCAGGGCGGATGTCTCCTTGAAATGCTCTTTTGTAAAGGCTTTAGTGCCAGGCTTCATGCGCCAACCGGTAGCCCGACAATAAAAATCGCTAGGCTCTTGCTCGCGCTGCGATGATCCTCAGAAAGGGTAACCGGGCGCCCACTCGTGTGCGAAGTAGGTTCTAATGCTGCCGATACTCCAAGTTTAAATCGAGAGAACCATAACCAGGAGCGTCGCGCGTTTTTCAGCTTTGTGCAAAAAAGGGGATTTGTAGCGTGCATGAACGTAATATGTCAATAACAAGTACACGCAATATGCTGTATGTGTACCTGGTACACATGGCAGAAAGTCTGCAGAACTGATCACATAGGGAGCCTAAGTAGCGTGCTGCAGGGACGCAGCTATGAGTTTCACCCTAGGTCTACGGACTAAGTAGCCCAAACGACCAACGGTATTAGGCACCTCAGGCCAGCGATGATAGGGTAGAAAGGCGCAAGAATCCGTCCCCTCCCAACAGGCATTACGTAGGAGCTAAAGAAGGCAACCCACGCTAAAGTGGGGCCGTAACCAAAATCGGAAGCACATAGGAAAGGAGATAGCACGAATACCCAACCAGAAGTACATTTTCTCATTGGCCAATGAGTGCCTGCTCGCATAACAATAAAAGTCAGGCCAACCCGTTAGAAGTTTTAAATTGCGAACCTGCCCATTGGGTGCCTCAGCGCTCTCATGGTAACAAATGCGGATCACAACATTGTCGTTACGATTCGAAAAGACGGTGAAAGATACACCGTGGGAGGGGATAATGTGGTTCCACCGGACTGGCAGACCGCGTCTCCACTACTTTAGCATACCATGGCATTCACGAAGCTCGCGCGTGTTCACGAGCGATACCGCAGCAATTCAGAAGCACCGACCGGTCTCGCCAAACGGGGCCGTAGCTTTGCATTGAAGACCCTAAGAGTAAGCAGCAGTCAGTACATACTGAGAATCTATACGGCAGTGTCGATGGCGGCTATTTAACTGATTGGTGTATATGAGTGTCCCCAACACTGGTCTGTTGGTTCAGGCGAGCATGCCGCATGCCGGCTTAGATTGCCGGACTAAACGGTGCGGGGTGTACGTGTCCAACCTTTAAAGTACGGTGTAAATTACGCTTTCTCAATAAAAGTGTTGAGGCCATACTGGACCGCGCGCACCAACCTAATCTGCGTTCTCACTCCATCGCCGCGTTATGCTGCGTATAGGGAATCGGATAGTAGAGCCCTAGAAGGGAATTCTAAGCGTTCAAGAAAAGATGAGGATCCCACGTAAGAGTCTTGCCATCGTCGATCTGTATTGCGGATTTGACTTGCGGGACAATACAAGTGCACTACTATCATACGAGCCTTTGGGACGGGACCTCGTGTGACAGAAGTGAAAGACAACCAGTTCAATTGTGTCGTGCCAACCGAACATAGTACTCACGGTCTTTTAACGGATGACCCACGAGTGTTAGTCTTGCTTGTACCGGATTAGGACTGCAGCTCATTGGATTCAACCGGGTCAAGGATCGCAAATGTACACGTCTCTGGGGATCCAGCACTGGCTACAGTGGCCCTCCCGTTCGTAGCTGGAGGTTACCCCAGGAGTCCGAGGCCAAGCTGAGCGGCCTTACAATACAGGTTTAAGTTACCCGACACTAGATATCATCACGACTACATGATGACGGGGAGAATTTTCGCGTTCGACCGTATGTATATGGATGGTGAGACAGCCA
seq00026   AGCTAGCCACGCGTCATTCAGTTTGTCATCAATGTAATCACTTGTTTTTCGCGAGATACGACTCCATAGCGTTGCGGTACCAGAGTGGTGATCAAGCCATGTGTTATTTCGTATGCACACCTACCGTTTTCACGGGCTGGCGGCAGATAAATCCAACGATGGAGCGACAGCCAAACTTGGTCGACTAGGTGCCTTTCCTATCTTTGAGGCAACGAATGACGAATATTTATCCCCGAAATACCCGCGGTGAGTAGCCGGACATTATTGTTTTAGAGGTACGCGCTGCAGGAATTTCGTATCTCCGGCTGGTAGCGTCTCACGCGGGTTCATTCACTCGCTTGTTATGGCTCTGTCCGAGGTGACAGGTGGGAAACAAAATGGTCTCTTGGGGGTGAAACAGATGGACTAGCGTGTCTCAACCTGTTACCTAGAAATACCTCGACAGATGTGACACTAATTACATTCGATAAATATACGGTGATTCTAGAGGTCAGCCTGCAAGCTCTGGTTTATTATAGCGCGTTCTGTGCTATTGTTGTAGACGTGCAGGGCGGATGTCTCCTTGAAATGCTCTTTTGTAAAGGCTTTAGTGCCAGGCTTCATGCGCCAACCGGTAGCCCGACAATAAAAATCGCTAGGCTCTTGCTCGCGCTGCGATGATCCTCAGAAAGGGTAACCGGGCGCCCACTCGTGTGCGAAGTAGGTTCTAATGCTGCCGATACTCCAAGTTTAAATCGAGAGAACCATAACCAGGAGCGTCGCGCGTTTTTCAGCTTTGTGCAAAAAAGGGGATTTGTAGCGTGCATGAACGTAATATGTCAATAACAAGTACACGCAATATGCTGTATGTGTACCTGGTACACATGGCAGAAAGTCTGCAGAACTGATCACATAGGGAGCCTAAGTAGCGTGCTGCAGGGACGCAGCTATGAGTTTCACCCTAGGTCTACGGACTAAGTAGCCCAAACGACCAACGGTATTAGGCACCTCAGGCCAGCGATGATAGGGTAGAAAGGCGCAAGAATCCGTCCCCTCCCAACAGGCATTACGTAGGAGCTAAAGAAGGCAACCCACGCTAAAGTGGGGCCGTAACCAAAATCGGAAGCACATAGGAAAGGAGATAGCACGAATACCCAACCAGAAGTACATTTTCTCATTGGCCAATGAGTGCCTGCTCGCATAACAATAAAAGTCAGGCCAACCCGTTAGAAGTTTTAAATTGCGAACCTGCCCATTGGGTGCCTCAGCGCTCTCATGGTAACAAATGCGGATCACAACATTGTCGTTACGATTCGAAAAGACGGTGAAAGATACACCGTGGGAGGGGATAATGTGGTTCCACCGGACTGGCAGCCCGCGTCTCCACTACTTTAGCATACCATGGCATTCACGAAGCTCGCGCGTGTTCACGAGCGATACCGCAGCAATTCAGAAGCACCGACCGGTCTCGCCAAACGGGGCCGTAGCTTTGCATTGAAGACCCTAAGAGTAAGCAGCAGTCAGTACATACTGAGAATCTATACGGCAGCGTCGATGGCGGCTATTTAACTGATTGGTGTATATGAGTGTCCCCAACACTGGTCTGTTGGTTCAGGCGAGCATGCCGCATGCCGGCTTAGATTGCCGGACTAAACGGTGCGGGGTGTACGTGTCCAACCTTTAAAGTACGGTGTAAATTACGCTTTCTCAATAAAAGTGTTGAGGCCATACTGGACCGCGCGCACCAACCTAATCTGCGTTCTCACTCCATCGCCGCGTTATGCTGCGTATAGGGAATCGGATAGTAGAGCCCTAGAAGGGAATTCTAAGCGTTCAAGAAAAGATGAGGATCCCACGTAAGAGTCTTGCCATCGTCGATCTGTATTGCGGATTTGACTTGCGGGACAATACAAGTGCACTACTATCATACGAGCCTTTGGGACGGGACCTCGTGTGACAGAAGTGAAAGACAACCAGTTCAATTGTGTCGTGCCAACCGAACATAGTACTCACGGTCTTTTAACGGATGACCCACGAGTGTTAGTCTTGCTTGTACCGGATTAGGACTGCAGCTCATTGGATTCAACCGGGTCAAGGAGCGCAAATGTACACGTCTCTGGGGATCCAGCACTGGCTACAGTGGCCCTCCCGTTCGTAGCTGGAGGTTACCCCAGGAGTCCGAGGCCAAGCTGAGCGGCCTTACAATACAGGTTTAAGTTACCCGACACTAGATATCATCACGACTACATGATGACGGGGAGAATTTTCGCGTTCGACCGTATGTATATGGATGGTGAGACAGCCA
seq00027   AGCTAGCCACGCGTCATTCAGTTTGTCATCAATGTAATCACTTGTTTTTCGCGAGATACGACTCCATAGCGTTGCGGTACCAGAGTGGTGATCAAGCCATGTGTTATTTCGTATGCACACCTACCGCTTTCACGGGCTGGCGGCAGATAAATCCAACGATGGAGCGACAGCCAAACTTGGTCGACTAGGTGCCTTTCCTATCTTTGAGGCAACGAATGACGAATATTTATCCCCGAAATACCCGCGGTGAGTAGCCGGACATTATTGTTTTAGAGGTACGCGCTGCAGGGATTTCGTATCTCCGGCTGGTAGCGTCTCACGCGGGTTCATTCACTCGCTTGTTATGGCTCTGTCCGAGGTGACAGGTGGGAAACAAAATGGTCTCTTGGGGGTGAAACAGATGGACTAGCGTGTCTCAACCTGTTACCTAGAAATACCTCGACAGATGTGACACTAATTACATTCGATAAATATACGGTGATTCTAGAGGTCAGCCTGCAAGCTCTGGTTTATTATAGCGCGTTCTGTGCTATTGTTGTAGACGTGCAGGGCGGATGTCTCCTTGAAATGCTCTTTTGTAAAGGCTTTAGTGCCAGGCTTCATGCGCCAACCGGTAGCCCGACAATAAAAATCGCTAGGCTCTTGCTCGCGCTGCGATGATCCTCAGAAAGGGTAACCGGGCGCCCACTCGTGTGCGAAGTAGGTTCTAATGCTGCCGATACTCCAAGTTTAAATCGAGAGAACCATAACCAGGAGCGTCGCGCGTTTTTCAGCTTTGTGCAAAAAAGGGGATTTGTAGCGTGCATGAACGTAATATGTCAATAACAAGTACACGCAATATGCTGTATGTGTACCTGGTACACATGGCAGAAAGTCTGCAGAACTGATCACATAGGGAGCCTAAGTAGCGTGCTGCAGGGACGCAGCTATGAGTTTCACCCTAGGTCTACGGACTAAGTAGCCCAAACGACCAACGGTATTAGGCACCTCAGGCCAGCGATGATAGGGTAGAAAGGCGCAAGAATCCGTCCCCTCCCAACAGGCATTACGTAGGAGCTAAAGAAGGCAACCCACGCTAAAGTGGGGCCGTAACCAAAATCGGAAGCACATAGGAAAGGAGATAGCACGAATACCCAACCAGAAGTACATTTTCTCATTGGCCAATGAGTGCCTGCTCGCATAACAATAAAAGTCAGGCCAACCCGTTAGAAGTTTTAAATTGCGAACCTGCCCATTGGGTGCCTCAGCGCTCTCATGGTAACAAATGCGGATCACAACATTGTCGTTACGATTCGAAAAGACGGTGAAAGATACACCGTGGGAGGGGATAATGTGGTTCCACCGGACTGGCAGCCCGCGTCTCCACTACTTTAGCATACCATGGCATTCACGAAGCTCGCGCGTGTTCACGAGCGATACCGCAGCAATTCAGAAGCACCGACCGGTCTCGCCAAACGGGGCCGTAGCTTTGCATTGAAGACCCTAAGAGTAAGCAGCAGTCAGTACATACTGAGAATCTATACGGCAGTGTCGATGGCGGCTATTTAACTGATTGGTGTATATGAGTGTCCCCAACACTGGTCTGTTGGTTCAGGCGAGCATGCCGCATGCCGGCTTAGATTGCCGGACTAAACGGTGCGGGGTGTACGTGTCCAACCTTTAAAGTACGGTGTAAATTACGCTTTCTCAATAAAAGTGTTGAGGCCATACTGGACCGCGCGCACCAACCTAATCTGCGTTCTCACTCCATCGCCGCGTTATGCTGCGTATAGGGAATCGGATAGTAGAGCCCTAGAAGGGAATTCTAAGCGTTCAAGAAAAGATGAGGATCCCACGTAAGAGTCTTGCCATCGTCGATCTGTATTGCGGATTTGACTTGCGGGACAATACAAGTGCACTACTATCATACGAGCCTTTGGGACGGGACCTCGTGTGACAGAAGTGAAAGACAACCAGTTCAATTGTGTCGTGCCAACCGAACATAGTACTCACGGTCTTTTAACGGATGACCCACGAGTGTTAGTCTTGCTTGTACCGGATTAGGACTGCAGCTCATTGGATTCAACCGGGTCAAGGAGCGCAAATGTACACGTCTCTGGGGATCCAGCACTGGCTACAGTGGCCCTCCCGTTCGTAGCTGGAGGTTACCCCAGGAGTCCGAGGCCAAGCTGAGCGGCCTTACAATACAGGTTTAAGTTACCCGACACTAGATATCATCACGACTACATGATGACGGGGAGAATTTTCGCGTTCGACCGTATGTATATGGATGGTGAGACAGCCA
seq00028   AGCTAGCCACGCGTCATTCAGTTTGTCATCAATGTAATCACTTGTTTTTCGCGAGATACGACTCCATAGCGTTGCGGTACCAGAGTGGTGATCAAGCCATGTGTTATTTCGTATGCACACCTACCGCTTTCACGGGCTGGCGGCAGATAAATCCAACGATGGAGCGACAGCCAAACTTGGTCGACTAGGTGCCTTTCCTATCTTTGAGGCAACGAATGACGAATATTTATCCCCGAAATACCCGCGGTGAGTAGCCGGACATTATTGTTTTAGAGGTACGCGCTGCAGGGATTTCGTATCTCCGGCTGGTAGCGTCTCACGCGGGTTCATTCACTCGCTTGTTATGGCTCTGTCCGAGGTGACAGGTGGGAAACAAAATGGTCTCTTGGGGGTGAAACAGATGGACTAGCGTGTCTCAACCTGTTACCTAGAAATACCTCGACAGATGTGACACTAATTACATTCGATAAATATACGGTGATTCTAGAGGTCAGCCTGCAAGCTCTGGTTTATTATAGCGCGTTCTGTGCTATTGTTGTAGACGTGCAGGGCGGATGTCTCCTTGAAATGCTCTTTTGTAAAGGCTTTAGTGCCAGGCTTCATGCGCCAACCGGTAGCCCGACAATAAAAATCGCTAGGCTCTTGCTCGCGCTGCGATGATCCTCAGAAAGGGTAACCGGGCGCCCACTCGTGTGCGAAGTAGGTTCTAATGCTGCCGATACTCCAAGTTTAAATCGAGAGAACCATAACCAGGAGCGTCGCGCGTTTTTCAGCTTTGTGCAAAAAAGGGGATTTGTAGCGTGCATGAACGTAATATGTCAATAACAAGTACACGCAATATGCTGTATGTGTACCTGGTACACATGGCAGAAAGTCTGCAGAACTGATCACATAGGGAGCCTAAGTAGCGTGCTGCAGGGACGCAGCTATGAGTTTCACCCTAGGTCTACGGACTAAGTAGCCCAAACGACCAACGGTATTAGGCACCTCAGGCCAGCGATGATAGGGTAGAAAGGCGCAAGAATCCGTCCCCTCCCAACAGGCATTACGTAGGAGCTAAAGAAGGCAACCCACGCTAAAGTGGGGCCGTAACCAAAATCGGAAGCACATAGGAAAGGAGATAGCACGAATACCCAACCAGAAGTACATTTTCTCATTGGCCAATGAGTGCCTGCTCGCATAACAATAAAAGTCAGGCCAACCCGTTAGAAGTTTTAAATTGCGAACCTGCCCATTGGGTGCCTCAGCGCTCTCATGGTAACAAATGCGGATCACAACATTGTCGTTACGATTCGAAAAGACGGTGAAAGATACACCGTGGGAGGGGATAATGTGGTTCCACCGGACTGGCAGACCGCGTCTCCACTACTTTAGCATACCATGGCATTCACGAAGCTCGCGCGTGTTCACGAGCGATACCGCAGCAATTCAGAAGCACCGACCGGTCTCGCCAAACGGGGCCGTAGCTTTGCATTGAAGACCCTAAGAGTAAGCAGCAGTCAGTACATACTGAGAATCTATACGGCAGTGTCGATGGCGGCTATTTAACTGATTGGTGTATATGAGTGTCCCCAACACTGGTCTGTTGGTTCAGGCGAGCATGCCGCATGCCGGCTTAGATTGCCGGACTAAACGGTGCGGGGTGTACGTGTCCAACCTTTAAAGTACGGTGTAAATTACGCTTTCTCAATAAAAGTGTTGAGGCCATACTGGACCGCGCGCACCAACCTAATCTGCGTTCTCACTCCATCGCCGCGTTATGCTGCGTATAGGGAATCGGATAGTAGAGCCCTAGAAGGGAATTCTAAGCGTTCAAGAAAAGATGAGGATCCCACGTAAGAGTCTTGCCATCGTCGATCTGTATTGCGGATTTGACTTGCGGGACAATACAAGTGCACTACTATCATACGAGCCTTTGGGACGGGACCTCGTGTGACAGAAGTGAAAGACAACCAGTTCAATTGTGTCGTGCCAACCGAACATAGTACTCACGGTCTTTTAACGGATGACCCACGAGTGTTAGTCTTGCTTGTACCGGATTAGGACTGCAGCTCATTGGATTCAACCGGGTCAAGGATCGCAAATGTACACGTCTCTGGGGATCCAGCACTGGCTACAGTGGCCCTCCCGTTCGTAGCTGGAGGTTACCCCAGGAGTCCGAGGCCAAGCTGAGCGGCCTTACAATACAGGTTTAAGTTACCCGACACTAGATATCATCACGACTACATGATGACGGGGAGAATTTTCGCGTTCGACCGTATGTATATGGATGGTGAGACAGCCA
seq00029   AGCTAGCCACGCGTCATTCAGTTTGTCATCAATGTAATCACTTGTTTTTCGCGAGATACGACTCCATAGCGTTGCGGTACCAGAGTGGTGATCAAGCCATGTGTTATTTCGTATGCACACCTACCGCTTTCACGGGCCGGCGGCAGATAAATCCAACGATGGAGCGACAGCCAAACTTGGTCGACTAGGTGCCTTTCCTATCTTTGAGGCAACGAATGACGAATATTTATCCCCGAAATACCCGCGGTGAGTAGCCGGACATTATTGTTTTAGAGGTACGCGCTGCAGGGATTTCGTATCTCCGGCTGGTAGCGTCTCACGCGGGTTCATTCACTCGCTTGTTATGGCTCTGTCCGAGGTGACAGGTGGGAAACAAAATGGTCTCTTGGGGGTGAAACAGATGGACTAGCGTGTCTCAACCTGTTACCTAGAAATACCTCGACAGATGTGACACTAATTACATTCGATAAATATACGGTGATTCTAGAGGTCAGCCTGCAAGCTCTGGTTTATTATAGCGCGTTCTGTGCTATTGTTGTAGACGTGCAGGGCGGATGTCTCCTTGAAATGCTCTTTTGTAAAGGCTTTAGTGCCAGGCTTCATGCGCCAACCGGTAGCCCGACAATAAAAATCGCTAGGCTCTTGCTCGCGCTGCGATGATCCTCAGAAAGGGTAACCGGGCGCCCACTCGTGTGCGAAGTAGGTTCTAATGCTGCCGATACTCCAAGTTTAAATCGAGAGAACCATAACCAGGAGCGTCGCGCGTTTTTCAGCTTTGTGCAAAAAAGGGGATTTGTAGCGTGCATGAACGTAATATGTCAATAACAAGTACACGCAATATGCTGTATGTGTACCTGGTACACATGGCAGAAAGTCTGCAGAACTGATCACATAGGGAGCCTAAGTAGCGTGCTGCAGGGACGCAGCTATGAGTTTCACCCTAGGTCTACGGACTAAGTAGCCCAAACGACCAACGGTATTAGGCACCTCAGGCCAGCGATGATAGGGTAGAAAGGCGCAAGAATCCGTCCCCTCCCAACAGGCATTACGTAGGAGCTAAAGAAGGCAACCCACGCTAAAGTGGGGCCGTAACCAAAATCGGAAGCACATAGGAAAGGAGATAGCACGAATACCCAACCAGAAGTACATTTTCTCATTGGCCAATGAGTGCCTGCTCGCATAACAATAAAAGTCAGGCCAACCCGTTAGAAGTTTTAAATTGCGAACCTGCCCATTGGGTGCCTCAGCGCTCTCATGGTAACAAATGCGGATCACAACATTGTCGTTACGATTCGAAAAGACGGTGAAAGATACACCGTGGGAGGGGATAATGTGGTTCCACCGGACTGGCAGACCGCGTCTCCACTACTTTAGCATACCATGGCATTCACGAAGCTCGCGCGTGTTCACGAGCGATACCGCAGCAATTCAGAAGCACCGACCGGTCTCGCCAAACGGGGCCGTAGCTTTGCATTGAAGACCCTAAGAGTAAGCAGCAGTCAGTACATACTGAGAATCTATACGGCAGTGTCGATGGCGGCTATTTAACTGATTGGTGTATATGAGTGTCCCCAACACTGGTCTGTTGGTTCAGGCGAGCATGCCGCATGCCGGCTTAGATTGCCGGACTAAACGGTGCGGGGTGTACGTGTCCAACCTTTAAAGTACGGTGTAAATTACGCTTTCTCAATAAAAGTGTTGAGGCCATACTGGACCGCGCGCACCAACCTAATCTGCGTTCTCACTCCATCGCCGCGTTATGCTGCGTATAGGGAATCGGATAGTAGAGCCCTAGAAGGGAATTCTAAGCGTTCAAGAAAAGATGAGGATCCCACGTAAGAGTCTTGCCATCGTCGATCTGTATTGCGGATTTGACTTGCGGGACAATACAAGTGCACTACTATCATACGAGCCTTTGGGACGGGACCTCGTGTGACAGAAGTGAAAGACAACCAGTTCAATTGTGTCGTGCCAACCGAACATAGTACTCACGGTCTTTTAACGGATGACCCACGAGTGTTAGTCTTGCTTGTACCGGATTAGGACTGCAGCTCATTGGATTCAACCGGGTCAAGGAGCGCAAATGTACACGTCTCTGGGGATCCAGCACTGGCTACAGTGGCCCTCCCGTTCGTAGCTGGAGGTTACCCCAGGAGTCCGAGGCCAAGCTGAGCGGCCTTACAATACAGGTTTAAGTTACCCGACACTAGATATCATCACGACTACATGATGACGGGGAGAATTTTCGCGTTCGACCGTATGTATATGGATGGTGAGACAGCCA
seq00030   AGCTAGCCACGCGTCATTCAGTTTGTCATCAATGTAATCACTTGTTTTTCGCGAGATACGACTCCATAGCGTTGCGGTACCAGAGTGGTGATCAAGCCATGTGTTATTTCGTATGCACACCTACCGCTTTCACGGGCCGGCGGCAGATAAATCCAACGATGGAGCGACAGCCAAACTTGGTCGACTAGGTGCCTTTCCTATCTTTGAGGCAACGAATGACGAATATTTATCCCCGAAATACCCGCGGTGAGTAGCCGGACATTATTGTTTTAGAGGTACGCGCTGCAGGGATTTCGTATCTCCGGCTGGTAGCGTCTCACGCGGGTTCATTCACTCGCTTGTTATGGCTCTGTCCGAGGTGACAGGTGGGAAACAAAATGGTCTCTTGGGGGTGAAACAGATGGACTAGCGTGTCTCAACCTGTTACCTAGAAATACCTCGACAGATGTGACACTAATTACATTCGATAAATATACGGTGATTCTAGAGGTCAGCCTGCAAGCTCTGGTTTATTATAGCGCGTTCTGTGCTATTGTTGTAGACGTGCAGGGCGGATGTCTCCTTGAAATGCTCTTTTGTAAAGGCTTTAGTGCCAGGCTTCATGCGCCAACCGGTAGCCCGACAATAAAAATCGCTAGGCTCTTGCTCGCGCTGCGATGATCCTCAGAAAGGGTAACCGGGCGCCCACTCGTGTGCGAAGTAGGTTCTAATGCTGCCGATACTCCAAGTTTAAATCGAGAGAACCATAACCAGGAGCGTCGCGCGTTTTTCAGCTTTGTGCAAAAAAGGGGATTTGTAGCGTGCATGAACGTAATATGTCAATAACAAGTACACGCAATATGCTGTATGTGTACCTGGTACACATGGCAGAAAGTCTGCAGAACTGATCACATAGGGAGCCTAAGTAGCGTGCTGCAGGGACGCAGCTATGAGTTTCACCCTAGGTCTACGGACTAAGTAGCCCAAACGACCAACGGTATTAGGCACCTCAGGCCAGCGATGATAGGGTAGAAAGGCGCAAGAATCCGTCCCCTCCCAACAGGCATTACGTAGGAGCTAAAGAAGGCAACCCACGCTAAAGTGGGGCCGTAACCAAAATCGGAAGCACATAGGAAAGGAGATAGCACGAATACCCAACCAGAAGTACATTTTCTCATTGGCCAATGAGTGCCTGCTCGCATAACAATAAAAGTCAGGCCAACCCGTTAGAAGTTTTAAATTGCGAACCTGCCCATTGGGTGCCTCAGCGCTCTCATGGTAACAAATGCGGATCACAACATTGTCGTTACGATTCGAAAAGACGGTGAAAGATACACCGTGGGAGGGGATAATGTGGTTCCACCGGACTGGCAGACCGCGTCTCCACTACTTTAGCATACCATGGCATTCACGAAGCTCGCGCGTGTTCACGAGCGATACCGCAGCAATTCAGAAGCACCGACCGGTCTCGCCAAACGGGGCCGTAGCTTTGCATTGAAGACCCTAAGAGTAAGCAGCAGTCAGTACATACTGAGAATCTATACGGCAGTGTCGATGGCGGCTATTTAACTGATTGGTGTATATGAGTGTCCCCAACACTGGTCTGTTGGTTCAGGCGAGCATGCCGCATGCCGGCTTAGATTGCCGGACTAAACGGTGCGGGGTGTACGTGTCCAACCTTTAAAGTACGGTGTAAATTACGCTTTCTCAATAAAAGTGTTGAGGCCATACTGGACCGCGCGCACCAACCTAATCTGCGTTCTCACTCCATCGCCGCGTTATGCTGCGTATAGGGAATCGGATAGTAGAGCCCTAGAAGGGAATTCTAAGCGTTCAAGAAAAGATGAGGATCCCACGTAAGAGTCTTGCCATCGTCGATCTGTATTGCGGATTTGACTTGCGGGACAATACAAGTGCACTACTATCATACGAGCCTTTGGGACGGGACCTCGTGTGACAGAAGTGAAAGACAACCAGTTCAATTGTGTCGTGCCAACCGAACATAGTACTCACGGTCTTTTAACGGATGACCCACGAGTGTTAGTCTTGCTTGTACCGGATTAGGACTGCAGCTCATTGGATTCAACCGGGTCAAGGATCGCAAATGTACACGTCTCTGGGGATCCAGCACTGGCTACAGTGGCCCTCCCGTTCGTAGCTGGAGGTTACCCCAGGAGTCCGAGGCCAAGCTGAGCGGCCTTACAATACAGGTTTAAGTTACCCGACACTAGATATCATCACGACTACATGATGACGGGGAGAATTTTCGCGTTCGACCGTATGTATATGGATGGTGAGACAGCCA
seq00031   AGCTAGCCACGCGTCATTCAGTTTGTCATCAATGTAATCACTTGTTTTTCGCGAGATACGACTCCATAGCGTTGCGGTACCAGAGTGGTGATCAAGCCATGTGTTATTTCGTATGCACACCTACCGTTTTCACGGGCTGGCGGCAGATAAATCCAACGATGGAGCGACAGCCAAACTTGGTCGACTAGGTGCCTTTCCTATCTTTGAGGCAACGAATGACGAATATTTATCCCCGAAATACCCGCGGTGAGTAGCCGGACATTATTGTTTTAGAGGTACGCGCTGCAGGGATTTCGTATCTCCGGCTGGTAGCGTCTCACGCGGGTTCATTCACTCGCTTGTTATGGCTCTGTCCGAGGTGACAGGTGGGAAACAAAATGGTCTCTTGGGGGTGAAACAGATGGACTAGCGTGTCTCAACCTGTTACCTAGAAATACCTCGACAGATGTGACACTAATTACATTCGATAAATATACGGTGATTCTAGAGGTCAGCCTGCAAGCTCTGGTTTATTATAGCGCGTTCTGTGCTATTGTTGTAGACGTGCAGGGCGGATGTCTCCTTGAAATGCTCTTTTGTAAAGGCTTTAGTGCCAGGCTTCATGCGCCAACCGGTAGCCCGACAATAAAAATCGCTAGGCTCTTGCTCGCGCTGCGATGATCCTCAGAAAGGGTAACCGGGCGCCCACTCGTGTGCGAAGTAGGTTCTAATGCTGCCGATACTCCAAGTTTAAATCGAGAGAACCATAACCAGGAGCGTCGCGCGTTTTTCAGCTTTGTGCAAAAAAGGGGATTTGTAGCGTGCATGAACGTAATATGTCAATAACAAGTACACGCAATATGCTGTATGTGTACCTGGTACACATGGCAGAAAGTCTGCAGAACTGATCACATAGGGAGCCTAAGTAGCGTGCTGCAGGGACGCAGCTATGAGTTTCACCCTAGGTCTACGGACTAAGTAGCCCAAACGACCAACGGTATTAGGCACCTCAGGCCAGCGATGATAGGGTAGAAAGGCGCAAGAATCCGTCCCCTCCCAACAGGCATTACGTAGGATCTAAAGAAGGCAACCCACGCTAAAGTGGGGCCGTAACCAAAATCGGAAGCACATAGGAAAGGAGATAGCACGAATACCCAACCAGAAGTACATTTTCTCATTGGCCAATGAGTGCCTGCTCGCATAACAATAAAAGTCAGGCCAACCCGTTAGAAGTTTTAAATTGCGAACCTGCCCATTGGGTGCCTCAGCGCTCTCATGGTAACAAATGCGGATCACAACATTGTCGTTACGATTCGAAAAGACGGTGAAAGATACACCGTGGGAGGGGATAATGTGGTTCCACCGGACTGGCAGACCGCGTCTCCACTACTTTAGCATACCATGGCATTCACGAAGCTCGCGCGTGTTCACGAGCGATACCGCAGCAATTCAGAAGCACCGACCGGTCTCGCCAAACGGGGCCGTAGCTTTGCATTGAAGACCCTAAGAGTAAGCAGCAGTCAGTACATACTGAGAATCTATACGGCAGTGTCGATGGCGGCTATTTAACTGATTGGTGTATATGAGTGTCCCCAACACTGGTCTGTTGGTTCAGGCGAGCATGCCGCATGCCGGCTTAGATTGCCGGACTAAACGGTGCGGGGTGTACGTGTCCAACCTTTAAAGTACGGTGTAAATTACGCTTTCTCAATAAAAGTGTTGAGGCCATACTGGACCGCGCGCACCAACCTAATCTGCGTTCTCACTCCATCGCCGCGTTATGCTGCGTATAGGGAATCGGATAGTAGAGCCCTAGAAGGGAATTCTAAGCGTTCAAGAAAAGATGAGGATCCCACGTAAGAGTCTTGCCATCGTCGATCTGTATTGCGGATTTGACTTGCGGGACAATACAAGTGCACTACTATCATACGAGCCTTTGGGACGGGACCTCGTGTGACAGAAGTGAAAGACAACCAGTTCAATTGTGTCGTGCCAACCGAACATAGTACTCACGGTCTTTTAACGGATGACCCACGAGTGTTAGTCTTGCTTGTACCGGATTAGGACTGCAGCTCATTGGATTCAACCGGGTCAAGGATCGCAAATGTACACGTCTCTGGGGATCCAGCACTGGCTACAGTGGCCCTCCCGTTCGTAGCTGGAGGTTACCCCAGGAGTCCGAGGCCAAGCTGAGCGGCCTTACAATACAGGTTTAAGTTACCCGACACTAGATATCATCACGACTACATGATGACGGGGAGAATTTTCGCGTTCGACCGTATGTATATGGATGGTGAGACAGCCA
seq00032   AGCTAGCCACGCGTCATTCAGTTTGTCATCAATGTAATCACTTGTTTTTCGCGAGATACGACTCCATAGCGTTGCGGTACCAGAGTGGTGATCAAGCCATGTGTTATTTCGTATGCACACCTACCGTTTTCACGGGCTGGCGGCAGATAAATCCAACGATGGAGCGACAGCCAAACTTGGTCGACTAGGTGCCTTTCCTATCTTTGAGGCAACGAATGACGAATATTTATCCCCGAAATACCCGCGGTGAGTAGCCGGACATTATTGTTTTAGAGGTACGCGCTGCAGGAATTTCGTATCTCCGGCTGGTAGCGTCTCACGCGGGTTCATTCACTCGCTTGTTATGGCTCTGTCCGAGGTGACAGGTGGGAAACAAAATGGTCTCTTGGGGGTGAAACAGATGGACTAGCGTGTCTCAACCTGTTACCTAGAAATACCTCGACAGATGTGACACTAATTACATTCGATAAATATACGGTGATTCTAGAGGTCAGCCTGCAAGCTCTGGTTTATTATAGCGCGTTCTGTGCTATTGTTGTAGACGTGCAGGGCGGATGTCTCCTTGAAATGCTCTTTTGTAAAGGCTTTAGTGCCAGGCTTCATGCGCCAACCGGTAGCCCGACAATAAAAATCGCTAGGCTCTTGCTCGCGCTGCGATGATCCTCAGAAAGGGTAACCGGGCGCCCACTCGTGTGCGAAGTAGGTTCTAATGCTGCCAATACTCCAAGTTTAAATCGAGAGAACCATAACCAGGAGCGTCGCGCGTTTTTCAGCTTTGTGCAAAAAAGGGGATTTGTAGCGTGCATGAACGTAATATGTCAATAACAAGTACACGCAATATGCTGTATGTGTACCTGGTACACATGGCAGAAAGTCTGCAGAACTGATCACATAGGGAGCCTAAGTAGCGTGCTGCAGGGACGCAGCTATGAGTTTCACCCTAGGTCTACGGACTAAGTAGCCCAAACGACCAACGGTATTAGGCACCTCAGGCCAGCGATGATAGGGTAGAAAGGCGCAAGAATCCGTCCCCTCCCAACAGGCATTACGTAGGAGCTAAAGAAGGCAACCCACGCTAAAGTGGGGCCGTAACCAAAATCGGAAGCACATAGGAAAGGAGATAGCACGAATACCCAACCAGAAGTACATTTTCTCATTGGCCAATGAGTGCCTGCTCGCATAACAATAAAAGTCAGGCCAACCCGTTAGAAGTTTTAAATTGCGAACCTGCCCATTGGGTGCCTCAGCGCTCTCATGGTAACAAATGCGGATCACAACATTGTCGTTACGATTCGAAAAGACGGTGAAAGATACACCGTGGGAGGGGATAATGTGGTTCCACCGGACTGGCAGCCCGCGTCTCCACTACTTTAGCATACCATGGCATTCACGAAGCTCGCGCGTGTTCACGAGCGATACCGCAGCAATTCAGAAGCACCGACCGGTCTCGCCAAACGGGGCCGTAGCTTTGCATTGAAGACCCTAAGAGTAAGCAGCAGTCAGTACATACTGAGAATCTATACGGCAGTGTCGATGGCGGCTATTTAACTGATTGGTGTATATGAGTGTCCCCAACACTGGTCTGTTGGTTCAGGCGAGCATGCCGCATGCCGGCTTAGATTGCCGGACTAAACGGTGCGGGGTGTACGTGTCCAACCTTTAAAGTACGGTGTAAATTACGCTTTCTCAATAAAAGTGTTGAGGCCATACTGGACCGCGCGCACCAACCTAATCTGCGTTCTCACTCCATCGCCGCGTTATGCTGCGTATAGGGAATCGGATAGTAGAGCCCTAGAAGGGAATTCTAAGCGTTCAAGAAAAGATGAGGATCCCACGTAAGAGTCTTGCCATCGTCGATCTGTATTGCGGATTTGACTTGCGGGACAATACAAGTGCACTACTATCATACGAGCCTTTGGGACGGGACCTCGTGTGACAGAAGTGAAAGACAACCAGTTCAATTGTGTCGTGCCAACCGAACATAGTACTCACGGTCTTTTAACGGATGACCCACGAGTGTTAGTCTTGCTTGTACCGGATTAGGACTGCAGCTCATTGGATTCAACCGGGTCAAGGAGCGCAAATGTACACGTCTCTGGGGATCCAGCACTGGCTACAGTGGCCCTCCCGTTCGTAGCTGGAGGTTACCCCAGGAGTCCGAGGCCAAGCTGAGCGGCCTTACAATACAGGTTTAAGTTACCCGACACTAGATATCATCACGACTACATGATGACGGGGAGAATTTTCGCGTTCGACCGTATGTATATGGATGGTGAGACAGCCA
seq00033   AGCTAGCCACGCGTCATTCAGTTTGTCATCAATGTAATCACTTGTTTTTCGCGAGATACGACTCCATAGCGTTGCGGTACCAGAGTGGTGATCAAGCCATGTGTTATTTCGTATGCACACCTACCGCTTTCACGGGCTGGCGGCAGATAAATCCAACGATGGAGCGACAGCCAAACTTGGTCGACTAGGTGCCTTTCCTATCTTTGAGGCAACGAATGACGAATATTTATCCCCGAAATACCCGCGGTGAGTAGCCGGACATTATTGTTTTAGAGGTACGCGCTGCAGGGATTTCGTATCTCCGGCTGGTAGCGTCTCACGCGGGTTCATTCACTCGCTTGTTATGGCTCTGTCCGAGGTGACAGGTGGGAAACAAAATGGTCTCTTGGGGGTGAAACAGATGGACTAGCGTGTCTCAACCTGTTACCTAGAAATACCTCGACAGATGTGACACTAATTACATTCGATAAATATACGGTGATTCTAGAGGTCAGCCTGCAAGCTCTGGTTTATTATAGCGCGTTCTGTGCTATTGTTGTAGACGTGCAGGGCGGATGTCTCCTTGAAATGCTCTTTTGTAAAGGCTTTAGTGCCAGGCTTCATGCGCCAACCGGTAGCCCGACAATAAAAATCGCTAGGCTCTTGCTCGCGCTGCGATGATCCTCAGAAAGGGTAACCGGGCGCCCACTCGTGTGCGAAGTAGGTTCTAATGCTGCCGATACTCCAAGTTTAAATCGAGAGAACCATAACCAGGAGCGTCGCGCGTTTTTCAGCTTTGTGCAAAAAAGGGGATTTGTAGCGTGCATGAACGTAATATGTCAATAACAAGTACACGCAATATGCTGTATGTGTACCTGGTACACATGGCAGAAAGTCTGCAGAACTGATCACATAGGGAGCCTAAGTAGCGTGCTGCAGGGACGCAGCTATGAGTTTCACCCTAGGTCTACGGACTAAGTAGCCCAAACGACCAACGGTATTAGGCACCTCAGGCCAGCGATGATAGGGTAGAAAGGCGCAAGAATCCGTCCCCTCCCAACAGGCATTACGTAGGAGCTAAAGAAGGCAACCCACGCTAAAGTGGGGCCGTAACCAAAATCGGAAGCACATAGGAAAGGAGATAGCACGAATACCCAACCAGAAGTACATTTTCTCATTGGCCAATGAGTGCCTGCTCGCATAACAATAAAAGTCAGGCCAACCCGTTAGAAGTTTTAAATTGCGAACCTGCCCATTGGGTGCCTCAGCGCTCTCATGGTAACAAATGCGGATCACAACATTGTCGTTACGATTCGAAAAGACGGTGAAAGATACACCGTGGGAGGGGATAATGTGGTTCCACCGGACTGGCAGACCGCGTCTCCACTACTTTAGCATACCATGGCATTCACGAAGCTCGCGCGTGTTCACGAGCGATACCGCAGCAATTCAGAAGCACCGACCGGTCTCGCCAAACGGGGCCGTAGCTTTGCATTGAAGACCCTAAGAGTAAGCAGCAGTCAGTACATACTGAGAATCTATACGGCAGTGTCGATGGCGGCTATTTAACTGATTGGTGTATATGAGTGTCCCCAACACTGGTCTGTTGGTTCAGGCGAGCATGCCGCATGCCGGCTTAGATTGCCGGACTAAACGGTGCGGGGTGTACGTGTCCAACCTTTAAAGTACGGTGTAAATTACGCTTTCTCAATAAAAGTGTTGAGGCCATACTGGACCGCGCGCACCAACCTAATCTGCGTTCTCACTCCATCGCCGCGTTATGCTGCGTATAGGGAATCGGATAGTAGAGCCCTAGAAGGGAATTCTAAGCGTTCAAGAAAAGATGAGGATCCCACGTAAGAGTCTTGCCATCGTCGATCTGTATTGCGGATTTGACTTGCGGGACAATACAAGTGCACTACTATCATACGAGCCTTTGGGACGGGACCTCGTGTGACAGAAGTGAAAGACAACCAGTTCAATTGTGTCGTGCCAACCGAACATAGTACTCACGGTCTTTTAACGGATGACCCACGAGTGTTAGTCTTGCTTGTACCGGATTAGGACTGCAGCTCATTGGATTCAACCGGGTCAAGGATCGCAAATGTACACGTCTCTGGGGATCCAGCACTGGCTACAGTGGCCCTCCCGTTCGTAGCTGGAGGTTACCCCAGGAGTCCGAGGCCAAGCTGAGCGGCCTTACAATACAGGTTTAAGTTACCCGACACTAGATATCATCACGACTACATGATGACGGGGAGAATTTTCGCGTTCGACCGTATGTATATGGATGGTGAGACAGCCA
