# Supplementary material for: How Good Are Indirect Tests at Detecting Recombination in Human mtDNA?
Source: G3 (Bethesda). 2013 Jul 1;3(7):1095–104. doi: 10.1534/g3.113.006510 (PMC3704238; doi:10.1534/g3.113.006510)
Supplement: Supporting Information [file supp_g3.113.006510_FileS2.gz › SequenceData/mtDNA_ratehet&popgrowth/10/3rdbase/Infiles/10_61-new.txt]

33 2284
seq00001   CGGTTTCCTCAAGGTGTGTTAGAGCCAGAGTTGCTACTTTACTTTACTGGCGCGCTACGTTAACGTGACACACATTAATATTAACAAAGTCGCTTTACTGTGCTGGGCGCGTGGTCTATGCCGGCACACAGCGTAGTAATAGTTGCACCCACCCGGCTGCTCTCCAGTCTATCGGTTTCGCTTTCGTGTGTGTAAAGGACGCAGGAGCATTGCCAAGATCCAGTATCCCCGCACAGATCGTAAGGGGGGGGGTTGTATTAGCTATCCCGTGACGTCAAGGCACCGACAGGCCTGTGGGTTGGTTCATAAAGACTCGCATCCTCTCTAAATCATGAGGGATATCATGTTAGCAATTGTAAACGAAGAGGTCAGAACGACTTGTACTTAATCCAGGAAACAGCCCGAAGTCTAGATCGATTTGAGCGTACACACTGCAACATCCGACTTTAACGATCTAGTCCGGCATCTGACAGATACCATATGGGCCTGGAAGGCCTTCACTTTTTTTGCTTCACGGGCGGCATGTGCGACGTGCCGTTTGGGAGAGAAAGGGATAGCGCGGGGCGAGGGTAGCCTGGTCGTTGATCCATTCAATCTCACCACATGCTGACCGCACCGATCGGGACGGATCCCCAGGGGCGGCTTGTGCTCCTGGCGCTGTGCTAGGACGGAAAGCGAGAATTATTCGCCTACGGCTCATTCCGCCGTATGTTAGCCTAGATCGTAGTCGAACAGATCGGCGCCATGGTAAGACTACTTGCCGTTCTAGGGATAAACAGCACCGAAGTCAAGACTGACCGAATAAACGCGGTTTATCCCTCTTTGCCAATGCACTTGGGCCCGTCTGGGTGCAATCCTCCAGTCCACAGTGGGATCCCCTTTCTGGTACTCCGCCCTCGTCACTGGACGAAGCAGATCTCTCCGTGGTCGACCCCAGTTCTTTTCTCCTGTTGTACGAACATTATCGAATCCTATCCTTTGTGAGCTCAGAGCGAACGTCATGGTCGCTAACCCTGTAACCACATTTAAAAGAAGCACGACCTTTATGTCCGCATGTCTCTTCTCCGGGCCTAAGTACGCTACGAACTTAAGAGAGAGTCCCTTGGGAACTCATACGGCGATTACGGTCGGAGGACTCGTCGGTTCTTCCCAGCCTGTCTGGCATTTCTGATCTCAGACTGACGGGAGCCACTGAAAAGGTATAGCTTACTGGAGTTGTCTAACGGGCGTTGGTCTTATCTTATGAGAAAGTGTGGTAGGACCCACAGAATTTGTCACCGCGTCGCAAGACCTCGCTTTATGGTTCGCAATGCGCCATTCGCGTCACTTTACGCAAGTATGAGATAACGCAGGATTATAAAAAAAGGAATAAGCGTAGAGGCGATGCGTTCTTTCGCAAGAGAAGACCGATTATTCATTCTTACGAACCTCCTACCGTCTCGTGACCCTAGGCGCACAAAGAGCTGTTAAGTCATCGATCTACAGCTCATATTTTGCCCGGATCGATAGGTAAGGAAAAGATCGGACGCTAATGTCGGTCCGTAAACTATCCCACACGCGATTTAACTAGGGCAACTGACCGGAAAATTCCGTATCAATGAACAATCAGTAACCGACTGTTATTTACTAGGCCGCGAATATGGTTTCCAAGCAGCTATTATGCAACAAGGTACAACAGTCGAGACCTTGTTAATCAGGTACTTGATGCTACACAAGTAACTTCTCTCGGCGACTTGCAGGCTTCCAGCCAAGGCCATATGATCGTTCATCGGCCATTTGCGGTTCTTAAGAAGGTTTGACGATTGTATGACGGGAGACGTACCGCGACTTTGAGTTTCATACTTATTGGAACTAAAATAGACTAATACCGGGAACCACTGACAAGTTAGCTCTTGCCCTGAACCGTAACTGGAGGCAATAGTGTTTAACTCTGGCCGGGATTGGATGTATGTAGGCGACCTTGTCGGATGGCTCTAGTCGCGTGCAGCACCTATAACGACTGTCGCCATGTGTTGGTCCAGCCCCCCCGTGGATCTGGCTCCCTGATCGTAAGGCGGGGCTCCCGCCCCGACGTGAGACGGAGTAGGCAATCATGCAGCGTCTGCTCGTGACTTCAACCGATCTGTACAGCCCTGGTCCCAATGAAGTGAGCATACTACGGTATTAAAAATTGGAGGAGACGAAAAGAGTTTTATTATGAAGAATTTACTGCCTTACTCCGACACACGTTGGGATTCATACTCGACACTGTTGCTGTGGACTTTTTTCTCAGGGTACCTCCTCC
seq00002   CGGTTTCCTCAAGGTGTGTTAGAGCCAGAGTTGCTACTTTACTTTACTGGCGCGCTACGTTAACGTGACACACATTAATATTAACAAAGTCGCTTTACTGTGCTGGGCGCGTGGTCTATGCCGGCACACAGCGTAGTAATAGTTGCACCCACCCGGCTGCTCTCCAGTCTATCGGTTTCGCTTTCGTGTGTGTAAAGGACGCAGGAGCATTGCCAAGATCCAGTATCCCCGCACAGATCGTAAGGGGGGGGGTTGTATTAGCTATCCCGTGACGTCAAGGCACCGACAGGCCTGTGGGTTGGTTCATAAAGACTCGCATCCTCTCTAAATCATGAGGGATATCATGTTAGCAATTGTAAACGAAGAGGTCAGAACGACTTGTACTTAATCCAGGAAACAGCCCGAAGTCTAGATCGATTTGAGCGTACACACTGCAACATCCGACTTTAACGATCTAGTCCGGCATCTGACAGATACCATATGGGCCTGGAAGGCCTTCACTTTTTTTGCTTCACGGGCGGCATGTGCGACGTGCCGTTTGGGAGAGAAAGGGATAGCGCGGGGCGAGGGTAGCCTGGTCGTTGATCCATTCAATCTCACCACATGCTGACCGCACCGATCGGGACGGATCCCCAGGGGCGGCTTGTGCTCCTGGCGCTGTGCTAGGACGGAAAGCGAGAATTATTCGCCTACGGCTCATTCCGCCGTATGTTAGCCTAGATCGTAGTCGAACAGATCGGCGCCATGGTAAGACTACTTGCCGTTCTAGGGATAAACAGCACCGAAGTCAAGACTGACCGAATAAACGCGGTTTATCCCTCTTTGCCAATGCACTTGGGCCCGTCTGGGTGCAATCCTCCAGTCCACAGTGGGATCCCCTTTCTGGTACTCCGCCCTCGTCACTGGACGAAGCAGATCTCTCCGTGGTCGACCCCAGTTCTTTTCTCCTGTTGTACGAACATTATCGAATCCTATCCTTTGTGAGCTCAGAGCGAACGTCATGGTCGCTAACCCTGTAACCACATTTAAAAGAAGCACGACCTTTATGTCCGCATGTCTCTTCTCCGGGCCTAAGTACGCTACGAACTTAAGAGAGAGTCCCTTGGGAACTCATACGGCGATTACGGTCGGAGGACTCGTCGGTTCTTCCCAGCCTGTCTGGCATTTCTGATCTCAGACTGACGGGAGCCACTGAAAAGGTATAGCTTACTGGAGTTGTCTAACGGGCGTTGGTCTTATCTTATGAGAAAGTGTGGTAGGACCCACAGAATTTGTCACCGCGTCGCAAGACCTCGCTTTATGGTTCGCAATGCGCCATTCGCGTCACTTTACGCAAGTATGAGATAACGCAGGATTATAAAAAAAGGAATAAGCGTAGAGGCGATGCGTTCTTTCGCAAGAGAAGACCGATTATTCATTCTTACGAACCTCCTACCGTCTCGTGACCCTAGGCGCACAAAGAGCTGTTAAGTCATCGATCTACAGCTCATATTTTGCCCGGATCGATAGGTAAGGAAAAGATCGGACGCTAATGTCGGTCCGTAAACTATCCCACACGCGATTTAACTAGGGCAACTGACCGGAAAATTCCGTATCAATGAACAATCAGTAACCGACTGTTATTTACTAGGCCGCGAATATGGTTTCCAAGCAGCTATTATGCAACAAGGTACAACAGTCGAGACCTTGTTAATCAGGTACTTGATGCTACACAAGTAACTTCTCTCGGCGACTTGCAGGCTTCCAGCCAAGGCCATATGATCGTTCATCGGCCATTTGCGGTTCTTAAGAAGGTTTGACGATTGTATGACGGGAGACGTACCGCGACTTTGAGTTTCATACTTATTGGAACTAAAATAGACTAATACCGGGAACCACTGACAAGTTAGCTCTTGCCCTGAACCGTAACTGGAGGCAATAGTGTTTAACTCTGGCCGGGATTGGATGTATGTAGGCGACCTTGTCGGATGGCTCTAGTCGCGTGCAGCACCTATAACGACTGTCGCCATGTGTTGGTCCAGCCCCCCCGTGGATCTGGCTCCCTGATCGTAAGGCGGGGCTCCCGCCCCGACGTGAGACGGAGTAGGCAATCATGCAGCGTCTGCTCGTGACTTCAACCGATCTGTACAGCCCTGGTCCCAATGAAGTGAGCATACTACGGTATTAAAAATTGGAGGAGACGAAAAGAGTTTTATTATGAAGAATTTACTGCCTTACTCCGACACACGTTGGGATTCATACTCGACACTGTTGCTGTGGACTTTTTTCTCAGGGTACCTCCTCC
seq00003   CGGTTTCCTCAAGGTGTGTTAGAGCCAGAGTTGCTACTTTACTTTACTGGCGCGCTACGTTAACGTGACACACATTAATATTAACAAAGTCGCTTTACTGTGCTGGGCGCGTGGTCTATGCCGGCACACAGCGTAGTAATAGTTGCACCCACCCGGCTGCTCTCCAGTCTATCGGTTTCGCTTTCGTGTGTGTAAAGGACGCAGGAGCATTGCCAAGATCCAGTATCCCCGCACAGATCGTAAGGGGGGGGGTTGTATTAGCTATCCCGTGACGTCAAGGCACCGACAGGCCTGTGGGTTGGTTCATAAAGACTCGCATCCTCTCTAAATCATGAGGGATATCATGTTAGCAATTGTAAACGAAGAGGTCAGAACGACTTGTACTTAATCCAGGAAACAGCCCGAAGTCTAGATCGATTTGAGCGTACACACTGCAACATCCGACTTTAACGATCTAGTCCGGCATCTGACAGATACCATATGGGCCTGGAAGGCCTTCACTTTTTTTGCTTCACGGGCGGCATGTGCGACGTGCCGTTTGGGAGAGAAAGGGATAGCGCGGGGCGAGGGTAGCCTGGTCGTTGATCCATTCAATCTCACCACATGCTGACCGCACCGATCGGGACGGATCCCCAGGGGCGGCTTGTGCTCCTGGCGCTGTGCTAGGACGGAAAGCGAGAATTATTCGCCTACGGCTCATTCCGCCGTATGTTAGCCTAGATCGTAGTCGAACAGATCGGCGCCATGGTAAGACTACTTGCCGTTCTAGGGATAAACAGCACCGAAGTCAAGACTGACCGAATAAACGCGGTTTATCCCTCTTTGCCAATGCACTTGGGCCCGTCTGGGTGCAATCCTCCAGTCCACAGTGGGATCCCCTTTCTGGTACTCCGCCCTCGTCACTGGACGAAGCAGATCTCTCCGTGGTCGACCCCAGTTCTTTTCTCCTGTTGTACGAACATTATCGAATCCTATCCTTTGTGAGCTCAGAGCGAACGTCATGGTCGCTAACCCTGTAACCACATTTAAAAGAAGCACGACCTTTATGTCCGCATGTCTCTTCTCCGGGCCTAAGTACGCTACGAACTTAAGAGAGAGTCCCTTGGGAACTCATACGGCGATTACGGTCGGAGGACTCGTCGGTTCTTCCCAGCCTGTCTGGCATTTCTGATCTCAGACTGACGGGAGCCACTGAAAAGGTATAGCTTACTGGAGTTGTCTAACGGGCGTTGGTCTTATCTTATGAGAAAGTGTGGTAGGACCCACAGAATTTGTCACCGCGTCGCAAGACCTCGCTTTATGGTTCGCAATGCGCCATTCGCGTCACTTTACGCAAGTATGAGATAACGCAGGATTATAAAAAAAGGAATAAGCGTAGAGGCGATGCGTTCTTTCGCAAGAGAAGACCGATTATTCATTCTTACGAACCTCCTACCGTCTCGTGACCCTAGGCGCACAAAGAGCTGTTAAGTCATCGATCTACAGCTCATATTTTGCCCGGATCGATAGGTAAGGAAAAGATCGGACGCTAATGTCGGTCCGTAAACTATCCCACACGCGATGTAACTAGGGCAACTGACCGGAAAATTCCGTATCAATGAACAATCAGTAACCGACTGTTATTTACTAGGCCGCGAATATGGTTTCCAAGCAGCTATTATGCAACAAGGTACAACAGTCGAGACCTTGTTAATCAGGTACTTGATGCTACACAAGTAACTTCTCTCGGCGACTTGCAGGCTTCCAGCCAAGGCCATATGATCGTTCATCGGCCATTTGCGGTTCTTAAGAAGGTTTGACGATTGTATGACGGGAGACGTACCGCGACTTTGAGTTTCATACTTATTGGAACTAAAATAGACTAATACCGGGAACCACTGACAAGTTAGCTCTTGCCCTGAACCGTAACTGGAGGCAATAGTGTTTAACTCTGGCCGGGATTGGATGTATGTAGGCGACCTTGTCGGATGGCTCTAGTCGCGTGCAGCACCTATAACGACTGTCGCCATGTGTTGGTCCAGCCCCCCCGTGGATCTGGCTCCCTGATCGTAAGGCGGGGCTCCCGCCCCGACGTGAGACGGAGTAGGCAATCATGCAGCGTCTGCTCGTGACTTCAACCGATCTGTACAGCCCTGGTCCCAATGAAGTGAGCATACTACGGTATTAAAAATTGGAGGAGACGAAAAGAGTTTTATTATGAAGAATTTACTGCCTTACTCCGACACACGTTGGGATTCATACTCGACACTGTTGCTGTGGACTTTTTTCTCAGGGTACCTCCTCC
seq00004   CGGTTTCCTCAAGGTGTGTTAGAGCCAGAGTTGCTACTTTACTTTACTGGCGCGCTACGTTAACGTGACACACATTAATATTAACAAAGTCGCTTTACTGTGCTGGGCGCGTGGTCTATGCCGGCACACAGCGTAGTAATAGTTGCACCCACCCGGCTGCTCTCCAGTCTATCGGTTTCGCTTTCGTGTGTGTAAAGGACGCAGGAGCATTGCCAAGATCCAGTATCCCCGCACAGATCGTAAGGGGGGGGGTTGTATTAGCTATCCCGTGACGTCAAGGCACCGACAGGCCTGTGGGTTGGTTCATAAAGACTCGCATCCTCTCTAAATCATGAGGGATATCATGTTAGCAATTGTAAACGAAGAGGTCAGAACGACTTGTACTTAATCCAGGAAACAGCCCGAAGTCTAGATCGATTTGAGCGTACACACTGCAACATCCGACTTTAACGATCTAGTCCGGCATCTGACAGATACCATATGGGCCTGGAAGGCCTTCACTTTTTTTGCTTCACGGGCGGCATGTGCGACGTGCCGTTTGGGAGAGAAAGGGATAGCGCGGGGCGAGGGTAGCCTGGTCGTTGATCCATTCAATCTCACCACATGCTGACCGCACCGATCGGGACGGATCCCCAGGGGCGGCTTGTGCTCCTGGCGCTGTGCTAGGACGGAAAGCGAGAATTATTCGCCTACGGCTCATTCCGCCGTATGTTAGCCTAGATCGTAGTCGAACAGATCGGCGCCATGGTAAGACTACTTGCCGTTCTAGGGATAAACAGCACCGAAGTCAAGACTGACCGAATAAACGCGGTTTATCCCTCTTTGCCAATGCACTTGGGCCCGTCTGGGTGCAATCCTCCAGTCCACAGTGGGATCCCCTTTCTGGTACTCCGCCCTCGTCACTGGACGAAGCAGATCTCTCCGTGGTCGACCCCAGTTCTTTTCTCCTGTTGTACGAACATTATCGAATCCTATCCTTTGTGAGCTCAGAGCGAACGTCATGGTCGCTAACCCTGTAACCACATTTAAAAGAAGCACGACCTTTATGTCCGCATGTCTCTTCTCCGGGCCTAAGTACGCTACGAACTTAAGAGAGAGTCCCTTGGGAACTCATACGGCGATTACGGTCGGAGGACTCGTCGGTTCTTCCCAGCCTGTCTGGCATTTCTGATCTCAGACTGACGGGAGCCACTGAAAAGGTATAGCTTACTGGAGTTGTCTAACGGGCGTTGGTCTTATCTTATGAGAAAGTGTGGTAGGACCCACAGAATTTGTCACCGCGTCGCAAGACCTCGCTTTATGGTTCGCAATGCGCCATTCGCGTCACTTTACGCAAGTATGAGATAACGCAGGATTATAAAAAAAGGAATAAGCGTAGAGGCGATGCGTTCTTTCGCAAGAGAAGACCGATTATTCATTCTTACGAACCTCCTACCGTCTCGTGACCCTAGGCGCACAAAGAGCTGTTAAGTCATCGATCTACAGCTCATATTTTGCCCGGATCGATAGGTAAGGAAAAGATCGGACGCTAATGTCGGTCCGTAAACTATCCCACACGCGATTTAACTAGGGCAACTGACCGGAAAATTCCGTATCAATGAACAATCAGTAACCGACTGTTATTTACTAGGCCGCGAATATGGTTTCCAAGCAGCTATTATGCAACAAGGTACAACAGTCGAGACCTTGTTAATCAGGTACTTGATGCTACACAAGTAACTTCTCTCGGCGACTTGCAGGCTTCCAGCCAAGGCCATATGATCGTTCATCGGCCATTTGCGGTTCTTAAGAAGGTTTGACGATTGTATGACGGGAGACGTACCGCGACTTTGAGTTTCATACTTATTGGAACTAAAATAGACTAATACCGGGAACCACTGACAAGTTAGCTCTTGCCCTGAACCGTAACTGGAGGCAATAGTGTTTAACTCTGGCCGGGATTGGATGTATGTAGGCGACCTTGTCGGATGGCTCTAGTCGCGTGCAGCACCTATAACGACTGTCGCCATGTGTTGGTCCAGCCCCCCCGTGGATCTGGCTCCCTGATCGTAAGGCGGGGCTCCCGCCCCGACGTGAGACGGAGTAGGCAATCATGCAGCGTCTGCTCGTGACTTCAACCGATCTGTACAGCCCTGGTCCCAATGAAGTGAGCATACTACGGTATTAAAAATTGGAGGAGACGAAAAGAGTTTTATTATGAAGAATTTACTGCCTTACTCCGACACACGTTGGGATTCATACTCGACACTGTTGCTGTGGACTTTTTTCTCAGGGTACCTCCTCC
seq00005   CGGTTTCCTCAAGGTGTGTTAGAGCCAGAGTTGCTACTTTACTTTACTGGCGCGCTACGTTAACGTGACACACATTAATATTAACAAAGTCGCTTTACTGTGCTGGGCGCGTGGTCTATGCCGGCACACAGCGTAGTAATAGTTGCACCCACCCGGCTGCTCTCCAGTCTATCGGTTTCGCTTTCGTGTGTGTAAAGGACGCAGGAGCATTGCCAAGATCCAGTATCCCCGCACAGATCGTAAGGGGGGGGGTTGTATTAGCTATCCCGTGACGTCAAGGCACCGACAGGCCTGTGGGTTGGTTCATAAAGACTCGCATCCTCTCTAAATCATGAGGGATATCATGTTAGCAATTGTAAACGAAGAGGTCAGAACGACTTGTACTTAATCCAGGAAACAGCCCGAAGTCTAGATCGATTTGAGCGTACACACTGCAACATCCGACTTTAACGATCTAGTCCGGCATCTGACAGATACCATATGGGCCTGGAAGGCCTTCACTTTTTTTGCTTCACGGGCGGCATGTGCGACGTGCCGTTTGGGAGAGAAAGGGATAGCGCGGGGCGAGGGTAGCCTGGTCGTTGATCCATTCAATCTCACCACATGCTGACCGCACCGATCGGGACGGATCCCCAGGGGCGGCTTGTGCTCCTGGCGCTGTGCTAGGACGGAAAGCGAGAATTATTCGCCTACGGCTCATTCCGCCGTATGTTAGCCTAGATCGTAGTCGAACAGATCGGCGCCATGGTAAGACTACTTGCCGTTCTAGGGATAAACAGCACCGAAGTCAAGACTGACCGAATAAACGCGGTTTATTCCTCTTTGCCAATGCACTTGGGCCCGTCTGGGTGCAATCCTCCAGTCCACAGTGGGATCCCCTTTCTGGTACTCCGCCCTCGTCACTGGACGAAGCAGATCTCTCCGTGGTCGACCCCAGTTCTTTTCTCCTGTTGTACGAACATTATCGAATCCTATCCTTTGTGAGCTCAGAGCGAACGTCATGGTCGCTAACCCTGTAACCACATTTAAAAGAAGCACGACCTTTATGTCCGCATGTCTCTTCTCCGGGCCTAAGTACGCTACGAACTTAAGAGAGAGTCCCTTGGGAACTCATACGGCGATTACGGTCGGAGGACTCGTCGGTTCTTCCCAGCCTGTCTGGCATTTCTGATCTCAGACTGACGGGAGCCACTGAAAAGGTATAGCTTACTGGAGTTGTCTAACGGGCGTTGGTCTTATCTTATGAGAAAGTGTGGTAGGACCCACAGAATTTGTCACCGCGTCGCAAGACCTCGCTTTATGGTTCGCAATGCGCCATTCGCGTCACTTTACGCAAGTATGAGATAACGCAGGATTATAAAAAAAGGAATAAGCGTAGAGGCGATGCGTTCTTTCGCAAGAGAAGACCGATTATTCATTCTTACGAACCTCCTACCGTCTCGTGACCCTAGGCGCACAAAGAGCTGTTAAGTCATCGATCTACAGCTCATATTTTGCCCGGATCGATAGGTAAGGAAAAGATCGGACGCTAATGTCGGTCCGTAAACTATCCCACACGCGATTTAACTAGGGCAACTGACCGGAAAATTCCGTATCAATGAACAATCAGTAACCGACTGTTATTTACTAGGCCGCGAATATGGTTTCCAAGCAGCTATTATGCAACAAGGTACAACAGTCGAGACCTTGTTAATCAGGTACTTGATGCTACACAAGTAACTTCTCTCGGCGACTTGCAGGCTTCCAGCCAAGGCCATATGATCGTTCATCGGCCATTTGCGGTTCTTAAGAAGGTTTGACGATTGTATGACGGGAGACGTACCGCGACTTTGAGTTTCATACTTATTGGAACTAAAATAGACTAATACCGGGAACCACTGACAAGTTAGCTTTTGCCCTGAACCGTAACTGGAGGCAATAGTGTTTAACTCTGGCCGGGATTGGATGTATGTAGGCGACCTTGTCGGATGGCTCTAGTCGCGTGCAGCACCTATAACGACTGTCGCCATGTGTTGGTCCAGCCCCCCCGTGGATCTGGCTCCCTGATCGTAAGGCGGGGCTCCCGCCCCGACGTGAGACGGAGTAGGCAATCATGCAGCGTCTGCTCGTGACTTCAACCGATCTGTACAGCCCTGGTCCCAATGAAGTGAGCATACTACGGTATTAAAAATTGGAGGAGACGAAAAGAGTTTTATTATGAAGAATTTACTGCCTTACTCCGACACACGTTGGGATTCATACTCGACACTGTTGCTGTGGACTTTTTTCTCAGGGTACCTCCTCC
seq00006   CGGTTTCCTCAAGGTGTGTTAGAGCCAGAGTTGCTACTTTACTTTACTGGCGCGCTACGTTAACGTGACACACATTAATATTAACAAAGTCGCTTTACTGTGCTGGGCGCGTGGTCTATGCCGGCACACAGCGTAGTAATAGTTGCACCCACCCGGCTGCTCTCCAGTCTATCGGTTTCGCTTTCGTGTGTGTAAAGGACGCAGGAGCATTGCCAAGATCCAGTATCCCCGCACAGATCGTAAGGGGGGGGGTTGTATTAGCTATCCCGTGACGTCAAGGCACCGACAGGCCTGTGGGTTGGTTCATAAAGACTCGCATCCTCTCTAAATCATGAGGGATATCATGTTAGCAATTGTAAACGAAGAGGTCAGAACGACTTGTACTTAATCCAGGAAACAGCCCGAAGTCTAGATCGATTTGAGCGTACACACTGCAACATCCGACTTTAACGATCTAGTCCGGCATCTGACAGATACCATATGGGCCTGGAAGGCCTTCACTTTTTTTGCTTCACGGGCGGCATGTGCGACGTGCCGTTTGGGAGAGAAAGGGATAGCGCGGGGCGAGGGTAGCCTGGTCGTTGATCCATTCAATCTCACCACATGCTGACCGCACCGATCGGGACGGATCCCCAGGGGCGGCTTGTGCTCCTGGCGCTGTGCTAGGACGGAAAGCGAGAATTATTCGCCTACGGCTCATTCCGCCGTATGTTAGCCTAGATCGTAGTCGAACAGATCGGCGCCATGGTAAGACTACTTGCGGTTCTAGGGATAAACAGCACCGAAGTCAAGACTGACCGAATAAACGCGGTTTATCCCTCTTTGCCAATGCACTTGGGCCCGTCTGGGTGCAATCCTCCAGTCCACAGTGGGATCCCCTTTCTGGTACTCCGCCCTCGTCACTGGACGAAGCAGATCTCTCCGTGGTCGACCCCAGTTCTTTTCTCCTGTTGTACGAACATTATCGAATCCTATCCTTTGTGAGCTCAGAGCGAACGTCATGGTCGCTAACCCTGTAACCACATTTAAAAGAAGCACGACCTTTATGTCCGCATGTCTCTTCTCCGGGCCTAAGTACGCTACGAACTTAAGAGAGAGTCCCTTGGGAACTCATACGGCGATTACGGTCGGAGGACTCGTCGGTTCTTCCCAGCCTGTCTGGCATTTCTGATCTCAGACTGACGGGAGCCACTGAAAAGGTATAGCTTACTGGAGTTGTCTAACGGGCGTTGGTCTTATCTTATGAGAAAGTGTGGTAGGACCCACAGAATTTGTCACCGCGTCGCAAGACCTCGCTTTATGGTTCGCAATGCGCCATTCGCGTCACTTTACGCAAGTATGAGATAACGCAGGATTATAAAAAAAGGAATAAGCGTAGAGGCGATGCGTTCTTTCGCAAGAGAAGACCGATTATTCATTCTTACGAACCTCCTACCGTCTCGTGACCCTAGGCGCACAAAGAGCTGTTAAGTCATCGATCTACAGCTCATATTTTGCCCGGATCGATAGGTAAGGAAAAGATCGGACGCTAATGTCGGTCCGTAAACTATCCCACACGCGATTTAACTAGGGCAACTGACCGGAAAATTCCGTATCAATGAACAATCAGTAACCGACTGTTATTTACTAGGCCGCGAATATGGTTTCCAAGCAGCTATTATGCAACAAGGTACAACAGTCGAGACCTTGTTAATCAGGTACTTGATGCTACACAAGTAACTTCTCTCGGCGACTTGCAGGCTTCCAGCCAAGGCCATATGATCGTTCATCGGCCATTTGCGGTTCTTAAGAAGGTTTGACGATTGTATGACGGGAGACGTACCGCGACTTTGAGTTTCATACTTATTGGAACTAAAATAGACTAATACCGGGAACCACTGACAAGTTAGCTCTTGCCCTGAACCGTAACTGGAGGCAATAGTGTTTAACTCTGGCCGGGATTGGATGTATGTAGGCGACCTTGTCGGATGGCTCTAGTCGCGTGCAGCACCTATAACGACTGTCGCCATGTGTTGGTCCAGCCCCCCCGTGGATCTGGCTCCCTGATCGTAAGGCGGGGCTCCAGCCCCGACGTGAGACGGAGTAGGCAATCATGCAGCGTCTGCTCGTGACTTCAACCGATCTGTACAGCCCTGGTCCCAATGAAGTGAGCATACTACGGTATTAAAAATTGGAGGAGACGAAAAGAGTTTTATTATGAAGAATTTACTGCCTTACTCCGACACACGTTGGGATTCATACTCGACACTGTTGCTGTGGACTTTTTTCTCAGGGTACCTCCTCC
seq00007   CGGTTTCCTCAAGGTGTGTTAGAGCCAGAGTTGCTACTTTACTTTACTGGCGCGCTACGTTAACGTGACACACATTAATATTAACAAAGTCGCTTTACTGTGCTGGGCGCGTGGTCTATGCCGGCACACAGCGTAGTAATAGTTGCACCCACCCGGCTGCTCTCCAGTCTATCGGTTTCGCTTTCGTGTGTGTAAAGGACGCAGGAGCATTGCCAAGATCCAGTATCCCCGCACAGATCGTAAGGGGGGGGGTTGTATTAGCTATCCCGTGACGTCAAGGCACCGACAGGCCTGTGGGTTGGTTCATAAAGACTCGCATCCTCTCTAAATCATGAGGGATATCATGTTAGCAATTGTAAACGAAGAGGTCAGAACGACTTGTACTTAATCCAGGAAACAGCCCGAAGTCTAGATCGATTTGAGCGTACACACTGCAACATCCGACTTTAACGATCTAGTCCGGCATCTGACAGATACCATATGGGCCTGGAAGGCCTTCACTTTTTTTGCTTCACGGGCGGCATGTGCGACGTGCCGTTTGGGAGAGAAAGGGATAGCGCGGGGCGAGGGTAGCCTGGTCGTTGATCCATTCAATCTCACCACATGCTGACCGCACCGATCGGGACGGATCCCCAGGGGCGGCTTGTGCTCCTGGCGCTGTGCTAGGACGGAAAGCGAGAATTATTCGCCTACGGCTCATTCCGCCGTATGTTAGCCTAGATCGTAGTCGAACAGATCGGCGCCATGGTAAGACTACTTGCGGTTCTAGGGATAAACAGCACCGAAGTCAAGACTGACCGAATAAACGCGGTTTATCCCTCTTTGCCAATGCACTTGGGCCCGTCTGGGTGCAATCCTCCAGTCCACAGTGGGATCCCCTTTCTGGTACTCCGCCCTCGTCACTGGACGAAGCAGATCTCTCCGTGGTCGACCCCAGTTCTTTTCTCCTGTTGTACGAACATTATCGAATCCTATCCTTTGTGAGCTCAGAGCGAACGTCATGGTCGCTAACCCTGTAACCACATTTAAAAGAAGCACGACCTTTATGTCCGCATGTCTCTTCTCCGGGCCTAAGTACGCTACGAACTTAAGAGAGAGTCCCTTGGGAACTCATACGGCGATTACGGTCGGAGGACTCGTCGGTTCTTCCCAGCCTGTCTGGCATTTCTGATCTCAGACTGACGGGAGCCACTGAAAAGGTATAGCTTACTGGAGTTGTCTAACGGGCGTTGGTCTTATCTTATGAGAAAGTGTGGTAGGACCCACAGAATTTGTCACCGCGTCGCAAGACCTCGCTTTATGGTTCGCAATGCGCCATTCGCGTCACTTTACGCAAGTATGAGATAACGCAGGATTATAAAAAAAGGAATAAGCGTAGAGGCGATGCGTTCTTTCGCAAGAGAAGACCGATTATTCATTCTTACGAACCTCCTACCGTCTCGTGACCCTAGGCGCACAAAGAGCTGTTAAGTCATCGATCTACAGCTCATATTTTGCCCGGATCGATAGGTAAGGAAAAGATCGGACGCTAATGTCGGTCCGTAAACTATCCCACACGCGATTTAACTAGGGCAACTGACCGGAAAATTCCGTATCAATGAACAATCAGTAACCGACTGTTATTTACTAGGCCGCGAATATGGTTTCCAAGCAGCTATTATGCAACAAGGTACAACAGTCGAGACCTTGTTAATCAGGTACTTGATGCTACACAAGTAACTTCTCTCGGCGACTTGCAGGCTTCCAGCCAAGGCCATATGATCGTTCATCGGCCATTTGCGGTTCTTAAGAAGGTTTGACGATTGTATGACGGGAGACGTACCGCGACTTTGAGTTTCATACTTATTGGAACTAAAATAGACTAATACCGGGAACCACTGACAAGTTAGCTCTTGCCCTGAACCGTAACTGGAGGCAATAGTGTTTAACTCTGGCCGGGATTGGATGTATGTAGGCGACCTTGTCGGATGGCTCTAGTCGCGTGCAGCACCTATAACGACTGTCGCCATGTGTTGGTCCAGCCCCCCCGTGGATCTGGCTCCCTGATCGTAAGGCGGGGCTCCAGCCCCGACGTGAGACGGAGTAGGCAATCATGCAGCGTCTGCTCGTGACTTCAACCGATCTGTACAGCCCTGGTCCCAATGAAGTGAGCATACTACGGTATTAAAAATTGGAGGAGACGAAAAGAGTTTTATTATGAAGAATTTACTGCCTTACTCCGACACACGTTGGGATTCATACTCGACACTGTTGCTGTGGACTTTTTTCTCAGGGTACCTCCTCC
seq00008   CGGTTTCCTCAAGGTGTGTTAGAGCCAGAGTTGCTACTTTACTTTACTGGCGCGCTACGTTAACGTGACACACATTAATATTAACAAAGTCGCTTTACTGTGCTGGGCGCGTGGTCTATGCCGGCACACAGCGTAGTAATAGTTGCACCCACCCGGCTGCTCTCCAGTCTATCGGTTTCGCTTTCGTGTGTGTAAAGGACGCAGGAGCATTGCCAAGATCCAGTATCCCCGCACAGATCGTAAGGGGGGGGGTTGTATTAGCTATCCCGTGACGTCAAGGCACCGACAGGCCTGTGGGTTGGTTCATAAAGACTCGCATCCTCTCTAAATCATGAGGGATATCATGTTAGCAATTGTAAACGAAGAGGTCAGAACGACTTGTACTTAATCCAGGAAACAGCCCGAAGTCTAGATCGATTTGAGCGTACACACTGCAACATCCGACTTTAACGATCTAGTCCGGCATCTGACAGATACCATATGGGCCTGGAAGGCCTTCACTTTTTTTGCTTCACGGGCGGCATGTGCGACGTGCCGTTTGGGAGAGAAAGGGATAGCGCGGGGCGAGGGTAGCCTGGTCGTTGATCCATTCAATCTCACCACATGCTGACCGCACCGATCGGGACGGATCCCCAGGGGCGGCTTGTGCTCCTGGCGCTGTGCTAGGACGGAAAGCGAGAATTATTCGCCTACGGCTCATTCCGCCGTATGTTAGCCTAGATCGTAGTCGAACAGATCGGCGCCATGGTAAGACTACTTGCCGTTCTAGGGATAAACAGCACCGAAGTCAAGACTGACCGAATAAACGCGGTTTATCCCTCTTTGCCAATGCACTTGGGCCCGTCTGGGTGCAATCCTCCAGTCCACAGTGGGATCCCCTTTCTGGTACTCCGCCCTCGTCACTGGACGAAGCAGATCTCTCCGTGGTCGACCCCAGTTCTTTTCTCCTGTTGTACGAACATTATCGAATCCTATCCTTTGTGAGCTCAGAGCGAACGTCATGGTCGCTAACCCTGTAACCACATTTAAAAGAAGCACGACCTTTATGTCCGCATGTCTCTTCTCCGGGCCTAAGTACGCTACGAACTTAAGAGAGAGTCCCTTGGGAACTCATACGGCGATTACGGTCGGAGGACTCGTCGGTTCTTCCCAGCCTGTCTGGCATTTCTGATCTCAGACTGACGGGAGCCACTGAAAAGGTATAGCTTACTGGAGTTGTCTAACGGGCGTTGGTCTTATCTTATGAGAAAGTGTGGTAGGACCCACAGAATTTGTCACCGCGTCGCAAGACCTCGCTTTATGGTTCGCAATGCGCCATTCGCGTCACTTTACGCAAGTATGAGATAACGCAGGATTATAAAAAAAGGAATAAGCGTAGAGGCGATGCGTTCTTTCGCAAGAGAAGACCGATTATTCATTCTTACGAACCTCCTACCGTCTCGTGACCCTAGGCGCACAAAGAGCTGTTAAGTCATCGATCTACAGCTCATATTTTGCCCGGATCGATAGGTAAGGAAAAGATCGGACGCTAATGTCGGTCCGTAAACTATCCCACACGCGATTTAACTAGGGCAACTGACCGGAAAATTCCGTATCAATGAACAATCAGTAACCGACTGTTATTTACTAGGCCGCGAATATGGTTTCCAAGCAGCTATTATGCAACAAGGTACAACAGTCGAGACCTTGTTAATCAGGTACTTGATGCTACACAAGTAACTTCTCTCGGCGACTTGCAGGCTTCCAGCCAAGGCCATATGATCGTTCATCGGCCATTTGCGGTTCTTAAGAAGGTTTGACGATTGTATGACGGGAGACGTACCGCGACTTTGAGTTTCATACTTATTGGAACTAAAATAGACTAATACCGGGAACCACTGACAAGTTAGCTCTTGCCCTGAACCGTAACTGGAGGCAATAGTGTTTAACTCTGGCCGGGATTGGATGTATGTAGGCGACCTTGTCGGATGGCTCTAGTCGCGTGCAGCACCTATAACGACTGTCGCCATGTGTTGGTCCAGCCCCCCCGTGGATCTGGCTCCCTGATCGTAAGGCGGGGCTCCCGCCCCGACGTGAGACGGAGTAGGCAATCATGCAGCGTCTGCTCGTGACTTCAACCGATCTGTACAGCCCTGGTCCCAATGAAGTGAGCATACTACGGTATTAAAAATTGGAGGAGACGAAAAGAGTTTTATTATGAAGAATTTACTGCCTTACTCCGACACACGTTGGGATTCATACTCGACACTGTTGCTGTGGACTTTTTTCTCAGGGTACCTCCTCC
seq00009   CGGTTTCCTCAAGGTGTGTTAGAGCCAGAGTTGCTACTTTACTTTACTGGCGCGCTACGTTAACGTGACACACATTAATATTAACAAAGTCGCTTTACTGTGCTGGGCGCGTGGTCTATGCCGGCACACAGCGTAGTAATAGTTGCACCCACCCGGCTGCTCTCCAGTCTATCGGTTTCGCTTTCGTGTGTGTAAAGGACGCAGGAGCATTGCCAAGATCCAGTATCCCCGCACAGATCGTAAGGGGGGGGGTTGTATTAGCTATCCCGTGACGTCAAGGCACCGACAGGCCTGTGGGTTGGTTCATAAAGACTCGCATCCTCTCTAAATCATGAGGGATATCATGTTAGCAATTGTAAACGAAGAGGTCAGAACGACTTGTACTTAATCCAGGAAACAGCCCGAAGTCTAGATCGATTTGAGCGTACACACTGCAACATCCGACTTTAACGATCTAGTCCGGCATCTGACAGATACCATATGGGCCTGGAAGGCCTTCACTTTTTTTGCTTCACGGGCGGCATGTGCGACGTGCCGTTTGGGAGAGAAAGGGATAGCGCGGGGCGAGGGTAGCCTGGTCGTTGATCCATTCAATCTCACCACATGCTGACCGCACCGATCGGGACGGATCCCCAGGGGCGGCTTGTGCTCCTGGCGCTGTGCTAGGACGGAAAGCGAGAATTATTCGCCTACGGCTCATTCCGCCGTATGTTAGCCTAGATCGTAGTCGAACAGATCGGCGCCATGGTAAGACTACTTGCCGTTCTAGGGATAAACAGCACCGAAGTCAAGACTGACCGAATAAACGCGGTTTATCCCTCTTTGCCAATGCACTTGGGCCCGTCTGGGTGCAATCCTCCAGTCCACAGTGGGATCCCCTTTCTGGTACTCCGCCCTCGTCACTGGACGAAGCAGATCTCTCCGTGGTCGACCCCAGTTCTTTTCTCCTGTTGTACGAACATTATCGAATCCTATCCTTTGTGAGCTCAGAGCGAACGTCATGGTCGCTAACCCTGTAACCACATTTAAAAGAAGCACGACCTTTATGTCCGCATGTCTCTTCTCCGGGCCTAAGTACGCTACGAACTTAAGAGAGAGTCCCTTGGGAACTCATACGGCGATTACGGTCGGAGGACTCGTCGGTTCTTCCCAGCCTGTCTGGCATTTCTGATCTCAGACTGACGGGAGCCACTGAAAAGGTATAGCTTACTGGAGTTGTCTAACGGGCGTTGGTCTTATCTTATGAGAAAGTGTGGTAGGACCCACAGAATTTGTCACCGCGTCGCAAGACCTCGCTTTATGGTTCGCAATGCGCCATTCGCGTCACTTTACGCAAGTATGAGATAACGCAGGATTATAAAAAAAGGAATAAGCGTAGAGGCGATGCGTTCTTTCGCAAGAGAAGACCGATTATTCATTCTTACGAACCTCCTACCGTCTCGTGACCCTAGGCGCACAAAGAGCTGTTAAGTCATCGATCTACAGCTCATATTTTGCCCGGATCGATAGGTAAGGAAAAGATCGGACGCTAATGTCGGTCCGTAAACTATCCCACACGCGATGTAACTAGGGCAACTGACCGGAAAATTCCGTATCAATGAACAATCAGTAACCGACTGTTATTTACTAGGCCGCGAATATGGTTTCCAAGCAGCTATTATGCAACAAGGTACAACAGTCGAGACCTTGTTAATCAGGTACTTGATGCTACACAAGTAACTTCTCTCGGCGACTTGCAGGCTTCCAGCCAAGGCCATATGATCGTTCATCGGCCATTTGCGGTTCTTAAGAAGGTTTGACGATTGTATGACGGGAGACGTACCGCGACTTTGAGTTTCATACTTATTGGAACTAAAATAGACTAATACCGGGAACCACTGACAAGTTAGCTCTTGCCCTGAACCGTAACTGGAGGCAATAGTGTTTAACTCTGGCCGGGATTGGATGTATGTAGGCGACCTTGTCGGATGGCTCTAGTCGCGTGCAGCACCTATAACGACTGTCGCCATGTGTTGGTCCAGCCCCCCCGTGGATCTGGCTCCCTGATCGTAAGGCGGGGCTCCCGCCCCGACGTGAGACGGAGTAGGCAATCATGCAGCGTCTGCTCGTGACTTCAACCGATCTGTACAGCCCTGGTCCCAATGAAGTGAGCATACTACGGTATTAAAAATTGGAGGAGACGAAAAGAGTTTTATTATGAAGAATTTACTGCCTTACTCCGACACACGTTGGGATTCATACTCGACACTGTTGCTGTGGACTTTTTTCTCAGGGTACCTCCTCC
seq00010   CGGTTTCCTCAAGGTGTGTTAGAGCCAGAGTTGCTACTTTACTTTACTGGCGCGCTACGTTAACGTGACACACATTAATATTAACAAAGTCGCTTTACTGTGCTGGGCGCGTGGTCTATGCCGGCACACAGCGTAGTAATAGTTGCACCCACCCGGCTGCTCTCCAGTCTATCGGTTTCGCTTTCGTGTGTGTAAAGGACGCAGGAGCATTGCCAAGATCCAGTATCCCCGCACAGATCGTAAGGGGGGGGGTTGTATTAGCTATCCCGTGACGTCAAGGCACCGACAGGCCTGTGGGTTGGTTCATAAAGACTCGCATCCTCTCTAAATCATGAGGGATATCATGTTAGCAATTGTAAACGAAGAGGTCAGAACGACTTGTACTTAATCCAGGAAACAGCCCGAAGTCTAGATCGATTTGAGCGTACACACTGCAACATCCGACTTTAACGATCTAGTCCGGCATCTGACAGATACCATATGGGCCTGGAAGGCCTTCACTTTTTTTGCTTCACGGGCGGCATGTGCGACGTGCCGTTTGGGAGAGAAAGGGATAGCGCGGGGCGAGGGTAGCCTGGTCGTTGATCCATTCAATCTCACCACATGCTGACCGCACCGATCGGGACGGATCCCCAGGGGCGGCTTGTGCTCCTGGCGCTGTGCTAGGACGGAAAGCGAGAATTATTCGCCTACGGCTCATTCCGCCGTATGTTAGCCTAGATCGTAGTCGAACAGATCGGCGCCATGGTAAGACTACTTGCCGTTCTAGGGATAAACAGCACCGAAGTCAAGACTGACCGAATAAACGCGGTTTATCCCTCTTTGCCAATGCACTTGGGCCCGTCTGGGTGCAATCCTCCAGTCCACAGTGGGATCCCCTTTCTGGTACTCCGCCCTCGTCACTGGACGAAGCAGATCTCTCCGTGGTCGACCCCAGTTCTTTTCTCCTGTTGTACGAACATTATCGAATCCTATCCTTTGTGAGCTCAGAGCGAACGTCATGGTCGCTAACCCTGTAACCACATTTAAAAGAAGCACGACCTTTATGTCCGCATGTCTCTTCTCCGGGCCTAAGTACGCTACGAACTTAAGAGAGAGTCCCTTGGGAACTCATACGGCGATTACGGTCGGAGGACTCGTCGGTTCTTCCCAGCCTGTCTGGCATTTCTGATCTCAGACTGACGGGAGCCACTGAAAAGGTATAGCTTACTGGAGTTGTCTAACGGGCGTTGGTCTTATCTTATGAGAAAGTGTGGTAGGACCCACAGAATTTGTCACCGCGTCGCAAGACCTCGCTTTATGGTTCGCAATGCGCCATTCGCGTCACTTTACGCAAGTATGAGATAACGCAGGATTATAAAAAAAGGAATAAGCGTAGAGGCGATGCGTTCTTTCGCAAGAGAAGACCGATTATTCATTCTTACGAACCTCCTACCGTCTCGTGACCCTAGGCGCACAAAGAGCTGTTAAGTCATCGATCTACAGCTCATATTTTGCCCGGATCGATAGGTAAGGAAAAGATCGGACGCTAATGTCGGTCCGTAAACTATCCCACACGCGATTTAACTAGGGCAACTGACCGGAAAATTCCGTATCAATGAACAATCAGTAACCGACTGTTATTTACTAGGCCGCGAATATGGTTTCCAAGCAGCTATTATGCAACAAGGTACAACAGTCGAGACCTTGTTAATCAGGTACTTGATGCTACACAAGTAACTTCTCTCGGCGACTTGCAGGCTTCCAGCCAAGGCCATATGATCGTTCATCGGCCATTTGCGGTTCTTAAGAAGGTTTGACGATTGTATGACGGGAGACGTACCGCGACTTTGAGTTTCATACTTATTGGAACTAAAATAGACTAATACCGGGAACCACTGACAAGTTAGCTCTTGCCCTGAACCGTAACTGGAGGCAATAGTGTTTAACTCTGGCCGGGATTGGATGTATGTAGGCGACCTTGTCGGATGGCTCTAGTCGCGTGCAGCACCTATAACGACTGTCGCCATGTGTTGGTCCAGCCCCCCCGTGGATCTGGCTCCCTGATCGTAAGGCGGGGCTCCCGCCCCGACGTGAGACGGAGTAGGCAATCATGCAGCGTCTGCTCGTGACTTCAACCGATCTGTACAGCCCTGGTCCCAATGAAGTGAGCATACTACGGTATTAAAAATTGGAGGAGACGAAAAGAGTTTTATTATGAAGAATTTACTGCCTTACTCCGACACACGTTGGGATTCATACTCGACACTGTTGCTGTGGACTTTTTTCTCAGGGTACCTCCTCC
seq00011   CGGTTTCCTCAAGGTGTGTTAGAGCCAGAGTTGCTACTTTACTTTACTGGCGCGCTACGTTAACGTGACACACATTAATATTAACAAAGTCGCTTTACTGTGCTGGGCGCGTGGTCTATGCCGGCACACAGCGTAGTAATAGTTGCACCCACCCGGCTGCTCTCCAGTCTATCGGTTTCGCTTTCGTGTGTGTAAAGGACGCAGGAGCATTGCCAAGATCCAGTATCCCCGCACAGATCGTAAGGGGGGGGGTTGTATTAGCTATCCCGTGACGTCAAGGCACCGACAGGCCTGTGGGTTGGTTCATAAAGACTCGCATCCTCTCTAAATCATGAGGGATATCATGTTAGCAATTGTAAACGAAGAGGTCAGAACGACTTGTACTTAATCCAGGAAACAGCCCGAAGTCTAGATCGATTTGAGCGTACACACTGCAACATCCGACTTTAACGATCTAGTCCGGCATCTGACAGATACCATATGGGCCTGGAAGGCCTTCACTTTTTTTGCTTCACGGGCGGCATGTGCGACGTGCCGTTTGGGAGAGAAAGGGATAGCGCGGGGCGAGGGTAGCCTGGTCGTTGATCCATTCAATCTCACCACATGCTGACCGCACCGATCGGGACGGATCCCCAGGGGCGGCTTGTGCTCCTGGCGCTGTGCTAGGACGGAAAGCGAGAATTATTCGCCTACGGCTCATTCCGCCGTATGTTAGCCTAGATCGTAGTCGAACAGATCGGCGCCATGGTAAGACTACTTGCCGTTCTAGGGATAAACAGCACCGAAGTCAAGACTGACCGAATAAACGCGGTTTATCCCTCTTTGCCAATGCACTTGGGCCCGTCTGGGTGCAATCCTCCAGTCCACAGTGGGATCCCCTTTCTGGTACTCCGCCCTCGTCACTGGACGAAGCAGATCTCTCCGTGGTCGACCCCAGTTCTTTTCTCCTGTTGTACGAACATTATCGAATCCTATCCTTTGTGAGCTCAGAGCGAACGTCATGGTCGCTAACCCTGTAACCACATTTAAAAGAAGCACGACCTTTATGTCCGCATGTCTCTTCTCCGGGCCTAAGTACGCTACGAACTTAAGAGAGAGTCCCTTGGGAACTCATACGGCGATTACGGTCGGAGGACTCGTCGGTTCTTCCCAGCCTGTCTGGCATTTCTGATCTCAGACTGACGGGAGCCACTGAAAAGGTATAGCTTACTGGAGTTGTCTAACGGGCGTTGGTCTTATCTTATGAGAAAGTGTGGTAGGACCCACAGAATTTGTCACCGCGTCGCAAGACCTCGCTTTATGGTTCGCAATGCGCCATTCGCGTCACTTTACGCAAGTATGAGATAACGCAGGATTATAAAAAAAGGAATAAGCGTAGAGGCGATGCGTTCTTTCGCAAGAGAAGACCGATTATTCATTCTTACGAACCTCCTACCGTCTCGTGACCCTAGGCGCACAAAGAGCTGTTAAGTCATCGATCTACAGCTCATATTTTGCCCGGATCGATAGGTAAGGAAAAGATCGGACGCTAATGTCGGTCCGTAAACTATCCCACACGCGATTTAACTAGGGCAACTGACCGGAAAATTCCGTATCAATGAACAATCAGTAACCGACTGTTATTTACTAGGCCGCGAATATGGTTTCCAAGCAGCTATTATGCAACAAGGTACAACAGTCGAGACCTTGTTAATCAGGTACTTGATGCTACACAAGTAACTTCTCTCGGCGACTTGCAGGCTTCCAGCCAAGGCCATATGATCGTTCATCGGCCATTTGCGGTTCTTAAGAAGGTTTGACGATTGTATGACGGGAGACGTACCGCGACTTTGAGTTTCATACTTATTGGAACTAAAATAGACTAATACCGGGAACCACTGACAAGTTAGCTCTTGCCCTGAACCGTAACTGGAGGCAATAGTGTTTAACTCTGGCCGGGATTGGATGTATGTAGGCGACCTTGTCGGATGGCTCTAGTCGCGTGCAGCACCTATAACGACTGTCGCCATGTGTTGGTCCAGCCCCCCCGTGGATCTGGCTCCCTGATCGTAAGGCGGGGCTCCCGCCCCGACGTGAGACGGAGTAGGCAATCATGCAGCGTCTGCTCGTGACTTCAACCGATCTGTACAGCCCTGGTCCCAATGAAGTGAGCATACTACGGTATTAAAAATTGGAGGAGACGAAAAGAGTTTTATTATGAAGAATTTACTGCCTTACTCCGACACACGTTGGGATTCATACTCGACACTGTTGCTGTGGACTTTTTTCTCAGGGTACCTCCTCC
seq00012   CGGTTTCCTCAAGGTGTGTTAGAGCCAGAGTTGCTACTTTACTTTACTGGCGCGCTACGTTAACGTGACACACATTAATATTAACAAAGTCGCTTTACTGTGCTGGGCGCGTGGTCTATGCCGGCACACAGCGTAGTAATAGTTGCACCCACCCGGCTGCTCTCCAGTCTATCGGTTTCGCTTTCGTGTGTGTAAAGGACGCAGGAGCATTGCCAAGATCCAGTATCCCCGCACAGATCGTAAGGGGGGGGGTTGTATTAGCTATCCCGTGACGTCAAGGCACCGACAGGCCTGTGGGTTGGTTCATAAAGACTCGCATCCTCTCTAAATCATGAGGGATATCATGTTAGCAATTGTAAACGAAGAGGTCAGAACGACTTGTACTTAATCCAGGAAACAGCCCGAAGTCTAGATCGATTTGAGCGTACACACTGCAACATCCGACTTTAACGATCTAGTCCGGCATCTGACAGATACCATATGGGCCTGGAAGGCCTTCACTTTTTTTGCTTCACGGGCGGCATGTGCGACGTGCCGTTTGGGAGAGAAAGGGATAGCGCGGGGCGAGGGTAGCCTGGTCGTTGATCCATTCAATCTCACCACATGCTGACCGCACCGATCGGGACGGATCCCCAGGGGCGGCTTGTGCTCCTGGCGCTGTGCTAGGACGGAAAGCGAGAATTATTCGCCTACGGCTCATTCCGCCGTATGTTAGCCTAGATCGTAGTCGAACAGATCGGCGCCATGGTAAGACTACTTGCCGTTCTAGGGATAAACAGCACCGAAGTCAAGACTGACCGAATAAACGCGGTTTATCCCTCTTTGCCAATGCACTTGGGCCCGTCTGGGTGCAATCCTCCAGTCCACAGTGGGATCCCCTTTCTGGTACTCCGCCCTCGTCACTGGACGAAGCAGATCTCTCCGTGGTCGACCCCAGTTCTTTTCTCCTGTTGTACGAACATTATCGAATCCTATCCTTTGTGAGCTCAGAGCGAACGTCATGGTCGCTAACCCTGTAACCACATTTAAAAGAAGCACGACCTTTATGTCCGCATGTCTCTTCTCCGGGCCTAAGTACGCTACGAACTTAAGAGAGAGTCCCTTGGGAACTCATACGGCGATTACGGTCGGAGGACTCGTCGGTTCTTCCCAGCCTGTCTGGCATTTCTGATCTCAGACTGACGGGAGCCACTGAAAAGGTATAGCTTACTGGAGTTGTCTAACGGGCGTTGGTCTTATCTTATGAGAAAGTGTGGTAGGACCCACAGAATTTGTCACCGCGTCGCAAGACCTCGCTTTATGGTTCGCAATGCGCCATTCGCGTCACTTTACGCAAGTATGAGATAACGCAGGATTATAAAAAAAGGAATAAGCGTAGAGGCGATGCGTTCTTTCGCAAGAGAAGACCGATTATTCATTCTTACGAACCTCCTACCGTCTCGTGACCCTAGGCGCACAAAGAGCTGTTAAGTCATCGATCTACAGCTCATATTTTGCCCGGATCGATAGGTAAGGAAAAGATCGGACGCTAATGTCGGTCCGTAAACTATCCCACACGCGATTTAACTAGGGCAACTGACCGGAAAATTCCGTATCAATGAACAATCAGTAACCGACTGTTATTTACTAGGCCGCGAATATGGTTTCCAAGCAGCTATTATGCAACAAGGTACAACAGTCGAGACCTTGTTAATCAGGTACTTGATGCTACACAAGTAACTTCTCTCGGCGACTTGCAGGCTTCCAGCCAAGGCCATATGATCGTTCATCGGCCATTTGCGGTTCTTAAGAAGGTTTGACGATTGTATGACGGGAGACGTACCGCGACTTTGAGTTTCATACTTATTGGAACTAAAATAGACTAATACCGGGAACCACTGACAAGTTAGCTTTTGCCCTGAACCGTAACTGGAGGCAATAGTGTTTAACTCTGGCCGGGATTGGATGTATGTAGGCGACCTTGTCGGATGGCTCTAGTCGCGTGCAGCACCTATAACGACTGTCGCCATGTGTTGGTCCAGCCCCCCCGTGGATCTGGCTCCCTGATCGTAAGGCGGGGCTCCCGCCCCGACGTGAGACGGAGTAGGCAATCATGCAGCGTCTGCTCGTGACTTCAACCGATCTGTACAGCCCTGGTCCCAATGAAGTGAGCATACTACGGTATTAAAAATTGGAGGAGACGAAAAGAGTTTTATTATGAAGAATTTACTGCCTTACTCCGACACACGTTGGGATTCATACTCGACACTGTTGCTGTGGACTTTTTTCTCAGGGTACCTCCTCC
seq00013   CGGTTTCCTCAAGGTGTGTTAGAGCCAGAGTTGCTACTTTACTTTACTGGCGCGCTACGTTAACGTGACACACATTAATATTAACAAAGTCGCTTTACTGTGCTGGGCGCGTGGTCTATGCCGGCACACAGCGTAGTAATAGTTGCACCCACCCGGCTGCTCTCCAGTCTATCGGTTTCGCTTTCGTGTGTGTAAAGGACGCAGGAGCATTGCCAAGATCCAGTATCCCCGCACAGATCGTAAGGGGGGGGGTTGTATTAGCTATCCCGTGACGTCAAGGCACCGACAGGCCTGTGGGTTGGTTCATAAAGACTCGCATCCTCTCTAAATCATGAGGGATATCATGTTAGCAATTGTAAACGAAGAGGTCAGAACGACTTGTACTTAATCCAGGAAACAGCCCGAAGTCTAGATCGATTTGAGCGTACACACTGCAACATCCGACTTTAACGATCTAGTCCGGCATCTGACAGATACCATATGGGCCTGGAAGGCCTTCACTTTTTTTGCTTCACGGGCGGCATGTGCGACGTGCCGTTTGGGAGAGAAAGGGATAGCGCGGGGCGAGGGTAGCCTGGTCGTTGATCCATTCAATCTCACCACATGCTGACCGCACCGATCGGGACGGATCCCCAGGGGCGGCTTGTGCTCCTGGCGCTGTGCTAGGACGGAAAGCGAGAATTATTCGCCTACGGCTCATTCCGCCGTATGTTAGCCTAGATCGTAGTCGAACAGATCGGCGCCATGGTAAGACTACTTGCCGTTCTAGGGATAAACAGCACCGAAGTCAAGACTGACCGAATAAACGCGGTTTATCCCTCTTTGCCAATGCACTTGGGCCCGTCTGGGTGCAATCCTCCAGTCCACAGTGGGATCCCCTTTCTGGTACTCCGCCCTCGTCACTGGACGAAGCAGATCTCTCCGTGGTCGACCCCAGTTCTTTTCTCCTGTTGTACGAACATTATCGAATCCTATCCTTTGTGAGCTCAGAGCGAACGTCATGGTCGCTAACCCTGTAACCACATTTAAAAGAAGCACGACCTTTATGTCCGCATGTCTCTTCTCCGGGCCTAAGTACGCTACGAACTTAAGAGAGAGTCCCTTGGGAACTCATACGGCGATTACGGTCGGAGGACTCGTCGGTTCTTCCCAGCCTGTCTGGCATTTCTGATCTCAGACTGACGGGAGCCACTGAAAAGGTATAGCTTACTGGAGTTGTCTAACGGGCGTTGGTCTTATCTTATGAGAAAGTGTGGTAGGACCCACAGAATTTGTCACCGCGTCGCAAGACCTCGCTTTATGGTTCGCAATGCGCCATTCGCGTCACTTTACGCAAGTATGAGATAACGCAGGATTATAAAAAAAGGAATAAGCGTAGAGGCGATGCGTTCTTTCGCAAGAGAAGACCGATTATTCATTCTTACGAACCTCCTACCGTCTCGTGACCCTAGGCGCACAAAGAGCTGTTAAGTCATCGATCTACAGCTCATATTTTGCCCGGATCGATAGGTAAGGAAAAGATCGGACGCTAATGTCGGTCCGTAAACTATCCCACACGCGATTTAACTAGGGCAACTGACCGGAAAATTCCGTATCAATGAACAATCAGTAACCGACTGTTATTTACTAGGCCGCGAATATGGTTTCCAAGCAGCTATTATGCAACAAGGTACAACAGTCGAGACCTTGTTAATCAGGTACTTGATGCTACACAAGTAACTTCTCTCGGCGACTTGCAGGCTTCCAGCCAAGGCCATATGATCGTTCATCGGCCATTTGCGGTTCTTAAGAAGGTTTGACGATTGTATGACGGGAGACGTACCGCGACTTTGAGTTTCATACTTATTGGAACTAAAATAGACTAATACCGGGAACCACTGACAAGTTAGCTCTTGCCCTGAACCGTAACTGGAGGCAATAGTGTTTAACTCTGGCCGGGATTGGATGTATGTAGGCGACCTTGTCGGATGGCTCTAGTCGCGTGCAGCACCTATAACGACTGTCGCCATGTGTTGGTCCAGCCCCCCCGTGGATCTGGCTCCCTGATCGTAAGGCGGGGCTCCAGCCCCGACGTGAGACGGAGTAGGCAATCATGCAGCGTCTGCTCGTGACTTCAACCGATCTGTACAGCCCTGGTCCCAATGAAGTGAGCATACTACGGTATTAAAAATTGGAGGAGACGAAAAGAGTTTTATTATGAAGAATTTACTGCCTTACTCCGACACACGTTGGGATTCATACTCGACACTGTTGCTGTGGACTTTTTTCTCAGGGTACCTCCTCC
seq00014   CGGTTTCCTCAAGGTGTGTTAGAGCCAGAGTTGCTACTTTACTTTACTGGCGCGCTACGTTAACGTGACACACATTAATATTAACAAAGTCGCTTTACTGTGCTGGGCGCGTGGTCTATGCCGGCACACAGCGTAGTAATAGTTGCACCCACCCGGCTGCTCTCCAGTCTATCGGTTTCGCTTTCGTGTGTGTAAAGGACGCAGGAGCATTGCCAAGATCCAGTATCCCCGCACAGATCGTAAGGGGGGGGGTTGTATTAGCTATCCCGTGACGTCAAGGCACCGACAGGCCTGTGGGTTGGTTCATAAAGACTCGCATCCTCTCTAAATCATGAGGGATATCATGTTAGCAATTGTAAACGAAGAGGTCAGAACGACTTGTACTTAATCCAGGAAACAGCCCGAAGTCTAGATCGATTTGAGCGTACACACTGCAACATCCGACTTTAACGATCTAGTCCGGCATCTGACAGATACCATATGGGCCTGGAAGGCCTTCACTTTTTTTGCTTCACGGGCGGCATGTGCGACGTGCCGTTTGGGAGAGAAAGGGATAGCGCGGGGCGAGGGTAGCCTGGTCGTTGATCCATTCAATCTCACCACATGCTGACCGCACCGATCGGGACGGATCCCCAGGGGCGGCTTGTGCTCCTGGCGCTGTGCTAGGACGGAAAGCGAGAATTATTCGCCTACGGCTCATTCCGCCGTATGTTAGCCTAGATCGTAGTCGAACAGATCGGCGCCATGGTAAGACTACTTGCCGTTCTAGGGATAAACAGCACCGAAGTCAAGACTGACCGAATAAACGCGGTTTATCCCTCTTTGCCAATGCACTTGGGCCCGTCTGGGTGCAATCCTCCAGTCCACAGTGGGATCCCCTTTCTGGTACTCCGCCCTCGTCACTGGACGAAGCAGATCTCTCCGTGGTCGACCCCAGTTCTTTTCTCCTGTTGTACGAACATTATCGAATCCTATCCTTTGTGAGCTCAGAGCGAACGTCATGGTCGCTAACCCTGTAACCACATTTAAAAGAAGCACGACCTTTATGTCCGCATGTCTCTTCTCCGGGCCTAAGTACGCTACGAACTTAAGAGAGAGTCCCTTGGGAACTCATACGGCGATTACGGTCGGAGGACTCGTCGGTTCTTCCCAGCCTGTCTGGCATTTCTGATCTCAGACTGACGGGAGCCACTGAAAAGGTATAGCTTACTGGAGTTGTCTAACGGGCGTTGGTCTTATCTTATGAGAAAGTGTGGTAGGACCCACAGAATTTGTCACCGCGTCGCAAGACCTCGCTTTATGGTTCGCAATGCGCCATTCGCGTCACTTTACGCAAGTATGAGATAACGCAGGATTATAAAAAAAGGAATAAGCGTAGAGGCGATGCGTTCTTTCGCAAGAGAAGACCGATTATTCATTCTTACGAACCTCCTACCGTCTCGTGACCCTAGGCGCACAAAGAGCTGTTAAGTCATCGATCTACAGCTCATATTTTGCCCGGATCGATAGGTAAGGAAAAGATCGGACGCTAATGTCGGTCCGTAAACTATCCCACACGCGATTTAACTAGGGCAACTGACCGGAAAATTCCGTATCAATGAACAATCAGTAACCGACTGTTATTTACTAGGCCGCGAATATGGTTTCCAAGCAGCTATTATGCAACAAGGTACAACAGTCGAGACCTTGTTAATCAGGTACTTGATGCTACACAAGTAACTTCTCTCGGCGACTTGCAGGCTTCCAGCCAAGGCCATATGATCGTTCATCGGCCATTTGCGGTTCTTAAGAAGGTTTGACGATTGTATGACGGGAGACGTACCGCGACTTTGAGTTTCATACTTATTGGAACTAAAATAGACTAATACCGGGAACCACTGACAAGTTAGCTCTTGCCCTGAACCGTAACTGGAGGCAATAGTGTTTAACTCTGGCCGGGATTGGATGTATGTAGGCGACCTTGTCGGATGGCTCTAGTCGCGTGCAGCACCTATAACGACTGTCGCCATGTGTTGGTCCAGCCCCCCCGTGGATCTGGCTCCCTGATCGTAAGGCGGGGCTCCCGCCCCGACGTGAGACGGAGTAGGCAATCATGCAGCGTCTGCTCGTGACTTCAACCGATCTGTACAGCCCTGGTCCCAATGAAGTGAGCATACTACGGTATTAAAAATTGGAGGAGACGAAAAGAGTTTTATTATGAAGAATTTACTGCCTTACTCCGACACACGTTGGGATTCATACTCGACACTGTTGCTGTGGACTTTTTTCTCAGGGTACCTCCTCC
seq00015   CGGTTTCCTCAAGGTGTGTTAGAGCCAGAGTTGCTACTTTACTTTACTGGCGCGCTACGTTAACGTGACACACATTAATATTAACAAAGTCGCTTTACTGTGCTGGGCGCGTGGTCTATGCCGGCACACAGCGTAGTAATAGTTGCACCCACCCGGCTGCTCTCCAGTCTATCGGTTTCGCTTTCGTGTGTGTAAAGGACGCAGGAGCATTGCCAAGATCCAGTATCCCCGCACAGATCGTAAGGGGGGGGGTTGTATTAGCTATCCCGTGACGTCAAGGCACCGACAGGCCTGTGGGTTGGTTCATAAAGACTCGCATCCTCTCTAAATCATGAGGGATATCATGTTAGCAATTGTAAACGAAGAGGTCAGAACGACTTGTACTTAATCCAGGAAACAGCCCGAAGTCTAGATCGATTTGAGCGTACACACTGCAACATCCGACTTTAACGATCTAGTCCGGCATCTGACAGATACCATATGGGCCTGGAAGGCCTTCACTTTTTTTGCTTCACGGGCGGCATGTGCGACGTGCCGTTTGGGAGAGAAAGGGATAGCGCGGGGCGAGGGTAGCCTGGTCGTTGATCCATTCAATCTCACCACATGCTGACCGCACCGATCGGGACGGATCCCCAGGGGCGGCTTGTGCTCCTGGCGCTGTGCTAGGACGGAAAGCGAGAATTATTCGCCTACGGCTCATTCCGCCGTATGTTAGCCTAGATCGTAGTCGAACAGATCGGCGCCATGGTAAGACTACTTGCCGTTCTAGGGATAAACAGCACCGAAGTCAAGACTGACCGAATAAACGCGGTTTATCCCTCTTTGCCAATGCACTTGGGCCCGTCTGGGTGCAATCCTCCAGTCCACAGTGGGATCCCCTTTCTGGTACTCCGCCCTCGTCACTGGACGAAGCAGATCTCTCCGTGGTCGACCCCAGTTCTTTTCTCCTGTTGTACGAACATTATCGAATCCTATCCTTTGTGAGCTCAGAGCGAACGTCATGGTCGCTAACCCTGTAACCACATTTAAAAGAAGCACGACCTTTATGTCCGCATGTCTCTTCTCCGGGCCTAAGTACGCTACGAACTTAAGAGAGAGTCCCTTGGGAACTCATACGGCGATTACGGTCGGAGGACTCGTCGGTTCTTCCCAGCCTGTCTGGCATTTCTGATCTCAGACTGACGGGAGCCACTGAAAAGGTATAGCTTACTGGAGTTGTCTAACGGGCGTTGGTCTTATCTTATGAGAAAGTGTGGTAGGACCCACAGAATTTGTCACCGCGTCGCAAGACCTCGCTTTATGGTTCGCAATGCGCCATTCGCGTCACTTTACGCAAGTATGAGATAACGCAGGATTATAAAAAAAGGAATAAGCGTAGAGGCGATGCGTTCTTTCGCAAGAGAAGACCGATTATTCATTCTTACGAACCTCCTACCGTCTCGTGACCCTAGGCGCACAAAGAGCTGTTAAGTCATCGATCTACAGCTCATATTTTGCCCGGATCGATAGGTAAGGAAAAGATCGGACGCTAATGTCGGTCCGTAAACTATCCCACACGCGATTTAACTAGGGCAACTGACCGGAAAATTCCGTATCAATGAACAATCAGTAACCGACTGTTATTTACTAGGCCGCGAATATGGTTTCCAAGCAGCTATTATGCAACAAGGTACAACAGTCGAGACCTTGTTAATCAGGTACTTGATGCTACACAAGTAACTTCTCTCGGCGACTTGCAGGCTTCCAGCCAAGGCCATATGATCGTTCATCGGCCATTTGCGGTTCTTAAGAAGGTTTGACGATTGTATGACGGGAGACGTACCGCGACTTTGAGTTTCATACTTATTGGAACTAAAATAGACTAATACCGGGAACCACTGACAAGTTAGCTCTTGCCCTGAACCGTAACTGGAGGCAATAGTGTTTAACTCTGGCCGGGATTGGATGTATGTAGGCGACCTTGTCGGATGGCTCTAGTCGCGTGCAGCACCTATAACGACTGTCGCCATGTGTTGGTCCAGCCCCCCCGTGGATCTGGCTCCCTGATCGTAAGGCGGGGCTCCCGCCCCGACGTGAGACGGAGTAGGCAATCATGCAGCGTCTGCTCGTGACTTCAACCGATCTGTACAGCCCTGGTCCCAATGAAGTGAGCATACTACGGTATTAAAAATTGGAGGAGACGAAAAGAGTTTTATTATGAAGAATTTACTGCCTTACTCCGACACACGTTGGGATTCATACTCGACACTGTTGCTGTGGACTTTTTTCTCAGGGTACCTCCTCC
seq00016   CGGTTTCCTCAAGGTGTGTTAGAGCCAGAGTTGCTACTTTACTTTACTGGCGCGCTACGTTAACGTGACACACATTAATATTAACAAAGTCGCTTTACTGTGCTGGGCGCGTGGTCTATGCCGGCACACAGCGTAGTAATAGTTGCACCCACCCGGCTGCTGTCCAGTCTATCGGTTTCGCTTTCGTGTGTGTAAAGGACGCAGGAGCATTGCCAAGATCCAGTATCCCCGCACAGATCGTAAGGGGGGGGGTTGTATTAGCTATCCCGTGACGTCAAGGCACCGACAGGCCTGTGGGTTGGTTCATAAAGACTCGCATCCTCTCTAAATCATGAGGGATATCATGTTAGCAATTGTAAACGAAGAGGTCAGAACGACTTGTACTTAATCCAGGAAACAGCCCGAAGTCTAGATCGATTTGAGCGTACACACTGCAACATCCGACTTTAACGATCTAGTCCGGCATCTGACAGATACCATATGGGCCTGGAAGGCCTTCACTTTTTTTGCTTCACGGGCGGCATGTGCGACGTGCCGTTTGGGAGAGAAAGGGATAGCGCGGGGCGAGGGTAGCCTGGTCGTTGATCCATTCAATCTCACCACATGCTGACCGCACCGATCGGGACGGATCCCCAGGGGCGGCTTGTGCTCCTGGCGCTGTGCTAGGACGGAAAGCGAGAATTATTCGCCTACGGCTCATTCCGCCGTATGTTAGCCTAGATCGTAGTCGAACAGATCGGCGCCATGGTAAGACTACTTGCCGTTCTAGGGATAAACAGCACCGAAGTCAAGACTGACCGAATAAACGCGGTTTATCCCTCTTTGCCAATGCACTTGGGCCCGTCTGGGTGCAATCCTCCAGTCCACAGTGGGATCCCCTTTCTGGTACTCCGCCCTCGTCACTGGACGAAGCAGATCTCTCCGTGGTCGACCCCAGTTCTTTTCTCCTGTTGTACGAACATTATCGAATCCTATCCTTTGTGAGCTCAGAGCGAACGTCATGGTCGCTAACCCTGTAACCACATTTAAAAGAAGCACGACCTTTATGTCCGCATGTCTCTTCTCCGGGCCTAAGTACGCTACGAACTTAAGAGAGAGTCCCTTGGGAACTCATACGGCGATTACGGTCGGAGGACTCGTCGGTTCTTCCCAGCCTGTCTGGCATTTCTGATCTCAGACTGACGGGAGCCACTGAAAAGGTATAGCTTACTGGAGTTGTCTAACGGGCGTTGGTCTTATCTTATGAGAAAGTGTGGTAGGACCCACAGAATTTGTCACCGCGTCGCAAGACCTCGCTTTATGGTTCGCAATGCGCCATTCGCGTCACTTTACGCAAGTATGAGATAACGCAGGATTATAAAAAAAGGAATAAGCGTAGAGGCGATGCGTTCTTTCGCAAGAGAAGACCGATTATTCATTCTTACGAACCTCCTACCGTCTCGTGACCCTAGGCGCACAAAGAGCTGTTAAGTCATCGATCTACAGCTCATATTTTGCCCGGATCGATAGGTAAGGAAAAGATCGGACGCTAATGTCGGTCCGTAAACTATCCCACACGCGATTTAACTAGGGCAACTGACCGGAAAATTCCGTATCAATGAACAATCAGTAACCGACTGTTATTTACTAGGCCGCGAATATGGTTTCCAAGCAGCTATTATGCAACAAGGTACAACAGTCGAGACCTTGTTAATCAGGTACTTGATGCTACACAAGTAACTTCTCTCGGCGACTTGCAGGCTTCCAGCCAAGGCCATATGATCGTTCATCGGCCATTTGCGGTTCTTAAGAAGGTTTGACGATTGTATGACGGGAGACGTACCGCGACTTTGAGTTTCATACTTATTGGAACTAAAATAGACTAATACCGGGAACCACTGACAAGTTAGCTCTTGCCCTGAACCGTAACTGGAGGCAATAGTGTTTAACTCTGGCCGGGATTGGATGTATGTAGGCGACCTTGTCGGATGGCTCTAGTCGCGTGCAGCACCTATAACGACTGTCGCCATGTGTTGGTCCAGCCCCCCCGTGGATCTGGCTCCCTGATCGTAAGGCGGGGCTCCCGCCCCGACGTGAGACGGAGTAGGCAATCATGCAGCGTCTGCTCGTGACTTCAACCGATCTGTACAGCCCTGGTCCCAATGAAGTGAGCATACTACGGTATTAAAAATTGGAGGAGACGAAAAGAGTTTTATTATGAAGAATTTACTGCCTTACTCCGACACACGTTGGGATTCATACTCGACACTGTTGCTGTGGACTTTTTTCTCAGGGTACCTCCTCC
seq00017   CGGTTTCCTCAAGGTGTGTTAGAGCCAGAGTTGCTACTTTACTTTACTGGCGCGCTACGTTAACGTGACACACATTAATATTAACAAAGTCGCTTTACTGTGCTGGGCGCGTGGTCTATGCCGGCACACAGCGTAGTAATAGTTGCACCCACCCGGCTGCTCTCCAGTCTATCGGTTTCGCTTTCGTGTGTGTAAAGGACGCAGGAGCATTGCCAAGATCCAGTATCCCCGCACCGATCGTAAGGGGGGGGGTTGTATTAGCTATCCCGTGACGTCAAGGCACCGACAGGCCTGTGGGTTGGTTCATAAAGACTCGCATCCTCTCTAAATCATGAGGGATATCATGTTAGCAATAGTAAACGAAGAGGTCAGAACGACTTGTACTTAATCCAGGAAACAGCCCGAAGTCTAGATCGATTTGAGCGTACACACTGCAACATCCGACTTTAACGATCTAGTCCGGCATCTGACAGATACCATATGGGCCTGGAAGGCCTTCACTTTTTTTGCTTCACGGGCGGCATGTGCGACGTGCCGTTTGGGAGAGAAAGGGATAGCGCGGGGCGAGGGTAGCCTGGTCGTTGATCCATTCAATCTCACCACATGCTGACCGCACCGATCGGGACGGATCCCCAGGGGCGGCTTGTGCTCCTGGCGCTGTGCTAGGACGGAAAGCGAGAATTATTCGCCTACGGCTCATTCCGCCGTATGTTAGCCTAGATCGTAGTCGAACAGATCGGCGCCATGGTAAGACTACTTGCCGTTCTAGGGATAAACAGCACCGAAGTCAAGACTGACCGAATAAACGCGGTTTATCCCTCTTTGCCAATGCACTTGGGCCCGTCTGGGTGCAATCCTCCAGTCCACAGTGGGATCCCCTTTCTGGTACTCCGCCCTCGTCACTGGACGAAGCAGATCTCTCCGTGGTCGACCCCAGTTCTTTTCTCCTGTTGTACGAACATTATCGAATCCTATCCTTTGTGAGCTCAGAGCGAACGTCATGGTCGCTAACCCTGTAACCACATTTAAAAGAAGCACGACCTTTATGTCCGCATGTCTCTTCTCCGGGCCTAAGTACGCTACGAACTTAAGAGAGAGTCCCTTGGGAACTCATACGGCGATTACGGTCGGAGGACTCGTCGGTTCTTCCCAGCCTGTCTGGCATTTCTGATCTCAGACTGACGGGAGCCACTGAAAAGGTATAGCTTACTGGAGTTGTCTAACGGGCGTTGGTCTTATCTTATGAGAAAGTGTGGTAGGACCCACAGAATTTGTCACCGCGTCGCAAGACCTCGCTTTATGGTTCGCAATGCGCCATTCGCGTCACTTTACGCAAGTATGAGATAACGCAGGATTATAAAAAAAGGAATAAGCGTAGAGGCGATGCGTTCTTTCGCAAGAGAAGACCGATTATTCATTCTTACGAACCTCCTACCGTCTCGTGACCCTAGGCGCACAAAGAGCTGTTAAGTCATCGATCTACAGCTCATATTTTGCCCGGATCGATAGGTAAGGAAAAGATCGGACGCTAATGTCGGTCCGTAAACTATCCCACACGCGATTTAACTAGGGCAACTGACCGGAAAATTCCGTATCAATGAACAATCAGTAACCGACTGTTATTTACTAGGCCGCGAATATGGTTTCCAAGCAGCTATTATGCAACAAGGTACAACAGTCGAGACCTTGTTAATCAGGTACTTGATGCTACACAAGTAACTTCTCTCGGCGACTTGCAGGCTTCCAGCCAAGGCCATATGATCGTTCATCGGCCATTTGCGGTTCTTAAGAAGGTTTGACGATTGTATGACGGGAGACGTACCGCGACTTTGAGTTTCATACTTATTGGAACTAAAATAGACTAATACCGGGAACCACTGACAAGTTAGCTCTTGCCCTGAACCGTAACTGGAGGCAATAGTGTTTAACTCTGGCCGGGATTGGATGTATGTAGGCGACCTTGTCGGATGGCTCTAGTCGCGTGCAGCACCTATAACGACTGTCGCCATGTGTTGGTCCAGCCCCCCCGTGGATCTGGCTCCCTGATCGTAAGGCGGGGCTCCCGCCCCGACGTGAGACGGAGTAGGCAATCATGCAGCGTCTGCTCGTGACTTCAACCGATCTGTACAGCCCTGGTCCCAATGAAGTGAGCATACTACGGTATTAAAAATTGGAGGAGACGAAAAGAGTTTTATTATGAAGAATTTACTGCCTTACTCCGACACACGTTGGGATTCATACTCGACACTGTTGCTGTGGACTTTTTTCTCAGGGTACCTCCTCC
seq00018   CGGTTTCCTCAAGGTGTGTTAGAGCCAGAGTTGCTACTTTACTTTACTGGCGCGCTACGTTAACGTGACACACATTAATATTAACAAAGTCGCTTTACTGTGCTGGGCGCGTGGTCTATGCCGGCACACAGCGTAGTAATAGTTGCACCCACCCGGCTGCTCTCCAGTCTATCGGTTTCGCTTTCGTGTGTGTAAAGGACGCAGGAGCATTGCCAAGATCCAGTATCCCCGCACAGATCGTAAGGGGGGGGGTTGTATTAGCTATCCCGTGACGTCAAGGCACCGACAGGCCTGTGGGTTGGTTCATAAAGACTCGCATCCTCTCTAAATCATGAGGGATATCATGTTAGCAATTGTAAACGAAGAGGTCAGAACGACTTGTACTTAATCCAGGAAACAGCCCGAAGTCTAGATCGATTTGAGCGTACACACTGCAACATCCGACTTTAACGATCTAGTCCGGCATCTGACAGATACCATATGGGCCTGGAAGGCCTTCACTTTTTTTGCTTCACGGGCGGCATGTGCGACGTGCCGTTTGGGAGAGAAAGGGATAGCGCGGGGCGAGGGTAGCCTGGTCGTTGATCCATTCAATCTCACCACATGCTGACCGCACCGATCGGGACGGATCCCCAGGGGCGGCTTGTGCTCCTGGCGCTGTGCTAGGACGGAAAGCGAGAATTATTCGCCTACGGCTCATTCCGCCGTATGTTAGCCTAGATCGTAGTCGAACAGATCGGCGCCATGGTAAGACTACTTGCCGTTCTAGGGATAAACAGCACCGAAGTCAAGACTGACCGAATAAACGCGGTTTATCCCTCTTTGCCAATGCACTTGGGCCCGTCTGGGTGCAATCCTCCAGTCCACAGTGGGATCCCCTTTCTGGTACTCCGCCCTCGTCACTGGACGAAGCAGATCTCTCCGTGGTCGACCCCAGTTCTTTTCTCCTGTTGTACGAACATTATCGAATCCTATCCTTTGTGAGCTCAGAGCGAACGTCATGGTCGCTAACCCTGTAACCACATTTAAAAGAAGCACGACCTTTATGTCCGCATGTCTCTTCTCCGGGCCTAAGTACGCTACGAACTTAAGAGAGAGTCCCTTGGGAACTCATACGGCGATTACGGTCGGAGGACTCGTCGGTTCTTCCCAGCCTGTCTGGCATTTCTGATCTCAGACTGACGGGAGCCACTGAAAAGGTATAGCTTACTGGAGTTGTCTAACGGGCGTTGGTCTTATCTTATGAGAAAGTGTGGTAGGACCCACAGAATTTGTCACCGCGTCGCAAGACCTCGCTTTATGGTTCGCAATGCGCCATTCGCGTCACTTTACGCAAGTATGAGATAACGCAGGATTATAAAAAAAGGAATAAGCGTAGAGGCGATGCGTTCTTTCGCAAGAGAAGACCGATTATTCATTCTTACGAACCTCCTACCGTCTCGTGACCCTAGGCGCACAAAGAGCTGTTAAGTCATCGATCTACAGCTCATATTTTGCCCGGATCGATAGGTAAGGAAAAGATCGGACGCTAATGTCGGTCCGTAAACTATCCCACACGCGATTTAACTAGGGCAACTGACCGGAAAATTCCGTATCAATGAACAATCAGTAACCGACTGTTATTTACTAGGCCGCGAATATGGTTTCCAAGCAGCTATTATGCAACAAGGTACAACAGTCGAGACCTTGTTAATCAGGTACTTGATGCTACACAAGTAACTTCTCTCGGCGACTTGCAGGCTTCCAGCCAAGGCCATATGATCGTTCATCGGCCATTTGCGGTTCTTAAGAAGGTTTGACGATTGTATGACGGGAGACGTACCGCGACTTTGAGTTTCATACTTATTGGAACTAAAATAGACTAATACCGGGAACCACTGACAAGTTAGCTCTTGCCCTGAACCGTAACTGGAGGCAATAGTGTTTAACTCTGGCCGGGATTGGATGTATGTAGGCGACCTTGTCGGATGGCTCTAGTCGCGTGCAGCACCTATAACGACTGTCGCCATGTGTTGGTCCAGCCCCCCCGTGGATCTGGCTCCCTGATCGTAAGGCGGGGCTCCCGCCCCGACGTGAGACGGAGTAGGCAATCATGCAGCGTCTGCTCGTGACTTCAACCGATCTGTACAGCCCTGGTCCCAATGAAGTGAGCATACTACGGTATTAAAAATTGGAGGAGACGAAAAGAGTTTTATTATGAAGAATTTACTGCCTTACTCCGACACACGTTGGGATTCATACTCGACACTGTTGCTGTGGACTTTTTTCTCAGGGTACCTCCTCC
seq00019   CGGTTTCCTCAAGGTGTGTTAGAGCCAGAGTTGCTACTTTACTTTACTGGCGCGCTACGTTAACGTGACACACATTAATATTAACAAAGTCGCTTTACTGTGCTGGGCGCGTGGTCTATGCCGGCACACAGCGTAGTAATAGTTGCACCCACCCGGCTGCTCTCCAGTCTATCGGTTTCGCTTTCGTGTGTGTAAAGGACGCAGGAGCATTGCCAAGATCCAGTATCCCCGCACAGATCGTAAGGGGGGGGGTTGTATTAGCTATCCCGTGACGTCAAGGCACCGACAGGCCTGTGGGTTGGTTCATAAAGACTCGCATCCTCTCTAAATCATGAGGGATATCATGTTAGCAATTGTAAACGAAGAGGTCAGAACGACTTGTACTTAATCCAGGAAACAGCCCGAAGTCTAGATCGATTTGAGCGTACACACTGCAACATCCGACTTTAACGATCTAGTCCGGCATCTGACAGATACCATATGGGCCTGGAAGGCCTTCACTTTTTTTGCTTCACGGGCGGCATGTGCGACGTGCCGTTTGGGAGAGAAAGGGATAGCGCGGGGCGAGGGTAGCCTGGTCGTTGATCCATTCAATCTCACCACATGCTGACCGCACCGATCGGGACGGATCCCCAGGGGCGGCTTGTGCTCCTGGCGCTGTGCTAGGACGGAAAGCGAGAATTATTCGCCTACGGCTCATTCCGCCGTATGTTAGCCTAGATCGTAGTCGAACAGATCGGCGCCATGGTAAGACTACTTGCCGTTCTAGGGATAAACAGCACCGAAGTCAAGACTGACCGAATAAACGCGGTTTATCCCTCTTTGCCAATGCACTTGGGCCCGTCTGGGTGCAATCCTCCAGTCCACAGTGGGATCCCCTTTCTGGTACTCCGCCCTCGTCACTGGACGAAGCAGATCTCTCCGTGGTCGACCCCAGTTCTTTTCTCCTGTTGTACGAACATTATCCAATCCTATCCTTTGTGAGCTCAGAGCGAACGTCATGGTCGCTAACCCTGTAACCACATTTAAAAGAAGCACGACCTTTATGTCCGCATGTCTCTTCTCCGGGCCTAAGTACGCTACGAACTTAAGAGAGAGTCCCTTGGGAACTCATACGGCGATTACGGTCGGAGGACTCGTCGGTTCTTCCCAGCCTGTCTGGCATTTCTGATCTCAGACTGACGGGAGCCACTGAAAAGGTATAGCTTACTGGAGTTGTCTAACGGGCGTTGGTCTTATCTTATGAGAAAGTGTGGTAGGACCCACAGAATTTGTCACCGCGTCGCAAGACCTCGCTTTATGGTTCGCAATGCGCCATTCGCGTCACTTTACGCAAGTATGAGATAACGCAGGATTATAAAAAAAGGAAAAAGCGTAGAGGCGATGCGTTCTTTCGCAAGAGAAGACCGATTATTCATTCTTACGAACCTCCTACCGTCTCGTGACCCTAGGCGCACAAAGAGCTGTTAAGTCATCGATCTACAGCTCATATTTTGCCCGGATCGATAGGTAAGGAAAAGATCGGACGCTAATGTCGGTCCGTAAACTATCCCACACGCGATTTAACTAGGGCAACTGACCGGAAAATTCCGTATCAATGAACAATCAGTAACCGACTGTTATTTACTAGGCCGCGAATATGGTTTCCAAGCAGCTATTATGCAACAAGGTACAACAGTCGAGACCTTGTTAATCAGGTACTTGATGCTACACAAGTAACTTCTCTCGGCGACTTGCAGGCTTCCAGCCAAGGCCATATGATCGTTCATCGGCCATTTGCGGTTCTTAAGAAGGTTTGACGATTGTATGACGGGAGACGTACCGCGACTTTGAGTTTCATACTTATTGGAACTAAAATAGACTAATACCGGGAACCACTGACAAGTTAGCTCTTGCCCTGAACCGTAACTGGAGGCAATAGTGTTTAACTCTGGCCGGGATTGGATGTATGTAGGCGACCTTGTCGGATGGCTCTAGTCGCGTGCAGCACCTATAACGACTGTCGCCATGTGTTGGTCCAGCCCCCCCGTGGATCTGGCTCCCTGATCGTAAGGCGGGGCTCCCGCCCCGACGTGAGACGGAGTAGGCAATCATGCAGCGTCTGCTCGTGACTTCAACCGATCTGTACAGCCCTGGTCCCAATGAAGTGAGCATACTACGGTATTAAAAATTGGAGGAGACGAAAAGAGTTTTATTATGAAGAATTTACTGCCTTACTCCGACACACGTTGGGATTCATACTCGACACTGTTGCTGTGGACTTTTTTCTCAGGGTACCTCCTCC
seq00020   CGGTTTCCTCAAGGTGTGTTAGAGCCAGAGTTGCTACTTTACTTTACTGGCGCGCTACGTTAACGTGACACACATTAATATTAACAAAGTCGCTTTACTGTGCTGGGCGCGTGGTCTATGCCGGCACACAGCGTAGTAATAGTTGCACCCACCCGGCTGCTCTCCAGTCTATCGGTTTCGCTTTCGTGTGTGTAAAGGACGCAGGAGCATTGCCAAGATCCAGTATCCCCGCACAGATCGTAAGGGGGGGGGTTGTATTAGCTATCCCGTGACGTCAAGGCACCGACAGGCCTGTGGGTTGGTTCATAAAGACTCGCATCCTCTCTAAATCATGAGGGATATCATGTTAGCAATTGTAAACGAAGAGGTCAGAACGACTTGTACTTAATCCAGGAAACAGCCCGAAGTCTAGATCGATTTGAGCGTACACACTGCAACATCCGACTTTAACGATCTAGTCCGGCATCTGACAGATACCATATGGGCCTGGAAGGCCTTCACTTTTTTTGCTTCACGGGCGGCATGTGCGACGTGCCGTTTGGGAGAGAAAGGGATAGCGCGGGGCGAGGGTAGCCTGGTCGTTGATCCATTCAATCTCACCACATGCTGACCGCACCGATCGGGACGGATCCCCAGGGGCGGCTTGTGCTCCTGGCGCTGTGCTAGGACGGAAAGCGAGAATTATTCGCCTACGGCTCATTCCGCCGTATGTTAGCCTAGATCGTAGTCGAACAGATCGGCGCCATGGTAAGACTACTTGCCGTTCTAGGGATAAACAGCACCGAAGTCAAGACTGACCGAATAAACGCGGTTTATCCCTCTTTGCCAATGCACTTGGGCCCGTCTGGGTGCAATCCTCCAGTCCACAGTGGGATCCCCTTTCTGGTACTCCGCCCTCGTCACTGGACGAAGCAGATCTCTCCGTGGTCGACCCCAGTTCTTTTCTCCTGTTGTACGAACATTATCGAATCCTATCCTTTGTGAGCTCAGAGCGAACGTCATGGTCGCTAACCCTGTAACCACATTTAAAAGAAGCACGACCTTTATGTCCGCATGTCTCTTCTCCGGGCCTAAGTACGCTACGAACTTAAGAGAGAGTCCCTTGGGAACTCATACGGCGATTACGGTCGGAGGACTCGTCGGTTCTTCCCAGCCTGTCTGGCATTTCTGATCTCAGACTGACGGGAGCCACTGAAAAGGTATAGCTTACTGGAGTTGTCTAACGGGCGTTGGTCTTATCTTATGAGAAAGTGTGGTAGGACCCACAGAATTTGTCACCGCGTCGCAAGACCTCGCTTTATGGTTCGCAATGCGCCATTCGCGTCACTTTACGCAAGTATGAGATAACGCAGGATTATAAAAAAAGGAATAAGCGTAGAGGCGATGCGTTCTTTCGCAAGAGAAGACCGATTATTCATTCTTACGAACCTCCTACCGTCTCGTGACCCTAGGCGCACAAAGAGCTGTTAAGTCATCGATCTACAGCTCATATTTTGCCCGGATCGATAGGTAAGGAAAAGATCGGACGCTAATGTCGGTCCGTAAACTATCCCACACGCGATTTAACTAGGGCAACTGACCGGAAAATTCCGTATCAATGAACAATCAGTAACCGACTGTTATTTACTAGGCCGCGAATATGGTTTCCAAGCAGCTATTATGCAACAAGGTACAACAGTCGAGACCTTGTTAATCAGGTACTTGATGCTACACAAGTAACTTCTCTCGGCGACTTGCAGGCTTCCAGCCAAGGCCATATGATCGTTCATCGGCCATTTGCGGTTCTTAAGAAGGTTTGACGATTGTATGACGGGAGACGTACCGCGACTTTGAGTTTCATACTTATTGGAACTAAAATAGACTAATACCGGGAACCACTGACAAGTTAGCTCTTGCCCTGAACCGTAACTGGAGGCAATAGTGTTTAACTCTGGCCGGGATTGGATGTATGTAGGCGACCTTGTCGGATGGCTCTAGTCGCGTGCAGCACCTATAACGACTGTCGCCATGTGTTGGTCCAGCCCCCCCGTGGATCTGGCTCCCTGATCGTAAGGCGGGGCTCCCGCCCCGACGTGAGACGGAGTAGGCAATCATGCAGCGTCTGCTCGTGACTTCAACCGATCTGTACAGCCCTGGTCCCAATGAAGTGAGCATACTACGGTATTAAAAATTGGAGGAGACGAAAAGAGTTTTATTATGAAGAATTTACTGCCTTACTCCGACACACGTTGGGATTCATACTCGACACTGTTGCTGTGGACTTTTTTCTCAGGGTACCTCCTCC
seq00021   CGGTTTCCTCAAGGTGTGTTAGAGCCAGAGTTGCTACTTTACTTTACTGGCGCGCTACGTTAACGTGACACACATTAATATTAACAAAGTCGCTTTACTGTGCTGGGCGCGTGGTCTATGCCGGCACACAGCGTAGTAATAGTTGCACCCACCCGGCTGCTCTCCAGTCTATCGGTTTCGCTTTCGTGTGTGTAAAGGACGCAGGAGCATTGCCAAGATCCAGTATCCCCGCACAGATCGTAAGGGGGGGGGTTGTATTAGCTATCCCGTGACGTCAAGGCACCGACAGGCCTGTGGGTTGGTTCATAAAGACTCGCATCCTCTCTAAATCATGAGGGATATCATGTTAGCAATTGTAAACGAAGAGGTCAGAACGACTTGTACTTAATCCAGGAAACAGCCCGAAGTCTAGATCGATTTGAGCGTACACACTGCAACATCCGACTTTAACGATCTAGTCCGGCATCTGACAGATACCATATGGGCCTGGAAGGCCTTCACTTTTTTTGCTTCACGGGCGGCATGTGCGACGTGCCGTTTGGGAGAGAAAGGGATAGCGCGGGGCGAGGGTAGCCTGGTCGTTGATCCATTCAATCTCACCACATGCTGACCGCACCGATCGGGACGGATCCCCAGGGGCGGCTTGTGCTCCTGGCGCTGTGCTAGGACGGAAAGCGAGAATTATTCGCCTACGGCTCATTCCGCCGTATGTTAGCCTAGATCGTAGTCGAACAGATCGGCGCCATGGTAAGACTACTTGCCGTTCTAGGGATAAACAGCACCGAAGTCAAGACTGACCGAATAAACGCGGTTTATCCCTCTTTGCCAATGCACTTGGGCCCGTCTGGGTGCAATCCTCCAGTCCACAGTGGGATCCCCTTTCTGGTACTCCGCCCTCGTCACTGGACGAAGCAGATCTCTCCGTGGTCGACCCCAGTTCTTTTCTCCTGTTGTACGAACATTATCGAATCCTATCCTTTGTGAGCTCAGAGCGAACGTCATGGTCGCTAACCCTGTAACCACATTTAAAAGAAGCACGACCTTTATGTCCGCATGTCTCTTCTCCGGGCCTAAGTACGCTACGAACTTAAGAGAGAGTCCCTTGGGAACTCATACGGCGATTACGGTCGGAGGACTCGTCGGTTCTTCCCAGCCTGTCTGGCATTTCTGATCTCAGACTGACGGGAGCCACTGAAAAGGTATAGCTTACTGGAGTTGTCTAACGGGCGTTGGTCTTATCTTATGAGAAAGTGTGGTAGGACCCACAGAATTTGTCACCGCGTCGCAAGACCTCGCTTTATGGTTCGCAATGCGCCATTCGCGTCACTTTACGCAAGTATGAGATAACGCAGGATTATAAAAAAAGGAATAAGCGTAGAGGCGATGCGTTCTTTCGCAAGAGAAGACCGATTATTCATTCTTACGAACCTCCTACCGTCTCGTGACCCTAGGCGCACAAAGAGCTGTTAAGTCATCGATCTACAGCTCATATTTTGCCCGGATCGATAGGTAAGGAAAAGATCGGACGCTAATGTCGGTCCGTAAACTATCCCACACGCGATTTAACTAGGGCAACTGACCGGAAAATTCCGTATCAATGAACAATCAGTAACCGACTGTTATTTACTAGGCCGCGAATATGGTTTCCAAGCAGCTATTATGCAACAAGGTACAACAGTCGAGACCTTGTTAATCAGGTACTTGATGCTACACAAGTAACTTCTCTCGGCGACTTGCAGGCTTCCAGCCAAGGCCATATGATCGTTCATCGGCCATTTGCGGTTCTTAAGAAGGTTTGACGATTGTATGACGGGAGACGTACCGCGACTTTGAGTTTCATACTTATTGGAACTAAAATAGACTAATACCGGGAACCACTGACAAGTTAGCTCTTGCCCTGAACCGTAACTGGAGGCAATAGTGTTTAACTCTGGCCGGGATTGGATGTATGTAGGCGACCTTGTCGGATGGCTCTAGTCGCGTGCAGCACCTATAACGACTGTCGCCATGTGTTGGTCCAGCCCCCCCGTGGATCTGGCTCCCTGATCGTAAGGCGGGGCTCCCGCCCCGACGTGAGACGGAGTAGGCAATCATGCAGCGTCTGCTCGTGACTTCAACCGATCTGTACAGCCCTGGTCCCAATGAAGTGAGCATACTACGGTATTAAAAATTGGAGGAGACGAAAAGAGTTTTATTATGAAGAATTTACTGCCTTACTCCGACACACGTTGGGATTCATACTCGACACTGTTGCTGTGGACTTTTTTCTCAGGGTACCTCCTCC
seq00022   CGGTTTCCTCAAGGTGTGTTAGAGCCAGAGTTGCTACTTTACTTTACTGGCGCGCTACGTTAACGTGACACACATTAATATTAACAAAGTCGCTTTACTGTGCTGGGCGCGTGGTCTATGCCGGCACACAGCGTAGTAATAGTTGCACCCACCCGGCTGCTCTCCAGTCTATCGGTTTCGCTTTCGTGTGTGTAAAGGACGCAGGAGCATTGCCAAGATCCAGTATCCCCGCACAGATCGTAAGGGGGGGGGTTGTATTAGCTATCCCGTGACGTCAAGGCACCGACAGGCCTGTGGGTTGGTTCATAAAGACTCGCATCCTCTCTAAATCATGAGGGATATCATGTTAGCAATTGTAAACGAAGAGGTCAGAACGACTTGTACTTAATCCAGGAAACAGCCCGAAGTCTAGATCGATTTGAGCGTACACACTGCAACATCCGACTTTAACGATCTAGTCCGGCATCTGACAGATACCATATGGGCCTGGAAGGCCTTCACTTTTTTTGCTTCACGGGCGGCATGTGCGACGTGCCGTTTGGGAGAGAAAGGGATAGCGCGGGGCGAGGGTAGCCTGGTCGTTGATCCATTCAATCTCACCACATGCTGACCGCACCGATCGGGACGGATCCCCAGGGGCGGCTTGTGCTCCTGGCGCTGTGCTAGGACGGAAAGCGAGAATTATTCGCCTACGGCTCATTCCGCCGTATGTTAGCCTAGATCGTAGTCGAACAGATCGGCGCCATGGTAAGACTACTTGCCGTTCTAGGGATAAACAGCACCGAAGTCAAGACTGACCGAATAAACGCGGTTTATCCCTCTTTGCCAATGCACTTGGGCCCGTCTGGGTGCAATCCTCCAGTCCACAGTGGGATCCCCTTTCTGGTACTCCGCCCTCGTCACTGGACGAAGCAGATCTCTCCGTGGTCGACCCCAGTTCTTTTCTCCTGTTGTACGAACATTATCGAATCCTATCCTTTGTGAGCTCAGAGCGAACGTCATGGTCGCTAACCCTGTAACCACATTTAAAAGAAGCACGACCTTTATGTCCGCATGTCTCTTCTCCGGGCCTAAGTACGCTACGAACTTAAGAGAGAGTCCCTTGGGAACTCATACGGCGATTACGGTCGGAGGACTCGTCGGTTCTTCCCAGCCTGTCTGGCATTTCTGATCTCAGACTGACGGGAGCCACTGAAAAGGTATAGCTTACTGGAGTTGTCTAACGGGCGTTGGTCTTATCTTATGAGAAAGTGTGGTAGGACCCACAGAATTTGTCACCGCGTCGCAAGACCTCGCTTTATGGTTCGCAATGCGCCATTCGCGTCACTTTACGCAAGTATGAGATAACGCAGGATTATAAAAAAAGGAATAAGCGTAGAGGCGATGCGTTCTTTCGCAAGAGAAGACCGATTATTCATTCTTACGAACCTCCTACCGTCTCGTGACCCTAGGCGCACAAAGAGCTGTTAAGTCATCGATCTACAGCTCATATTTTGCCCGGATCGATAGGTAAGGAAAAGATCGGACGCTAATGTCGGTCCGTAAACTATCCCACACGCGATTTAACTAGGGCAACTGACCGGAAAATTCCGTATCAATGAACAATCAGTAACCGACTGTTATTTACTAGGCCGCGAATATGGTTTCCAAGCAGCTATTATGCAACAAGGTACAACAGTCGAGACCTTGTTAATCAGGTACTTGATGCTACACAAGTAACTTCTCTCGGCGACTTGCAGGCTTCCAGCCAAGGCCATATGATCGTTCATCGGCCATTTGCGGTTCTTAAGAAGGTTTGACGATTGTATGACGGGAGACGTACCGCGACTTTGAGTTTCATACTTATTGGAACTAAAATAGACTAATACCGGGAACCACTGACAAGTTAGCTTTTGCCCTGAACCGTAACTGGAGGCAATAGTGTTTAACTCTGGCCGGGATTGGATGTATGTAGGCGACCTTGTCGGATGGCTCTAGTCGCGTGCAGCACCTATAACGACTGTCGCCATGTGTTGGTCCAGCCCCCCCGTGGATCTGGCTCCCTGATCGTAAGGCGGGGCTCCCGCCCCGACGTGAGACGGAGTAGGCAATCATGCAGCGTCTGCTCGTGACTTCAACCGATCTGTACAGCCCTGGTCCCAATGAAGTGAGCATACTACGGTATTAAAAATTGGAGGAGACGAAAAGAGTTTTATTATGAAGAATTTACTGCCTTACTCCGACACACGTTGGGATTCATACTCGACACTGTTGCTGTGGACTTTTTTCTCAGGGTACCTCCTCC
seq00023   CGGTTTCCTCAAGGTGTGTTAGAGCCAGAGTTGCTACTTTACTTTACTGGCGCGCTACGTTAACGTGACACACATTAATATTAACAAAGTCGCTTTACTGTGCTGGGCGCGTGGTCTATGCCGGCACACAGCGTAGTAATAGTTGCACCCACCCGGCTGCTCTCCAGTCTATCGGTTTCGCTTTCGTGTGTGTAAAGGACGCAGGAGCATTGCCAAGATCCAGTATCCCCGCACAGATCGTAAGGGGGGGGGTTGTATTAGCTATCCCGTGACGTCAAGGCACCGACAGGCCTGTGGGTTGGTTCATAAAGACTCGCATCCTCTCTAAATCATGAGGGATATCATGTTAGCAATTGTAAACGAAGAGGTCAGAACGACTTGTACTTAATCCAGGAAACAGCCCGAAGTCTAGATCGATTTGAGCGTACACACTGCAACATCCGACTTTAACGATCTAGTCCGGCATCTGACAGATACCATATGGGCCTGGAAGGCCTTCACTTTTTTTGCTTCACGGGCGGCATGTGCGACGTGCCGTTTGGGAGAGAAAGGGATAGCGCGGGGCGAGGGTAGCCTGGTCGTTGATCCATTCAATCTCACCACATGCTGACCGCACCGATCGGGACGGATCCCCAGGGGCGGCTTGTGCTCCTGGCGCTGTGCTAGGACGGAAAGCGAGAATTATTCGCCTACGGCTCATTCCGCCGTATGTTAGCCTAGATCGTAGTCGAACAGATCGGCGCCATGGTAAGACTACTTGCCGTTCTAGGGATAAACAGCACCGAAGTCAAGACTGACCGAATAAACGCGGTTTATCCCTCTTTGCCAATGCACTTGGGCCCGTCTGGGTGCAATCCTCCAGTCCACAGTGGGATCCCCTTTCTGGTACTCCGCCCTCGTCACTGGACGAAGCAGATCTCTCCGTGGTCGACCCCAGTTCTTTTCTCCTGTTGTACGAACATTATCGAATCCTATCCTTTGTGAGCTCAGAGCGAACGTCATGGTCGCTAACCCTGTAACCACATTTAAAAGAAGCACGACCTTTATGTCCGCATGTCTCTTCTCCGGGCCTAAGTACGCTACGAACTTAAGAGAGAGTCCCTTGGGAACTCATACGGCGATTACGGTCGGAGGACTCGTCGGTTCTTCCCAGCCTGTCTGGCATTTCTGATCTCAGACTGACGGGAGCCACTGAAAAGGTATAGCTTACTGGAGTTGTCTAACGGGCGTTGGTCTTATCTTATGAGAAAGTGTGGTAGGACCCACAGAATTTGTCACCGCGTCGCAAGACCTCGCTTTATGGTTCGCAATGCGCCATTCGCGTCACTTTACGCAAGTATGAGATAACGCAGGATTATAAAAAAAGGAATAAGCGTAGAGGCGATGCGTTCTTTCGCAAGAGAAGACCGATTATTCATTCTTACGAACCTCCTACCGTCTCGTGACCCTAGGCGCACAAAGAGCTGTTAAGTCATCGATCTACAGCTCATATTTTGCCCGGATCGATAGGTAAGGAAAAGATCGGACGCTAATGTCGGTCCGTAAACTATCCCACACGCGATTTAACTAGGGCAACTGACCGGAAAATTCCGTATCAATGAACAATCAGTAACCGACTGTTATTTACTAGGCCGCGAATATGGTTTCCAAGCAGCTATTATGCAACAAGGTACAACAGTCGAGACCTTGTTAATCAGGTACTTGATGCTACACAAGTAACTTCTCTCGGCGACTTGCAGGCTTCCAGCCAAGGCCATATGATCGTTCATCGGCCATTTGCGGTTCTTAAGAAGGTTTGACGATTGTATGACGGGAGACGTACCGCGACTTTGAGTTTCATACTTATTGGAACTAAAATAGACTAATACCGGGAACCACTGACAAGTTAGCTCTTGCCCTGAACCGTAACTGGAGGCAATAGTGTTTAACTCTGGCCGGGATTGGATGTATGTAGGCGACCTTGTCGGATGGCTCTAGTCGCGTGCAGCACCTATAACGACTGTCGCCATGTGTTGGTCCAGCCCCCCCGTGGATCTGGCTCCCTGATCGTAAGGCGGGGCTCCCGCCCCGACGTGAGACGGAGTAGGCAATCATGCAGCGTCTGCTCGTGACTTCAACCGATCTGTACAGCCCTGGTCCCAATGAAGTGAGCATACTACGGTATTAAAAATTGGAGGAGACGAAAAGAGTTTTATTATGAAGAATTTACTGCCTTACTCCGACACACGTTGGGATTCATACTCGACACTGTTGCTGTGGACTTTTTTCTCAGGGTACCTCCTCC
seq00024   CGGTTTCCTCAAGGTGTGTTAGAGCCAGAGTTGCTACTTTACTTTACTGGCGCGCTACGTTAACGTGACACACATTAATATTAACAAAGTCGCTTTACTGTGCTGGGCGCGTGGTCTATGCCGGCACACAGCGTAGTAATAGTTGCACCCACCCGGCTGCTCTCCAGTCTATCGGTTTCGCTTTCGTGTGTGTAAAGGACGCAGGAGCATTGCCAAGATCCAGTATCCCCGCACAGATCGTAAGGGGGGGGGTTGTATTAGCTATCCCGTGACGTCAAGGCACCGACAGGCCTGTGGGTTGGTTCATAAAGACTCGCATCCTCTCTAAATCATGAGGGATATCATGTTAGCAATTGTAAACGAAGAGGTCAGAACGACTTGTACTTAATCCAGGAAACAGCCCGAAGTCTAGATCGATTTGAGCGTACACACTGCAACATCCGACTTTAACGATCTAGTCCGGCATCTGACAGATACCATATGGGCCTGGAAGGCCTTCACTTTTTTTGCTTCACGGGCGGCATGTGCGACGTGCCGTTTGGGAGAGAAAGGGATAGCGCGGGGCGAGGGTAGCCTGGTCGTTGATCCATTCAATCTCACCACATGCTGACCGCACCGATCGGGACGGATCCCCAGGGGCGGCTTGTGCTCCTGGCGCTGTGCTAGGACGGAAAGCGAGAATTATTCGCCTACGGCTCATTCCGCCGTATGTTAGCCTAGATCGTAGTCGAACAGATCGGCGCCATGGTAAGACTACTTGCCGTTCTAGGGATAAACAGCACCGAAGTCAAGACTGACCGAATAAACGCGGTTTATCCCTCTTTGCCAATGCACTTGGGCCCGTCTGGGTGCAATCCTCCAGTCCACAGTGGGATCCCCTTTCTGGTACTCCGCCCTCGTCACTGGACGAAGCAGATCTCTCCGTGGTCGACCCCAGTTCTTTTCTCCTGTTGTACGAACATTATCGAATCCTATCCTTTGTGAGCTCAGAGCGAACGTCATGGTCGCTAACCCTGTAACCACATTTAAAAGAAGCACGACCTTTATGTCCGCATGTCTCTTCTCCGGGCCTAAGTACGCTACGAACTTAAGAGAGAGTCCCTTGGGAACTCATACGGCGATTACGGTCGGAGGACTCGTCGGTTCTTCCCAGCCTGTCTGGCATTTCTGATCTCAGACTGACGGGAGCCACTGAAAAGGTATAGCTTACTGGAGTTGTCTAACGGGCGTTGGTCTTATCTTATGAGAAAGTGTGGTAGGACCCACAGAATTTGTCACCGCGTCGCAAGACCTCGCTTTATGGTTCGCAATGCGCCATTCGCGTCACTTTACGCAAGTATGAGATAACGCAGGATTATAAAAAAAGGAATAAGCGTAGAGGCGATGCGTTCTTTCGCAAGAGAAGACCGATTATTCATTCTTACGAACCTCCTACCGTCTCGTGACCCTAGGCGCACAAAGAGCTGTTAAGTCATCGATCTACAGCTCATATTTTGCCCGGATCGATAGGTAAGGAAAAGATCGGACGCTAATGTCGGTCCGTAAACTATCCCACACGCGATTTAACTAGGGCAACTGACCGGAAAATTCCGTATCAATGAACAATCAGTAACCGACTGTTATTTACTAGGCCGCGAATATGGTTTCCAAGCAGCTATTATGCAACAAGGTACAACAGTCGAGACCTTGTTAATCAGGTACTTGATGCTACACAAGTAACTTCTCTCGGCGACTTGCAGGCTTCCAGCCAAGGCCATATGATCGTTCATCGGCCATTTGCGGTTCTTAAGAAGGTTTGACGATTGTATGACGGGAGACGTACCGCGACTTTGAGTTTCATACTTATTGGAACTAAAATAGACTAATACCGGGAACCACTGACAAGTTAGCTTTTGCCCTGAACCGTAACTGGAGGCAATAGTGTTTAACTCTGGCCGGGATTGGATGTATGTAGGCGACCTTGTCGGATGGCTCTAGTCGCGTGCAGCACCTATAACGACTGTCGCCATGTGTTGGTCCAGCCCCCCCGTGGATCTGGCTCCCTGATCGTAAGGCGGGGCTCCCGCCCCGACGTGAGACGGAGTAGGCAATCATGCAGCGTCTGCTCGTGACTTCAACCGATCTGTACAGCCCTGGTCCCAATGAAGTGAGCATACTACGGTATTAAAAATTGGAGGAGACGAAAAGAGTTTTATTATGAAGAATTTACTGCCTTACTCCGACACACGTTGGGATTCATACTCGACACTGTTGCTGTGGACTTTTTTCTCAGGGTACCTCCTCC
seq00025   CGGTTTCCTCAAGGTGTGTTAGAGCCAGAGTTGCTACTTTACTTTACTGGCGCGCTACGTTAACGTGACACACATTAATATTAACAAAGTCGCTTTACTGTGCTGGGCGCGTGGTCTATGCCGGCACACAGCGTAGTAATAGTTGCACCCACCCGGCTGCTCTCCAGTCTATCGGTTTCGCTTTCGTGTGTGTAAAGGACGCAGGAGCATTGCCAAGATCCAGTATCCCCGCACAGATCGTAAGGGGGGGGGTTGTATTAGCTATCCCGTGACGTCAAGGCACCGACAGGCCTGTGGGTTGGTTCATAAAGACTCGCATCCTCTCTAAATCATGAGGGATATCATGTTAGCAATTGTAAACGAAGAGGTCAGAACGACTTGTACTTAATCCAGGAAACAGCCCGAAGTCTAGATCGATTTGAGCGTACACACTGCAACATCCGACTTTAACGATCTAGTCCGGCATCTGACAGATACCATATGGGCCTGGAAGGCCTTCACTTTTTTTGCTTCACGGGCGGCATGTGCGACGTGCCGTTTGGGAGAGAAAGGGATAGCGCGGGGCGAGGGTAGCCTGGTCGTTGATCCATTCAATCTCACCACATGCTGACCGCACCGATCGGGACGGATCCCCAGGGGCGGCTTGTGCTCCTGGCGCTGTGCTAGGACGGAAAGCGAGAATTATTCGCCTACGGCTCATTCCGCCGTATGTTAGCCTAGATCGTAGTCGAACAGATCGGCGCCATGGTAAGACTACTTGCCGTTCTAGGGATAAACAGCACCGAAGTCAAGACTGACCGAATAAACGCGGTTTATCCCTCTTTGCCAATGCACTTGGGCCCGTCTGGGTGCAATCCTCCAGTCCACAGTGGGATCCCCTTTCTGGTACTCCGCCCTCGTCACTGGACGAAGCAGATCTCTCCGTGGTCGACCCCAGTTCTTTTCTCCTGTTGTACGAACATTATCGAATCCTATCCTTTGTGAGCTCAGAGCGAACGTCATGGTCGCTAACCCTGTAACCACATTTAAAAGAAGCACGACCTTTATGTCCGCATGTCTCTTCTCCGGGCCTAAGTACGCTACGAACTTAAGAGAGAGTCCCTTGGGAACTCATACGGCGATTACGGTCGGAGGACTCGTCGGTTCTTCCCAGCCTGTCTGGCATTTCTGATCTCAGACTGACGGGAGCCACTGAAAAGGTATAGCTTACTGGAGTTGTCTAACGGGCGTTGGTCTTATCTTATGAGAAAGTGTGGTAGGACCCACAGAATTTGTCACCGCGTCGCAAGACCTCGCTTTATGGTTCGCAATGCGCCATTCGCGTCACTTTACGCAAGTATGAGATAACGCAGGATTATAAAAAAAGGAATAAGCGTAGAGGCGATGCGTTCTTTCGCAAGAGAAGACCGATTATTCATTCTTACGAACCTCCTACCGTCTCGTGACCCTAGGCGCACAAAGAGCTGTTAAGTCATCGATCTACAGCTCATATTTTGCCCGGATCGATAGGTAAGGAAAAGATCGGACGCTAATGTCGGTCCGTAAACTATCCCACACGCGATTTAACTAGGGCAACTGACCGGAAAATTCCGTATCAATGAACAATCAGTAACCGACTGTTATTTACTAGGCCGCGAATATGGTTTCCAAGCAGCTATTATGCAACAAGGTACAACAGTCGAGACCTTGTTAATCAGGTACTTGATGCTACACAAGTAACTTCTCTCGGCGACTTGCAGGCTTCCAGCCAAGGCCATATGATCGTTCATCGGCCATTTGCGGTTCTTAAGAAGGTTTGACGATTGTATGACGGGAGACGTACCGCGACTTTGAGTTTCATACTTATTGGAACTAAAATAGACTAATACCGGGAACCACTGACAAGTTAGCTCTTGCCCTGAACCGTAACTGGAGGCAATAGTGTTTAACTCTGGCCGGGATTGGATGTATGTAGGCGACCTTGTCGGATGGCTCTAGTCGCGTGCAGCACCTATAACGACTGTCGCCATGTGTTGGTCCAGCCCCCCCGTGGATCTGGCTCCCTGATCGTAAGGCGGGGCTCCCGCCCCGACGTGAGACGGAGTAGGCAATCATGCAGCGTCTGCTCGTGACTTCAACCGATCTGTACAGCCCTGGTCCCAATGAAGTGAGCATACTACGGTATTAAAAATTGGAGGAGACGAAAAGAGTTTTATTATGAAGAATTTACTGCCTTACTCCGACACACGTTGGGATTCATACTCGACACTGTTGCTGTGGACTTTTTTCTCAGGGTACCTCCTCC
seq00026   CGGTTTCCTCAAGGTGTGTTAGAGCCAGAGTTGCTACTTTACTTTACTGGCGCGCTACGTTAACGTGACACACATTAATATTAACAAAGTCGCTTTACTGTGCTGGGCGCGTGGTCTATGCCGGCACACAGCGTAGTAATAGTTGCACCCACCCGGCTGCTCTCCAGTCTATCGGTTTCGCTTTCGTGTGTGTAAAGGACGCAGGAGCATTGCCAAGATCCAGTATCCCCGCACAGATCGTAAGGGGGGGGGTTGTATTAGCTATCCCGTGACGTCAAGGCACCGACAGGCCTGTGGGTTGGTTCATAAAGACTCGCATCCTCTCTAAATCATGAGGGATATCATGTTAGCAATTGTAAACGAAGAGGTCAGAACGACTTGTACTTAATCCAGGAAACAGCCCGAAGTCTAGATCGATTTGAGCGTACACACTGCAACATCCGACTTTAACGATCTAGTCCGGCATCTGACAGATACCATATGGGCCTGGAAGGCCTTCACTTTTTTTGCTTCACGGGCGGCATGTGCGACGTGCCGTTTGGGAGAGAAAGGGATAGCGCGGGGCGAGGGTAGCCTGGTCGTTGATCCATTCAATCTCACCACATGCTGACCGCACCGATCGGGACGGATCCCCAGGGGCGGCTTGTGCTCCTGGCGCTGTGCTAGGACGGAAAGCGAGAATTATTCGCCTACGGCTCATTCCGCCGTATGTTAGCCTAGATCGTAGTCGAACAGATCGGCGCCATGGTAAGACTACTTGCCGTTCTAGGGATAAACAGCACCGAAGTCAAGACTGACCGAATAAACGCGGTTTATCCCTCTTTGCCAATGCACTTGGGCCCGTCTGGGTGCAATCCTCCAGTCCACAGTGGGATCCCCTTTCTGGTACTCCGCCCTCGTCACTGGACGAAGCAGATCTCTCCGTGGTCGACCCCAGTTCTTTTCTCCTGTTGTACGAACATTATCGAATCCTATCCTTTGTGAGCTCAGAGCGAACGTCATGGTCGCTAACCCTGTAACCACATTTAAAAGAAGCACGACCTTTATGTCCGCATGTCTCTTCTCCGGGCCTAAGTACGCTACGAACTTAAGAGAGAGTCCCTTGGGAACTCATACGGCGATTACGGTCGGAGGACTCGTCGGTTCTTCCCAGCCTGTCTGGCATTTCTGATCTCAGACTGACGGGAGCCACTGAAAAGGTATAGCTTACTGGAGTTGTCTAACGGGCGTTGGTCTTATCTTATGAGAAAGTGTGGTAGGACCCACAGAATTTGTCACCGCGTCGCAAGACCTCGCTTTATGGTTCGCAATGCGCCATTCGCGTCACTTTACGCAAGTATGAGATAACGCAGGATTATAAAAAAAGGAATAAGCGTAGAGGCGATGCGTTCTTTCGCAAGAGAAGACCGATTATTCATTCTTACGAACCTCCTACCGTCTCGTGACCCTAGGCGCACAAAGAGCTGTTAAGTCATCGATCTACAGCTCATATTTTGCCCGGATCGATAGGTAAGGAAAAGATCGGACGCTAATGTCGGTCCGTAAACTATCCCACACGCGATGTAACTAGGGCAACTGACCGGAAAATTCCGTATCAATGAACAATCAGTAACCGACTGTTATTTACTAGGCCGCGAATATGGTTTCCAAGCAGCTATTATGCAACAAGGTACAACAGTCGAGACCTTGTTAATCAGGTACTTGATGCTACACAAGTAACTTCTCTCGGCGACTTGCAGGCTTCCAGCCAAGGCCATATGATCGTTCATCGGCCATTTGCGGTTCTTAAGAAGGTTTGACGATTGTATGACGGGAGACGTACCGCGACTTTGAGTTTCATACTTATTGGAACTAAAATAGACTAATACCGGGAACCACTGACAAGTTAGCTCTTGCCCTGAACCGTAACTGGAGGCAATAGTGTTTAACTCTGGCCGGGATTGGATGTATGTAGGCGACCTTGTCGGATGGCTCTAGTCGCGTGCAGCACCTATAACGACTGTCGCCATGTGTTGGTCCAGCCCCCCCGTGGATCTGGCTCCCTGATCGTAAGGCGGGGCTCCCGCCCCGACGTGAGACGGAGTAGGCAATCATGCAGCGTCTGCTCGTGACTTCAACCGATCTGTACAGCCCTGGTCCCAATGAAGTGAGCATACTACGGTATTAAAAATTGGAGGAGACGAAAAGAGTTTTATTATGAAGAATTTACTGCCTTACTCCGACACACGTTGGGATTCATACTCGACACTGTTGCTGTGGACTTTTTTCTCAGGGTACCTCCTCC
seq00027   CGGTTTCCTCAAGGTGTGTTAGAGCCAGAGTTGCTACTTTACTTTACTGGCGCGCTACGTTAACGTGACACACATTAATATTAACAAAGTCGCTTTACTGTGCTGGGCGCGTGGTCTATGCCGGCACACAGCGTAGTAATAGTTGCACCCACCCGGCTGCTCTCCAGTCTATCGGTTTCGCTTTCGTGTGTGTAAAGGACGCAGGAGCATTGCCAAGATCCAGTATCCCCGCACAGATCGTAAGGGGGGGGGTTGTATTAGCTATCCCGTGACGTCAAGGCACCGACAGGCCTGTGGGTTGGTTCATAAAGACTCGCATCCTCTCTAAATCATGAGGGATATCATGTTAGCAATTGTAAACGAAGAGGTCAGAACGACTTGTACTTAATCCAGGAAACAGCCCGAAGTCTAGATCGATTTGAGCGTACACACTGCAACATCCGACTTTAACGATCTAGTCCGGCATCTGACAGATACCATATGGGCCTGGAAGGCCTTCACTTTTTTTGCTTCACGGGCGGCATGTGCGACGTGCCGTTTGGGAGAGAAAGGGATAGCGCGGGGCGAGGGTAGCCTGGTCGTTGATCCATTCAATCTCACCACATGCTGACCGCACCGATCGGGACGGATCCCCAGGGGCGGCTTGTGCTCCTGGCGCTGTGCTAGGACGGAAAGCGAGAATTATTCGCCTACGGCTCATTCCGCCGTATGTTAGCCTAGATCGTAGTCGAACAGATCGGCGCCATGGTAAGACTACTTGCCGTTCTAGGGATAAACAGCACCGAAGTCAAGACTGACCGAATAAACGCGGTTTATCCCTCTTTGCCAATGCACTTGGGCCCGTCTGGGTGCAATCCTCCAGTCCACAGTGGGATCCCCTTTCTGGTACTCCGCCCTCGTCACTGGACGAAGCAGATCTCTCCGTGGTCGACCCCAGTTCTTTTCTCCTGTTGTACGAACATTATCGAATCCTATCCTTTGTGAGCTCAGAGCGAACGTCATGGTCGCTAACCCTGTAACCACATTTAAAAGAAGCACGACCTTTATGTCCGCATGTCTCTTCTCCGGGCCTAAGTACGCTACGAACTTAAGAGAGAGTCCCTTGGGAACTCATACGGCGATTACGGTCGGAGGACTCGTCGGTTCTTCCCAGCCTGTCTGGCATTTCTGATCTCAGACTGACGGGAGCCACTGAAAAGGTATAGCTTACTGGAGTTGTCTAACGGGCGTTGGTCTTATCTTATGAGAAAGTGTGGTAGGACCCACAGAATTTGTCACCGCGTCGCAAGACCTCGCTTTATGGTTCGCAATGCGCCATTCGCGTCACTTTACGCAAGTATGAGATAACGCAGGATTATAAAAAAAGGAATAAGCGTAGAGGCGATGCGTTCTTTCGCAAGAGAAGACCGATTATTCATTCTTACGAACCTCCTACCGTCTCGTGACCCTAGGCGCACAAAGAGCTGTTAAGTCATCGATCTACAGCTCATATTTTGCCCGGATCGATAGGTAAGGAAAAGATCGGACGCTAATGTCGGTCCGTAAACTATCCCACACGCGATTTAACTAGGGCAACTGACCGGAAAATTCCGTATCAATGAACAATCAGTAACCGACTGTTATTTACTAGGCCGCGAATATGGTTTCCAAGCAGCTATTATGCAACAAGGTACAACAGTCGAGACCTTGTTAATCAGGTACTTGATGCTACACAAGTAACTTCTCTCGGCGACTTGCAGGCTTCCAGCCAAGGCCATATGATCGTTCATCGGCCATTTGCGGTTCTTAAGAAGGTTTGACGATTGTATGACGGGAGACGTACCGCGACTTTGAGTTTCATACTTATTGGAACTAAAATAGACTAATACCGGGAACCACTGACAAGTTAGCTCTTGCCCTGAACCGTAACTGGAGGCAATAGTGTTTAACTCTGGCCGGGATTGGATGTATGTAGGCGACCTTGTCGGATGGCTCTAGTCGCGTGCAGCACCTATAACGACTGTCGCCATGTGTTGGTCCAGCCCCCCCGTGGATCTGGCTCCCTGATCGTAAGGCGGGGCTCCAGCCCCGACGTGAGACGGAGTAGGCAATCATGCAGCGTCTGCTCGTGACTTCAACCGATCTGTACAGCCCTGGTCCCAATGAAGTGAGCATACGACGGTATTAAAAATTGGAGGAGACGAAAAGAGTTTTATTATGAAGAATTTACTGCCTTACTCCGACACACGTTGGGATTCATACTCGACACTGTTGCTGTGGACTTTTTTCTCAGGGTACCTCCTCC
seq00028   CGGTTTCCTCAAGGTGTGTTAGAGCCAGAGTTGCTACTTTACTTTACTGGCGCGCTACGTTAACGTGACACACATTAATATTAACAAAGTCGCTTTACTGTGCTGGGCGCGTGGTCTATGCCGGCACACAGCGTAGTAATAGTTGCACCCACCCGGCTGCTCTCCAGTCTATCGGTTTCGCTTTCGTGTGTGTAAAGGACGCAGGAGCATTGCCAAGATCCAGTATCCCCGCACAGATCGTAAGGGGGGGGGTTGTATTAGCTATCCCGTGACGTCAAGGCACCGACAGGCCTGTGGGTTGGTTCATAAAGACTCGCATCCTCTCTAAATCATGAGGGATATCATGTTAGCAATTGTAAACGAAGAGGTCAGAACGACTTGTACTTAATCCAGGAAACAGCCCGAAGTCTAGATCGATTTGAGCGTACACACTGCAACATCCGACTTTAACGATCTAGTCCGGCATCTGACAGATACCATATGGGCCTGGAAGGCCTTCACTTTTTTTGCTTCACGGGCGGCATGTGCGACGTGCCGTTTGGGAGAGAAAGGGATAGCGCGGGGCGAGGGTAGCCTGGTCGTTGATCCATTCAATCTCACCACATGCTGACCGCACCGATCGGGACGGATCCCCAGGGGCGGCTTGTGCTCCTGGCGCTGTGCTAGGACGGAAAGCGAGAATTATTCGCCTACGGCTCATTCCGCCGTATGTTAGCCTAGATCGTAGTCGAACAGATCGGCGCCATGGTAAGACTACTTGCCGTTCTAGGGATAAACAGCACCGAAGTCAAGACTGACCGAATAAACGCGGTTTATCCCTCTTTGCCAATGCACTTGGGCCCGTCTGGGTGCAATCCTCCAGTCCACAGTGGGATCCCCTTTCTGGTACTCCGCCCTCGTCACTGGACGAAGCAGATCTCTCCGTGGTCGACCCCAGTTCTTTTCTCCTGTTGTACGAACATTATCGAATCCTATCCTTTGTGAGCTCAGAGCGAACGTCATGGTCGCTAACCCTGTAACCACATTTAAAAGAAGCACGACCTTTATGTCCGCATGTCTCTTCTCCGGGCCTAAGTACGCTACGAACTTAAGAGAGAGTCCCTTGGGAACTCATACGGCGATTACGGTCGGAGGACTCGTCGGTTCTTCCCAGCCTGTCTGGCATTTCTGATCTCAGACTGACGGGAGCCACTGAAAAGGTATAGCTTACTGGAGTTGTCTAACGGGCGTTGGTCTTATCTTATGAGAAAGTGTGGTAGGACCCACAGAATTTGTCACCGCGTCGCAAGACCTCGCTTTATGGTTCGCAATGCGCCATTCGCGTCACTTTACGCAAGTATGAGATAACGCAGGATTATAAAAAAAGGAATAAGCGTAGAGGCGATGCGTTCTTTCGCAAGAGAAGACCGATTATTCATTCTTACGAACCTCCTACCGTCTCGTGACCCTAGGCGCACAAAGAGCTGTTAAGTCATCGATCTACAGCTCATATTTTGCCCGGATCGATAGGTAAGGAAAAGATCGGACGCTAATGTCGGTCCGTAAACTATCCCACACGCGATTTAACTAGGGCAACTGACCGGAAAATTCCGTATCAATGAACAATCAGTAACCGACTGTTATTTACTAGGCCGCGAATATGGTTTCCAAGCAGCTATTATGCAACAAGGTACAACAGTCGAGACCTTGTTAATCAGGTACTTGATGCTACACAAGTAACTTCTCTCGGCGACTTGCAGGCTTCCAGCCAAGGCCATATGATCGTTCATCGGCCATTTGCGGTTCTTAAGAAGGTTTGACGATTGTATGACGGGAGACGTACCGCGACTTTGAGTTTCATACTTATTGGAACTAAAATAGACTAATACCGGGAACCACTGACAAGTTAGCTTTTGCCCTGAACCGTAACTGGAGGCAATAGTGTTTAACTCTGGCCGGGATTGGATGTATGTAGGCGACCTTGTCGGATGGCTCTAGTCGCGTGCAGCACCTATAACGACTGTCGCCATGTGTTGGTCCAGCCCCCCCGTGGATCTGGCTCCCTGATCGTAAGGCGGGGCTCCCGCCCCGACGTGAGACGGAGTAGGCAATCATGCAGCGTCTGCTCGTGACTTCAACCGATCTGTACAGCCCTGGTCCCAATGAAGTGAGCATACTACGGTATTAAAAATTGGAGGAGACGAAAAGAGTTTTATTATGAAGAATTTACTGCCTTACTCCGACACACGTTGGGATTCATACTCGACACTGTTGCTGTGGACTTTTTTCTCAGGGTACCTCCTCC
seq00029   CGGTTTCCTCAAGGTGTGTTAGAGCCAGAGTTGCTACTTTACTTTACTGGCGCGCTACGTTAACGTGACACACATTAATATTAACAAAGTCGCTTTACTGTGCTGGGCGCGTGGTCTATGCCGGCACACAGCGTAGTAATAGTTGCACCCACCCGGCTGCTCTCCAGTCTATCGGTTTCGCTTTCGTGTGTGTAAAGGACGCAGGAGCATTGCCAAGATCCAGTATCCCCGCACAGATCGTAAGGGGGGGGGTTGTATTAGCTATCCCGTGACGTCAAGGCACCGACAGGCCTGTGGGTTGGTTCATAAAGACTCGCATCCTCTCTAAATCATGAGGGATATCATGTTAGCAATTGTAAACGAAGAGGTCAGAACGACTTGTACTTAATCCAGGAAACAGCCCGAAGTCTAGATCGATTTGAGCGTACACACTGCAACATCCGACTTTAACGATCTAGTCCGGCATCTGACAGATACCATATGGGCCTGGAAGGCCTTCACTTTTTTTGCTTCACGGGCGGCATGTGCGACGTGCCGTTTGGGAGAGAAAGGGATAGCGCGGGGCGAGGGTAGCCTGGTCGTTGATCCATTCAATCTCACCACATGCTGACCGCACCGATCGGGACGGATCCCCAGGGGCGGCTTGTGCTCCTGGCGCTGTGCTAGGACGGAAAGCGAGAATTATTCGCCTACGGCTCATTCCGCCGTATGTTAGCCTAGATCGTAGTCGAACAGATCGGCGCCATGGTAAGACTACTTGCCGTTCTAGGGATAAACAGCACCGAAGTCAAGACTGACCGAATAAACGCGGTTTATCCCTCTTTGCCAATGCACTTGGGCCCGTCTGGGTGCAATCCTCCAGTCCACAGTGGGATCCCCTTTCTGGTACTCCGCCCTCGTCACTGGACGAAGCAGATCTCTCCGTGGTCGACCCCAGTTCTTTTCTCCTGTTGTACGAACATTATCGAATCCTATCCTTTGTGAGCTCAGAGCGAACGTCATGGTCGCTAACCCTGTAACCACATTTAAAAGAAGCACGACCTTTATGTCCGCATGTCTCTTCTCCGGGCCTAAGTACGCTACGAACTTAAGAGAGAGTCCCTTGGGAACTCATACGGCGATTACGGTCGGAGGACTCGTCGGTTCTTCCCAGCCTGTCTGGCATTTCTGATCTCAGACTGACGGGAGCCACTGAAAAGGTATAGCTTACTGGAGTTGTCTAACGGGCGTTGGTCTTATCTTATGAGAAAGTGTGGTAGGACCCACAGAATTTGTCACCGCGTCGCAAGACCTCGCTTTATGGTTCGCAATGCGCCATTCGCGTCACTTTACGCAAGTATGAGATAACGCAGGATTATAAAAAAAGGAATAAGCGTAGAGGCGATGCGTTCTTTCGCAAGAGAAGACCGATTATTCATTCTTACGAACCTCCTACCGTCTCGTGACCCTAGGCGCACAAAGAGCTGTTAAGTCATCGATCTACAGCTCATATTTTGCCCGGATCGATAGGTAAGGAAAAGATCGGACGCTAATGTCGGTCCGTAAACTATCCCACACGCGATTTAACTAGGGCAACTGACCGGAAAATTCCGTATCAATGAACAATCAGTAACCGACTGTTATTTACTAGGCCGCGAATATGGTTTCCAAGCAGCTATTATGCAACAAGGTACAACAGTCGAGACCTTGTTAATCAGGTACTTGATGCTACACAAGTAACTTCTCTCGGCGACTTGCAGGCTTCCAGCCAAGGCCATATGATCGTTCATCGGCCATTTGCGGTTCTTAAGAAGGTTTGACGATTGTATGACGGGAGACGTACCGCGACTTTGAGTTTCATACTTATTGGAACTAAAATAGACTAATACCGGGAACCACTGACAAGTTAGCTCTTGCCCTGAACCGTAACTGGAGGCAATAGTGTTTAACTCTGGCCGGGATTGGATGTATGTAGGCGACCTTGTCGGATGGCTCTAGTCGCGTGCAGCACCTATAACGACTGTCGCCATGTGTTGGTCCAGCCCCCCCGTGGATCTGGCTCCCTGATCGTAAGGCGGGGCTCCAGCCCCGACGTGAGACGGAGTAGGCAATCATGCAGCGTCTGCTCGTGACTTCAACCGATCTGTACAGCCCTGGTCCCAATGAAGTGAGCATACTACGGTATTAAAAATTGGAGGAGACGAAAAGAGTTTTATTATGAAGAATTTACTGCCTTACTCCGACACACGTTGGGATTCATACTCGACACTGTTGCTGTGGACTTTTTTCTCAGGGTACCTCCTCC
seq00030   CGGTTTCCTCAAGGTGTGTTAGAGCCAGAGTTGCTACTTTACTTTACTGGCGCGCTACGTTAACGTGACACACATTAATATTAACAAAGTCGCTTTACTGTGCTGGGCGCGTGGTCTATGCCGGCACACAGCGTAGTAATAGTTGCACCCACCCGGCTGCTCTCCAGTCTATCGGTTTCGCTTTCGTGTGTGTAAAGGACGCAGGAGCATTGCCAAGATCCAGTATCCCCGCACAGATCGTAAGGGGGGGGGTTGTATTAGCTATCCCGTGACGTCAAGGCACCGACAGGCCTGTGGGTTGGTTCATAAAGACTCGCATCCTCTCTAAATCATGAGGGATATCATGTTAGCAATTGTAAACGAAGAGGTCAGAACGACTTGTACTTAATCCAGGAAACAGCCCGAAGTCTAGATCGATTTGAGCGTACACACTGCAACATCCGACTTTAACGATCTAGTCCGGCATCTGACAGATACCATATGGGCCTGGAAGGCCTTCACTTTTTTTGCTTCACGGGCGGCATGTGCGACGTGCCGTTTGGGAGAGAAAGGGATAGCGCGGGGCGAGGGTAGCCTGGTCGTTGATCCATTCAATCTCACCACATGCTGACCGCACCGATCGGGACGGATCCCCAGGGGCGGCTTGTGCTCCTGGCGCTGTGCTAGGACGGAAAGCGAGAATTATTCGCCTACGGCTCATTCCGCCGTATGTTAGCCTAGATCGTAGTCGAACAGATCGGCGCCATGGTAAGACTACTTGCCGTTCTAGGGATAAACAGCACCGAAGTCAAGACTGACCGAATAAACGCGGTTTATCCCTCTTTGCCAATGCACTTGGGCCCGTCTGGGTGCAATCCTCCAGTCCACAGTGGGATCCCCTTTCTGGTACTCCGCCCTCGTCACTGGACGAAGCAGATCTCTCCGTGGTCGACCCCAGTTCTTTTCTCCTGTTGTACGAACATTATCGAATCCTATCCTTTGTGAGCTCAGAGCGAACGTCATGGTCGCTAACCCTGTAACCACATTTAAAAGAAGCACGACCTTTATGTCCGCATGTCTCTTCTCCGGGCCTAAGTACGCTACGAACTTAAGAGAGAGTCCCTTGGGAACTCATACGGCGATTACGGTCGGAGGACTCGTCGGTTCTTCCCAGCCTGTCTGGCATTTCTGATCTCAGACTGACGGGAGCCACTGAAAAGGTATAGCTTACTGGAGTTGTCTAACGGGCGTTGGTCTTATCTTATGAGAAAGTGTGGTAGGACCCACAGAATTTGTCACCGCGTCGCAAGACCTCGCTTTATGGTTCGCAATGCGCCATTCGCGTCACTTTACGCAAGTATGAGATAACGCAGGATTATAAAAAAAGGAATAAGCGTAGAGGCGATGCGTTCTTTCGCAAGAGAAGACCGATTATTCATTCTTACGAACCTCCTACCGTCTCGTGACCCTAGGCGCACAAAGAGCTGTTAAGTCATCGATCTACAGCTCATATTTTGCCCGGATCGATAGGTAAGGAAAAGATCGGACGCTAATGTCGGTCCGTAAACTATCCCACACGCGATTTAACTAGGGCAACTGACCGGAAAATTCCGTATCAATGAACAATCAGTAACCGACTGTTATTTACTAGGCCGCGAATATGGTTTCCAAGCAGCTATTATGCAACAAGGTACAACAGTCGAGACCTTGTTAATCAGGTACTTGATGCTACACAAGTAACTTCTCTCGGCGACTTGCAGGCTTCCAGCCAAGGCCATATGATCGTTCATCGGCCATTTGCGGTTCTTAAGAAGGTTTGACGATTGTATGACGGGAGACGTACCGCGACTTTGAGTTTCATACTTATTGGAACTAAAATAGACTAATACCGGGAACCACTGACAAGTTAGCTCTTGCCCTGAACCGTAACTGGAGGCAATAGTGTTTAACTCTGGCCGGGATTGGATGTATGTAGGCGACCTTGTCGTATGGCTCTAGTCGCGTGCAGCACCTATAACGACTGTCGCCATGTGTTGGTCCAGCCCCCCCGTGGATCTGGCTCCCTGATCGTAAGGCGGGGCTCCCGCCCCGACGTGAGACGGAGTAGGCAATCATGCAGCGTCTGCTCGTGACTTCAACCGATCTGTACAGCCCTGGTCCCAATGAAGTGAGCATACTACGGTATTAAAAATTGGAGGAGACGAAAAGAGTTTTATTATGAAGAATTTACTGCCTTACTCCGACACACGTTGGGATTCATACTCGACACTGTTGCTGTGGACTTTTTTCTCAGGGTACCTCCTCC
seq00031   CGGTTTCCTCAAGGTGTGTTAGAGCCAGAGTTGCTACTTTACTTTACTGGCGCGCTACGTTAACGTGACACACATTAATATTAACAAAGTCGCTTTACTGTGCTGGGCGCGTGGTCTATGCCGGCACACAGCGTAGTAATAGTTGCACCCACCCGGCTGCTCTCCAGTCTATCGGTTTCGCTTTCGTGTGTGTAAAGGACGCAGGAGCATTGCCAAGATCCAGTATCCCCGCACAGATCGTAAGGGGGGGGGTTGTATTAGCTATCCCGTGACGTCAAGGCACCGACAGGCCTGTGGGTTGGTTCATAAAGACTCGCATCCTCTCTAAATCATGAGGGATATCATGTTAGCAATTGTAAACGAAGAGGTCAGAACGACTTGTACTTAATCCAGGAAACAGCCCGAAGTCTAGATCGATTTGAGCGTACACACTGCAACATCCGACTTTAACGATCTAGTCCGGCATCTGACAGATACCATATGGGCCTGGAAGGCCTTCACTTTTTTTGCTTCACGGGCGGCATGTGCGACGTGCCGTTTGGGAGAGAAAGGGATAGCGCGGGGCGAGGGTAGCCTGGTCGTTGATCCATTCAATCTCACCACATGCTGACCGCACCGATCGGGACGGATCCCCAGGGGCGGCTTGTGCTCCTGGCGCTGTGCTAGGACGGAAAGCGAGAATTATTCGCCTACGGCTCATTCCGCCGTATGTTAGCCTAGATCGTAGTAGAACAGATCGGCGCCATGGTAAGACTACTTGCCGTTCTAGGGATAAACAGCACCGAAGTCAAGACTGACCGAATAAACGCGGTTTATCCCTCTTTGCCAATGCACTTGGGCCCGTCTGGGTGCAATCCTCCAGTCCACAGTGGGATCCCCTTTCTGGTACTCCGCCCTCGTCACTGGACGAAGCAGATCTCTCCGTGGTCGACCCCAGTTCTTTTCTCCTGTTGTACGAACATTATCGAATCCTATCCTTTGTGAGCTCAGAGCGAACGTCATGGTCGCTAACCCTGTAACCACATTTAAAAGAAGCACGACCTTTATGTCCGCATGTCTCTTCTCCGGGCCTAAGTACGCTACGAACTTAAGAGAGAGTCCCTTGGGAACTCATACGGCGATTACGGTCGGAGGACTCGTCGGTTCTTCCCAGCCTGTCTGGCATTTCTGATCTCAGACTGACGGGAGCCACTGAAAAGGTATAGCTTACTGGAGTTGTCTAACGGGCGTTGGTCTTATCTTATGAGAAAGTGTGGTAGGACCCACAGAATTTGTCACCGCGTCGCAAGACCTCGCTTTATGGTTCGCAATGCGCCATTCGCGTCACTTTACGCAAGTATGAGATAACGCAGGATTATAAAAAAAGGAATAAGCGTAGAGGCGATGCGTTCTTTCGCAAGAGAAGACCGATTATTCATTCTTACGAACCTCCTACCGTCTCGTGACCCTAGGCGCACAAAGAGCTGTTAAGTCATCGATCTACAGCTCATATTTTGCCCGGATCGATAGGTAAGGAAAAGATCGGACGCTAATGTCGGTCCGTAAACTATCCCACACGCGATTTAACTAGGGCAACTGACCGGAAAATTCCGTATCAATGAACAATCAGTAACCGACTGTTATTTACTAGGCCGCGAATATGGTTTCCAAGCAGCTATTATGCAACAAGGTACAACAGTCGAGACCTTGTTAATCAGGTACTTGATGCTACACAAGTAACTTCTCTCGGCGACTTGCAGGCTTCCAGCCAAGGCCATATGATCGTTCATCGGCCATTTGCGGTTCTTAAGAAGGTTTGACGATTGTATGACGGGAGACGTACCGCGACTTTGAGTTTCATACTTATTGGAACTAAAATAGACTAATACCGGGAACCACTGACAAGTTAGCTCTTGCCCTGAACCGTAACTGGAGGCAATAGTGTTTAACTCTGGCCGGGATTGGATGTATGTAGGCGACCTTGTCGGATGGCTCTAGTCGCGTGCAGCACCTATAACGACTGTCGCCATGTGTTGGTCCAGCCCCCCCGTGGATCTGGCTCCCTGATCGTAAGGCGGGGCTCCCGCCCCGACGTGAGACGGAGTAGGCAATCATGCAGCGTCTGCTCGTGACTTCAACCGATCTGTACAGCCCTGGTCCCAATGAAGTGAGCATACTACGGTATTAAAAATTGGAGGAGACGAAAAGAGTTTTATTATGAAGAATTTACTGCCTTACTCCGACACACGTTGGGATTCATACTCGACACTGTTGCTGTGGACTTTTTTCTCAGGGTACCTCCTCC
seq00032   CGGTTTCCTCAAGGTGTGTTAGAGCCAGAGTTGCTACTTTACTTTACTGGCGCGCTACGTTAACGTGACACACATTAATATTAACAAAGTCGCTTTACTGTGCTGGGCGCGTGGTCTATGCCGGCACACAGCGTAGTAATAGTTGCACCCACCCGGCTGCTCTCCAGTCTATCGGTTTCGCTTTCGTGTGTGTAAAGGACGCAGGAGCATTGCCAAGATCCAGTATCCCCGCACAGATCGTAAGGGGGGGGGTTGTATTAGCTATCCCGTGACGTCAAGGCACCGACAGGCCTGTGGGTTGGTTCATAAAGACTCGCATCCTCTCTAAATCATGAGGGATATCATGTTAGCAATTGTAAACGAAGAGGTCAGAACGACTTGTACTTAATCCAGGAAACAGCCCGAAGTCTAGATCGATTTGAGCGTACACACTGCAACATCCGACTTTAACGATCTAGTCCGGCATCTGACAGATACCATATGGGCCTGGAAGGCCTTCACTTTTTTTGCTTCACGGGCGGCATGTGCGACGTGCCGTTTGGGAGAGAAAGGGATAGCGCGGGGCGAGGGTAGCCTGGTCGTTGATCCATTCAATCTCACCACATGCTGACCGCACCGATCGGGACGGATCCCCAGGGGCGGCTTGTGCTCCTGGCGCTGTGCTAGGACGGAAAGCGAGAATTATTCGCCTACGGCTCATTCCGCCGTATGTTAGCCTAGATCGTAGTCGAACAGATCGGCGCCATGGTAAGACTACTTGCCGTTCTAGGGATAAACAGCACCGAAGTCAAGACTGACCGAATAAACGCGGTTTATCCCTCTTTGCCAATGCACTTGGGCCCGTCTGGGTGCAATCCTCCAGTCCACAGTGGGATCCCCTTTCTGGTACTCCGCCCTCGTCACTGGACGAAGCAGATCTCTCCGTGGTCGACCCCAGTTCTTTTCTCCTGTTGTACGAACATTATCGAATCCTATCCTTTGTGAGCTCAGAGCGAACGTCATGGTCGCTAACCCTGTAACCACATTTAAAAGAAGCACGACCTTTATGTCCGCATGTCTCTTCTCCGGGCCTAAGTACGCTACGAACTTAAGAGAGAGTCCCTTGGGAACTCATACGGCGATTACGGTCGGAGGACTCGTCGGTTCTTCCCAGCCTGTCTGGCATTTCTGATCTCAGACTGACGGGAGCCACTGAAAAGGTATAGCTTACTGGAGTTGTCTAACGGGCGTTGGTCTTATCTTATGAGAAAGTGTGGTAGGACCCACAGAATTTGTCACCGCGTCGCAAGACCTCGCTTTATGGTTCGCAATGCGCCATTCGCGTCACTTTACGCAAGTATGAGATAACGCAGGATTATAAAAAAAGGAATAAGCGTAGAGGCGATGCGTTCTTTCGCAAGAGAAGACCGATTATTCATTCTTACGAACCTCCTACCGTCTCGTGACCCTAGGCGCACAAAGAGCTGTTAAGTCATCGATCTACAGCTCATATTTTGCCCGGATCGATAGGTAAGGAAAAGATCGGACGCTAATGTCGGTCCGTAAACTATCCCACACGCGATTTAACTAGGGCAACTGACCGGAAAATTCCGTATCAATGAACAATCAGTAACCGACTGTTATTTACTAGGCCGCGAATATGGTTTCCAAGCAGCTATTATGCAACAAGGTACAACAGTCGAGACCTTGTTAATCAGGTACTTGATGCTACACAAGTAACTTCTCTCGGCGACTTGCAGGCTTCCAGCCAAGGCCATATGATCGTTCATCGGCCATTTGCGGTTCTTAAGAAGGTTTGACGATTGTATGACGGGAGACGTACCGCGACTTTGAGTTTCATACTTATTGGAACTAAAATAGACTAATACCGGGAACCACTGACAAGTTAGCTCTTGCCCTGAACCGTAACTGGAGGCAATAGTGTTTAACTCTGGCCGGGATTGGATGTATGTAGGCGACCTTGTCGGATGGCTCTAGTCGCGTGCAGCACCTATAACGACTGTCGCCATGTGTTGGTCCAGCCCCCCCGTGGATCTGGCTCCCTGATCGTAAGGCGGGGCTCCCGCCCCGACGTGAGACGGAGTAGGCAATCATGCAGCGTCTGCTCGTGACTTCAACCGATCTGTACAGCCCTGGTCCCAATGAAGTGAGCATACTACGGTATTAAAAATTGGAGGAGACGAAAAGAGTTTTATTATGAAGAATTTACTGCCTTACTCCGACACACGTTGGGATTCATACTCGACACTGTTGCTGTGGACTTTTTTCTCAGGGTACCTCCTCC
seq00033   CGGTTTCCTCAAGGTGTGTTAGAGCCAGAGTTGCTACTTTACTTTACTGGCGCGCTACGTTAACGTGACACACATTAATATTAACAAAGTCGCTTTACTGTGCTGGGCGCGTGGTCTATGCCGGCACACAGCGTAGTAATAGTTGCACCCACCCGGCTGCTCTCCAGTCTATCGGTTTCGCTTTCGTGTGTGTAAAGGACGCAGGAGCATTGCCAAGATCCAGTATCCCCGCACAGATCGTAAGGGGGGGGGTTGTATTAGCTATCCCGTGACGTCAAGGCACCGACAGGCCTGTGGGTTGGTTCATAAAGACTCGCATCCTCTCTAAATCATGAGGGATATCATGTTAGCAATTGTAAACGAAGAGGTCAGAACGACTTGTACTTAATCCAGGAAACAGCCCGAAGTCTAGATCGATTTGAGCGTACACACTGCAACATCCGACTTTAACGATCTAGTCCGGCATCTGACAGATACCATATGGGCCTGGAAGGCCTTCACTTTTTTTGCTTCACGGGCGGCATGTGCGACGTGCCGTTTGGGAGAGAAAGGGATAGCGCGGGGCGAGGGTAGCCTGGTCGTTGATCCATTCAATCTCACCACATGCTGACCGCACCGATCGGGACGGATCCCCAGGGGCGGCTTGTGCTCCTGGCGCTGTGCTAGGACGGAAAGCGAGAATTATTCGCCTACGGCTCATTCCGCCGTATGTTAGCCTAGATCGTAGTCGAACAGATCGGCGCCATGGTAAGACTACTTGCCGTTCTAGGGATAAACAGCACCGAAGTCAAGACTGACCGAATAAACGCGGTTTATCCCTCTTTGCCAATGCACTTGGGCCCGTCTGGGTGCAATCCTCCAGTCCACAGTGGGATCCCCTTTCTGGTACTCCGCCCTCGTCACTGGACGAAGCAGATCTCTCCGTGGTCGACCCCAGTTCTTTTCTCCTGTTGTACGAACATTATCGAATCCTATCCTTTGTGAGCTCAGAGCGAACGTCATGGTCGCTAACCCTGTAACCACATTTAAAAGAAGCACGACCTTTATGTCCGCATGTCTCTTCTCCGGGCCTAAGTACGCTACGAACTTAAGAGAGAGTCCCTTGGGAACTCATACGGCGATTACGGTCGGAGGACTCGTCGGTTCTTCCCAGCCTGTCTGGCATTTCTGATCTCAGACTGACGGGAGCCACTGAAAAGGTATAGCTTACTGGAGTTGTCTAACGGGCGTTGGTCTTATCTTATGAGAAAGTGTGGTAGGACCCACAGAATTTGTCACCGCGTCGCAAGACCTCGCTTTATGGTTCGCAATGCGCCATTCGCGTCACTTTACGCAAGTATGAGATAACGCAGGATTATAAAAAAAGGAATAAGCGTAGAGGCGATGCGTTCTTTCGCAAGAGAAGACCGATTATTCATTCTTACGAACCTCCTACCGTCTCGTGACCCTAGGCGCACAAAGAGCTGTTAAGTCATCGATCTACAGCTCATATTTTGCCCGGATCGATAGGTAAGGAAAAGATCGGACGCTAATGTCGGTCCGTAAACTATCCCACACGCGATTTAACTAGGGCAACTGACCGGAAAATTCCGTATCAATGAACAATCAGTAACCGACTGTTATTTACTAGGCCGCGAATATGGTTTCCAAGCAGCTATTATGCAACAAGGTACAACAGTCGAGACCTTGTTAATCAGGTACTTGATGCTACACAAGTAACTTCTCTCGGCGACTTGCAGGCTTCCAGCCAAGGCCATATGATCGTTCATCGGCCATTTGCGGTTCTTAAGAAGGTTTGACGATTGTATGACGGGAGACGTACCGCGACTTTGAGTTTCATACTTATTGGAACTAAAATAGACTAATACCGGGAACCACTGACAAGTTAGCTCTTGCCCTGAACCGTAACTGGAGGCAATAGTGTTTAACTCTGGCCGGGATTGGATGTATGTAGGCGACCTTGTCGGATGGCTCTAGTCGCGTGCAGCACCTATAACGACTGTCGCCATGTGTTGGTCCAGCCCCCCCGTGGATCTGGCTCCCTGATCGTAAGGCGGGGCTCCAGCCCCGACGTGAGACGGAGTAGGCAATCATGCAGCGTCTGCTCGTGACTTCAACCGATCTGTACAGCCCTGGTCCCAATGAAGTGAGCATACTACGGTATTAAAAATTGGAGGAGACGAAAAGAGTTTTATTATGAAGAATTTACTGCCTTACTCCGACACACGTTGGGATTCATACTCGACACTGTTGCTGTGGACTTTTTTCTCAGGGTACCTCCTCC
