# Supplementary material for: How Good Are Indirect Tests at Detecting Recombination in Human mtDNA?
Source: G3 (Bethesda). 2013 Jul 1;3(7):1095–104. doi: 10.1534/g3.113.006510 (PMC3704238; doi:10.1534/g3.113.006510)
Supplement: Supporting Information [file supp_g3.113.006510_FileS2.gz › SequenceData/mtDNA_ratehet&popgrowth/10/3rdbase/Infiles/10_62-new.txt]

33 2284
seq00001   AGAATATTGATCAAGCCGTACTAATGATGGCGGAGTACTATTCGCAAGCAAGCCGCGGAGACTAAAAGTTTTTAGTTTACACGGTGCGATACGCGCGCGCCTACTGATTACTTCTGCGAGTGACCAGGCACTTACCATTATGTCTGCATCGCGCAACGGGGCTCGCTACAAACTGTCCGGAGTACCCGCATAAAGATGGAGCTGGGGCCTGGTTGCTGGCTGAAAAAACGTTACTTTTTGGGCCGCGGTAACAGAACATGAAGGCATCCCACCGTCTCAACGTAACGCATGGAGATACCACAGGAATCGCATGCAATGCATCAGAAGTCTTGGCAATTAATCTGCAATATAACGACATCTCTCTCACGAATGAGGATTCCTATGACCCAGATAGTCCAACTGGTTTAGGTAGCGAGGAGAGCACCAGGTCAAGCTGATAAAGTTGTGAGTCCCCTTTGATAATCGTCACGTAGCACGAGACTAGGTCTTTGCGTACTGCTAAAGTACATCGGTACCCTAAACCGCACCTCCTTCGAAGTGCGTCATTAAGAGGTAAGAGTGCCCTTCGTTCTGTTGGCGAATATGCGTAAATGGTAGGCTTAGTTACAACATGGCCCTCTGGATCAAGCAACTTGCATTTGTTTGGGCAGCAATGGAGTCTTTACCGTCGCGAATTCATATAGTGTGTATTGGAACGCCCTATGTTAGTCAACGTCCTACCCGGATCGATCAGGCATCAGCACGTAGGGATCCATAGTCTTAGCCTCCAATATACACACCACGGCTCCGACAATAGTGCTATGCCGCGTAGGAGTCTGAGTAGAATGTTCGCACTCAGAGTCGCATAGACTAACGAGTATGTTGGTGACTTTATATGGAAGACGGAGCCAATCTCGCGGGTGTCCCTATGCCGCACAATTCCACATGCTGAGACAGGAACTGAAATACAATCTTTTTCAGCGTGCTGAAGTATTACCACGAACGCGCAATAACTTGAAGACATCCTTATATGTACCCTCCAGTCACCAGTCGGTTCCGTACGGAAATCGGTATCTCCAAGCGCCCGTGCGTGCATGATGTGCTTGTAGCTGCAAAGGCTGGGGCTGAGATAGAGGTCTACAGAAAAGTGCCCCCGCCGCGTTTTAAGCGTCACGCCACCGTCACAACCCTGGTTCAATTCGCTTCAGTTGGAGTGGGCACAGAGGTCGTCGCCCAAGAGCATGAAGTATGAAGACTCTCCGCATCTGTATACTCGTCCTAGTGACGCCATTAAGCGGTCCCAAATAACTGGGTGGTAAAACATATCATTTCACAAGCTGCGATTATTTGGAATCTCCATCCGTGCTTGAGGAGAGGACATAACCACATTACTCGACTGACTTGAATAAGGTGGGGTGTCGGAACGGGACTCTCACCCGGCGGGAGCTGGATCCACGTTTGGAGAACAGACTGACCCATTATCGAAGAGCAACGATAGTTCACGGGGGTCCTGGACTCAGATTTTGTGGGGTGAGAAAAAGTTGCCCATTCGCGACGCGGCGCGTCTAGCACATCTTAGTGCACTGCTAGATAATGGAATGGGAATCTAGTCCGAATTCGCCTACACAGAGCAATTATCGAACGACACGATTCAGCGATCGGAGGATCCACCAGTCGCCATGCTGGAACACGAGAATAGCCCTGCCGACGACGCCAACATGAACGGCAATAAGGGCTATCACACTTCACTAAAGATATTCCCCGTCTTTAGGACTAATTTGAGTTGATAGAAACACGACAACCGGAATAATTAATCGGTAACCCCAATGCCGCCTTTAGCCGGCTGTAATTATTCTGTGTTGGTATACCTGTGATGTCATCCGGTCTTCTCCCACATAAGTCTCAAGAGACAGGCACGACAATAACACCATTTAGCGACGGTTGACATATTCAGAATAGAAGTGCTTGGGGATGGCCGTTCCAGACGTACTAACACTATCAATATTATGGGCGCCTACACGAGTAAACGGACTTGTGCATCGCCCCTGATATAGAGGTAGCTCGACGGACTTTTTGGCCACCCCCATAGGACTCAGATCTTGTCGAACCTAAGTCCGATCACGTCTACCGCCTGAGTACATAGCACTGGCCCCTTTGCCTACACTTTAGCGATCACGCGTCAAAGGAACTGTACCTGACGGCGAGCCAAATCCCCAAGAGCATGAACCTCGACGACAGGCTCGTTCGAGTGGATTGTCCGGTGCGTAGTTGCGGAGCTAGTTTCTCTGGCGGTATTATCTCAAGT
seq00002   AGAATATTGATCAAGCCGTACTAATGATGGCGGAGTACTATTCGCAAGCAAGCCGCGGAGACTAAAAGTTTTTAGTTTACACGGTGCGATACGCGCGCGCCTACTGATTACTTCTGCGAGTGACCAGGCACTTACCATTATGTCTGCATCGCGCAACGGGGCTCGCTACAAACTGTCCGGAGTACCCGCATAAAGATGGAGCTGGGGCCTGGTTGCTGGCTGAAAAAACGTTACTTTTTGGTCCGCGGTAACAGAACATGAAGGCATCCCACCGTCTCAACGTAACGCATGGAGATACCACAGGAATCGCATGCAATGCATCAGAAGTCTTGGCAATTAATCTGCAATATAACGACATCTCTCTCACGAATGAGGATTCCTATGACCCAGATAGTCCAACTGGTTTAGGTAGCGAGGAGAGCACCAGGTCAAGCTGATAAAGTTGTGAGTCCCCTTTGATAATCGTCACGTAGCACGAGACTAGGTCTTTGCGTACTGCTAAAGTACATCGGTACCCTAAACCGCACCTCCTTCGAAGTGCGTCATTAAGAGGTAAGAGTGCCCTTCGTTCTGTTGGCGAATATGCGTAAATGGTAGGCTTAGTTACAACATGGCCCTCTGGATCAAGCAACTTGCATTTGTTTGGGCAGCAATGGAGTCTTTACCGTCGCGAATTCATATAGTGTGTATTGGAACGCCCTATGTTAGTCAACGTCCTACCCGGATCGATCAGGCATCAGCACGTAGGGATCCATAGTCTTAGCCTCCAATATACACACCACGGCTCCGACAATAGTGCTATGCCGCGTAGGAGTCTGAGTAGAATGTTCGCACTCAGAGTCGCATAGACTAACGAGTATGTTGGTGACTTTATATGGAAGACGGAGCCAATCTCGCGGGTGTCCCTATGCCGCACAATTCCACATGCTGAGACAGGAACTGAAATACAATCTTTTTCAGCGTGCTGAAGTATTACCACGAACGCGCAATAACTTGAAGACATCCTTATATGTACCCTCCAGTCACCAGTCGGTTCCGTACGGAAATCGGTATCTCCAAGCGCCCGTGCGTGCATGATGTGCTTGTAGCTGCAAAGGCTGGGGCTGAGATAGAGGTCTACAGAAAAGTGCCCCCGCCGCGTTTTAAGCGTCACGCCACCGTCACAACCCTGGTTCAATTCGCTTCAGTTGGAGTGGGCACAGAGGTCGTCGCCCAAGAGCATGAAGTATGAAGACTCTCCGCATCTGTATACTCGTCCTAATGACGCCATTAAGCGGTCCCAAATAACTGGGTGGTAAAACATATCATTTCACAAGCTGCGATTATTTGGAATCTCCATCCGTGCTTGAGGAGAGGACATAACCACATTACTCGACTGACTTGAATAAGGTGGGGTGTCGGAACGGGACTCTCACCCGGCGGGAGCTGGATCCACGTTTGGAGAACAGACTGACCCATTATCGAAGAGCAACGATAGTTCACGGGGGTCCTGGACTCAGATTTTGTGGGGTGAGAAAAAGTTGCCCATTCGCGACGCGGCGCGTCTAGCACATCTTAGTGCACTGCTAGATAATGGAATGGGAATCTAGTCCGAATTCGCCTACACAGAGCAATTATCGAACGACACGATTCAGCGATCGGAGGATCCACCAGTCGCCATGCTGGAACACGAGAATAGCCCTGCCGACGACGCCAACATGAACGGCAATAAGGGCTATCACACTTCACTAAAGATATTCCCCGTCTTTAGGACTAATTTGAGTTGATAGAAACACGACAACCGGAATAATTAATCGGTAACCCCAATGCCGCCTTTAGCCGGCTGTAATTATTCTGTGTTGGTATACCTGTGATGTCATCCGGTCTTCTCCCACATAAGTCTCAAGAGACAGGCACGACAATAACACCATTTAGCGACGGTTGACATATTCAGAATAGAAGTGCTTGGGGATGGCCGTTCCAGACGTACTAACACTATCAATATTATGGGCGCCTACACGAGTAAACGGACTTGTGCATCGCCCCTGATATAGAGGTAGCTCGACGGACTTTTTGGCCACCCCCATAGGACTCAGATCTTGTCGAACCTAAGTCCGATCACGTCTACCGCCTGAGTACATAGCACTGGCCCCTTTGCCTACACTTTAGCGATCACGCGTCAAAGGAACTGTACCTGACGGCGAGCCAAATCCCCAAGAGCATGAACCTCGACGACAGGCTCGTTCGAGTGGATTGTCCGGTGCGTAGTTGCGGAGCTAGTTTCTCTGGCGGTATTATCTCAAGT
seq00003   AGAATATTGATCAAGCCGTACTAATGATGGCGGAGTACTATTCGCAAGCAAGCCGCGGAGACTAAAAGTTTTTAGTTTACACGGTGCGATACGCGCGCGCCTACTGATTACTTCTGCGAGTGACCAGGCACTTACCATTATGTCTGCATCGCGCAACGGGGCTCGCTACAAACTGTCCGGAGTACCCGCATAAAGATGGAGCTGGGGCCTGGTTGCTGGCTGAAAAAACGTTACTTTTTGGGCCGCGGTAACAGAACATGAAGGCATCCCACCGTCTCAACGTAACGCATGGAGATACCACAGGAATCGCATGCAATGCATCAGAAGTCTTGGCAATTAATCTGCAATATAACGACATCTCTCTCACGAATGAGGATTCCTATGACCCAGATAGTCCAACTGGTTTAGGTAGCGAGGAGAGCACCAGGTCAAGCTGATAAAGTTGTGAGTCCCCTTTGATAATCGTCACGTAGCACGAGACTAGGTCTTTGCGTACTGCTAAAGTACATCGGTACCCTAAACCGCACCTCCTTCGAAGTGCGTCATTAAGAGGTAAGAGTGCCCTTCGTTCTGTTGGCGAATATGCGTAAATGGTAGGCTTAGTTACAACATGGCCCTCTGGATCAAGCAACTTGCATTTGTTTGGGCAGCAATGGAGTCTTTACCGTCGCGAATTCATATAGTGTGTATTGGAACGCCCTATGTTAGTCAACGTCCTACCCGGATCGATCAGGCATCAGCACGTAGGGATCCATAGTCTTAGCCTCCAATATACACACCACGGCTCCGACAATAGTGCTATGCCGCGTAGGAGTCTGAGTAGAATGTTCGCACTCAGAGTCGCATAGACTAACGAGTATGTTGGTGACTTTATATGGAAGACGGAGCCAATCTCGCGGGTGTCCCTATGCCGCACAATTCCACATGCTGAGACAGGAACTGAAATACAATCTTTTTCAGCGTGCTGAAGTATTACCACGAACGCGCAATAACTTGAAGACATCCTTATATGTACCCTCCAGTCACCAGTCGGTTCCGTACGGAAATCGGTATCTCCAAGCGCCCGTGCGTGCATGATGTGCTTGTAGCTGCAAAGGCTGGGGCTGAGATAGAGGTCTACAGAAAAGTGCCCCCGCCGCGTTTTAAGCGTCACGCCACCGTCACAACCCTGGTTCAATTCGCTTCAGTTGGAGTGGGCACAGAGGTCGTCGCCCAAGAGCATGAAGTATGAAGACTCTCCGCATCTGTATACTCGTCCTAGTGACGCCATTAAGCGGTCCCAAATAACTGGGTGGTAAAACATATCATTTCACAAGCTGCGATTATTTGGAATCTCCATCCGTGCTTGAGGAGAGGACATAACCACATTACTCGACTGACTTGAATAAGGTGGGGTGTCGGAACGGGACTCTCACCCGGCGGGAGCTGGATCCACGTTTGGAGAACAGACTGACCCATTATCGAAGAGCAACGATAGTTCACGGGGGTCCTGGACTCAGATTTTGTGGGGTGAGAAAAAGTTGCCCATTCGCGACGCGGCGCGTCTAGCACATCTTAGTGCACTGCTAGATAATGGAATGGGAATCTAGTCCGAATTCGCCTACACAGAGCAATTATCGAACGACACGATTCAGCGATCGGAGGATCCACCAGTCGCCATGCTGGAACACGAGAATAGCCCTGCCGACGACGCCAACATGAACGGCAATAAGGGCTATCACACTTCACTAAAGATATTCCCCGTCTTTAGGACTAATTTGAGTTGATAGAAACACGACAACCGGAATAATTAATCGGTAACCCCAATGCCGCCTTTAGCCGGCTGTAATTATTCTGTGTTGGTATACCTGTGATGTCATCCGGTCTTCTCCCACATAAGTCTCAAGAGACAGGCACGACAATAACACCATTTAGCGACGGTTGACATATTCAGAATAGAAGTGCTTGGGGATGGCCGTTCCAGACGTACTAACACTATCAATATTATGGGCGCCTACACGAGTAAACGGACTTGTGCATCGCCCCTGATATAGAGGTAGCTCGACGGACTTTTTGGCCACCCCCATAGGACTCAGATCTTGTCGAACCTAAGTCCGATCACGTCTACCGCCTGAGTACATAGCACTGGCCCCTTTGCCTACACTTTAGCGATCACGCGTCAAAGGAACTGTACCTGACGGCGAGCCAAATCCCCAAGAGCATGAACCTCGACGACAGGCTCGTTCGAGTGGATTGTCCGGTGCGTAGTTGCGGAGCTAGTTTCTCTGGCGGTATTATCTCAAGT
seq00004   AGAATATTGATCAAGCCGTACTAATGATGGCGGAGTACTATTCGCAAGCAAGCCGCGGAGACTAAAAGTTTTTAGTTTACACGGTGCGATACGCGCGCGCCTACTGATTACTTCTGCGAGTGACCAGGCACTTACCATTATGTCTGCATCGCGCAACGGGGCTCGCTACAAACTGTCCGGAGTACCCGCATAAAGATGGAGCTGGGGCCTGGTTGCTGGCTGAAAAAACGTTACTTTTTGGGCCGCGGTAACAGAACATGAAGGCATCCCACCGTCTCAACGTAACGCATGGAGATACCACAGGAATCGCATGCAATGCATCAGAAGTCTTGGCAATTAATCTGCAATATAACGACATCTCTCTCACGAATGAGGATTCCTATGACCCAGATAGTCCAACTGGTTTAGGTAGCGAGGAGAGCACCAGGTCAAGCTGATAAAGTTGTGAGTCCCCTTTGATAATCGTCACGTAGCACGAGACTAGGTCTTTGCGTACTGCTAAAGTACATCGGTACCCTAAACCGCACCTCCTTCGAAGTGCGTCATTAAGAGGTAAGAGTGCCCTTCGTTCTGTTGGCGAATATGCGTAAATGGTAGGCTTAGTTACAACATGGCCCTCTGGATCAAGCAACTTGCATTTGTTTGGGCAGCAATGGAGTCTTTACCGTCGCGAATTCATATAGTGTGTATTGGAACGCCCTATGTTAGTCAACGTCCTACCCGGATCGATCAGGCATCAGCACGTAGGGATCCATAGTCTTAGCCTCCAATATACACACCACGGCTCCGACAATAGTGCTATGCCGCGTAGGAGTCTGAGTAGAATGTTCGCACTCAGAGTCGCATAGACTAACGAGTATGTTGGTGACTTTATATGGAAGACGGAGCCAATCTCGCGGGTGTCCCTATGCCGCACAATTCCACATGCTGAGACAGGAACTGAAATACAATCTTTTTCAGCGTGCTGAAGTATTACCACGAACGCGCAATAACTTGAAGACATCCTTATATGTACCCTCCAGTCACCAGTCGGTTCCGTACGGAAATCGGTATCTCCAAGCGCCCGTGCGTGCATGATGTGCTTGTAGCTGCAAAGGCTGGGGCTGAGATAGAGGTCTACAGAAAAGTGCCCCCGCCGCGTTTTAAGCGTCACGCCACCGTCACAACCCTGGTTCAATTCGCTTCAGTTGGAGTGGGCACAGAGGTCGTCGCCCAAGAGCATGAAGTATGAAGACTCTCCGCATCTGTATACTCGTCCTAGTGACGCCATTAAGCGGTCCCAAATAACTGGGTGGTAAAACATATCATTTCACAAGCTGCGATTATTTGGAATCTCCATCCGTGCTTGAGGAGAGGACATAACCACATTACTCGACTGACTTGAATAAGGTGGGGTGTCGGAACGGGACTCTCACCCGGCGGGAGCTGGATCCACGTTTGGAGAACAGACTGACCCATTATCGAAGAGCAACGATAGTTCACGGGGGTCCTGGACTCAGATTTTGTGGGGTGAGAAAAAGTTGCCCATTCGCGACGCGGCGCGTCTAGCACATCTTAGTGCACTGCTAGATAATGGAATGGGAATCTAGTCCGAATTCGCCTACACAGAGCAATTATCGAACGACACGATTCAGCGATCGGAGGATCCACCAGTCGCCATGCTGGAACACGAGAATAGCCCTGCCGACGACGCCAACATGAACGGCAATAAGGGCTATCACACTTCACTAAAGATATTCCCCGTCTTTAGGACTAATTTGAGTTGATAGAAACACGACAACCGGAATAATTAATCGGTAACCCCAATGCCGCCTTTAGCCGGCTGTAATTATTCTGTGTTGGTATACCTGTGATGTCATCCGGTCTTCTCCCACATAAGTCTCAAGAGACAGGCACGACAATAACACCATTTAGCGACGGTTGACATATTCAGAATAGAAGTGCTTGGGGATGGCCGTTCCAGACGTACTAACACTATCAATATTATGGGCGCCTACACGAGTAAACGGACTTGTGCATCGCCCCTGATATAGAGGTAGCTCGACGGACTTTTTGGCCACCCCCATAGGACTCAGATCTTGTCGAACCTAAGTCCGATCACGTCTACCGCCTGAGTACATAGCACTGGCCCCTTTGCCTACACTTTAGCGATCACGCGTCAAAGGAACTGTACCTGACGGCGAGCCAAATCCCCAAGAGCATGAACCTCGACGACAGGCTCGTTCGAGTGGATTGTCCGGTGCGTAGTTGCGGAGCTAGTTTCTCTGGCGGTATTATCTCAAGT
seq00005   AGAATATTGATCAAGCCGTACTAATGATGGCGGAGTACTATTCGCAAGCAAGCCGCGGAGACTAAAAGTTTTTAGTTTACACGGTGCGATACGCGCGCGCCTACTGATTACTTCTGCGAGTGACCAGGCACTTACCATTATGTCTGCATCGCGCAACGGGGCTCGCTACAAACTGTCCGGAGTACCCGCATAAAGATGGAGCTGGGGCCTGGTTGCTGGCTGAAAAAACGTTACTTTTTGGGCCGCGGTAACAGAACATGAAGGCATCCCACCGTCTCAACGTAACGCATGGAGATACCACAGGAATCGCATGCAATGCATCAGAAGTCTTGGCAATTAATCTGCAATATAACGACATCTCTCTCACGAATGAGGATTCCTATGACCCAGATAGTCCAACTGGTTTAGGTAGCGAGGAGAGCACCAGGTCAAGCTGATAAAGTTGTGAGTCCCCTTTGATAATCGTCACGTAGCACGAGACTAGGTCTTTGCGTACTGCTAAAGTACATCGGTACCCTAAACCGCACCTCCTTCGAAGTGCGTCATTAAGAGGTAAGAGTGCCCTTCGTTCTGTTGGCGAATATGCGTAAATGGTAGGCTTAGTTACAACATGGCCCTCTGGATCAAGCAACTTGCATTTGTTTGGGCAGCAATGGAGTCTTTACCGTCGCGAATTCATATAGTGTGTATTGGAACGCCCTATGTTAGTCAACGTCCTACCCGGATCGATCAGGCATCAGCACGTAGGGATCCATAGTCTTAGCCTCCAATATACACACCACGGCTCCGACAATAGTGCTATGCCGCGTAGGAGTCTGAGTAGAATGTTCGCACTCAGAGTCGCATAGACTAACGAGTATGTTGGTGACTTTATATGGAAGACGGAGCCAATCTCGCGGGTGTCCCTATGCCGCACAATTCCACATGCTGAGACAGGAACTGAAATACAATCTTTTTCAGCGTGCTGAAGTATTACCACGAACGCGCAATAACTTGAAGACATCCTTATATGTACCCTCCAGTCACCAGTCGGTTCCGTACGGAAATCGGTATCTCCAAGCGCCCGTGCGTGCATGATGTGCTTGTAGCTGCAAAGGCTGGGGCTGAGATAGAGGTCTACAGAAAAGTGCCCCCGCCGCGTTTTAAGCGTCACGCCACCGTCACAACCCTGGTTCAATTCGCTTCAGTTGGAGTGGGCACAGAGGTCGTCGCCCAAGAGCATGAAGTATGAAGACTCTCCGCATCTGTATACTCGTCCTAGTGACGCCATTAAGCGGTCCCAAATAACTGGGTGGTAAAACATATCATTTCACAAGCTGCGATTATTTGGAATCTCCATCCGTGCTTGAGGAGAGGACATAACCACATTACTCGACTGACTTGAATAAGGTGGGGTGTCGGAACGGGACTCTCACCCGGCGGGAGCTGGATCCACGTTTGGAGAACAGACTGACCCATTATCGAAGAGCAACGATAGTTCACGGGGGTCCTGGACTCAGATTTTGTGGGGTGAGAAAAAGTTGCCCATTCGCGACGCGGCGCGTCTAGCACATCTTAGTGCACTGCTAGATAATGGAATGGGAATCTAGTCCGAATTCGCCTACACAGAGCAATTATCGAACGACACGATTCAGCGATCGGAGGATCCACCAGTCGCCATGCTGGAACACGAGAATAGCCCTGCCGACGACGCCAACATGAACGGCAATAAGGGCTATCACACTTCACTAAAGATATTCCCCGTCTTTAGGACTAATTTGAGTTGATAGAAACACGACAACCGGAATAATTAATCGGTAACCCCAATGCCGCCTTTAGCCGGCTGTAATTATTCTGTGTTGGTATACCTGTGATGTCATCCGGTCTTCTCCCACATAAGTCTCAAGAGACAGGCACGACAATAACACCATTTAGCGACGGTTGACATATTCAGAATAGAAGTGCTTGGGGATGGCCGTTCCAGACGTACTAACACTATCAATATTATGGGCGCCTACACGAGTAAACGGACTTGTGCATCGCCCCTGATATAGAGGTAGCTCGACGGACTTTTTGGCCACCCCCATAGGACTCAGATCTTGTCGAACCTAAGTCCGATCACGTCTACCGCCTGAGTACATAGCACTGGCCCCTTTGCCTACACTTTAGCGATCACGCGTCAAAGGAACTGTACCTGACGGCGAGCCAAATCCCCAAGAGCATGAACCTCGACGACAGGCTCGTTCGAGTGGATTGTCCGGTGCGTAGTTGCGGAGCTAGTTTCTCTGGCGGTATTATCTCAAGT
seq00006   AGAATATTGATCAAGCCGTACTAATGATGGCGGAGTACTATTCGCAAGCAAGCCGCGGAGACTAAAAGTTTTTAGTTTACACGGTGCGATACGCGCGCGCCTACTGATTACTTCTGCGAGTGACCAGGCACTTACCATTATGTCTGCATCGCGCAACGGGGCTCGCTACAAACTGTCCGGAGTACCCGCATAAAGATGGAGCTGGGGCCTGGTTGCTGGCTGAAAAAACGTTACTTTTTGGGCCGCGGTAACAGAACATGAAGGCATCCCACCGTCTCAACGTAACGCATGGAGATACCACAGGAATCGCATGCAATGCATCAGAAGTCTTGGCAATTAATCTGCAATATAACGACATCTCTCTCACGAATGAGGATTCCTATGACCCAGATAGTCCAACTGGTTTAGGTAGCGAGGAGAGCACCAGGTCAAGCTGATAAAGTTGTGAGTCCCCTTTGATAATCGTCACGTAGCACGAGACTAGGTCTTTGCGTACTGCTAAAGTACATCGGTACCCTAAACCGCACCTCCTTCGAAGTGCGTCATTAAGAGGTAAGAGTGCCCTTCGTTCTGTTGGCGAATATGCGTAAATGGTAGGCTTAGTTACAACATGGCCCTCTGGATCAAGCAACTTGCATTTGTTTGGGCAGCAATGGAGTCTTTACCGTCGCGAATTCATATAGTGTGTATTGGAACGCCCTATGTTAGTCAACGTCCTACCCGGATCGATCAGGCATCAGCACGTAGGGATCCATAGTCTTAGCCTCCAATATACACACCACGGCTCCGACAATAGTGCTATGCCGCGTAGGAGTCTGAGTAGAATGTTCGCACTCAGAGTCGCATAGACTAACGAGTATGTTGGTGACTTTATATGGAAGACGGAGCCAATCTCGCGGGTGTCCCTATGCCGCACAATTCCACATGCTGAGACAGGAACTGAAATACAATCTTTTTCAGCGTGCTGAAGTATTACCACGAACGCGCAATAACTTGAAGACATCCTTATATGTACCCTCCAGTCACCAGTCGGTTCCGTACGGAAATCGGTATCTCCCAGCGCCCGTGCGTGCATGATGTGCTTGTAGCTGCAAAGGCTGGGGCTGAGATAGAGGTCTACAGAAAAGTGCCCCCGCCGCGTTTTAAGCGTCACGCCACCGTCACAACCCTGGTTCAATTCGCTTCAGTTGGAGTGGGCACAGAGGTCGTCGCCCAAGAGCATGAAGTATGAAGACTCTCCGCATCTGTATACTCGTCCTAGTGACGCCATTAAGCGGTCCCAAATAACTGGGTGGTAAAACATATCATTTCACAAGCTGCGATTATTTGGAATCTCCATCCGTGCTTGAGGAGAGGACATAACCACATTACTCGACTGACTTGAATAAGGTGGGGTGTCGGAACGGGACTCTCACCCGGCGGGAGCTGGATCCACGTTTGGAGAACAGACTGACCCATTATCGAAGAGCAACGATAGTTCACGGGGGTCCTGGACTCAGATTTTGTGGGGTGAGAAAAAGTTGCCCATTCGCGACGCGGCGCGTCTAGCACATCTTAGTGCACTGCTAGATAATGGAATGGGAATCTAGTCCGAATTCGCCTACACAGAGCAATTATCGAACGACACGATTCAGCGATCGGAGGATCCACCAGTCGCCATGCTGGAACACGAGAATAGCCCTGCCGACGACGCCAACATGAACGGCAATAAGGGCTATCACACTTCACTAAAGATATTCCCCGTCTTTAGGACTAATTTGAGTTGATAGAAACACGACAACCGGAATAATTAATCGGTAACCCCAATGCCGCCTTTAGCCGGCTGTAATTATTCTGTGTTGGTATACCTGTGATGTCATCCGGTCTTCTCCCACATAAGTCTCAAGAGACAGGCACGACAATAACATCATTTAGCGACGGTTGACATATTCAGAATAGAAGTGCTTGGGGATGGCCGTTCCAGACGTACTAACACTATCAATATTATGGGCGCCTACACGAGTAAACGGACTTGTGCATCGCCCCTGATATAGAGGTAGCTCGACGGACTTTTTGGCCACCCCCATAGGACTCAGATCTTGTCGAACCTAAGTCCGATCACGTCTACCGCCTGAGTACATAGCACTGGCCCCTTTGCCTACACTTTAGCGATCACGCGTCAAAGGAACTGTACCTGACGGCGAGCCAAATCCCCAAGAGCATGAACCTCGACGACAGGCTCGTTCGAGTGGATTGTCCGGTGCGTAGTTGCGGAGCTAGTTTCTCTGGCGGTATTATCTCAAGT
seq00007   AGAATATTGATCAAGCCGTACTAATGATGGCGGAGTACTATTCGCAAGCAAGCCGCGGAGACTAAAAGTTTTTAGTTTACACGGTGCGATACGCGCGCGCCTACTGATTACTTCTGCGAGTGACCAGGCACTTACCATTATGTCTGCATCGCGCAACGGGGCTCGCTACAAACTGTCCGGAGTACCCGCATAAAGATGGAGCTGGGGCCTGGTTGCTGGCTGAAAAAACGTTACTTTTTGGTCCGCGGTAACAGAACATGAAGGCATCCCACCGTCTCAACGTAACGCATGGAGATACCACAGGAATCGCATGCAATGCATCAGAAGTCTTGGCAATTAATCTGCAATATAACGACATCTCTCTCACGAATGAGGATTCCTATGACCCAGATAGTCCAACTGGTTTAGGTAGCGAGGAGAGCACCAGGTCAAGCTGATAAAGTTGTGAGTCCCCTTTGATAATCGTCACGTAGCACGAGACTAGGTCTTTGCGTACTGCTAAAGTACATCGGTACCCTAAACCGCACCTCCTTCGAAGTGCGTCATTAAGAGGTAAGAGTGCCCTTCGTTCTGTTGGCGAATATGCGTAAATGGTAGGCTTAGTTACAACATGGCCCTCTGGATCAAGCAACTTGCATTTGTTTGGGCAGCAATGGAGTCTTTACCGTCGCGAATTCATATAGTGTGTATTGGAACGCCCTATGTTAGTCAACGTCCTACCCGGATCGATCAGGCATCAGCACGTAGGGATCCATAGTCTTAGCCTCCAATATACACACCACGGCTCCGACAATAGTGCTATGCCGCGTAGGAGTCTGAGTAGAATGTTCGCACTCAGAGTCGCATAGACTAACGAGTATGTTGGTGACTTTATATGGAAGACGGAGCCAATCTCGCGGGTGTCCCTATGCCGCACAATTCCACATGCTGAGACAGGAACTGAAATACAATCTTTTTCAGCGTGCTGAAGTATTACCACGAACGCGCAATAACTTGAAGACATCCTTATATGTACCCTCCAGTCACCAGTCGGTTCCGTACGGAAATCGGTATCTCCAAGCGCCCGTGCGTGCATGATGTGCTTGTAGCTGCAAAGGCTGGGGCTGAGATAGAGGTCTACAGAAAAGTGCCCCCGCCGCGTTTTAAGCGTCACGCCACCGTCACAACCCTGGTTCAATTCGCTTCAGTTGGAGTGGGCACAGAGGTCGTCGCCCAAGAGCATGAAGTATGAAGACTCTCCGCATCTGTATACTCGTCCTAGTGACGCCATTAAGCGGTCCCAAATAACTGGGTGGTAAAACATATCATTTCACAAGCTGCGATTATTTGGAATCTCCATCCGTGCTTGAGGAGAGGACATAACCACATTACTCGACTGACTTGAATAAGGTGGGGTGTCGGAACGGGACTCTCACCCGGCGGGAGCTGGATCCACGTTTGGAGAACAGACTGACCCATTATCGAAGAGCAACGATAGTTCACGGGGGTCCTGGACTCAGATTTTGTGGGGTGAGAAAAAGTTGCCCATTCGCGACGCGGCGCGTCTAGCACATCTTAGTGCACTGCTAGATAATGGAATGGGAATCTAGTCCGAATTCGCCTACACAGAGCAATTATCGAACGACACGATTCAGCGATCGGAGGATCCACCAGTCGCCATGCTGGAACACGAGAATAGCCCTGCCGACGACGCCAACATGAACGGCAATAAGGGCTATCACACTTCACTAAAGATATTCCCCGTCTTTAGGACTAATTTGAGTTGATAGAAACACGACAACCGGAATAATTAATCGGTAACCCCAATGCCGCCTTTAGCCGGCTGTAATTATTCTGTGTTGGTATACCTGTGATGTCATCCGGTCTTCTCCCACATAAGTCTCAAGAGACAGGCACGACAATAACACCATTTAGCGACGGTTGACATATTCAGAATAGAAGTGCTTGGGGATGGCCGTTCCAGACGTACTAACACTATCAATATTATGGGCGCCTACACGAGTAAACGGACTTGTGCATCGCCCCTGATATAGAGGTAGCTCGACGGACTTTTTGGCCACCCCCATAGGACTCAGATCTTGTCGAACCTAAGTCCGATCACGTCTACCGCCTGAGTACATAGCACTGGCCCCTTTGCCTACACTTTAGCGATCACGCGTCAAAGGAACTGTACCTGACGGCGAGCCAAATCCCCAAGAGCATGAACCTCGACGACAGGCTCGTTCGAGTGGATTGTCCGGTGCGTAGTTGCGGAGCTAGTTTCTCTGGCGGTATTATCTCAAGT
seq00008   AGAATATTGATCAAGCCGTACTAATGATGGCGGAGTACTATTCGCAAGCAAGCCGCGGAGACTAAAAGTTTTTAGTTTACACGGTGCGATACGCGCGCGCCTACTGATTACTTCTGCGAGTGACCAGGCACTTACCATTATGTCTGCATCGCGCAACGGGGCTCGCTACAAACTGTCCGGAGTACCCGCATAAAGATGGAGCTGGGGCCTGGTTGCTGGCTGAAAAAACGTTACTTTTTGGGCCGCGGTAACAGAACATGAAGGCATCCCACCGTCTCAACGTAACGCATGGAGATACCACAGGAATCGCATGCAATGCATCAGAAGTCTTGGCAATTAATCTGCAATATAACGACATCTCTCTCACGAATGAGGATTCCTATGACCCAGATAGTCCAACTGGTTTAGGTAGCGAGGAGAGCACCAGGTCAAGCTGATAAAGTTGTGAGTCCCCTTTGATAATCGTCACGTAGCACGAGACTAGGTCTTTGCGTACTGCTAAAGTACATCGGTACCCTAAACCGCACCTCCTTCGAAGTGCGTCATTAAGAGGTAAGAGTGCCCTTCGTTCTGTTGGCGAATATGCGTAAATGGTAGGCTTAGTTACAACATGGCCCTCTGGATCAAGCAACTTGCATTTGTTTGGGCAGCAATGGAGTCTTTACCGTCGCGAATTCATATAGTGTGTATTGGAACGCCCTATGTTAGTCAACGTCCTACCCGGATCGATCAGGCATCAGCACGTAGGGATCCATAGTCTTAGCCTCCAATATACACACCACGGCTCCGACAATAGTGCTATGCCGCGTAGGAGTCTGAGTAGAATGTTCGCACTCAGAGTCGCATAGACTAACGAGTATGTTGGTGACTTTATATGGAAGACGGAGCCAATCTCGCGGGTGTCCCTATGCCGCACAATTCCACATGCTGAGACAGGAACTGAAATACAATCTTTTTCAGCGTGCTGAAGTATTACCACGAACGCGCAATAACTTGAAGACATCCTTATATGTACCCTCCAGTCACCAGTCGGTTCCGTACGGAAATCGGTATCTCCAAGCGCCCGTGCGTGCATGATGTGCTTGTAGCTGCAAAGGCTGGGGCTGAGATAGAGGTCTACAGAAAAGTGCCCCCGCCGCGTTTTAAGCGTCACGCCACCGTCACAACCCTGGTTCAATTCGCTTCAGTTGGAGTGGGCACAGAGGTCGTCGCCCAAGAGCATGAAGTATGAAGACTCTCCGCATCTGTATACTCGTCCTAGTGACGCCATTAAGCGGTCCCAAATAACTGGGTGGTAAAACATATCATTTCACAAGCTGCGATTATTTGGAATCTCCATCCGTGCTTGAGGAGAGGACATAACCACATTACTCGACTGACTTGAATAAGGTGGGGTGTCGGAACGGGACTCTCACCCGGCGGGAGCTGGATCCACGTTTGGAGAACAGACTGACCCATTATCGAAGAGCAACGATAGTTCACGGGGGTCCTGGACTCAGATTTTGTGGGGTGAGAAAAAGTTGCCCATTCGCGACGCGGCGCGTCTAGCACATCTTAGTGCACTGCTAGATAATGGAATGGGAATCTAGTCCGAATTCGCCTACACAGAGCAATTATCGAACGACACGATTCAGCGATCGGAGGATCCACCAGTCGCCATGCTGGAACACGAGAATAGCCCTGCCGACGACGCCAACATGAACGGCAATAAGGGCTATCACACTTCACTAAAGATATTCCCCGTCTTTAGGACTAATTTGAGTTGATAGAAACACGACAACCGGAATAATTAATCGGTAACCCCAATGCCGCCTTTAGCCGGCTGTAATTATTCTGTGTTGGTATACCTGTGATGTCATCCGGTCTTCTCCCACATAAGTCTCAAGAGACAGGCACGACAATAACACCATTTAGCGACGGTTGACATATTCAGAATAGAAGTGCTTGGGGATGGCCGTTCCAGACGTACTAACACTATCAATATTATGGGCGCCTACACGAGTAAACGGACTTGTGCATCGCCCCTGATATAGAGGTAGCTCGACGGACTTTTTGGCCACCCCCATAGGACTCAGATCTTGTCGAACCTAAGTCCGATCACGTCTACCGCCTGAGTACATAGCACTGGCCCCTTTGCCTACACTTTAGCGATCACGCGTCAAAGGAACTGTACCTGACGGCGAGCCAAATCCCCAAGAGCATGAACCTCGACGACAGGCTCGTTCGAGTGGATTGTCCGGTGCGTAGTTGCGGAGCTAGTTTCTCTGGCGGTATTATCTCAAGT
seq00009   AGAATATTGATCAAGCCGTACTAATGATGGCGGAGTACTATTCGCAAGCAAGCCGCGGAGACTAAAAGTTTTTAGTTTACACGGTGCGATACGCGCGCGCCTACTGATTACTTCTGCGAGTGACCAGGCACTTACCATTATGTCTGCATCGCGCAACGGGGCTCGCTACAAACTGTCCGGAGTACCCGCATAAAGATGGAGCTGGGGCCTGGTTGCTGGCTGAAAAAACGTTACTTTTTGGTCCGCGGTAACAGAACATGAAGGCATCCCACCGTCTCAACGTAACGCATGGAGATACCACAGGAATCGCATGCAATGCATCAGAAGTCTTGGCAATTAATCTGCAATATAACGACATCTCTCTCACGAATGAGGATTCCTATGACCCAGATAGTCCAACTGGTTTAGGTAGCGAGGAGAGCACCAGGTCAAGCTGATAAAGTTGTGAGTCCCCTTTGATAATCGTCACGTAGCACGAGACTAGGTCTTTGCGTACTGCTAAAGTACATCGGTACCCTAAACCGCACCTCCTTCGAAGTGCGTCATTAAGAGGTAAGAGTGCCCTTCGTTCTGTTGGCGAATATGCGTAAATGGTAGGCTTAGTTACAACATGGCCCTCTGGATCAAGCAACTTGCATTTGTTTGGGCAGCAATGGAGTCTTTACCGTCGCGAATTCATATAGTGTGTATTGGAACGCCCTATGTTAGTCAACGTCCTACCCGGATCGATCAGGCATCAGCACGTAGGGATCCATAGTCTTAGCCTCCAATATACACACCACGGCTCCGACAATAGTGCTATGCCGCGTAGGAGTCTGAGTAGAATGTTCGCACTCAGAGTCGCATAGACTAACGAGTATGTTGGTGACTTTATATGGAAGACGGAGCCAATCTCGCGGGTGTCCCTATGCCGCACAATTCCACATGCTGAGACAGGAACTGAAATACAATCTTTTTCAGCGTGCTGAAGTATTACCACGAACGCGCAATAACTTGAAGACATCCTTATATGTACCCTCCAGTCACCAGTCGGTTCCGTACGGAAATCGGTATCTCCAAGCGCCCGTGCGTGCATGATGTGCTTGTAGCTGCAAAGGCTGGGGCTGAGATAGAGGTCTACAGAAAAGTGCCCCCGCCGCGTTTTAAGCGTCACGCCACCGTCACAACCCTGGTTCAATTCGCTTCAGTTGGAGTGGGCACAGAGGTCGTCGCCCAAGAGCATGAAGTATGAAGACTCTCCGCATCTGTATACTCGTCCTAATGACGCCATTAAGCGGTCCCAAATAACTGGGTGGTAAAACATATCATTTCACAAGCTGCGATTATTTGGAATCTCCATCCGTGCTTGAGGAGAGGACATAACCACATTACTCGACTGACTTGAATAAGGTGGGGTGTCGGAACGGGACTCTCACCCGGCGGGAGCTGGATCCACGTTTGGAGAACAGACTGACCCATTATCGAAGAGCAACGATAGTTCACGGGGGTCCTGGACTCAGATTTTGTGGGGTGAGAAAAAGTTGCCCATTCGCGACGCGGCGCGTCTAGCACATCTTAGTGCACTGCTAGATAATGGAATGGGAATCTAGTCCGAATTCGCCTACACAGAGCAATTATCGAACGACACGATTCAGCGATCGGAGGATCCACCAGTCGCCATGCTGGAACACGAGAATAGCCCTGCCGACGACGCCAACATGAACGGCAATAAGGGCTATCACACTTCACTAAAGATATTCCCCGTCTTTAGGACTAATTTGAGTTGATAGAAACACGACAACCGGAATAATTAATCGGTAACCCCAATGCCGCCTTTAGCCGGCTGTAATTATTCTGTGTTGGTATACCTGTGATGTCATCCGGTCTTCTCCCACATAAGTCTCAAGAGACAGGCACGACAATAACATCATTTAGCGACGGTTGACATATTCAGAATAGAAGTGCTTGGGGATGGCCGTTCCAGACGTACTAACACTATCAATATTATGGGCGCCTACACGAGTAAACGGACTTGTGCATCGCCCCTGATATAGAGGTAGCTCGACGGACTTTTTGGCCACCCCCATAGGACTCAGATCTTGTCGAACCTAAGTCCGATCACGTCTACCGCCTGAGTACATAGCACTGGCCCCTTTGCCTACACTTTAGCGATCACGCGTCAAAGGAACTGTACCTGACGGCGAGCCAAATCCCCAAGAGCATGAACCTCGACGACAGGCTCGTTCGAGTGGATTGTCCGGTGCGTAGTTGCGGAGCTAGTTTCTCTGGCGGTATTATCTCAAGT
seq00010   AGAATATTGATCAAGCCGTACTAATGATGGCGGAGTACTATTCGCAAGCAAGCCGCGGAGACTAAAAGTTTTTAGTTTACACGGTGCGATACGCGCGCGCCTACTGATTACTTCTGCGAGTGACCAGGCACTTACCATTATGTCTGCATCGCGCAACGGGGCTCGCTACAAACTGTCCGGAGTACCCGCATAAAGATGGAGCTGGGGCCTGGTTGCTGGCTGAAAAAACGTTACTTTTTGGTCCGCGGTAACAGAACATGAAGGCATCCCACCGTCTCAACGTAACGCATGGAGATACCACAGGAATCGCATGCAATGCATCAGAAGTCTTGGCAATTAATCTGCAATATAACGACATCTCTCTCACGAATGAGGATTCCTATGACCCAGATAGTCCAACTGGTTTAGGTAGCGAGGAGAGCACCAGGTCAAGCTGATAAAGTTGTGAGTCCCCTTTGATAATCGTCACGTAGCACGAGACTAGGTCTTTGCGTACTGCTAAAGTACATCGGTACCCTAAACCGCACCTCCTTCGAAGTGCGTCATTAAGAGGTAAGAGTGCCCTTCGTTCTGTTGGCGAATATGCGTAAATGGTAGGCTTAGTTACAACATGGCCCTCTGGATCAAGCAACTTGCATTTGTTTGGGCAGCAATGGAGTCTTTACCGTCGCGAATTCATATAGTGTGTATTGGAACGCCCTATGTTAGTCAACGTCCTACCCGGATCGATCAGGCATCAGCACGTAGGGATCCATAGTCTTAGCCTCCAATATACACACCACGGCTCCGACAATAGTGCTATGCCGCGTAGGAGTCTGAGTAGAATGTTCGCACTCAGAGTCGCATAGACTAACGAGTATGTTGGTGACTTTATATGGAAGACGGAGCCAATCTCGCGGGTGTCCCTATGCCGCACAATTCCACATGCTGAGACAGGAACTGAAATACAATCTTTTTCAGCGTGCTGAAGTATTACCACGAACGCGCAATAACTTGAAGACATCCTTATATGTACCCTCCAGTCACCAGTCGGTTCCGTACGGAAATCGGTATCTCCAAGCGCCCGTGCGTGCATGATGTGCTTGTAGCTGCAAAGGCTGGGGCTGAGATAGAGGTCTACAGAAAAGTGCCCCCGCCGCGTTTTAAGCGTCACGCCACCGTCACAACCCTGGTTCAATTCGCTTCAGTTGGAGTGGGCACAGAGGTCGTCGCCCAAGAGCATGAAGTATGAAGACTCTCCGCATCTGTATACTCGTCCTAATGACGCCATTAAGCGGTCCCAAATAACTGGGTGGTAAAACATATCATTTCACAAGCTGCGATTATTTGGAATCTCCATCCGTGCTTGAGGAGAGGACATAACCACATTACTCGACTGACTTGAATAAGGTGGGGTGTCGGAACGGGACTCTCACCCGGCGGGAGCTGGATCCACGTTTGGAGAACAGACTGACCCATTATCGAAGAGCAACGATAGTTCACGGGGGTCCTGGACTCAGATTTTGTGGGGTGAGAAAAAGTTGCCCATTCGCGACGCGGCGCGTCTAGCACATCTTAGTGCACTGCTAGATAATGGAATGGGAATCTAGTCCGAATTCGCCTACACAGAGCAATTATCGAACGACACGATTCAGCGATCGGAGGATCCACCAGTCGCCATGCTGGAACACGAGAATAGCCCTGCCGACGACGCCAACATGAACGGCAATAAGGGCTATCACACTTCACTAAAGATATTCCCCGTCTTTAGGACTAATTTGAGTTGATAGAAACACGACAACCGGAATAATTAATCGGTAACCCCAATGCCGCCTTTAGCCGGCTGTAATTATTCTGTGTTGGTATACCTGTGATGTCATCCGGTCTTCTCCCACATAAGTCTCAAGAGACAGGCACGACAATAACACCATTTAGCGACGGTTGACATATTCAGAATAGAAGTGCTTGGGGATGGCCGTTCCAGACGTACTAACACTATCAATATTATGGGCGCCTACACGAGTAAACGGACTTGTGCATCGCCCCTGATATAGAGGTAGCTCGACGGACTTTTTGGCCACCCCCATAGGACTCAGATCTTGTCGAACCTAAGTCCGATCACGTCTACCGCCTGAGTACATAGCACTGGCCCCTTTGCCTACACTTTAGCGATCACGCGTCAAAGGAACTGTACCTGACGGCGAGCCAAATCCCCAAGAGCATGAACCTCGACGACAGGCTCGTTCGAGTGGATTGTCCGGTGCGTAGTTGCGGAGCTAGTTTCTCTGGCGGTATTATCTCAAGT
seq00011   AGAATATTGATCAAGCCGTACTAATGATGGCGGAGTACTATTCGCAAGCAAGCCGCGGAGACTAAAAGTTTTTAGTTTACACGGTGCGATACGCGCGCGCCTACTGATTACTTCTGCGAGTGACCAGGCACTTACCATTATGTCTGCATCGCGCAACGGGGCTCGCTACAAACTGTCCGGAGTACCCGCATAAAGATGGAGCTGGGGCCTGGTTGCTGGCTGAAAAAACGTTACTTTTTGGTCCGCGGTAACAGAACATGAAGGCATCCCACCGTCTCAACGTAACGCATGGAGATACCACAGGAATCGCATGCAATGCATCAGAAGTCTTGGCAATTAATCTGCAATATAACGACATCTCTCTCACGAATGAGGATTCCTATGACCCAGATAGTCCAACTGGTTTAGGTAGCGAGGAGAGCACCAGGTCAAGCTGATAAAGTTGTGAGTCCCCTTTGATAATCGTCACGTAGCACGAGACTAGGTCTTTGCGTACTGCTAAAGTACATCGGTACCCTAAACCGCACCTCCTTCGAAGTGCGTCATTAAGAGGTAAGAGTGCCCTTCGTTCTGTTGGCGAATATGCGTAAATGGTAGGCTTAGTTACAACATGGCCCTCTGGATCAAGCAACTTGCATTTGTTTGGGCAGCAATGGAGTCTTTACCGTCGCGAATTCATATAGTGTGTATTGGAACGCCCTATGTTAGTCAACGTCCTACCCGGATCGATCAGGCATCAGCACGTAGGGATCCATAGTCTTAGCCTCCAATATACACACCACGGCTCCGACAATAGTGCTATGCCGCGTAGGAGTCTGAGTAGAATGTTCGCACTCAGAGTCGCATAGACTAACGAGTATGTTGGTGACTTTATATGGAAGACGGAGCCAATCTCGCGGGTGTCCCTATGCCGCACAATTCCACATGCTGAGACAGGAACTGAAATACAATCTTTTTCAGCGTGCTGAAGTATTACCACGAACGCGCAATAACTTGAAGACATCCTTATATGTACCCTCCAGTCACCAGTCGGTTCCGTACGGAAATCGGTATCTCCAAGCGCCCGTGCGTGCATGATGTGCTTGTAGCTGCAAAGGCTGGGGCTGAGATAGAGGTCTACAGAAAAGTGCCCCCGCCGCGTTTTAAGCGTCACGCCACCGTCACAACCCTGGTTCAATTCGCTTCAGTTGGAGTGGGCACAGAGGTCGTCGCCCAAGAGCATGAAGTATGAAGACTCTCCGCATCTGTATACTCGTCCTAATGACGCCATTAAGCGGTCCCAAATAACTGGGTGGTAAAACATATCATTTCACAAGCTGCGATTATTTGGAATCTCCATCCGTGCTTGAGGAGAGGACATAACCACATTACTCGACTGACTTGAATAAGGTGGGGTGTCGGAACGGGACTCTCACCCGGCGGGAGCTGGATCCACGTTTGGAGAACAGACTGACCCATTATCGAAGAGCAACGATAGTTCACGGGGGTCCTGGACTCAGATTTTGTGGGGTGAGAAAAAGTTGCCCATTCGCGACGCGGCGCGTCTAGCACATCTTAGTGCACTGCTAGATAATGGAATGGGAATCTAGTCCGAATTCGCCTACACAGAGCAATTATCGAACGACACGATTCAGCGATCGGAGGATCCACCAGTCGCCATGCTGGAACACGAGAATAGCCCTGCCGACGACGCCAACATGAACGGCAATAAGGGCTATCACACTTCACTAAAGATATTCCCCGTCTTTAGGACTAATTTGAGTTGATAGAAACACGACAACCGGAATAATTAATCGGTAACCCCAATGCCGCCTTTAGCCGGCTGTAATTATTCTGTGTTGGTATACCTGTGATGTCATCCGGTCTTCTCCCACATAAGTCTCAAGAGACAGGCACGACAATAACACCATTTAGCGACGGTTGACATATTCAGAATAGAAGTGCTTGGGGATGGCCGTTCCAGACGTACTAACACTATCAATATTATGGGCGCCTACACGAGTAAACGGACTTGTGCATCGCCCCTGATATAGAGGTAGCTCGACGGACTTTTTGGCCACCCCCATAGGACTCAGATCTTGTCGAACCTAAGTCCGATCACGTCTACCGCCTGAGTACATAGCACTGGCCCCTTTGCCTACACTTTAGCGATCACGCGTCAAAGGAACTGTACCTGACGGCGAGCCAAATCCCCAAGAGCATGAACCTCGACGACAGGCTCGTTCGAGTGGATTGTCCGGTGCGTAGTTGCGGAGCTAGTTTCTCTGGCGGTATTATCTCAAGT
seq00012   AGAATATTGATCAAGCCGTACTAATGATGGCGGAGTACTATTCGCAAGCAAGCCGCGGAGACTAAAAGTTTTTAGTTTACACGGTGCGATACGCGCGCGCCTACTGATTACTTCTGCGAGTGACCAGGCACTTACCATTATGTCTGCATCGCGCAACGGGGCTCGCTACAAACTGTCCGGAGTACCCGCATAAAGATGGAGCTGGGGCCTGGTTGCTGGCTGAAAAAACGTTACTTTTTGGGCCGCGGTAACAGAACATGAAGGCATCCCACCGTCTCAACGTAACGCATGGAGATACCACAGGAATCGCATGCAATGCATCAGAAGTCTTGGCAATTAATCTGCAATATAACGACATCTCTCTCACGAATGAGGATTCCTATGACCCAGATAGTCCAACTGGTTTAGGTAGCGAGGAGAGCACCAGGTCAAGCTGATAAAGTTGTGAGTCCCCTTTGATAATCGTCACGTAGCACGAGACTAGGTCTTTGCGTACTGCTAAAGTACATCGGTACCCTAAACCGCACCTCCTTCGAAGTGCGTCATTAAGAGGTAAGAGTGCCCTTCGTTCTGTTGGCGAATATGCGTAAATGGTAGGCTTAGTTACAACATGGCCCTCTGGATCAAGCAACTTGCATTTGTTTGGGCAGCAATGGAGTCTTTACCGTCGCGAATTCATATAGTGTGTATTGGAACGCCCTATGTTAGTCAACGTCCTACCCGGATCGATCAGGCATCAGCACGTAGGGATCCATAGTCTTAGCCTCCAATATACACACCACGGCTCCGACAATAGTGCTATGCCGCGTAGGAGTCTGAGTAGAATGTTCGCACTCAGAGTCGCATAGACTAACGAGTATGTTGGTGACTTTATATGGAAGACGGAGCCAATCTCGCGGGTGTCCCTATGCCGCACAATTCCACATGCTGAGACAGGAACTGAAATACAATCTTTTTCAGCGTGCTGAAGTATTACCACGAACGCGCAATAACTTGAAGACATCCTTATATGTACCCTCCAGTCACCAGTCGGTTCCGTACGGAAATCGGTATCTCCAAGCGCCCGTGCGTGCATGATGTGCTTGTAGCTGCAAAGGCTGGGGCTGAGATAGAGGTCTACAGAAAAGTGCCCCCGCCGCGTTTTAAGCGTCACGCCACCGTCACAACCCTGGTTCAATTCGCTTCAGTTGGAGTGGGCACAGAGGTCGTCGCCCAAGAGCATGAAGTATGAAGACTCTCCGCATCTGTATACTCGTCCTAGTGACGCCATTAAGCGGTCCCAAATAACTGGGTGGTAAAACATATCATTTCACAAGCTGCGATTATTTGGAATCTCCATCCGTGCTTGAGGAGAGGACATAACCACATTACTCGACTGACTTGAATAAGGTGGGGTGTCGGAACGGGACTCTCACCCGGCGGGAGCTGGATCCACGTTTGGAGAACAGACTGACCCATTATCGAAGAGCAACGATAGTTCACGGGGGTCCTGGACTCAGATTTTGTGGGGTGAGAAAAAGTTGCCCATTCGCGACGCGGCGCGTCTAGCACATCTTAGTGCACTGCTAGATAATGGAATGGGAATCTAGTCCGAATTCGCCTACACAGAGCAATTATCGAACGACACGATTCAGCGATCGGAGGATCCACCAGTCGCCATGCTGGAACACGAGAATAGCCCTGCCGACGACGCCAACATGAACGGCAATAAGGGCTATCACACTTCACTAAAGATATTCCCCGTCTTTAGGACTAATTTGAGTTGATAGAAACACGACAACCGGAATAATTAATCGGTAACCCCAATGCCGCCTTTAGCCGGCTGTAATTATTCTGTGTTGGTATACCTGTGATGTCATCCGGTCTTCTCCCACATAAGTCTCAAGAGACAGGCACGACAATAACACCATTTAGCGACGGTTGACATATTCAGAATAGAAGTGCTTGGGGATGGCCGTTCCAGACGTACTAACACTATCAATATTATGGGCGCCTACACGAGTAAACGGACTTGTGCATCGCCCCTGATATAGAGGTAGCTCGACGGACTTTTTGGCCACCCCCATAGGACTCAGATCTTGTCGAACCTAAGTCCGATCACGTCTACCGCCTGAGTACATAGCACTGGCCCCTTTGCCTACACTTTAGCGATCACGCGTCAAAGGAACTGTACCTGACGGCGAGCCAAATCCCCAAGAGCATGAACCTCGACGACAGGCTCGTTCGAGTGGATTGTCCGGTGCGTAGTTGCGGAGCTAGTTTCTCTGGCGGTATTATCTCAAGT
seq00013   AGAATATTGATCAAGCCGTACTAATGATGGCGGAGTACTATTCGCAAGCAAGCCGCGGAGACTAAAAGTTTTTAGTTTACACGGTGCGATACGCGCGCGCCTACTGATTACTTCTGCGAGTGACCAGGCACTTACCATTATGTCTGCATCGCGCAACGGGGCTCGCTACAAACTGTCCGGAGTACCCGCATAAAGATGGAGCTGGGGCCTGGTTGCTGGCTGAAAAAACGTTACTTTTTGGTCCGCGGTAACAGAACATGAAGGCATCCCACCGTCTCAACGTAACGCATGGAGATACCACAGGAATCGCATGCAATGCATCAGAAGTCTTGGCAATTAATCTGCAATATAACGACATCTCTCTCACGAATGAGGATTCCTATGACCCAGATAGTCCAACTGGTTTAGGTAGCGAGGAGAGCACCAGGTCAAGCTGATAAAGTTGTGAGTCCCCTTTGATAATCGTCACGTAGCACGAGACTAGGTCTTTGCGTACTGCTAAAGTACATCGGTACCCTAAACCGCACCTCCTTCGAAGTGCGTCATTAAGAGGTAAGAGTGCCCTTCGTTCTGTTGGCGAATATGCGTAAATGGTAGGCTTAGTTACAACATGGCCCTCTGGATCAAGCAACTTGCATTTGTTTGGGCAGCAATGGAGTCTTTACCGTCGCGAATTCATATAGTGTGTATTGGAACGCCCTATGTTAGTCAACGTCCTACCCGGATCGATCAGGCATCAGCACGTAGGGATCCATAGTCTTAGCCTCCAATATACACACCACGGCTCCGACAATAGTGCTATGCCGCGTAGGAGTCTGAGTAGAATGTTCGCACTCAGAGTCGCATAGACTAACGAGTATGTTGGTGACTTTATATGGAAGACGGAGCCAATCTCGCGGGTGTCCCTATGCCGCACAATTCCACATGCTGAGACAGGAACTGAAATACAATCTTTTTCAGCGTGCTGAAGTATTACCACGAACGCGCAATAACTTGAAGACATCCTTATATGTACCCTCCAGTCACCAGTCGGTTCCGTACGGAAATCGGTATCTCCAAGCGCCCGTGCGTGCATGATGTGCTTGTAGCTGCAAAGGCTGGGGCTGAGATAGAGGTCTACAGAAAAGTGCCCCCGCCGCGTTTTAAGCGTCACGCCACCGTCACAACCCTGGTTCAATTCGCTTCAGTTGGAGTGGGCACAGAGGTCGTCGCCCAAGAGCATGAAGTATGAAGACTCTCCGCATCTGTATACTCGTCCTAATGACGCCATTAAGCGGTCCCAAATAACTGGGTGGTAAAACATATCATTTCACAAGCTGCGATTATTTGGAATCTCCATCCGTGCTTGAGGAGAGGACATAACCACATTACTCGACTGACTTGAATAAGGTGGGGTGTCGGAACGGGACTCTCACCCGGCGGGAGCTGGATCCACGTTTGGAGAACAGACTGACCCATTATCGAAGAGCAACGATAGTTCACGGGGGTCCTGGACTCAGATTTTGTGGGGTGAGAAAAAGTTGCCCATTCGCGACGCGGCGCGTCTAGCACATCTTAGTGCACTGCTAGATAATGGAATGGGAATCTAGTCCGAATTCGCCTACACAGAGCAATTATCGAACGACACGATTCAGCGATCGGAGGATCCACCAGTCGCCATGCTGGAACACGAGAATAGCCCTGCCGACGACGCCAACATGAACGGCAATAAGGGCTATCACACTTCACTAAAGATATTCCCCGTCTTTAGGACTAATTTGAGTTGATAGAAACACGACAACCGGAATAATTAATCGGTAACCCCAATGCCGCCTTTAGCCGGCTGTAATTATTCTGTGTTGGTATACCTGTGATGTCATCCGGTCTTCTCCCACATAAGTCTCAAGAGACAGGCACGACAATAACACCATTTAGCGACGGTTGACATATTCAGAATAGAAGTGCTTGGGGATGGCCGTTCCAGACGTACTAACACTATCAATATTATGGGCGCCTACACGAGTAAACGGACTTGTGCATCGCCCCTGATATAGAGGTAGCTCGACGGACTTTTTGGCCACCCCCATAGGACTCAGATCTTGTCGAACCTAAGTCCGATCACGTCTACCGCCTGAGTACATAGCACTGGCCCCTTTGCCTACACTTTAGCGATCACGCGTCAAAGGAACTGTACCTGACGGCGAGCCAAATCCCCAAGAGCATGAACCTCGACGACAGGCTCGTTCGAGTGGATTGTCCGGTGCGTAGTTGCGGAGCTAGTTTCTCTGGCGGTATTATCTCAAGT
seq00014   AGAATATTGATCAAGCCGTACTAATGATGGCGGAGTACTATTCGCAAGCAAGCCGCGGAGACTAAAAGTTTTTAGTTTACACGGTGCGATACGCGCGCGCCTACTGATTACTTCTGCGAGTGACCAGGCACTTACCATTATGTCTGCATCGCGCAACGGGGCTCGCTACAAACTGTCCGGAGTACCCGCATAAAGATGGAGCTGGGGCCTGGTTGCTGGCTGAAAAAACGTTACTTTTTGGGCCGCGGTAACAGAACATGAAGGCATCCCACCGTCTCAACGTAACGCATGGAGATACCACAGGAATCGCATGCAATGCATCAGAAGTCTTGGCAATTAATCTGCAATATAACGACATCTCTCTCACGAATGAGGATTCCTATGACCCAGATAGTCCAACTGGTTTAGGTAGCGAGGAGAGCACCAGGTCAAGCTGATAAAGTTGTGAGTCCCCTTTGATAATCGTCACGTAGCACGAGACTAGGTCTTTGCGTACTGCTAAAGTACATCGGTACCCTAAACCGCACCTCCTTCGAAGTGCGTCATTAAGAGGTAAGAGTGCCCTTCGTTCTGTTGGCGAATATGCGTAAATGGTAGGCTTAGTTACAACATGGCCCTCTGGATCAAGCAACTTGCATTTGTTTGGGCAGCAATGGAGTCTTTACCGTCGCGAATTCATATAGTGTGTATTGGAACGCCCTATGTTAGTCAACGTCCTACCCGGATCGATCAGGCATCAGCACGTAGGGATCCATAGTCTTAGCCTCCAATATACACACCACGGCTCCGACAATAGTGCTATGCCGCGTAGGAGTCTGAGTAGAATGTTCGCACTCAGAGTCGCATAGACTAACGAGTATGTTGGTGACTTTATATGGAAGACGGAGCCAATCTCGCGGGTGTCCCTATGCCGCACAATTCCACATGCTGAGACAGGAACTGAAATACAATCTTTTTCAGCGTGCTGAAGTATTACCACGAACGCGCAATAACTTGAAGACATCCTTATATGTACCCTCCAGTCACCAGTCGGTTCCGTACGGAAATCGGTATCTCCAAGCGCCCGTGCGTGCATGATGTGCTTGTAGCTGCAAAGGCTGGGGCTGAGATAGAGGTCTACAGAAAAGTGCCCCCGCCGCGTTTTAAGCGTCACGCCACCGTCACAACCCTGGTTCAATTCGCTTCAGTTGGAGTGGGCACAGAGGTCGTCGCCCAAGAGCATGAAGTATGAAGACTCTCCGCATCTGTATACTCGTCCTAGTGACGCCATTAAGCGGTCCCAAATAACTGGGTGGTAAAACATATCATTTCACAAGCTGCGATTATTTGGAATCTCCATCCGTGCTTGAGGAGAGGACATAACCACATTACTCGACTGACTTGAATAAGGTGGGGTGTCGGAACGGGACTCTCACCCGGCGGGAGCTGGATCCACGTTTGGAGAACAGACTGACCCATTATCGAAGAGCAACGATAGTTCACGGGGGTCCTGGACTCAGATTTTGTGGGGTGAGAAAAAGTTGCCCATTCGCGACGCGGCGCGTCTAGCACATCTTAGTGCACTGCTAGATAATGGAATGGGAATCTAGTCCGAATTCGCCTACACAGAGCAATTATCGAACGACACGATTCAGCGATCGGAGGATCCACCAGTCGCCATGCTGGAACACGAGAATAGCCCTGCCGACGACGCCAACATGAACGGCAATAAGGGCTATCACACTTCACTAAAGATATTCCCCGTCTTTAGGACTAATTTGAGTTGATAGAAACACGACAACCGGAATAATTAATCGGTAACCCCAATGCCGCCTTTAGCCGGCTGTAATTATTCTGTGTTGGTATACCTGTGATGTCATCCGGTCTTCTCCCACATAAGTCTCAAGAGACAGGCACGACAATAACACCATTTAGCGACGGTTGACATATTCAGAATAGAAGTGCTTGGGGATGGCCGTTCCAGACGTACTAACACTATCAATATTATGGGCGCCTACACGAGTAAACGGACTTGTGCATCGCCCCTGATATAGAGGTAGCTCGACGGACTTTTTGGCCACCCCCATAGGACTCAGATCTTGTCGAACCTAAGTCCGATCACGTCTACCGCCTGAGTACATAGCACTGGCCCCTTTGCCTACACTTTAGCGATCACGCGTCAAAGGAACTGTACCTGACGGCGAGCCAAATCCCCAAGAGCATGAACCTCGACGACAGGCTCGTTCGAGTGGATTGTCCGGTGCGTAGTTGCGGAGCTAGTTTCTCTGGCGGTATTATCTCAAGT
seq00015   AGAATATTGATCAAGCCGTACTAATGATGGCGGAGTACTATTCGCAAGCAAGCCGCGGAGACTAAAAGTTTTTAGTTTACACGGTGCGATACGCGCGCGCCTACTGATTACTTCTGCGAGTGACCAGGCACTTACCATTATGTCTGCATCGCGCAACGGGGCTCGCTACAAACTGTCCGGAGTACCCGCATAAAGATGGAGCTGGGGCCTGGTTGCTGGCTGAAAAAACGTTACTTTTTGGGCCGCGGTAACAGAACATGAAGGCATCCCACCGTCTCAACGTAACGCATGGAGATACCACAGGAATCGCATGCAATGCATCAGAAGTCTTGGCAATTAATCTGCAATATAACGACATCTCTCTCACGAATGAGGATTCCTATGACCCAGATAGTCCAACTGGTTTAGGTAGCGAGGAGAGCACCAGGTCAAGCTGATAAAGTTGTGAGTCCCCTTTGATAATCGTCACGTAGCACGAGACTAGGTCTTTGCGTACTGCTAAAGTACATCGGTACCCTAAACCGCACCTCCTTCGAAGTGCGTCATTAAGAGGTAAGAGTGCCCTTCGTTCTGTTGGCGAATATGCGTAAATGGTAGGCTTAGTTACAACATGGCCCTCTGGATCAAGCAACTTGCATTTGTTTGGGCAGCAATGGAGTCTTTACCGTCGCGAATTCATATAGTGTGTATTGGAACGCCCTATGTTAGTCAACGTCCTACCCGGATCGATCAGGCATCAGCACGTAGGGATCCATAGTCTTAGCCTCCAATATACACACCACGGCTCCGACAATAGTGCTATGCCGCGTAGGAGTCTGAGTAGAATGTTCGCACTCAGAGTCGCATAGACTAACGAGTATGTTGGTGACTTTATATGGAAGACGGAGCCAATCTCGCGGGTGTCCCTATGCCGCACAATTCCACATGCTGAGACAGGAACTGAAATACAATCTTTTTCAGCGTGCTGAAGTATTACCACGAACGGGCAATAACTTGAAGACATCCTTATATGTACCCTCCAGTCACCAGTCGGTTCCGTACGGAAATCGGTATCTCCAAGCGCCCGTGCGTGCATGATGTGCTTGTAGCTGCAAAGGCTGGGGCTGAGATAGAGGTCTACAGAAAAGTGCCCCCGCCGCGTTTTAAGCGTCACGCCACCGTCACAACCCTGGTTCAATTCGCTTCAGTTGGAGTGGGCACAGAGGTCGTCGCCCAAGAGCATGAAGTATGAAGACTCTCCGCATCTGTATACTCGTCCTAGTGACGCCATTAAGCGGTCCCAAATAACTGGGTGGTAAAACATATCATTTCACAAGCTGCGATTATTTGGAATCTCCATCCGTGCTTGAGGAGAGGACATAACCACATTACTCGACTGACTTGAATAAGGTGGGGTGTCGGAACGGGACTCTCACCCGGCGGGAGCTGGATCCACGTTTGGAGAACAGACTGACCCATTATCGAAGAGCAACGATAGTTCACGGGGGTCCTGGACTCAGATTTTGTGGGGTGAGAAAAAGTTGCCCATTCGCGACGCGGCGCGTCTAGCACATCTTAGTGCACTGCTAGATAATGGAATGGGAATCTAGTCCGAATTCGCCTACACAGAGCAATTATCGAACGACACGATTCAGCGATCGGAGGATCCACCAGTCGCCATGCTGGAACACGAGAATAGCCCTGCCGACGACGCCAACATGAACGGCAATAAGGGCTATCACACTTCACTAAAGATATTCCCCGTCTTTAGGACTAATTTGAGTTGATAGAAACACGACAACCGGAATAATTAATCGGTAACCCCAATGCCGCCTTTAGCCGGCTGTAATTATTCTGTGTTGGTATACCTGTGATGTCATCCGGTCTTCTCCCACATAAGTCTCAAGAGACAGGCACGACAATAACACCATTTAGCGACGGTTGACATATTCAGAATAGAAGTGCTTGGGGATGGCCGTTCCAGACGTACTAACACTATCAATATTATGGGCGCCTACACGAGTAAACGGACTTGTGCATCGCCCCTGATATAGAGGTAGCTCGACGGACTTTTTGGCCACCCCCATAGGACTCAGATCTTGTCGAACCTAAGTCCGATCACGTCTACCGCCTGAGTACATAGCACTGGCCCCTTTGCCTACACTTTAGCGATCACGCGTCAAAGGAACTGTACCTGACGGCGAGCCAAATCCCCAAGAGCATGAACCTCGACGACAGGCTCGTTCGAGTGGATTGTCCGGTGCGTAGTTGCGGAGCTAGTTTCTCTGGCGGTATTATCTCAAGT
seq00016   AGAATATTGATCAAGCCGTACTAATGATGGCGGAGTACTATTCGCAAGCAAGCCGCGGAGACTAAAAGTTTTTAGTTTACACGGTGCGATACGCGCGCGCCTACTGATTACTTCTGCGAGTGACCAGGCACTTACCATTATGTCTGCATCGCGCAACGGGGCTCGCTACAAACTGTCCGGAGTACCCGCATAAAGATGGAGCTGGGGCCTGGTTGCTGGCTGAAAAAACGTTACTTTTTGGGCCGCGGTAACAGAACATGAAGGCATCCCACCGTCTCAACGTAACGCATGGAGATACCACAGGAATCGCATGCAATGCATCAGAAGTCTTGGCAATTAATCTGCAATATAACGACATCTCTCTCACGAATGAGGATTCCTATGACCCAGATAGTCCAACTGGTTTAGGTAGCGAGGAGAGCACCAGGTCAAGCTGATAAAGTTGTGAGTCCCCTTTGATAATGGTCACGTAGCACGAGACTAGGTCTTTGCGTACTGCTAAAGTACATCGGTACCCTAAACCGCACCTCCTTCGAAGTGCGTCATTAAGAGGTAAGAGTGCCCTTCGTTCTGTTGGCGAATATGCGTAAATGGTAGGCTTAGTTACAACATGGCCCTCTGGATCAAGCAACTTGCATTTGTTTGGGCAGCAATGGAGTCTTTACCGTCGCGAATTCATATAGTGTGTATTGGAACGCCCTATGTTAGTCAACGTCCTACCCGGATCGATCAGGCATCAGCACGTAGGGATCCATAGTCTTAGCCTCCAATATACACACCACGGCTCCGACAATAGTGCTATGCCGCGTAGGAGTCTGAGTAGAATGTTCGCACTCAGAGTCGCATAGACTAACGAGTATGTTGGTGACTTTATATGGAAGACGGAGCCAATCTCGCGGGTGTCCCTATGCCGCACAATTCCACATGCTGAGACAGGAACTGAAATACAATCTTTTTCAGTGTGCTGAAGTATTACCACGAACGCGCAATAACTTGAAGACATCCTTATATGTACCCTCCAGTCACCAGTCGGTTCCGTACGGAAATCGGTATCTCCAAGCGCCCGTGCGTGCATGATGTGCTTGTAGCTGCAAAGGCTGGGGCTGAGATAGAGGTCTACAGAAAAGTGCCCCCGCCGCGTTTTAAGCGTCACGCCACCGTCACAACCCTGGTTCAATTCGCTTCAGTTGGAGTGGGCACAGAGGTCGTCGCCCAAGAGCATGAAGTATGAAGACTCTCCGCATCTGTATACTCGTCCTAGTGACGCCATTAAGCGGTCCCAAATAACTGGGTGGTAAAACATATCATTTCACAAGCTGCGATTATTTGGAATCTCCATCCGTGCTTGAGGAGAGGACATAACCACATTACTCGACTGACTTGAATAAGGTGGGGTGTCGGAACGGGACTCTCACCCGGCGGGAGCTGGATCCACGTTTGGAGAACAGACTGACCCATTATCGAAGAGCAACGATAGTTCACGGGGGTCCTGGACTCAGATTTTGTGGGGTGAGAAAAAGTTGCCCATTCGCGACGCGGCGCGTCTAGCACATCTTAGTGCACTGCTAGATAATGGAATGGGAATCTAGTCCGAATTCGCCTACACAGAGCAATTATCGAACGACACGATTCAGCGATCGGAGGATCCACCAGTCGCCATGCTGGAACACGAGAATAGCCCTGCCGACGACGCCAACATGAACGGCAATAAGGGCTATCACACTTCACTAAAGATATTCCCCGTCTTTAGGACTAATTTGAGTTGATAGAAACACGACAACCGGAATAATTAATCGGTAACCCCAATGCCGCCTTTAGCCGGCTGTAATTATTCTGTGTTGGTATACCTGTGATGTCATCCGGTCTTCTCCCACATAAGTCTCAAGAGACAGGCACGACAATAACACCATTTAGCGACGGTTGACATATTCAGAATAGAAGTGCTTGGGGATGGCCGTTCCAGACGTACTAACACTATCAATATTATGGGCGCCTACACGAGTAAACGGAGTTGTGCATCGCCCCTGATATAGAGGTAGCTCGACGGACTTTTTGGCCACCCCCATAGGACTCAGATCTTGTCGAACCTAAGTCCGATCACGTCTACCGCCTGAGTACATAGCACTGGCCCCTTTGCCTACACTTTAGCGATCACGCGTCAAAGGAACTGTACCTGACGGCGAGCCAAATCCCCAAGAGCATGAACCTCGACGACAGGCTCGTTCGAGTGGATTGTCCGGTGCGTAGTTGCGGAGCTAGTTTCTCTGGCGGTATTATCTCAAGT
seq00017   AGAATATTGATCAAGCCGTACTAATGATGGCGGAGTACTATTCGCAAGCAAGCCGCGGAGACTAAAAGTTTTTAGTTTACACGGTGCGATACGCGCGCGCCTACTGATTACTTCTGCGAGTGACCAGGCACTTACCATTATGTCTGCATCGCGCAACGGGGCTCGCTACAAACTGTCCGGAGTACCCGCATAAAGATGGAGCTGGGGCCTGGTTGCTGGCTGAAAAAACGTTACTTTTTGGGCCGCGGTAACAGAACATGAAGGCATCCCACCGTCTCAACGTAACGCATGGAGATACCACAGGAATCGCATGCAATGCATCAGAAGTCTTGGCAATTAATCTGCAATATAACGACATCTCTCTCACGAATGAGGATTCCTATGACCCAGATAGTCCAACTGGTTTAGGTAGCGAGGAGAGCACCAGGTCAAGCTGATAAAGTTGTGAGTCCCCTTTGATAATCGTCACGTAGCACGAGACTAGGTCTTTGCGTACTGCTAAAGTACATCGGTACCCTAAACCGCACCTCCTTCGAAGTGCGTCATTAAGAGGTAAGAGTGCCCTTCGTTCTGTTGGCGAATATGCGTAAATGGTAGGCTTAGTTACAACATGGCCCTCTGGATCAAGCAACTTGCATTTGTTTGGGCAGCAATGGAGTCTTTACCGTCGCGAATTCATATAGTGTGTATTGGAACGCCCTATGTTAGTCAACGTCCTACCCGGATCGATCAGGCATCAGCACGTAGGGATCCATAGTCTTAGCCTCCAATATACACACCACGGCTCCGACAATAGTGCTATGCCGCGTAGGAGTCTGAGTAGAATGTTCGCACTCAGAGTCGCATAGACTAACGAGTATGTTGGTGACTTTATATGGAAGACGGAGCCAATCTCGCGGGTGTCCCTATGCCGCACAATTCCACATGCTGAGACAGGAACTGAAATACAATCTTTTTCCGCGTGCTGAAGTATTACCACGAACGCGCAATAACTTGAAGACATCCTTATATGTACCCTCCAGTCACCAGTCGGTTCCGTACGGAAATCGGTATCTCCAAGCGCCCGTGCGTGCATGATGTGCTTGTAGCTGCAAAGGCTGGGGCTGAGATAGAGGTCTACAGAAAAGTGCCCCCGCCGCGTTTTAAGCGTCACGCCACCGTCACAACCCTGGTTCAATTCGCTTCAGTTGGAGTGGGCACAGAGGTCGTCGCCCAAGAGCATGAAGTATGAAGACTCTCCGCATCTGTATACTCGTCCTAGTGACGCCATTAAGCGGTCCCAAATAACTGGGTGGTAAAACATATCATTTCACAAGCTGCGATTATTTGGAATCTCCATCCGTGCTTGAGGAGAGGACATAACCACATTACTCGACTGACTTGAATAAGGTGGGGTGTCGGAACGGGACTCTCACCCGGCGGGAGCTGGATCCACGTTTGGAGAACAGACTGACCCATTATCGAAGAGCAACGATAGTTCACGGGGGTCCTGGACTCAGATTTTGTGGGGTGAGAAAAAGTTGCCCATTCGCGACGCGGCGCGTCTAGCACATCTTAGTGCACTGCTAGATAATGGAATGGGAATCTAGTCCGAATTCGCCTACACAGAGCAATTATCGAACGACACGATTCAGCGATCGGAGGATCCACCAGTCGCCATGCTGGAACACGAGAATAGCCCTGCCGACGACGCCAACATGAACGGCAATAAGGGCTATCACACTTCACTAAAGATATTCCCCGTCTTTAGGACTAATTTGAGTTGATAGAAACACGACAACCGGAATAATTAATCGGTAACCCCAATGCCGCCTTTAGCCGGCTGTAATTATTCTGTGTTGGTATACCTGTGATGTCATCCGGTCTTCTCCCACATAAGTCTCAAGAGACAGGCACGACAATAACACCATTTAGCGACGGTTGACATATTCAGAATAGAAGTGCTTGGGGATGGCCGTTCCAGACGTACTAACACTATCAATATTATGGGCGCCTACACGAGTAAACGGACTTGTGCATCGCCCCTGATATAGAGGTAGCTCGACGGACTTTTTGGCCACCCCCATAGGACTCAGATCTTGTCGAACCTAAGTCCGATCACGTCTACCGCCTGAGTACATAGCACTGGCCCCTTTGCCTACACTTTAGCGATCACGCGTCAAAGGAACTGTACCTGACGGCGAGCCAAATCCCCAAGAGCATGAACCTCGACGACAGGCTCGTTCGAGTGGATTGTCCGGTGCGTAGTTGCGGAGCTAGTTTCTCTGGCGGTATTATCTCAAGT
seq00018   AGAATATTGATCAAGCCGTACTAATGATGGCGGAGTACTATTCGCAAGCAAGCCGCGGAGACTAAAAGTTTTTAGTTTACACGGTGCGATACGCGCGCGCCTACTGATTACTTCTGCGAGTGACCAGGCACTTACCATTATGTCTGCATCGCGCAACGGGGCTCGCTACAAACTGTCCGGAGTACCCGCATAAAGATGGAGCTGGGGCCTGGTTGCTGGCTGAAAAAACGTTACTTTTTGGTCCGCGGTAACAGAACATGAAGGCATCCCACCGTCTCAACGTAACGCATGGAGATACCACAGGAATCGCATGCAATGCATCAGAAGTCTTGGCAATTAATCTGCAATATAACGACATCTCTCTCACGAATGAGGATTCCTATGACCCAGATAGTCCAACTGGTTTAGGTAGCGAGGAGAGCACCAGGTCAAGCTGATAAAGTTGTGAGTCCCCTTTGATAATCGTCACGTAGCACGAGACTAGGTCTTTGCGTACTGCTAAAGTACATCGGTACCCTAAACCGCACCTCCTTCGAAGTGCGTCATTAAGAGGTAAGAGTGCCCTTCGTTCTGTTGGCGAATATGCGTAAATGGTAGGCTTAGTTACAACATGGCCCTCTGGATCAAGCAACTTGCATTTGTTTGGGCAGCAATGGAGTCTTTACCGTCGCGAATTCATATAGTGTGTATTGGAACGCCCTATGTTAGTCAACGTCCTACCCGGATCGATCAGGCATCAGCACGTAGGGATCCATAGTCTTAGCCTCCAATATACACACCACGGCTCCGACAATAGTGCTATGCCGCGTAGGAGTCTGAGTAGAATGTTCGCACTCAGAGTCGCATAGACTAACGAGTATGTTGGTGACTTTATATGGAAGACGGAGCCAATCTCGCGGGTGTCCCTATGCCGCACAATTCCACATGCTGAGACAGGAACTGAAATACAATCTTTTTCAGCGTGCTGAAGTATTACCACGAACGCGCAATAACTTGAAGACATCCTTATATGTACCCTCCAGTCACCAGTCGGTTCCGTACGGAAATCGGTATCTCCAAGCGCCCGTGCGTGCATGATGTGCTTGTAGCTGCAAAGGCTGGGGCTGAGATAGAGGTCTACAGAAAAGTGCCCCCGCCGCGTTTTAAGCGTCACGCCACCGTCACAACCCTGGTTCAATTCGCTTCAGTTGGAGTGGGCACAGAGGTCGTCGCCCAAGAGCATGAAGTATGAAGACTCTCCGCATCTGTATACTCGTCCTAATGACGCCATTAAGCGGTCCCAAATAACTGGGTGGTAAAACATATCATTTCACAAGCTGCGATTATTTGGAATCTCCATCCGTGCTTGAGGAGAGGACATAACCACATTACTCGACTGACTTGAATAAGGTGGGGTGTCGGAACGGGACTCTCACCCGGCGGGAGCTGGATCCACGTTTGGAGAACAGACTGACCCATTATCGAAGAGCAACGATAGTTCACGGGGGTCCTGGACTCAGATTTTGTGGGGTGAGAAAAAGTTGCCCATTCGCGACGCGGCGCGTCTAGCACATCTTAGTGCACTGCTAGATAATGGAATGGGAATCTAGTCCGAATTCGCCTACACAGAGCAATTATCGAACGACACGATTCAGCGATCGGAGGATCCACCAGTCGCCATGCTGGAACACGAGAATAGCCCTGCCGACGACGCCAACATGAACGGCAATAAGGGCTATCACACTTCACTAAAGATATTCCCCGTCTTTAGGACTAATTTGAGTTGATAGAAACACGACAACCGGAATAATTAATCGGTAACCCCAATGCCGCCTTTAGCCGGCTGTAATTATTCTGTGTTGGTATACCTGTGATGTCATCCGGTCTTCTCCCACATAAGTCTCAAGAGACAGGCACGACAATAACATCATTTAGCGACGGTTGACATATTCAGAATAGAAGTGCTTGGGGATGGCCGTTCCAGACGTACTAACACTATCAATATTATGGGCGCCTACACGAGTAAACGGACTTGTGCATCGCCCCTGATATAGAGGTAGCTCGACGGACTTTTTGGCCACCCCCATAGGACTCAGATCTTGTCGAACCTAAGTCCGATCACGTCTACCGCCTGAGTACATAGCACTGGCCCCTTTGCCTACACTTTAGCGATCACGCGTCAAAGGAACTGTACCTGACGGCGAGCCAAATCCCCAAGAGCATGAACCTCGACGACAGGCTCGTTCGAGTGGATTGTCCGGTGCGTAGTTGCGGAGCTAGTTTCTCTGGCGGTATTATCTCAAGT
seq00019   AGAATATTGATCAAGCCGTACTAATGATGGCGGAGTACTATTCGCAAGCAAGCCGCGGAGACTAAAAGTTTTTAGTTTACACGGTGCGATACGCGCGCGCCTACTGATTACTTCTGCGAGTGACCAGGCACTTACCATTATGTCTGCATCGCGCAACGGGGCTCGCTACAAACTGTCCGGAGTACCCGCATAAAGATGGAGCTGGGGCCTGGTTGCTGGCTGAAAAAACGTTACTTTTTGGGCCGCGGTAACAGAACATGAAGGCATCCCACCGTCTCAACGTAACGCATGGAGATACCACAGGAATCGCATGCAATGCATCAGAAGTCTTGGCAATTAATCTGCAATATAACGACATCTCTCTCACGAATGAGGATTCCTATGACCCAGATAGTCCAACTGGTTTAGGTAGCGAGGAGAGCACCAGGTCAAGCTGATAAAGTTGTGAGTCCCCTTTGATAATCGTCACGTAGCACGAGACTAGGTCTTTGCGTACTGCTAAAGTACATCGGTACCCTAAACCGCACCTCCTTCGAAGTGCGTCATTAAGAGGTAAGAGTGCCCTTCGTTCTGTTGGCGAATATGCGTAAATGGTAGGCTTAGTTACAACATGGCCCTCTGGATCAAGCAACTTGCATTTGTTTGGGCAGCAATGGAGTCTTTACCGTCGCGAATTCATATAGTGTGTATTGGAACGCCCTATGTTAGTCAACGTCCTACCCGGATCGATCAGGCATCAGCACGTAGGGATCCATAGTCTTAGCCTCCAATATACACACCACGGCTCCGACAATAGTGCTATGCCGCGTAGGAGTCTGAGTAGAATGTTCGCACTCAGAGTCGCATAGACTAACGAGTATGTTGGTGACTTTATATGGAAGACGGAGCCAATCTCGCGGGTGTCCCTATGCCGCACAATTCCACATGCTGAGACAGGAACTGAAATACAATCTTTTTCAGCGTGCTGAAGTATTACCACGAACGCGCAATAACTTGAAGACATCCTTATATGTACCCTCCAGTCACCAGTCGGTTCCGTACGGAAATCGGTATCTCCAAGCGCCCGTGCGTGCATGATGTGCTTGTAGCTGCAAAGGCTGGGGCTGAGATAGAGGTCTACAGAAAAGTGCCCCCGCCGCGTTTTAAGCGTCACGCCACCGTCACAACCCTGGTTCAATTCGCTTCAGTTGGAGTGGGCACAGAGGTCGTCGCCCAAGAGCATGAAGTATGAAGACTCTCCGCATCTGTATACTCGTCCTAGTGACGCCATTAAGCGGTCCCAAATAACTGGGTGGTAAAACATATCATTTCACAAGCTGCGATTATTTGGAATCTCCATCCGTGCTTGAGGAGAGGACATAACCACATTACTCGACTGACTTGAATAAGGTGGGGTGTCGGAACGGGACTCTCACCCGGCGGGAGCTGGATCCACGTTTGGAGAACAGACTGACCCATTATCGAAGAGCAACGATAGTTCACGGGGGTCCTGGACTCAGATTTTGTGGGGTGAGAAAAAGTTGCCCATTCGCGACGCGGCGCGTCTAGCACATCTTAGTGCACTGCTAGATAATGGAATGGGAATCTAGTCCGAATTCGCCTACACAGAGCAATTATCGAACGACACGATTCAGCGATCGGAGGATCCACCAGTCGCCATGCTGGAACACGAGAATAGCCCTGCCGACGACGCCAACATGAACGGCAATAAGGGCTATCACACTTCACTAAAGATATTCCCCGTCTTTAGGACTAATTTGAGTTGATAGAAACACGACAACCGGAATAATTAATCGGTAACCCCAATGCCGCCTTTAGCCGGCTGTAATTATTCTGTGTTGGTATACCTGTGATGTCATCCGGTCTTCTCCCACATAAGTCTCAAGAGACAGGCACGACAATAACACCATTTAGCGACGGTTGACATATTCAGAATAGAAGTGCTTGGGGATGGCCGTTCCAGACGTACTAACACTATCAATATTATGGGCGCCTACACGAGTAAACGGACTTGTGCATCGCCCCTGATATAGAGGTAGCTCGACGGACTTTTTGGCCACCCCCATAGGACTCAGATCTTGTCGAACCTAAGTCCGATCACGTCTACCGCCTGAGTACATAGCACTGGCCCCTTTGCCTACACTTTAGCGATCACGCGTCAAAGGAACTGTACCTGACGGCGAGCCAAATCCCCAAGAGCATGAACCTCGACGACAGGCTCGTTCGAGTGGATTGTCCGGTGCGTAGTTGCGGAGCTAGTTTCTCTGGCGGTATTATCTCAAGT
seq00020   AGAATATTGATCAAGCCGTACTAATGATGGCGGAGTACTATTCGCAAGCAAGCCGCGGAGACTAAAAGTTTTTAGTTTACACGGTGCGATACGCGCGCGCCTACTGATTACTTCTGCGAGTGACCAGGCACTTACCATTATGTCTGCATCGCGCAACGGGGCTCGCTACAAACTGTCCGGAGTACCCGCATAAAGATGGAGCTGGGGCCTGGTTGCTGGCTGAAAAAACGTTACTTTTTGGGCCGCGGTAACAGAACATGAAGGCATCCCACCGTCTCAACGTAACGCATGGAGATACCACAGGAATCGCATGCAATGCATCAGAAGTCTTGGCAATTAATCTGCAATATAACGACATCTCTCTCACGAATGAGGATTCCTATGACCCAGATAGTCCAACTGGTTTAGGTAGCGAGGAGAGCACCAGGTCAAGCTGATAAAGTTGTGAGTCCCCTTTGATAATCGTCACGTAGCACGAGACTAGGTCTTTGCGTACTGCTAAAGTACATCGGTACCCTAAACCGCACCTCCTTCGAAGTGCGTCATTAAGAGGTAAGAGTGCCCTTCGTTCTGTTGGCGAATATGCGTAAATGGTAGGCTTAGTTACAACATGGCCCTCTGGATCAAGCAACTTGCATTTGTTTGGGCAGCAATGGAGTCTTTACCGTCGCGAATTCATATAGTGTGTATTGGAACGCCCTATGTTAGTCAACGTCCTACCCGGATCGATCAGGCATCAGCACGTAGGGATCCATAGTCTTAGCCTCCAATATACACACCACGGCTCCGACAATAGTGCTATGCCGCGTAGGAGTCTGAGTAGAATGTTCGCACTCAGAGTCGCATAGACTAACGAGTATGTTGGTGACTTTATATGGAAGACGGAGCCAATCTCGCGGGTGTCCCTATGCCGCACAATTCCACATGCTGAGACAGGAACTGAAATACAATCTTTTTCAGCGTGCTGAAGTATTACCACGAACGCGCAATAACTTGAAGACATCCTTATATGTACCCTCCAGTCACCAGTCGGTTCCGTACGGAAATCGGTATCTCCAAGCGCCCGTGCGTGCATGATGTGCTTGTAGCTGCAAAGGCTGGGGCTGAGATAGAGGTCTACAGAAAAGTGCCCCCGCCGCGTTTTAAGCGTCACGCCACCGTCACAACCCTGGTTCAATTCGCTTCAGTTGGAGTGGGCACAGAGGTCGTCGCCCAAGAGCATGAAGTATGAAGACTCTCCGCATCTGTATACTCGTCCTAGTGACGCCATTAAGCGGTCCCAAATAACTGGGTGGTAAAACATATCATTTCACAAGCTGCGATTATTTGGAATCTCCATCCGTGCTTGAGGAGAGGACATAACCACATTACTCGACTGACTTGAATAAGGTGGGGTGTCGGAACGGGACTCTCACCCGGCGGGAGCTGGATCCACGTTTGGAGAACAGACTGACCCATTATCGAAGAGCAACGATAGTTCACGGGGGTCCTGGACTCAGATTTTGTGGGGTGAGAAAAAGTTGCCCATTCGCCACGCGGCGCGTCTAGCACATCTTAGTGCACTGCTAGATAATGGAATGGGAATCTAGTCCGAATTCGCCTACACAGAGCAATTATCGAACGACACGATTCAGCGATCGGAGGATCCACCAGTCGCCATGCTGGAACACGAGAATAGCCCTGCCGACGACGCCAACATGAACGGCAATAAGGGCTATCACACTTCACTAAAGATATTCCCCGTCTTTAGGACTAATTTGAGTTGATAGAAACACGACAACCGGAATAATTAATCGGTAACCCCAATGCCGCCTTTAGCCGGCTGTAATTATTCTGTGTTGGTATACCTGTGATGTCATCCGGTCTTCTCCCACATAAGTCTCAAGAGACAGGCACGACAATAACACCATTTAGCGACGGTTGACATATTCAGAATAGAAGTGCTTGGGGATGGCCGTTCCAGACGTACTAACACTATCAATATTATGGGCGCCTACACGAGTAAACGGACTTGTGCATCGCCCCTGATATAGAGGTAGCTCGACGGACTTTTTGGCCACCCCCATAGGACTCAGATCTTGTCGAACCTAAGTCCGATCACGTCTACCGCCTGAGTACATAGCACTGGCCCCTTTGCCTACACTTTAGCGATCACGCGTCAAAGGAACTGTACCTGACGGCGAGCCAAATCCCCAAGAGCATGAACCTCGACGACAGGCTCGTTCGAGTGGATTGTCCGGTGCGTAGTTGCGGAGCTAGTTTCTCTGGCGGTATTATCTCAAGT
seq00021   AGAATATTGATCAAGCCGTACTAATGATGGCGGAGTACTATTCGCAAGCAAGCCGCGGAGACTAAAAGTTTTTAGTTTACACGGTGCGATACGCGCGCGCCTACTGATTACTTCTGCGAGTGACCAGGCACTTACCATTATGTCTGCATCGCGCAACGGGGCTCGCTACAAACTGTCCGGAGTACCCGCATAAAGATGGAGCTGGGGCCTGGTTGCTGGCTGAAAAAACGTTACTTTTTGGGCCGCGGTAACAGAACATGAAGGCATCCCACCGTCTCAACGTAACGCATGGAGATACCACAGGAATCGCATGCAATGCATCAGAAGTCTTGGCAATTAATCTGCAATATAACGACATCTCTCTCACGAATGAGGATTCCTATGACCCAGATAGTCCAACTGGTTTAGGTAGCGAGGAGAGCACCAGGTCAAGCTGATAAAGTTGTGAGTCCCCTTTGATAATCGTCACGTAGCACGAGACTAGGTCTTTGCGTACTGCTAAAGTACATCGGTACCCTAAACCGCACCTCCTTCGAAGTGCGTCATTAAGAGGTAAGAGTGCCCTTCGTTCTGTTGGCGAATATGCGTAAATGGTAGGCTTAGTTACAACATGGCCCTCTGGATCAAGCAACTTGCATTTGTTTGGGCAGCAATGGAGTCTTTACCGTCGCGAATTCATATAGTGTGTATTGGAACGCCCTATGTTAGTCAACGTCCTACCCGGATCGATCAGGCATCAGCACGTAGGGATCCATAGTCTTAGCCTCCAATATACACACCACGGCTCCGACAATAGTGCTATGCCGCGTAGGAGTCTGAGTAGAATGTTCGCACTCAGAGTCGCATAGACTAACGAGTATGTTGGTGACTTTATATGGAAGACGGAGCCAATCTCGCGGGTGTCCCTATGCCGCACAATTCCACATGCTGAGACAGGAACTGAAATACAATCTTTTTCAGCGTGCTGAAGTATTACCACGAACGCGCAATAACTTGAAGACATCCTTATATGTACCCTCCAGTCACCAGTCGGTTCCGTACGGAAATCGGTATCTCCAAGCGCCCGTGCGTGCATGATGTGCTTGTAGCTGCAAAGGCTGGGGCTGAGATAGAGGTCTACAGAAAAGTGCCCCCGCCGCGTTTTAAGCGTCACGCCACCGTCACAACCCTGGTTCAATTCGCTTCAGTTGGAGTGGGCACAGAGGTCGTCGCCCAAGAGCATGAAGTATGAAGACTCTCCGCATCTGTATACTCGTCCTAGTGACGCCATTAAGCGGTCCCAAATAACTGGGTGGTAAAACATATCATTTCACAAGCTGCGATTATTTGGAATCTCCATCCGTGCTTGAGGAGAGGACATAACCACATTACTCGACTGACTTGAATAAGGTGGGGTGTCGGAACGGGACTCTCACCCGGCGGGAGCTGGATCCACGTTTGGAGAACAGACTGACCCATTATCGAAGAGCAACGATAGTTCACGGGGGTCCTGGACTCAGATTTTGTGGGGTGAGAAAAAGTTGCCCATTCGCGACGCGGCGCGTCTAGCACATCTTAGTGCACTGCTAGATAATGGAATGGGAATCTAGTCCGAATTCGCCTACACAGAGCAATTATCGAACGACACGATTCAGCGATCGGAGGATCCACCAGTCGCCATGCTGGAACACGAGAATAGCCCTGCCGACGACGCCAACATGAACGGCAATAAGGGCTATCACACTTCACTAAAGATATTCCCCGTCTTTAGGACTAATTTGAGTTGATAGAAACACGACAACCGGAATAATTAATCGGTAACCCCAATGCCGCCTTTAGCCGGCTGTAATTATTCTGTGTTGGTATACCTGTGATGTCATCCGGTCTTCTCCCACATAAGTCTCAAGAGACAGGCACGACAATAACACCATTTAGCGACGGTTGACATATTCAGAATAGAAGTGCTTGGGGATGGCCGTTCCAGACGTACTAACACTATCAATATTATGGGCGCCTACACGAGTAAACGGACTTGTGCATCGCCCCTGATATAGAGGTAGCTCGACGGACTTTTTGGCCACCCCCATAGGACTCAGATCTTGTCGAACCTAAGTCCGATCACGTCTACCGCCTGAGTACATAGCACTGGCCCCTTTGCCTACACTTTAGCGATCACGCGTCAAAGGAACTGTACCTGACGGCGAGCCAAATCCCCAAGAGCATGAACCTCGACGACAGGCTCGTTCGAGTGGATTGTCCGGTGCGTAGTTGCGGAGCTAGTTTCTCTGGCGGTATTATCTCAAGT
seq00022   AGAATATTGATCAAGCCGTACTAATGATGGCGGAGTACTATTCGCAAGCAAGCCGCGGAGACTAAAAGTTTTTAGTTTACACGGTGCGATACGCGCGCGCCTACTGATTACTTCTGCGAGTGACCAGGCACTTACCATTATGTCTGCATCGCGCAACGGGGCTCGCTACAAACTGTCCGGAGTACCCGCATAAAGATGGAGCTGGGGCCTGGTTGCTGGCTGAAAAAACGTTACTTTTTGGGCCGCGGTAACAGAACATGAAGGCATCCCACCGTCTCAACGTAACGCATGGAGATACCACAGGAATCGCATGCAATGCATCAGAAGTCTTGGCAATTAATCTGCAATATAACGACATCTCTCTCACGAATGAGGATTCCTATGACCCAGATAGTCCAACTGGTTTAGGTAGCGAGGAGAGCACCAGGTCAAGCTGATAAAGTTGTGAGTCCCCTTTGATAATGGTCACGTAGCACGAGACTAGGTCTTTGCGTACTGCTAAAGTACATCGGTACCCTAAACCGCACCTCCTTCGAAGTGCGTCATTAAGAGGTAAGAGTGCCCTTCGTTCTGTTGGCGAATATGCGTAAATGGTAGGCTTAGTTACAACATGGCCCTCTGGATCAAGCAACTTGCATTTGTTTGGGCAGCAATGGAGTCTTTACCGTCGCGAATTCATATAGTGTGTATTGGAACGCCCTATGTTAGTCAACGTCCTACCCGGATCGATCAGGCATCAGCACGTAGGGATCCATAGTCTTAGCCTCCAATATACACACCACGGCTCCGACAATAGTGCTATGCCGCGTAGGAGTCTGAGTAGAATGTTCGCACTCAGAGTCGCATAGACTAACGAGTATGTTGGTGACTTTATATGGAAGACGGAGCCAATCTCGCGGGTGTCCCTATGCCGCACAATTCCACATGCTGAGACAGGAACTGAAATACAATCTTTTTCAGCGTGCTGAAGTATTACCACGAACGCGCAATAACTTGAAGACATCCTTATATGTACCCTCCAGTCACCAGTCGGTTCCGTACGGAAATCGGTATCTCCAAGCGCCCGTGCGTGCATGATGTGCTTGTAGCTGCAAAGGCTGGGGCTGAGATAGAGGTCTACAGAAAAGTGCCCCCGCCGCGTTTTAAGCGTCACGCCACCGTCACAACCCTGGTTCAATTCGCTTCAGTTGGAGTGGGCACAGAGGTCGTCGCCCAAGAGCATGAAGTATGAAGACTCTCCGCATCTGTATACTCGTCCTAGTGACGCCATTAAGCGGTCCCAAATAACTGGGTGGTAAAACATATCATTTCACAAGCTGCGATTATTTGGAATCTCCATCCGTGCTTGAGGAGAGGACATAACCACATTACTCGACTGACTTGAATAAGGTGGGGTGTCGGAACGGGACTCTCACCCGGCGGGAGCTGGATCCACGTTTGGAGAACAGACTGACCCATTATCGAAGAGCAACGATAGTTCACGGGGGTCCTGGACTCAGATTTTGTGGGGTGAGAAAAAGTTGCCCATTCGCGACGCGGCGCGTCTAGCACATCTTAGTGCACTGCTAGATAATGGAATGGGAATCTAGTCCGAATTCGCCTACACAGAGCAATTATCGAACGACACGATTCAGCGATCGGAGGATCCACCAGTCGCCATGCTGGAACACGAGAATAGCCCTGCCGACGACGCCAACATGAACGGCAATAAGGGCTATCACACTTCACTAAAGATATTCCCCGTCTTTAGGACTAATTTGAGTTGATAGAAACACGACAACCGGAATAATTAATCGGTAACCCCAATGCCGCCTTTAGCCGGCTGTAATTATTCTGTGTTGGTATACCTGTGATGTCATCCGGTCTTCTCCCACATAAGTCTCAAGAGACAGGCACGACAATAACACCATTTAGCGACGGTTGACATATTCAGAATAGAAGTGCTTGGGGATGGCCGTTCCAGACGTACTAACACTATCAATATTATGGGCGCCTACACGAGTAAACGGAGTTGTGCATCGCCCCTGATATAGAGGTAGCTCGACGGACTTTTTGGCCACCCCCATAGGACTCAGATCTTGTCGAACCTAAGTCCGATCACGTCTACCGCCTGAGTACATAGCACTGGCCCCTTTGCCTACACTTTAGCGATCACGCGTCAAAGGAACTGTACCTGACGGCGAGCCAAATCCCCAAGAGCATGAACCTCGACGACAGGCTCGTTCGAGTGGATTGTCCGGTGCGTAGTTGCGGAGCTAGTTTCTCTGGCGGTATTATCTCAAGT
seq00023   AGAATATTGATCAAGCCGTACTAATGATGGCGGAGTACTATTCGCAAGCAAGCCGCGGAGACTAAAAGTTTTTAGTTTACACGGTGCGATACGCGCGCGCCTACTGATTACTTCTGCGAGTGACCAGGCACTTACCATTATGTCTGCATCGCGCAACGGGGCTCGCTACAAACTGTCCGGAGTACCCGCATAAAGATGGAGCTGGGGCCTGGTTGCTGGCTGAAAAAACGTTACTTTTTGGGCCGCGGTAACAGAACATGAAGGCATCCCACCGTCTCAACGTAACGCATGGAGATACCACAGGAATCGCATGCAATGCATCAGAAGTCTTGGCAATTAATCTGCAATATAACGACATCTCTCTCACGAATGAGGATTCCTATGACCCAGATAGTCCAACTGGTTTAGGTAGCGAGGAGAGCACCAGGTCAAGCTGATAAAGTTGTGAGTCCCCTTTGATAATCGTCACGTAGCACGAGACTAGGTCTTTGCGTACTGCTAAAGTACATCGGTACCCTAAACCGCACCTCCTTCGAAGTGCGTCATTAAGAGGTAAGAGTGCCCTTCGTTCTGTTGGCGAATATGCGTAAATGGTAGGCTTAGTTACAACATGGCCCTCTGGATCAAGCAACTTGCATTTGTTTGGGCAGCAATGGAGTCTTTACCGTCGCGAATTCATATAGTGTGTATTGGAACGCCCTATGTTAGTCAACGTCCTACCCGGATCGATCAGGCATCAGCACGTAGGGATCCATAGTCTTAGCCTCCAATATACACACCACGGCTCCGACAATAGTGCTATGCCGCGTAGGAGTCTGAGTAGAATGTTCGCACTCAGAGTCGCATAGACTAACGAGTATGTTGGTGACTTTATATGGAAGACGGAGCCAATCTCGCGGGTGTCCCTATGCCGCACAATTCCACATGCTGAGACAGGAACTGAAATACAATCTTTTTCAGCGTGCTGAAGTATTACCACGAACGCGCAATAACTTGAAGACATCCTTATATGTACCCTCCAGTCACCAGTCGGTTCCGTACGGAAATCGGTATCTCCAAGCGCCCGTGCGTGCATGATGTGCTTGTAGCTGCAAAGGCTGGGGCTGAGATAGAGGTCTACAGAAAAGTGCCCCCGCCGCGTTTTAAGCGTCACGCCACCGTCACAACCCTGGTTCAATTCGCTTCAGTTGGAGTGGGCACAGAGGTCGTCGCCCAAGAGCATGAAGTATGAAGACTCTCCGCATCTGTATACTCGTCCTAGTGACGCCATTAAGCGGTCCCAAATAACTGGGTGGTAAAACATATCATTTCACAAGCTGCGATTATTTGGAATCTCCATCCGTGCTTGAGGAGAGGACATAACCACATTACTCGACTGACTTGAATAAGGTGGGGTGTCGGAACGGGACTCTCACCCGGCGGGAGCTGGATCCACGTTTGGAGAACAGACTGACCCATTATCGAAGAGCAACGATAGTTCACGGGGGTCCTGGACTCAGATTTTGTGGGGTGAGAAAAAGTTGCCCATTCGCGACGCGGCGCGTCTAGCACATCTTAGTGCACTGCTAGATAATGGAATGGGAATCTAGTCCGAATTCGCCTACACAGAGCAATTATCGAACGACACGATTCAGCGATCGGAGGATCCACCAGTCGCCATGCTGGAACACGAGAATAGCCCTGCCGACGACGCCAACATGAACGGCAATAAGGGCTATCACACTTCACTAAAGATATTCCCCGTCTTTAGGACTAATTTGAGTTGATAGAAACACGACAACCGGAATAATTAATCGGTAACCCCAATGCCGCCTTTAGCCGGCTGTAATTATTCTGTGTTGGTATACCTGTGATGTCATCCGGTCTTCTCCCACATAAGTCTCAAGAGACAGGCACGACAATAACACCATTTAGCGACGGTTGACATATTCAGAATAGAAGTGCTTGGGGATGGCCGTTCCAGACGTACTAACACTATCAATATTATGGGCGCCTACACGAGTAAACGGACTTGTGCATCGCCCCTGATATAGAGGTAGCTCGACGGACTTTTTGGCCACCCCCATAGGACTCAGATCTTGTCGAACCTAAGTCCGATCACGTCTACCGCCTGAGTACATAGCACTGGCCCCTTTGCCTACACTTTAGCGATCACGCGTCAAAGGAACTGTACCTGACGGCGAGCCAAATCCCCAAGAGCATGAACCTCGACGACAGGCTCGTTCGAGTGGATTGTCCGGTGCGTAGTTGCGGAGCTAGTTTCTCTGGCGGTATTATCTCAAGT
seq00024   AGAATATTGATCAAGCCGTACTAATGATGGCGGAGTACTATTCGCAAGCAAGCCGCGGAGACTAAAAGTTTTTAGTTTACACGGTGCGATACGCGCGCGCCTACTGATTACTTCTGCGAGTGACCAGGCACTTACCATTATGTCTGCATCGCGCAACGGGGCTCGCTACAAACTGTCCGGAGTACCCGCATAAAGATGGAGCTGGGGCCTGGTTGCTGGCTGAAAAAACGTTACTTTTTGGTCCGCGGTAACAGAACATGAAGGCATCCCACCGTCTCAACGTAACGCATGGAGATACCACAGGAATCGCATGCAATGCATCAGAAGTCTTGGCAATTAATCTGCAATATAACGACATCTCTCTCACGAATGAGGATTCCTATGACCCAGATAGTCCAACTGGTTTAGGTAGCGAGGAGAGCACCAGGTCAAGCTGATAAAGTTGTGAGTCCCCTTTGATAATCGTCACGTAGCACGAGACTAGGTCTTTGCGTACTGCTAAAGTACATCGGTACCCTAAACCGCACCTCCTTCGAAGTGCGTCATTAAGAGGTAAGAGTGCCCTTCGTTCTGTTGGCGAATATGCGTAAATGGTAGGCTTAGTTACAACATGGCCCTCTGGATCAAGCAACTTGCATTTGTTTGGGCAGCAATGGAGTCTTTACCGTCGCGAATTCATATAGTGTGTATTGGAACGCCCTATGTTAGTCAACGTCCTACCCGGATCGATCAGGCATCAGCACGTAGGGATCCATAGTCTTAGCCTCCAATATACACACCACGGCTCCGACAATAGTGCTATGCCGCGTAGGAGTCTGAGTAGAATGTTCGCACTCAGAGTCGCATAGACTAACGAGTATGTTGGTGACTTTATATGGAAGACGGAGCCAATCTCGCGGGTGTCCCTATGCCGCACAATTCCACATGCTGAGACAGGAACTGAAATACAATCTTTTTCAGCGTGCTGAAGTATTACCACGAACGCGCAATAACTTGAAGACATCCTTATATGTACCCTCCAGTCACCAGTCGGTTCCGTACGGAAATCGGTATCTCCAAGCGCCCGTGCGTGCATGATGTGCTTGTAGCTGCAAAGGCTGGGGCTGAGATAGAGGTCTACAGAAAAGTGCCCCCGCCGCGTTTTAAGCGTCACGCCACCGTCACAACCCTGGTTCAATTCGCTTCAGTTGGAGTGGGCACAGAGGTCGTCGCCCAAGAGCATGAAGTATGAAGACTCTCCGCATCTGTATACTCGTCCTAGTGACGCCATTAAGCGGTCCCAAATAACTGGGTGGTAAAACATATCATTTCACAAGCTGCGATTATTTGGAATCTCCATCCGTGCTTGAGGAGAGGACATAACCACATTACTCGACTGACTTGAATAAGGTGGGGTGTCGGAACGGGACTCTCACCCGGCGGGAGCTGGATCCACGTTTGGAGAACAGACTGACCCATTATCGAAGAGCAACGATAGTTCACGGGGGTCCTGGACTCAGATTTTGTGGGGTGAGAAAAAGTTGCCCATTCGCGACGCGGCGCGTCTAGCACATCTTAGTGCACTGCTAGATAATGGAATGGGAATCTAGTCCGAATTCGCCTACACAGAGCAATTATCGAACGACACGATTCAGCGATCGGAGGATCCACCAGTCGCCATGCTGGAACACGAGAATAGCCCTGCCGACGACGCCAACATGAACGGCAATAAGGGCTATCACACTTCACTAAAGATATTCCCCGTCTTTAGGACTAATTTGAGTTGATAGAAACACGACAACCGGAATAATTAATCGGTAACCCCAATGCCGCCTTTAGCCGGCTGTAATTATTCTGTGTTGGTATACCTGTGATGTCATCCGGTCTTCTCCCACATAAGTCTCAAGAGACAGGCACGACAATAACACCATTTAGCGACGGTTGACATATTCAGAATAGAAGTGCTTGGGGATGGCCGTTCCAGACGTACTAACACTATCAATATTATGGGCGCCTACACGAGTAAACGGACTTGTGCATCGCCCCTGATATAGAGGTAGCTCGACGGACTTTTTGGCCACCCCCATAGGACTCAGATCTTGTCGAACCTAAGTCCGATCACGTCTACCGCCTGAGTACATAGCACTGGCCCCTTTGCCTACACTTTAGCGATCACGCGTCAAAGGAACTGTACCTGACGGCGAGCCAAATCCCCAAGAGCATGAACCTCGACGACAGGCTCGTTCGAGTGGATTGTCCGGTGCGTAGTTGCGGAGCTAGTTTCTCTGGCGGTATTATCTCAAGT
seq00025   AGAATATTGATCAAGCCGTACTAATGATGGCGGAGTACTATTCGCAAGCAAGCCGCGGAGACTAAAAGTTTTTAGTTTACACGGTGCGATACGCGCGCGCCTACTGATTACTTCTGCGAGTGACCAGGCACTTACCATTATGTCTGCATCGCGCAACGGGGCTCGCTACAAACTGTCCGGAGTACCCGCATAAAGATGGAGCTGGGGCCTGGTTGCTGGCTGAAAAAACGTTACTTTTTGGTCCGCGGTAACAGAACATGAAGGCATCCCACCGTCTCAACGTAACGCATGGAGATACCACAGGAATCGCATGCAATGCATCAGAAGTCTTGGCAATTAATCTGCAATATAACGACATCTCTCTCACGAATGAGGATTCCTATGACCCAGATAGTCCAACTGGTTTAGGTAGCGAGGAGAGCACCAGGTCAAGCTGATAAAGTTGTGAGTCCCCTTTGATAATCGTCACGTAGCACGAGACTAGGTCTTTGCGTACTGCTAAAGTACATCGGTACCCTAAACCGCACCTCCTTCGAAGTGCGTCATTAAGAGGTAAGAGTGCCCTTCGTTCTGTTGGCGAATATGCGTAAATGGTAGGCTTAGTTACAACATGGCCCTCTGGATCAAGCAACTTGCATTTGTTTGGGCAGCAATGGAGTCTTTACCGTCGCGAATTCATATAGTGTGTATTGGAACGCCCTATGTTAGTCAACGTCCTACCCGGATCGATCAGGCATCAGCACGTAGGGATCCATAGTCTTAGCCTCCAATATACACACCACGGCTCCGACAATAGTGCTATGCCGCGTAGGAGTCTGAGTAGAATGTTCGCACTCAGAGTCGCATAGACTAACGAGTATGTTGGTGACTTTATATGGAAGACGGAGCCAATCTCGCGGGTGTCCCTATGCCGCACAATTCCACATGCTGAGACAGGAACTGAAATACAATCTTTTTCAGCGTGCTGAAGTATTACCACGAACGCGCAATAACTTGAAGACATCCTTATATGTACCCTCCAGTCACCAGTCGGTTCCGTACGGAAATCGGTATCTCCAAGCGCCCGTGCGTGCATGATGTGCTTGTAGCTGCAAAGGCTGGGGCTGAGATAGAGGTCTACAGAAAAGTGCCCCCGCCGCGTTTTAAGCGTCACGCCACCGTCACAACCCTGGTTCAATTCGCTTCAGTTGGAGTGGGCACAGAGGTCGTCGCCCAAGAGCATGAAGTATGAAGACTCTCCGCATCTGTATACTCGTCCTAGTGACGCCATTAAGCGGTCCCAAATAACTGGGTGGTAAAACATATCATTTCACAAGCTGCGATTATTTGGAATCTCCATCCGTGCTTGAGGAGAGGACATAACCACATTACTCGACTGACTTGAATAAGGTGGGGTGTCGGAACGGGACTCTCACCCGGCGGGAGCTGGATCCACGTTTGGAGAACAGACTGACCCATTATCGAAGAGCAACGATAGTTCACGGGGGTCCTGGACTCAGATTTTGTGGGGTGAGAAAAAGTTGCCCATTCGCGACGCGGCGCGTCTAGCACATCTTAGTGCACTGCTAGATAATGGAATGGGAATCTAGTCCGAATTCGCCTACACAGAGCAATTATCGAACGACACGATTCAGCGATCGGAGGATCCACCAGTCGCCATGCTGGAACACGAGAATAGCCCTGCCGACGACGCCAACATGAACGGCAATAAGGGCTATCACACTTCACTAAAGATATTCCCCGTCTTTAGGACTAATTTGAGTTGATAGAAACACGACAACCGGAATAATTAATCGGTAACCCCAATGCCGCCTTTAGCCGGCTGTAATTATTCTGTGTTGGTATACCTGTGATGTCATCCGGTCTTCTCCCACATAAGTCTCAAGAGACAGGCACGACAATAACACCATTTAGCGACGGTTGACATATTCAGAATAGAAGTGCTTGGGGATGGCCGTTCCAGACGTACTAACACTATCAATATTATGGGCGCCTACACGAGTAAACGGACTTGTGCATCGCCCCTGATATAGAGGTAGCTCGACGGACTTTTTGGCCACCCCCATAGGACTCAGATCTTGTCGAACCTAAGTCCGATCACGTCTACCGCCTGAGTACATAGCACTGGCCCCTTTGCCTACACTTTAGCGATCACGCGTCAAAGGAACTGTACCTGACGGCGAGCCAAATCCCCAAGAGCATGAACCTCGACGACAGGCTCGTTCGAGTGGATTGTCCGGTGCGTAGTTGCGGAGCTAGTTTCTCTGGCGGTATTATCTCAAGT
seq00026   AGAATATTGATCAAGCCGTACTAATGATGGCGGAGTACTATTCGCAAGCAAGCCGCGGAGACTAAAAGTTTTTAGTTTACACGGTGCGATACGCGCGCGCCTACTGATTACTTCTGCGAGTGACCAGGCACTTACCATTATGTCTGCATCGCGCAACGGGGCTCGCTACAAACTGTCCGGAGTACCCGCATAAAGATGGAGCTGGGGCCTGGTTGCTGGCTGAAAAAACGTTACTTTTTGGGCCGCGGTAACAGAACATGAAGGCATCCCACCGTCTCAACGTAACGCATGGAGATACCACAGGAATCGCATGCAATGCATCAGAAGTCTTGGCAATTAATCTGCAATATAACGACATCTCTCTCACGAATGAGGATTCCTATGACCCAGATAGTCCAACTGGTTTAGGTAGCGAGGAGAGCACCAGGTCAAGCTGATAAAGTTGTGAGTCCCCTTTGATAATCGTCACGTAGCACGAGACTAGGTCTTTGCGTACTGCTAAAGTACATCGGTACCCTAAACCGCACCTCCTTCGAAGTGCGTCATTAAGAGGTAAGAGTGCCCTTCGTTCTGTTGGCGAATATGCGTAAATGGTAGGCTTAGTTACAACATGGCCCTCTGGATCAAGCAACTTGCATTTGTTTGGGCAGCAATGGAGTCTTTACCGTCGCGAATTCATATAGTGTGTATTGGAACGCCCTATGTTAGTCAACGTCCTACCCGGATCGATCAGGCATCAGCACGTAGGGATCCATAGTCTTAGCCTCCAATATACACACCACGGCTCCGACAATAGTGCTATGCCGCGTAGGAGTCTGAGTAGAATGTTCGCACTCAGAGTCGCATAGACTAACGAGTATGTTGGTGACTTTATATGGAAGACGGAGCCAATCTCGCGGGTGTCCCTATGCCGCACAATTCCACATGCTGAGACAGGAACTGAAATACAATCTTTTTCAGCGTGCTGAAGTATTACCACGAACGCGCAATAACTTGAAGACATCCTTATATGTACCCTCCAGTCACCAGTCGGTTCCGTACGGAAATCGGTATCTCCAAGCGCCCGTGCGTGCATGATGTGCTTGTAGCTGCAAAGGCTGGGGCTGAGATAGAGGTCTACAGAAAAGTGCCCCCGCCGCGTTTTAAGCGTCACGCCACCGTCACAACCCTGGTTCAATTCGCTTCAGTTGGAGTGGGCACAGAGGTCGTCGCCCAAGAGCATGAAGTATGAAGACTCTCCGCATCTGTATACTCGTCCTAGTGACGCCATTAAGCGGTCCCAAATAACTGGGTGGTAAAACATATCATTTCACAAGCTGCGATTATTTGGAATCTCCATCCGTGCTTGAGGAGAGGACATAACCACATTACTCGACTGACTTGAATAAGGTGGGGTGTCGGAACGGGACTCTCACCCGGCGGGAGCTGGATCCACGTTTGGAGAACAGACTGACCCATTATCGAAGAGCAACGATAGTTCACGGGGGTCCTGGACTCAGATTTTGTGGGGTGAGAAAAAGTTGCCCATTCGCGACGCGGCGCGTCTAGCACATCTTAGTGCACTGCTAGATAATGGAATGGGAATCTAGTCCGAATTCGCCTACACAGAGCAATTATCGAACGACACGATTCAGCGATCGGAGGATCCACCAGTCGCCATGCTGGAACACGAGAATAGCCCTGCCGACGACGCCAACATGAACGGCAATAAGGGCTATCACACTTCACTAAAGATATTCCCCGTCTTTAGGACTAATTTGAGTTGATAGAAACACGACAACCGGAATAATTAATCGGTAACCCCAATGCCGCCTTTAGCCGGCTGTAATTATTCTGTGTTGGTATACCTGTGATGTCATCCGGTCTTCTCCCACATAAGTCTCAAGAGACAGGCACGACAATAACACCATTTAGCGACGGTTGACATATTCAGAATAGAAGTGCTTGGGGATGGCCGTTCCAGACGTACTAACACTATCAATATTATGGGCGCCTACACGAGTAAACGGACTTGTGCATCGCCCCTGATATAGAGGTAGCTCGACGGACTTTTTGGCCACCCCCATAGGACTCAGATCTTGTCGAACCTAAGTCCGATCACGTCTACCGCCTGAGTACATAGCACTGGCCCCTTTGCCTACACTTTAGCGATCACGCGTCAAAGGAACTGTACCTGACGGCGAGCCAAATCCCCAAGAGCATGAACCTCGACGACAGGCTCGTTCGAGTGGATTGTCCGGTGCGTAGTTGCGGAGCTAGTTTCTCTGGCGGTATTATCTCAAGT
seq00027   AGAATATTGATCAAGCCGTACTAATGATGGCGGAGTACTATTCGCAAGCAAGCCGCGGAGACTAAAAGTTTTTAGTTTACACGGTGCGATACGCGCGCGCCTACTGATTACTTCTGCGAGTGACCAGGCACTTACCATTATGTCTGCATCGCGCAACGGGGCTCGCTACAAACTGTCCGGAGTACCCGCATAAAGATGGAGCTGGGGCCTGGTTGCTGGCTGAAAAAACGTTACTTTTTGGGCCGCGGTAACAGAACATGAAGGCATCCCACCGTCTCAACGTAACGCATGGAGATACCACAGGAATCGCATGCAATGCATCAGAAGTCTTGGCAATTAATCTGCAATATAACGACATCTCTCTCACGAATGAGGATTCCTATGACCCAGATAGTCCAACTGGTTTAGGTAGCGAGGAGAGCACCAGGTCAAGCTGATAAAGTTGTGAGTCCCCTTTGATAATGGTCACGTAGCACGAGACTAGGTCTTTGCGTACTGCTAAAGTACATCGGTACCCTAAACCGCACCTCCTTCGAAGTGCGTCATTAAGAGGTAAGAGTGCCCTTCGTTCTGTTGGCGAATATGCGTAAATGGTAGGCTTAGTTACAACATGGCCCTCTGGATCAAGCAACTTGCATTTGTTTGGGCAGCAATGGAGTCTTTACCGTCGCGAATTCATATAGTGTGTATTGGAACGCCCTATGTTAGTCAACGTCCTACCCGGATCGATCAGGCATCAGCACGTAGGGATCCATAGTCTTAGCCTCCAATATACACACCACGGCTCCGACAATAGTGCTATGCCGCGTAGGAGTCTGAGTAGAATGTTCGCACTCAGAGTCGCATAGACTAACGAGTATGTTGGTGACTTTATATGGAAGACGGAGCCAATCTCGCGGGTGTCCCTATGCCGCACAATTCCACATGCTGAGACAGGAACTGAAATACAATCTTTTTCAGCGTGCTGAAGTATTACCACGAACGCGCAATAACTTGAAGACATCCTTATATGTACCCTCCAGTCACCAGTCGGTTCCGTACGGAAATCGGTATCTCCAAGCGCCCGTGCGTGCATGATGTGCTTGTAGCTGCAAAGGCTGGGGCTGAGATAGAGGTCTACAGAAAAGTGCCCCCGCCGCGTTTTAAGCGTCACGCCACCGTCACAACCCTGGTTCAATTCGCTTCAGTTGGAGTGGGCACAGAGGTCGTCGCCCAAGAGCATGAAGTATGAAGACTCTCCGCATCTGTATACTCGTCCTAGTGACGCCATTAAGCGGTCCCAAATAACTGGGTGGTAAAACATATCATTTCACAAGCTGCGATTATTTGGAATCTCCATCCGTGCTTGAGGAGAGGACATAACCACATTACTCGACTGACTTGAATAAGGTGGGGTGTCGGAACGGGACTCTCACCCGGCGGGAGCTGGATCCACGTTTGGAGAACAGACTGACCCATTATCGAAGAGCAACGATAGTTCACGGGGGTCCTGGACTCAGATTTTGTGGGGTGAGAAAAAGTTGCCCATTCGCGACGCGGCGCGTCTAGCACATCTTAGTGCACTGCTAGATAATGGAATGGGAATCTAGTCCGAATTCGCCTACACAGAGCAATTATCGAACGACACGATTCAGCGATCGGAGGATCCACCAGTCGCCATGCTGGAACACGAGAATAGCCCTGCCGACGACGCCAACATGAACGGCAATAAGGGCTATCACACTTCACTAAAGATATTCCCCGTCTTTAGGACTAATTTGAGTTGATAGAAACACGACAACCGGAATAATTAATCGGTAACCCCAATGCCGCCTTTAGCCGGCTGTAATTATTCTGTGTTGGTATACCTGTGATGTCATCCGGTCTTCTCCCACATAAGTCTCAAGAGACAGGCACGACAATAACACCATTTAGCGACGGTTGACATATTCAGAATAGAAGTGCTTGGGGATGGCCGTTCCAGACGTACTAACACTATCAATATTATGGGCGCCTACACGAGTAAACGGAGTTGTGCATCGCCCCTGATATAGAGGTAGCTCGACGGACTTTTTGGCCACCCCCATAGGACTCAGATCTTGTCGAACCTAAGTCCGATCACGTCTACCGCCTGAGTACATAGCACTGGCCCCTTTGCCTACACTTTAGCGATCACGCGTCAAAGGAACTGTACCTGACGGCGAGCCAAATCCCCAAGAGCATGAACCTCGACGACAGGCTCGTTCGAGTGGATTGTCCGGTGCGTAGTTGCGGAGCTAGTTTCTCTGGCGGTATTATCTCAAGT
seq00028   AGAATATTGATCAAGCCGTACTAATGATGGCGGAGTACTATTCGCAAGCAAGCCGCGGAGACTAAAAGTTTTTAGTTTACACGGTGCGATACGCGCGCGCCTACTGATTACTTCTGCGAGTGACCAGGCACTTACCATTATGTCTGCATCGCGCAACGGGGCTCGCTACAAACTGTCCGGAGTACCCGCATAAAGATGGAGCTGGGGCCTGGTTGCTGGCTGAAAAAACGTTACTTTTTGGTCCGCGGTAACAGAACATGAAGGCATCCCACCGTCTCAACGTAACGCATGGAGATACCACAGGAATCGCATGCAATGCATCAGAAGTCTTGGCAATTAATCTGCAATATAACGACATCTCTCTCACGAATGAGGATTCCTATGACCCAGATAGTCCAACTGGTTTAGGTAGCGAGGAGAGCACCAGGTCAAGCTGATAAAGTTGTGAGTCCCCTTTGATAATCGTCACGTAGCACGAGACTAGGTCTTTGCGTACTGCTAAAGTACATCGGTACCCTAAACCGCACCTCCTTCGAAGTGCGTCATTAAGAGGTAAGAGTGCCCTTCGTTCTGTTGGCGAATATGCGTAAATGGTAGGCTTAGTTACAACATGGCCCTCTGGATCAAGCAACTTGCATTTGTTTGGGCAGCAATGGAGTCTTTACCGTCGCGAATTCATATAGTGTGTATTGGAACGCCCTATGTTAGTCAACGTCCTACCCGGATCGATCAGGCATCAGCACGTAGGGATCCATAGTCTTAGCCTCCAATATACACACCACGGCTCCGACAATAGTGCTATGCCGCGTAGGAGTCTGAGTAGAATGTTCGCACTCAGAGTCGCATAGACTAACGAGTATGTTGGTGACTTTATATGGAAGACGGAGCCAATCTCGCGGGTGTCCCTATGCCGCACAATTCCACATGCTGAGACAGGAACTGAAATACAATCTTTTTCAGCGTGCTGAAGTATTACCACGAACGCGCAATAACTTGAAGACATCCTTATATGTACCCTCCAGTCACCAGTCGGTTCCGTACGGAAATCGGTATCTCCAAGCGCCCGTGCGTGCATGATGTGCTTGTAGCTGCAAAGGCTGGGGCTGAGATAGAGGTCTACAGAAAAGTGCCCCCGCCGCGTTTTAAGCGTCACGCCACCGTCACAACCCTGGTTCAATTCGCTTCAGTTGGAGTGGGCACAGAGGTCGTCGCCCAAGAGCATGAAGTATGAAGACTCTCCGCATCTGTATACTCGTCCTAGTGACGCCATTAAGCGGTCCCAAATAACTGGGTGGTAAAACATATCATTTCACAAGCTGCGATTATTTGGAATCTCCATCCGTGCTTGAGGAGAGGACATAACCACATTACTCGACTGACTTGAATAAGGTGGGGTGTCGGAACGGGACTCTCACCCGGCGGGAGCTGGATCCACGTTTGGAGAACAGACTGACCCATTATCGAAGAGCAACGATAGTTCACGGGGGTCCTGGACTCAGATTTTGTGGGGTGAGAAAAAGTTGCCCATTCGCGACGCGGCGCGTCTAGCACATCTTAGTGCACTGCTAGATAATGGAATGGGAATCTAGTCCGAATTCGCCTACACAGAGCAATTATCGAACGACACGATTCAGCGATCGGAGGATCCACCAGTCGCCATGCTGGAACACGAGAATAGCCCTGCCGACGACGCCAACATGAACGGCAATAAGGGCTATCACACTTCACTAAAGATATTCCCCGTCTTTAGGACTAATTTGAGTTGATAGAAACACGACAACCGGAATAATTAATCGGTAACCCCAATGCCGCCTTTAGCCGGCTGTAATTATTCTGTGTTGGTATACCTGTGATGTCATCCGGTCTTCTCCCACATAAGTCTCAAGAGACAGGCACGACAATAACACCATTTAGCGACGGTTGACATATTCAGAATAGAAGTGCTTGGGGATGGCCGTTCCAGACGTACTAACACTATCAATATTATGGGCGCCTACACGAGTAAACGGACTTGTGCATCGCCCCTGATATAGAGGTAGCTCGACGGACTTTTTGGCCACCCCCATAGGACTCAGATCTTGTCGAACCTAAGTCCGATCACGTCTACCGCCTGAGTACATAGCACTGGCCCCTTTGCCTACACTTTAGCGATCACGCGTCAAAGGAACTGTACCTGACGGCGAGCCAAATCCCCAAGAGCATGAACCTCGACGACAGGCTCGTTCGAGTGGATTGTCCGGTGCGTAGTTGCGGAGCTAGTTTCTCTGGCGGTATTATCTCAAGT
seq00029   AGAATATTGATCAAGCCGTACTAATGATGGCGGAGTACTATTCGCAAGCAAGCCGCGGAGACTAAAAGTTTTTAGTTTACACGGTGCGATACGCGCGCGCCTACTGATTACTTCTGCGAGTGACCAGGCACTTACCATTATGTCTGCATCGCGCAACGGGGCTCGCTACAAACTGTCCGGAGTACCCGCATAAAGATGGAGCTGGGGCCTGGTTGCTGGCTGAAAAAACGTTACTTTTTGGGCCGCGGTAACAGAACATGAAGGCATCCCACCGTCTCAACGTAACGCATGGAGATACCACAGGAATCGCATGCAATGCATCAGAAGTCTTGGCAATTAATCTGCAATATAACGACATCTCTCTCACGAATGAGGATTCCTATGACCCAGATAGTCCAACTGGTTTAGGTAGCGAGGAGAGCACCAGGTCAAGCTGATAAAGTTGTGAGTCCCCTTTGATAATCGTCACGTAGCACGAGACTAGGTCTTTGCGTACTGCTAAAGTACATCGGTACCCTAAACCGCACCTCCTTCGAAGTGCGTCATTAAGAGGTAAGAGTGCCCTTCGTTCTGTTGGCGAATATGCGTAAATGGTAGGCTTAGTTACAACATGGCCCTCTGGATCAAGCAACTTGCATTTGTTTGGGCAGCAATGGAGTCTTTACCGTCGCGAATTCATATAGTGTGTATTGGAACGCCCTATGTTAGTCAACGTCCTACCCGGATCGATCAGGCATCAGCACGTAGGGATCCATAGTCTTAGCCTCCAATATACACACCACGGCTCCGACAATAGTGCTATGCCGCGTAGGAGTCTGAGTAGAATGTTCGCACTCAGAGTCGCATAGACTAACGAGTATGTTGGTGACTTTATATGGAAGACGGAGCCAATCTCGCGGGTGTCCCTATGCCGCACAATTCCACATGCTGAGACAGGAACTGAAATACAATCTTTTTCAGCGTGCTGAAGTATTACCACGAACGCGCAATAACTTGAAGACATCCTTATATGTACCCTCCAGTCACCAGTCGGTTCCGTACGGAAATCGGTATCTCCAAGCGCCCGTGCGTGCATGATGTGCTTGTAGCTGCAAAGGCTGGGGCTGAGATAGAGGTCTACAGAAAAGTGCCCCCGCCGCGTTTTAAGCGTCACGCCACCGTCACAACCCTGGTTCAATTCGCTTCAGTTGGAGTGGGCACAGAGGTCGTCGCCCAAGAGCATGAAGTATGAAGACTCTCCGCATCTGTATACTCGTCCTAGTGACGCCATTAAGCGGTCCCAAATAACTGGGTGGTAAAACATATCATTTCACAAGCTGCGATTATTTGGAATCTCCATCCGTGCTTGAGGAGAGGACATAACCACATTACTCGACTGACTTGAATAAGGTGGGGTGTCGGAACGGGACTCTCACCCGGCGGGAGCTGGATCCACGTTTGGAGAACAGACTGACCCATTATCGAAGAGCAACGATAGTTCACGGGGGTCCTGGACTCAGATTTTGTGGGGTGAGAAAAAGTTGCCCATTCGCGACGCGGCGCGTCTAGCACATCTTAGTGCACTGCTAGATAATGGAATGGGAATCTAGTCCGAATTCGCCTACACAGAGCAATTATCGAACGACACGATTCAGCGATCGGAGGATCCACCAGTCGCCATGCTGGAACACGAGAATAGCCCTGCCGACGACGCCAACATGAACGGCAATAAGGGCTATCACACTTCACTAAAGATATTCCCCGTCTTTAGGACTAATTTGAGTTGATAGAAACACGACAACCGGAATAATTAATCGGTAACCCCAATGCCGCCTTTAGCCGGCTGTAATTATTCTGTGTTGGTATACCTGTGATGTCATCCGGTCTTCTCCCACATAAGTCTCAAGAGACAGGCACGACAATAACACCATTTAGCGACGGTTGACATATTCAGAATAGAAGTGCTTGGGGATGGCCGTTCCAGACGTACTAACACTATCAATATTATGGGCGCCTACACGAGTAAACGGACTTGTGCATCGCCCCTGATATAGAGGTAGCTCGACGGACTTTTTGGCCACCCCCATAGGACTCAGATCTTGTCGAACCTAAGTCCGATCACGTCTACCGCCTGAGTACATAGCACTGGCCCCTTTGCCTACACTTTAGCGATCACGCGTCAAAGGAACTGTACCTGACGGCGAGCCAAATCCCCAAGAGCATGAACCTCGACGACAGGCTCGTTCGAGTGGATTGTCCGGTGCGTAGTTGCGGAGCTAGTTTCTCTGGCGGTATTATCTCAAGT
seq00030   AGAATATTGATCAAGCCGTACTAATGATGGCGGAGTACTATTCGCAAGCAAGCCGCGGAGACTAAAAGTTTTTAGTTTACACGGTGCGATACGCGCGCGCCTACTGATTACTTCTGCGAGTGACCAGGCACTTACCATTATGTCTGCATCGCGCAACGGGGCTCGCTACAAACTGTCCGGAGTACCCGCATAAAGATGGAGCTGGGGCCTGGTTGCTGGCTGAAAAAACGTTACTTTTTGGGCCGCGGTAACAGAACATGAAGGCATCCCACCGTCTCAACGTAACGCATGGAGATACCACAGGAATCGCATGCAATGCATCAGAAGTCTTGGCAATTAATCTGCAATATAACGACATCTCTCTCACGAATGAGGATTCCTATGACCCAGATAGTCCAACTGGTTTAGGTAGCGAGGAGAGCACCAGGTCAAGCTGATAAAGTTGTGAGTCCCCTTTGATAATCGTCACGTAGCACGAGACTAGGTCTTTGCGTACTGCTAAAGTACATCGGTACCCTAAACCGCACCTCCTTCGAAGTGCGTCATTAAGAGGTAAGAGTGCCCTTCGTTCTGTTGGCGAATATGCGTAAATGGTAGGCTTAGTTACAACATGGCCCTCTGGATCAAGCAACTTGCATTTGTTTGGGCAGCAATGGAGTCTTTACCGTCGCGAATTCATATAGTGTGTATTGGAACGCCCTATGTTAGTCAACGTCCTACCCGGATCGATCAGGCATCAGCACGTAGGGATCCATAGTCTTAGCCTCCAATATACACACCACGGCTCCGACAATAGTGCTATGCCGCGTAGGAGTCTGAGTAGAATGTTCGCACTCAGAGTCGCATAGACTAACGAGTATGTTGGTGACTTTATATGGAAGACGGAGCCAATCTCGCGGGTGTCCCTATGCCGCACAATTCCACATGCTGAGACAGGAACTGAAATACAATCTTTTTCAGCGTGCTGAAGTATTACCACGAACGCGCAATAACTTGAAGACATCCTTATATGTACCCTCCAGTCACCAGTCGGTTCCGTACGGAAATCGGTATCTCCAAGCGCCCGTGCGTGCATGATGTGCTTGTAGCTGCAAAGGCTGGGGCTGAGATAGAGGTCTACAGAAAAGTGCCCCCGCCGCGTTTTAAGCGTCACGCCACCGTCACAACCCTGGTTCAATTCGCTTCAGTTGGAGTGGGCACAGAGGTCGTCGCCCAAGAGCATGAAGTATGAAGACTCTCCGCATCTGTATACTCGTCCTAGTGACGCCATTAAGCGGTCCCAAATAACTGGGTGGTAAAACATATCATTTCACAAGCTGCGATTATTTGGAATCTCCATCCGTGCTTGAGGAGAGGACATAACCACATTACTCGACTGACTTGAATAAGGTGGGGTGTCGGAACGGGACTCTCACCCGGCGGGAGCTGGATCCACGTTTGGAGAACAGACTGACCCATTATCGAAGAGCAACGATAGTTCACGGGGGTCCTGGACTCAGATTTTGTGGGGTGAGAAAAAGTTGCCCATTCGCGACGCGGCGCGTCTAGCACATCTTAGTGCACTGCTAGATAATGGAATGGGAATCTAGTCCGAATTCGCCTACACAGAGCAATTATCGAACGACACGATTCAGCGATCGGAGGATCCACCAGTCGCCATGCTGGAACACGAGAATAGCCCTGCCGACGACGCCAACATGAACGGCAATAAGGGCTATCACACTTCACTAAAGATATTCCCCGTCTTTAGGACTAATTTGAGTTGATAGAAACACGACAACCGGAATAATTAATCGGTAACCCCAATGCCGCCTTTAGCCGGCTGTAATTATTCTGTGTTGGTATACCTGTGATGTCATCCGGTCTTCTCCCACATAAGTCTCAAGAGACAGGCACGACAATAACACCATTTAGCGACGGTTGACATATTCAGAATAGAAGTGCTTGGGGATGGCCGTTCCAGACGTACTAACACTATCAATATTATGGGCGCCTACACGAGTAAACGGACTTGTGCATCGCCCCTGATATAGAGGTAGCTCGACGGACTTTTTGGCCACCCCCATAGGACTCAGATCTTGTCGAACCTAAGTCCGATCACGTCTACCGCCTGAGTACATAGCACTGGCCCCTTTGCCTACACTTTAGCGATCACGCGTCAAAGGAACTGTACCTGACGGCGAGCCAAATCCCCAAGAGCATGAACCTCGACGACAGGCTCGTTCGAGTGGATTGTCCGGTGCGTAGTTGCGGAGCTAGTTTCTCTGGCGGTATTATCTCAAGT
seq00031   AGAATATTGATCAAGCCGTACTAATGATGGCGGAGTACTATTCGCAAGCAAGCCGCGGAGACTAAAAGTTTTTAGTTTACACGGTGCGATACGCGCGCGCCTACTGATTACTTCTGCGAGTGACCAGGCACTTACCATTATGTCTGCATCGCGCAACGGGGCTCGCTACAAACTGTCCGGAGTACCCGCATAAAGATGGAGCTGGGGCCTGGTTGCTGGCTGAAAAAACGTTACTTTTTGGGCCGCGGTAACAGAACATGAAGGCATCCCACCGTCTCAACGTAACGCATGGAGATACCACAGGAATCGCATGCAATGCATCAGAAGTCTTGGCAATTAATCTGCAATATAACGACATCTCTCTCACGAATGAGGATTCCTATGACCCAGATAGTCCAACTGGTTTAGGTAGCGAGGAGAGCACCAGGTCAAGCTGATAAAGTTGTGAGTCCCCTTTGATAATCGTCACGTAGCACGAGACTAGGTCTTTGCGTACTGCTAAAGTACATCGGTACCCTAAACCGCACCTCCTTCGAAGTGCGTCATTAAGAGGTAAGAGTGCCCTTCGTTCTGTTGGCGAATATGCGTAAATGGTAGGCTTAGTTACAACATGGCCCTCTGGATCAAGCAACTTGCATTTGTTTGGGCAGCAATGGAGTCTTTACCGTCGCGAATTCATATAGTGTGTATTGGAACGCCCTATGTTAGTCAACGTCCTACCCGGATCGATCAGGCATCAGCACGTAGGGATCCATAGTCTTAGCCTCCAATATACACACCACGGCTCCGACAATAGTGCTATGCCGCGTAGGAGTCTGAGTAGAATGTTCGCACTCAGAGTCGCATAGACTAACGAGTATGTTGGTGACTTTATATGGAAGACGGAGCCAATCTCGCGGGTGTCCCTATGCCGCACAATTCCACATGCTGAGACAGGAACTGAAATACAATCTTTTTCAGCGTGCTGAAGTATTACCACGAACGCGCAATAACTTGAAGACATCCTTATATGTACCCTCCAGTCACCAGTCGGTTCCGTACGGAAATCGGTATCTCCAAGCGCCCGTGCGTGCATGATGTGCTTGTAGCTGCAAAGGCTGGGGCTGAGATAGAGGTCTACAGAAAAGTGCCCCCGCCGCGTTTTAAGCGTCACGCCACCGTCACAACCCTGGTTCAATTCGCTTCAGTTGGAGTGGGCACAGAGGTCGTCGCCCAAGAGCATGAAGTATGAAGACTCTCCGCATCTGTATACTCGTCCTAGTGACGCCATTAAGCGGTCCCAAATAACTGGGTGGTAAAACATATCATTTCACAAGCTGCGATTATTTGGAATCTCCATCCGTGCTTGAGGAGAGGACATAACCACATTACTCGACTGACTTGAATAAGGTGGGGTGTCGGAACGGGACTCTCACCCGGCGGGAGCTGGATCCACGTTTGGAGAACAGACTGACCCATTATCGAAGAGCAACGATAGTTCACGGGGGTCCTGGACTCAGATTTTGTGGGGTGAGAAAAAGTTGCCCATTCGCGACGCGGCGCGTCTAGCACATCTTAGTGCACTGCTAGATAATGGAATGGGAATCTAGTCCGAATTCGCCTACACAGAGCAATTATCGAACGACACGATTCAGCGATCGGAGGATCCACCAGTCGCCATGCTGGAACACGAGAATAGCCCTGCCGACGACGCCAACATGAACGGCAATAAGGGCTATCACACTTCACTAAAGATATTCCCCGTCTTTAGGACTAATTTGAGTTGATAGAAACACGACAACCGGAATAATTAATCGGTAACCCCAATGCCGCCTTTAGCCGGCTGTAATTATTCTGTGTTGGTATACCTGTGATGTCATCCGGTCTTCTCCCACATAAGTCTCAAGAGACAGGCACGACAATAACACCATTTAGCGACGGTTGACATATTCAGAATAGAAGTGCTTGGGGATGGCCGTTCCAGACGTACTAACACTATCAATATTATGGGCGCCTACACGAGTAAACGGACTTGTGCATCGCCCCTGATATAGAGGTAGCTCGACGGACTTTTTGGCCACCCCCATAGGACTCAGATCTTGTCGAACCTAAGTCCGATCACGTCTACCGCCTGAGTACATAGCACTGGCCCCTTTGCCTACACTTTAGCGATCACGCGTCAAAGGAACTGTACCTGACGGCGAGCCAAATCCCCAAGAGCATGAACCTCGACGACAGGCTCGTTCGAGTGGATTGTCCGGTGCGTAGTTGCGGAGCTAGTTTCTCTGGCGGTATTATCTCAAGT
seq00032   AGAATATTGATCAAGCCGTACTAATGATGGCGGAGTACTATTCGCAAGCAAGCCGCGGAGACTAAAAGTTTTTAGTTTACACGGTGCGATACGCGCGCGCCTACTGATTACTTCTGCGAGTGACCAGGCACTTACCATTATGTCTGCATCGCGCAACGGGGCTCGCTACAAACTGTCCGGAGTACCCGCATAAAGATGGAGCTGGGGCCTGGTTGCTGGCTGAAAAAACGTTACTTTTTGGGCCGCGGTAACAGAACATGAAGGCATCCCACCGTCTCAACGTAACGCATGGAGATACCACAGGAATCGCATGCAATGCATCAGAAGTCTTGGCAATTAATCTGCAATATAACGACATCTCTCTCACGAATGAGGATTCCTATGACCCAGATAGTCCAACTGGTTTAGGTAGCGAGGAGAGCACCAGGTCAAGCTGATAAAGTTGTGAGTCCCCTTTGATAATGGTCACGTAGCACGAGACTAGGTCTTTGCGTACTGCTAAAGTACATCGGTACCCTAAACCGCACCTCCTTCGAAGTGCGTCATTAAGAGGTAAGAGTGCCCTTCGTTCTGTTGGCGAATATGCGTAAATGGTAGGCTTAGTTACAACATGGCCCTCTGGATCAAGCAACTTGCATTTGTTTGGGCAGCAATGGAGTCTTTACCGTCGCGAATTCATATAGTGTGTATTGGAACGCCCTATGTTAGTCAACGTCCTACCCGGATCGATCAGGCATCAGCACGTAGGGATCCATAGTCTTAGCCTCCAATATACACACCACGGCTCCGACAATAGTGCTATGCCGCGTAGGAGTCTGAGTAGAATGTTCGCACTCAGAGTCGCATAGACTAACGAGTATGTTGGTGACTTTATATGGAAGACGGAGCCAATCTCGCGGGTGTCCCTATGCCGCACAATTCCACATGCTGAGACAGGAACTGAAATACAATCTTTTTCAGCGTGCTGAAGTATTACCACGAACGCGCAATAACTTGAAGACATCCTTATATGTACCCTCCAGTCACCAGTCGGTTCCGTACGGAAATCGGTATCTCCAAGCGCCCGTGCGTGCATGATGTGCTTGTAGCTGCAAAGGCTGGGGCTGAGATAGAGGTCTACAGAAAAGTGCCCCCGCCGCGTTTTAAGCGTCACGCCACCGTCACAACCCTGGTTCAATTCGCTTCAGTTGGAGTGGGCACAGAGGTCGTCGCCCAAGAGCATGAAGTATGAAGACTCTCCGCATCTGTATACTCGTCCTAGTGACGCCATTAAGCGGTCCCAAATAACTGGGTGGTAAAACATATCATTTCACAAGCTGCGATTATTTGGAATCTCCATCCGTGCTTGAGGAGAGGACATAACCACATTACTCGACTGACTTGAATAAGGTGGGGTGTCGGAACGGGACTCTCACCCGGCGGGAGCTGGATCCACGTTTGGAGAACAGACTGACCCATTATCGAAGAGCAACGATAGTTCACGGGGGTCCTGGACTCAGATTTTGTGGGGTGAGAAAAAGTTGCCCATTCGCGACGCGGCGCGTCTAGCACATCTTAGTGCACTGCTAGATAATGGAATGGGAATCTAGTCCGAATTCGCCTACACAGAGCAATTATCGAACGACACGATTCAGCGATCGGAGGATCCACCAGTCGCCATGCTGGAACACGAGAATAGCCCTGCCGACGACGCCAACATGAACGGCAATAAGGGCTATCACACTTCACTAAAGATATTCCCCGTCTTTAGGACTAATTTGAGTTGATAGAAACACGACAACCGGAATAATTAATCGGTAACCCCAATGCCGCCTTTAGCCGGCTGTAATTATTCTGTGTTGGTATACCTGTGATGTCATCCGGTCTTCTCCCACATAAGTCTCAAGAGACAGGCACGACAATAACACCATTTAGCGACGGTTGACATATTCAGAATAGAAGTGCTTGGGGATGGCCGTTCCAGACGTACTAACACTATCAATATTATGGGCGCCTACACGAGTAAACGGAGTTGTGCATCGCCCCTGATATAGAGGTAGCTCGACGGACTTTTTGGCCACCCCCATAGGACTCAGATCTTGTCGAACCTAAGTCCGATCACGTCTACCGCCTGAGTACATAGCACTGGCCCCTTTGCCTACACTTTAGCGATCACGCGTCAAAGGAACTGTACCTGACGGCGAGCCAAATCCCCAAGAGCATGAACCTCGACGACAGGCTCGTTCGAGTGGATTGTCCGGTGCGTAGTTGCGGAGCTAGTTTCTCTGGCGGTATTATCTCAAGT
seq00033   AGAATATTGATCAAGCCGTACTAATGATGGCGGAGTACTATTCGCAAGCAAGCCGCGGAGACTAAAAGTTTTTAGTTTACACGGTGCGATACGCGCGCGCCTACTGATTACTTCTGCGAGTGACCAGGCACTTACCATTATGTCTGCATCGCGCAACGGGGCTCGCTACAAACTGTCCGGAGTACCCGCATAAAGATGGAGCTGGGGCCTGGTTGCTGGCTGAAAAAACGTTACTTTTTGGGCCGCGGTAACAGAACATGAAGGCATCCCACCGTCTCAACGTAACGCATGGAGATACCACAGGAATCGCATGCAATGCATCAGAAGTCTTGGCAATTAATCTGCAATATAACGACATCTCTCTCACGAATGAGGATTCCTATGACCCAGATAGTCCAACTGGTTTAGGTAGCGAGGAGAGCACCAGGTCAAGCTGATAAAGTTGTGAGTCCCCTTTGATAATCGTCACGTAGCACGAGACTAGGTCTTTGCGTACTGCTAAAGTACATCGGTACCCTAAACCGCACCTCCTTCGAAGTGCGTCATTAAGAGGTAAGAGTGCCCTTCGTTCTGTTGGCGAATATGCGTAAATGGTAGGCTTAGTTACAACATGGCCCTCTGGATCAAGCAACTTGCATTTGTTTGGGCAGCAATGGAGTCTTTACCGTCGCGAATTCATATAGTGTGTATTGGAACGCCCTATGTTAGTCAACGTCCTACCCGGATCGATCAGGCATCAGCACGTAGGGATCCATAGTCTTAGCCTCCAATATACACACCACGGCTCCGACAATAGTGCTATGCCGCGTAGGAGTCTGAGTAGAATGTTCGCACTCAGAGTCGCATAGACTAACGAGTATGTTGGTGACTTTATATGGAAGACGGAGCCAATCTCGCGGGTGTCCCTATGCCGCACAATTCCACATGCTGAGACAGGAACTGAAATACAATCTTTTTCAGCGTGCTGAAGTATTACCACGAACGCGCAATAACTTGAAGACATCCTTATATGTACCCTCCAGTCACCAGTCGGTTCCGTACGGAAATCGGTATCTCCCAGCGCCCGTGCGTGCATGATGTGCTTGTAGCTGCAAAGGCTGGGGCTGAGATAGAGGTCTACAGAAAAGTGCCCCCGCCGCGTTTTAAGCGTCACGCCACCGTCACAACCCTGGTTCAATTCGCTTCAGTTGGAGTGGGCACAGAGGTCGTCGCCCAAGAGCATGAAGTATGAAGACTCTCCGCATCTGTATACTCGTCCTAGTGACGCCATTAAGCGGTCCCAAATAACTGGGTGGTAAAACATATCATTTCACAAGCTGCGATTATTTGGAATCTCCATCCGTGCTTGAGGAGAGGACATAACCACATTACTCGACTGACTTGAATAAGGTGGGGTGTCGGAACGGGACTCTCACCCGGCGGGAGCTGGATCCACGTTTGGAGAACAGACTGACCCATTATCGAAGAGCAACGATAGTTCACGGGGGTCCTGGACTCAGATTTTGTGGGGTGAGAAAAAGTTGCCCATTCGCGACGCGGCGCGTCTAGCACATCTTAGTGCACTGCTAGATAATGGAATGGGAATCTAGTCCGAATTCGCCTACACAGAGCAATTATCGAACGACACGATTCAGCGATCGGAGGATCCACCAGTCGCCATGCTGGAACACGAGAATAGCCCTGCCGACGACGCCAACATGAACGGCAATAAGGGCTATCACACTTCACTAAAGATATTCCCCGTCTTTAGGACTAATTTGAGTTGATAGAAACACGACAACCGGAATAATTAATCGGTAACCCCAATGCCGCCTTTAGCCGGCTGTAATTATTCTGTGTTGGTATACCTGTGATGTCATCCGGTCTTCTCCCACATAAGTCTCAAGAGACAGGCACGACAATAACATCATTTAGCGACGGTTGACATATTCAGAATAGAAGTGCTTGGGGATGGCCGTTCCAGACGTACTAACACTATCAATATTATGGGCGCCTACACGAGTAAACGGACTTGTGCATCGCCCCTGATATAGAGGTAGCTCGACGGACTTTTTGGCCACCCCCATAGGACTCAGATCTTGTCGAACCTAAGTCCGATCACGTCTACCGCCTGAGTACATAGCACTGGCCCCTTTGCCTACACTTTAGCGATCACGCGTCAAAGGAACTGTACCTGACGGCGAGCCAAATCCCCAAGAGCATGAACCTCGACGACAGGCTCGTTCGAGTGGATTGTCCGGTGCGTAGTTGCGGAGCTAGTTTCTCTGGCGGTATTATCTCAAGT
