# Supplementary material for: How Good Are Indirect Tests at Detecting Recombination in Human mtDNA?
Source: G3 (Bethesda). 2013 Jul 1;3(7):1095–104. doi: 10.1534/g3.113.006510 (PMC3704238; doi:10.1534/g3.113.006510)
Supplement: Supporting Information [file supp_g3.113.006510_FileS2.gz › SequenceData/mtDNA_ratehet&popgrowth/10/3rdbase/Infiles/10_63-new.txt]

33 2284
seq00001   GAGGGCGGTTTTTCTACTCTGTTCAGCAGAACATCGTAGTCGTAGTAGGGTCCAGGCGTACGGACTACGCGTGTAGTACGTCCTGGATTACATCCTTTGAACTTCCCTGTTAACTGAGGTACATGGTGATCGCTGATAACCAATGTACTAAGCACCTAATGAACAAGCGATCTGGGCCCTGAGTGAGTAAGTGGCGGGCATCGCCCCCCTGTAATACTCGAATTCGTCATTCGTGTTCTTTGTCTGAACGCGTGTGCGAAAAGATATTAGATACAAACGCGCGTTATGAGAGAGCGTCGGATGAAATAAGGTAGCTTCGTTGATGGCGTTCCTATAGAGCTTATAGGAAAGTTTGGGATTAAGGCACTTGCACGAAATGAAATTGTTAAACTCCCGAGTTCAAACGCTATCCTCTAGGGTATAATGTCATACCGATTGAGCCACCGTAATTTTCTGGCCTACCGTTCAGGTACGTACGAGCCAACAGACAATTTTGAGAGGCCTCATAGTATCGTACACCTGGCAGCCGCTATATTCAGAACCGGACATCCCATCCCGGGCGCAATGAAGTATGGACTCACTTACTATAACGAACAAAATGGCCAGTACTTGTGTCCCGTAACACATACGTCTTTCGTCCATCTGAACGAAGCTTAATTAGTCGAGCCTGGGAAGACTACTAGATTAACCGAAAAGAGACCCTCTGGCTTCAATCTCTATCGTTTAGACCACCTGCTTAACATTAAGATGTCATTCCACCGTGTTTAGTTAGTTAGTCCCCGAGAGGCGTTCATCTACTACTATGCGGAACGAGGGGTATTAAGAATTTGCGCCTTGCGTCAGGATCTCCTGCTGTCAAGCATATTGGGCTCTGTCCTTTAGGCTAAGACCTGGTCCGTACCCTGCACCTACCACGTACATGTTTAAGTGTAGGGACGTAAGAACACGGTCGAATTAGACTGGCATCGTCAAGGGGCATAACACGTAGCGTGCCGCGCTTTTGTGCGAATCTCCGATCTTAGAGGCGGAAGGACCCCGAATGATCGTTGGGTAGGTGCACAGGGCGGTTCTCTAAACCCCCCGTAGCTACGACGTGCAAGGCAACAGTAGAACCGACTACAACACAACGACTGGGTCTTACGGCTATGCCGTTCCGTTCGAAACTCACTAGATAGGTGTTTTTGCGTTCTGTAGAAAAGCCCATACGGAACCAACTTGGATCCAAGATTAGACACTTCCATGGAACGCAAACACAGAGACCTTAGAGCCGCCAGCCGCGTTGGCTCGTCCGCGCTATAGTGGGACACCGCCCGAGGGCCAGGGCCGGTACCGCATAACCGGACTTCGAGGCGCTAGTTGCGCTACAGGCCCAAACGGCGTCTCCAGGAGAGAAACCTGAGGATTAGATTATCGGGGGTTGAGACGTCAGCTAGCGTGTAGGGGACGCAGGAGTACAAACGGGCGCATTTGATGATACTTGTCACCAGAACTAAGAAGTCCTGGGCGGGGCTTGCTTGGAGTATATAGTCCCTACGGATCTGAGCACTATAAACAAGATCACCAGAGTGGTACGAGAGTTTAAATAAGAAATCTATGGGACAGAATAATGCTGGCTTGTCGCACGTCGGAGCCAGCATCTGCACAGCTTACTGCTCGAATGAGAAACACACGCTACGTGGCCTGTTGTGTGTATTACCCGATCACAGACATCTATGGCGAACTTTTCGCTCTGGGTGTCGTCGTTTTGAAAGGAGAAACATCGTGTTTAGTTTGTTGGCCACTAAGAGCTACTCAGACACGGAAGAGAGCGACGATTTAACGCGGTTGCGAATTAATAATGCCTACCGATTGTTGTCGTCAATGCTCCCCTTATGCCCCGGGCTCGGTAGATTATTTGTAAGAGGTGCGAGATCCGTCGATTTTAGCGACGGAGCATAGTGACCTATTAGTTTCTGTGTCATATCTTAAGTACCCGAGGTACCAACGGCAGCGGAGGACGAGTACAGGGTGATGAACAGAGGTTTCGGGGAAAAAGCTAGGGCACTCAAACAACGCCAAAGCAGATCTTAAGCCATCCAGGATTTGTAAATTGAGGTCATCCACCCACACCATAGACCTGTAATGTATTCCCTGCGATAGTACTCAAGGAGTGCACTAGGGAAAGATGTCCTGACTTGTGCAACCTCACGCCCCGGAGCTTGTTAGACTATCAAGGTTATCGACGCTATGTTCCGCGAACGCCCTGTGAATCAATTTGTGCATCGCTTGAGTCGATATCATTCGA
seq00002   GAGGGCGGTTTTTCTACTCTGTTCAGCAGAACATCGTAGTCGTAGTAGGGTCCAGGCGTACGGACTACGCGTGTAGTACGTCCTGGATTACATCCTTTGAACCTCCCTGTTAACTGAGGTACATGGTGATCGCTGATAACCAATGTACTAAGCACCTAATGAACAAGCGATCTGGGCCCTGAGTGAGTAAGTGGCGGGCATCGCCCCGCTGTAATACTCGAATTCGTCATTCGTGTTCTTTGTCTGAACGCGTGTGCGAAAAGATATTAGATACAAACGCGCGTTATGAGAGAGCGTCGGATGAAATAAGGTAGCTTCGTTGATGGCGTTCCTATAGAGCTTATAGGAAAGTTTGGGATTAAGGCACTTGCACGAAATGAAATTGTTAAACTCCCGAGTTCAAACGCTATCCTCTAGGGTATAATGTCATACCGATTGAGCCACCGTAATTTTCTGGCCTACCGTTCAGGTACGTACGAGCCAACAGACAATTTTGAGAGGCCTCATAGTATCGTACACCTGGCAGCCGCTATATTCAGAACCGGACATCCCATCCCGGGCGCAATGAAGTATGGACTCACTTACTATAACGAACAAAATGGCCAGTACTTGTGTCCCGTAACACATACGTCTTTCGTCCATCTGAACGAAGCTTAATTAGTCGAGCCTGGGAAGACTACTAGATTAACCGAAAAGAGACCCTCTGGCTTCAATCTCTATCGTTTAGACCACCTGCTTAACATTAAGATGTCATTCCACCGTGTTTAGTTAGTTAGTCCCCGAGAGGCGTTCATCTACTACTATGCGGAACGAGGGGTATTAAGAATTTGCGCCTTGCGTCAGGATCTCCTGCTGTCAAGCATATTGGGCTCTGTCCTTTAGGCTAAGACCTGGTCCGTACCCTGCACCTACCACGTACATGTTTAAGTGTAGGGACGTAAGAACACGGTCGAATTAGACTGGCATCGTCAAGGGGCATAACACGTAGCGTGCCGCGCTTTTGTGCGAATCTCCGATCTTAGAGGCGGAAGGACCCCGAATGATCGTTGGGTAGGTGCACAGGGCGGTTCTCTAAACCCCCCGTAGCTACGACGTGCAAGGCAACAGTAGAACCGACTACAACACAACGACTGGGTCTTACGGCTATGCCGTTCCGTTCGAAACTCACTAGATAGGTGTTTTTGCGTTCTGTAGAAAAGCCCATACGGAACCAACTTGGATCCAAGATTAGACACTTCCATGGAACGCAAACACAGAGACCTTAGAGCCGCCAGCCGCGTTGGCTCGTCCGCGCTATAGTGGGACACCGCCCGAGGGCCAGGGCCGGTACCGCATAACCGGACTTCGAGGCGCTAGTTGCGCTACAGGCCCAAACGGCGTCTCCAGGAGAGAAACCTGAGGATTAGATTATCGGGGGTTGAGACGTCAGCTAGCGTGTAGGGGACGCAGGAGTACAAACGGGCGCATTTGATGATACTTGTCACCAGAACTAAGAAGTCCTGGGCGGGGCTTGCTTGGAGTATATAGTCCCTACGGATCTGAGCACGATAAACAAGATCACGAGAGTGGTACGAGAGTTTAAATAAGAAATCTATGGGACAGAATAATGCTGGCTTGTCGCACGTCGGAGCCAGCATCTGCACAGCTTACTGCTCGAATGAGAAACACACGCTACGTGGCCTGTTGTGTGTATTACCCGATCACAGACATCTATGGCGAACTTTTCGCTCTGGGTGTCGTCGTTTTGAAAGGAGAAACATCGTGTTTAGTTTGTTGGCCACTAAGAGCTACTCAGACACGGAAGAGAGCGACGATTTAACGCGGTTGCGAATTAATAATGCCTACCGATTGTTGTCGTCAATGCTCCCCTTATGCCCCGGGCTCGGTAGATTATTTGTAAGAGGTGCGAGATCCGTCGATTTTAGCGACGGAGCATAGTGACCTATTAGTTTCTGTGTCATATCTTAAGTACCCGAGGTACCAACGGCAGCGGAGGACGAGTACAGGGTGATGAACAGAGGTTTCGGGGAAAAAGCTAGGGCACTCAAACAACGCCAAAGCAGATCTTAAGCCATCCAGGATTTGTAAATTGAGGTCATCCACCCACACCATAGACCTGTAATGTATTCCCTGCGATAGTACTCAAGGAGTGCACTAGGGAAAGATGTCCTGACTTGTGCAACCTCACGCCCCGGAGCTTGTTAGACTATCAAGGTTATCGACGCTATGTTCCGCGAACGCCCTGTGAATCAATTTGTGCATCGCTTGAGTCGATATCATTCGA
seq00003   GAGGGCGGTTTTTCTACTCTGTTCAGCAGAACATCGTAGTCGTAGTAGGGTCCAGGCGTACGGACTACGCGTGTAGTACGTCCTGGATTACATCCTTTGAACTTCCCTGTTAACTGAGGTACATGGTGATCGCTGATAACCAATGTACTAAGCACCTAATGAACAAGCGATCTGGGCCCTGAGTGAGTAAGTGGCGGGCATCGCCCCCCTGTAATACTCGAATTCGTCATTCGTGTTCTTTGTCTGAACGCGTGTGCGAAAAGATATTAGATACAAACGCGCGTTATGAGAGAGCGTCGGATGAAATAAGGTAGCTTCGTTGATGGCGTTCCTATAGAGCTTATAGGAAAGTTTGGGATTAAGGCACTTGCACGAAATGAAATTGTTAAACTCCCGAGTTCAAACGCTATCCTCTAGGGTATAATGTCATACCGATTGAGCCACCGTAATTTTCTGGCCTACCGTTCAGGTACGTACGAGCCAACAGACAATTTTGAGAGGCCTCATAGTATCGTACACCTGGCAGCCGCTATATTCAGAACCGGACATCCCAGCCCGGGCGCAATGAAGTATGGACTCACTTACTATAACGAACAAAATGGCCAGTACTTGTGTCCCGTAACACATACGTCTTTCGTCCATCTGAACGAAGCTTAATTAGTCGAGCCTGGGAAGACTACTAGATTAACCGAAAAGAGACCCTCTGGCTTCAATCTCTATCGTTTAGACCACCTGCTTAACATTAAGATGTCATTCCACCGTGTTTAGTTAGTTAGTCCCCGAGAGGCGTTCATCTACTACTATGCGGAACGAGGGGTATTAAGAATTTGCGCCTTGCGTCAGGATCTCCTGCTGTCAAGCATATTGGGCTCTGTCCTTTAGGCTAAGACCTGGTCCGTACCCTGCACCTACCACGTACATGTTTAAGTGTAGGGACGTAAGAACACGGTCGAATTAGACTGGCATCGTCAAGGGGCATAACACGTAGCGTGCCGCGCTTTTGTGCGAATCTCCGATCTTAGAGGCGGAAGGACCCCGAATGATCGTTGGGTAGGTGCACAGGGCGGTTCTCTAAACCCCCCGTAGCTACGACGTGCAAGGCAACAGTAGAACCGACTACAACACAACGACTGGGTCTTACGGCTATGCCGTTCCGTTCGAAACTCACTAGATAGGTGTTTTTGCGTTCTGTAGAAAAGCCCATACGGAACCAACTTGGATCCAAGATTAGACACTTCCATGGAACGCAAACACAGAGACCTTAGAGCCGCCAGCCGCGTTGGCTCGTCCGCGCTATAGTGGGACACCGCCCGAGGGCCAGGGCCGGTACCGCATAACCGGACTTCGAGGCGCTAGTTGCGCTACAGGCCCAAACGGCGTCTCCAGGAGAGAAACCTGAGGATTAGATTATCGGGGGTTGAGACGTCAGCTAGCGTGTAGGGGACGCAGGAGTACAAACGGGCGCATTTGATGATACTTGTCACCAGAACTAAGAAGTCCTGGGCGGGGCTTGCTTGGAGTATATAGTCCCTACGGATCTGAGCACTATAAACAAGATCACCAGAGTGGTACGAGAGTTTAAATAAGAAATCTATGGGACAGAATAATGCTGGCTTGTCGCACGTCGGAGCCAGCATCTGCACAGCTTACTGCTCGAATGAGAAACACACGCTACGTGGCCTGTTGTGTGTATTACCCGATCACAGACATCTATGGCGAACTTTTCGCTCTGGGTGTCGTCGTTTTGAAAGGAGAAACATCGTGTTTAGTTTGTTGGCCACTAAGAGCTACTCAGACACGGAAGAGAGCGACGATTTAACGCGGTTGCGAATTAATAATGCCTACCGATTGTTGTCGTCAATGCTCCCCTTATGCCCCGGGCTCGGTAGATTATTTGTAAGAGGTGCGAGATCCGTCGATTTTAGCGACGGAGCATAGTGACCTATTAGTTTCTGTGTCATATCTTAAGTACCCGAGGTACCAACGGCAGCGGAGGACGAGTACAGGGTGATGAACAGAGGTTTCGGGGAAAAAGCTAGGGCACTCAAACAACGCCAAAGCAGATCTTAAGCCATCCAGGATTTGTAAATTGAGGTCATCCACCCACACCATAGACCTGTAATGTATTCCCTGCGATAGTACTCAAGGAGTGCACTAGGGAAAGATGTCCTGACTTGTGCAACCTCACGCCCCGGAGCTTGTTAGACTATCAAGGTTATCGACGCTATGTTCCGCGAACGCCCTGTGAATCAATTTGTGCATCGCTTGAGTCGATATCATTCGA
seq00004   GAGGGCGGTTTTTCTACTCTGTTCAGCAGAACATCGTAGTCGTAGTAGGGTCCAGGCGTACGGACTACGCGTGTAGTACGTCCTGGATTACATCCTTTGAACCTCCCTGTTAACTGAGGTACATGGTGATCGCTGATAACCAATGTACTAAGCACCTAATGAACAAGCGATCTGGGCCCTGAGTGAGTAAGTGGCGGGCATCGCCCCCCTGTAATACTCGAATTCGTCATTCGTGTTCTTTGTCTGAACGCGTGTGCGAAAAGATATTAGATACAAACGCGCGTTATGAGAGAGCGTCGGATGAAATAAGGTAGCTTCGTTGATGGCGTTCCTATAGAGCTTATAGGAAAGTTTGGGATTAAGGCACTTGCACGAAATGAAATTGTTAAACTCCCGAGTTCAAACGCTATCCTCTAGGGTATAATGTCATACCGATTGAGCCACCGTAATTTTCTGGCCTACCGTTCAGGTACGTACGAGCCAACAGACAATTTTGAGAGGCCTCATAGTATCGTACACCTGGCAGCCGCTATATTCAGAACCGGACATCCCATCCCGGGCGCAATGAAGTATGGACTCACTTACTATAACGAACAAAATGGCCAGTACTTGTGTCCCGTAACACATACGTCTTTCGTCCATCTGAACGAAGCTTAATTAGTCGAGCCTGGGAAGACTACTAGATTAACCGAAAAGAGACCCTCTGGCTTCAATCTCTATCGTTTAGACCACCTGCTTAACATTAAGATGTAATTCCACCGTGTTTAGTTAGTTAGTCCCCGAGAGGCGTTCATCTACTACTATGCGGAACGAGGGGTATTAAGAATTTGCGCCTTGCGTCAGGATCTCCTGCTGTCAAGCATATTGGGCTCTGTCCTTTAGGCTAAGACCTGGTCCGTACCCTGCACCTACCACGTACATGTTTAAGTGTAGGGACGTAAGAACACGGTCGAATTAGACTGGCATCGTCAAGGGGCATAACACGTAGCGTGCCGCGCTTTTGTGCGAATCTCCGATCTTAGAGGCGGAAGGACCCCGAATGATCGTTGGGTAGGTGCACAGGGCGGTTCTCTAAACCCCCCGTAGCTACGACGTGCAAGGCAACAGTAGAACCGACTACAACACAACGACTGGGTCTTACGGCTATGCCGTTCCGTTCGAAACTCACTAGATAGGTGTTTTTGCGTTCTGTAGAAAAGCCCATACGGAACCAACTTGGATCCAAGATTAGACACTTCCATGGAACGCAAACACAGAGACCTTAGAGCCGCCAGCCGCGTTGGCTCGTCCGCGCTATAGTGGGACACCGCCCGAGGGCCAGGGCCGGTACCGCATAACCGGACTTCGAGGCGCTAGTTGCGCTACAGGCCCAAACGGCGTCTCCAGGAGAGAAACCTGAGGATTAGATTATCGGGGGTTGAGACGTCAGCTAGCGTGTAGGGGACGCAGGAGTACAAACGGGCGCATTTGATGATACTTGTCACCAGAACTAAGAAGTCCTGGGCGGGGCTTGCTTGGAGTATATAGTCCCTACGGATCTGAGCACGATAAACAAGATCACCAGAGTGGTACGAGAGTTTAAATAAGAAATCTATGGGACAGAATAATGCTGGCTTGTCGCACGTCGGAGCCAGCATCTGCACAGCTTACTGCTCGAATGAGAAACACACGCTACGTGGCCTGTTGTGTGTATTACCCGATCACAGACATCTATGGCGAACTTTTCGCTCTGGGTGTCGTCGTTTTGAAAGGAGAAACATCGTGTTTAGTTTGTTGGCCACTAAGAGCTACTCAGACACGGAAGAGAGCGACGATTTAACGCGGTTGCGAATTAATAATGCCTACCGATTGTTGTCGTCAATGCTCCCCTTATGCCCCGGGCTCGGTAGATTATTTGTAAGAGGTGCGAGATCCGTCGATTTTAGCGACGGAGCATAGTGACCTATTAGTTTCTGTGTCATATCTTAAGTACCCGAGGTACCAACGGCAGCGGAGGACGAGTACAGGGTGATGAACAGAGGTTTCGGGGAAAAAGCTAGGGCACTCAAACAACGCCAAAGCAGATCTTAAGCCATCCAGGATTTGTAAATTGAGGTCATCCACCCACACCATAGACCTGTAATGTATTCCCTGCGATAGTACTCAAGGAGTGCACTAGGGAAAGATGTCCTGACTTGTGCAACCTCACGCCCCGGAGCTTGTTAGACTATCAAGGTTATCGACGCTATGTTCCGCGAACGCCCTGTGAATCAATTTGTGCATCGCTTGAGTCGATATCATTCGA
seq00005   GAGGGCGGTTTTTCTACTCTGTTCAGCAGAACATCGTAGTCGTAGTAGGGTCCAGGCGTACGGACTACGCGTGTAGTACGTCCTGGATTACATCCTTTGAACTTCCCTGTTAACTGAGGTACATGGTGATCGCTGATAACCAATGTACTAAGCACCTAATGAACAAGCGATCTGGGCCCTGAGTGAGTAAGTGGCGGGCATCGCCCCCCTGTAATACTCGAATTCGTCATTCGTGTTCTTTGTCTGAACGCGTGTGCGAAAAGATATTAGATACAAACGCGCGTTATGAGAGAGCGTCGGATGAAATAAGGTAGCTTCGTTGATGGCGTTCCTATAGAGCTTATAGGAAAGTTTGGGATTAAGGCACTTGCACGAAATGAAATTGTTAAACTCCCGAGTTCAAACGCTATCCTCTAGGGTATAATGTCATACCGATTGAGCCACCGTAATTTTCTGGCCTACCGTTCAGGTACGTACGAGCCAACAGACAATTTTGAGAGGCCTCATAGTATCGTACACCTGGCAGCCGCTATATTCAGAACCGGACATCCCAGCCCGGGCGCAATGAAGTATGGACTCACTTACTATAACGAACAAAATGGCCAGTACTTGTGTCCCGTAACACATACGTCTTTCGTCCATCTGAACGAAGCTTAATTAGTCGAGCCTGGGAAGACTACTAGATTAACCGAAAAGAGACCCTCTGGCTTCAATCTCTATCGTTTAGACCACCTGCTTAACATTAAGATGTCATTCCACCGTGTTTAGTTAGTTAGTCCCCGAGAGGCGTTCATCTACTACTATGCGGAACGAGGGGTATTAAGAATTTGCGCCTTGCGTCAGGATCTCCTGCTGTCAAGCATATTGGGCTCTGTCCTTTAGGCTAAGACCTGGTCCGTACCCTGCACCTACCACGTACATGTTTAAGTGTAGGGACGTAAGAACACGGTCGAATTAGACTGGCATCGTCAAGGGGCATAACACGTAGCGTGCCGCGCTTTTGTGCGAATCTCCGATCTTAGAGGCGGAAGGACCCCGAATGATCGTTGGGTAGGTGCACAGGGCGGTTCTCTAAACCCCCCGTAGCTACGACGTGCAAGGCAACAGTAGAACCGACTACAACACAACGACTGGGTCTTACGGCTATGCCGTTCCGTTCGAAACTCACTAGATAGGTGTTTTTGCGTTCTGTAGAAAAGCCCATACGGAACCAACTTGGATCCAAGATTAGACACTTCCATGGAACGCAAACACAGAGACCTTAGAGCCGCCAGCCGCGTTGGCTCGTCCGCGCTATAGTGGGACACCGCCCGAGGGCCAGGGCCGGTACCGCATAACCGGACTTCGAGGCGCTAGTTGCGCTACAGGCCCAAACGGCGTCTCCAGGAGAGAAACCTGAGGATTAGATTATCGGGGGTTGAGACGTCAGCTAGCGTGTAGGGGACGCAGGAGTACAAACGGGCGCATTTGATGATACTTGTCACCAGAACTAAGAAGTCCTGGGCGGGGCTTGCTTGGAGTATATAGTCCCTACGGATCTGAGCACTATAAACAAGATCACCAGAGTGGTACGAGAGTTTAAATAAGAAATCTATGGGACAGAATAATGCTGGCTTGTCGCACGTCGGAGCCAGCATCTGCACAGCTTACTGCTCGAATGAGAAACACACGCTACGTGGCCTGTTGTGTGTATTACCCGATCACAGACATCTATGGCGAACTTTTCGCTCTGGGTGTCGTCGTTTTGAAAGGAGAAACATCGTGTTTAGTTTGTTGGCCACTAAGAGCTACTCAGACACGGAAGAGAGCGACGATTTAACGCGGTTGCGAATTAATAATGCCTACCGATTGTTGTCGTCAATGCTCCCCTTATGCCCCGGGCTCGGTAGATTATTTGTAAGAGGTGCGAGATCCGTCGATTTTAGCGACGGAGCATAGTGACCTATTAGTTTCTGTGTCATATCTTAAGTACCCGAGGTACCAACGGCAGCGGAGGACGAGTACAGGGTGATGAACAGAGGTTTCGGGGAAAAAGCTAGGGCACTCAAACAACGCCAAAGCAGATCTTAAGCCATCCAGGATTTGTAAATTGAGGTCATCCACCCACACCATAGACCTGTAATGTATTCCCTGCGATAGTACTCAAGGAGTGCACTAGGGAAAGATGTCCTGACTTGTGCAACCTCACGCCCCGGAGCTTGTTAGACTATCAAGGTTATCGACGCTATGTTCCGCGAACGCCCTGTGAATCAATTTGTGCATCGCTTGAGTCGATATCATTCGA
seq00006   GAGGGCGGTTTTTCTACTCTGTTCAGCAGAACATCGTAGTCGTAGTAGGGTCCAGGCGTACGGACTACGCGTGTAGTACGTCCTGGATTACATCCTTTGAACTTCCCTGTTAACTGAGGTACATGGTGATCGCTGATAACCAATGTACTAAGCACCTAATGAACAAGCGATCTGGGCCCTGAGTGAGTAAGTGGCGGGCATCGCCCCCCTGTAATACTCGAATTCGTCATTCGTGTTCTTTGTCTGAACGCGTGTGCGAAAAGATATTAGATACAAACGCGCGTTATGAGAGAGCGTCGGATGAAATAAGGTAGCTTCGTTGATGGCGTTCCTATAGAGCTTATAGGAAAGTTTGGGATTAAGGCACTTGCACGAAATGAAATTGTTAAACTCCCGAGTTCAAACGCTATCCTCTAGGGTATAATGTCATACCGATTGAGCCACCGTAATTTTCTGGCCTACCGTTCAGGTACGTACGAGCCAACAGACAATTTTGAGAGGCCTCATAGTATCGTACACCTGGCAGCCGCTATATTCAGAACCGGACATCCCATCCCGGGCGCAATGAAGTATGGACTCACTTACTATAACGAACAAAATGGCCAGTACTTGTGTCCCGTAACACATACGTCTTTCGTCCATCTGAACGAAGCTTAATTAGTCGAGCCTGGGAAGACTACTAGATTAACCGAAAAGAGACCCTCTGGCTTCAATCTCTATCGTTTAGACCACCTGCTTAACATTAAGATGTCATTCCACCGTGTTTAGTTAGTTAGTCCCCGAGAGGCGTTCATCTACTACTATGCGGAACGAGGGGTATTAAGAATTTGCGCCTTGCGTCAGGATCTCCTGCTGTCAAGCATATTGGGCTCTGTCCTTTAGGCTAAGACCTGGTCCGTACCCTGCACCTACCACGTACATGTTTAAGTGTAGGGACGTAAGAACACGGTCGAATTAGACTGGCATCGTCAAGGGGCATAACACGTAGCGTGCCGCGCTTTTGTGCGAATCTCCGATCTTAGAGGCGGAAGGACCCCGAATGATCGTTGGGTAGGTGCACAGGGCGGTTCTCTAAACCCCCCGTAGCTACGACGTGCAAGGCAACAGTAGAACCGACTACAACACAACGACTGGGTCTTACGGCTATGCCGTTCCGTTCGAAACTCACTAGATAGGTGTTTTTGCGTTCTGTAGAAAAGCCCATACGGAACCAACTTGGATCCAAGATTAGACACTTCCATGGAACGCAAACACAGAGACCTTAGAGCCGCCAGCCGCGTTGGCTCGTCCGCGCTATAGTGGGACACCGCCCGAGGGCCAGGGCCGGTACCGCATAACCGGACTTCGAGGCGCTAGTTGCGCTACAGGCCCAAACGGCGTCTCCAGGAGAGAAACCTGAGGATTAGATTATCGGGGGTTGAGACGTCAGCTAGCGTGTAGGGGACGCAGGAGTACAAACGGGCGCATTTGATGATACTTGTCACCAGAACTAAGAAGTCCTGGGCGGGGCTTGCTTGGAGTATATAGTCCCTACGGATCTGAGCACTATAAACAAGATCACCAGAGTGGTACGAGAGTTTAAATAAGAAATCTATGGGACAGAATAATGCTGGCTTGTCGCACGTCGGAGCCAGCATCTGCACAGCTTACTGCTCGAATGAGAAACACACGCTACGTGGCCTGTTGTGTGTATTACCCGATCACAGACATCTATGGCGAACTTTTCGCTCTGGGTGTCGTCGTTTTGAAAGGAGAAACATCGTGTTTAGTTTGTTGGCCACTAAGAGCTACTCAGACACGGAAGAGAGCGACGATTTAACGCGGTTGCGAATTAATAATGCCTACCGATTGTTGTCGTCAATGCTCCCCTTATGCCCCGGGCTCGGTAGATTATTTGTAAGAGGTGCGAGATCCGTCGATTTTAGCGACGGAGCATAGTGACCTATTAGTTTCTGTGTCATATCTTAAGTACCCGAGGTACCAACGGCAGCGGAGGACGAGTACAGGGTGATGAACAGAGGTTTCGGGGAAAAAGCTAGGGCACTCAAACAACGCCAAAGCAGATCTTAAGCCATCCAGGATTTGTAAATTGAGGTCATCCACCCACACCATAGACCTGTAATGTATTCCCTGCGATAGTACTCAAGGAGTGCACTAGGGAAAGATGTCCTGACTTGTGCAACCTCACGCCCCGGAGCTTGTTAGACTATCAAGGTTATCGACGCTATGTTCCGCGAACGCCCTGTGAATCAATTTGTGCATCGCTTGAGTCGATATCATTCGA
seq00007   GAGGGCGGTTTTTCTACTCTGTTCAGCAGAACATCGTAGTCGTAGTAGGGTCCAGGCGTACGGACTACGCGTGTAGTACGTCCTGGATTACATCCTTTGAACCTCCCTGTTAACTGAGGTACATGGTGATCGCTGATAACCAATGTACTAAGCACCTAATGAACAAGCGATCTGGGCCCTGAGTGAGTAAGTGGCGGGCATCGCCCCCCTGTAATACTCGAATTCGTCATTCGTGTTCTTTGTCTGAACGCGTGTGCGAAAAGATATTAGATACAAACGCGCGTTATGAGAGAGCGTCGGATGAAATAAGGTAGCTTCGTTGATGGCGTTCCTATAGAGCTTATAGGAAAGTTTGGGATTAAGGCACTTGCACGAAATGAAATTGTTAAACTCCCGAGTTCAAACGCTATCCTCTAGGGTATAATGTCATACCGATTGAGCCACCGTAATTTTCTGGCCTACCGTTCAGGTACGTACGAGCCAACAGACAATTTTGAGAGGCCTCATAGTATCGTACACCTGGCAGCCGCTATATTCAGAACCGGACATCCCATCCCGGGCGCAATGAAGTATGGACTCACTTACTATAACGAACAAAATGGCCAGTACTTGTGTCCCGTAACACATACGTCTTTCGTCCATCTGAACGAAGCTTAATTAGTCGAGCCTGGGAAGACTACTAGATTAACCGAAAAGAGACCCTCTGGCTTCAATCTCTATCGTTTAGACCACCTGCTTAACATTAAGATGTAATTCCACCGTGTTTAGTTAGTTAGTCCCCGAGAGGCGTTCATCTACTACTATGCGGAACGAGGGGTATTAAGAATTTGCGCCTTGCGTCAGGATCTCCTGCTGTCAAGCATATTGGGCTCTGTCCTTTAGGCTAAGACCTGGTCCGTACCCTGCACCTACCACGTACATGTTTAAGTGTAGGGACGTAAGAACACGGTCGAATTAGACTGGCATCGTCAAGGGGCATAACACGTAGCGTGCCGCGCTTTTGTGCGAATCTCCGATCTTAGAGGCGGAAGGACCCCGAATGATCGTTGGGTAGGTGCACAGGGCGGTTCTCTAAACCCCCCGTAGCTACGACGTGCAAGGCAACAGTAGAACCGACTACAACACAACGACTGGGTCTTACGGCGATGCCGTTCCGTTCGAAACTCACTAGATAGGTGTTTTTGCGTTCTGTAGAAAAGCCCATACGGAACCAACTTGGATCCAAGATTAGACACTTCCATGGAACGCAAACACAGAGACCTTAGAGCCGCCAGCCGCGTTGGCTCGTCCGCGCTATAGTGGGACACCGCCCGAGGGCCAGGGCCGGTACCGCATAACCGGACTTCGAGGCGCTAGTTGCGCTACAGGCCCAAACGGCGTCTCCAGGAGAGAAACCTGAGGATTAGATTATCGGGGGTTGAGACGTCAGCTAGCGTGTAGGGGACGCAGGAGTACAAACGGGCGCATTTGATGATACTTGTCACCAGAACTAAGAAGTCCTGGGCGGGGCTTGCTTGGAGTATATAGTCCCTACGGATCTGAGCACGATAAACAAGATCACCAGAGTGGTACGAGAGTTTAAATAAGAAATCTATGGGACAGAATAATGCTGGCTTGTCGCACGTCGGAGCCAGCATCTGCACAGCTTACTGCTCGAATGAGAAACACACGCTACGTGGCCTGTTGTGTGTATTACCCGATCACAGACATCTATGGCGAACTTTTCGCTCTGGGTGTCGTCGTTTTGAAAGGAGAAACATCGTGTTTAGTTTGTTGGCCACTAAGAGCTACTCAGACACGGAAGAGAGCGACGATTTAACGCGGTTGCGAATTAATAATGCCTACCGATTGTTGTCGTCAATGCTCCCCTTATGCCCCGGGCTCGGTAGATTATTTGTAAGAGGTGCGAGATCCGTCGATTTTAGCGACGGAGCATAGTGACCTATTAGTTTCTGTGTCATATCTTAAGTACCCGAGGTACCAACGGCAGCGGAGGACGAGTACAGGGTGATGAACAGAGGTTTCGGGGAAAAAGCTAGGGCACTCAAACAACGCCAAAGCAGATCTTAAGCCATCCAGGATTTGTAAATTGAGGTCATCCACCCACACCATAGACCTGTAATGTATTCCCTGCGATAGTACTCAAGGAGTGCACTAGGGAAAGATGTCCTGACTTGTGCAACCTCACGCCCCGGAGCTTGTTAGACTATCAAGGTTATCGACGCTATGTTCCGCGAACGCCCTGTGAATCAATTTGTGCATCGCTTGAGTCGATATCATTCGA
seq00008   GAGGGCGGTTTTTCTACTCTGTTCAGCAGAACATCGTAGTCGTAGTAGGGTCCAGGCGTACGGACTACGCGTGTAGTACGTCCTGGATTACATCCTTTGAACTTCCCTGTTAACTGAGGTACATGGTGATCGCTGATAACCAATGTACTAAGCACCTAATGAACAAGCGATCTGGGCCCTGAGTGAGTAAGTGGCGGGCATCGCCCCCCTGTAATACTCGAATTCGTCATTCGTGTTCTTTGTCTGAACGCGTGTGCGAAAAGATATTAGATACAAACGCGCGTTATGAGAGAGCGTCGGATGAAATAAGGTAGCTTCGTTGATGGCGTTGCTATAGAGCTTATAGGAAAGTTTGGGATTAAGGCACTTGCACGAAATGAAATTGTTAAACTCCCGAGTTCAAACGCTATCCTCTAGGGTATAATGTCATACCGATTGAGCCACCGTAATTTTCTGGCCTACCGTTCAGGTACGTACGAGCCAACAGACAATTTTGAGAGGCCTCATAGTATCGTACACCTGGCAGCCGCTATATTCAGAACCGGACATCCCATCCCGGGCGCAATGAAGTATGGACTCACTTACTATAACGAACAAAATGGCCAGTACTTGTGTCCCGTAACACATACGTCTTTCGTCCATCTGAACGAAGCTTAATTAGTCGAGCCTGGGAAGACTACTAGATTAACCGAAAAGAGACCCTCTGGCTTCAATCTCTATCGTTTAGACCACCTGCTTAACATTAAGATGTCATTCCACCGTGTTTAGTTAGTTAGTCCCCGAGAGGCGTTCATCTACTACTATGCGGAACGAGGGGTATTAAGAATTTGCGCCTTGCGTCAGGATCTCCTGCTGTCAAGCATATTGGGCTCTGTCCTTTAGGCTAAGACCTGGTCCGTACCCTGCACCTACCACGTACATGTTTAAGTGTAGGGACGTAAGAACACGGTCGAATTAGACTGGCATCGTCAAGGGGCATAACACGTAGCGTGCCGCGCTTTTGTGCGAATCTCCGATCTTAGAGGCGGAAGGACCCCGAATGATCGTTGGGTAGGTGCACAGGGCGGTTCTCTAAACCCCCCGTAGCTACGACGTGCAAGGCAACAGTAGAACCGACTACAACACAACGACTGGGTCTTACGGCTATGCCGTTCCGTTCGAAACTCACTAGATAGGTGTTTTTGCGTTCTGTAGAAAAGCCCATACGGAACCAACTTGGATCCAAGATTAGACACTTCCATGGAACGCAAACACAGAGACCTTAGAGCCGCCAGCCGCGTTGGCTCGTCCGCGCTATAGTGGGACACCGCCCGAGGGCCAGGGCCGGTACCGCATAACCGGACTTCGAGGCGCTAGTTGCGCTACAGGCCCAAACGGCGTCTCCAGGAGAGAAACCTGAGGATTAGATTATCGGGGGTTGAGACGTCAGCTAGCGTGTAGGGGACGCAGGAGTACAAACGGGCGCATTTGATGATACTTGTCACCAGAACTAAGAAGTCCTGGGCGGGGCTTGCTTGGAGTATATAGTCCCTACGGATCTGAGCACGATAAACAAGATCACGAGAGTGGTACGAGAGTTTAAATAAGAAATCTATGGGACAGAATAATGCTGGCTTGTCGCACGTCGGAGCCAGCATCTGCACAGCTTACTGCTCGAATGAGAAACACACGCTACGTGGCCTGTTGTGTGTATTACCCGATCACAGACATCTATGGCGAACTTTTCGCTCTGGGTGTCGTCGTTTTGAAAGGAGAAACATCGTGTTTAGTTTGTTGGCCACTAAGAGCTACTCAGACACGGAAGAGAGCGACGATTTAACGCGGTTGCGAATTAATAATGCCTACCGATTGTTGTCGTCAATGCTCCCCTTATGCCCCGGGCTCGGTAGATTATTTGTAAGAGGTGCGAGATCCGTCGATTTTAGCGACGGAGCATAGTGACCTATTAGTTTCTGTGTCATATCTTAAGTACCCGAGGTACCAACGGCAGCGGAGGACGAGTACAGGGTGATGAACAGAGGTTTCGGGGAAAAAGCTAGGGCACTCAAACAACGCCAAAGCAGATCTTAAGCCATCCAGGATTTGTAAATTGAGGTCATCCACCCACACCATAGACCTGTAATGTATTCCCTGCGATAGTACTCAAGGAGTGCACTAGGGAAAGATGTCCTGACTTGTGCAACCTCACGCCCCGGAGCTTGTTAGACTATCAAGGTTATCGACGCTATGTTCCGCGAACGCCCTGTGAATCAATTTGTGCATCGCTTGAGTCGATATCATTCGA
seq00009   GAGGGCGGTTTTTCTACTCTGTTCAGCAGAACATCGTAGTCGTAGTAGGGTCCAGGCGTACGGACTACGCGTGTAGTACGTCCTGGATTACATCCTTTGAACCTCCCTGTTAACTGAGGTACATGGTGATCGCTGATAACCAATGTACTAAGCACCTAATGAACAAGCGATCTGGGCCCTGAGTGAGTAAGTGGCGGGCATCGCCCCCCTGTAATACTCGAATTCGTCATTCGTGTTCTTTGTCTGAACGCGTGTGCGAAAAGATATTAGATACAAACGCGCGTTATGAGAGAGCGTCGGATGAAATAAGGTAGCTTCGTTGATGGCGTTCCTATAGAGCTTATAGGAAAGTTTGGGATTAAGGCACTTGCACGAAATGAAATTGTTAAACTCCCGAGTTCAAACGCTATCCTCTAGGGTATAATGTCATACCGATTGAGCCACCGTAATTTTCTGGCCTACCGTTCAGGTACGTACGAGCCAACAGACAATTTTGAGAGGCCTCATAGTATCGTACACCTGGCAGCCGCTATATTCAGAACCGGACATCCCATCCCGGGCGCAATGAAGTATGGACTCACTTACTATAACGAACAAAATGGCCAGTACTTGTGTCCCGTAACACATACGTCTTTCGTCCATCTGAACGAAGCTTAATTAGTCGAGCCTGGGAAGACTACTAGATTAACCGAAAAGAGACCCTCTGGCTTCAATCTCTATCGTTTAGACCACCTGCTTAACATTAAGATGTCATTCCACCGTGTTTAGTTAGTTAGTCCCCGAGAGGCGTTCATCTACTACTATGCGGAACGAGGGGTATTAAGAATTTGCGCCTTGCGTCAGGATCTCCTGCTGTCAAGCATATTGGGCTCTGTCCTTTAGGCTAAGACCTGGTCCGTACCCTGCACCTACCACGTACATGTTTAAGTGTAGGGACGTAAGAACACGGTCGAATTAGACTGGCATCGTCAAGGGGCATAACACGTAGCGTGCCGCGCTTTTGTGCGAATCTCCGATCTTAGAGGCGGAAGGACCCCGAATGATCGTTGGGTAGGTGCACAGGGCGGTTCTCTAAACCCCCCGTAGCTACGACGTGCAAGGCAACAGTAGAACCGACTACAACACAACGACTGGGTCTTACGGCTATGCCGTTCCGTTCGAAACTCACTAGATAGGTGTTTTTGCGTTCTGTAGAAAAGCCCATACGGAACCAACTTGGATCCAAGATTAGACACTTCCATGGAACGCAAACACAGAGACCTTAGAGCCGCCAGCCGCGTTGGCTCGTCCGCGCTATAGTGGGACACCGCCCGAGGGCCAGGGCCGGTACCGCATAACCGGACTTCGAGGCGCTAGTTGCGCTACAGGCCCAAACGGCGTCTCCAGGAGAGAAACCTGAGGATTAGATTATCGGGGGTTGAGACGTCAGCTAGCGTGTAGGGGACGCAGGAGTACAAACGGGCGCATTTGATGATACTTGTCACCAGAACTAAGAAGTCCTGGGCGGGGCTTGCTTGGAGTATATAGTCCCTACGGATCTGAGCACGATAAACAAGATCACGAGAGTGGTACGAGAGTTTAAATAAGAAATCTATGGGACAGAATAATGCTGGCTTGTCGCACGTCGGAGCCAGCATCTGCACAGCTTACTGCTCGAATGAGAAACACACGCTACGTGGCCTGTTGTGTGTATTACCCGATCACAGACATCTATGGCGAACTTTTCGCTCTGGGTGTCGTCGTTTTGAAAGGAGAAACATCGTGTTTAGTTTGTTGGCCACTAAGAGCTACTCAGACACGGAAGAGAGCGACGATTTAACGCGGTTGCGAATTAATAATGCCTACCGATTGTTGTCGTCAATGCTCCCCTTATGCCCCGGGCTCGGTAGATTATTTGTAAGAGGTGCGAGATCCGTCGATTTTAGCGACGGAGCATAGTGACCTATTAGTTTCTGTGTCATATCTTAAGTACCCGAGGTACCAACGGCAGCGGAGGACGAGTACAGGGTGATGAACAGAGGTTTCGGGGAAAAAGCTAGGGCACTCAAACAACGCCAAAGCAGATCTTAAGCCATCCAGGATTTGTAAATTGAGGTCATCCACCCACACCATAGACCTGTAATGTATTCCCTGCGATAGTACTCAAGGAGTGCACTAGGGAAAGATGTCCTGACTTGTGCAACCTCACGCCCCGGAGCTTGTTAGACTATCAAGGTTATCGACGCTATGTTCCGCGAACGCCCTGTGAATCAATTTGTGCATCGCTTGAGTCGATATCATTCGA
seq00010   GAGGGCGGTTTTTCTACTCTGTTCAGCAGAACATCGTAGTCGTAGTAGGGTCCAGGCGTACGGACTACGCGTGTAGTACGTCCTGGATTACATCCTTTGAACTTCCCTGTTAACTGAGGTACATGGTGATCGCTGATAACCAATGTACTAAGCACCTAATGAACAAGCGATCTGGGCCCTGAGTGAGTAAGTGGCGGGCATCGCCCCCCTGTAATACTCGAATTCGTCATTCGTGTTCTTTGTCTGAACGCGTGTGCGAAAAGATATTAGATACAAACGCGCGTTATGAGAGAGCGTCGGATGAAATAAGGTAGCTTCGTTGATGGCGTTGCTATAGAGCTTATAGGAAAGTTTGGGATTAAGGCACTTGCACGAAATGAAATTGTTAAACTCCCGAGTTCAAACGCTATCCTCTAGGGTATAATGTCATACCGATTGAGCCACCGTAATTTTCTGGCCTACCGTTCAGGTACGTACGAGCCAACAGACAATTTTGAGAGGCCTCATAGTATCGTACACCTGGCAGCCGCTATATTCAGAACCGGACATCCCATCCCGGGCGCAATGAAGTATGGACTCACTTACTATAACGAACAAAATGGCCAGTACTTGTGTCCCGTAACACATACGTCTTTCGTCCATCTGAACGAAGCTTAATTAGTCGAGCCTGGGAAGACTACTAGATTAACCGAAAAGAGACCCTCTGGCTTCAATCTCTATCGTTTAGACCACCTGCTTAACATTAAGATGTCATTCCACCGTGTTTAGTTAGTTAGTCCCCGAGAGGCGTTCATCTACTACTATGCGGAACGAGGGGTATTAAGAATTTGCGCCTTGCGTCAGGATCTCCTGCTGTCAAGCATATTGGGCTCTGTCCTTTAGGCTAAGACCTGGTCCGTACCCTGCACCTACCACGTACATGTTTAAGTGTAGGGACGTAAGAACACGGTCGAATTAGACTGGCATCGTCAAGGGGCATAACACGTAGCGTGCCGCGCTTTTGTGCGAATCTCCGATCTTAGAGGCGGAAGGACCCCGAATGATCGTTGGGTAGGTGCACAGGGCGGTTCTCTAAACCCCCCGTAGCTACGACGTGCAAGGCAACAGTAGAACCGACTACAACACAACGACTGGGTCTTACGGCTATGCCGTTCCGTTCGAAACTCACTAGATAGGTGTTTTTGCGTTCTGTAGAAAAGCCCATACGGAACCAACTTGGATCCAAGATTAGACACTTCCATGGAACGCAAACACAGAGACCTTAGAGCCGCCAGCCGCGTTGGCTCGTCCGCGCTATAGTGGGACACCGCCCGAGGGCCAGGGCCGGTACCGCATAACCGGACTTCGAGGCGCTAGTTGCGCTACAGGCCCAAACGGCGTCTCCAGGAGAGAAACCTGAGGATTAGATTATCGGGGGTTGAGACGTCAGCTAGCGTGTAGGGGACGCAGGAGTACAAACGGGCGCATTTGATGATACTTGTCACCAGAACTAAGAAGTCCTGGGCGGGGCTTGCTTGGAGTATATAGTCCCTACGGATCTGAGCACGATAAACAAGATCACGAGAGTGGTACGAGAGTTTAAATAAGAAATCTATGGGACAGAATAATGCTGGCTTGTCGCACGTCGGAGCCAGCATCTGCACAGCTTACTGCTCGAATGAGAAACACACGCTACGTGGCCTGTTGTGTGTATTACCCGATCACAGACATCTATGGCGAACTTTTCGCTCTGGGTGTCGTCGTTTTGAAAGGAGAAACATCGTGTTTAGTTTGTTGGCCACTAAGAGCTACTCAGACACGGAAGAGAGCGACGATTTAACGCGGTTGCGAATTAATAATGCCTACCGATTGTTGTCGTCAATGCTCCCCTTATGCCCCGGGCTCGGTAGATTATTTGTAAGAGGTGCGAGATCCGTCGATTTTAGCGACGGAGCATAGTGACCTATTAGTTTCTGTGTCATATCTTAAGTACCCGAGGTACCAACGGCAGCGGAGGACGAGTACAGGGTGATGAACAGAGGTTTCGGGGAAAAAGCTAGGGCACTCAAACAACGCCAAAGCAGATCTTAAGCCATCCAGGATTTGTAAATTGAGGTCATCCACCCACACCATAGACCTGTAATGTATTCCCTGCGATAGTACTCAAGGAGTGCACTAGGGAAAGATGTCCTGACTTGTGCAACCTCACGCCCCGGAGCTTGTTAGACTATCAAGGTTATCGACGCTATGTTCCGCGAACGCCCTGTGAATCAATTTGTGCATCGCTTGAGTCGATATCATTCGA
seq00011   GAGGGCGGTTTTTCTACTCTGTTCAGCAGAACATCGTAGTCGTAGTAGGGTCCAGGCGTACGGACTACGCGTGTAGTACGTCCTGGATTACATCCTTTGAACCTCCCTGTTAACTGAGGTACATGGTGATCGCTGATAACCAATGTACTAAGCACCTAATGAACAAGCGATCTGGGCCCTGAGTGAGTAAGTGGCGGGCATCGCCCCCCTGTAATACTCGAATTCGTCATTCGTGTTCTTTGTCTGAACGCGTGTGCGAAAAGATATTAGATACAAACGCGCGTTATGAGAGAGCGTCGGATGAAATAAGGTAGCTTCGTTGATGGCGTTCCTATAGAGCTTATAGGAAAGTTTGGGATTAAGGCACTTGCACGAAATGAAATTGTTAAACTCCCGAGTTCAAACGCTATCCTCTAGGGTATAATGTCATACCGATTGAGCCACCGTAATTTTCTGGCCTACCGTTCAGGTACGTACGAGCCAACAGACAATTTTGAGAGGCCTCATAGTATCGTACACCTGGCAGCCGCTATATTCAGAACCGGACATCCCATCCCGGGCGCAATGAAGTATGGACTCACTTACTATAACGAACAAAATGGCCAGTACTTGTGTCCCGTAACACATACGTCTTTCGTCCATCTGAACGAAGCTTAATTAGTCGAGCCTGGGAAGACTACTAGATTAACCGAAAAGAGACCCTCTGGCTTCAATCTCTATCGTTTAGACCACCTGCTTAACATTAAGATGTAATTCCACCGTGTTTAGTTAGTTAGTCCCCGAGAGGCGTTCATCTACTACTATGCGGAACGAGGGGTATTAAGAATTTGCGCCTTGCGTCAGGATCTCCTGCTGTCAAGCATATTGGGCTCTGTCCTTTAGGCTAAGACCTGGTCCGTACCCTGCACCTACCACGTACATGTTTAAGTGTAGGGACGTAAGAACACGGTCGAATTAGACTGGCATCGTCAAGGGGCATAACACGTAGCGTGCCGCGCTTTTGTGCGAATCTCCGATCTTAGAGGCGGAAGGACCCCGAATGATCGTTGGGTAGGTGCACAGGGCGGTTCTCTAAACCCCCCGTAGCTACGACGTGCAAGGCAACAGTAGAACCGACTACAACACAACGACTGGGTCTTACGGCTATGCCGTTCCGTTCGAAACTCACTAGATAGGTGTTTTTGCGTTCTGTAGAAAAGCCCATACGGAACCAACTTGGATCCAAGATTAGACACTTCCATGGAACGCAAACACAGAGACCTTAGAGCCGCCAGCCGCGTTGGCTCGTCCGCGCTATAGTGGGACACCGCCCGAGGGCCAGGGCCGGTACCGCATAACCGGACTTCGAGGCGCTAGTTGCGCTACAGGCCCAAACGGCGTCTCCAGGAGAGAAACCTGAGGATTAGATTATCGGGGGTTGAGACGTCAGCTAGCGTGTAGGGGACGCAGGAGTACAAACGGGCGCATTTGATGATACTTGTCACCAGAACTAAGAAGTCCTGGGCGGGGCTTGCTTGGAGTATATAGTCCCTACGGATCTGAGCACGATAAACAAGATCACGAGAGTGGTACGAGAGTTTAAATAAGAAATCTATGGGACAGAATAATGCTGGCTTGTCGCACGTCGGAGCCAGCATCTGCACAGCTTACTGCTCGAATGAGAAACACACGCTACGTGGCCTGTTGTGTGTATTACCCGATCACAGACATCTATGGCGAACTTTTCGCTCTGGGTGTCGTCGTTTTGAAAGGAGAAACATCGTGTTTAGTTTGTTGGCCACTAAGAGCTACTCAGACACGGAAGAGAGCGACGATTTAACGCGGTTGCGAATTAATAATGCCTACCGATTGTTGTCGTCAATGCTCCCCTTATGCCCCGGGCTCGGTAGATTATTTGTAAGAGGTGCGAGATCCGTCGATTTTAGCGACGGAGCATAGTGACCTATTAGTTTCTGTGTCATATCTTAAGTACCCGAGGTACCAACGGCAGCGGAGGACGAGTACAGGGTGATGAACAGAGGTTTCGGGGAAAAAGCTAGGGCACTCAAACAACGCCAAAGCAGATCTTAAGCCATCCAGGATTTGTAAATTGAGGTCATCCACCCACACCATAGACCTGTAATGTATTCCCTGCGATAGTACTCAAGGAGTGCACTAGGGAAAGATGTCCTGACTTGTGCAACCTCACGCCCCGGAGCTTGTTAGACTATCAAGGTTATCGACGCTATGTTCCGCGAACGCCCTGTGAATCAATTTGTGCATCGCTTGAGTCGATATCATTCGA
seq00012   GAGGGCGGTTTTTCTACTCTGTTCAGCAGAACATCGTAGTCGTAGTAGGGTCCAGGCGTACGGACTACGCGTGTAGTACGTCCTGGATTACATCCTTTGAACTTCCCTGTTAACTGAGGTACATGGTGATCGCTGATAACCAATGTACTAAGCACCTAATGAACAAGCGATCTGGGCCCTGAGTGAGTAAGTGGCGGGCATCGCCCCCCTGTAATACTCGAATTCGTCATTCGTGTTCTTTGTCTGAACGCGTGTGCGAAAAGATATTAGATACAAACGCGCGTTATGAGAGAGCGTCGGATGAAATAAGGTAGCTTCGTTGATGGCGTTGCTATAGAGCTTATAGGAAAGTTTGGGATTAAGGCACTTGCACGAAATGAAATTGTTAAACTCCCGAGTTCAAACGCTATCCTCTAGGGTATAATGTCATACCGATTGAGCCACCGTAATTTTCTGGCCTACCGTTCAGGTACGTACGAGCCAACAGACAATTTTGAGAGGCCTCATAGTATCGTACACCTGGCAGCCGCTATATTCAGAACCGGACATCCCATCCCGGGCGCAATGAAGTATGGACTCACTTACTATAACGAACAAAATGGCCAGTACTTGTGTCCCGTAACACATACGTCTTTCGTCCATCTGAACGAAGCTTAATTAGTCGAGCCTGGGAAGACTACTAGATTAACCGAAAAGAGACCCTCTGGCTTCAATCTCTATCGTTTAGACCACCTGCTTAACATTAAGATGTCATTCCACCGTGTTTAGTTAGTTAGTCCCCGAGAGGCGTTCATCTACTACTATGCGGAACGAGGGGTATTAAGAATTTGCGCCTTGCGTCAGGATCTCCTGCTGTCAAGCATATTGGGCTCTGTCCTTTAGGCTAAGACCTGGTCCGTACCCTGCACCTACCACGTACATGTTTAAGTGTAGGGACGTAAGAACACGGTCGAATTAGACTGGCATCGTCAAGGGGCATAACACGTAGCGTGCCGCGCTTTTGTGCGAATCTCCGATCTTAGAGGCGGAAGGACCCCGAATGATCGTTGGGTAGGTGCACAGGGCGGTTCTCTAAACCCCCCGTAGCTACGACGTGCAAGGCAACAGTAGAACCGACTACAACACAACGACTGGGTCTTACGGCTATGCCGTTCCGTTCGAAACTCACTAGATAGGTGTTTTTGCGTTCTGTAGAAAAGCCCATACGGAACCAACTTGGATCCAAGATTAGACACTTCCATGGAACGCAAACACAGAGACCTTAGAGCCGCCAGCCGCGTTGGCTCGTCCGCGCTATAGTGGGACACCGCCCGAGGGCCAGGGCCGGTACCGCATAACCGGACTTCGAGGCGCTAGTTGCGCTACAGGCCCAAACGGCGTCTCCAGGAGAGAAACCTGAGGATTAGATTATCGGGGGTTGAGACGTCAGCTAGCGTGTAGGGGACGCAGGAGTACAAACGGGCGCATTTGATGATACTTGTCACCAGAACTAAGAAGTCCTGGGCGGGGCTTGCTTGGAGTATATAGTCCCTACGGATCTGAGCACGATAAACAAGATCACGAGAGTGGTACGAGAGTTTAAATAAGAAATCTATGGGACAGAATAATGCTGGCTTGTCGCACGTCGGAGCCAGCATCTGCACAGCTTACTGCTCGAATGAGAAACACACGCTACGTGGCCTGTTGTGTGTATTACCCGATCACAGACATCTATGGCGAACTTTTCGCTCTGGGTGTCGTCGTTTTGAAAGGAGAAACATCGTGTTTAGTTTGTTGGCCACTAAGAGCTACTCAGACACGGAAGAGAGCGACGATTTAACGCGGTTGCGAATTAATAATGCCTACCGATTGTTGTCGTCAATGCTCCCCTTATGCCCCGGGCTCGGTAGATTATTTGTAAGAGGTGCGAGATCCGTCGATTTTAGCGACGGAGCATAGTGACCTATTAGTTTCTGTGTCATATCTTAAGTACCCGAGGTACCAACGGCAGCGGAGGACGAGTACAGGGTGATGAACAGAGGTTTCGGGGAAAAAGCTAGGGCACTCAAACAACGCCAAAGCAGATCTTAAGCCATCCAGGATTTGTAAATTGAGGTCATCCACCCACACCATAGACCTGTAATGTATTCCCTGCGATAGTACTCAAGGAGTGCACTAGGGAAAGATGTCCTGACTTGTGCAACCTCACGCCCCGGAGCTTGTTAGACTATCAAGGTTATCGACGCTATGTTCCGCGAACGCCCTGTGAATCAATTTGTGCATCGCTTGAGTCGATATCATTCGA
seq00013   GAGGGCGGTTTTTCTACTCTGTTCAGCAGAACATCGTAGTCGTAGTAGGGTCCAGGCGTACGGACTACGCGTGTAGTACGTCCTGGATTACATCCTTTGAACCTCCCTGTTAACTGAGGTACATGGTGATCGCTGATAACCAATGTACTAAGCACCTAATGAACAAGCGATCTGGGCCCTGAGTGAGTAAGTGGCGGGCATCGCCCCCCTGTAATACTCGAATTCGTCATTCGTGTTCTTTGTCTGAACGCGTGTGCGAAAAGATATTAGATACAAACGCGCGTTATGAGAGAGCGTCGGATGAAATAAGGTAGCTTCGTTGATGGCGTTCCTATAGAGCTTATAGGAAAGTTTGGGATTAAGGCACTTGCACGAAATGAAATTGTTAAACTCCCGAGTTCAAACGCTATCCTCTAGGGTATAATGTCATACCGATTGAGCCACCGTAATTTTCTGGCCTACCGTTCAGGTACGTACGAGCCAACAGACAATTTTGAGAGGCCTCATAGTATCGTACACCTGGCAGCCGCTATATTCAGAACCGGACATCCCATCCCGGGCGCAATGAAGTATGGACTCACTTACTATAACGAACAAAATGGCCAGTACTTGTGTCCCGTAACACATACGTCTTTCGTCCATCTGAACGAAGCTTAATTAGTCGAGCCTGGGAAGACTACTAGATTAACCGAAAAGAGACCCTCTGGCTTCAATCTCTATCGTTTAGACCACCTGCTTAACATTAAGATGTAATTCCACCGTGTTTAGTTAGTTAGTCCCCGAGAGGCGTTCATCTACTACTATGCGGAACGAGGGGTATTAAGAATTTGCGCCTTGCGTCAGGATCTCCTGCTGTCAAGCATATTGGGCTCTGTCCTTTAGGCTAAGACCTGGTCCGTACCCTGCACCTACCACGTACATGTTTAAGTGTAGGGACGTAAGAACACGGTCGAATTAGACTGGCATCGTCAAGGGGCATAACACGTAGCGTGCCGCGCTTTTGTGCGAATCTCCGATCTTAGAGGCGGAAGGACCCCGAATGATCGTTGGGTAGGTGCACAGGGCGGTTCTCTAAACCCCCCGTAGCTACGACGTGCAAGGCAACAGTAGAACCGACTACAACACAACGACTGGGTCTTACGGCTATGCCGTTCCGTTCGAAACTCACTAGATAGGTGTTTTTGCGTTCTGTAGAAAAGCCCATACGGAACCAACTTGGATCCAAGATTAGACACTTCCATGGAACGCAAACACAGAGACCTTAGAGCCGCCAGCCGCGTTGGCTCGTCCGCGCTATAGTGGGACACCGCCCGAGGGCCAGGGCCGGTACCGCATAACCGGACTTCGAGGCGCTAGTTGCGCTACAGGCCCAAACGGCGTCTCCAGGAGAGAAACCTGAGGATTAGATTATCGGGGGTTGAGACGTCAGCTAGCGTGTAGGGGACGCAGGAGTACAAACGGGCGCATTTGATGATACTTGTCACCAGAACTAAGAAGTCCTGGGCGGGGCTTGCTTGGAGTATATAGTCCCTACGGATCTGAGCACGATAAACAAGATCACGAGAGTGGTACGAGAGTTTAAATAAGAAATCTATGGGACAGAATAATGCTGGCTTGTCGCACGTCGGAGCCAGCATCTGCACAGCTTACTGCTCGAATGAGAAACACACGCTACGTGGCCTGTTGTGTGTATTACCCGATCACAGACATCTATGGCGAACTTTTCGCTCTGGGTGTCGTCGTTTTGAAAGGAGAAACATCGTGTTTAGTTTGTTGGCCACTAAGAGCTACTCAGACACGGAAGAGAGCGACGATTTAACGCGGTTGCGAATTAATAATGCCTACCGATTGTTGTCGTCAATGCTCCCCTTATGCCCCGGGCTCGGTAGATTATTTGTAAGAGGTGCGAGATCCGTCGATTTTAGCGACGGAGCATAGTGACCTATTAGTTTCTGTGTCATATCTTAAGTACCCGAGGTACCAACGGCAGCGGAGGACGAGTACAGGGTGATGAACAGAGGTTTCGGGGAAAAAGCTAGGGCACTCAAACAACGCCAAAGCAGATCTTAAGCCATCCAGGATTTGTAAATTGAGGTCATCCACCCACACCATAGACCTGTAATGTATTCCCTGCGATAGTACTCAAGGAGTGCACTAGGGAAAGATGTCCTGACTTGTGCAACCTCACGCCCCGGAGCTTGTTAGACTATCAAGGTTATCGACGCTATGTTCCGCGAACGCCCTGTGAATCAATTTGTGCATCGCTTGAGTCGATATCATTCGA
seq00014   GAGGGCGGTTTTTCTACTCTGTTCAGCAGAACATCGTAGTCGTAGTAGGGTCCAGGCGTACGGACTACGCGTGTAGTACGTCCTGGATTACATCCTTTGAACCTCCCTGTTAACTGAGGTACATGGTGATCGCTGATAACCAATGTACTAAGCACCTAATGAACAAGCGATCTGGGCCCTGAGTGAGTAAGTGGCGGGCATCGCCCCCCTGTAATACTCGAATTCGTCATTCGTGTTCTTTGTCTGAACGCGTGTGCGAAAAGATATTAGATACAAACGCGCGTTATGAGAGAGCGTCGGATGAAATAAGGTAGCTTCGTTGATGGCGTTCCTATAGAGCTTATAGGAAAGTTTGGGATTAAGGCACTTGCACGAAATGAAATTGTTAAACTCCCGAGTTCAAACGCTATCCTCTAGGGTATAATGTCATACCGATTGAGCCACCGTAATTTTCTGGCCTACCGTTCAGGTACGTACGAGCCAACAGACAATTTTGAGAGGCCTCATAGTATCGTACACCTGGCAGCCGCTATATTCAGAACCGGACATCCCATCCCGGGCGCAATGAAGTATGGACTCACTTACTATAACGAACAAAATGGCCAGTACTTGTGTCCCGTAACACATACGTCTTTCGTCCATCTGAACGAAGCTTAATTAGTCGAGCCTGGGAAGACTACTAGATTAACCGAAAAGAGACCCTCTGGCTTCAATCTCTATCGTTTAGACCACCTGCTTAACATTAAGATGTCATTCCACCGTGTTTAGTTAGTTAGTCCCCGAGAGGCGTTCATCTACTACTATGCGGAACGAGGGGTATTAAGAATTTGCGCCTTGCGTCAGGATCTCCTGCTGTCAAGCATATTGGGCTCTGTCCTTTAGGCTAAGACCTGGTCCGTACCCTGCACCTACCACGTACATGTTTAAGTGTAGGGACGTAAGAACACGGTCGAATTAGACTGGCATCGTCAAGGGGCATAACACGTAGCGTGCCGCGCTTTTGTGCGAATCTCCGATCTTAGAGGCGGAAGGACCCCGAATGATCGTTGGGTAGGTGCACAGGGCGGTTCTCTAAACCCCCCGTAGCTACGACGTGCAAGGCAACAGTAGAACCGACTACAACACAACGACTGGGTCTTACGGCTATGCCGTTCCGTTCGAAACTCACTAGATAGGTGTTTTTGCGTTCTGTAGAAAAGCCCATACGGAACCAACTTGGATCCAAGATTAGACACTTCCATGGAACGCAAACACAGAGACCTTAGAGCCGCCAGCCGCGTTGGCTCGTCCGCGCTATAGTGGGACACCGCCCGAGGGCCAGGGCCGGTACCGCATAACCGGACTTCGAGGCGCTAGTTGCGCTACAGGCCCAAACGGCGTCTCCAGGAGAGAAACCTGAGGATTAGATTATCGGGGGTTGAGACGTCAGCTAGCGTGTAGGGGACGCAGGAGTACAAACGGGCGCATTTGATGATACTTGTCACCAGAACTAAGAAGTCCTGGGCGGGGCTTGCTTGGAGTATATAGTCCCTACGGATCTGAGCACGATAAACAAGATCACGAGAGTGGTACGAGAGTTTAAATAAGAAATCTATGGGACAGAATAATGCTGGCTTGTCGCACGTCGGAGCCAGCATCTGCACAGCTTACTGCTCGAATGAGAAACACACGCTACGTGGCCTGTTGTGTGTATTACCCGATCACAGACATCTATGGCGAACTTTTCGCTCTGGGTGTCGTCGTTTTGAAAGGAGAAACATCGTGTTTAGTTTGTTGGCCACTAAGAGCTACTCAGACACGGAAGAGAGCGACGATTTAACGCGGTTGCGAATTAATAATGCCTACCGATTGTTGTCGTCAATGCTCCCCTTATGCCCCGGGCTCGGTAGATTATTTGTAAGAGGTGCGAGATCCGTCGATTTTAGCGACGGAGCATAGTGACCTATTAGTTTCTGTGTCATATCTTAAGTACCCGAGGTACCAACGGCAGCGGAGGGCGAGTACAGGGTGATGAACAGAGGTTTCGGGGAAAAAGCTAGGGCACTCAAACAACGCCAAAGCAGATCTTAAGCCATCCAGGATTTGTAAATTGAGGTCATCCACCCACACCATAGACCTGTAATGTATTCCCTGCGATAGTACTCAAGGAGTGCACTAGGGAAAGATGTCCTGACTTGTGCAACCTCACGCCCCGGAGCTTGTTAGACTATCAAGGTTATCGACGCTATGTTCCGCGAACGCCCTGTGAATCAATTTGTGCATCGCTTGAGTCGATATCATTCGA
seq00015   GAGGGCGGTTTTTCTACTCTGTTCAGCAGAACATCGTAGTCGTAGTAGGGTCCAGGCGTACGGACTACGCGTGTAGTACGTCCTGGATTACATCCTTTGAACTTCCCTGTTAACTGAGGTACATGGTGATCGCTGATAACCAATGTACTAAGCACCTAATGAACAAGCGATCTGGGCCCTGAGTGAGTAAGTGGCGGGCATCGCCCCCCTGTAATACTCGAATTCGTCATTCGTGTTCTTTGTCTGAACGCGTGTGCGAAAAGATATTAGATACAAACGCGCGTTATGAGAGAGCGTCGGATGAAATAAGGTAGCTTCGTTGATGGCGTTGCTATAGAGCTTATAGGAAAGTTTGGGATTAAGGCACTTGCACGAAATGAAATTGTTAAACTCCCGAGTTCAAACGCTATCCTCTAGGGTATAATGTCATACCGATTGAGCCACCGTAATTTTCTGGCCTACCGTTCAGGTACGTACGAGCCAACAGACAATTTTGAGAGGCCTCATAGTATCGTACACCTGGCAGCCGCTATATTCAGAACCGGACATCCCATCCCGGGCGCAATGAAGTATGGACTCACTTACTATAACGAACAAAATGGCCAGTACTTGTGTCCCGTAACACATACGTCTTTCGTCCATCTGAACGAAGCTTAATTAGTCGAGCCTGGGAAGACTACTAGATTAACCGAAAAGAGACCCTCTGGCTTCAATCTCTATCGTTTAGACCACCTGCTTAACATTAAGATGTCATTCCACCGTGTTTAGTTAGTTAGTCCCCGAGAGGCGTTCATCTACTACTATGCGGAACGAGGGGTATTAAGAATTTGCGCCTTGCGTCAGGATCTCCTGCTGTCAAGCATATTGGGCTCTGTCCTTTAGGCTAAGACCTGGTCCGTACCCTGCACCTACCACGTACATGTTTAAGTGTAGGGACGTAAGAACACGGTCGAATTAGACTGGCATCGTCAAGGGGCATAACACGTAGCGTGCCGCGCTTTTGTGCGAATCTCCGATCTTAGAGGCGGAAGGACCCCGAATGATCGTTGGGTAGGTGCACAGGGCGGTTCTCTAAACCCCCCGTAGCTACGACGTGCAAGGCAACAGTAGAACCGACTACAACACAACGACTGGGTCTTACGGCTATGCCGTTCCGTTCGAAACTCACTAGATAGGTGTTTTTGCGTTCTGTAGAAAAGCCCATACGGAACCAACTTGGATCCAAGATTAGACACTTCCATGGAACGCAAACACAGAGACCTTAGAGCCGCCAGCCGCGTTGGCTCGTCCGCGCTATAGTGGGACACCGCCCGAGGGCCAGGGCCGGTACCGCATAACCGGACTTCGAGGCGCTAGTTGCGCTACAGGCCCAAACGGCGTCTCCAGGAGAGAAACCTGAGGATTAGATTATCGGGGGTTGAGACGTCAGCTAGCGTGTAGGGGACGCAGGAGTACAAACGGGCGCATTTGATGATACTTGTCACCAGAACTAAGAAGTCCTGGGCGGGGCTTGCTTGGAGTATATAGTCCCTACGGATCTGAGCACGATAAACAAGATCACGAGAGTGGTACGAGAGTTTAAATAAGAAATCTATGGGACAGAATAATGCTGGCTTGTCGCACGTCGGAGCCAGCATCTGCACAGCTTACTGCTCGAATGAGAAACACACGCTACGTGGCCTGTTGTGTGTATTACCCGATCACAGACATCTATGGCGAACTTTTCGCTCTGGGTGTCGTCGTTTTGAAAGGAGAAACATCGTGTTTAGTTTGTTGGCCACTAAGAGCTACTCAGACACGGAAGAGAGCGACGATTTAACGCGGTTGCGAATTAATAATGCCTACCGATTGTTGTCGTCAATGCTCCCCTTATGCCCCGGGCTCGGTAGATTATTTGTAAGAGGTGCGAGATCCGTCGATTTTAGCGACGGAGCATAGTGACCTATTAGTTTCTGTGTCATATCTTAAGTACCCGAGGTACCAACGGCAGCGGAGGACGAGTACAGGGTGATGAACAGAGGTTTCGGGGAAAAAGCTAGGGCACTCAAACAACGCCAAAGCAGATCTTAAGCCATCCAGGATTTGTAAATTGAGGTCATCCACCCACACCATAGACCTGTAATGTATTCCCTGCGATAGTACTCAAGGAGTGCACTAGGGAAAGATGTCCTGACTTGTGCAACCTCACGCCCCGGAGCTTGTTAGACTATCAAGGTTATCGACGCTATGTTCCGCGAACGCCCTGTGAATCAATTTGTGCATCGCTTGAGTCGATATCATTCGA
seq00016   GAGGGCGGTTTTTCTACTCTGTTCAGCAGAACATCGTAGTCGTAGTAGGGTCCAGGCGTACGGACTACGCGTGTAGTACGTCCTGGATTACATCCTTTGAACTTCCCTGTTAACTGAGGTACATGGTGATCGCTGATAACCAATGTACTAAGCACCTAATGAACAAGCGATCTGGGCCCTGAGTGAGTAAGTGGCCGGCATCGCCCCCCTGTAATACTCGAATTCGTCATTCGTGTTCTTTGTCTGAACGCGTGTGCGAAAAGATATTAGATACAAACGCGCGTTATGAGAGAGCGTCGGATGAAATAAGGTAGCTTCGTTGATGGCGTTCCTATAGAGCTTATAGGAAAGTTTGGGATTAAGGCACTTGCACGAAATGAAATTGTTAAACTCCCGAGTTCAAACGCTATCCTCTAGGGTATAATGTCATACCGATTGAGCCACCGTAATTTTCTGGCCTACCGTTCAGGTACGTACGAGCCAACAGACAATTTTGAGAGGCCTCATAGTATCGTACACCTGGCAGCCGCTATATTCAGAACCGGACATCCCATCCCGGGCGCAATGAAGTATGGACTCACTTACTATAACGAACAAAATGGCCAGTACTTGTGTCCCGTAACACATACGTCTTTCGTCCATCTGAACGAAGCTTAATTAGTCGAGCCTGGGAAGACTACTAGATTAACCGAAAAGAGACCCTCTGGCTTCAATCTCTATCGTTTAGACCACCTGCTTAACATTAAGATGTCATTCCACCGTGTTTAGTTAGTTAGTCCCCGAGAGGCGTTCATCTACTACTATGCGGAACGAGGGGTATTAAGAATTTGCGCCTTGCGTCAGGATCTCCTGCTGTCAAGCATATTGGGCTCTGTCCTTTAGGCTAAGACCTGGTCCGTACCCTGCACCTACCACGTACATGTTTAAGTGTAGGGACGTAAGAACACGGTCGAATTAGACTGGCATCGTCAAGGGGCATAACACGTAGCGTGCCGCGCTTTTGTGCGAATCTCCGATCTTAGAGGCGGAAGGACCCCGAATGATCGTTGGGTAGGTGCACAGGGCGGTTCTCTAAACCCCCCGTAGCTACGACGTGCAAGGCAACAGTAGAACCGACTACAACACAACGACTGGGTCTTACGGCTATGCCGTTCCGTTCGAAACTCACTAGATAGGTGTTTTTGCGTTCTGTAGAAAAGCCCATACGGAACCAACTTGGATCCAAGATTAGACACTTCCATGGAACGCAAACACAGAGACCTTAGAGCCGCCAGCCGCGTTGGCTCGTCCGCGCTATAGTGGGACACCGCCCGAGGGCCAGGGCCGGTACCGCATAACCGGACTTCGAGGCGCTAGTTGCGCTACAGGCCCAAACGGCGTCTCCAGGAGAGAAACCTGAGGATTAGATTATCGGGGGTTGAGACGTCAGCTAGCGTGTAGGGGACGCAGGAGTACAAACGGGCGCATTTGATGATACTTGTCACCAGAACTAAGAAGTCCTGGGCGGGGCTTGCTTGGAGTATATAGTCCCTACGGATCTGAGCACTATAAACAAGATCACCAGAGTGGTACGAGAGTTTAAATAAGAAATCTATGGGACAGAATAATGCTGGCTTGTCGCACGTCGGAGCCAGCATCTGCACAGCTTACTGCTCGAATGAGAAACACACGCTACGTGGCCTGTTGTGTGTATTACCCGATCACAGACATCTATGGCGAACTTTTCGCTCTGGGTGTCGTCGTTTTGAAAGGAGAAACATCGTGTTTAGTTTGTTGGCCACTAAGAGCTACTCAGACACGGAAGAGAGCGACGATTTAACGCGGTTGCGAATTAATAATGCCTACCGATTGTTGTCGTCAATGCTCCCCTTATGCCCCGGGCTCGGTAGATTATTTGTAAGAGGTGCGAGATCCGTCGATTTTAGCGACGGAGCATAGTGACCTATTAGTTTCTGTGTCATATCTTAAGTACCCGAGGTACCAACGGCAGCGGAGGGCGAGTACAGGGTGATGAACAGAGGTTTCGGGGAAAAAGCTAGGGCACTCAAACAACGCCAAAGCAGATCTTAAGCCATCCAGGATTTGTAAATTGAGGTCATCCACCCACACCATAGACCTGTAATGTATTCCCTGCGATAGTACTCAAGGAGTGCACTAGGGAAAGATGTCCTGACTTGTGCAACCTCACGCCCCGGAGCTTGTTAGACTATCAAGGTTATCGACGCTATGTTCCGCGAACGCCCTGTGAATCAATTTGTGCATCGCTTGAGTCGATATCATTCGA
seq00017   GAGGGCGGTTTTTCTACTCTGTTCAGCAGAACATCGTAGTCGTAGTAGGGTCCAGGCGTACGGACTACGCGTGTAGTACGTCCTGGATTACATCCTTTGAACCTCCCTGTTAACTGAGGTACATGGTGATCGCTGATAACCAATGTACTAAGCACCTAATGAACAAGCGATCTGGGCCCTGAGTGAGTAAGTGGCGGGCATCGCCCCCCTGTAATACTCGAATTCGTCATTCGTGTTCTTTGTCTGAACGCGTGTGCGAAAAGATATTAGATACAAACGCGCGTTATGAGAGAGCGTCGGATGAAATAAGGTAGCTTCGTTGATGGCGTTCCTATAGAGCTTATAGGAAAGTTTGGGATTAAGGCACTTGCACGAAATGAAATTGTTAAACTCCCGAGTTCAAACGCTATCCTCTAGGGTATAATGTCATACCGATTGAGCCACCGTAATTTTCTGGCCTACCGTTCAGGTACGTACGAGCCAACAGACAATTTTGAGAGGCCTCATAGTATCGTACACCTGGCAGCCGCTATATTCAGAACCGGACATCCCATCCCGGGCGCAATGAAGTATGGACTCACTTACTATAACGAACAAAATGGCCAGTACTTGTGTCCCGTAACACATACGTCTTTCGTCCATCTGAACGAAGCTTAATTAGTCGAGCCTGGGAAGACTACTAGATTAACCGAAAAGAGACCCTCTGGCTTCAATCTCTATCGTTTAGACCACCTGCTTAACATTAAGATGTAATTCCACCGTGTTTAGTTAGTTAGTCCCCGAGAGGCGTTCATCTACTACTATGCGGAACGAGGGGTATTAAGAATTTGCGCCTTGCGTCAGGATCTCCTGCTGTCAAGCATATTGGGCTCTGTCCTTTAGGCTAAGACCTGGTCCGTACCCTGCACCTACCACGTACATGTTTAAGTGTAGGGACGTAAGAACACGGTCGAATTAGACTGGCATCGTCAAGGGGCATAACACGTAGCGTGCCGCGCTTTTGTGCGAATCTCCGATCTTAGAGGCGGAAGGACCCCGAATGATCGTTGGGTAGGTGCACAGGGCGGTTCTCTAAACCCCCCGTAGCTACGACGTGCAAGGCAACAGTAGAACCGACTACAACACAACGACTGGGTCTTACGGCTATGCCGTTCCGTTCGAAACTCACTAGATAGGTGTTTTTGCGTTCTGTAGAAAAGCCCATACGGAACCAACTTGGATCCAAGATTAGACACTTCCATGGAACGCAAACACAGAGACCTTAGAGCCGCCAGCCGCGTTGGCTCGTCCGCGCTATAGTGGGACACCGCCCGAGGGCCAGGGCCGGTACCGCATAACCGGACTTCGAGGCGCTAGTTGCGCTACAGGCCCAAACGGCGTCTCCAGGAGAGAAACCTGAGGATTAGATTATCGGGGGTTGAGACGTCAGCTAGCGTGTAGGGGACGCAGGAGTACAAACGGGCGCATTTGATGATACTTGTCACCAGAACTAAGAAGTCCTGGGCGGGGCTTGCTTGGAGTATATAGTCCCTACGGATCTGAGCACGATAAACAAGATCACGAGAGTGGTACGAGAGTTTAAATAAGAAATCTATGGGACAGAATAATGCTGGCTTGTCGCACGTCGGAGCCAGCATCTGCACAGCTTACTGCTCGAATGAGAAACACACGCTACGTGGCCTGTTGTGTGTATTACCCGATCACAGACATCTATGGCGAACTTTTCGCTCTGGGTGTCGTCGTTTTGAAAGGAGAAACATCGTGTTTAGTTTGTTGGCCACTAAGAGCTACTCAGACACGGAAGAGAGCGACGATTTAACGCGGTTGCGAATTAATAATGCCTACCGATTGTTGTCGTCAATGCTCCCCTTATGCCCCGGGCTCGGTAGATTATTTGTAAGAGGTGCGAGATCCGTCGATTTTAGCGACGGAGCATAGTGACCTATTAGTTTCTGTGTCATATCTTAAGTACCCGAGGTACCAACGGCAGCGGAGGACGAGTACAGGGTGATGAACAGAGGTTTCGGGGAAAAAGCTAGGGCACTCAAACAACGCCAAAGCAGATCTTAAGCCATCCAGGATTTGTAAATTGAGGTCATCCACCCACACCATAGACCTGTAATGTATTCCCTGCGATAGTACTCAAGGAGTGCACTAGGGAAAGATGTCCTGACTTGTGCAACCTCACGCCCCGGAGCTTGTTAGACTATCAAGGTTATCGACGCTATGTTCCGCGAACGCCCTGTGAATCAATTTGTGCATCGCTTGAGTCGATATCATTCGA
seq00018   GAGGGCGGTTTTTCTACTCTGTTCAGCAGAACATCGTAGTCGTAGTAGGGTCCAGGCGTACGGACTACGCGTGTAGTACGTCCTGGATTACATCCTTTGAACTTCCCTGTTAACTGAGGTACATGGTGATCGCTGATAACCAATGTACTAAGCACCTAATGAACAAGCGATCTGGGCCCTGAGTGAGTAAGTGGCGGGCATCGCCCCCCTGTAATACTCGAATTCGTCATTCGTGTTCTTTGTCTGAACGCGTGTGCGAAAAGATATTAGATACAAACGCGCGTTATGAGAGAGCGTCGGATGAAATAAGGTAGCTTCGTTGATGGCGTTCCTATAGAGCTTATAGGAAAGTTTGGGATTAAGGCACTTGCACGAAATGAAATTGTTAAACTCCCGAGTTCAAACGCTATCCTCTAGGGTATAATGTCATACCGATTGAGCCACCGTAATTTTCTGGCCTACCGTTCAGGTACGTACGAGCCAACAGACAATTTTGAGAGGCCTCATAGTATCGTACACCTGGCAGCCGCTATATTCAGAACCGGACATCCCATCCCGGGCGCAATGAAGTATGGACTCACTTACTATAACGAACAAAATGGCCAGTACTTGTGTCCCGTAACACATACGTCTTTCGTCCATCTGAACGAAGCTTAATTAGTCGAGCCTGGGAAGACTACTAGATTAACCGAAAAGAGACCCTCTGGCTTCAATCTCTATCGTTTAGACCACCTGCTTAACATTAAGATGTAATTCCACCGTGTTTAGTTAGTTAGTCCCCGAGAGGCGTTCATCTACTACTATGCGGAACGAGGGGTATTAAGAATTTGCGCCTTGCGTCAGGATCTCCTGCTGTCAAGCATATTGGGCTCTGTCCTTTAGGCTAAGACCTGGTCCGTACCCTGCACCTACCACGTACATGTTTAAGTGTAGGGACGTAAGAACACGGTCGAATTAGACTGGCATCGTCAAGGGGCATAACACGTAGCGTGCCGCGCTTTTGTGCGAATCTCCGATCTTAGAGGCGGAAGGACCCCGAATGATCGTTGGGTAGGTGCACAGGGCGGTTCTCTAAACCCCCCGTAGCTACGACGTGCAAGGCAACAGTAGAACCGACTACAACACAACGACTGGGTCTTACGGCTAGGCCGTTCCGTTCGAAACTCACTAGATAGGTGTTTTTGCGTTCTGTAGAAAAGCCCATACGGAACCAACTTGGATCCAAGATTAGACACTTCCATGGAACGCAAACACAGAGACCTTAGAGCCGCCAGCCGCGTTGGCTCGTCCGCGCTATAGTGGGACACCGCCCGAGGGCCAGGGCCGGTACCGCATAACCGGACTTCGAGGCGCTAGTTGCGCTACAGGCCCAAACGGCGTCTCCAGGAGAGAAACCTGAGGATTAGATTATCGGGGGTTGAGACCTCAGCTAGCGTGTAGGGGACGCAGGAGTACAAACGGGCGCATTTGATGATACTTGTCACCAGAACTAAGAAGTCCTGGGCGGGGCTTGCTTGGAGTATATAGTCCCTACGGATCTGAGCACGATAAACAAGATCACCAGAGTGGTACGAGAGTTTAAATAAGAAATCTATGGGACAGAATAATGCTGGCTTGTCGCACGTCGGAGCCAGCATCTGCACAGCTTACTGCTCGAATGAGAAACACACGCTACGTGGCCTGTTGTGTGTATTACCCGATCACAGACATCTATGGCGAACTTTTCGCTCTGGGTGTCGTCGTTTTGAAAGGAGAAACATCGTGTTTAGTTTGTTGGCCACTAAGAGCTACTCAGACACGGAAGAGAGCGACGATTTAACGCGGTTGCGAATTAATAATGCCTACCGATTGTTGTCGTCAATGCTCCCCTTATGCCCCGGGCTCGGTAGATTATTTGTAAGAGGTGCGAGATCCGTCGATTTTAGCGACGGAGCATAGTGACCTATTAGTTTCTGTGTCATATCTTAAGTACCCGAGGTACCAACGGCAGCGGAGGACGAGTACAGGGTGATGAACAGAGGTTTCGGGGAAAAAGCTAGGGCACTCAAACAACGCCAAAGCAGATCTTAAGCCATCCAGGATTTGTAAATTGAGGTCATCCACCCACACCATAGACCTGTAATGTATTCCCTGCGATAGTACTCAAGGAGTGCACTAGGGAAAGATGTCCTGACTTGTGCAACCTCACGCCCCGGAGCTTGTTAGACTATCAAGGTTATCGACGCTATGTTCCGCGAACGCCCTGTGAATCAATTTGTGCATCGCTTGAGTCGATATCATTCGA
seq00019   GAGGGCGGTTTTTCTACTCTGTTCAGCAGAACATCGTAGTCGTAGTAGGGTCCAGGCGTACGGACTACGCGTGTAGTACGTCCTGGATTACATCCTTTGAACTTCCCTGTTAACTGAGGTACATGGTGATCGCTGATAACCAATGTACTAAGCACCTAATGAACAAGCGATCTGGGCCCTGAGTGAGTAAGTGGCCGGCATCGCCCCCCTGTAATACTCGAATTCGTCATTCGTGTTCTTTGTCTGAACGCGTGTGCGAAAAGATATTAGATACAAACGCGCGTTATGAGAGAGCGTCGGATGAAATAAGGTAGCTTCGTTGATGGCGTTCCTATAGAGCTTATAGGAAAGTTTGGGATTAAGGCACTTGCACGAAATGAAATTGTTAAACTCCCGAGTTCAAACGCTATCCTCTAGGGTATAATGTCATACCGATTGAGCCACCGTAATTTTCTGGCCTACCGTTCAGGTACGTACGAGCCAACAGACAATTTTGAGAGGCCTCATAGTATCGTACACCTGGCAGCCGCTATATTCAGAACCGGACATCCCATCCCGGGCGCAATGAAGTATGGACTCACTTACTATAACGAACAAAATGGCCAGTACTTGTGTCCCGTAACACATACGTCTTTCGTCCATCTGAACGAAGCTTAATTAGTCGAGCCTGGGAAGACTACTAGATTAACCGAAAAGAGACCCTCTGGCTTCAATCTCTATCGTTTAGACCACCTGCTTAACATTAAGATGTCATTCCACCGTGTTTAGTTAGTTAGTCCCCGAGAGGCGTTCATCTACTACTATGCGGAACGAGGGGTATTAAGAATTTGCGCCTTGCGTCAGGATCTCCTGCTGTCAAGCATATTGGGCTCTGTCCTTTAGGCTAAGACCTGGTCCGTACCCTGCACCTACCACGTACATGTTTAAGTGTAGGGACGTAAGAACACGGTCGAATTAGACTGGCATCGTCAAGGGGCATAACACGTAGCGTGCCGCGCTTTTGTGCGAATCTCCGATCTTAGAGGCGGAAGGACCCCGAATGATCGTTGGGTAGGTGCACAGGGCGGTTCTCTAAACCCCCCGTAGCTACGACGTGCAAGGCAACAGTAGAACCGACTACAACACAACGACTGGGTCTTACGGCTATGCCGTTCCGTTCGAAACTCACTAGATAGGTGTTTTTGCGTTCTGTAGAAAAGCCCATACGGAACCAACTTGGATCCAAGATTAGACACTTCCATGGAACGCAAACACAGAGACCTTAGAGCCGCCAGCCGCGTTGGCTCGTCCGCGCTATAGTGGGACACCGCCCGAGGGCCAGGGCCGGTACCGCATAACCGGACTTCGAGGCGCTAGTTGCGCTACAGGCCCAAACGGCGTCTCCAGGAGAGAAACCTGAGGATTAGATTATCGGGGGTTGAGACGTCAGCTAGCGTGTAGGGGACGCAGGAGTACAAACGGGCGCATTTGATGATACTTGTCACCAGAACTAAGAAGTCCTGGGCGGGGCTTGCTTGGAGTATATAGTCCCTACGGATCTGAGCACTATAAACAAGATCACCAGAGTGGTACGAGAGTTTAAATAAGAAATCTATGGGACAGAATAATGCTGGCTTGTCGCACGTCGGAGCCAGCATCTGCACAGCTTACTGCTCGAATGAGAAACACACGCTACGTGGCCTGTTGTGTGTATTACCCGATCACAGACATCTATGGCGAACTTTTCGCTCTGGGTGTCGTCGTTTTGAAAGGAGAAACATCGTGTTTAGTTTGTTGGCCACTAAGAGCTACTCAGACACGGAAGAGAGCGACGATTTAACGCGGTTGCGAATTAATAATGCCTACCGATTGTTGTCGTCAATGCTCCCCTTATGCCCCGGGCTCGGTAGATTATTTGTAAGAGGTGCGAGATCCGTCGATTTTAGCGACGGAGCATAGTGACCTATTAGTTTCTGTGTCATATCTTAAGTACCCGAGGTACCAACGGCAGCGGAGGGCGAGTACAGGGTGATGAACAGAGGTTTCGGGGAAAAAGCTAGGGCACTCAAACAACGCCAAAGCAGATCTTAAGCCATCCAGGATTTGTAAATTGAGGTCATCCACCCACACCATAGACCTGTAATGTATTCCCTGCGATAGTACTCAAGGAGTGCACTAGGGAAAGATGTCCTGACTTGTGCAACCTCACGCCCCGGAGCTTGTTAGACTATCAAGGTTATCGACGCTATGTTCCGCGAACGCCCTGTGAATCAATTTGTGCATCGCTTGAGTCGATATCATTCGA
seq00020   GAGGGCGGTTTTTCTACTCTGTTCAGCAGAACATCGTAGTCGTAGTAGGGTCCAGGCGTACGGACTACGCGTGTAGTACGTCCTGGATTACATCCTTTGAACCTCCCTGTTAACTGAGGTACATGGTGATCGCTGATAACCAATGTACTAAGCACCTAATGAACAAGCGATCTGGGCCCTGAGTGAGTAAGTGGCGGGCATCGCCCCCCTGTAATACTCGAATTCGTCATTCGTGTTCTTTGTCTGAACGCGTGTGCGAAAAGATATTAGATACAAACGCGCGTTATGAGAGAGCGTCGGATGAAATAAGGTAGCTTCGTTGATGGCGTTCCTATAGAGCTTATAGGAAAGTTTGGGATTAAGGCACTTGCACGAAATGAAATTGTTAAACTCCCGAGTTCAAACGCTATCCTCTAGGGTATAATGTCATACCGATTGAGCCACCGTAATTTTCTGGCCTACCGTTCAGGTACGTACGAGCCAACAGACAATTTTGAGAGGCCTCATAGTATCGTACACCTGGCAGCCGCTATATTCAGAACCGGACATCCCATCCCGGGCGCAATGAAGTATGGACTCACTTACTATAACGAACAAAATGGCCAGTACTTGTGTCCCGTAACACATACGTCTTTCGTCCATCTGAACGAAGCTTAATTAGTCGAGCCTGGGAAGACTACTAGATTAACCGAAAAGAGACCCTCTGGCTTCAATCTCTATCGTTTAGACCACCTGCTTAACATTAAGATGTAATTCCACCGTGTTTAGTTAGTTAGTCCCCGAGAGGCGTTCATCTACTACTATGCGGAACGAGGGGTATTAAGAATTTGCGCCTTGCGTCAGGATCTCCTGCTGTCAAGCATATTGGGCTCTGTCCTTTAGGCTAAGACCTGGTCCGTACCCTGCACCTACCACGTACATGTTTAAGTGTAGGGACGTAAGAACACGGTCGAATTAGACTGGCATCGTCAAGGGGCATAACACGTAGCGTGCCGCGCTTTTGTGCGAATCTCCGATCTTAGAGGCGGAAGGACCCCGAATGATCGTTGGGTAGGTGCACAGGGCGGTTCTCTAAACCCCCCGTAGCTACGACGTGCAAGGCAACAGTAGAACCGACTACAACACAACGACTGGGTCTTACGGCTATGCCGTTCCGTTCGAAACTCACTAGATAGGTGTTTTTGCGTTCTGTAGAAAAGCCCATACGGAACCAACTTGGATCCAAGATTAGACACTTCCATGGAACGCAAACACAGAGACCTTAGAGCCGCCAGCCGCGTTGGCTCGTCCGCGCTATAGTGGGACACCGCCCGAGGGCCAGGGCCGGTACCGCATAACCGGACTTCGAGGCGCTAGTTGCGCTACAGGCCCAAACGGCGTCTCCAGGAGAGAAACCTGAGGATTAGATTATCGGGGGTTGAGACGTCAGCTAGCGTGTAGGGGACGCAGGAGTACAAACGGGCGCATTTGATGATACTTGTCACCAGAACTAAGAAGTCCTGGGCGGGGCTTGCTTGGAGTATATAGTCCCTACGGATCTGAGCACGATAAACAAGATCACGAGAGTGGTACGAGAGTTTAAATAAGAAATCTATGGGACAGAATAATGCTGGCTTGTCGCACGTCGGAGCCAGCATCTGCACAGCTTACTGCTCGAATGAGAAACACACGCTACGTGGCCTGTTGTGTGTATTACCCGATCACAGACATCTATGGCGAACTTTTCGCTCTGGGTGTCGTCGTTTTGAAAGGAGAAACATCGTGTTTAGTTTGTTGGCCACTAAGAGCTACTCAGACACGGAAGAGAGCGACGATTTAACGCGGTTGCGAATTAATAATGCCTACCGATTGTTGTCGTCAATGCTCCCCTTATGCCCCGGGCTCGGTAGATTATTTGTAAGAGGTGCGAGATCCGTCGATTTTAGCGACGGAGCATAGTGACCTATTAGTTTCTGTGTCATATCTTAAGTACCCGAGGTACCAACGGCAGCGGAGGACGAGTACAGGGTGATGAACAGAGGTTTCGGGGAAAAAGCTAGGGCACTCAAACAACGCCAAAGCAGATCTTAAGCCATCCAGGATTTGTAAATTGAGGTCATCCACCCACACCATAGACCTGTAATGTATTCCCTGCGATAGTACTCAAGGAGTGCACTAGGGAAAGATGTCCTGACTTGTGCAACCTCACGCCCCGGAGCTTGTTAGACTATCAAGGTTATCGACGCTATGTTCCGCGAACGCCCTGTGAATCAATTTGTGCATCGCTTGAGTCGATATCATTCGA
seq00021   GAGGGCGGTTTTTCTACTCTGTTCAGCAGAACATCGTAGTCGTAGTAGGGTCCAGGCGTACGGACTACGCGTGTAGTACGTCCTGGATTACATCCTTTGAACCTCCCTGTTAACTGAGGTACATGGTGATCGCTGATAACCAATGTACTAAGCACCTAATGAACAAGCGATCTGGGCCCTGAGTGAGTAAGTGGCGGGCATCGCCCCCCTGTAATACTCGAATTCGTCATTCGTGTTCTTTGTCTGAACGCGTGTGCGAAAAGATATTAGATACAAACGCGCGTTATGAGAGAGCGTCGGATGAAATAAGGTAGCTTCGTTGATGGCGTTCCTATAGAGCTTATAGGAAAGTTTGGGATTAAGGCACTTGCACGAAATGAAATTGTTAAACTCCCGAGTTCAAACGCTATCCTCTAGGGTATAATGTCATACCGATTGAGCCACCGTAATTTTCTGGCCTACCGTTCAGGTACGTACGAGCCAACAGACAATTTTGAGAGGCCTCATAGTATCGTACACCTGGCAGCCGCTATATTCAGAACCGGACATCCCATCCCGGGCGCAATGAAGTATGGACTCACTTACTATAACGAACAAAATGGCCAGTACTTGTGTCCCGTAACACATACGTCTTTCGTCCATCTGAACGAAGCTTAATTAGTCGAGCCTGGGAAGACTACTAGATTAACCGAAAAGAGACCCTCTGGCTTCAATCTCTATCGTTTAGACCACCTGCTTAACATTAAGATGTAATTCCACCGTGTTTAGTTAGTTAGTCCCCGAGAGGCGTTCATCTACTACTATGCGGAACGAGGGGTATTAAGAATTTGCGCCTTGCGTCAGGATCTCCTGCTGTCAAGCATATTGGGCTCTGTCCTTTAGGCTAAGACCTGGTCCGTACCCTGCACCTACCACGTACATGTTTAAGTGTAGGGACGTAAGAACACGGTCGAATTAGACTGGCATCGTCAAGGGGCATAACACGTAGCGTGCCGCGCTTTTGTGCGAATCTCCGATCTTAGAGGCGGAAGGACCCCGAATGATCGTTGGGTAGGTGCACAGGGCGGTTCTCTAAACCCCCCGTAGCTACGACGTGCAAGGCAACAGTAGAACCGACTACAACACAACGACTGGGTCTTACGGCTATGCCGTTCCGTTCGAAACTCACTAGATAGGTGTTTTTGCGTTCTGTAGAAAAGCCCATACGGAACCAACTTGGATCCAAGATTAGACACTTCCATGGAACGCAAACACAGAGACCTTAGAGCCGCCAGCCGCGTTGGCTCGTCCGCGCTATAGTGGGACACCGCCCGAGGGCCAGGGCCGGTACCGCATAACCGGACTTCGAGGCGCTAGTTGCGCTACAGGCCCAAACGGCGTCTCCAGGAGAGAAACCTGAGGATTAGATTATCGGGGGTTGAGACGTCAGCTAGCGTGTAGGGGACGCAGGAGTACAAACGGGCGCATTTGATGATACTTGTCACCAGAACTAAGAAGTCCTGGGCGGGGCTTGCTTGGAGTATATAGTCCCTACGGATCTGAGCACGATAAACAAGATCACGAGAGTGGTACGAGAGTTTAAATAAGAAATCTATGGGACAGAATAATGCTGGCTTGTCGCACGTCGGAGCCAGCATCTGCACAGCTTACTGCTCGAATGAGAAACACACGCTACGTGGCCTGTTGTGTGTATTACCCGATCACAGACATCTATGGCGAACTTTTCGCTCTGGGTGTCGTCGTTTTGAAAGGAGAAACATCGTGTTTAGTTTGTTGGCCACTAAGAGCTACTCAGACACGGAAGAGAGCGACGATTTAACGCGGTTGCGAATTAATAATGCCTACCGATTGTTGTCGTCAATGCTCCCCTTATGCCCCGGGCTCGGTAGATTATTTGTAAGAGGTGCGAGATCCGTCGATTTTAGCGACGGAGCATAGTGACCTATTAGTTTCTGTGTCATATCTTAAGTACCCGAGGTACCAACGGCAGCGGAGGACGAGTACAGGGTGATGAACAGAGGTTTCGGGGAAAAAGCTAGGGCACTCAAACAACGCCAAAGCAGATCTTAAGCCATCCAGGATTTGTAAATTGAGGTCATCCACCCACACCATAGACCTGTAATGTATTCCCTGCGATAGTACTCAAGGAGTGCACTAGGGAAAGATGTCCTGACTTGTGCAACCTCACGCCCCGGAGCTTGTTAGACTATCAAGGTTATCGACGCTATGTTCCGCGAACGCCCTGTGAATCAATTTGTGCATCGCTTGAGTCGATATCATTCGA
seq00022   GAGGGCGGTTTTTCTACTCTGTTCAGCAGAACATCGTAGTCGTAGTAGGGTCCAGGCGTACGGACTACGCGTGTAGTACGTCCTGGATTACATCCTTTGAACTTCCCTGTTAACTGAGGTACATGGTGATCGCTGATAACCAATGTACTAAGCACCTAATGAACAAGCGATCTGGGCCCTGAGTGAGTAAGTGGCGGGCATCGCCCCCCTGTAATACTCGAATTCGTCATTCGTGTTCTTTGTCTGAACGCGTGTGCGAAAAGATATTAGATACAAACGCGCGTTATGAGAGAGCGTCGGATGAAATAAGGTAGCTTCGTTGATGGCGTTGCTATAGAGCTTATAGGAAAGTTTGGGATTAAGGCACTTGCACGAAATGAAATTGTTAAACTCCCGAGTTCAAACGCTATCCTCTAGGGTATAATGTCATACCGATTGAGCCACCGTAATTTTCTGGCCTACCGTTCAGGTACGTACGAGCCAACAGACAATTTTGAGAGGCCTCATAGTATCGTACACCTGGCAGCCGCTATATTCAGAACCGGACATCCCATCCCGGGCGCAATGAAGTATGGACTCACTTACTATAACGAACAAAATGGCCAGTACTTGTGTCCCGTAACACATACGTCTTTCGTCCATCTGAACGAAGCTTAATTAGTCGAGCCTGGGAAGACTACTAGATTAACCGAAAAGAGACCCTCTGGCTTCAATCTCTATCGTTTAGACCACCTGCTTAACATTAAGATGTCATTCCACCGTGTTTAGTTAGTTAGTCCCCGAGAGGCGTTCATCTACTACTATGCGGAACGAGGGGTATTAAGAATTTGCGCCTTGCGTCAGGATCTCCTGCTGTCAAGCATATTGGGCTCTGTCCTTTAGGCTAAGACCTGGTCCGTACCCTGCACCTACCACGTACATGTTTAAGTGTAGGGACGTAAGAACACGGTCGAATTAGACTGGCATCGTCAAGGGGCATAACACGTAGCGTGCCGCGCTTTTGTGCGAATCTCCGATCTTAGAGGCGGAAGGACCCCGAATGATCGTTGGGTAGGTGCACAGGGCGGTTCTCTAAACCCCCCGTAGCTACGACGTGCAAGGCAACAGTAGAACCGACTACAACACAACGACTGGGTCTTACGGCTATGCCGTTCCGTTCGAAACTCACTAGATAGGTGTTTTTGCGTTCTGTAGAAAAGCCCATACGGAACCAACTTGGATCCAAGATTAGACACTTCCATGGAACGCAAACACAGAGACCTTAGAGCCGCCAGCCGCGTTGGCTCGTCCGCGCTATAGTGGGACACCGCCCGAGGGCCAGGGCCGGTACCGCATAACCGGACTTCGAGGCGCTAGTTGCGCTACAGGCCCAAACGGCGTCTCCAGGAGAGAAACCTGAGGATTAGATTATCGGGGGTTGAGACGTCAGCTAGCGTGTAGGGGACGCAGGAGTACAAACGGGCGCATTTGATGATACTTGTCACCAGAACTAAGAAGTCCTGGGCGGGGCTTGCTTGGAGTATATAGTCCCTACGGATCTGAGCACGATAAACAAGATCACGAGAGTGGTACGAGAGTTTAAATAAGAAATCTATGGGACAGAATAATGCTGGCTTGTCGCACGTCGGAGCCAGCATCTGCACAGCTTACTGCTCGAATGAGAAACACACGCTACGTGGCCTGTTGTGTGTATTACCCGATCACAGACATCTATGGCGAACTTTTCGCTCTGGGTGTCGTCGTTTTGAAAGGAGAAACATCGTGTTTAGTTTGTTGGCCACTAAGAGCTACTCAGACACGGAAGAGAGCGACGATTTAACGCGGTTGCGAATTAATAATGCCTACCGATTGTTGTCGTCAATGCTCCCCTTATGCCCCGGGCTCGGTAGATTATTTGTAAGAGGTGCGAGATCCGTCGATTTTAGCGACGGAGCATAGTGACCTATTAGTTTCTGTGTCATATCTTAAGTACCCGAGGTACCAACGGCAGCGGAGGACGAGTACAGGGTGATGAACAGAGGTTTCGGGGAAAAAGCTAGGGCACTCAAACAACGCCAAAGCAGATCTTAAGCCATCCAGGATTTGTAAATTGAGGTCATCCACCCACACCATAGACCTGTAATGTATTCCCTGCGATAGTACTCAAGGAGTGCACTAGGGAAAGATGTCCTGACTTGTGCAACCTCACGCCCCGGAGCTTGTTAGACTATCAAGGTTATCGACGCTATGTTCCGCGAACGCCCTGTGAATCAATTTGTGCATCGCTTGAGTCGATATCATTCGA
seq00023   GAGGGCGGTTTTTCTACTCTGTTCAGCAGAACATCGTAGTCGTAGTAGGGTCCAGGCGTACGGACTACGCGTGTAGTACGTCCTGGATTACATCCTTTGAACTTCCCTGTTAACTGAGGTACATGGTGATCGCTGATAACCAATGTACTAAGCACCTAATGAACAAGCGATCTGGGCCCTGAGTGAGTAAGTGGCCGGCATCGCCCCCCTGTAATACTCGAATTCGTCATTCGTGTTCTTTGTCTGAACGCGTGTGCGAAAAGATATTAGATACAAACGCGCGTTATGAGAGAGCGTCGGATGAAATAAGGTAGCTTCGTTGATGGCGTTCCTATAGAGCTTATAGGAAAGTTTGGGATTAAGGCACTTGCACGAAATGAAATTGTTAAACTCCCGAGTTCAAACGCTATCCTCTAGGGTATAATGTCATACCGATTGAGCCACCGTAATTTTCTGGCCTACCGTTCAGGTACGTACGAGCCAACAGACAATTTTGAGAGGCCTCATAGTATCGTACACCTGGCAGCCGCTATATTCAGAACCGGACATCCCATCCCGGGCGCAATGAAGTATGGACTCACTTACTATAACGAACAAAATGGCCAGTACTTGTGTCCCGTAACACATACGTCTTTCGTCCATCTGAACGAAGCTTAATTAGTCGAGCCTGGGAAGACTACTAGATTAACCGAAAAGAGACCCTCTGGCTTCAATCTCTATCGTTTAGACCACCTGCTTAACATTAAGATGTCATTCCACCGTGTTTAGTTAGTTATTCCCCGAGAGGCGTTCATCTACTACTATGCGGAACGAGGGGTATTAAGAATTTGCGCCTTGCGTCAGGATCTCCTGCTGTCAAGCATATTGGGCTCTGTCCTTTAGGCTAAGACCTGGTCCGTACCCTGCACCTACCACGTACATGTTTAAGTGTAGGGACGTAAGAACACGGTCGAATTAGACTGGCATCGTCAAGGGGCATAACACGTAGCGTGCCGCGCTTTTGTGCGAATCTCCGATCTTAGAGGCGGAAGGACCCCGAATGATCGTTGGGTAGGTGCACAGGGCGGTTCTCTAAACCCCCCGTAGCTACGACGTGCAAGGCAACAGTAGAACCGACTACAACACAACGACTGGGTCTTACGGCTATGCCGTTCCGTTCGAAACTCACTAGATAGGTGTTTTTGCGTTCTGTAGAAAAGCCCATACGGAACCAACTTGGATCCAAGATTAGACACTTCCATGGAACGCAAACACAGAGACCTTAGAGCCGCCAGCCGCGTTGGCTCGTCCGCGCTATAGTGGGACACCGCCCGAGGGCCAGGGCCGGTACCGCATAACCGGACTTCGAGGCGCTAGTTGCGCTACAGGCCCAAACGGCGTCTCCAGGAGAGAAACCTGAGGATTAGATTATCGGGGGTTGAGACGTCAGCTAGCGTGTAGGGGACGCAGGAGTACAAACGGGCGCATTTGATGATACTTGTCACCAGAACTAAGAAGTCCTGGGCGGGGCTTGCTTGGAGTATATAGTCCCTACGGATCTGAGCACTATAAACAAGATCACCAGAGTGGTACGAGAGTTTAAATAAGAAATCTATGGGACAGAATAATGCTGGCTTGTCGCACGTCGGAGCCAGCATCTGCACAGCTTACTGCTCGAATGAGAAACACACGCTACGTGGCCTGTTGTGTGTATTACCCGATCACAGACATCTATGGCGAACTTTTCGCTCTGGGTGTCGTCGTTTTGAAAGGAGAAACATCGTGTTTAGTTTGTTGGCCACTAAGAGCTACTCAGACACGGAAGAGAGCGACGATTTAACGCGGTTGCGAATTAATAATGCCTACCGATTGTTGTCGTCAATGCTCCCCTTATGCCCCGGGCTCGGTAGATTATTTGTAAGAGGTGCGAGATCCGTCGATTTTAGCGACGGAGCATAGTGACCTATTAGTTTCTGTGTCATATCTTAAGTACCCGAGGTACCAACGGCAGCGGAGGGCGAGTACAGGGTGATGAACAGAGGTTTCGGGGAAAAAGCTAGGGCACTCAAACAACGCCAAAGCAGATCTTAAGCCATCCAGGATTTGTAAATTGAGGTCATCCACCCACACCATAGACCTGTAATGTATTCCCTGCGATAGTACTCAAGGAGTGCACTAGGGAAAGATGTCCTGACTTGTGCAACCTCACGCCCCGGAGCTTGTTAGACTATCAAGGTTATCGACGCTATGTTCCGCGAACGCCCTGTGAATCAATTTGTGCATCGCTTGAGTCGATATCATTCGA
seq00024   GAGGGCGGTTTTTCTACTCTGTTCAGCAGAACATCGTAGTCGTAGTAGGGTCCAGGCGTACGGACTACGCGTGTAGTACGTCCTGGATTACATCCTTTGAACCTCCCTGTTAACTGAGGTACATGGTGATCGCTGATAACCAATGTACTAAGCACCTAATGAACAAGCGATCTGGGCCCTGAGTGAGTAAGTGGCGGGCATCGCCCCCCTGTAATACTCGAATTCGTCATTCGTGTTCTTTGTCTGAACGCGTGTGCGAAAAGATATTAGATACAAACGCGCGTTATGAGAGAGCGTCGGATGAAATAAGGTAGCTTCGTTGATGGCGTTCCTATAGAGCTTATAGGAAAGTTTGGGATTAAGGCACTTGCACGAAATGAAATTGTTAAACTCCCGAGTTCAAACGCTATCCTCTAGGGTATAATGTCATACCGATTGAGCCACCGTAATTTTCTGGCCTACCGTTCAGGTACGTACGAGCCAACAGACAATTTTGAGAGGCCTCATAGTATCGTACACCTGGCAGCCGCTATATTCAGAACCGGACATCCCATCCCGGGCGCAATGAAGTATGGACTCACTTACTATAACGAACAAAATGGCCAGTACTTGTGTCCCGTAACACATACGTCTTTCGTCCATCTGAACGAAGCTTAATTAGTCGAGCCTGGGAAGACTACTAGATTAACCGAAAAGAGACCCTCTGGCTTCAATCTCTATCGTTTAGACCACCTGCTTAACATTAAGATGTAATTCCACCGTGTTTAGTTAGTTAGTCCCCGAGAGGCGTTCATCTACTACTATGCGGAACGAGGGGTATTAAGAATTTGCGCCTTGCGTCAGGATCTCCTGCTGTCAAGCATATTGGGCTCTGTCCTTTAGGCTAAGACCTGGTCCGTACCCTGCACCTACCACGTACATGTTTAAGTGTAGGGACGTAAGAACACGGTCGAATTAGACTGGCATCGTCAAGGGGCATAACACGTAGCGTGCCGCGCTTTTGTGCGAATCTCCGATCTTAGAGGCGGAAGGACCCCGAATGATCGTTGGGTAGGTGCACAGGGCGGTTCTCTAAACCCCCCGTAGCTACGACGTGCAAGGCAACAGTAGAACCGACTACAACACAACGACTGGGTCTTACGGCTATGCCGTTCCGTTCGAAACTCACTAGATAGGTGTTTTTGCGTTCTGTAGAAAAGCCCATACGGAACCAACTTGGATCCAAGATTAGACACTTCCATGGAACGCAAACACAGAGACCTTAGAGCCGCCAGCCGCGTTGGCTCGTCCGCGCTATAGTGGGACACCGCCCGAGGGCCAGGGCCGGTACCGCATAACCGGACTTCGAGGCGCTAGTTGCGCTACAGGCCCAAACGGCGTCTCCAGGAGAGAAACCTGAGGATTAGATTATCGGGGGTTGAGACGTCAGCTAGCGTGTAGGGGACGCAGGAGTACAAACGGGCGCATTTGATGATACTTGTCACCAGAACTAAGAAGTCCTGGGCGGGGCTTGCTTGGAGTATATAGTCCCTACGGATCTGAGCACGATAAACAAGATCACCAGAGTGGTACGAGAGTTTAAATAAGAAATCTATGGGACAGAATAATGCTGGCTTGTCGCACGTCGGAGCCAGCATCTGCACAGCTTACTGCTCGAATGAGAAACACACGCTACGTGGCCTGTTGTGTGTATTACCCGATCACAGACATCTATGGCGAACTTTTCGCTCTGGGTGTCGTCGTTTTGAAAGGAGAAACATCGTGTTTAGTTTGTTGGCCACTAAGAGCTACTCAGACACGGAAGAGAGCGACGATTTAACGCGGTTGCGAATTAATAATGCCTACCGATTGTTGTCGTCAATGCTCCCCTTATGCCCCGGGCTCGGTAGATTATTTGTAAGAGGTGCGAGATCCGTCGATTTTAGCGACGGAGCATAGTGACCTATTAGTTTCTGTGTCATATCTTAAGTACCCGAGGTACCAACGGCAGCGGAGGACGAGTACAGGGTGATGAACAGAGGTTTCGGGGAAAAAGCTAGGGCACTCAAACAACGCCAAAGCAGATCTTAAGCCATCCAGGATTTGTAAATTGAGGTCATCCACCCACACCATAGACCTGTAATGTATTCCCTGCGATAGTACTCAAGGAGTGCACTAGGGAAAGATGTCCTGACTTGTGCAACCTCACGCCCCGGAGCTTGTTAGACTATCAAGGTTATCGACGCTATGTTCCGCGAACGCCCTGTGAATCAATTTGTGCATCGCTTGAGTCGATATCATTCGA
seq00025   GAGGGCGGTTTTTCTACTCTGTTCAGCAGAACATCGTAGTCGTAGTAGGGTCCAGGCGTACGGACTACGCGTGTAGTACGTCCTGGATTACATCCTTTGAACTTCCCTGTTAACTGAGGTACATGGTGATCGCTGATAACCAATGTACTAAGCACCTAATGAACAAGCGATCTGGGCCCTGAGTGAGTAAGTGGCGGGCATCGCCCCCCTGTAATACTCGAATTCGTCATTCGTGTTCTTTGTCTGAACGCGTGTGCGAAAAGATATTAGATACAAACGCGCGTTATGAGAGAGCGTCGGATGAAATAAGGTAGCTTCGTTGATGGCGTTGCTATAGAGCTTATAGGAAAGTTTGGGATTAAGGCACTTGCACGAAATGAAATTGTTAAACTCCCGAGTTCAAACGCTATCCTCTAGGGTATAATGTCATACCGATTGAGCCACCGTAATTTTCTGGCCTACCGTTCAGGTACGTACGAGCCAACAGACAATTTTGAGAGGCCTCATAGTATCGTACACCTGGCAGCCGCTATATTCAGAACCGGACATCCCATCCCGGGCGCAATGAAGTATGGACTCACTTACTATAACGAACAAAATGGCCAGTACTTGTGTCCCGTAACACATACGTCTTTCGTCCATCTGAACGAAGCTTAATTAGTCGAGCCTGGGAAGACTACTAGATTAACCGAAAAGAGACCCTCTGGCTTCAATCTCTATCGTTTAGACCACCTGCTTAACATTAAGATGTCATTCCACCGTGTTTAGTTAGTTAGTCCCCGAGAGGCGTTCATCTACTACTATGCGGAACGAGGGGTATTAAGAATTTGCGCCTTGCGTCAGGATCTCCTGCTGTCAAGCATATTGGGCTCTGTCCTTTAGGCTAAGACCTGGTCCGTACCCTGCACCTACCACGTACATGTTTAAGTGTAGGGACGTAAGAACACGGTCGAATTAGACTGGCATCGTCAAGGGGCATAACACGTAGCGTGCCGCGCTTTTGTGCGAATCTCCGATCTTAGAGGCGGAAGGACCCCGAATGATCGTTGGGTAGGTGCACAGGGCGGTTCTCTAAACCCCCCGTAGCTACGACGTGCAAGGCAACAGTAGAACCGACTACAACACAACGACTGGGTCTTACGGCTATGCCGTTCCGTTCGAAACTCACTAGATAGGTGTTTTTGCGTTCTGTAGAAAAGCCCATACGGAACCAACTTGGATCCAAGATTAGACACTTCCATGGAACGCAAACACAGAGACCTTAGAGCCGCCAGCCGCGTTGGCTCGTCCGCGCTATAGTGGGACACCGCCCGAGGGCCAGGGCCGGTACCGCATAACCGGACTTCGAGGCGCTAGTTGCGCTACAGGCCCAAACGGCGTCTCCAGGAGAGAAACCTGAGGATTAGATTATCGGGGGTTGAGACGTCAGCTAGCGTGTAGGGGACGCAGGAGTACAAACGGGCGCATTTGATGATACTTGTCACCAGAACTAAGAAGTCCTGGGCGGGGCTTGCTTGGAGTATATAGTCCCTACGGATCTGAGCACGATAAACAAGATCACGAGAGTGGTACGAGAGTTTAAATAAGAAATCTATGGGACAGAATAATGCTGGCTTGTCGCACGTCGGAGCCAGCATCTGCACAGCTTACTGCTCGAATGAGAAACACACGCTACGTGGCCTGTTGTGTGTATTACCCGATCACAGACATCTATGGCGAACTTTTCGCTCTGGGTGTCGTCGTTTTGAAAGGAGAAACATCGTGTTTAGTTTGTTGGCCACTAAGAGCTACTCAGACACGGAAGAGAGCGACGATTTAACGCGGTTGCGAATTAATAATGCCTACCGATTGTTGTCGTCAATGCTCCCCTTATGCCCCGGGCTCGGTAGATTATTTGTAAGAGGTGCGAGATCCGTCGATTTTAGCGACGGAGCATAGTGACCTATTAGTTTCTGTGTCATATCTTAAGTACCCGAGGTACCAACGGCAGCGGAGGACGAGTACAGGGTGATGAACAGAGGTTTCGGGGAAAAAGCTAGGGCACTCAAACAACGCCAAAGCAGATCTTAAGCCATCCAGGATTTGTAAATTGAGGTCATCCACCCACACCATAGACCTGTAATGTATTCCCTGCGATAGTACTCAAGGAGTGCACTAGGGAAAGATGTCCTGACTTGTGCAACCTCACGCCCCGGAGCTTGTTAGACTATCAAGGTTATCGACGCTATGTTCCGCGAACGCCCTGTGAATCAATTTGTGCATCGCTTGAGTCGATATCATTCGA
seq00026   GAGGGCGGTTTTTCTACTCTGTTCAGCAGAACATCGTAGTCGTAGTAGGGTCCAGGCGTACGGACTACGCGTGTAGTACGTCCTGGATTACATCCTTTGAACCTCCCTGTTAACTGAGGTACATGGTGATCGCTGATAACCATTGTACTAAGCACCTAATGAACAAGCGATCTGGGCCCTGAGTGAGTAAGTGGCGGGCATCGCCCCCCTGTAATACTCGAATTCGTCATTCGTGTTCTTTGTCTGAACGCGTGTGCGAAAAGATATTAGATACAAACGCGCGTTATGAGAGAGCGTCGGATGAAATAAGGTAGCTTCGTTGATGGCGTTCCTATAGAGCTTATAGGAAAGTTTGGGATTAAGGCACTTGCACGAAATGAAATTGTTAAACTCCCGAGTTCAAACGCTATCCTCTAGGGTATAATGTCATACCGATTGAGCCACCGTAATTTTCTGGCCTACCGTTCAGGTACGTACGAGCCAACAGACAATTTTGAGAGGCCTCATAGTATCGTACACCTGGCAGCCGCTATATTCAGAACCGGACATCCCATCCCGGGCGCAATGAAGTATGGACTCACTTACTATAACGAACAAAATGGCCAGTACTTGTGTCCCGTAACACATACGTCTTTCGTCCATCTGAACGAAGCTTAATTAGTCGAGCCTGGGAAGACTACTAGATTAACCGAAAAGAGACCCTCTGGCTTCAATCTCTATCGTTTAGACCACCTGCTTAACATTAAGATGTAATTCCACCGTGTTTAGTTAGTTAGTCCCCGAGAGGCGTTCATCTACTACTATGCGGAACGAGGGGTATTAAGAATTTGCGCCTTGCGTCAGGATCTCCTGCTGTCAAGCATATTGGGCTCTGTCCTTTAGGCTAAGACCTGGTCCGTACCCTGCACCTACCACGTACATGTTTAAGTGTAGGGACGTAAGAACACGGTCGAATTAGACTGGCATCGTCAAGGGGCATAACACGTAGCGTGCCGCGCTTTTGTGCGAATCTCCGATCTTAGAGGCGGAAGGACCCCGAATGATCGTTGGGTAGGTGCACAGGGCGGTTCTCTAAACCCCCCGTAGCTACGACGTGCAAGGCAACAGTAGAACCGACTACAACACAACGACTGGGTCTTACGGCGATGCCGTTCCGTTCGAAACTCACTAGATAGGTGTTTTTGCGTTCTGTAGAAAAGCCCATACGGAACCAACTTGGATCCAAGATTAGACACTTCCATGGAACGCAAACACAGAGACCTTAGAGCCGCCAGCCGCGTTGGCTCGTCCGCGCTATAGTGGGACACCGCCCGAGGGCCAGGGCCGGTACCGCATAACCGGACTTCGAGGCGCTAGTTGCGCTACAGGCCCAAACGGCGTCTCCAGGAGAGAAACCTGAGGATTAGATTATCGGGGGTTGAGACGTCAGCTAGCGTGTAGGGGACGCAGGAGTACAAACGGGCGCATTTGATGATACTTGTCACCAGAACTAAGAAGTCCTGGGCGGGGCTTGCTTGGAGTATATAGTCCCTACGGATCTGAGCACGATAAACAAGATCACCAGAGTGGTACGAGAGTTTAAATAAGAAATCTATGGGACAGAATAATGCTGGCTTGTCGCACGTCGGAGCCAGCATCTGCACAGCTTACTGCTCGAATGAGAAACACACGCTACGTGGCCTGTTGTGTGTATTACCCGATCACAGACATCTATGGCGAACTTTTCGCTCTGGGTGTCGTCGTTTTGAAAGGAGAAACATCGTGTTTAGTTTGTTGGCCACTAAGAGCTACTCAGACACGGAAGAGAGCGACGATTTAACGCGGTTGCGAATTAATAATGCCTACCGATTGTTGTCGTCAATGCTCCCCTTATGCCCCGGGCTCGGTAGATTATTTGTAAGAGGTGCGAGATCCGTCGATTTTAGCGACGGAGCATAGTGACCTATTAGTTTCTGTGTCATATCTTAAGTACCCGAGGTACCAACGGCAGCGGAGGACGAGTACAGGGTGATGAACAGAGGTTTCGGGGAAAAAGCTAGGGCACTCAAACAACGCCAAAGCAGATCTTAAGCCATCCAGGATTTGTAAATTGAGGTCATCCACCCACACCATAGACCTGTAATGTATTCCCTGCGATAGTACTCAAGGAGTGCACTAGGGAAAGATGTCCTGACTTGTGCAACCTCACGCCCCGGAGCTTGTTAGACTATCAAGGTTATCGACGCTATGTTCCGCGAACGCCCTGTGAATCAATTTGTGCATCGCTTGAGTCGATATCATTCGA
seq00027   GAGGGCGGTTTTTCTACTCTGTTCAGCAGAACATCGTAGTCGTAGTAGGGTCCAGGCGTACGGACTACGCGTGTAGTACGTCCTGGATTACATCCTTTGAACCTCCCTGTTAACTGAGGTACATGGTGATCGCTGATAACCAATGTACTAAGCACCTAATGAACAAGCGATCTGGGCCCTGAGTGAGTAAGTGGCGGGCATCGCCCCCCTGTAATACTCGAATTCGTCATTCGTGTTCTTTGTCTGAACGCGTGTGCGAAAAGATATTAGATACAAACGCGCGTTATGAGAGAGCGTCGGATGAAATAAGGTAGCTTCGTTGATGGCGTTCCTATAGAGCTTATAGGAAAGTTTGGGATTAAGGCACTTGCACGAAATGAAATTGTTAAACTCCCGAGTTCAAACGCTATCCTCTAGGGTATAATGTCATACCGATTGAGCCACCGTAATTTTCTGGCCTACCGTTCAGGTACGTACGAGCCAACAGACAATTTTGAGAGGCCTCATAGTATCGTACACCTGGCAGCCGCTATATTCAGAACCGGACATCCCATCCCGGGCGCAATGAAGTATGGACTCACTTACTATAACGAACAAAATGGCCAGTACTTGTGTCCCGTAACACATACGTCTTTCGTCCATCTGAACGAAGCTTAATTAGTCGAGCCTGGGAAGACTACTAGATTAACCGAAAAGAGACCCTCTGGCTTCAATCTCTATCGTTTAGACCACCTGCTTAACATTAAGATGTCATTCCACCGTGTTTAGTTAGTTAGTCCCCGAGAGGCGTTCATCTACTACTATGCGGAACGAGGGGTATTAAGAATTTGCGCCTTGCGTCAGGATCTCCTGCTGTCAAGCATATTGGGCTCTGTCCTTTAGGCTAAGACCTGGTCCGTACCCTGCACCTACCACGTACATGTTTAAGTGTAGGGACGTAAGAACACGGTCGAATTAGACTGGCATCGTCAAGGGGCATAACACGTAGCGTGCCGCGCTTTTGTGCGAATCTCCGATCTTAGAGGCGGAAGGACCCCGAATGATCGTTGGGTAGGTGCACAGGGCGGTTCTCTAAACCCCCCGTAGCTACGACGTGCAAGGCAACAGTAGAACCGACTACAACACAACGACTGGGTCTTACGGCTATGCCGTTCCGTTCGAAACTCACTAGATAGGTGTTTTTGCGTTCTGTAGAAAAGCCCATACGGAACCAACTTGGATCCAAGATTAGACACTTCCATGGAACGCAAACACAGAGACCTTAGAGCCGCCAGCCGCGTTGGCTCGTCCGTGCTATAGTGGGACACCGCCCGAGGGCCAGGGCCGGTACCGCATAACCGGACTTCGAGGCGCTAGTTGCGCTACAGGCCCAAACGGCGTCTCCAGGAGAGAAACCTGAGGATTAGATTATCGGGGGTTGAGACGTCAGCTAGCGTGTAGGGGACGCAGGAGTACAAACGGGCGCATTTGATGATACTTGTCACCAGAACTAAGAAGTCCTGGGCGGGGCTTGCTTGGAGTATATAGTCCCTACGGATCTGAGCACGATAAACAAGATCACGAGAGTGGTACGAGAGTTTAAATAAGAAATCTATGGGACAGAATAATGCTGGCTTGTCGCACGTCGGAGCCAGCATCTGCACAGCTTACTGCTCGAATGAGAAACACACGCTACGTGGCCTGTTGTGTGTATTACCCGATCACAGACATCTATGGCGAACTTTTCGCTCTGGGTGTCGTCGTTTTGAAAGGAGAAACATCGTGTTTAGTTTGTTGGCCACTAAGAGCTACTCAGACACGGAAGAGAGCGACGATTTAACGCGGTTGCGAATTAATAATGCCTACCGATTGTTGTCGTCAATGCTCCCCTTATGCCCCGGGCTCGGTAGATTATTTGTAAGAGGTGCGAGATCCGTCGATTCTAGCGACGGAGCATAGTGACCTATTAGTTTCTGTGTCATATCTTAAGTACCCGAGGTACCAACGGCAGCGGAGGACGAGTACAGGGTGATGAACAGAGGTTTCGGGGAAAAAGCTAGGGCACTCAAACAACGCCAAAGCAGATCTTAAGCCATCCAGGATTTGTAAATTGAGGTCATCCACCCACACCATAGACCTGTAATGTATTCCCTGCGACAGTACTCAAGGAGTGCACTAGGGAAAGATGTCCTGACTTGTGCAACCTCACGCCCCGGAGCTTGTTAGACTATCAAGGTTATCGACGCTATGTTCCGCGAACGCCCTGTGAATCAATTTGTGCATCGCTTGAGTCGATATCATTCGA
seq00028   GAGGGCGGTTTTTCTACTCTGTTCAGCAGAACATCGTAGTCGTAGTAGGGTCCAGGCGTACGGACTACGCGTGTAGTACGTCCTGGATTACATCCTTTGAACTTCCCTGTTAACTGAGGTACATGGTGATCGCTGATAACCAATGTACTAAGCACCTAATGAACAAGCGATCTGGGCCCTGAGTGAGTAAGTGGCGGGCATCGCCCCCCTGTAATACTCGAATTCGTCATTCGTGTTCTTTGTCTGAACGCGTGTGCGAAAAGATATTAGATACAAACGCGCGTTATGAGAGAGCGTCGGATGAAATAAGGTAGCTTCGTTGATGGCGTTCCTATAGAGCTTATAGGAAAGTTTGGGATTAAGGCACTTGCACGAAATGAAATTGTTAAACTCCCGAGTTCAAACGCTATCCTCTAGGGTATAATGTCATACCGATTGAGCCACCGTAATTTTCTGGCCTACCGTTCAGGTACGTACGAGCCAACAGACAATTTTGAGAGGCCTCATAGTATCGTACACCTGGCAGCCGCTATATTCAGAACCGGACATCCCAGCCCGGGCGCAATGAAGTATGGACTCACTTACTATAACGAACAAAATGGCCAGTACTTGTGTCCCGTAACACATACGTCTTTCGTCCATCTGAACGAAGCTTAATTAGTCGAGCCTGGGAAGACTACTAGATTAACCGAAAAGAGACCCTCTGGCTTCAATCTCTATCGTTTAGACCACCTGCTTAACATTAAGATGTCATTCCACCGTGTTTAGTTAGTTAGTCCCCGAGAGGCGTTCATCTACTACTATGCGGAACGAGGGGTATTAAGAATTTGCGCCTTGCGTCAGGATCTCCTGCTGTCAAGCATATTGGGCTCTGTCCTTTAGGCTAAGACCTGGTCCGTACCCTGCACCTACCACGTACATGTTTAAGTGTAGGGACGTAAGAACACGGTCGAATTAGACTGGCATCGTCAAGGGGCATAACACGTAGCGTGCCGCGCTTTTGTGCGAATCTCCGATCTTAGAGGCGGAAGGACCCCGAATGATCGTTGGGTAGGTGCACAGGGCGGTTCTCTAAACCCCCCGTAGCTACGACGTGCAAGGCAACAGTAGAACCGACTACAACACAACGACTGGGTCTTACGGCTATGCCGTTCCGTTCGAAACTCACTAGATAGGTGTTTTTGCGTTCTGTAGAAAAGCCCATACGGAACCAACTTGGATCCAAGATTAGACACTTCCATGGAACGCAAACACAGAGACCTTAGAGCCGCCAGCCGCGTTGGCTCGTCCGCGCTATAGTGGGACACCGCCCGAGGGCCAGGGCCGGTACCGCATAACCGGACTTCGAGGCGCTAGTTGCGCTACAGGCCCAAACGGCGTCTCCAGGAGAGAAACCTGAGGATTAGATTATCGGGGGTTGAGACGTCAGCTAGCGTGTAGGGGACGCAGGAGTACAAACGGGCGCATTTGATGATACTTGTCACCAGAACTAAGAAGTCCTGGGCGGGGCTTGCTTGGAGTATATAGTCCCTACGGATCTGAGCACTATAAACAAGATCACCAGAGTGGTACGAGAGTTTAAATAAGAAATCTATGGGACAGAATAATGCTGGCTTGTCGCACGTCGGAGCCAGCATCTGCACAGCTTACTGCTCGAATGAGAAACACACGCTACGTGGCCTGTTGTGTGTATTACCCGATCACAGACATCTATGGCGAACTTTTCGCTCTGGGTGTCGTCGTTTTGAAAGGAGAAACATCGTGTTTAGTTTGTTGGCCACTAAGAGCTACTCAGACACGGAAGAGAGCGACGATTTAACGCGGTTGCGAATTAATAATGCCTACCGATTGTTGTCGTCAATGCTCCCCTTATGCCCCGGGCTCGGTAGATTATTTGTAAGAGGTGCGAGATCCGTCGATTTTAGCGACGGAGCATAGTGACCTATTAGTTTCTGTGTCATATCTTAAGTACCCGAGGTACCAACGGCAGCGGAGGACGAGTACAGGGTGATGAACAGAGGTTTCGGGGAAAAAGCTAGGGCACTCAAACAACGCCAAAGCAGATCTTAAGCCATCCAGGATTTGTAAATTGAGGTCATCCACCCACACCATAGACCTGTAATGTATTCCCTGCGATAGTACTCAAGGAGTGCACTAGGGAAAGATGTCCTGACTTGTGCAACCTCACGCCCCGGAGCTTGTTAGACTATCAAGGTTATCGACGCTATGTTCCGCGAACGCCCTGTGAATCAATTTGTGCATCGCTTGAGTCGATATCATTCGA
seq00029   GAGGGCGGTTTTTCTACTCTGTTCAGCAGAACATCGTAGTCGTAGTAGGGTCCAGGCGTACGGACTACGCGTGTAGTACGTCCTGGATTACATCCTTTGAACTTCCCTGTTAACTGAGGTACATGGTGATCGCTGATAACCAATGTACTAAGCACCTAATGAACAAGCGATCTGGGCCCTGAGTGAGTAAGTGGCCGGCATCGCCCCCCTGTAATACTCGAATTCGTCATTCGTGTTCTTTGTCTGAACGCGTGTGCGAAAAGATATTAGATACAAACGCGCGTTATGAGAGAGCGTCGGATGAAATAAGGTAGCTTCGTTGATGGCGTTCCTATAGAGCTTATAGGAAAGTTTGGGATTAAGGCACTTGCACGAAATGAAATTGTTAAACTCCCGAGTTCAAACGCTATCCTCTAGGGTATAATGTCATACCGATTGAGCCACCGTAATTTTCTGGCCTACCGTTCAGGTACGTACGAGCCAACAGACAATTTTGAGAGGCCTCATAGTATCGTACACCTGGCAGCCGCTATATTCAGAACCGGACATCCCATCCCGGGCGCAATGAAGTATGGACTCACTTACTATAACGAACAAAATGGCCAGTACTTGTGTCCCGTAACACATACGTCTTTCGTCCATCTGAACGAAGCTTAATTAGTCGAGCCTGGGAAGACTACTAGATTAACCGAAAAGAGACCCTCTGGCTTCAATCTCTATCGTTTAGACCACCTGCTTAACATTAAGATGTCATTCCACCGTGTTTAGTTAGTTATTCCCCGAGAGGCGTTCATCTACTACTATGCGGAACGAGGGGTATTAAGAATTTGCGCCTTGCGTCAGGATCTCCTGCTGTCAAGCATATTGGGCTCTGTCCTTTAGGCTAAGACCTGGTCCGTACCCTGCACCTACCACGTACATGTTTAAGTGTAGGGACGTAAGAACACGGTCGAATTAGACTGGCATCGTCAAGGGGCATAACACGTAGCGTGCCGCGCTTTTGTGCGAATCTCCGATCTTAGAGGCGGAAGGACCCCGAATGATCGTTGGGTAGGTGCACAGGGCGGTTCTCTAAACCCCCCGTAGCTACGACGTGCAAGGCAACAGTAGAACCGACTACAACACAACGACTGGGTCTTACGGCTATGCCGTTCCGTTCGAAACTCACTAGATAGGTGTTTTTGCGTTCTGTAGAAAAGCCCATACGGAACCAACTTGGATCCAAGATTAGACACTTCCATGGAACGCAAACACAGAGACCTTAGAGCCGCCAGCCGCGTTGGCTCGTCCGCGCTATAGTGGGACACCGCCCGAGGGCCAGGGCCGGTACCGCATAACCGGACTTCGAGGCGCTAGTTGCGCTACAGGCCCAAACGGCGTCTCCAGGAGAGAAACCTGAGGATTAGATTATCGGGGGTTGAGACGTCAGCTAGCGTGTAGGGGACGCAGGAGTACAAACGGGCGCATTTGATGATACTTGTCACCAGAACTAAGAAGTCCTGGGCGGGGCTTGCTTGGAGTATATAGTCCCTACGGATCTGAGCACTATAAACAAGATCACCAGAGTGGTACGAGAGTTTAAATAAGAAATCTATGGGACAGAATAATGCTGGCTTGTCGCACGTCGGAGCCAGCATCTGCACAGCTTACTGCTCGAATGAGAAACACACGCTACGTGGCCTGTTGTGTGTATTACCCGATCACAGACATCTATGGCGAACTTTTCGCTCTGGGTGTCGTCGTTTTGAAAGGAGAAACATCGTGTTTAGTTTGTTGGCCACTAAGAGCTACTCAGACACGGAAGAGAGCGACGATTTAACGCGGTTGCGAATTAATAATGCCTACCGATTGTTGTCGTCAATGCTCCCCTTATGCCCCGGGCTCGGTAGATTATTTGTAAGAGGTGCGAGATCCGTCGATTTTAGCGACGGAGCATAGTGACCTATTAGTTTCTGTGTCATATCTTAAGTACCCGAGGTACCAACGGCAGCGGAGGGCGAGTACAGGGTGATGAACAGAGGTTTCGGGGAAAAAGCTAGGGCACTCAAACAACGCCAAAGCAGATCTTAAGCCATCCAGGATTTGTAAATTGAGGTCATCCACCCACACCATAGACCTGTAATGTATTCCCTGCGATAGTACTCAAGGAGTGCACTAGGGAAAGATGTCCTGACTTGTGCAACCTCACGCCCCGGAGCTTGTTAGACTATCAAGGTTATCGACGCTATGTTCCGCGAACGCCCTGTGAATCAATTTGTGCATCGCTTGAGTCGATATCATTCGA
seq00030   GAGGGCGGTTTTTCTACTCTGTTCAGCAGAACATCGTAGTCGTAGTAGGGTCCAGGCGTACGGACTACGCGTGTAGTACGTCCTGGATTACATCCTTTGAACCTCCCTGTTAACTGAGGTACATGGTGATCGCTGATAACCAATGTACTAAGCACCTAATGAACAAGCGATCTGGGCCCTGAGTGAGTAAGTGGCGGGCATCGCCCCCCTGTAATACTCGAATTCGTCATTCGTGTTCTTTGTCTGAACGCGTGTGCGAAAAGATATTAGATACAAACGCGCGTTATGAGAGAGCGTCGGATGAAATAAGGTAGCTTCGTTGATGGCGTTCCTATAGAGCTTATAGGAAAGTTTGGGATTAAGGCACTTGCACGAAATGAAATTGTTAAACTCCCGAGTTCAAACGCTATCCTCTAGGGTATAATGTCATACCGATTGAGCCACCGTAATTTTCTGGCCTACCGTTCAGGTACGTACGAGCCAACAGACAATTTTGAGAGGCCTCATAGTATCGTACACCTGGCAGCCGCTATATTCAGAACCGGACATCCCATCCCGGGCGCAATGAAGTATGGACTCACTTACTATAACGAACAAAATGGCCAGTACTTGTGTCCCGTAACACATACGTCTTTCGTCCATCTGAACGAAGCTTAATTAGTCGAGCCTGGGAAGACTACTAGATTAACCGAAAAGAGACCCTCTGGCTTCAATCTCTATCGTTTAGACCACCTGCTTAACATTAAGATGTAATTCCACCGTGTTTAGTTAGTTAGTCCCCGAGAGGCGTTCATCTACTACTATGCGGAACGAGGGGTATTAAGAATTTGCGCCTTGCGTCAGGATCTCCTGCTGTCAAGCATATTGGGCTCTGTCCTTTAGGCTAAGACCTGGTCCGTACCCTGCACCTACCACGTACATGTTTAAGTGTAGGGACGTAAGAACACGGTCGAATTAGACTGGCATCGTCAAGGGGCATAACACGTAGCGTGCCGCGCTTTTGTGCGAATCTCCGATCTTAGAGGCGGAAGGACCCCGAATGATCGTTGGGTAGGTGCACAGGGCGGTTCTCTAAACCCCCCGTAGCTACGACGTGCAAGGCAACAGTAGAACCGACTACAACACAACGACTGGGTCTTACGGCTATGCCGTTCCGTTCGAAACTCACTAGATAGGTGTTTTTGCGTTCTGTAGAAAAGCCCATACGGAACCAACTTGGATCCAAGATTAGACACTTCCATGGAACGCAAACACAGAGACCTTAGAGCCGCCAGCCGCGTTGGCTCGTCCGCGCTATAGTGGGACACCGCCCGAGGGCCAGGGCCGGTACCGCATAACCGGACTTCGAGGCGCTAGTTGCGCTACAGGCCCAAACGGCGTCTCCAGGAGAGAAACCTGAGGATTAGATTATCGGGGGTTGAGACGTCAGCTAGCGTGTAGGGGACGCAGGAGTACAAACGGGCGCATTTGATGATACTTGTCACCAGAACTAAGAAGTCCTGGGCGGGGCTTGCTTGGAGTATATAGTCCCTACGGATCTGAGCACGATAAACAAGATCACGAGAGTGGTACGAGAGTTTAAATAAGAAATCTATGGGACAGAATAATGCTGGCTTGTCGCACGTCGGAGCCAGCATCTGCACAGCTTACTGCTCGAATGAGAAACACACGCTACGTGGCCTGTTGTGTGTATTACCCGATCACAGACATCTATGGCGAACTTTTCGCTCTGGGTGTCGTCGTTTTGAAAGGAGAAACATCGTGTTTAGTTTGTTGGCCACTAAGAGCTACTCAGACACGGAAGAGAGCGACGATTTAACGCGGTTGCGAATTAATAATGCCTACCGATTGTTGTCGTCAATGCTCCCCTTATGCCCCGGGCTCGGTAGATTATTTGTAAGAGGTGCGAGATCCGTCGATTTTAGCGACGGAGCATAGTGACCTATTAGTTTCTGTGTCATATCTTAAGTACCCGAGGTACCAACGGCAGCGGAGGACGAGTACAGGGTGATGAACAGAGGTTTCGGGGAAAAAGCTAGGGCACTCAAACAACGCCAAAGCAGATCTTAAGCCATCCAGGATTTGTAAATTGAGGTCATCCACCCACACCATAGACCTGTAATGTATTCCCTGCGATAGTACTCAAGGAGTGCACTAGGGAAAGATGTCCTGACTTGTGCAACCTCACGCCCCGGAGCTTGTTAGACTATCAAGGTTATCGACGCTATGTTCCGCGAACGCCCTGTGAATCAATTTGTGCATCGCTTGAGTCGATATCATTCGA
seq00031   GAGGGCGGTTTTTCTACTCTGTTCAGCAGAACATCGTAGTCGTAGTAGGGTCCAGGCGTACGGACTACGCGTGTAGTACGTCCTGGATTACATCCTTTGAACTTCCCTGTTAACTGAGGTACATGGTGATCGCTGATAACCAATGTACTAAGCACCTAATGAACAAGCGATCTGGGCCCTGAGTGAGTAAGTGGCCGGCATCGCCCCCCTGTAATACTCGAATTCGTCATTCGTGTTCTTTGTCTGAACGCGTGTGCGAAAAGATATTAGATACAAACGCGCGTTATGAGAGAGCGTCGGATGAAATAAGGTAGCTTCGTTGATGGCGTTCCTATAGAGCTTATAGGAAAGTTTGGGATTAAGGCACTTGCACGAAATGAAATTGTTAAACTCCCGAGTTCAAACGCTATCCTCTAGGGTATAATGTCATACCGATTGAGCCACCGTAATTTTCTGGCCTACCGTTCAGGTACGTACGAGCCAACAGACAATTTTGAGAGGCCTCATAGTATCGTACACCTGGCAGCCGCTATATTCAGAACCGGACATCCCATCCCGGGCGCAATGAAGTATGGACTCACTTACTATAACGAACAAAATGGCCAGTACTTGTGTCCCGTAACACATACGTCTTTCGTCCATCTGAACGAAGCTTAATTAGTCGAGCCTGGGAAGACTACTAGATTAACCGAAAAGAGACCCTCTGGCTTCAATCTCTATCGTTTAGACCACCTGCTTAACATTAAGATGTCATTCCACCGTGTTTAGTTAGTTAGTCCCCGAGAGGCGTTCATCTACTACTATGCGGAACGAGGGGTATTAAGAATTTGCGCCTTGCGTCAGGATCTCCTGCTGTCAAGCATATTGGGCTCTGTCCTTTAGGCTAAGACCTGGTCCGTACCCTGCACCTACCACGTACATGTTTAAGTGTAGGGACGTAAGAACACGGTCGAATTAGACTGGCATCGTCAAGGGGCATAACACGTAGCGTGCCGCGCTTTTGTGCGAATCTCCGATCTTAGAGGCGGAAGGACCCCGAATGATCGTTGGGTAGGTGCACAGGGCGGTTCTCTAAACCCCCCGTAGCTACGACGTGCAAGGCAACAGTAGAACCGACTACAACACAACGACTGGGTCTTACGGCTATGCCGTTCCGTTCGAAACTCACTAGATAGGTGTTTTTGCGTTCTGTAGAAAAGCCCATACGGAACCAACTTGGATCCAAGATTAGACACTTCCATGGAACGCAAACACAGAGACCTTAGAGCCGCCAGCCGCGTTGGCTCGTCCGCGCTATAGTGGGACACCGCCCGAGGGCCAGGGCCGGTACCGCATAACCGGACTTCGAGGCGCTAGTTGCGCTACAGGCCCAAACGGCGTCTCCAGGAGAGAAACCTGAGGATTAGATTATCGGGGGTTGAGACGTCAGCTAGCGTGTAGGGGACGCAGGAGTACAAACGGGCGCATTTGATGATACTTGTCACCAGAACTAAGAAGTCCTGGGCGGGGCTTGCTTGGAGTATATAGTCCCTACGGATCTGAGCACTATAAACAAGATCACCAGAGTGGTACGAGAGTTTAAATAAGAAATCTATGGGACAGAATAATGCTGGCTTGTCGCACGTCGGAGCCAGCATCTGCACAGCTTACTGCTCGAATGAGAAACACACGCTACGTGGCCTGTTGTGTGTATTACCCGATCACAGACATCTATGGCGAACTTTTCGCTCTGGGTGTCGTCGTTTTGAAAGGAGAAACATCGTGTTTAGTTTGTTGGCCACTAAGAGCTACTCAGACACGGAAGAGAGCGACGATTTAACGCGGTTGCGAATTAATAATGCCTACCGATTGTTGTCGTCAATGCTCCCCTTATGCCCCGGGCTCGGTAGATTATTTGTAAGAGGTGCGAGATCCGTCGATTTTAGCGACGGAGCATAGTGACCTATTAGTTTCTGTGTCATATCTTAAGTACCCGAGGTACCAACGGCAGCGGAGGACGAGTACAGGGTGATGAACAGAGGTTTCGGGGAAAAAGCTAGGGCACTCAAACAACGCCAAAGCAGATCTTAAGCCATCCAGGATTTGTAAATTGAGGTCATCCACCCACACCATAGACCTGTAATGTATTCCCTGCGATAGTACTCAAGGAGTGCACTAGGGAAAGATGTCCTGACTTGTGCAACCTCACGCCCCGGAGCTTGTTAGACTATCAAGGTTATCGACGCTATGTTCCGCGAACGCCCTGTGAATCAATTTGTGCATCGCTTGAGTCGATATCATTCGA
seq00032   GAGGGCGGTTTTTCTACTCTGTTCAGCAGAACATCGTAGTCGTAGTAGGGTCCAGGCGTACGGACTACGCGTGTAGTACGTCCTGGATTACATCCTTTGAACTTCCCTGTTAACTGAGGTACATGGTGATCGCTGATAACCAATGTACTAAGCACCTAATGAACAAGCGATCTGGGCCCTGAGTGAGTAAGTGGCGGGCATCGCCCCCCTGTAATACTCGAATTCGTCATTCGTGTTCTTTGTCTGAACGCGTGTGCGAAAAGATATTAGATACAAACGCGCGTTATGAGAGAGCGTCGGATGAAATAAGGTAGCTTCGTTGATGGCGTTCCTATAGAGCTTATAGGAAAGTTTGGGATTAAGGCACTTGCACGAAATGAAATTGTTAAACTCCCGAGTTCAAACGCTATCCTCTAGGGTATAATGTCATACCGATTGAGCCACCGTAATTTTCTGGCCTACCGTTCAGGTACGTACGAGCCAACAGACAATTTTGAGAGGCCTCATAGTATCGTACACCTGGCAGCCGCTATATTCAGAACCGGACATCCCATCCCGGGCGCAATGAAGTATGGACTCACTTACTATAACGAACAAAATGGCCAGTACTTGTGTCCCGTAACACATACGTCTTTCGTCCATCTGAACGAAGCTTAATTAGTCGAGCCTGGGAAGACTACTAGATTAACCGAAAAGAGACCCTCTGGCTTCAATCTCTATCGTTTAGACCACCTGCTTAACATTAAGATGTCATTCCACCGTGTTTAGTTAGTTAGTCCCCGAGAGGCGTTCATCTACTACTATGCGGAACGAGGGGTATTAAGAATTTGCGCCTTGCGTCAGGATCTCCTGCTGTCAAGCATATTGGGCTCTGTCCTTTAGGCTAAGACCTGGTCCGTACCCTGCACCTACCACGTACATGTTTAAGTGTAGGGACGTAAGAACACGGTCGAATTAGACTGGCATCGTCAAGGGGCATAACACGTAGCGTGCCGCGCTTTTGTGCGAATCTCCGATCTTAGAGGCGGAAGGACCCCGAATGATCGTTGGGTAGGTGCACAGGGCGGTTCTCTAAACCCCCCGTAGCTACGACGTGCAAGGCAACAGTAGAACCGACTACAACACAACGACTGGGTCTTACGGCTATGCCGTTCCGTTCGAAACTCACTAGATAGGTGTTTTTGCGTTCTGTAGAAAAGCCCATACGGAACCAACTTGGATCCAAGATTAGACACTTCCATGGAACGCAAACACAGAGACCTTAGAGCCGCCAGCCGCGTTGGCTCGTCCGTGCTATAGTGGGACACCGCCCGAGGGCCAGGGCCGGTACCGCATAACCGGACTTCGAGGCGCTAGTTGCGCTACAGGCCCAAACGGCGTCTCCAGGAGAGAAACCTGAGGATTAGATTATCGGGGGTTGAGACGTCAGCTAGCGTGTAGGGGACGCAGGAGTACAAACGGGCGCATTTGATGATACTTGTCACCAGAACTAAGAAGTCCTGGGCGGGGCTTGCTTGGAGTATATAGTCCCTACGGATCTGAGCACGATAAACAAGATCACCAGAGTGGTACGAGAGTTTAAATAAGAAATCTATGGGACAGAATAATGCTGGCTTGTCGCACGTCGGAGCCAGCATCTGCACAGCTTACTGCTCGAATGAGAAACACACGCTACGTGGCCTGTTGTGTGTATTACCCGATCACAGACATCTATGGCGAACTTTTCGCTCTGGGTGTCGTCGTTTTGAAAGGAGAAACATCGTGTTTAGTTTGTTGGCCACTAAGAGCTACTCAGACACGGAAGAGAGCGACGATTTAACGCGGTTGCGAATTAATAATGCCTACCGATTGTTGTCGTCAATGCTCCCCTTATGCCCCGGGCTCGGTAGATTATTTGTAAGAGGTGCGAGATCCGTCGATTTTAGCGACGGAGCATAGTGACCTATTAGTTTCTGTGTCATATCTTAAGTACCCGAGGTACCAACGGCAGCGGAGGACGAGTACAGGGTGATGAACAGAGGTTTCGGGGAAAAAGCTAGGGCACTCAAACAACGCCAAAGCAGATCTTAAGCCATCCAGGATTTGTAAATTGAGGTCATCCACCCACACCATAGACCTGTAATGTATTCCCTGCGATAGTACTCAAGGAGTGCACTAGGGAAAGATGTCCTGACTTGTGCAACCTCACGCCCCGGAGCTTGTTAGACTATCAAGGTTATCGACGCTATGTTCCGCGAACGCCCTGTGAATCAATTTGTGCATCGCTTGAGTCGATATCATTCGA
seq00033   GAGGGCGGTTTTTCTACTCTGTTCAGCAGAACATCGTAGTCGTAGTAGGGTCCAGGCGTACGGACTACGCGTGTAGTACGTCCTGGATTACATCCTTTGAACTTCCCTGTTAACTGAGGTACATGGTGATCGCTGATAACCAATGTACTAAGCACCTAATGAACAAGCGATCTGGGCCCTGAGTGAGTAAGTGGCGGGCATCGCCCCCCTGTAATACTCGAATTCGTCATTCGTGTTCTTTGTCTGAACGCGTGTGCGAAAAGATATTAGATACAAACGCGCGTTATGAGAGAGCGTCGGATGAAATAAGGTAGCTTCGTTGATGGCGTTGCTATAGAGCTTATAGGAAAGTTTGGGATTAAGGCACTTGCACGAAATGAAATTGTTAAACTCCCGAGTTCAAACGCTATCCTCTAGGGTATAATGTCATACCGATTGAGCCACCGTAATTTTCTGGCCTACCGTTCAGGTACGTACGAGCCAACAGACAATTTTGAGAGGCCTCATAGTATCGTACACCTGGCAGCCGCTATATTCAGAACCGGACATCCCATCCCGGGCGCAATGAAGTATGGACTCACTTACTATAACGAACAAAATGGCCAGTACTTGTGTCCCGTAACACATACGTCTTTCGTCCATCTGAACGAAGCTTAATTAGTCGAGCCTGGGAAGACTACTAGATTAACCGAAAAGAGACCCTCTGGCTTCAATCTCTATCGTTTAGACCACCTGCTTAACATTAAGATGTCATTCCACCGTGTTTAGTTAGTTAGTCCCCGAGAGGCGTTCATCTACTACTATGCGGAACGAGGGGTATTAAGAATTTGCGCCTTGCGTCAGGATCTCCTGCTGTCAAGCATATTGGGCTCTGTCCTTTAGGCTAAGACCTGGTCCGTACCCTGCACCTACCACGTACATGTTTAAGTGTAGGGACGTAAGAACACGGTCGAATTAGACTGGCATCGTCAAGGGGCATAACACGTAGCGTGCCGCGCTTTTGTGCGAATCTCCGATCTTAGAGGCGGAAGGACCCCGAATGATCGTTGGGTAGGTGCACAGGGCGGTTCTCTAAACCCCCCGTAGCTACGACGTGCAAGGCAACAGTAGAACCGACTACAACACAACGACTGGGTCTTACGGCTATGCCGTTCCGTTCGAAACTCACTAGATAGGTGTTTTTGCGTTCTGTAGAAAAGCCCATACGGAACCAACTTGGATCCAAGATTAGACACTTCCATGGAACGCAAACACAGAGACCTTAGAGCCGCCAGCCGCGTTGGCTCGTCCGCGCTATAGTGGGACACCGCCCGAGGGCCAGGGCCGGTACCGCATAACCGGACTTCGAGGCGCTAGTTGCGCTACAGGCCCAAACGGCGTCTCCAGGAGAGAAACCTGAGGATTAGATTATCGGGGGTTGAGACGTCAGCTAGCGTGTAGGGGACGCAGGAGTACAAACGGGCGCATTTGATGATACTTGTCACCAGAACTAAGAAGTCCTGGGCGGGGCTTGCTTGGAGTATATAGTCCCTACGGATCTGAGCACGATAAACAAGATCACGAGAGTGGTACGAGAGTTTAAATAAGAAATCTATGGGACAGAATAATGCTGGCTTGTCGCACGTCGGAGCCAGCATCTGCACAGCTTACTGCTCGAATGAGAAACACACGCTACGTGGCCTGTTGTGTGTATTACCCGATCACAGACATCTATGGCGAACTTTTCGCTCTGGGTGTCGTCGTTTTGAAAGGAGAAACATCGTGTTTAGTTTGTTGGCCACTAAGAGCTACTCAGACACGGAAGAGAGCGACGATTTAACGCGGTTGCGAATTAATAATGCCTACCGATTGTTGTCGTCAATGCTCCCCTTATGCCCCGGGCTCGGTAGATTATTTGTAAGAGGTGCGAGATCCGTCGATTTTAGCGACGGAGCATAGTGACCTATTAGTTTCTGTGTCATATCTTAAGTACCCGAGGTACCAACGGCAGCGGAGGACGAGTACAGGGTGATGAACAGAGGTTTCGGGGAAAAAGCTAGGGCACTCAAACAACGCCAAAGCAGATCTTAAGCCATCCAGGATTTGTAAATTGAGGTCATCCACCCACACCATAGACCTGTAATGTATTCCCTGCGATAGTACTCAAGGAGTGCACTAGGGAAAGATGTCCTGACTTGTGCAACCTCACGCCCCGGAGCTTGTTAGACTATCAAGGTTATCGACGCTATGTTCCGCGAACGCCCTGTGAATCAATTTGTGCATCGCTTGAGTCGATATCATTCGA
