# Supplementary material for: How Good Are Indirect Tests at Detecting Recombination in Human mtDNA?
Source: G3 (Bethesda). 2013 Jul 1;3(7):1095–104. doi: 10.1534/g3.113.006510 (PMC3704238; doi:10.1534/g3.113.006510)
Supplement: Supporting Information [file supp_g3.113.006510_FileS2.gz › SequenceData/mtDNA_ratehet&popgrowth/10/3rdbase/Infiles/10_64-new.txt]

33 2284
seq00001   AAAACCTTTACAACAGGCTCTTATCTATACGCGGAAGCAAGTCCGTTTATCATTTATACGTTAACCCGCGCCTACTTCCATAAACTCTAGACGAGTTAGCCACCCTCGGACGTGCGTTCACCCAAATTTCCAACTGACTTGATTAGGATCAAATCACGCAGTAGATTATAGTCCAAGGGTAGTCCCCTAATTTTGGTATAGCTTGTCCGCGAACCCCGCAGGAGACTGGATGTATATTTGCATATGGTAAATCCAGAATTGTCCGGCAAAGGACGCGTCCATCGTAATTAATGGAATGCAACAGACTTCCCAGGGATACTCCTGGTTCACTGCACGCAACGTGACCAGCAGTGTACATAAGCCGGATAATCCACGTCCATGAGGTACGTGGCCCCTCCAGTCAGTAATTACGGAAAATTGGCGAAGACTCCATATACAGACGGGCTAGAATAGGTAACCCGCAGCCGCCTAATCGGACTCCTCCCCCGGTCAGAAGCCAGCGCTCGGAATGTAGCCAAGCATCCGCAAATTGTGCTGGATTACCGCAAGGTTACCCCGAGGTGCATCCGCGGAACCAGTTTCAGCAACGGTGCCGCCAGTGGTCAGTATAGCGTATTTTCGTATCAGAGATTGCGCTCGTCTGCGACAGCCAGATTACATCATAAATATGGATATTTGTTTCCGTGGCTAGTGCTTCCCGTAGGCGGAAAATATAAACAGACGCCAGGAGGTAAAATGCACCCATATGGGCATCGGTAGTCCTAACGTAAATGAACTGAATCGCCTAAGAAACATGGCTTTCCACCATTTAGGGCGTGCACCGTTTGTAGGCGTATCGCAAATGCTCGCCTGTTGTGGCACGTTAACGGTAAGAGATTTCCTGCGGCGTCAATGATGTATCTAGTGCAGTTAACAGGATCCATGATCCGATAGAGCTCCTCTTATTTTTGGTAGCACATGAAACCAATCCGTCAACAGAGCACGTTCAATTGGTGATAATGAGTGCTAAAGCATATACGTTGTATCGGGGCTTGTAATGCTCGGTGTTCGCGCGAACCCCCTTTCCTCGCACTAGCAGTTGGGCTAGGTGAAGATTCCGAAAATTGGACGCCCTAGAAAGGTAGAGAGATGACAGCAGTAGTGCAGTGTGTTCCGCTCCCATGCAAGATCGAGATGTTACCCCTGTGCCACGTCTGACATCGTTTGTCTTCACCATCTCAGAACAACTTTTGTCCCTTTGCACACCGACATAGTAAATTTCGATCCACCACCACAATCTGTCAGCATCCCAGAGCTACGCTGGTGGGGAAGTTTTACAGGCTTTCGGCTGTTGCAGTGGCGGGAGGAAGCGGGCCATTCGCACCCGCTGAGCTCATCTTGTTTGGATATCCTCCGTTCAATGCTGCTTTTCGGGGCATTGTACTATTGAGAGTATTGCGGTCAGTGTGTCGGCGGCCGCAACATCCTGTATCGCTCACATCAAGAGGTCGTAATTTGGGGGCCATGTGCGATACTCACAGAAAATAGGTGCAAAATGAGGCGAAAAAACCACCGTGGCGCGCATTGCTCTAGACGCTACAAGCGCACGATGAACTCGAGCGGGACTACCAGATGTAACAATCGGATCCTGCGCAGAAGAAAGTAGGAGTGATTGACTCTTGTTCGAAGAGTTTTCGAGTCGCGGGACTAATCGAAACTCACAAGCAGGTTACGGTCGTAGGAACCCTGATCACCGTGTAATTGCGTGAAGCTCTGCGTCCTATTCGATAGAGATGAGTAAGGGTGGCATTCACAGGAGCGAGGGTTGTGGAACGGGTGGTACTTGACGTCCATTATTCTTTTCGAGGGGTCGAGAGGTCGCGAAGCGCTAAGGAGGAGTACAGCGCACATTCTTTCTCAAACGATCGTGGAACGCTGTAGGGCACCTGTATCGTATACACCCGCCAGAGTGCGACAACGCTATCAAGCATGTTCGTCTATGTGATTCCGGCCACCGCTAAAATCGTGTGAACATTGCAAATCCCTGGCGTCTATCGACCATCCACCTGTCACCAGTAATACAATTGCTTTGCTGACCAGTAGAATGCGGTCAGCTCTATGCAGATTGCGTTTGCTTGGCGTGAACGCTATCCCGCTTCAATGAATCTTCAGTCTTGAGACTTTCTTCCACATGGATAGCGTATCTTTCAGGCTCTTCTACACGCTATAAGCGCCGGTTCGAACAACCGCAAACTCAGCAGGTTTCCTCTTGTTATGACAAGCTATCGTAGAATGATCATGCCTC
seq00002   AAAACCTTTACAACAGGCTCTTATCTATACGCGGAAGCAAGTCCGTTTATCATTTATACGTTAACCCGCGCCTACTTCCATAAACTCTAGACGAGTTAGCCACCCTCGGACGTGCGTTCACCCAAATTTCCAACTGACTTGATTAGGATCAAATCACGCAGTAGATTATAGTCCAAGGGTAGTCCCCTAATTTTGGTATAGCTTGTCCGCGAACCCCGCAGGAGACTGGATGTATATTTGCATATGGTAAATCCAGAATTGTCCGGCAAAGGACGCGTCCATCGTAATTAATGGAATGCAACAGACTTCCCAGGGATACTCCTGGTTCACTGCACGCAACGTGACCAGCAGTGTACATAAGCCGGATAATCCACGTCCATGAGGTACGTGGCCCCTCCAGTCAGTAATTACGGAAAATTGGCGAAGACTCCATATACAGACGGGCTAGAATAGGTAACCCGCAGCCGCCTAATCTGACTCCTCCCCCGGTCAGAAGCCAGCGCTCGGAATGTAGCCAAGCATCCGCAAATTGTGCTGGATTACCGCAAGGTTACCCCGAGGTGCATCCGCGGAACCAGTTTCAGCAACGGTGCCGCCAGTGGTCAGTATAGCGTATTTTCGTATCAGAGATTGCGCTCGTCTGCGACAGCCAGATTACATCATAAATATGGATATTTGTTTCCGTGGCGAGTGCTTCCCGTAGGCGGAAAATATAAACAGACGCCAGGAGGTAAAATGCACCCATATGGGCATCGGTAGGCCTAACGTAAATGAACTGAATCGCCTAAGAAACATGGCTTTCCACCATTTAGGGCGTGCACCGTTTGTAGGCGTATCGCAAATGCTCGCCTGTTGTGGCACGTTAACGGTAAGAGATTTCCTGCGGCGTCAATGATGTATCTAGTGCAGTTAACAGGATCCATGATCCGATAGAGCTCCTCTTATTTTTGGTAGCACATGAAACCAATCCGTCAACAGAGCACGTTCAATTGGTGATAATGAGTGCTAAAGCATATACGTTGTATCGGGGCTTGTAATGCTCGGTGTTCGCGCGAACCCCCTTTCCTCGCACTAGCAGTTGGGCTAGGTGAAGATTCCGAAAATTGGACGCCCTAGAAAGGTAGAGAGATGACAGCAGTAGTGCAGTGTGTTCCGCTCCCATGCAAGATCGAGATGTTACCCCTGTGCCACGTCTGACATCGTTTGTCTTCACCATCTCAGAACAACTTTTGTCCCTTTGCACACCGACATAGTAAATTTCGATCCACCACCACAATCTGTCAGCATCCCAGAGCTACGCTGGTGGGGAAGTTTTACAGGCTTTCGGCTGTTGCAGTGGCGGGAGGAAGCGGGCCATTCGCACCCGCTGAGCTCATCTTGTTTGGATATCCTCCGTTCAATGTTGCTTTTCGGGGCATTGTACTATTGAGAGTATTGCGGTCAGTGTGTCGGCGGCCGCAACATCCTGTATCGCTCACATCAAGAGGTCGTAATTTGGGGGCCATGTGCGATACTCACAGAAAATAGGTGCAAAATGAGGCGAAAAAACCACCGTGGCGCGCATTGCTCTAGACGCTACAAGCGCACGATGAACTCGAGCGGGACTACCAGATGTAACAATCGGATCCTGCGCAGAAGAAAGTAGGAGTGATTGACTCTTGTTCGAAGAGTTTTCGAGTCGCGGGACTAATCGAAACTCACAAGCAGGTTACGGTCGTAGGAACCCTGATCACCGTGTAATTGCGTGAAGCTCTGCGTCCTATTCGATAGAGATGAGTAAGGGTGGCATTCACGGGAGCGAGGGTTGTGGAACGGGTGGTACTTGACGTCCATTATTCTTTTCGAGGGGTCGAGAGGTCGCGAAGCGCTAAGGAGGAGTACAGCGCACATTCTTTCTCAAACGATCGTGGAACGCTGTAGGGCACCTGTATCGTATACACCCGCCAGAGTGCGACAACGCTATCAAGCATGTTCGTCTATGTGATTCCGGCCACCGCTAAAATCGTGTGAACATTGCAAATCCCTGGCGTCTATCGACCATCCACCTGTCACCAGTAATACAATTGCTTTGCTGACCAGTAGAATGCGGTCAGCTCTATGCAGATTGCGTTTGCTTGGCGTGAACGCTATCCCGCTTCAATGAATCTTCAGTCTTGAGACTTTCTTCCACATGGATAGCGTATCTTTCAGGCTCTTCTACACGCTATAAGCGCCGGTTCGAACAACCGCAAACTCAGCAGGTTTCCTCTTGTTATGACAAGCTATCGTAGAATGATCATGCCTC
seq00003   AAAACCTTTACAACAGGCTCTTATCTATACGCGGAAGCAAGTCCGTTTATCATTTATACGTTAACCCGCGCCTACTTCCATAAACTCTAGACGAGTTAGCCACCCTCGGACGTGCGTTCACCCAAATTTACAACTGACTTGATTAGGATCAAATCACGCAGTAGATTATAGTCCAAGGGTAGTCCCCTAATTTTGGTATAGCTTGTCCGCGAACCCCGCAGGAGACTGGATGTATATTTGCATATGGTAAATCCAGAATTGTCCGGCAAAGGACGCGTCCATCGTAATTAATGGAATGCAACAGACTTCCCAGGGATACTCCTGGTTCACTGCACGCAACGTGACCAGCAGTGTACATAAGCCGGATAATCCACGTCCATGAGGTACGTGGCCCCTCCAGTCAGTAATTACGGAAAATTGGCGAAGACTCCATATACAGACGGGCTAGAATAGGTAACCCGCAGCCGCCTAATCGGACTCCTCCCCCGGTCAGAAGCCAGCGCTCGGAATGTAGCCAAGCATCCGCAAATTGTGCTGGATTACCGCAAGGTTACCCCGAGGTGCATCCGCGGAACCAGTTTCAGCAACGGTGCCGCCAGTGGTCAGTATAGCGTATTTTCGTATCAGAGATTGCGCTCGTCTGCGACAGCCAGATTACATCATAAATATGGATATTTGTTTCCGTGGCGAGTGCTTCCCGTAGGCGGAAAATATAAACAGACGCCAGGAGGTAAAATGCACCCATATGGGCATCGGTAGTCCTAATGTAAATGAACTGAATCGCCTAAGAAACATGGCTTTCCACCATTTAGGGCGTGCACCGTTTGTAGGCGTATCGCAAATGCTCGCCTGTTGTGGCACGTTAACGGTAAGAGATTTCCTGCGGCGTCAATGATGTATCTAGTGCAGTTAACAGGATCCATGATCCGATAGAGCTCCTCTTATTTTTGGTAGCACATGAAACCAATCCGTCAACAGAGCACGTTCAATTGGTGATAATGAGTGCTAAAGCATATACGTTGTATCGGGGCTTGTAATGCTCGGTGTTCGCGCGAACCCCCTTTCCTCGCACTAGCAGTTGGGCTAGGTGAAGATTCCGAAAATTGGACGCCCTAGAAAGGTAGAGAGATGACAGCAGTAGTGCAGTGTGTTCCGCTCCCATGCAAGATCGAGATGTTACCCCTGTGCCACGTCTGACATCGTTTGTCTTCACCATCTCAGAACAACTTTTGTCCCTTTGCACACCGACATAGTAAATTTCGATCCACCACCACAATCTGTCAGCATCCCAGAGCTACGCTGGTGGGGAAGTTTTACAGGCTTTCGGCTGTTGCAGTGGCGGGAGGAAGCGGGCCATTCGCACCCGCTGAGCTCATCTTGTTTGGATATCCTCCGTTCAATGCTGCTTTTCGGGGCATTGTACTATTGAGAGTATTGCGGTCAGTGTGTCGGCGGCCGCAACATCCTGTATCGCTCACATCAAGAGGTCGTAATTTGGGGGCCATGTGCGATACTCACAGAAAATAGGTGCAAAATGAGGCGAAAAAACCACCGTGGCGCGCATTGCTCTAGACGCTACAAGCGCACGATGAACTCGAGCGGGACTACCAGATGTAACAATCGGATCCTGCGCAGAAGAAAGTAGGAGTGATTGACTCTTGTTCGAAGAGTTTTCGAGTCGCGGGACTAATCGAAACTCACAAGCAGGTTACGGTCGTAGGAACCCTGATCACCGTGTAATTGCGTGAAGCTCTGCGTCCTATTCGATAGAGATGAGTAAGGGTGGCATTCACGGGAGCGAGGGTTGTGGAACGGGTGGTACTTGACGTCCATTATTCTTTTCGAGGGGTCGAGAGGTCGCGAAGCGCTAAGGAGGAGTACAGCGCACATTCTTTCTCAAACGATCGTGGAACGCTGTAGGGCACCTGTATCGTATACACCCGCCAGAGTGCGACAACGCTATCAAGCATGTTCGTCTATGTGATTCCGGCCACCGCTAAAATCGTGTGAACATTGCAAATCCCTGGCGTCTATCGACCATCCACCTGTCACCAGTAATACAATTGCTTTGCTGACCAGTAGAATGCGGTCAGCTCTATGCAGATTGCGTTTGCTTGGCGTGAACGCTATCCCGCTTCAATGAATCTTCAGTCTTGAGACTTTCTTCCACATGGATAGCGTATCTTTCAGGCTCTTCTACACGCTATAAGCGCCGGTTCGAACAACCGCAAACTCAGCAGGTTTCCTCTTGTTATGACAAGCTATCGTAGAATGATCATGCCTC
seq00004   AAAACCTTTACAACAGGCTCTTATCTATACGCGGAAGCAAGTCCGTTTATCATTTATACGTTAACCCGCGCCTACTTCCATAAACTCTAGACGAGTTAGCCACCCTCGGACGTGCGTTCACCCAAATTTCCAACTGACTTGATTAGGATCAAATCACGCAGTAGATTATAGTCCAAGGGTAGTCCCCTAATTTTGGTATAGCTTGTCCGCGAACCCCGCAGGAGACTGGATGTATATTTGCATATGGTAAATCCAGAATTGTCCGGCAAAGGACGCGTCCATCGTAATTAATGGAATGCAACAGACTTCCCAGGGATACTCCTGGTTCACTGCACGCAACGTGACCAGCAGAGTACATAAGCCGGATAATCCACGTCCATGAGGTACGTGGCCCCTCCAGTCAGTAATTACGGAAAATTGGCGAAGACTCCATATACAGACGGGCTAGAATAGGTAACCCGCAGCCGCCTAATCGGACTCCTCCCCCGGTCAGAAGCCAGCGCTCGGAATGTAGCCAAGCATCCGCAAATTGTGCTGGATTACCGCAAGGTTACCCCGAGGTGCATCCGCGGAACCAGTTTCAGCAACGGTGCCGCCAGTGGTCAGTATAGCGTATTTTCGTATCAGAGATTGCGCTCGTCTGCGACAGCCAGATTACATCATAAATATGGATATTTGTTTCCGTGGCGAGTGCTTCCCGTAGGCGGAAAATATAAACAGACGCCAGGAGGTAAAATGCACCCATATGGGCATCGGTAGTCCTAACGTAAATGAACTGAATCGCCTAAGAAACATGGCTTTCCACCATTTAGGGCGTGCACCGTTTGTAGGCGTATCGCAAATGCTCGCCTGTTGTGGCACGTTAACGGTAAGAGATTTCCTGCGGCGTCAATGATGTATCTAGTGCAGTTAACAGGATCCATGATCCGATAGAGCTCCTCTTATTTTTGGTAGCACATGAAACCAATCCGTCAACAGAGCACGTTCAATTGGTGATAATGAGTGCTAAAGCATATACGTTGTATCGGGGCTTGTAATGCTCGGTGTTCGCGCGAACCCCCTTTCCTCGCACTAGCAGTTGGGCTAGGTGAAGATTCCGAAAATTGGACGCCCTAGAAAGGTAGAGAGATGACAGCAGTAGTGCAGTGTGTTCCGCTCCCATGCAAGATCGAGATGTTACCCCTGTGCCACGTCTGACATCGTTTGTCTTCACCATCTCAGAACAACTTTTGTCCCTTTGCACACCGACATAGTAAATTTCGATCCACCACCACAATCTGTCAGCATCCCAGAGCTACGCTGGTGGGGAAGTTTTACAGGCTTTCGGCTGTTGCAGTGGCGGGAGGAAGCGGGCCATTCGCACCCGCTGAGCTCATCTTGTTTGGATATCCTCCGTTCAATGCTGCTTTTCGGGGCATTGTACTATTGAGAGTATTGCGGTCAGTGTGTCGGCGGCCGCAACATCCTGTATCGCTCACATCAAGAGGTCGTAATTTGGGGGCCATGTGCGATACTCACAGAAAATAGGTGCAAAATGAGGCGAAAAAACCACCGTGGCGCGCATTGCTCTAGACGCTACAAGCGCACGATGAACTCGAGCGGGACTACCAGATGTAACAATCGGATCCTGCGCAGAAGAAAGTAGGAGTGATTGACTCTTGTTCGAAGAGTTTTCGAGTCGCGGGACTAATCGAAACTCACAAGCAGGTTACGGTCGTAGGAACCCTGATCACCGTGTAATTGCGTGAAGCTCTGCGTCCTATTCGATAGAGATGAGTAAGGGTGGCATTCACGGGAGCGAGGGTTGTGGAACGGGTGGTACTTGACGTCCATTATTCTTTTCGAGGGGTCGAGAGGTCGCGAAGCGCTAAGGAGGAGTACAGCGCACATTCTTTCTCAAACGATCGTGGAACGCTGTAGGGCACCTGTATCGTATACACCCGCCAGAGTGCGACAACGCTATCAAGCATGTTCGTCTATGTGATTCCGGCCACCGCTAAAATCGTGTGAACATTGCAAATCCCCGGCGTCTATCGACCATCCACCTGTCACCAGTAATACAATTGCTTTGCTGACCAGTAGAATGCGGTCAGCTCTATGCAGATTGCGTTTGCTTGGCGTGAACGCTATCCCGCTTCAATGAATCTTCAGTCTTGAGACTTTCTTCCACATGGATAGCGTATCTTTCAGGCTCTTCTACACGCTATAAGCGCCGGTTCGAACAACCGCAAACTCAGCAGGTTTCCTCTTGTTATGACAAGCTATCGTAGAATGATCATGCCTC
seq00005   AAAACCTTTACAACAGGCTCTTATCTATACGCGGAAGCAAGTCCGTTTATCATTTATACGTTAACCCGCGCCTACTTCCATAAACTCTAGACGAGTTAGCCACCCTCGGACGTGCGTTCACCCAAATTTACAACTGACTTGATTAGGATCAAATCACGCAGTAGATTATAGTCCAAGGGTAGTCCCCTAATTTTGGTATAGCTTGTCCGCGAACCCCGCAGGAGACTGGATGTATATTTGCATATGGTAAATCCAGAATTGTCCGGCAAAGGACGCGTCCATCGTAATTAATGGAATGCAACAGACTTCCCAGGGATACTCCTGGTTCACTGCACGCAACGTGACCAGCAGTGTACATAAGCCGGATAATCCACGTCCATGAGGTACGTGGCCCCTCCAGTCAGTAATTACGGAAAATTGGCGAAGACTCCATATACAGACGGGCTAGAATAGGTAACCCGCAGCCGCCTAATCGGACTCCTCCCCCGGTCAGAAGCCAGCGCTCGGAATGTAGCCAAGCATCCGCAAATTGTGCTGGATTACCGCAAGGTTACCCCGAGGTGCATCCGCGGAACCAGTTTCAGCAACGGTGCCGCCAGTGGTCAGTATAGCGTATTTTCGTATCAGAGATTGCGCTCGTCTGCGACAGCCAGATTACATCATAAATATGGATATTTGTTTCCGTGGCGAGTGCTTCCCGTAGGCGGAAAATATAAACAGACGCCAGGAGGTAAAATGCACCCATATGGGCATCGGTAGTCCTAACGTAAATGAACTGAATCGCCTAAGAAACATGGCTTTCCACCATTTAGGGCGTGCACCGTTTGTAGGCGTATCGCAAATGCTCGCCTGTTGTGGCACGTTAACGGTAAGAGATTTCCTGCGGCGTCAATGATGTATCTAGTGCAGTTAACAGGATCCATGATCCGATAGAGCTCCTCTTATTTTTGGTAGCACATGAAACCAATCCGTCAACAGAGCACGTTCAATTGGTGATAATGAGTGCTAAAGCATATACGTTGTATCGGGGCTTGTAATGCTCGGTGTTCGCGCGAACCCCCTTTCCTCGCACTAGCAGTTGGGCTAGGTGAAGATTCCGAAAATTGGACGCCCTAGAAAGGTAGAGAGATGACAGCAGTAGTGCAGTGTGTTCCGCTCCCATGCAAGATCGAGATGTTACCCCTGTGCCACGTCTGACATCGTTTGTCTTCACCATCTCAGAACAACTTTTGTCCCTTTGCACACCGACATAGTAAATTTCGATCCACCACCACAATCTGTCAGCATCCCAGAGCTACGCTGGTGGGGAAGTTTTACAGGCTTTCGGCTGTTGCAGTGGCGGGAGGAAGCGGGCCATTCGCACCCGCTGAGCTCATCTTGTTTGGATATCCTCCGTTCAATGCTGCTTTTCGGGGCATTGTACTATTGAGAGTATTGCGGTCAGTGTGTCGGCGGCCGCAACATCCTGTATCGCTCACATCAAGAGGTCGTAATTTGGGGGCCATGTGCGATACTCACAGAAAATAGGTGCAAAATGAGGCGAAAAAACCACCGTGGCGCGCATTGCTCTAGACGCTACAAGCGCACGATGAACTCGAGCGGGACTACCAGATGTAACAATCGGATCCTGCGCAGAAGAAAGTAGGAGTGATTGACTCTTGTTCGAAGAGTTTTCGAGTCGCGGGACTAATCGAAACTCACAAGCAGGTTACGGTCGTAGGAACCCTGATCACCGTGTAATTGCGTGAAGCTCTGCGTCCTATTCGATAGAGATGAGTAAGGGTGGCATTCACGGGAGCGAGGGTTGTGGAACGGGTGGTACTTGACGTCCATTATTCTTTTCGAGGGGTCGAGAGGTCGCGAAGCGCTAAGGAGGAGTACAGCGCACATTCTTTCTCAAACGATCGTGGAACGCTGTAGGGCACCTGTATCGTATACACCCGCCAGAGTGCGACAACGCTATCAAGCATGTTCGTCTATGTGATTCCGGCCACCGCTAAAATCGTGTGAACATTGCAAATCCCCGGCGTCTATCGACCATCCACCTGTCACCAGTAATACAATTGCTTTGCTGACCAGTAGAATGCGGTCAGCTCTATGCAGATTGCGTTTGCTTGGCGTGAACGCTATCCCGCTTCAATGAATCTTCAGTCTTGAGACTTTCTTCCACATGGATAGCGTATCTTTCAGGCTCTTCTACACGCTATAAGCGCCGGTTCGAACAACCGCAAACTCAGCAGGTTTCCTCTTGTTATGACAAGCTATCGTAGAATGATCATGCCTC
seq00006   AAAACCTTTACAACAGGCTCTTATCTATACGCGGAAGCAAGTCCGTTTATCATTTATACGTTAACCCGCGCCTACTTCCATAAACTCTAGACGAGTTAGCCACCCTCGGACGTGCGTTCACCCAAATTTCCAACTGACTTGATTAGGATCAAATCACGCAGTAGATTATAGTCCAAGGGTAGTCCCCTAATTTTGGTATAGCTTGTCCGCGAACCCCGCAGGAGACTGGATGTATATTTGCATATGGTAAATCCAGAATTGTCCGGCAAAGGACGCGTCCATCGTAATTAATGGAATGCAACAGACTTCCCAGGGATACTCCTGGTTCACTGCACGCAACGTGACCAGCAGTGTACATAAGCCGGATAATCCACGTCCATGAGGTACGTGGCCCCTCCAGTCAGTAATTACGGAAAATTGGCGAAGACTCCATATACAGACGGGCTAGAATAGGTAACCCGCAGCCGCCTAATCGGACTCCTCCCCCGGTCAGAAGCCAGCGCTCGGAATGTAGCCAAGCATCCGCAAATTGTGCTGGATTACCGCAAGGTTACCCCGAGGTGCATCCGCGGAACCAGTTTCAGCAACGGTGCCGCCAGTGGTCAGTATAGCGTATTTTCGTATCAGAGATTGCGCTCGTCTGCGACAGCCAGATTACATCATAAATATGGATATTTGTTTCCGTGGCGAGTGCTTCCCGTAGGCGAAAAATATAAACAGACGCCAGGAGGTAAAATGCACCCATATGGGCATCGGTAGTCCTAACGTAAATGAACTGAATCGCCTAAGAAACATGGCTTTCCACCATTTAGGGCGTGCACCGTTTGTAGGCGTATCGCAAATGCTCGCCTGTTGTGGCACGTTAACGGTAAGAGATTTCCTGCGGCGTCAATGATGTATCTAGTGCAGTTAACAGGATCCATGATCCGATAGAGCTCCTCTTATTTTTGGTAGCACATGAAACCAATCCGTCAACAGAGCACGTTCAATTGGTGATAATGAGTGCTAAAGCATATACGTTGTATCGGGGCTTGTAATGCTCGGTGTTCGCGCGAACCCCCTTTCCTCGCACTAGCAGTTGGGCTAGGTGAAGATTCCGAAAATTGGACGCCCTAGAAAGGTAGAGAGATGACAGCAGTAGTGCAGTGTGTTCCGCTCCCATGCAAGATCGAGATGTTACCCCTGTGCCACGTCTGACATCGTTTGTCTTCACCATCTCAGAACAACTTTTGTCCCTTTGCACACCGACATAGTAAATTTCGATCCACCACCACAATCTGTCAGCATCCCAGAGCTACGCTGGTGGGGAAGTTTTACAGGCTTTCGGCTGTTGCAGTGGCGGGAGGAAGCGGGCCATTCGCACCCGCTGAGCTCATCTTGTTTGGATATCCTCCGTTCAATGCTGCTTTTCGGGGCATTGTACTATTGAGAGTATTGCGGTCAGTGTGTCGGCGGCCGCAACATCCTGTATCGCTCACATCAAGAGGTCGTAATTTGGGGGCCATGTGCGATACTCACAGAAAATAGGTGCAAAATGAGGCGAAAAAACCACCGTGGCGCGCATTGCTCTAGACGCTACAAGCGCACGATGAACTCGAGCGGGACTACCAGATGTAACAATCGGATCCTGCGCAGAAGAAAGTAGGAGTGATTGACTCTTGTTCGAAGAGTTTTCGAGTCGCGGGACTAATCGAAACTCACAAGCAGGTTACGGTCGTAGGAACCCTGATCACCGTGTAATTGCGTGAAGCTCTGCGTCCTATTCGATAGAGATGAGTAAGGGTGGCATTCACGGGAGCGAGGGTTGTGGAACGGGTGGTACTTGACGTCCATTATTCTTTTCGAGGGGTCGAGAGGTCGCGAAGCGCTAAGGAGGAGTACAGCGCACATTCTTTCTCAAACGATCGTGGAACGCTGTAGGGCACCTGTATCGTATACACCCGCCAGAGTGCGACAACGCTATCAAGCATGTTCGTCTATGTGATTCCGGCCACCGCTAAAATCGTGTGAACATTGCAAATCCCCGGCGTCTATCGACCATCCACCTGTCACCAGTAATACAATTGCTTTGCTGACCAGTAGAATGCGGTCAGCTCTATGCAGATTGCGTTTGCTTGGCGTGAACGCTATCCCGCTTCAATGAATCTTCAGTCTTGAGACTTTCTTCCACATGGATAGCGTATCTTTCAGGCTCTTCTACACGCTATAAGCGCCGGTTCGAACAACCGCAAACTCAGCAGGTTTCCTCTTGTTATGACAAGCTATCGTAGAATGATCATGCCTC
seq00007   AAAACCTTTACAACAGGCCCTTATCTATACGCGGAAGCAAGTCCGTTTATCATTTATACGTTAACCCGCGCCTACTTCCATAAACTCTAGACGAGTTAGCCACCCTCGGACGTGCGTTCACCCAAATTTCCAACTGACTTGATTAGGATCAAATCACGCAGTAGATTATAGTCCAAGGGTAGTCCCCTAATTTTGGTATAGCTTGTCCGCGAACCCCGCAGGAGACTGGATGTATATTTGCATATGGTAAATCCAGAATTGTCCGGCAAAGGACGCGTCCATCGTAATTAATGGAATGCAACAGACTTCCCAGGGATACTCCTGGTTCACTGCACGCAACGTGACCAGCAGTGTACATAAGCCGGATAATCCACGTCCATGAGGTACGTGGCCCCTCCAGTCAGTAATTACGGAAAATTGGCGAAGACTCCATATACAGACGGGCTAGAATAGGTAACCCGCAGCCGCCTAATCGGACTCCTCCCCCGGTCAGAAGCCAGCGCTCGGAATGTAGCCAAGCATCCGCAAATTGTGCTGGATTACCGCAAGGTTACCCCGAGGTGCATCCGCGGAACCTGTTTCAGCAACGGTGCCGCCAGTGGTCAGTATAGCGTATTTTCGTATCAGAGATTGCGCTCGTCTGCGACAGCCAGATTACATCATAAATATGGATATTTGTTTCCGTGGCGAGTGCTTCCCGTAGGCGGAAAATATAAACAGACGCCAGGAGGTAAAATGCACCCATATGGGCATCGGTAGTCCTAACGTAAATGAACTGAATCGCCTAAGAAACATGGCTTTCCACCATTTAGGGCGTGCACCGTTTGTAGGCGTATCGCAAATGCTCGCCTGTTGTGGCACGTTAACGGTAAGAGATTTCCTGCGGCGTCAATGATGTATCTAGTGCAGTTAACAGGATCCATGATCCGATAGAGCTCCTCTTATTTTTGGTAGCACATGAAACCAATCCGTCAACAGAGCACGTTCAATTGGTGATAATGAGTGCTAAAGCATATACGTTGTATCGGGGCTTGTAATGCTCGGTGTTCGCGCGAACCCCCTTTCCTCGCACTAGCAGTTGGGCTAGGTGAAGATTCCGAAAATTGGACGCCCTAGAAAGGTAGAGAGATGACAGCAGTAGTGCAGTGTGTTCCGCTCCCATGCAAGATCGAGATGTTACCCCTGTGCCACGTCTGACATCGTTTGTCTTCACCATCTCAGAACAACTTTTGTCCCTTTGCACACCGACATAGTAAATTTCGATCCACCACCACAATCTGTCAGCATCCCAGAGCTACGCTGGTGGGGAAGTTTTACAGGCTTTCGGCTGTTGCAGTGGCGGGAGGAAGCGGGCCATTCGCACCCGCTGAGCTCATCTTGTTTGGATATCCTCCGTTCAATGCTGCTTTTCGGGGCATTGTACTATTGAGAGTATTGCGGTCAGTGTGTCGGCGGCCGCAACATCCTGTATCGCTCACATCAAGAGGTCGTAATTTGGGGGCCATGTGCGATACTCACAGAAAATAGGTGCAAAATGAGGCGAAAAAACCACCGTGGCGCGCATTGCTCTAGACGCTACAAGCGCACGATGAACTCGAGCGGGACTACCAGATGTAACAATCGGATCCTGCGCAGAAGAAAGTAGGAGTGATTGACTCTTGTTCGAAGAGTTTTCGAGTCGCGGGACTAATCGAAACTCACAAGCAGGTTACGGTCGTAGGAACCCTGATCACCGTGTAATTGCGTGAAGCTCTGCGTCCTATTCGATAGAGATGAGTAAGGGTGGCATTCACGGGAGCGAGGGTTGTGGAACGGGTGGTACTTGACGTCCATTATTCTTTTCGAGGGGTCGAGAGGTCGCGAAGCGCTAAGGAGGAGTACAGCGCACATTCTTTCTCAAACGATCGTGGAACGCTGTAGGGCACCTGTATCGTATACACCCGCCAGAGTGCGACAACGCTATCAAGCATGTTCGTCTATGTGATTCCGGCCACCGCTAAAATCGTGTGAACATTGCAAATCCCTGGCGTCTATCGACCATCCACCTGTCACCAGTAATACAATTGCTTTGCTGACCAGTAGAATGCGGTCAGCTCTATGCAGATTGCGTTTGCTTGGCGTGAACGCTATCCCGCTTCAATGAATCTTCAGTCTTGAGACTTTCTTCCACATGGATAGCGTATCTTTCAGGCTCTTCTACACGCTATAAGCGCCGGTTCGAACAACCGCAAACTCAGCAGGTTTCCTCTTGTTATGACAAGCTATCGTAGAATGATCATGCCTC
seq00008   AAAACCTTTACAACAGGCTCTTATCTATACGCGGAAGCAAGTCCGTTTATCATTTATACGTTAACCCGCGCCTACTTCCATAAACTCTAGACGAGTTAGCCACCCTCGGACGTGCGTTCACCCAAATTTCCAACTGACTTGATTAGGATCAAATCACGCAGTAGATTATAGTCCAAGGGTAGTCCCCTAATTTTGGTATAGCTTGTCCGCGAACCCCGCAGGAGACTGGATGTATATTTGCATATGGTAAATCCAGAATTGTCCGGCAAAGGACGCGTCCATCGTAATTAATGGAATGCAACAGACTTCCCAGGGATACTCCTGGTTCACTGCACGCAACGTGACCAGCAGTGTACATAAGCCGGATAATCCACGTCCATGAGGTACGTGGCCCCTCCAGTCAGTAATTACGGAAAATTGGCGAAGACTCCATATACAGACGGGCTAGAATAGGTAACCCGCAGCCGCCTAATCGGACTCCTCCCCCGGTCAGAAGCCAGCGCTCGGAATGTAGCCAAGCATCCGCAAATTGTGCTGGATTACCGCAAGGTTACCCCGAGGTGCATCCGCGGAACCAGTTTCAGCAACGGTGCCGCCAGTGGTCAGTATAGCGTATTTTCGTATCAGAGATTGCGCTCGTCTGCGACAGCCAGATTACATCATAAATATGGATATTTGTTTCCGTGGCTAGTGCTTCCCGTAGGCGGAAAATATAAACAGACGCCAGGAGGTAAAATGCACCCATATGGGCATCGGTAGTCCTAACGTAAATGAACTGAATCGCCTAAGAAACATGGCTTTCCACCATTTAGGGCGTGCACCGTTTGTAGGCGTATCGCAAATGCTCGCCTGTTGTGGCACGTTAACGGTAAGAGATTTCCTGCGGCGTCAATGATGTATCTAGTGCAGTTAACAGGATCCATGATCCGATAGAGCTCCTCTTATTTTTGGTAGCACATGAAACCAATCCGTCAACAGAGCACGTTCAATTGGTGATAATGAGTGCTAAAGCATATACGTTGTATCGGGGCTTGTAATGCTCGGTGTTCGCGCGAACCCCCTTTCCTCGCACTAGCAGTTGGGCTAGGTGAAGATTCCGAAAATTGGACGCCCTAGAAAGGTAGAGAGATGACAGCAGTAGTGCAGTGTGTTCCGCTCCCATGCAAGATCGAGATGTTACCCCTGTGCCACGTCTGACATCGTTTGTCTTCACCATCTCAGAACAACTTTTGTCCCTTTGCACACCGACATAGTAAATTTCGATCCACCACCACAATCTGTCAGCATCCCAGAGCTACGCTGGTGGGGAAGTTTTACAGGCTTTCGGCTGTTGCAGTGGCGGGAGGAAGCGGGCCATTCGCACCCGCTGAGCTCATCTTGTTTGGATATCCTCCGTTCAATGCTGCTTTTCGGGGCATTGTACTATTGAGAGTATTGCGGTCAGTGTGTCGGCGGCCGCAACATCCTGTATCGCTCACATCAAGAGGTCGTAATTTGGGGGCCATGTGCGATACTCACAGAAAATAGGTGCAAAATGAGGCGAAAAAACCACCGTGGCGCGCATTGCTCTAGACGCTACAAGCGCACGATGAACTCGAGCGGGACTACCAGATGTAACAATCGGATCCTGCGCAGAAGAAAGTAGGAGTGATTGACTCTTGTTCGAAGAGTTTTCGAGTCGCGGGACTAATCGAAACTCACAAGCAGGTTACGGTCGTAGGAACCCTGATCACCGTGTAATTGCGTGAAGCTCTGCGTCCTATTCGATAGAGATGAGTAAGGGTGGCATTCACAGGAGCGAGGGTTGTGGAACGGGTGGTACTTGACGTCCATTATTCTTTTCGAGGGGTCGAGAGGTCGCGAAGCGCTAAGGAGGAGTACAGCGCACATTCTTTCTCAAACGATCGTGGAACGCTGTAGGGCACCTGTATCGTATACACCCGCCAGAGTGCGACAACGCTATCAAGCATGTTCGTCTATGTGATTCCGGCCACCGCTAAAATCGTGTGAACATTGCAAATCCCTGGCGTCTATCGACCATCCACCTGTCACCAGTAATACAATTGCTTTGCTGACCAGTAGAATGCGGTCAGCTCTATGCAGATTGCGTTTGCTTGGCGTGAACGCTATCCCGCTTCAATGAATCTTCAGTCTTGAGACTTTCTTCCACATGGATAGCGTATCTTTCAGGCTCTTCTACACGCTATAAGCGCCGGTTCGAACAACCGCAAACTCAGCAGGTTTCCTCTTGTTATGACAAGCTATCGTAGAATGATCATGCCTC
seq00009   AAAACCTTTACAACAGGCTCTTATCTATACGCGGAAGCAAGTCCGTTTATCATTTATACGTTAACCCGCGCCTACTTCCATAAACTCTAGACGAGTTAGCCACCCTCGGACGTGCGTTCACCCAAATTTCCAACTGACTTGATTAGGATCAAATCACGCAGTAGATTATAGTCCAAGGGTAGTCCCCTAATTTTGGTATAGCTTGTCCGCGAACCCCGCAGGAGACTGGATGTATATTTGCATATGGTAAATCCAGAATTGTCCGGCAAAGGACGCGTCCATCGTAATTAATGGAATGCAACAGACTTCCCAGGGATACTCCTGGTTCACTGCACGCAACGTGACCAGCAGTGTACATAAGCCGGATAATCCACGTCCATGAGGTACGTGGCCCCTCCAGTCAGTAATTACGGAAAATTGGCGAAGACTCCATATACAGACGGGCTAGAATAGGTAACCCGCAGCCGCCTAATCGGACTCCTCCCCCGGTCAGAAGCCAGCGCTCGGAATGTAGCCAAGCATCCGCAAATTGTGCTGGATTACCGCAAGGTTACCCCGAGGTGCATCCGCGGAACCAGTTTCAGCAACGGTGCCGCCAGTGGTCAGTATAGCGTATTTTCGTATCAGAGATTGCGCTCGTCTGCGACAGCCAGATTACATCATAAATATGGATATTTGTTTCCGTGGCTAGTGCTTCCCGTAGGCGGAAAATATAAACAGACGCCAGGAGGTAAAATGCACCCATATGGGCATCGGTAGTCCTAACGTAAATGAACTGAATCGCCTAAGAAACATGGCTTTCCACCATTTAGGGCGTGCACCGTTTGTAGGCGTATCGCAAATGCTCGCCTGTTGTGGCACGTTAACGGTAAGAGATTTCCTGCGGCGTCAATGATGTATCTAGTGCAGTTAACAGGATCCATGATCCGATAGAGCTCCTCTTATTTTTGGTAGCACATGAAACCAATCCGTCAACAGAGCACGTTCAATTGGTGATAATGAGTGCTAAAGCATATACGTTGTATCGGGGCTTGTAATGCTCGGTGTTCGCGCGAACCCCCTTTCCTCGCACTAGCAGTTGGGCTAGGTGAAGATTCCGAAAATTGGACGCCCTAGAAAGGTAGAGAGATGACAGCAGTAGTGCAGTGTGTTCCGCTCCCATGCAAGATCGAGATGTTACCCCTGTGCCACGTCTGACATCGTTTGTCTTCACCATCTCAGAACAACTTTTGTCCCTTTGCACACCGACATAGTAAATTTCGATCCACCACCACAATCTGTCAGCATCCCAGAGCTACGCTGGTGGGGAAGTTTTACAGGCTTTCGGCTGTTGCAGTGGCGGGAGGAAGCGGGCCATTCGCACCCGCTGAGCTCATCTTGTTTGGATATCCTCCGTTCAATGCTGCTTTTCGGGGCATTGTACTATTGAGAGTATTGCGGTCAGTGTGTCGGCGGCCGCAACATCCTGTATCGCTCACATCAAGAGGTCGTAATTTGGGGGCCATGTGCGATACTCACAGAAAATAGGTGCAAAATGAGGCGAAAAAACCACCGTGGCGCGCATTGCTCTAGACGCTACAAGCGCACGATGAACTCGAGCGGGACTACCAGATGTAACAATCGGATCCTGCGCAGAAGAAAGTAGGAGTGATTGACTCTTGTTCGAAGAGTTTTCGAGTCGCGGGACTAATCGAAACTCACAAGCAGGTTACGGTCGTAGGAACCCTGATCACCGTGTAATTGCGTGAAGCTCTGCGTCCTATTCGATAGAGATGAGTAAGGGTGGCATTCACAGGAGCGAGGGTTGTGGAACGGGTGGTACTTGACGTCCATTATTCTTTTCGAGGGGTCGAGAGGTCGCGAAGCGCTAAGGAGGAGTACAGCGCACATTCTTTCTCAAACGATCGTGGAACGCTGTAGGGCACCTGTATCGTATACACCCGCCAGAGTGCGACAACGCTATCAAGCATGTTCGTCTATGTGATTCCGGCCACCGCTAAAATCGTGTGAACATTGCAAATCCCTGGCGTCTATCGACCATCCACCTGTCACCAGTAATACAATTGCTTTGCTGACCAGTAGAATGCGGTCAGCTCTATGCAGATTGCGTTTGCTTGGCGTGAACGCTATCCCGCTTCAATGAATCTTCAGTCTTGAGACTTTCTTCCACATGGATAGCGTATCTTTCAGGCTCTTCTACACGCTATAAGCGCCGGTTCGAACAACCGCAAACTCAGCAGGTTTCCTCTTGTTATGACAAGCTATCGTAGAATGATCATGCCTC
seq00010   AAAACCTTTACAACAGGCTCTTATCTATACGCGGAAGCAAGTCCGTTTATCATTTATACGTTAACCCGCGCCTACTTCCATAAACTCTAGACGAGTTAGCCACCCTCGGACGTGCGTTCACCCAAATTTCCAACTGACTTGATTAGGATCAAATCACGCAGTAGATTATAGTCCAAGGGTAGTCCCCTAATTTTGGTATAGCTTGTCCGCGAACCCCGCAGGAGACTGGATGTATATTTGCATATGGTAAATCCAGAATTGTCCGGCAAAGGACGCGTCCATCGTAATTAATGGAATGCAACAGACTTCCCAGGGATACTCCTGGTTCACTGCACGCAACGTGACCAGCAGTGTACATAAGCCGGATAATCCACGTCCATGAGGTACGTGGCCCCTCCAGTCAGTAATTACGGAAAATTGGCGAAGACTCCATATACAGACGGGCTAGAATAGGTAACCCGCAGCCGCCTAATCGGACTCCTCCCCCGGTCAGAAGCCAGCGCTCGGAATGTAGCCAAGCATCCGCAAATTGTGCTGGATTACCGCAAGGTTACCCCGAGGTGCATCCGCGGAACCAGTTTCAGCAACGGTGCCGCCAGTGGTCAGTATAGCGTATTTTCGTATCAGAGATTGCGCTCGTCTGCGACAGCCAGATTACATCATAAATATGGATATTTGTTTCCGTGGCGAGTGCTTCCCGTAGGCGGAAAATATAAACAGACGCCAGGAGGTAAAATGCACCCATATGGGCATCGGTAGTCCTAACGTAAATGAACTGAATCGCCTAAGAAACATGGCTTTCCACCATTTAGGGCGTGCACCGTTTGTAGGCGTATCGCAAATGCTCGCCTGTTGTGGCACGTTAACGGTAAGAGATTTCCTGCGGCGTCAATGATGTATCTAGTGCAGTTAACAGGATCCATGATCCGATAGAGCTCCTCTTATTTTTGGTAGCACATGAAACCAATCCGTCAACAGAGCACGTTCAATTGGTGATAATGAGTGCTAAAGCATATACGTTGTATCGGGGCTTGTAATGCTCGGTGTTCGCGCGAACCCCCTTTCCTCGCACTAGCAGTTGGGCTAGGTGAAGATTCCGAAAATTGGACGCCCTAGAAAGGTAGAGAGATGACAGCAGTAGTGCAGTGTGTTCCGCTCCCATGCAAGATCGAGATGTTACCCCTGTGCCACGTCTGACATCGTTTGTCTTCACCATCTCAGAACAACTTTTGTCCCTTTGCACACCGACATAGTAAATTTCGATCCACCACCACAATCTGTCAGCATCCCAGAGCTACGCTGGTGGGGAAGTTTTACAGGCTTTCGGCTGTTGCAGTGGCGGGAGGAAGCGGGCCATTCGCACCCGCTGAGCTCATCTTGTTTGGATATCCTCCGTTCAATGCTGCTTTTCGGGGCATTGTACTATTGAGAGTATTGCGGTCAGTGTGTCGGCGGCCGCAACATCCTGTATCGCTCACATCAAGAGGTCGTAATTTGGGGGCCATGTGCGATACTCACAGAAAATAGGTGCAAAATGAGGCGAAAAAACCACCGTGGCGCGCATTGCTCTAGACGCTACAAGCGCACGATGAACTCGAGCGGGACTACCAGATGTAACAATCGGATCCTGCGCAGAAGAAAGTAGGAGTGATTGACTCTTGTTCGAAGAGTTTTCGAGTCGCGGGACTAATCGAAACTCACAAGCAGGTTACGGTCGTAGGAACCCTGATCACCGTGTAATTGCGTGAAGCTCTGCGTCCTATTCGATAGAGATGAGTAAGGGTGGCATTCACGGGAGCGAGGGTTGTGGAACGGGTGGTACTTGACGTCCATTATTCTTTTCGAGGGGTCGAGAGGTCGCGAAGCGCTAAGGAGGAGTACAGCGCACATTCTTTCTCAAACGATCGTGGAACGCTGTAGGGCACCTGAATCGTATACACCCGCCAGAGTGCGACAACGCTATCAAGCATGTTCGTCTATGTGATTCCGGCCACCGCTAAAATCGTGTGAACATTGCAAATCCCTGGCGTCTATCGACCATCCACCTGTCACCAGTAATACAATTGCTTTGCTGACCAGTAGAATGCGGTCAGCTCTATGCAGATTGCGTTTGCTTGGCGTGAACGCTATCCCGCTTCAATGAATCTTCAGTCTTGAGACTTTCTTCCACATGGATAGCGTATCTTTCAGGCTCTTCTACACGCTATAAGCGCCGGTTCGAACAACCGCAAACTCAGCAGGTTTCCTCTTGTTATGACAAGCTATCGTAGAATGATCATGCCTC
seq00011   AAAACCTTTACAACAGGCTCTTATCTATACGCGGAAGCAAGTCCGTTTATCATTTATACGTTAACCCGCGCCTACTTCCATAAACTCTAGACGAGTTAGCCACCCTCGGACGTGCGTTCACCCAAATTTACAACTGACTTGATTAGGATCAAATCACGCAGTAGATTATAGTCCAAGGGTAGTCCCCTAATTTTGGTATAGCTTGTCCGCGAACCCCGCAGGAGACTGGATGTATATTTGCATATGGTAAATCCAGAATTGTCCGGCAAAGGACGCGTCCATCGTAATTAATGGAATGCAACAGACTTCCCAGGGATACTCCTGGTTCACTGCACGCAACGTGACCAGCAGTGTACATAAGCCGGATAATCCACGTCCATGAGGTACGTGGCCCCTCCAGTCAGTAATTACGGAAAATTGGCGAAGACTCCATATACAGACGGGCTAGAATAGGTAACCCGCAGCCGCCTAATCGGACTCCTCCCCCGGTCAGAAGCCAGCGCTCGGAATGTAGCCAAGCATCCGCAAATTGTGCTGGATTACCGCAAGGTTACCCCGAGGTGCATCCGCGGAACCAGTTTCAGCAACGGTGCCGCCAGTGGTCAGTATAGCGTATTTTCGTATCAGAGATTGCGCTCGTCTGCGACAGCCAGATTACATCATAAATATGGATATTTGTTTCCGTGGCGAGTGCTTCCCGTAGGCGGAAAATATAAACAGACGCCAGGAGGTAAAATGCACCCATATGGGCATCGGTAGTCCTAACGTAAATGAACTGAATCGCCTAAGAAACATGGCTTTCCACCATTTAGGGCGTGCACCGTTTGTAGGCGTATCGCAAATGCTCGCCTGTTGTGGCACGTTAACGGTAAGAGATTTCCTGCGGCGTCAATGATGTATCTAGTGCAGTTAACAGGATCCATGATCCGATAGAGCTCCTCTTATTTTTGGTAGCACATGAAACCAATCCGTCAACAGAGCACGTTCAATTGGTGATAATGAGTGCTAAAGCATATACGTTGTATCGGGGCTTGTAATGCTCGGTGTTCGCGCGAACCCCCTTTCCTCGCACTAGCAGTTGGGCTAGGTGAAGATTCCGAAAATTGGACGCCCTAGAAAGGTAGAGAGATGACAGCAGTAGTGCAGTGTGTTCCGCTCCCATGCAAGATCGAGATGTTACCCCTGTGCCACGTCTGACATCGTTTGTCTTCACCATCTCAGAACAACTTTTGTCCCTTTGCACACCGACATAGTAAATTTCGATCCACCACCACAATCTGTCAGCATCCCAGAGCTACGCTGGTGGGGAAGTTTTACAGGCTTTCGGCTGTTGCAGTGGCGGGAGGAAGCGGGCCATTCGCACCCGCTGAGCTCATCTTGTTTGGATATCCTCCGTTCAATGCTGCTTTTCGGGGCATTGTACTATTGAGAGTATTGCGGTCAGTGTGTCGGCGGCCGCAACATCCTGTATCGCTCACATCAAGAGGTCGTAATTTGGGGGCCATGTGCGATACTCACAGAAAATAGGTGCAAAATGAGGCGAAAAAACCACCGTGGCGCGCATTGCTCTAGACGCTACAAGCGCACGATGAACTCGAGCGGGACTACCAGATGTAACAATCGGATCCTGCGCAGAAGAAAGTAGGAGTGATTGACTCTTGTTCGAAGAGTTTTCGAGTCGCGGGACTAATCGAAACTCACAAGCAGGTTACGGTCGTAGGAACCCTGATCACCGTGTAATTGCGTGAAGCTCTGCGTCCTATTCGATAGAGATGAGTAAGGGTGGCATTCACAGGAGCGAGGGTTGTGGAACGGGTGGTACTTGACGTCCATTATTCTTTTCGAGGGGTCGAGAGGTCGCGAAGCGCTAAGGAGGAGTACAGCGCACATTCTTTCTCAAACGATCGTGGAACGCTGTAGGGCACCTGTATCGTATACACCCGCCAGAGTGCGACAACGCTATCAAGCATGTTCGTCTATGTGATTCCGGCCACCGCTAAAATCGTGTGAACATTGCAAATCCCTGGCGTCTATCGACCATCCACCTGTCACCAGTAATACAATTGCTTTGCTGACCAGTAGAATGCGGTCAGCTCTATGCAGATTGCGTTTGCTTGGCGTGAACGCTATCCCGCTTCAATGAATCTTCAGTCTTGAGACTTTCTTCCACATGGATAGCGTATCTTTCAGGCTCTTCTACACGCTATAAGCGCCGGTTCGAACAACCGCAAACTCAGCAGGTTTCCTCTTGTTATGACAAGCTATCGTAGAATGATCATGCCTC
seq00012   AAAACCTTTACAACAGGCCCTTATCTATACGCGGAAGCAAGTCCGTTTATCATTTATACGTTAACCCGCGCCTACTTCCATAAACTCTAGACGAGTTAGCCACCCTCGGACGTGCGTTCACCCAAATTTACAACTGACTTGATTAGGATCAAATCACGCAGTAGATTATAGTCCAAGGGTAGTCCCCTAATTTTGGTATAGCTTGTCCGCGAACCCCGCAGGAGACTGGATGTATATTTGCATATGGTAAATCCAGAATTGTCCGGCAAAGGACGCGTCCATCGTAATTAATGGAATGCAACAGACTTCCCAGGGATACTCCTGGTTCACTGCACGCAACGTGACCAGCAGTGTACATAAGCCGGATAATCCACGTCCATGAGGTACGTGGCCCCTCCAGTCAGTAATTACGGAAAATTGGCGAAGACTCCATATACAGACGGGCTAGAATAGGTAACCCGCAGCCGCCTAATCGGACTCCTCCCCCGGTCAGAAGCCAGCGCTCGGAATGTAGCCAAGCATCCGCAAATTGTGCTGGATTACCGCAAGGTTACCCCGAGGTGCATCCGCGGAACCAGTTTCAGCAACGGTGCCGCCAGTGGTCAGTATAGCGTATTTTCGTATCAGAGATTGCGCTCGTCTGCGACAGCCAGATTACATCATAAATATGGATATTTGTTTCCGTGGCGAGTGCTTCCCGTAGGCGGAAAATATAAACAGACGCCAGGAGGTAAAATGCACCCATATGGGCATCGGTAGTCCTAACGTAAATGAACTGAATCGCCTAAGAAACATGGCTTTCCACCATTTAGGGCGTGCACCGTTTGTAGGCGTATCGCAAATGCTCGCCTGTTGTGGCACGTTAACGGTAAGAGATTTCCTGCGGCGTCAATGATGTATCTAGTGCAGTTAACAGGATCCATGATCCGATAGAGCTCCTCTTATTTTTGGTAGCACATGAAACCAATCCGTCAACAGAGCACGTTCAATTGGTGATAATGAGTGCTAAAGCATATACGTTGTATCGGGGCTTGTAATGCTCGGTGTTCGCGCGAACCCCCTTTCCTCGCACTAGCAGTTGGGCTAGGTGAAGATTCCGAAAATTGGACGCCCTAGAAAGGTAGAGAGATGACAGCAGTAGTGCAGTGTGTTCCGCTCCCATGCAAGATCGAGATGTTACCCCTGTGCCACGTCTGACATCGTTTGTCTTCACCATCTCAGAACAACTTTTGTCCCTTTGCACACCGACATAGTAAATTTCGATCCACCACCACAATCTGTCAGCATCCCAGAGCTACGCTGGTGGGGAAGTTTTACAGGCTTTCGGCTGTTGCAGTGGCGGGAGGAAGCGGGCCATTCGCACCCGCTGAGCTCATCTTGTTTGGATATCCTCCGTTCAATGCTGCTTTTCGGGGCATTGTACTATTGAGAGTATTGCGGTCAGTGTGTCGGCGGCCGCAACATCCTGTATCGCTCACATCAAGAGGTCGTAATTTGGGGGCCATGTGCGATACTCACAGAAAATAGGTGCAAAATGAGGCGAAAAAACCACCGTGGCGCGCATTGCTCTAGACGCTACAAGCGCACGATGAACTCGAGCGGGACTACCAGATGTAACAATCGGATCCTGCGCAGAAGAAAGTAGGAGTGATTGACTCTTGTTCGAAGAGTTTTCGAGTCGCGGGACTAATCGAAACTCACAAGCAGGTTACGGTCGTAGGAACCCTGATCACCGTGTAATTGCGTGAAGCTCTGCGTCCTATTCGATAGAGATGAGTAAGGGTGGCATTCACGGGAGCGAGGGTTGTGGAACGGGTGGTACTTGACGTCCATTATTCTTTTCGAGGGGTCGAGAGGTCGCGAAGCGCTAAGGAGGAGTACAGCGCACATTCTTTCTCAAACGATCGTGGAACGCTGTAGGGCACCTGTATCGTATACACCCGCCAGAGTGCGACAACGCTATCAAGCATGTTCGTCTATGTGATTCCGGCCACCGCTAAAATCGTGTGAACATTGCAAATCCCCGGCGTCTATCGACCATCCACCTGTCACCAGTAATACAATTGCTTTGCTGACCAGTAGAATGCGGTCAGCTCTATGCAGATTGCGTTTGCTTGGCGTGAACGCTATCCCGCTTCAATGAATCTTCAGTCTTGAGACTTTCTTCCACATGGATAGCGTATCTTTCAGGCTCTTCTACACGCTATAAGCGCCGGTTCGAACAACCGCAAACTCAGCAGGTTTCCTCTTGTTATGACAAGCTATCGTAGAATGATCATGCCTC
seq00013   AAAACCTTTACAACAGGCTCTTATCTATACGCGGAAGCAAGTCCGTTTATCATTTATACGTTAACCCGCGCCTACTTCCATAAACTCTAGACGAGTTAGCCACCCTCGGACGTGCGTTCACCCAAATTTCCAACTGACTTGATTAGGATCAAATCACGCAGTAGATTATAGTCCAAGGGTAGTCCCCTAATTTTGGTATAGCTTGTCCGCGAACCCCGCAGGAGACTGGATGTATATTTGCATATGGTAAATCCAGAATTGTCCGGCAAAGGACGCGTCCATCGTAATTAATGGAATGCAACAGACTTCCCAGGGATACTCCTGGTTCACTGCACGCAACGTGACCAGCAGTGTACATAAGCCGGATAATCCACGTCCATGAGGTACGTGGCCCCTCCAGTCAGTAATTACGGAAAATTGGCGAAGACTCCATATACAGACGGGCTAGAATAGGTAACCCGCAGCCGCCTAATCGGACTCCTCCCCCGGTCAGAAGCCAGCGCTCGGAATGTAGCCAAGCATCCGCAAATTGTGCTGGATTACCGCAAGGTTACCCCGAGGTGCATCCGCGGAACCAGTTTCAGCAACGGTGCCGCCAGTGGTCAGTATAGCGTATTTTCGTATCAGAGATTGCGCTCGTCTGCGACAGCCAGATTACATCATAAATATGGATATTTGTTTCCGTGGCTAGTGCTTCCCGTAGGCGGAAAATATAAACAGACGCCAGGAGGTAAAATGCACCCATATGGGCATCGGTAGTCCTAACGTAAATGAACTGAATCGCCTAAGAAACATGGCTTTCCACCATTTAGGGCGTGCACCGTTTGTAGGCGTATCGCAAATGCTCGCCTGTTGTGGCACGTTAACGGTAAGAGATTTCCTGCGGCGTCAATGATGTATCTAGTGCAGTTAACAGGATCCATGATCCGATAGAGCTCCTCTTATTTTTGGTAGCACATGAAACCAATCCGTCAACAGAGCACGTTCAATTGGTGATAATGAGTGCTAAAGCATATACGTTGTATCGGGGCTTGTAATGCTCGGTGTTCGCGCGAACCCCCTTTCCTCGCACTAGCAGTTGGGCTAGGTGAAGATTCCGAAAATTGGACGCCCTAGAAAGGTAGAGAGATGACAGCAGTAGTGCAGTGTGTTCCGCTCCCATGCAAGATCGAGATGTTACCCCTGTGCCACGTCTGACATCGTTTGTCTTCACCATCTCAGAACAACTTTTGTCCCTTTGCACACCGACATAGTAAATTTCGATCCACCACCACAATCTGTCAGCATCCCAGAGCTACGCTGGTGGGGAAGTTTTACAGGCTTTCGGCTGTTGCAGTGGCGGGAGGAAGCGGGCCATTCGCACCCGCTGAGCTCATCTTGTTTGGATATCCTCCGTTCAATGCTGCTTTTCGGGGCATTGTACTATTGAGAGTATTGCGGTCAGTGTGTCGGCGGCCGCAACATCCTGTATCGCTCACATCAAGAGGTCGTAATTTGGGGGCCATGTGCGATACTCACAGAAAATAGGTGCAAAATGAGGCGAAAAAACCACCGTGGCGCGCATTGCTCTAGACGCTACAAGCGCACGATGAACTCGAGCGGGACTACCAGATGTAACAATCGGATCCTGCGCAGAAGAAAGTAGGAGTGATTGACTCTTGTTCGAAGAGTTTTCGAGTCGCGGGACTAATCGAAACTCACAAGCAGGTTACGGTCGTAGGAACCCTGATCACCGTGTAATTGCGTGAAGCTCTGCGTCCTATTCGATAGAGATGAGTAAGGGTGGCATTCACAGGAGCGAGGGTTGTGGAACGGGTGGTACTTGACGTCCATTATTCTTTTCGAGGGGTCGAGAGGTCGCGAAGCGCTAAGGAGGAGTACAGCGCACATTCTTTCTCAAACGATCGTGGAACGCTGTAGGGCACCTGTATCGTATACACCCGCCAGAGTGCGACAACGCTATCAAGCATGTTCGTCTATGTGATTCCGGCCACCGCTAAAATCGTGTGAACATTGCAAATCCCTGGCGTCTATCGACCATCCACCTGTCACCAGTAATACAATTGCTTTGCTGACCAGTAGAATGCGGTCAGCTCTATGCAGATTGCGTTTGCTTGGCGTGAACGCTATCCCGCTTCAATGAATCTTCAGTCTTGAGACTTTCTTCCACATGGATAGCGTATCTTTCAGGCTCTTCTACACGCTATAAGCGCCGGTTCGAACAACCGCAAACTCAGCAGGTTTCCTCTTGTTATGACAAGCTATCGTAGAATGATCATGCCTC
seq00014   AAAACCTTTACAACAGGCTCTTATCTATACGCGGAAGCAAGTCCGTTTATCATTTATACGTTAACCCGCGCCTACTTCCATAAACTCTAGACGAGTTAGCCACCCTCGGACGTGCGTTCACCCAAATTTCCAACTGACTTGATTAGGATCAAATCACGCAGTAGATTATAGTCCAAGGGTAGTCCCCTAATTTTGGTATAGCTTGTCCGCGAACCCCGCAGGAGACTGGATGTATATTTGCATATGGTAAATCCAGAATTGTCCGGCAAAGGACGCGTCCATCGTAATTAATGGAATGCAACAGACTTCCCAGGGATACTCCTGGTTCACTGCACGCAACGTGACCAGCAGAGTACATAAGCCGGATAATCCACGTCCATGAGGTACGTGGCCCCTCCAGTCAGTAATTACGGAAAATTGGCGAAGACTCCATATACAGACGGGCTAGAATAGGTAACCCGCAGCCGCCTAATCGGACTCCTCCCCCGGTCAGAAGCCAGCGCTCGGAATGTAGCCAAGCATCCGCAAATTGTGCTGGATTACCGCAAGGTTACCCCGAGGTGCATCCGCGGAACCAGTTTCAGCAACGGTGCCGCCAGTGGTCAGTATAGCGTATTTTCGTATCAGAGATTGCGCTCGTCTGCGACAGCCAGATTACATCATAAATATGGATATTTGTTTCCGTGGCGAGTGCTTCCCGTAGGCGGAAAATATAAACAGACGCCAGGAGGTAAAATGCACCCATATGGGCATCGGTAGTCCTAACGTAAATGAACTGAATCGCCTAAGAAACATGGCTTTCCACCATTTAGGGCGTGCACCGTTTGTAGGCGTATCGCAAATGCTCGCCTGTTGTGGCACGTTAACGGTAAGAGATTTCCTGCGGCGTCAATGATGTATCTAGTGCAGTTAACAGGATCCATGATCCGATAGAGCTCCTCTTATTTTTGGTAGCACATGAAACCAATCCGTCAACAGAGCACGTTCAATTGGTGATAATGAGTGCTAAAGCATATACGTTGTATCGGGGCTTGTAATGCTCGGTGTTCGCGCGAACCCCCTTTCCTCGCACTAGCAGTTGGGCTAGGTGAAGATTCCGAAAATTGGACGCCCTAGAAAGGTAGAGAGATGACAGCAGTAGTGCAGTGTGTTCCGCTCCCATGCAAGATCGAGATGTTACCCCTGTGCCACGTCTGACATCGTTTGTCTTCACCATCTCAGAACAACTTTTGTCCCTTTGCACACCGACATAGTAAATTTCGATCCACCACCACAATCTGTCAGCATCCCAGAGCTACGCTGGTGGGGAAGTTTTACAGGCTTTCGGCTGTTGCAGTGGCGGGAGGAAGCGGGCCATTCGCACCCGCTGAGCTCATCTTGTTTGGATATCCTCCGTTCAATGCTGCTTTTCGGGGCATTGTACTATTGAGAGTATTGCGGTCAGTGTGTCGGCGGCCGCAACATCCTGTATCGCTCACATCAAGAGGTCGTAATTTGGGGGCCATGTGCGATACTCACAGAAAATAGGTGCAAAATGAGGCGAAAAAACCACCGTGGCGCGCATTGCTCTAGACGCTACAAGCGCACGATGAACTCGAGCGGGACTACCAGATGTAACAATCGGATCCTGCGCAGAAGAAAGTAGGAGTGATTGACTCTTGTTCGAAGAGTTTTCGAGTCGCGGGACTAATCGAAACTCACAAGCAGGTTACGGTCGTAGGAACCCTGATCACCGTGTAATTGCGTGAAGCTCTGCGTCCTATTCGATAGAGATGAGTAAGGGTGGCATTCACGGGAGCGAGGGTTGTGGAACGGGTGGTACTTGACGTCCATTATTCTTTTCGAGGGGTCGAGAGGTCGCGAAGCGCTAAGGAGGAGTACAGCGCACATTCTTTCTCAAACGATCGTGGAACGCTGTAGGGCACCTGTATCGTATACACCCGCCAGAGTGCGACAACGCTATCAAGCATGTTCGTCTATGTGATTCCGGCCACCGCTAAAATCGTGTGAACATTGCAAATCCCCGGCGTCTATCGACCATCCACCTGTCACCAGTAATACAATTGCTTTGCTGACCAGTAGAATGCGGTCAGCTCTATGCAGATTGCGTTTGCTTGGCGTGAACGCTATCCCGCTTCAATGAATCTTCAGTCTTGAGACTTTCTTCCACATGGATAGCGTATCTTTCAGGCTCTTCTACACGCTATAAGCGCCGGTTCGAACAACCGCAAACTCAGCAGGTTTCCTCTTGTTATGACAAGCTATCGTAGAATGATCATGCCTC
seq00015   AAAACCTTTACAACAGGCTCTTATCTATACGCGGAAGCAAGTCCGTTTATCATTTATACGTTAACCCGCGCCTACTTCCATAAACTCTAGACGAGTTAGCCACCCTCGGACGTGCGTTCACCCAAATTTACAACTGACTTGATTAGGATCAAATCACGCAGTAGATTATAGTCCAAGGGTAGTCCCCTAATTTTGGTATAGCTTGTCCGCGAACCCCGCAGGAGACTGGATGTATATTTGCATATGGTAAATCCAGAATTGTCCGGCAAAGGACGCGTCCATCGTAATTAATGGAATGCAACAGACTTCCCAGGGATACTCCTGGTTCACTGCACGCAACGTGACCAGCAGTGTACATAAGCCGGATAATCCACGTCCATGAGGTACGTGGCCCCTCCAGTCAGTAATTACGGAAAATTGGCGAAGACTCCATATACAGACGGGCTAGAATAGGTAACCCGCAGCCGCCTAATCGGACTCCTCCCCCGGTCAGAAGCCAGCGCTCGGAATGTAGCCAAGCATCCGCAAATTGTGCTGGATTACCGCAAGGTTACCCCGAGGTGCATCCGCGGAACCAGTTTCAGCAACGGTGCCGCCAGTGGTCAGTATAGCGTATTTTCGTATCAGAGATTGCGCTCGTCTGCGACAGCCAGATTACATCATAAATATGGATATTTGTTTCCGTGGCGAGTGCTTCCCGTAGGCGGAAAATATAAACAGACGCCAGGAGGTAAAATGCACCCATATGGGCATCGGTAGTCCTAATGTAAATGAACTGAATCGCCTAAGAAACATGGCTTTCCACCATTTAGGGCGTGCACCGTTTGTAGGCGTATCGCAAATGCTCGCCTGTTGTGGCACGTTAACGGTAAGAGATTTCCTGCGGCGTCAATGATGTATCTAGTGCAGTTAACAGGATCCATGATCCGATAGAGCTCCTCTTATTTTTGGTAGCACATGAAACCAATCCGTCAACAGAGCACGTTCAATTGGTGATAATGAGTGCTAAAGCATATACGTTGTATCGGGGCTTGTAATGCTCGGTGTTCGCGCGAACCCCCTTTCCTCGCACTAGCAGTTGGGCTAGGTGAAGATTCCGAAAATTGGACGCCCTAGAAAGGTAGAGAGATGACAGCAGTAGTGCAGTGTGTTCCGCTCCCATGCAAGATCGAGATGTTACCCCTGTGCCACGTCTGACATCGTTTGTCTTCACCATCTCAGAACAACTTTTGTCCCTTTGCACACCGACATAGTAAATTTCGATCCACCACCACAATCTGTCAGCATCCCAGAGCTACGCTGGTGGGGAAGTTTTACAGGCTTTCGGCTGTTGCAGTGGCGGGAGGAAGCGGGCCATTCGCACCCGCTGAGCTCATCTTGTTTGGATATCCTCCGTTCAATGCTGCTTTTCGGGGCATTGTACTATTGAGAGTATTGCGGTCAGTGTGTCGGCGGCCGCAACATCCTGTATCGCTCACATCAAGAGGTCGTAATTTGGGGGCCATGTGCGATACTCACAGAAAATAGGTGCAAAATGAGGCGAAAAAACCACCGTGGCGCGCATTGCTCTAGACGCTACAAGCGCACGATGAACTCGAGCGGGACTACCAGATGTAACAATCGGATCCTGCGCAGAAGAAAGTAGGAGTGATTGACTCTTGTTCGAAGAGTTTTCGAGTCGCGGGACTAATCGAAACTCACAAGCAGGTTACGGTCGTAGGAACCCTGATCACCGTGTAATTGCGTGAAGCTCTGCGTCCTATTCGATAGAGATGAGTAAGGGTGGCATTCACGGGAGCGAGGGTTGTGGAACGGGTGGTACTTGACGTCCATTATTCTTTTCGAGGGGTCGAGAGGTCGCGAAGCGCTAAGGAGGAGTACAGCGCACATTCTTTCTCAAACGATCGTGGAACGCTGTAGGGCACCTGTATCGTATACACCCGCCAGAGTGCGACAACGCTATCAAGCATGTTCGTCTATGTGATTCCGGCCACCGCTAAAATCGTGTGAACATTGCAAATCCCTGGCGTCTATCGACCATCCACCTGTCACCAGTAATACAATTGCTTTGCTGACCAGTAGAATGCGGTCAGCTCTATGCAGATTGCGTTTGCTTGGCGTGAACGCTATCCCGCTTCAATGAATCTTCAGTCTTGAGACTTTCTTCCACATGGATAGCGTATCTTTCAGGCTCTTCTACACGCTATAAGCGCCGGTTCGAACAACCGCAAACTCAGCAGGTTTCCTCTTGTTATGACAAGCTATCGTAGAATGATCATGCCTC
seq00016   AAAACCTTTACAACAGGCTCTTATCTATACGCGGAAGCAAGTCCGTTTATCATTTATACGTTAACCCGCGCCTACTTCCATAAACTCTAGACGAGTTAGCCACCCTCGGACGTGCGTTCACCCAAATTTCCAACTGACTTGATTAGGATCAAATCACGCAGTAGATTATAGTCCAAGGGTAGTCCCCTAATTTTGGTATAGCTTGTCCGCGAACCCCGCAGGAGACTGGATGTATATTTGCATATGGTAAATCCAGAATTGTCCGGCAAAGGACGCGTCCATCGTAATTAATGGAATGCAACAGACTTCCCAGGGATACTCCTGGTTCACTGCACGCAACGTGACCAGCAGTGTACATAAGCCGGATAATCCACGTCCATGAGGTACGTGGCCCCTCCAGTCAGTAATAACGGAAAATTGGCGAAGACTCCATATACAGACGGGCTAGAATAGGTAACCCGCAGCCGCCTAATCGGACTCCTCCCCCGGTCAGAAGCCAGCGCTCGGAATGTAGCCAAGCATCCGCAAATTGTGCTGGATTACCGCAAGGTTACCCCGAGGTGCATCCGCGGAACCAGTTTCAGCAACGGTGCCGCCAGTGGTCAGTATAGCGTATTTTCGTATCAGAGATTGCGCTCGTCTGCGACAGCCAGATTACATCATAAATATGGATATTTGTTTCCGTGGCGAGTGCTTCCCGTAGGCGGAAAATATAAACAGACGCCAGGAGGTAAAATGCACCCATATGGGCATCGGTAGTCCTAACGTAAATGAACTGAATCGCCTAAGAAACATGGCTTTCCACCATTTAGGGCGTGCACCGTTTGTAGGCGTATCGCAAATGCTCGCCTGTTGTGGCACGTTAACGGTAAGAGATTTCCTGCGGCGTCAATGATGTATCTAGTGCAGTTAACAGGATCCATGATCCGATAGAGCTCCTCTTATTTTTGGTAGCACATGAAACCAATCCGTCAACAGAGCACGTTCAATTGGTGATAATGAGTGCTAAAGCATATACGTTGTATCGGGGCTTGTAATGCTCGGTGTTCGCGCGAACCCCCTTTCCTCGCACTAGCAGTTGGGCTAGGTGAAGATTCCGAAAATTGGACGCCCTAGAAAGGTAGAGAGATGACAGCAGTAGTGCAGTGTGTTCCGCTCCCATGCAAGATCGAGATGTTACCCCTGTGCCACGTCTGACATCGTTTGTCTTCACCATCTCAGAACAACTTTTGTCCCTTTGCACACCGACATAGTAAATTTCGATCCACCACCACAATCTGTCAGCATCCCAGAGCTACGCTGGTGGGGAAGTTTTACAGGCTTTCGGCTGTTGCAGTGGCGGGAGGAAGCGGGCCATTCGCACCCGCTGAGCTCATCTTGTTTGGATATCCTCCGTTCAATGCTGCTTTTCGGGGCATTGTACTATTGAGAGTATTGCGGTCAGTGTGTCGGCGGCCGCAACATCCTGTATCGCTCACATCAAGAGGTCGTAATTTGGGGGCCATGTGCGATACTCACAGAAAATAGGTGCAAAATGAGGCGAAAAAACCACCGTGGCGCGCATTGCTCTAGACGCTACAAGCGCACGATGAACTCGAGCGGGACTACCAGATGTAACAATCGGATCCTGCGCAGAAGAAAGTAGGAGTGATTGACTCTTGTTCGAAGAGTTTTCGAGTCGCGGGACTAATCGAAACTCACAAGCAGGTTACGGTCGTAGGAACCCTGATCACCGTGTAATTGCGTGAAGCTCTGCGTCCTATTCGATAGAGATGAGTAAGGGTGGCATTCACGGGAGCGAGGGTTGTGGAACGGGTGGTACTTGACGTCCATTATTCTTTTCGAGGGGTCGAGAGGTCGCGAAGCGCTAAGGAGGAGTACAGCGCACATTCTTTCTCAAACGATCGTGGAACGCTGTAGGGCACCTGTATCGTATACACCCGCCAGAGTGCGACAACGCTATCAAGCATGTTCGTCTATGTGATTCCGGCCACCGCTAAAATCGTGTGAACATTGCAAATCCCCGGCGTCTATCGACCATCCACCTGTCACCAGTAATACAATTGCTTTGCTGACCAGTAGAATGCGGTCAGCTCTATGCAGATTGCGTTTGCTTGGCGTGAACGCTATCCCGCTTCAATGAATCTTCAGTCTTGAGACTTTCTTCCACATGGATAGCGTATCTTTCAGGCTCTTCTACACGCTATAAGCGCCGGTTCGAACAACCGCAAACTCAGCAGGTTTCCTCTTGTTATGACAAGCTATCGTAGAATGATCATGCCTC
seq00017   AAAACCTTTACAACAGGCTCTTATCTATACGCGGAAGCAAGTCCGTTTATCATTTATACGTTAACCCGCGCCTACTTCCATAAACTCTAGACGAGTTAGCCACCCTCGGACGTGCGTTCACCCAAATTTCCAACTGACTTGATTAGGATCAAATCACGCAGTAGATTATAGTCCAAGGGTAGTCCCCTAATTTTGGTATAGCTTGTCCGCGAACCCCGCAGGAGACTGGATGTATATTTGCATATGGTAAATCCAGAATTGTCCGGCAAAGGACGCGTCCATCGTAATTAATGGAATGCAACAGACTTCCCAGGGATACTCCTGGTTCACTGCACGCAACGTGACCAGCAGTGTACATAAGCCGGATAATCCACGTCCATGAGGTACGTGGCCCCTCCAGTCAGTAATTACGGAAAATTGGCGAAGACTCCATATACAGACGGGCTAGAATAGGTAACCCGCAGCCGCCTAATCGGACTCCTCCCCCGGTCAGAAGCCAGCGCTCGGAATGTAGCCAAGCATCCGCAAATTGTGCTGGATTACCGCAAGGTTACCCCGAGGTGCATCCGCGGAACCAGTTTCAGCAACGGTGCCGCCAGTGGTCAGTATAGCGTATTTTCGTATCAGAGATTGCGCTCGTCTGCGACAGCCAGATTACATCATAAATATGGATATTTGTTTCCGTGGCGAGTGCTTCCCGTAGGCGGAAAATATAAACAGACGCCAGGAGGTAAAATGCACCCATATGGGCATCGGTAGTCCTAACGTAAATGAACTGAATCGCCTAAGAAACATGGCTTTCCACCATTTAGGGCGTGCACCGTTTGTAGGCGTATCGCAAATGCTCGCCTGTTGTGGCACGTTAACGGTAAGAGATTTCCTGCGGCGTCAATGATGTATCTAGTGCAGTTAACAGGATCCATGATCCGATAGAGCTCCTCTTATTTTTGGTAGCACATGAAACCAATCCGTCAACAGAGCACGTTCAATTGGTGATAATGAGTGCTAAAGCATATACGTTGTATCGGGGCTTGTAATGCTCGGTGTTCGCGCGAACCCCCTTTCCTCGCACTAGCAGTTGGGCTAGGTGAAGATTCCGAAAATTGGACGCCCTAGAAAGGTAGAGAGATGACAGCAGTAGTGCAGTGTGTTCCGCTCCCATGCAAGATCGAGATGTTACCCCTGTGCCACGTCTGACATCGTTTGTCTTCACCATCTCAGAACAACTTTTGTCCCTTTGCACACCGACATAGTAAATTTCGATCCACCACCACAATCTGTCAGCATCCCAGAGCTACGCTGGTGGGGAAGTTTTACAGGCTTTCGGCTGTTGCAGTGGCGGGAGGAAGCGGGCCATTCGCACCCGCTGAGCTCATCTTGTTTGGATATCCTCCGTTCAATGCTGCTTTTCGGGGCATTGTACTATTGAGAGTATTGCGGTCAGTGTGTCGGCGGCCGCAACATCCTGTATCGCTCACATCAAGAGGTCGTAATTTGGGGGCCATGTGCGATACTCACAGAAAATAGGTGCAAAATGAGGCGAAAAAACCACCGTGGCGCGCATTGCTCTAGACGCTACAAGCGCACGATGAACTCGAGCGGGACTACCAGATGTAACAATCGGATCCTGCGCAGAAGAAAGTAGGAGTGATTGACTCTTGTTCGAAGAGTTTTCGAGTCGCGGGACTAATCGAAACTCACAAGCAGGTTACGGTCGTAGGAACCCTGATCACCGTGTAATTGCGTGAAGCTCTGCGTCCTATTCGATAGAGATGAGTAAGGGTGGCATTCACGGGAGCGAGGGTTGTGGAACGGGTGGTACTTGACGTCCATTATTCTTTTCGAGGGGTCGAGAGGTCGCGAAGCGCTAAGGAGGAGTACAGCGCACATTCTTTCTCAAACGATCGTGGAACGCTGTAGGGCACCTGAATCGTATACACCCGCCAGAGTGCGACAACGCTATCAAGCATGTTCGTCTATGTGATTCCGGCCACCGCTAAAATCGTGTGAACATTGCAAATCCCTGGCGTCTATCGACCATCCACCTGTCACCAGTAATACAATTGCTTTGCTGACCAGTAGAATGCGGTCAGCTCTATGCAGATTGCGTTTGCTTGGCGTGAACGCTATCCCGCTTCAATGAATCTTCAGTCTTGAGACTTTCTTCCACATGGATAGCGTATCTTTCAGGCTCTTCTACACGCTATAAGCGCCGGTTCGAACAACCGCAAACTCAGCAGGTTTCCTCTTGTTATGACAAGCTATCGTAGAATGATCATGCCTC
seq00018   AAAACCTTTACAACAGGCTCTTATCTATACGCGGAAGCAAGTCCGTTTATCATTTATACGTTAACCCGCGCCTACTTCCATAAACTCTAGACGAGTTAGCCACCCTCGGACGTGCGTTCACCCAAATTTCCAACTGACTTGATTAGGATCAAATCACGCAGTAGATTATAGTCCAAGGGTAGTCCCCTAATTTTGGTATAGCTTGTCCGCGAACCCCGCAGGAGACTGGATGTATATTTGCATATGGTAAATCCAGAATTGTCCGGCAAAGGACGCGTCCATCGTAATTAATGGAATGCAACAGACTTCCCAGGGATACTCCTGGTTCACTGCACGCAACGTGACCAGCAGTGTACATAAGCCGGATAATCCACGTCCATGAGGTACGTGGCCCCTCCAGTCAGTAATTACGGAAAATTGGCGAAGACTCCATATACAGACGGGCTAGAATAGGTAACCCGCAGCCGCCTAATCGGACTCCTCCCCCGGTCAGAAGCCAGCGCTCGGAATGTAGCCAAGCATCCGCAAATTGTGCTGGATTACCGCAAGGTTACCCCGAGGTGCATCCGCGGAACCAGTTTCAGCAACGGTGCCGCCAGTGGTCAGTATAGCGTATTTTCGTATCAGAGATTGCGCTCGTCTGCGACAGCCAGATTACATCATAAATATGGATATTTGTTTCCGTGGCGAGTGCTTCCCGTAGGCGGAAAATATAAACAGACGCCAGGAGGTAAAATGCACCCATATGGGCATCGGTAGTCCTAACGTAAATGAACTGAATCGCCTAAGAAACATGGCTTTCCACCATTTAGGGCGTGCACCGTTTGTAGGCGTATCGCAAATGCTCGCCTGTTGTGGCACGTTAACGGTAAGAGATTTCCTGCGGCGTCAATGATGTATCTAGTGCAGTTAACAGGATCCATGATCCGATAGAGCTCCTCTTATTTTTGGTAGCACATGAAACCAATCCGTCAACAGAGCACGTTCAATTGGTGATAATGAGTGCTAAAGCATATACGTTGTATCGGGGCTTGTAATGCTCGGTGTTCGCGCGAACCCCCTTTCCTCGCACTAGCAGTTGGGCTAGGTGAAGATTCCGAAAATTGGACGCCCTAGAAAGGTAGAGAGATGACAGCAGTAGTGCAGTGTGTTCCGCTCCCATGCAAGATCGAGATGTTACCCCTGTGCCACGTCTGACATCGTTTGTCTTCACCATCTCAGAACAACTTTTGTCCCTTTGCACACCGACATAGTAAATTTCGATCCACCACCACAATCTGTCAGCATCCCAGAGCTACGCTGGTGGGGAAGTTTTACAGGCTTTCGGCTGTTGCAGTGGCGGGAGGAAGCGGGCCATTCGCACCCGCTGAGCTCATCTTGTTTGGATATCCTCCGTTCAATGCTGCTTTTCGGGGCATTGTACTATTGAGAGTATTGCGGTCAGTGTGTCGGCGGCCGCAACATCCTGTATCGCTCACATCAAGAGGTCGTAATTTGGGGGCCATGTGCGATACTCACAGAAAATAGGTGCAAAATGAGGCGAAAAAACCACCGTGGCGCGCATTGCTCTAGACGCTACAAGCGCACGATGAACTCGAGCGGGACTACCAGATGTAACAATCGGATCCTGCGCAGAAGAAAGTAGGAGTGATTGACTCTTGTTCGAAGAGTTTTCGAGTCGCGGGACTAATCGAAACTCACAAGCAGGTTACGGTCGTAGGAACCCTGATCACCGTGTAATTGCGTGAAGCTCTGCGTCCTATTCGATAGAGATGAGTAAGGGTGGCATTCACGGGAGCGAGGGTTGTGGAACGGGTGGTACTTGACGTCCATTATTCTTTTCGAGGGGTCGAGAGGTCGCGAAGCGCTAAGGAGGAGTACAGCGCACATTCTTTCTCAAACGATCGTGGAACGCTGTAGGGCACCTGTATCGTATACACCCGCCAGAGTGCGACAACGCTATCAAGCATGTTCGTCTATGTGATTCCGGCCACCGCTAAAATCGTGTGAACATTGCAAATCCCTGGCGTCTATCGACCATCCACCTGTCACCAGTAATACAATTGCTTTGCTGACCAGTAGAATGCGGTCAGCTCTATGCAGATTGCGTTTGCTTGGCGTGAACGCTATCCCGCTTCAATGAATCTTCAGTCTTGAGACTTTCTTCCACATGGATAGCGTATCTTTCAGGCTCTTCTACACGCTATAAGCGCCGGTTCGAACAACCGCAAACTCAGCAGGTTTCCTCTTGTTATGACAAGCTATCGTAGAATGATCATGCCTC
seq00019   AAAACCTTTACAACAGGCTCTTATCTATACGCGGAAGCAAGTCCGTTTATCATTTATACGTTAACCCGCGCCTACTTCCATAAACTCTAGACGAGTTAGCCACCCTCGGACGTGCGTTCACCCAAATTTCCAACTGACTTGATTAGGATCAAATCACGCAGTAGATTATAGTCCAAGGGTAGTCCCCTAATTTTGGTATAGCTTGTCCGCGAACCCCGCAGGAGACTGGATGTATATTTGCATATGGTAAATCCAGAATTGTCCGGCAAAGGACGCGTCCATCGTAATTAATGGAATGCAACAGACTTCCCAGGGATACTCCTGGTTCACTGCACGCAACGTGACCAGCAGTGTACATAAGCCGGATAATCCACGTCCATGAGGTACGTGGCCCCTCCAGTCAGTAATAACGGAAAATTGGCGAAGACTCCATATACAGACGGGCTAGAATAGGTAACCCGCAGCCGCCTAATCGGACTCCTCCCCCGGTCAGAAGCCAGCGCTCGGAATGTAGCCAAGCATCCGCAAATTGTGCTGGATTACCGCAAGGTTACCCCGAGGTGCATCCGCGGAACCAGTTTCAGCAACGGTGCCGCCAGTGGTCAGTATAGCGTATTTTCGTATCAGAGATTGCGCTCGTCTGCGACAGCCAGATTACATCATAAATATGGATATTTGTTTCCGTGGCGAGTGCTTCCCGTAGGCGGAAAATATAAACAGACGCCAGGAGGTAAAATGCACCCATATGGGCATCGGTAGTCCTAACGTAAATGAACTGAATCGCCTAAGAAACATGGCTTTCCACCATTTAGGGCGTGCACCGTTTGTAGGCGTATCGCAAATGCTCGCCTGTTGTGGCACGTTAACGGTAAGAGATTTCCTGCGGCGTCAATGATGTATCTAGTGCAGTTAACAGGATCCATGATCCGATAGAGCTCCTCTTATTTTTGGTAGCACATGAAACCAATCCGTCAACAGAGCACGTTCAATTGGTGATAATGAGTGCTAAAGCATATACGTTGTATCGGGGCTTGTAATGCTCGGTGTTCGCGCGAACCCCCTTTCCTCGCACTAGCAGTTGGGCTAGGTGAAGATTCCGAAAATTGGACGCCCTAGAAAGGTAGAGAGATGACAGCAGTAGTGCAGTGTGTTCCGCTCCCATGCAAGATCGAGATGTTACCCCTGTGCCACGTCTGACATCGTTTGTCTTCACCATCTCAGAACAACTTTTGTCCCTTTGCACACCGACATAGTAAATTTCGATCCACCACCACAATCTGTCAGCATCCCAGAGCTACGCTGGTGGGGAAGTTTTACAGGCTTTCGGCTGTTGCAGTGGCGGGAGGAAGCGGGCCATTCGCACCCGCTGAGCTCATCTTGTTTGGATATCCTCCGTTCAATGCTGCTTTTCGGGGCATTGTACTATTGAGAGTATTGCGGTCAGTGTGTCGGCGGCCGCAACATCCTGTATCGCTCACATCAAGAGGTCGTAATTTGGGGGCCATGTGCGATACTCACAGAAAATAGGTGCAAAATGAGGCGAAAAAACCACCGTGGCGCGCATTGCTCTAGACGCTACAAGCGCACGATGAACTCGAGCGGGACTACCAGATGTAACAATCGGATCCTGCGCAGAAGAAAGTAGGAGTGATTGACTCTTGTTCGAAGAGTTTTCGAGTCGCGGGACTAATCGAAACTCACAAGCAGGTTACGGTCGTAGGAACCCTGATCACCGTGTAATTGCGTGAAGCTCTGCGTCCTATTCGATAGAGATGAGTAAGGGTGGCATTCACGGGAGCGAGGGTTGTGGAACGGGTGGTACTTGACGTCCATTATTCTTTTCGAGGGGTCGAGAGGTCGCGAAGCGCTAAGGAGGAGTACAGCGCACATTCTTTCTCAAACGATCGTGGAACGCTGTAGGGCACCTGTATCGTATACACCCGCCAGAGTGCGACAACGCTATCAAGCATGTTCGTCTATGTGATTCCGGCCACCGCTAAAATCGTGTGAACATTGCAAATCCCCGGCGTCTATCGACCATCCACCTGTCACCAGTAATACAATTGCTTTGCTGACCAGTAGAATGCGGTCAGCTCTATGCAGATTGCGTTTGCTTGGCGTGAACGCTATCCCGCTTCAATGAATCTTCAGTCTTGAGACTTTCTTCCACATGGATAGCGTATCTTTCAGGCTCTTCTACACGCTATAAGCGCCGGTTCGAACAACCGCAAACTCAGCAGGTTTCCTCTTGTTATGACAAGCTATCGTAGAATGATCATGCCTC
seq00020   AAAACCTTTACAACAGGCCCTTATCTATACGCGGAAGCAAGTCCGTTTATCATTTATACGTTAACCCGCGCCTACTTCCATAAACTCTAGACGAGTTAGCCACCCTCGGACGTGCGTTCACCCAAATTTCCAACTGACTTGATTAGGATCAAATCACGCAGTAGATTATAGTCCAAGGGTAGTCCCCTAATTTTGGTATAGCTTGTCCGCGAACCCCGCAGGAGACTGGATGTATATTTGCATATGGTAAATCCAGAATTGTCCGGCAAAGGACGCGTCCATCGTAATTAATGGAATGCAACAGACTTCCCAGGGATACTCCTGGTTCACTGCACGCAACGTGACCAGCAGTGTACATAAGCCGGATAATCCACGTCCATGAGGTACGTGGCCCCTCCAGTCAGTAATTACGGAAAATTGGCGAAGACTCCATATACAGACGGGCTAGAATAGGTAACCCGCAGCCGCCTAATCGGACTCCTCCCCCGGTCAGAAGCCAGCGCTCGGAATGTAGCCAAGCATCCGCAAATTGTGCTGGATTACCGCAAGGTTACCCCGAGGTGCATCCGCGGAACCAGTTTCAGCAACGGTGCCGCCAGTGGTCAGTATAGCGTATTTTCGTATCAGAGATTGCGCTCGTCTGCGACAGCCAGATTACATCATAAATATGGATATTTGTTTCCGTGGCGAGTGCTTCCCGTAGGCGGAAAATATAAACAGACGCCAGGAGGTAAAATGCACCCATATGGGCATCGGTAGTCCTAACGTAAATGAACTGAATCGCCTAAGAAACATGGCTTTCCACCATTTAGGGCGTGCACCGTTTGTAGGCGTATCGCAAATGCTCGCCTGTTGTGGCACGTTAACGGTAAGAGATTTCCTGCGGCGTCAATGATGTATCTAGTGCAGTTAACAGGATCCATGATCCGATAGAGCTCCTCTTATTTTTGGTAGCACATGAAACCAATCCGTCAACAGAGCACGTTCAATTGGTGATAATGAGTGCTAAAGCATATACGTTGTATCGGGGCTTGTAATGCTCGGTGTTCGCGCGAACCCCCTTTCCTCGCACTAGCAGTTGGGCTAGGTGAAGATTCCGAAAATTGGACGCCCTAGAAAGGTAGAGAGATGACAGCAGTAGTGCAGTGTGTTCCGCTCCCATGCAAGATCGAGATGTTACCCCTGTGCCACGTCTGACATCGTTTGTCTTCACCATCTCAGAACAACTTTTGTCCCTTTGCACACCGACATAGTAAATTTCGATCCACCACCACAATCTGTCAGCATCCCAGAGCTACGCTGGTGGGGAAGTTTTACAGGCTTTCGGCTGTTGCAGTGGCGGGAGGAAGCGGGCCATTCGCACCCGCTGAGCTCATCTTGTTTGGATATCCTCCGTTCAATGCTGCTTTTCGGGGCATTGTACTATTGAGAGTATTGCGGTCAGTGTGTCGGCGGCCGCAACATCCTGTATCGCTCACATCAAGAGGTCGTAATTTGGGGGCCATGTGCGATACTCACAGAAAATAGGTGCAAAATGAGGCGAAAAAACCACCGTGGCGCGCATTGCTCTAGACGCTACAAGCGCACGATGAACTCGAGCGGGACTACCAGATGTAACAATCGGATCCTGCGCAGAAGAAAGTAGGAGTGATTGACTCTTGTTCGAAGAGTTTTCGAGTCGCGGGACTAATCGAAACTCACAAGCAGGTTACGGTCGTAGGAACCCTGATCACCGTGTAATTGCGTGAAGCTCTGCGTCCTATTCGATAGAGATGAGTAAGGGTGGCATTCACGGGAGCGAGGGTTGTGGAACGGGTGGTACTTGACGTCCATTATTCTTTTCGAGGGGTCGAGAGGTCGCGAAGCGCTAAGGAGGAGTACAGCGCACATTCTTTCTCAAACGATCGTGGAACGCTGTAGGGCACCTGTATCGTATACACCCGCCAGAGTGCGACAACGCTATCAAGCATGTTCGTCTATGTGATTCCGGCCACCGCTAAAATCGTGTGAACATTGCAAATCCCTGGCGTCTATCGACCATCCACCTGTCACCAGTAATACAATTGCTTTGCTGACCAGTAGAATGCGGTCAGCTCTATGCAGATTGCGTTTGCTTGGCGTGAACGCTATCCCGCTTCAATGAATCTTCAGTCTTGAGACTTTCTTCCACATGGATAGCGTATCTTTCAGGCTCTTCTACACGCTATAAGCGCCGGTTCGAACAACCGCAAACTCAGCAGGTTTCCTCTTGTTATGACAAGCTATCGTAGAATGATCATGCCTC
seq00021   AAAACCTTTACAACAGGCTCTTATCTATACGCGGAAGCAAGTCCGTTTATCATTTATACGTTAACCCGCGCCTACTTCCATAAACTCTAGACGAGTTAGCCACCCTCGGACGTGCGTTCACCCAAATTTCCAACTGACTTGATTAGGATCAAATCACGCAGTAGATTATAGTCCAAGGGTAGTCCCCTAATTTTGGTATAGCTTGTCCGCGAACCCCGCAGGAGACTGGATGTATATTTGCATATGGTAAATCCAGAATTGTCCGGCAAAGGACGCGTCCATCGTAATTAATGGAATGCAACAGACTTCCCAGGGATACTCCTGGTTCACTGCACGCAACGTGACCAGCAGTGTACATAAGCCGGATAATCCACGTCCATGAGGTACGTGGCCCCTCCAGTCAGTAATTACGGAAAATTGGCGAAGACTCCATATACAGACGGGCTAGAATAGGTAACCCGCAGCCGCCTAATCGGACTCCTCCCCCGGTCAGAAGCCAGCGCTCGGAATGTAGCCAAGCATCCGCAAATTGTGCTGGATTACCGCAAGGTTACCCCGAGGTGCATCCGCGGAACCAGTTTCAGCAACGGTGCCGCCAGTGGTCAGTATAGCGTATTTTCGTATCAGAGATTGCGCTCGTCTGCGACAGCCAGATTACATCATAAATATGGATATTTGTTTCCGTGGCGAGTGCTTCCCGTAGGCGGAAAATATAAACAGACGCCAGGAGGTAAAATGCACCCATATGGGCATCGGTAGTCCTAACGTAAATGAACTGAATCGCCTAAGAAACATGGCTTTCCACCATTTAGGGCGTGCACCGTTTGTAGGCGTATCGCAAATGCTCGCCTGTTGTGGCACGTTAACGGTAAGAGATTTCCTGCGGCGTCAATGATGTATCTAGTGCAGTTAACAGGATCCATGATCCGATAGAGCTCCTCTTATTTTTGGTAGCACATGAAACCAATCCGTCAACAGAGCACGTTCAATTGGTGATAATGAGTGCTAAAGCATATACGTTGTATCGGGGCTTGTAATGCTCGGTGTTCGCGCGAACCCCCTTTCCTCGCACTAGCAGTTGGGCTAGGTGAAGATTCCGAAAATTGGACGCCCTAGAAAGGTAGAGAGATGACAGCAGTAGTGCAGTGTGTTCCGCTCCCATGCAAGATCGAGATGTTACCCCTGTGCCACGTCTGACATCGTTTGTCTTCACCATCTCAGAACAACTTTTGTCCCTTTGCACACCGACATAGTAAATTTCGATCCACCACCACAATCTGTCAGCATCCCAGAGCTACGCTGGTGGGGAAGTTTTACAGGCTTTCGGCTGTTGCAGTGGCGGGAGGAAGCGGGCCATTCGCACCCGCTGAGCTCATCTTGTTTGGATATCCTCCGTTCAATGCTGCTTTTCGGGGCATTGTACTATTGAGAGTATTGCGGTCAGTGTGTCGGCGGCCGCAACATCCTGTATCGCTCACATCAAGAGGTCGTAATTTGGGGGCCATGTGCGATACTCACAGAAAATAGGTGCAAAATGAGGCGAAAAAACCACCGTGGCGCGCATTGCTCTAGACGCTACAAGCGCACGATGAACTCGAGCGGGACTACCAGATGTAACAATCGGATCCTGCGCAGAAGAAAGTAGGAGTGATTGACTCTTGTTCGAAGAGTTTTCGAGTCGCGGGACTAATCGAAACTCACAAGCAGGTTACGGTCGTAGGAACCCTGATCACCGTGTAATTGCGTGAAGCTCTGCGTCCTATTCGATAGAGATGAGTAAGGGTGGCATTCACGGGAGCGAGGGTTGTGGAACGGGTGGTACTTGACGTCCATTATTCTTTTCGAGGGGTCGAGAGGTCGCGAAGCGCTAAGGAGGAGTACAGCGCACATTCTTTCTCAAACGATCGTGGAACGCTGTAGGGCACCTGTATCGTATACACCCGCCAGAGTGCGACAACGCTATCAAGCATGTTCGTCTATGTGATTCCGGCCACCGCTAAAATCGTGTGAACATTGCAAATCCCCGGCGTCTATCGACCATCCACCTGTCACCAGTAATACAATTGCTTTGCTGACCAGTAGAATGCGGTCAGCTCTATGCAGATTGCGTTTGCTTGGCGTGAACGCTATCCCGCTTCAATGAATCTTCAGTCTTGAGACTTTCTTCCACATGGATAGCGTATCTTTCAGGCTCTTCTACACGCTATAAGCGCCGGTTCGAACAACCGCAAACTCAGCAGGTTTCCTCTTGTTATGACAAGCTATCGTAGAATGATCATGCCTC
seq00022   AAAACCTTTACAACAGGCTCTTATCTATACGCGGAAGCAAGTCCGTTTATCATTTATACGTTAACCCGCGCCTACTTCCATAAACTCTAGACGAGTTAGCCACCCTCGGACGTGCGTTCACCCAAATTTACAACTGACTTGATTAGGATCAAATCACGCAGTAGATTATAGTCCAAGGGTAGTCCCCTAATTTTGGTATAGCTTGTCCGCGAACCCCGCAGGAGACTGGATGTATATTTGCATATGGTAAATCCAGAATTGTCCGGCAAAGGACGCGTCCATCGTAATTAATGGAATGCAACAGACTTCCCAGGGATACTCCTGGTTCACTGCACGCAACGTGACCAGCAGTGTACATAAGCCGGATAATCCACGTCCATGAGGTACGTGGCCCCTCCAGTCAGTAATTACGGAAAATTGGCGAAGACTCCATATACAGACGGGCTAGAATAGGTAACCCGCAGCCGCCTAATCGGACTCCTCCCCCGGTCAGAAGCCAGCGCTCGGAATGTAGCCAAGCATCCGCAAATTGTGCTGGATTACCGCAAGGTTACCCCGAGGTGCATCCGCGGAACCAGTTTCAGCAACGGTGCCGCCAGTGGTCAGTATAGCGTATTTTCGTATCAGAGATTGCGCTCGTCTGCGACAGCCAGATTACATCATAAATATGGATATTTGTTTCCGTGGCGAGTGCTTCCCGTAGGCGGAAAATATAAACAGACGCCAGGAGGTAAAATGCACCCATATGGGCATCGGTAGTCCTAACGTAAATGAACTGAATCGCCTAAGAAACATGGCTTTCCACCATTTAGGGCGTGCACCGTTTGTAGGCGTATCGCAAATGCTCGCCTGTTGTGGCACGTTAACGGTAAGAGATTTCCTGCGGCGTCAATGATGTATCTAGTGCAGTTAACAGGATCCATGATCCGATAGAGCTCCTCTTATTTTTGGTAGCACATGAAACCAATCCGTCAACAGAGCACGTTCAATTGGTGATAATGAGTGCTAAAGCATATACGTTGTATCGGGGCTTGTAATGCTCGGTGTTCGCGCGAACCCCCTTTCCTCGCACTAGCAGTTGGGCTAGGTGAAGATTCCGAAAATTGGACGCCCTAGAAAGGTAGAGAGATGACAGCAGTAGTGCAGTGTGTTCCGCTCCCATGCAAGATCGAGATGTTACCCCTGTGCCACGTCTGACATCGTTTGTCTTCACCATCTCAGAACAACTTTTGTCCCTTTGCACACCGACATAGTAAATTTCGATCCACCACCACAATCTGTCAGCATCCCAGAGCTACGCTGGTGGGGAAGTTTTACAGGCTTTCGGCTGTTGCAGTGGCGGGAGGAAGCGGGCCATTCGCACCCGCTGAGCTCATCTTGTTTGGATATCCTCCGTTCAATGCTGCTTTTCGGGGCATTGTACTATTGAGAGTATTGCGGTCAGTGTGTCGGCGGCCGCAACATCCTGTATCGCTCACATCAAGAGGTCGTAATTTGGGGGCCATGTGCGATACTCACAGAAAATAGGTGCAAAATGAGGCGAAAAAACCACCGTGGCGCGCATTGCTCTAGACGCTACAAGCGCACGATGAACTCGAGCGGGACTACCAGATGTAACAATCGGATCCTGCGCAGAAGAAAGTAGGAGTGATTGACTCTTGTTCGAAGAGTTTTCGAGTCGCGGGACTAATCGAAACTCACAAGCAGGTTACGGTCGTAGGAACCCTGATCACCGTGTAATTGCGTGAAGCTCTGCGTCCTATTCGATAGAGATGAGTAAGGGTGGCATTCACGGGAGCGAGGGTTGTGGAACGGGTGGTACTTGACGTCCATTATTCTTTTCGAGGGGTCGAGAGGTCGCGAAGCGCTAAGGAGGAGTACAGCGCACATTCTTTCTCAAACGATCGTGGAACGCTGTAGGGCACCTGTATCGTATACACCCGCCAGAGTGCGACAACGCTATCAAGCATGTTCGTCTATGTGATTCCGGCCACCGCTAAAATCGTGTGAACATTGCAAATCCCCGGCGTCTATCGACCATCCACCTGTCACCAGTAATACAATTGCTTTGCTGACCAGTAGAATGCGGTCAGCTCTATGCAGATTGCGTTTGCTTGGCGTGAACGCTATCCCGCTTCAATGAATCTTCAGTCTTGAGACTTTCTTCCACATGGATAGCGTATCTTTCAGGCTCTTCTACACGCTATAAGCGCCGGTTCGAACAACCGCAAACTCAGCAGGTTTCCTCTTGTTATGACAAGCTATCGTAGAATGATCATGCCTC
seq00023   AAAACCTTTACAACAGGCTCTTATCTATACGCGGAAGCAAGTCCGTTTATCATTTATACGTTAACCCGCGCCTACTTCCATAAACTCTAGACGAGTTAGCCACCCTCGGACGTGCGTTCACCCAAATTTCCAACTGACTTGATTAGGATCAAATCACGCAGTAGATTATAGTCCAAGGGTAGTCCCCTAATTTTGGTATAGCTTGTCCGCGAACCCCGCAGGAGACTGGATGTATATTTGCATATGGTAAATCCAGAATTGTCCGGCAAAGGACGCGTCCATCGTAATTAATGGAATGCAACAGACTTCCCAGGGATACTCCTGGTTCACTGCACGCAACGTGACCAGCAGTGTACATAAGCCGGATAATCCACGTCCATGAGGTACGTGGCCCCTCCAGTCAGTAATTACGGAAAATTGGCGAAGACTCCATATACAGACGGGCTAGAATAGGTAACCCGCAGCCGCCTAATCTGACTCCTCCCCCGGTCAGAAGCCAGCGCTCGGAATGTAGCCAAGCATCCGCAAATTGTGCTGGATTACCGCAAGGTTACCCCGAGGTGCATCCGCGGAACCAGTTTCAGCAACGGTGCCGCCAGTGGTCAGTATAGCGTATTTTCGTATCAGAGATTGCGCTCGTCTGCGACAGCCAGATTACATCATAAATATGGATATTTGTTTCCGTGGCGAGTGCTTCCCGTAGGCGGAAAATATAAACAGACGCCAGGAGGTAAAATGCACCCATATGGGCATCGGTAGGCCTAACGTAAATGAACTGAATCGCCTAAGAAACATGGCTTTCCACCATTTAGGGCGTGCACCGTTTGTAGGCGTATCGCAAATGCTCGCCTGTTGTGGCACGTTAACGGTAAGAGATTTCCTGCGGCGTCAATGATGTATCTAGTGCAGTTAACAGGATCCATGATCCGATAGAGCTCCTCTTATTTTTGGTAGCACATGAAACCAATCCGTCAACAGAGCACGTTCAATTGGTGATAATGAGTGCTAAAGCATATACGTTGTATCGGGGCTTGTAATGCTCGGTGTTCGCGCGAACCCCCTTTCCTCGCACTAGCAGTTGGGCTAGGTGAAGATTCCGAAAATTGGACGCCCTAGAAAGGTAGAGAGATGACAGCAGTAGTGCAGTGTGTTCCGCTCCCATGCAAGATCGAGATGTTACCCCTGTGCCACGTCTGACATCGTTTGTCTTCACCATCTCAGAACAACTTTTGTCCCTTTGCACACCGACATAGTAAATTTCGATCCACCACCACAATCTGTCAGCATCCCAGAGCTACGCTGGTGGGGAAGTTTTACAGGCTTTCGGCTGTTGCAGTGGCGGGAGGAAGCGGGCCATTCGCACCCGCTGAGCTCATCTTGTTTGGATATCCTCCGTTCAATGCTGCTTTTCGGGGCATTGTACTATTGAGAGTATTGCGGTCAGTGTGTCGGCGGCCGCAACATCCTGTATCGCTCACATCAAGAGGTCGTAATTTGGGGGCCATGTGCGATACTCACAGAAAATAGGTGCAAAATGAGGCGAAAAAACCACCGTGGCGCGCATTGCTCTAGACGCTACAAGCGCACGATGAACTCGAGCGGGACTACCAGATGTAACAATCGGATCCTGCGCAGAAGAAAGTAGGAGTGATTGACTCTTGTTCGAAGAGTTTTCGAGTCGCGGGACTAATCGAAACTCACAAGCAGGTTACGGTCGTAGGAACCCTGATCGCCGTGTAATTGCGTGAAGCTCTGCGTCCTATTCGATAGAGATGAGTAAGGGTGGCATTCACGGGAGCGAGGGTTGTGGAACGGGTGGTACTTGACGTCCATTATTCTTTTCGAGGGGTCGAGAGGTCGCGAAGCGCTAAGGAGGAGTACAGCGCACATTCTTTCTCAAACGATCGTGGAACGCTGTAGGGCACCTGAATCGTATACACCCGCCAGAGTGCGACAACGCTATCAAGCATGTTCGTCTATGTGATTCCGGCCACCGCTAAAATCGTGTGAACATTGCAAATCCCTGGCGTCTATCGACCATCCACCTGTCACCAGTAATACAATTGCTTTGCTGACCAGTAGAATGCGGTCAGCTCTATGCAGATTGCGTTTGCTTGGCGTGAACGCTATCCCGCTTCAATGAATCTTCAGTCTTGAGACTTTCTTCCACATGGATAGCGTATCTTTCAGGCTCTTCTACACGCTATAAGCGCCGGTTCGAACAACCGCAAACTCAGCAGGTTTCCTCTTGTTATGACAAGCTATCGTAGAATGATCATGCCTC
seq00024   AAAACCTTTACAACAGGCTCTTATCTATACGCGGAAGCAAGTCCGTTTATCATTTATACGTTAACCCGCGCCTACTTCCATAAACTCTAGACGAGTTAGCCACCCTCGGACGTGCGTTCACCCAAATTTACAACTGACTTGATTAGGATCAAATCACGCAGTAGATTATAGTCCAAGGGTAGTCCCCTAATTTTGGTATAGCTTGTCCGCGAACCCCGCAGGAGACTGGATGTATATTTGCATATGGTAAATCCAGAATTGTCCGGCAAAGGACGCGTCCATCGTAATTAATGGAATGCAACAGACTTCCCAGGGATACTCCTGGTTCACTGCACGCAACGTGACCAGCAGTGTACATAAGCCGGATAATCCACGTCCATGAGGTACGTGGCCCCTCCAGTCAGTAATTACGGAAAATTGGCGAAGACTCCATATACAGACGGGCTAGAATAGGTAACCCGCAGCCGCCTAATCGGACTCCTCCCCCGGTCAGAAGCCAGCGCTCGGAATGTAGCCAAGCATCCGCAAATTGTGCTGGATTACCGCAAGGTTACCCCGAGGTGCATCCGCGGAACCAGTTTCAGCAACGGTGCCGCCAGTGGTCAGTATAGCGTATTTTCGTATCAGAGATTGCGCTCGTCTGCGACAGCCAGATTACATCATAAATATGGATATTTGTTTCCGTGGCGAGTGCTTCCCGTAGGCGGAAAATATAAACAGACGCCAGGAGGTAAAATGCACCCATATGGGCATCGGTAGTCCTAACGTAAATGAACTGAATCGCCTAAGAAACATGGCTTTCCACCATTTAGGGCGTGCACCGTTTGTAGGCGTATCGCAAATGCTCGCCTGTTGTGGCACGTTAACGGTAAGAGATTTCCTGCGGCGTCAATGATGTATCTAGTGCAGTTAACAGGATCCATGATCCGATAGAGCTCCTCTTATTTTTGGTAGCACATGAAACCAATCCGTCAACAGAGCACGTTCAATTGGTGATAATGAGTGCTAAAGCATATACGTTGTATCGGGGCTTGTAATGCTCGGTGTTCGCGCGAACCCCCTTTCCTCGCACTAGCAGTTGGGCTAGGTGAAGATTCCGAAAATTGGACGCCCTAGAAAGGTAGAGAGATGACAGCAGTAGTGCAGTGTGTTCCGCTCCCATGCAAGATCGAGATGTTACCCCTGTGCCACGTCTGACATCGTTTGTCTTCACCATCTCAGAACAACTTTTGTCCCTTTGCACACCGACATAGTAAATTTCGATCCACCACCACAATCTGTCAGCATCCCAGAGCTACGCTGGTGGGGAAGTTTTACAGGCTTTCGGCTGTTGCAGTGGCGGGAGGAAGCGGGCCATTCGCACCCGCTGAGCTCATCTTGTTTGGATATCCTCCGTTCAATGCTGCTTTTCGGGGCATTGTACTATTGAGAGTATTGCGGTCAGTGTGTCGGCGGCCGCAACATCCTGTATCGCTCACATCAAGAGGTCGTAATTTGGGGGCCATGTGCGATACTCACAGAAAATAGGTGCAAAATGAGGCGAAAAAACCACCGTGGCGCGCATTGCTCTAGACGCTACAAGCGCACGATGAACTCGAGCGGGACTACCAGATGTAACAATCGGATCCTGCGCAGAAGAAAGTAGGAGTGATTGACTCTTGTTCGAAGAGTTTTCGAGTCGCGGGACTAATCGAAACTCACAAGCAGGTTACGGTCGTAGGAACCCTGATCACCGTGTAATTGCGTGAAGCTCTGCGTCCTATTCGATAGAGATGAGTAAGGGTGGCATTCACGGGAGCGAGGGTTGTGGAACGGGTGGTACTTGACGTCCATTATTCTTTTCGAGGGGTCGAGAGGTCGCGAAGCGCTAAGGAGGAGTACAGCGCACATTCTTTCTCAAACGATCGTGGAACGCTGTAGGGCACCTGTATCGTATACACCCGCCAGAGTGCGACAACGCTATCAAGCATGTTCGTCTATGTGATTCCGGCCACCGCTAAAATCGTGTGAACATTGCAAATCCCCGGCGTCTATCGACCATCCACCTGTCACCAGTAATACAATTGCTTTGCTGACCAGTAGAATGCGGTCAGCTCTATGCAGATTGCGTTTGCTTGGCGTGAACGCTATCCCGCTTCAATGAATCTTCAGTCTTGAGACTTTCTTCCACATGGATAGCGTATCTTTCAGGCTCTTCTACACGCTATAAGCGCCGGTTCGAACAACCGCAAACTCAGCAGGTTTCCTCTTGTTATGACAAGCTATCGTAGAATGATCATGCCTC
seq00025   AAAACCTTTACAACAGGCTCTTATCTATACGCGGAAGCAAGTCCGTTTATCATTTATACGTTAACCCGCGCCTACTTCCATAAACTCTAGACGAGTTAGCCACCCTCGGACGTGCGTTCACCCAAATTTCCAACTGACTTGATTAGGATCAAATCACGCAGTAGATTATAGTCCAAGGGTAGTCCCCTAATTTTGGTATAGCTTGTCCGCGAACCCCGCAGGAGACTGGATGTATATTTGCATATGGTAAATCCAGAATTGTCCGGCAAAGGACGCGTCCATCGTAATTAATGGAATGCAACAGACTTCCCAGGGATACTCCTGGTTCACTGCACGCAACGTGACCAGCAGTGTACATAAGCCGGATAATCCACGTCCATGAGGTACGTGGCCCCTCCAGTCAGTAATTACGGAAAATTGGCGAAGACTCCATATACAGACGGGCTAGAATAGGTAACCCGCAGCCGCCTAATCGGACTCCTCCCCCGGTCAGAAGCCAGCGCTCGGAATGTAGCCAAGCATCCGCAAATTGTGCTGGATTACCGCAAGGTTACCCCGAGGTGCATCCGCGGAACCAGTTTCAGCAACGGTGCCGCCAGTGGTCAGTATAGCGTATTTTCGTATCAGAGATTGCGCTCGTCTGCGACAGCCAGATTACATCATAAATATGGATATTTGTTTCCGTGGCTAGTGCTTCCCGTAGGCGGAAAATATAAACAGACGCCAGGAGGTAAAATGCACCCATATGGGCATCGGTAGTCCTAACGTAAATGAACTGAATCGCCTAAGAAACATGGCTTTCCACCATTTAGGGCGTGCACCGTTTGTAGGCGTATCGCAAATGCTCGCCTGTTGTGGCACGTTAACGGTAAGAGATTTCCTGCGGCGTCAATGATGTATCTAGTGCAGTTAACAGGATCCATGATCCGATAGAGCTCCTCTTATTTTTGGTAGCACATGAAACCAATCCGTCAACAGAGCACGTTCAATTGGTGATAATGAGTGCTAAAGCATATACGTTGTATCGGGGCTTGTAATGCTCGGTGTTCGCGCGAACCCCCTTTCCTCGCACTAGCAGTTGGGCTAGGTGAAGATTCCGAAAATTGGACGCCCTAGAAAGGTAGAGAGATGACAGCAGTAGTGCAGTGTGTTCCGCTCCCATGCAAGATCGAGATGTTACCCCTGTGCCACGTCTGACATCGTTTGTCTTCACCATCTCAGAACAACTTTTGTCCCTTTGCACACCGACATAGTAAATTTCGATCCACCACCACAATCTGTCAGCATCCCAGAGCTACGCTGGTGGGGAAGTTTTACAGGCTTTCGGCTGTTGCAGTGGCGGGAGGAAGCGGGCCATTCGCACCCGCTGAGCTCATCTTGTTTGGATATCCTCCGTTCAATGCTGCTTTTCGGGGCATTGTACTATTGAGAGTATTGCGGTCAGTGTGTCGGCGGCCGCAACATCCTGTATCGCTCACATCAAGAGGTCGTAATTTGGGGGCCATGTGCGATACTCACAGAAAATAGGTGCAAAATGAGGCGAAAAAACCACCGTGGCGCGCATTGCTCTAGACGCTACAAGCGCACGATGAACTCGAGCGGGACTACCAGATGTAACAATCGGATCCTGCGCAGAAGAAAGTAGGAGTGATTGACTCTTGTTCGAAGAGTTTTCGAGTCGCGGGACTAATCGAAACTCACAAGCAGGTTACGGTCGTAGGAACCCTGATCACCGTGTAATTGCGTGAAGCTCTGCGTCCTATTCGATAGAGATGAGTAAGGGTGGCATTCACAGGAGCGAGGGTTGTGGAACGGGTGGTACTTGACGTCCATTATTCTTTTCGAGGGGTCGAGAGGTCGCGAAGCGCTAAGGAGGAGTACAGCGCACATTCTTTCTCAAACGATCGTGGAACGCTGTAGGGCACCTGTATCGTATACACCCGCCAGAGTGCGACAACGCTATCAAGCATGTTCGTCTATGTGATTCCGGCCACCGCTAAAATCGTGTGAACATTGCAAATCCCTGGCGTCTATCGACCATCCACCTGTCACCAGTAATACAATTGCTTTGCTGACCAGTAGAATGCGGTCAGCTCTATGCAGATTGCGTTTGCTTGGCGTGAACGCTATCCCGCTTCAATGAATCTTCAGTCTTGAGACTTTCTTCCACATGGATAGCGTATCTTTCAGGCTCTTCTACACGCTATAAGCGCCGGTTCGAACAACCGCAAACTCAGCAGGTTTCCTCTTGTTATGACAAGCTATCGTAGAATGATCATGCCTC
seq00026   AAAACCTTTACAACAGGCTCTTATCTATACGCGGAAGCAAGTCCGTTTATCATTTATACGTTAACCCGCGCCTACTTCCATAAACTCTAGACGAGTTAGCCACCCTCGGACGTGCGTTCACCCAAATTTCCAACTGACTTGATTAGGATCAAATCACGCAGTAGATTATAGTCCAAGGGTAGTCCCCTAATTTTGGTATAGCTTGTCCGCGAACCCCGCAGGAGACTGGATGTATATTTGCATATGGTAAATCCAGAATTGTCCGGCAAAGGACGCGTCCATCGTAATTAATGGAATGCAACAGACTTCCCAGGGATACTCCTGGTTCACTGCACGCAACGTGACCAGCAGTGTACATAAGCCGGATAATCCACGTCCATGAGGTACGTGGCCCCTCCAGTCAGTAATAACGGAAAATTGGCGAAGACTCCATATACAGACGGGCTAGAATAGGTAACCCGCAGCCGCCTAATCGGACTCCTCCCCCGGTCAGAAGCCAGCGCTCGGAATGTAGCCAAGCATCCGCAAATTGTGCTGGATTACCGCAAGGTTACCCCGAGGTGCATCCGCGGAACCAGTTTCAGCAACGGTGCCGCCAGTGGTCAGTATAGCGTATTTTCGTATCAGAGATTGCGCTCGTCTGCGACAGCCAGATTACATCATAAATATGGATATTTGTTTCCGTGGCGAGTGCTTCCCGTAGGCGGAAAATATAAACAGACGCCAGGAGGTAAAATGCACCCATATGGGCATCGGTAGTCCTAACGTAAATGAACTGAATCGCCTAAGAAACATGGCTTTCCACCATTTAGGGCGTGCACCGTTTGTAGGCGTATCGCAAATGCTCGCCTGTTGTGGCACGTTAACGGTAAGAGATTTCCTGCGGCGTCAATGATGTATCTAGTGCAGTTAACAGGATCCATGATCCGATAGAGCTCCTCTTATTTTTGGTAGCACATGAAACCAATCCGTCAACAGAGCACGTTCAATTGGTGATAATGAGTGCTAAAGCATATACGTTGTATCGGGGCTTGTAATGCTCGGTGTTCGCGCGAACCCCCTTTCCTCGCACTAGCAGTTGGGCTAGGTGAAGATTCCGAAAATTGGACGCCCTAGAAAGGTAGAGAGATGACAGCAGTAGTGCAGTGTGTTCCGCTCCCATGCAAGATCGAGATGTTACCCCTGTGCCACGTCTGACATCGTTTGTCTTCACCATCTCAGAACAACTTTTGTCCCTTTGCACACCGACATAGTAAATTTCGATCCACCACCACAATCTGTCAGCATCCCAGAGCTACGCTGGTGGGGAAGTTTTACAGGCTTTCGGCTGTTGCAGTGGCGGGAGGAAGCGGGCCATTCGCACCCGCTGAGCTCATCTTGTTTGGATATCCTCCGTTCAATGCTGCTTTTCGGGGCATTGTACTATTGAGAGTATTGCGGTCAGTGTGTCGGCGGCCGCAACATCCTGTATCGCTCACATCAAGAGGTCGTAATTTGGGGGCCATGTGCGATACTCACAGAAAATAGGTGCAAAATGAGGCGAAAAAACCACCGTGGCGCGCATTGCTCTAGACGCTACAAGCGCACGATGAACTCGAGCGGGACTACCAGATGTAACAATCGGATCCTGCGCAGAAGAAAGTAGGAGTGATTGACTCTTGTTCGAAGAGTTTTCGAGTCGCGGGACTAATCGAAACTCACAAGCAGGTTACGGTCGTAGGAACCCTGATCACCGTGTAATTGCGTGAAGCTCTGCGTCCTATTCGATAGAGATGAGTAAGGGTGGCATTCACGGGAGCGAGGGTTGTGGAACGGGTGGTACTTGACGTCCATTATTCTTTTCGAGGGGTCGAGAGGTCGCGAAGCGCTAAGGAGGAGTACAGCGCACATTCTTTCTCAAACGATCGTGGAACGCTGTAGGGCACCTGAATCGTATACACCCGCCAGAGTGCGACAACGCTATCAAGCATGTTCGTCTATGTGATTCCGGCCACCGCTAAAATCGTGTGAACATTGCAAATCCCTGGCGTCTATCGACCATCCACCTGTCACCAGTAATACAATTGCTTTGCTGACCAGTAGAATGCGGTCAGCTCTATGCAGATTGCGTTTGCTTGGCGTGAACGCTATCCCGCTTCAATGAATCTTCAGTCTTGAGACTTTCTTCCACATGGATAGCGTATCTTTCAGGCTCTTCTACACGCTATAAGCGCCGGTTCGAACAACCGCAAACTCAGCAGGTTTCCTCTTGTTATGACAAGCTATCGTAGAATGATCATGCCTC
seq00027   AAAACCTTTACAACAGGCTCTTATCTATACGCGGAAGCAAGTCCGTTTATCATTTATACGTTAACCCGCGCCTACTTCCATAAACTCTAGACGAGTTAGCCACCCTCGGACGTGCGTTCACCCAAATTTACAACTGACTTGATTAGGATCAAATCACGCAGTAGATTATAGTCCAAGGGTAGTCCCCTAATTTTGGTATAGCTTGTCCGCGAACCCCGCAGGAGACTGGATGTATATTTGCATATGGTAAATCCAGAATTGTCCGGCAAAGGACGCGTCCATCGTAATTAATGGAATGCAACAGACTTCCCAGGGATACTCCTGGTTCACTGCACGCAACGTGACCAGCAGTGTACATAAGCCGGATAATCCACGTCCATGAGGTACGTGGCCCCTCCAGTCAGTAATTACGGAAAATTGGCGAAGACTCCATATACAGACGGGCTAGAATAGGTAACCCGCAGCCGCCTAATCGGACTCCTCCCCCGGTCAGAAGCCAGCGCTCGGAATGTAGCCAAGCATCCGCAAATTGTGCTGGATTACCGCAAGGTTACCCCGAGGTGCATCCGCGGAACCAGTTTCAGCAACGGTGCCGCCAGTGGTCAGTATAGCGTATTTTCGTATCAGAGATTGCGCTCGTCTGCGACAGCCAGATTACATCATAAATATGGATATTTGTTTCCGTGGCGAGTGCTTCCCGTAGGCGGAAAATATAAACAGACGCCAGGAGGTAAAATGCACCCATATGGGCATCGGTAGTCCTAATGTAAATGAACTGAATCGCCTAAGAAACATGGCTTTCCACCATTTAGGGCGTGCACCGTTTGTAGGCGTATCGCAAATGCTCGCCTGTTGTGGCACGTTAACGGTAAGAGATTTCCTGCGGCGTCAATGATGTATCTAGTGCAGTTAACAGGATCCATGATCCGATAGAGCTCCTCTTATTTTTGGTAGCACATGAAACCAATCCGTCAACAGAGCACGTTCAATTGGTGATAATGAGTGCTAAAGCATATACGTTGTATCGGGGCTTGTAATGCTCGGTGTTCGCGCGAACCCCCTTTCCTCGCACTAGCAGTTGGGCTAGGTGAAGATTCCGAAAATTGGACGCCCTAGAAAGGTAGAGAGATGACAGCAGTAGTGCAGTGTGTTCCGCTCCCATGCAAGATCGAGATGTTACCCCTGTGCCACGTCTGACATCGTTTGTCTTCACCATCTCAGAACAACTTTTGTCCCTTTGCACACCGACATAGTAAATTTCGATCCACCACCACAATCTGTCAGCATCCCAGAGCTACGCTGGTGGGGAAGTTTTACAGGCTTTCGGCTGTTGCAGTGGCGGGAGGAAGCGGGCCATTCGCACCCGCTGAGCTCATCTTGTTTGGATATCCTCCGTTCAATGCTGCTTTTCGGGGCATTGTACTATTGAGAGTATTGCGGTCAGTGTGTCGGCGGCCGCAACATCCTGTATCGCTCACATCAAGAGGTCGTAATTTGGGGGCCATGTGCGATACTCACAGAAAATAGGTGCAAAATGAGGCGAAAAAACCACCGTGGCGCGCATTGCTCTAGACGCTACAAGCGCACGATGAACTCGAGCGGGACTACCAGATGTAACAATCGGATCCTGCGCAGAAGAAAGTAGGAGTGATTGACTCTTGTTCGAAGAGTTTTCGAGTCGCGGGACTAATCGAAACTCACAAGCAGGTTACGGTCGTAGGAACCCTGATCACCGTGTAATTGCGTGAAGCTCTGCGTCCTATTCGATAGAGATGAGTAAGGGTGGCATTCACGGGAGCGAGGGTTGTGGAACGGGTGGTACTTGACGTCCATTATTCTTTTCGAGGGGTCGAGAGGTCGCGAAGCGCTAAGGAGGAGTACAGCGCACATTCTTTCTCAAACGATCGTGGAACGCTGTAGGGCACCTGTATCGTATACACCCGCCAGAGTGCGACAACGCTATCAAGCATGTTCGTCTATGTGATTCCGGCCACCGCTAAAATCGTGTGAACATTGCAAATCCCTGGCGTCTATCGACCATCCACCTGTCACCAGTAATACAATTGCTTTGCTGACCAGTAGAATGCGGTCAGCTCTATGCAGATTGCGTTTGCTTGGCGTGAACGCTATCCCGCTTCAATGAATCTTCAGTCTTGAGACTTTCTTCCACATGGATAGCGTATCTTTCAGGCTCTTCTACACGCTATAAGCGCCGGTTCGAACAACCGCAAACTCAGCAGGTTTCCTCTTGTTATGACAAGCTATCGTAGAATGATCATGCCTC
seq00028   AAAACCTTTACAACAGGCTCTTATCTATACGCGGAAGCAAGTCCGTTTATCATTTATACGTTAACCCGCGCCTACTTCCATAAACTCTAGACGAGTTAGCCACCCTCGGACGTGCGTTCACCCAAATTTCCAACTGACTTGATTAGGATCAAATCACGCAGTAGATTATAGTCCAAGGGTAGTCCCCTAATTTTGGTATAGCTTGTCCGCGAACCCCGCAGGAGACTGGATGTATATTTGCATATGGTAAATCCAGAATTGTCCGGCAAAGGACGCGTCCATCGTAATTAATGGAATGCAACAGACTTCCCAGGGATACTCCTGGTTCACTGCACGCAACGTGACCAGCAGTGTACATAAGCCGGATAATCCACGTCCATGAGGTACGTGGCCCCTCCAGTCAGTAATAACGGAAAATTGGCGAAGACTCCATATACAGACGGGCTAGAATAGGTAACCCGCAGCCGCCTAATCGGACTCCTCCCCCGGTCAGAAGCCAGCGCTCGGAATGTAGCCAAGCATCCGCAAATTGTGCTGGATTACCGCAAGGTTACCCCGAGGTGCATCCGCGGAACCAGTTTCAGCAACGGTGCCGCCAGTGGTCAGTATAGCGTATTTTCGTATCAGAGATTGCGCTCGTCTGCGACAGCCAGATTACATCATAAATATGGATATTTGTTTCCGTGGCGAGTGCTTCCCGTAGGCGGAAAATATAAACAGACGCCAGGAGGTAAAATGCACCCATATGGGCATCGGTAGTCCTAACGTAAATGAACTGAATCGCCTAAGAAACATGGCTTTCCACCATTTAGGGCGTGCACCGTTTGTAGGCGTATCGCAAATGCTCGCCTGTTGTGGCACGTTAACGGTAAGAGATTTCCTGCGGCGTCAATGATGTATCTAGTGCAGTTAACAGGATCCATGATCCGATAGAGCTCCTCTTATTTTTGGTAGCACATGAAACCAATCCGTCAACAGAGCACGTTCAATTGGTGATAATGAGTGCTAAAGCATATACGTTGTATCGGGGCTTGTAATGCTCGGTGTTCGCGCGAACCCCCTTTCCTCGCACTAGCAGTTGGGCTAGGTGAAGATTCCGAAAATTGGACGCCCTAGAAAGGTAGAGAGATGACAGCAGTAGTGCAGTGTGTTCCGCTCCCATGCAAGATCGAGATGTTACCCCTGTGCCACGTCTGACATCGTTTGTCTTCACCATCTCAGAACAACTTTTGTCCCTTTGCACACCGACATAGTAAATTTCGATCCACCACCACAATCTGTCAGCATCCCAGAGCTACGCTGGTGGGGAAGTTTTACAGGCTTTCGGCTGTTGCAGTGGCGGGAGGAAGCGGGCCATTCGCACCCGCTGAGCTCATCTTGTTTGGATATCCTCCGTTCAATGCTGCTTTTCGGGGCATTGTACTATTGAGAGTATTGCGGTCAGTGTGTCGGCGGCCGCAACATCCTGTATCGCTCACATCAAGAGGTCGTAATTTGGGGGCCATGTGCGATACTCACAGAAAATAGGTGCAAAATGAGGCGAAAAAACCACCGTGGCGCGCATTGCTCTAGACGCTACAAGCGCACGATGAACTCGAGCGGGACTACCAGATGTAACAATCGGATCCTGCGCAGAAGAAAGTAGGAGTGATTGACTCTTGTTCGAAGAGTTTTCGAGTCGCGGGACTAATCGAAACTCACAAGCAGGTTACGGTCGTAGGAACCCTGATCACCGTGTAATTGCGTGAAGCTCTGCGTCCTATTCGATAGAGATGAGTAAGGGTGGCATTCACGGGAGCGAGGGTTGTGGAACGGGTGGTACTTGACGTCCATTATTCTTTTCGAGGGGTCGAGAGGTCGCGAAGCGCTAAGGAGGAGTACAGCGCACATTCTTTCTCAAACGATCGTGGAACGCTGTAGGGCACCTGTATCGTATACACCCGCCAGAGTGCGACAACGCTATCAAGCATGTTCGTCTATGTGATTCCGGCCACCGCTAAAATCGTGTGAACATTGCAAATCCCCGGCGTCTATCGACCATCCACCTGTCACCAGTAATACAATTGCTTTGCTGACCAGTAGAATGCGGTCAGCTCTATGCAGATTGCGTTTGCTTGGCGTGAACGCTATCCCGCTTCAATGAATCTTCAGTCTTGAGACTTTCTTCCACATGGATAGCGTATCTTTCAGGCTCTTCTACACGCTATAAGCGCCGGTTCGAACAACCGCAAACTCAGCAGGTTTCCTCTTGTTATGACAAGCTATCGTAGAATGATCATGCCTC
seq00029   AAAACCTTTACAACAGGCTCTTATCTATACGCGGAAGCAAGTCCGTTTATCATTTATACGTTAACCCGCGCCTACTTCCATAAACTCTAGACGAGTTAGCCACCCTCGGACGTGCGTTCACCCAAATTTCCAACTGACTTGATTAGGATCAAATCACGCAGTAGATTATAGTCCAAGGGTAGTCCCCTAATTTTGGTATAGCTTGTCCGCGAACCCCGCAGGAGACTGGATGTATATTTGCATATGGTAAATCCAGAATTGTCCGGCAAAGGACGCGTCCATCGTAATTAATGGAATGCAACAGACTTCCCAGGGATACTCCTGGTTCACTGCACGCAACGTGACCAGCAGTGTACATAAGCCGGATAATCCACGTCCATGAGGTACGTGGCCCCTCCAGTCAGTAATTACGGAAAATTGGCGAAGACTCCATATACAGACGGGCTAGAATAGGTAACCCGCAGCCGCCTAATCGGACTCCTCCCCCGGTCAGAAGCCAGCGCTCGGAATGTAGCCAAGCATCCGCAAATTGTGCTGGATTACCGCAAGGTTACCCCGAGGTGCATCCGCGGAACCAGTTTCAGCAACGGTGCCGCCAGTGGTCAGTATAGCGTATTTTCGTATCAGAGATTGCGCTCGTCTGCGACAGCCAGATTACATCATAAATATGGATATTTGTTTCCGTGGCTAGTGCTTCCCGTAGGCGGAAAATATAAACAGACGCCAGGAGGTAAAATGCACCCATATGGGCATCGGTAGTCCTAACGTAAATGAACTGAATCGCCTAAGAAACATGGCTTTCCACCATTTAGGGCGTGCACCGTTTGTAGGCGTATCGCAAATGCTCGCCTGTTGTGGCACGTTAACGGTAAGAGATTTCCTGCGGCGTCAATGATGTATCTAGTGCAGTTAACAGGATCCATGATCCGATAGAGCTCCTCTTATTTTTGGTAGCACATGAAACCAATCCGTCAACAGAGCACGTTCAATTGGTGATAATGAGTGCTAAAGCATATACGTTGTATCGGGGCTTGTAATGCTCGGTGTTCGCGCGAACCCCCTTTCCTCGCACTAGCAGTTGGGCTAGGTGAAGATTCCGAAAATTGGACGCCCTAGAAAGGTAGAGAGATGACAGCAGTAGTGCAGTGTGTTCCGCTCCCATGCAAGATCGAGATGTTACCCCTGTGCCACGTCTGACATCGTTTGTCTTCACCATCTCAGAACAACTTTTGTCCCTTTGCACACCGACATAGTAAATTTCGATCCACCACCACAATCTGTCAGCATCCCAGAGCTACGCTGGTGGGGAAGTTTTACAGGCTTTCGGCTGTTGCAGTGGCGGGAGGAAGCGGGCCATTCGCACCCGCTGAGCTCATCTTGTTTGGATATCCTCCGTTCAATGCTGCTTTTCGGGGCATTGTACTATTGAGAGTATTGCGGTCAGTGTGTCGGCGGCCGCAACATCCTGTATCGCTCACATCAAGAGGTCGTAATTTGGGGGCCATGTGCGATACTCACAGAAAATAGGTGCAAAATGAGGCGAAAAAACCACCGTGGCGCGCATTGCTCTAGACGCTACAAGCGCACGATGAACTCGAGCGGGACTACCAGATGTAACAATCGGATCCTGCGCAGAAGAAAGTAGGAGTGATTGACTCTTGTTCGAAGAGTTTTCGAGTCGCGGGACTAATCGAAACTCACAAGCAGGTTACGGTCGTAGGAACCCTGATCACCGTGTAATTGCGTGAAGCTCTGCGTCCTATTCGATAGAGATGAGTAAGGGTGGCATTCACAGGAGCGAGGGTTGTGGAACGGGTGGTACTTGACGTCCATTATTCTTTTCGAGGGGTCGAGAGGTCGCGAAGCGCTAAGGAGGAGTACAGCGCACATTCTTTCTCAAACGATCGTGGAACGCTGTAGGGCACCTGTATCGTATACACCCGCCAGAGTGCGACAACGCTATCAAGCATGTTCGTCTATGTGATTCCGGCCACCGCTAAAATCGTGTGAACATTGCAAATCCCTGGCGTCTATCGACCATCCACCTGTCACCAGTAATACAATTGCTTTGCTGACCAGTAGAATGCGGTCAGCTCTATGCAGATTGCGTTTGCTTGGCGTGAACGCTATCCCGCTTCAATGAATCTTCAGTCTTGAGACTTTCTTCCACATGGATAGCGTATCTTTCAGGCTCTTCTACACGCTATAAGCGCCGGTTCGAACAACCGCAAACTCAGCAGGTTTCCTCTTGTTATGACAAGCTATCGTAGAATGATCATGCCTC
seq00030   AAAACCTTTACAACAGGCCCTTATCTATACGCGGAAGCAAGTCCGTTTATCATTTATACGTTAACCCGCGCCTACTTCCATAAACTCTAGACGAGTTAGCCACCCTCGGACGTGCGTTCACCCAAATTTCCAACTGACTTGATTAGGATCAAATCACGCAGTAGATTATAGTCCAAGGGTAGTCCCCTAATTTTGGTATAGCTTGTCCGCGAACCCCGCAGGAGACTGGATGTATATTTGCATATGGTAAATCCAGAATTGTCCGGCAAAGGACGCGTCCATCGTAATTAATGGAATGCAACAGACTTCCCAGGGATACTCCTGGTTCACTGCACGCAACGTGACCAGCAGTGTACATAAGCCGGATAATCCACGTCCATGAGGTACGTGGCCCCTCCAGTCAGTAATTACGGAAAATTGGCGAAGACTCCATATACAGACGGGCTAGAATAGGTAACCCGCAGCCGCCTAATCGGACTCCTCCCCCGGTCAGAAGCCAGCGCTCGGAATGTAGCCAAGCATCCGCAAATTGTGCTGGATTACCGCAAGGTTACCCCGAGGTGCATCCGCGGAACCAGTTTCAGCAACGGTGCCGCCAGTGGTCAGTATAGCGTATTTTCGTATCAGAGATTGCGCTCGTCTGCGACAGCCAGATTACATCATAAATATGGATATTTGTTTCCGTGGCGAGTGCTTCCCGTAGGCGGAAAATATAAACAGACGCCAGGAGGTAAAATGCACCCATATGGGCATCGGTAGTCCTAACGTAAATGAACTGAATCGCCTAAGAAACATGGCTTTCCACCATTTAGGGCGTGCACCGTTTGTAGGCGTATCGCAAATGCTCGCCTGTTGTGGCACGTTAACGGTAAGAGATTTCCTGCGGCGTCAATGATGTATCTAGTGCAGTTAACAGGATCCATGATCCGATAGAGCTCCTCTTATTTTTGGTAGCACATGAAACCAATCCGTCAACAGAGCACGTTCAATTGGTGATAATGAGTGCTAAAGCATATACGTTGTATCGGGGCTTGTAATGCTCGGTGTTCGCGCGAACCCCCTTTCCTCGCACTAGCAGTTGGGCTAGGTGAAGATTCCGAAAATTGGACGCCCTAGAAAGGTAGAGAGATGACAGCAGTAGTGCAGTGTGTTCCGCTCCCATGCAAGATCGAGATGTTACCCCTGTGCCACGTCTGACATCGTTTGTCTTCACCATCTCAGAACAACTTTTGTCCCTTTGCACACCGACATAGTAAATTTCGATCCACCACCACAATCTGTCAGCATCCCAGAGCTACGCTGGTGGGGAAGTTTTACAGGCTTTCGGCTGTTGCAGTGGCGGGAGGAAGCGGGCCATTCGCACCCGCTGAGCTCATCTTGTTTGGATATCCTCCGTTCAATGCTGCTTTTCGGGGCATTGTACTATTGAGAGTATTGCGGTCAGTGTGTCGGCGGCCGCAACATCCTGTATCGCTCACATCAAGAGGTCGTAATTTGGGGGCCATGTGCGATACTCACAGAAAATAGGTGCAAAATGAGGCGAAAAAACCACCGTGGCGCGCATTGCTCTAGACGCTACAAGCGCACGATGAACTCGAGCGGGACTACCAGATGTAACAATCGGATCCTGCGCAGAAGAAAGTAGGAGTGATTGACTCTTGTTCGAAGAGTTTTCGAGTCGCGGGACTAATCGAAACTCACAAGCAGGTTACGGTCGTAGGAACCCTGATCACCGTGTAATTGCGTGAAGCTCTGCGTCCTATTCGATAGAGATGAGTAAGGGTGGCATTCACGGGAGCGAGGGTTGTGGAACGGGTGGTACTTGACGTCCATTATTCTTTTCGAGGGGTCGAGAGGTCGCGAAGCGCTAAGGAGGAGTACAGCGCACATTCTTTCTCAAACGATCGTGGAACGCTGTAGGGCACCTGTATCGTATACACCCGCCAGAGTGCGACAACGCTATCAAGCATGTTCGTCTATGTGATTCCGGCCACCGCTAAAATCGTGTGAACATTGCAAATCCCTGGCGTCTATCGACCATCCACCTGTCACCAGTAATACAATTGCTTTGCTGACCAGTAGAATGCGGTCAGCTCTATGCAGATTGCGTTTGCTTGGCGTGAACGCTATCCCGCTTCAATGAATCTTCAGTCTTGAGACTTTCTTCCACATGGATAGCGTATCTTTCAGGCTCTTCTACACGCTATAAGCGCCGGTTCGAACAACCGCAAACTCAGCAGGTTTCCTCTTGTTATGACAAGCTATCGTAGAATGATCATGCCTC
seq00031   AAAACCTTTACAACAGGCTCTTATCTATACGCGGAAGCAAGTCCGTTTATCATTTATACGTTAACCCGCGCCTACTTCCATAAACTCTAGACGAGTTAGCCACCCTCGGACGTGCGTTCACCCAAATTTCCAACTGACTTGATTAGGATCAAATCACGCAGTAGATTATAGTCCAAGGGTAGTCCCCTAATTTTGGTATAGCTTGTCCGCGAACCCCGCAGGAGACTGGATGTATATTTGCATATGGTAAATCCAGAATTGTCCGGCAAAGGACGCGTCCATCGTAATTAATGGAATGCAACAGACTTCCCAGGGATACTCCTGGTTCACTGCACGCAACGTGACCAGCAGTGTACATAAGCCGGATAATCCACGTCCATGAGGTACGTGGCCCCTCCAGTCAGTAATTACGGAAAATTGGCGAAGACTCCATATACAGACGGGCTAGAATAGGTAACCCGCAGCCGCCTAATCGGACTCCTCCCCCGGTCAGAAGCCAGCGCTCGGAATGTAGCCAAGCATCCGCAAATTGTGCTGGATTACCGCAAGGTTACCCCGAGGTGCATCCGCGGAACCAGTTTCAGCAACGGTGCCGCCAGTGGTCAGTATAGCGTATTTTCGTATCAGAGATTGCGCTCGTCTGCGACAGCCAGATTACATCATAAATATGGATATTTGTTTCCGTGGCGAGTGCTTCCCGTAGGCGGAAAATATAAACAGACGCCAGGAGGTAAAATGCACCCATATGGGCATCGGTAGTCCTAACGTAAATGAACTGAATCGCCTAAGAAACATGGCTTTCCACCATTTAGGGCGTGCACCGTTTGTAGGCGTATCGCAAATGCTCGCCTGTTGTGGCACGTTAACGGTAAGAGATTTCCTGCGGCGTCAATGATGTATCTAGTGCAGTTAACAGGATCCATGATCCGATAGAGCTCCTCTTATTTTTGGTAGCACATGAAACCAATCCGTCAACAGAGCACGTTCAATTGGTGATAATGAGTGCTAAAGCATATACGTTGTATCGGGGCTTGTAATGCTCGGTGTTCGCGCGAACCCCCTTTCCTCGCACTAGCAGTTGGGCTAGGTGAAGATTCCGAAAATTGGACGCCCTAGAAAGGTAGAGAGATGACAGCAGTAGTGCAGTGTGTTCCGCTCCCATGCAAGATCGAGATGTTACCCCTGTGCCACGTCTGACATCGTTTGTCTTCACCATCTCAGAACAACTTTTGTCCCTTTGCACACCGACATAGTAAATTTCGATCCACCACCACAATCTGTCAGCATCCCAGAGCTACGCTGGTGGGGAAGTTTTACAGGCTTTCGGCTGTTGCAGTGGCGGGAGGAAGCGGGCCATTCGCACCCGCTGAGCTCATCTTGTTTGGATATCCTCCGTTCAATGCTGCTTTTCGGGGCATTGTACTATTGAGAGTATTGCGGTCAGTGTGTCGGCGGCCGCAACATCCTGTATCGCTCACATCAAGAGGTCGTAATTTGGGGGCCATGTGCGATACTCACAGAAAATAGGTGCAAAATGAGGCGAAAAAACCACCGTGGCGCGCATTGCTCTAGACGCTACAAGCGCACGATGAACTCGAGCGGGACTACCAGATGTAACAATCGGATCCTGCGCAGAAGAAAGTAGGAGTGATTGACTCTTGTTCGAAGAGTTTTCGAGTCGCGGGACTAATCGAAACTCACAAGCAGGTTACGGTCGTAGGAACCCTGATCACCGTGTAATTGCGTGAAGCTCTGCGTCCTATTCGATAGAGATGAGTAAGGGTGGCATTCACGGGAGCGAGGGTTGTGGAACGGGTGGTACTTGACGTCCATTATTCTTTTCGAGGGGTCGAGAGGTCGCGAAGCGCTAAGGAGGAGTACAGCGCACATTCTTTCTCAAACGATCGTGGAACGCTGTAGGGCACCTGTATCGTATACACCCGCCAGAGTGCGACAACGCTATCAAGCATGTTCGTCTATGTGATTCCGGCCACCGCTAAAATCGTGTGAACATTGCAAATCCCCGGCGTCTATCGACCATCCACCTGTCACCAGTAATACAATTGCTTTGCTGACCAGTAGAATGCGGTCAGCTCTATGCAGATTGCGTTTGCTTGGCGTGAACGCTATCCCGCTTCAATGAATCTTCAGTCTTGAGACTTTCTTCCACATGGATAGCGTATCTTTCAGGCTCTTCTACACGCTATAAGCGCCGGTTCGAACAACCGCAAACTCAGCAGGTTTCCTCTTGTTATGACAAGCTATCGTAGAATGATCATGCCTC
seq00032   AAAACCTTTACAACAGGCTCTTATCTATACGCGGAAGCAAGTCCGTTTATCATTTATACGTTAACCCGCGCCTACTTCCATAAACTCTAGACGAGTTAGCCACCCTCGGACGTGCGTTCACCCAAATTTCCAACTGACTTGATTAGGATCAAATCACGCAGTAGATTATAGTCCAAGGGTAGTCCCCTAATTTTGGTATAGCTTGTCCGCGAACCCCGCAGGAGACTGGATGTATATTTGCATATGGTAAATCCAGAATTGTCCGGCAAAGGACGCGTCCATCGTAATTAATGGAATGCAACAGACTTCCCAGGGATACTCCTGGTTCACTGCACGCAACGTGACCAGCAGTGTACATAAGCCGGATAATCCACGTCCATGAGGTACGTGGCCCCTCCAGTCAGTAATAACGGAAAATTGGCGAAGACTCCATATACAGACGGGCTAGAATAGGTAACCCGCAGCCGCCTAATCGGACTCCTCCCCCGGTCAGAAGCCAGCGCTCGGAATGTAGCCAAGCATCCGCAAATTGTGCTGGATTACCGCAAGGTTACCCCGAGGTGCATCCGCGGAACCAGTTTCAGCAACGGTGCCGCCAGTGGTCAGTATAGCGTATTTTCGTATCAGAGATTGCGCTCGTCTGCGACAGCCAGATTACATCATAAATATGGATATTTGTTTCCGTGGCGAGTGCTTCCCGTAGGCGGAAAATATAAACAGACGCCAGGAGGTAAAATGCACCCATATGGGCATCGGTAGTCCTAACGTAAATGAACTGAATCGCCTAAGAAACATGGCTTTCCACCATTTAGGGCGTGCACCGTTTGTAGGCGTATCGCAAATGCTCGCCTGTTGTGGCACGTTAACGGTAAGAGATTTCCTGCGGCGTCAATGATGTATCTAGTGCAGTTAACAGGATCCATGATCCGATAGAGCTCCTCTTATTTTTGGTAGCACATGAAACCAATCCGTCAACAGAGCACGTTCAATTGGTGATAATGAGTGCTAAAGCATATACGTTGTATCGGGGCTTGTAATGCTCGGTGTTCGCGCGAACCCCCTTTCCTCGCACTAGCAGTTGGGCTAGGTGAAGATTCCGAAAATTGGACGCCCTAGAAAGGTAGAGAGATGACAGCAGTAGTGCAGTGTGTTCCGCTCCCATGCAAGATCGAGATGTTACCCCTGTGCCACGTCTGACATCGTTTGTCTTCACCATCTCAGAACAACTTTTGTCCCTTTGCACACCGACATAGTAAATTTCGATCCACCACCACAATCTGTCAGCATCCCAGAGCTACGCTGGTGGGGAAGTTTTACAGGCTTTCGGCTGTTGCAGTGGCGGGAGGAAGCGGGCCATTCGCACCCGCTGAGCTCATCTTGTTTGGATATCCTCCGTTCAATGCTGCTTTTCGGGGCATTGTACTATTGAGAGTATTGCGGTCAGTGTGTCGGCGGCCGCAACATCCTGTATCGCTCACATCAAGAGGTCGTAATTTGGGGGCCATGTGCGATACTCACAGAAAATAGGTGCAAAATGAGGCGAAAAAACCACCGTGGCGCGCATTGCTCTAGACGCTACAAGCGCACGATGAACTCGAGCGGGACTACCAGATGTAACAATCGGATCCTGCGCAGAAGAAAGTAGGAGTGATTGACTCTTGTTCGAAGAGTTTTCGAGTCGCGGGACTAATCGAAACTCACAAGCAGGTTACGGTCGTAGGAACCCTGATCACCGTGTAATTGCGTGAAGCTCTGCGTCCTATTCGATAGAGATGAGTAAGGGTGGCATTCACGGGAGCGAGGGTTGTGGAACGGGTGGTACTTGACGTCCATTATTCTTTTCGAGGGGTCGAGAGGTCGCGAAGCGCTAAGGAGGAGTACAGCGCACATTCTTTCTCAAACGATCGTGGAACGCTGTAGGGCACCTGTATCGTATACACCCGCCAGAGTGCGACAACGCTATCAAGCATGTTCGTCTATGTGATTCCGGCCACCGCTAAAATCGTGTGAACATTGCAAATCCCCGGCGTCTATCGACCATCCACCTGTCACCAGTAATACAATTGCTTTGCTGACCAGTAGAATGCGGTCAGCTCTATGCAGATTGCGTTTGCTTGGCGTGAACGCTATCCCGCTTCAATGAATCTTCAGTCTTGAGACTTTCTTCCACATGGATAGCGTATCTTTCAGGCTCTTCTACACGCTATAAGCGCCGGTTCGAACAACCGCAAACTCAGCAGGTTTCCTCTTGTTATGACAAGCTATCGTAGAATGATCATGCCTC
seq00033   AAAACCTTTACAACAGGCTCTTATCTATACGCGGAAGCAAGTCCGTTTATCATTTATACGTTAACCCGCGCCTACTTCCATAAACTCTAGACGAGTTAGCCACCCTCGGACGTGCGTTCACCCAAATTTCCAACTGACTTGATTAGGATCAAATCACGCAGTAGATTATAGTCCAAGGGTAGTCCCCTAATTTTGGTATAGCTTGTCCGCGAACCCCGCAGGAGACTGGATGTATATTTGCATATGGTAAATCCAGAATTGTCCGGCAAAGGACGCGTCCATCGTAATTAATGGAATGCAACAGACTTCCCAGGGATACTCCTGGTTCACTGCACGCAACGTGACCAGCAGTGTACATAAGCCGGATAATCCACGTCCATGAGGTACGTGGCCCCTCCAGTCAGTAATAACGGAAAATTGGCGAAGACTCCATATACAGACGGGCTAGAATAGGTAACCCGCAGCCGCCTAATCGGACTCCTCCCCCGGTCAGAAGCCAGCGCTCGGAATGTAGCCAAGCATCCGCAAATTGTGCTGGATTACCGCAAGGTTACCCCGAGGTGCATCCGCGGAACCAGTTTCAGCAACGGTGCCGCCAGTGGTCAGTATAGCGTATTTTCGTATCAGAGATTGCGCTCGTCTGCGACAGCCAGATTACATCATAAATATGGATATTTGTTTCCGTGGCGAGTGCTTCCCGTAGGCGGAAAATATAAACAGACGCCAGGAGGTAAAATGCACCCATATGGGCATCGGTAGTCCTAACGTAAATGAACTGAATCGCCTAAGAAACATGGCTTTCCACCATTTAGGGCGTGCACCGTTTGTAGGCGTATCGCAAATGCTCGCCTGTTGTGGCACGTTAACGGTAAGAGATTTCCTGCGGCGTCAATGATGTATCTAGTGCAGTTAACAGGATCCATGATCCGATAGAGCTCCTCTTATTTTTGGTAGCACATGAAACCAATCCGTCAACAGAGCACGTTCAATTGGTGATAATGAGTGCTAAAGCATATACGTTGTATCGGGGCTTGTAATGCTCGGTGTTCGCGCGAACCCCCTTTCCTCGCACTAGCAGTTGGGCTAGGTGAAGATTCCGAAAATTGGACGCCCTAGAAAGGTAGAGAGATGACAGCAGTAGTGCAGTGTGTTCCGCTCCCATGCAAGATCGAGATGTTACCCCTGTGCCACGTCTGACATCGTTTGTCTTCACCATCTCAGAACAACTTTTGTCCCTTTGCACACCGACATAGTAAATTTCGATCCACCACCACAATCTGTCAGCATCCCAGAGCTACGCTGGTGGGGAAGTTTTACAGGCTTTCGGCTGTTGCAGTGGCGGGAGGAAGCGGGCCATTCGCACCCGCTGAGCTCATCTTGTTTGGATATCCTCCGTTCAATGCTGCTTTTCGGGGCATTGTACTATTGAGAGTATTGCGGTCAGTGTGTCGGCGGCCGCAACATCCTGTATCGCTCACATCAAGAGGTCGTAATTTGGGGGCCATGTGCGATACTCACAGAAAATAGGTGCAAAATGAGGCGAAAAAACCACCGTGGCGCGCATTGCTCTAGACGCTACAAGCGCACGATGAACTCGAGCGGGACTACCAGATGTAACAATCGGATCCTGCGCAGAAGAAAGTAGGAGTGATTGACTCTTGTTCGAAGAGTTTTCGAGTCGCGGGACTAATCGAAACTCACAAGCAGGTTACGGTCGTAGGAACCCTGATCACCGTGTAATTGCGTGAAGCTCTGCGTCCTATTCGATAGAGATGAGTAAGGGTGGCATTCACGGGAGCGAGGGTTGTGGAACGGGTGGTACTTGACGTCCATTATTCTTTTCGAGGGGTCGAGAGGTCGCGAAGCGCTAAGGAGGAGTACAGCGCACATTCTTTCTCAAACGATCGTGGAACGCTGTAGGGCACCTGTATCGTATACACCCGCCAGAGTGCGACAACGCTATCAAGCATGTTCGTCTATGTGATTCCGGCCACCGCTAAAATCGTGTGAACATTGCAAATCCCTGGCGTCTATCGACCATCCACCTGTCACCAGTAATACAATTGCTTTGCTGACCAGTAGAATGCGGTCAGCTCTATGCAGATTGCGTTTGCTTGGCGTGAACGCTATCCCGCTTCAATGAATCTTCAGTCTTGAGACTTTCTTCCACATGGATAGCGTATCTTTCAGGCTCTTCTACACGCTATAAGCGCCGGTTCGAACAACCGCAAACTCAGCAGGTTTCCTCTTGTTATGACAAGCTATCGTAGAATGATCATGCCTC
