# Supplementary material for: How Good Are Indirect Tests at Detecting Recombination in Human mtDNA?
Source: G3 (Bethesda). 2013 Jul 1;3(7):1095–104. doi: 10.1534/g3.113.006510 (PMC3704238; doi:10.1534/g3.113.006510)
Supplement: Supporting Information [file supp_g3.113.006510_FileS2.gz › SequenceData/mtDNA_ratehet&popgrowth/10/3rdbase/Infiles/10_65-new.txt]

33 2284
seq00001   GAGAGAAGGATAGCATAAGACTTGAGCAAGCATTGGCTGAGTGTGTATAACTCTCTTAATAGTTTTACAATCATCAGGTGAAAGTGTTTGACCCTGGATCCCTGTGTCTATTCCAGTGACCTTCTCGAGCCGGAGAAATTCCGGTACTCTGCTCTTCACACACGGATCCTAGCTGTGGAGAATACACACCCTCGCTGGTCTCCTCGCCTCGAGCAGGTCGTGAGGGTGAACGGCGTCCGGGCAATCTGCATTGTGCCCCTTCTTAAGGTTAAGTTTACAGACTCTATATGACTACCTTCAACATTAGGGAAGACCAACAGCAATCGTCTAATATAGTGCAGATAGTTCACTGTGACAGCGGGGGCAGGGGGATCAGTATAGAGCTGCCCGGCCTCGAGGGTATACGACCCGGGACTCTCGACTGATTTTCGTCGATTGCTATATCTGATTGTCGAAGACAAGGCCACTATGTTGTATTCCGGCCTAAAAAAACGAGGTAAATAGCCAGCCTTATTTTCTTCTTCGCTCCGAATGATACCAGAACAAGTGCCATACTAAAGCTCCGCAACGCCGGCCGATTCCGCGATGCCCTACTTTAAATTTATCTCGACGCGGGGGCTCTATCACCCTAGGGGGAGTGTCTTACCCGTTATGCTCGTCATGGGCCCTCGCGAAGCCGACACGGTACCAGGGTACGAACGTGCGGCCTGCTTCTTAATCAGAATCAAGCGCAACCTGCGAGTTGCACCATAGTAGGTTGCGGGCCATGAACGCGCGGATCCAGGATTAAACGCCTCGCGTGAAAGGCCTTAGCCACCAAACGAAAATAGAGTCTCGAGAAGCTATAATGCCTACGCACGAATGGTCCGGGCGGCAATTTGATGAGTGCTACACGACAGGGCAGAAACAGAGGTGGGTTTCACGATCGAGCGATGTGATTCTCAGCTGCGCCTCACTCATCGCCACGGTCTGCGGCTATCACAACCACTAAATGTGAATTGTACAGATGAATCACCGAATTAGCAGCCTAACTGAACTTCGAGGTGCGGATCGCGTTTTGTCGTATTGAAGTAACGTCAGGCGACAGATCGTAACGTGATACGCCGTCCCAATTTACGGATCGTCTCGCACCACACTTTCCCCTTCAAGCGGGATTTACGTGCAGCGCGAGCTTATAGGAAGCCCTGGATAAACTCAATTTGCGCTCAATGGACGATGGACCGTTACGATATACACCGCGGGGTACCCGCCAAGCATCATAAGCCTATTCTGGACGAGATGCGCGGGTACATGGAAGAAGACTAGCCAGCAACCTCTTAGATAAAACTTCATTTGACCAAACAAAGCTCGGTTGGCTGAAACAAAACTTAGAATATCGGTTTTTGCAAATCCTCCAAGCTAAACCTTGCTTTGGGGATAAAAAGTCCAAGCGATAATTATAAGCTGTGGATCATACGCAGTCTCACGCTAGACGCGCCCGACATATAGGACTCTCTCACTTATTCGGCAAACGATATCGAAACGTTCATGGCCATGTAAAATCGCAGCCATTTGATCTGCGCGCGTGCTACCGCCTATATAATTTGAATCACCATTCGAGGCAGTTAAGCATATGGTAATAGTTACGCTAACAGTTACCATGTCGAATATGCTGCTTATTCACCAAATGGCAGATAAACTGCTGTGCAAATTGCGTGACTGCATGCGCACGCATAGTATTTTACTGCCTGGCGAAGAATTATCCAACTCGGACTCAACATATCCACATATTCGGAGCTATCGCACTCCCGCCCACGTCGGGCGCATAGGTCCGATTATCCGGCATGCTAGAGGCGTGTGTCGACCTTCCCAGACAAGCTGGTCTATTACCCAAAACTACCGAGCGTGCTCATCATCAGTTCGAGACCACTATACGTGAAAAGAAGTAGAGTTATACGCCATCTTATGGCTTTGGCTTTGTAGCGGCGCTGACCTTCCGCACTTCAGTGTCAAAGACAAGACCATCAAACTCTCACCCTAGATGAGTCTGCCGTGAGTGTAAGCAGCAGATCCCGCCAACTCTGCATTTGGGAGGAGTCCCCTGCGTAACTAACAAGATACCCGTGGGCGTCAAACTCAAGCAACCAGCAGGGTGGCGTCCGCGGGAGTTCAGGCCTGTTAAATACGGATTGTCGGCTAACTATGGACTTGGCCGTGTTGCGACACCCATTGCTACACCCTAACCATAACCGGGTTTGTGCCCGATGCAGGGCTATGAGCTTCAAAGGAATGGATAGCGGCGAGA
seq00002   GAGAGAAGGATAGCATAAGACTTGAGCAAGCATTGGCTGAGTGTGTATAACTCTCTTAATGGTTTTACAATCATCAGGTGAAAGTGTTTGACCCTGGATCCCTGTGTCTATTCCAGTGACCTTCTCGAGCCGGAGAAATTCCGGTACTCTGCTCTTCACACACGGATCCTAGCTGTGGAGAATACACACCCTCGCTGGTCTCCTCGCCTCGAGCAGGTCGTGAGGGTGAACGGCGTCCGGGCAATCTGCATTGTGCCCCTTCTTAAGGTTAAGTTTACAGACTCTATATGACTACCTTCAACATTAGGGAAGACCAACAGCAATCGTCTAATATAGTGCAGATAGTTCACTGTGACAGCGGGGGCAGGGGGATCAGTATAGAGCTGCCCGGCCTCGAGGGTATACGACCCGGGACTCTCGACTGATTTTCGTCGATTGCTATATCTGATTGTCGAAGACAAGGCCACTATGTTGTATTCCGGCCTAAAAAAACGAGGTAAATAGCCAGCCTTATTTTCTTCTTCGCTCCGAATGATACCAGAACAAGTGCCATACTAAAGCTCCGCAACGCCGGCCGATTCCGCGATGCCCTACTTTAAATTTATCTCGACGCGGGGGCTCTATCACCCTAGGGGGAGTGTCTTACCCGTTATGCTCGTCATGGGCCCTCGCGAAGCCGACACGGTACCAGGGTACGAACGTGCGGCCTGCTTCTTAATCAGAATCAAGCGCAACCTGCGAGTTGCACCATAGTAGGTTGCGGGCCATGAACGCGCGGATCCAGGATTAAACGCCTCGCGTGAAAGGCCTTAGCCACCAAACGAAAATAGAGTCTCGAGAAGCTATAATGCCTACGCACGAATGGTCCGGGCGGCAATTTGATGAGTGCTACACGACAGGGCAGAAACAGAGGTGGGTTTCACGATCGAGCGATGTGATTCTCAGCTGCGCCTCACTCATCGCCACGGTCTGCGGCTATCACAACCACTAAATGTGAATTGTACAGATGAATCACCGAATTAGCAGCCTAACTGAACTTCGAGGTGCGGATCGCGTTTTGTCGTATTGAAGTAACGTCAGGCGACAGATCGTAACGTGATACGCCGTCCCAATTTACGCATCGTCTCGCACCACACTTTCCCCTTCAAGCGGGATTTACGTGCAGCGCGAGCTTATAGGAAGCCCTGGATAAACTCAATTTGCGCTCAATGGACGATGGACCGTTACGATATACACCGCGGGGTACCCGCCAAGCATCATAAGCCTATTCTGGACGAGATGCGCGGGTACATGGAAGAAGACTAGCCAGCAACCTCTTAGATAAAACTTCATTTGACCAAACAAAGCTCGGTTGGCTGAAACAAAACTTAGAATATCGGTTTTTGCAAATCCTCCAAGCTAAACCTTGCTTTGGGGATAAAAAGTCCAAGCGATAATTATAAGCTGTGGATCATACGCAGTCTCACGCTAGACGCGCCCGACATATAGGACTCTCTCACTTATTCGGCAAACGATATCGAAACGTTCATGGCCATGTAAAATCGCAGCCATTTGATCTGCGCGCGTGCTACCGCCTATATAATTTGAATCACCATTCGAGGCAGTTAGGCATATGGTAATAGTTACGCTAACAGTTACCATGTCGAATATGCTGCTTATTCACCAAATGGCAGATAAACTGCTGTGCAAATTGCGTGACTGCATGCGCACGCATAGTATTTTACTGCCTGGCGAAGAATTATCCAACTCGGACTCAACATATCCACATATTCGGAGCTATCGCACTCCCGCCCACGTCGGGCGCATAGGTCCGATTATCCGGCATGCTAGAGGCGTGTGTCGACCTTCCCAGACAAGCTGGTCTATTACCCAAAACTACCGAGCGTGCTCATCATCAGTTCGAGACCACTATACGTGAAAAGAAGTAGAGTTATACGCCATCTTATGGCTTTGGCTTTGTAGCGGCGCTGACCTTCCGCACTTCAGTGTCAAAGACAAGACCATCAAACTCTCACCCTAGATGAGTCTGCCGTGAGTGTAAGCAGCAGATCCCGCCAACTCTGCATTTGGGAGGAGTCCCCTGCGTAACTAACAAGATACCCGTGGGCGTCAAACTCAAGCAACCAGCAGGGTGGCGTCCGCGGGAGTTCAGGCCTGTTAAATACGGATTGTCGGCTAACTATGGACTTGCCCGTGTTGCGACACCCATTGCTACACCCTAACCATAACCGGGTTTGAGCCCGATGCAGGGCTATGAGCTTCAAAGGAATGGATAGCGGCGAGA
seq00003   GAGAGAAGGATAGCATAAGACTTGAGCAAGCATTGGCTGAGTGTGTATAACTCTCTTAATAGTTTTACAATCATCAGGTGAAAGTGTTTGACCCTGGATCCCTGTGTCTATTCCAGTGACCTTCTCGAGCCGGAGAAATTCCGGTACTCTGCTCTTCACACACGGATCCTAGCTGTGGAGAATACACACCCTCGCTGGTCTCCTCGCCTCGAGCAGGTCGTGAGGGTGAACGGCGTCCGGGCAATCTGCATTGTGCCCCTTCTTAAGGTTAAGTTTACAGACTCTATATGACTACCTTCAACATTAGGGAAGACCAACAGCAATCGTCTAATATAGTGCAGATAGTTCACTGTGACAGCGGGGGCAGGGGGATCAGTATAGAGCTGCCCGGCCTCGAGGGTATACGACCCGGGACTCTCGACTGATTTTCGTCGATTGCTATATCTGATTGTCGAAGACAAGGCCACTATGTTGTATTCCGGCCTAAAAAAACGAGGTAAATAGCCAGCCTTATTTTCTTCTTCGCTCCGAATGATACCAGAACAAGTGCCATACTAAAGCTCCGCAACGCCGGCCGATTCCGCGATGCCCTACTTTAAATTTATCTCGACGCGGGGGCTCTATCACCCTAGGGGGAGTGTCTTACCCGTTATGCTCGTCATGGGCCCTCGCGAAGCCGACACGGTACCAGGGTACGAACGTGCGGCCTGCTTCTTAATCAGAATCAAGCGCAACCTGCGAGTTGCACCATAGTAGGTTGCGGGCCATGAACGCGCGGATCCAGGATTAAACGCCTCGCGTGAAAGGCCTTAGCCACCAAACGAAAATAGAGTCTCGAGAAGCTATAATGCCTACGCACGAATGGTCCGGGCGGCAATTTGATGAGTGCTACACGACAGGGCAGAAACAGAGGTGGGTTTCACGATCGAGCGATGTGATTCTCAGCTGCGCCTCACTCATCGCCACGGTCTGCGGCTATCACAACCACTAAATGTGAATTGTACAGATGAATCACCGAATTAGCAGCCTAACTGAACTTCGAGGTGCGGATCGCGTTTTGTCGTATTGAAGTAACGTCAGGCGACAGATCGTAACGTGATACGCCGTCCCAATTTACGGATCGTCTCGCACCACACTTTCCCCTTCAAGCGGGATTTACGTGCAGCGCGAGCTTATAGGAAGCCCTGGATAAACTCAATTTGCGCTCAATGGACGATGGACCGTTACGATATACACCGCGGGGTACCCGCCAAGCATCATAAGCCTATTCTGGACGAGATGCGCGGGTACATGGAAGAAGACTAGCCAGCAACCTCTTAGATAAAACTTCATTTGACCAAACAAAGCTCGGTTGGCTGAAACAAAACTTAGAATATCGGTTTTTGCAAATCCTCCAAGCTAAACCTTGCTTTGGGGATAAAAAGTCCAAGCGATAATTATAAGCTGTGGATCATACGCAGTCTCACGCTAGACGCGCCCGACATATAGGACTCTCTCACTTATTCGGCAAACGATATCGAAACGTTCATGGCCATGTAAAATCGCAGCCATTTGATCTGCGCGCGTGCTACCGCCTATATAATTTGAATCACCATTCGAGGCAGTTAAGCATATGGTAATAGTTACGCTAACAGTTACCATGTCGAATATGCTGCTTATTCACCAAATGGCAGATAAACTGCTGTGCAAATTGCGTGACTGCATGCGCACGCATAGTATTTTACTGCCTGGCGAAGAATTATCCAACTCGGACTCAACATATCCACATATTCGGAGCTATCGCACTCCCGCCCACGTCGGGCGCATAGGTCCGATTATCCGGCATGCTAGAGGCGTGTGTCGACCTTCCCAGACAAGCTGGTCTATTACCCAAAACTACCGAGCGTGCTCATCATCAGTTCGAGACCACTATACGTGAAAAGAAGTAGAGTTATACGCCATCTTATGGCTTTGGCTTTGTAGCGGCGCTGACCTTCCGCACTTCAGTGTCAAAGACAAGACCATCAAACTCTCACCCTAGATGAGTCTGCCGTGAGTGTAAGCAGCAGATCCCGCCAACTCTGCATTTGGGAGGAGTCCCCTGCGTAACTAACAAGATACCCGTGGGCGTCAAACTCAAGCAACCAGCAGGGTGGCGTCCGCGGGAGTTCAGGCCTGTTAAATACGGATTGTCGGCTAACTATGGACTTGGCCGTGTTGCGACACCCATTGCTACACCCTAACCATAACCGGGTTTGAGCCCGATGCAGGGCTATGAGCTTCAAAGGAATGGATAGCGGCGAGA
seq00004   GAGAGAAGGATAGCATAAGACTTGAGCAAGCATTGGCTGAGTGTGTATAACTCTCTTAATAGTTTTACAATCATCAGGTGAAAGTGTTTGACCCTGGATCCCTGTGTCTATTCCAGTGACCTTCTCGAGCCGGAGAAATTCCGGTACTCTGCTCTTCACACACGGATCCTAGCTGTGGAGAATACACACCCTCGCTGGTCTCCTCGCCTCGAGCAGGTCGTGAGGGTGAACGGCGTCCGGGCAATCTGCATTGTGCCCCTTCTTAAGGTTAAGTTTACAGACTCTATATGACTACCTTCAACATTAGGGAAGACCAACAGCAATCGTCTAATATAGTGCAGATAGTTCATTGTGACAGCGGGGGCAGGGGGATCAGTATAGAGCTGCCCGGCCTCGAGGGTATACGACCCGGGACTCTCGACTGATTTTCGTCGATTGCTATATCTGATTGTCGAAGACAAGGCCACTATGTTGTATTCCGGCCTAAAAAAACGAGGTAAATAGCCAGCCTTATTTTCTTCTTCGCTCCGAATGATACCAGAACAAGTGCCATACTAAAGCTCCGCAACGCCGGCCGATTCCGCGATGCCCTACTTTAAATTTATCTCGACGCGGGGGCTCTATCACCCTAGGGGGAGTGTCTTACCCGTTATGCTCGTCATGGGCCCTCGCGAAGCCGACACGGTACCAGGGTACGAACGTGCGGCCTGCTTCTTAATCAGAATCAAGCGCAACCTGCGAGTTGCACCATAGTAGGTTGCGGGCCATGAACGCGCGGATCCAGGATTAAACGCCTCGCGTGAAAGGCCTTAGCCACCAAACGAAAATAGAGTCTCGAGAAGCTATAATGCCTACGCACGAATGGTCCGGGCGGCAATTTGATGAGTGCTACACGACAGGGCAGAAACAGAGGTGGGTTTCACGATCGAGCGATGTGATTCTCAGCTGCGCCTCACTCATCGCCACGGTCTGCGGCTATCACAACCACTAAATGTGAATTGTACAGATGAATCACCGAATTAGCAGCCTAACTGAACTTCGAGGTGCGGATCGCGTTTTGTCGTATTGAAGTAACGTCAGGCGACAGATCGTAACGTGATACGCCGTCCCAATTTACGCATCGTCTCGCACCACACTTTCCCCTTCAAGCGGGATTTACGTGCAGCGCGAGCTTATAGGAAGCCCTGGATAAACTCAATTTGCGCTCAATGGACGATGGACCGTTACGATATACACCGCGGGGTACCCGCCAAGCATCATAAGCCTATTCTGGACGAGATGCGCGGGTACATGGAAGAAGACTAGCCAGCAACCTCTTAGATAAAACTTCATTTGACCAAACAAAGCTCGGTTGGCTGAAACAAAACTTAGAATATCGGTTTTTGCAAATCCTCCAAGCTAAACCTTGCTTTGGGGATAAAAAGTCCAAGCGATAATTATAAGCTGTGGATCATACGCAGTCTCACGCTAGACGCGCCCGACATATAGGACTCTCTCACTTATTCGGCAAACGATATCGAAACGTTCATGGCCATGTAAAATCGCAGCCATTTGATCTGCGCGCGTGCTACCGCCTATATAATTTGAATCACCATTCGAGGCAGTTAGGCATATGGTAATAGTTACGCTAACAGTTACCATGTCGAATATGCTGCTTATTCACCAAATGGCAGATAAACTGCTGTGCAAATTGCGTGACTGCATGCGCACGCATAGTATTTTACTGCCTGGCGAAGAATTATCCAACTCGGACTCAACATATCCACATATTCGGAGCTATCGCACTCCCGCCCACGTCGGGCGCATAGGTCCGATTATCCGGCATGCTAGAGGCGTGTGTCGACCTTCCCAGACAAGCTGGTCTATTACCCAAAACTACCGAGCGTGCTCATCATCAGTTCGAGACCACTATACGTGAAAAGAAGTAGAGTTATACGCCATCTTATGGCTTTGGCTTTGTAGCGGCGCTGACCTTCCGCACTTCAGTGTCAAAGACAAGACCATCAAACTCTCACCCTAGATGAGTCTGCCGTGAGTGTAAGCAGCAGATCCCGCCAACTCTGCATTTGGGAGGAGTCCCCTGCGTAACTAACAAGATACCCGTGGGCGTCAAACTCAAGCAACCAGCAGGGTGGCGTCCGCGGGAGTTCAGGCCTGTTAAATACGGATTGTCGGCTAACTATGGACTTGCCCGTGTTGCGACACCCATTGCTACACCCTAACCATAACCGGGTTTGAGCCCGATGCAGGGCTATGAGCTTCAAAGGAATGGATAGCGGCGAGA
seq00005   GAGAGAAGGATAGCATAAGACTTGAGCAAGCATTGGCTGAGTGTGTATAACTCTCTTAATAGTTTTACAATCATCAGGTGAAAGTGTTTGACCCTGGATCCCTGTGTCTATTCCAGTGACCTTCTCGAGCCGGAGAAATTCCGGTACTCTGCTCTTCACACACGGATCCTAGCTGTGGAGAATACACACCCTCGCTGGTCTCCTCGCCTCGAGCAGGTCGTGAGGGTGAACGGCGTCCGGGCAATCTGCATTGTGCCCCTTCTTAAGGTTAAGTTTACAGACTCTATATGACTACCTTCAACATTAGGGAAGACCAACAGCAATCGTCTAATATAGTGCAGATAGTTCACTGTGACAGCGGGGGCAGGGGGATCAGTATAGAGCTGCCCGGCCTCGAGGGTATACGACCCGGGACTCTCGACTGATTTTCGTCGATTGCTATATCTGATTGTCGAAGACAAGGCCACTATGTTGTATTCCGGCCTAAAAAAACGAGGTAAATAGCCAGCCTTATTTTCTTCTTCGCTCCGAATGATACCAGAACAAGTGCCATACTAAAGCTCCGCAACGCCGGCCGATTCCGCGATGCCCTACTTTAAATTTATCTCGACGCGGGGGCTCTATCACCCTAGGGGGAGTGTCTTACCCGTTATGCTCGTCATGGGCCCTCGCGAAGCCGACACGGTACCAGGGTACGAACGTGCGGCCTGCTTCTTAATCAGAATCAAGCGCAACCTGCGAGTTGCACCATAGTAGGTTGCGGGCCATGAACGCGCGGATCCAGGATTAAACGCCTCGCGTGAAAGGCCTTAGCCACCAAACGAAAATAGAGTCTCGAGAAGCTATAATGCCTACGCACGAATGGTCCGGGCGGCAATTTGATGAGTGCTACACGACAGGGCAGAAACAGAGGTGGGTTTCACGATCGAGCGATGTGATTCTCAGCTGCGCCTCACTCATCGCCACGGTCTGCGGCTATCACAACCACTAAATGTGAATTGTACAGATGAATCACCGAATTAGCAGCCTAACTGAACTTCGAGGTGCGGATCGCGTTTTGTCGTATTGAAGTAACGTCAGGCGACAGATCGTAACGTGATACGCCGTCCCAATTTACGGATCGTCTCGCACCACACTTTCCCCTTCAAGCGGGATTTACGTGCAGCGCGAGCTTATAGGAAGCCCTGGATAAACTCAATTTGCGCTCAATGGACGATGGACCGTTACGATATACACCGCGGGGTACCCGCCAAGCATCATAAGCCTATTCTGGACGAGATGCGCGGGTACATGGAAGAAGACTAGCCAGCAACCTCTTAGATAAAACTTCATTTGACCAAACAAAGCTCGGTTGGCTGAAACAAAACTTAGAATATCGGTTTTTGCAAATCCTCCAAGCTAAACCTTGCTTTGGGGATAAAAAGTCCAAGCGATAATTATAAGCTGTGGATCATACGCAGTCTCACGCTAGGCGCGCCCGACATATAGGACTCTCTCACTTATTCGGCAAACGATATCGAAACGTTCATGGCCATGTAAAATCGCAGCCATTTGATCTGCGCGCGTGCTACCGCCTATATAATTTGAATCACCATTCGAGGCAGTTAAGCATATGGTAATAGTTACGCTAACAGTTACCATGTCGAATATGCTGCTTATTCACCAAATGGCAGATAAACTGCTGTGCAAATTGCGTGACTGCATGCGCACGCATAGTATTTTACTGCCTGGCGAAGAATTATCCAACTCGGACTCAACATATCCACATATTCGGAGCTATCGCACTCCCGCCCACGTCGGGCGCATAGGTCCGATTATCCGGCATGCTAGAGGCGTGTGTCGACCTTCCCAGACAAGCTGGTCTATTACCCAAAACTACCGAGCGTGCTCATCATCAGTTCGAGACCACTATACGTGAAAAGAAGTAGAGTTATACGCCATCTTATGGCTTTGGCTTTGTAGCGGCGCTGACCTTCCGCACTTCAGTGTCAAAGACAAGACCATCAAACTCTCACCCTAGATGAGTCTGCCGTGAGTGTAAGCAGCAGATCCCGCCAACTCTGCATTTGGGAGGAGTCCCCTGCGTAACTAACAAGATACCCGTGGGCGTCAAACTCAAGCAACCAGCAGGGTGGCGTCCGCGGGAGTTCAGGCCTGTTAAATACGGATTGTCGGCTAACTATGGACTTGGCCGTGTTGCGACACCCATTGCTACACCCTAACCATAACCGGGTTTGAGCCCGATGCAGGGCTATGAGCTTCAAAGGAATGGATAGCGGCGAGA
seq00006   GAGAGAAGGATAGCATAAGACTTGAGCAAGCATTGGCTGAGTGTGTATAACTCTCTTAATGGTTTTACAATCATCAGGTGAAAGTGTTTGACCCTGGATCCCTGTGTCTATTCCAGTGACCTTCTCGAGCCGGAGAAATTCCGGTACTCTGCTCTTCACACACGGATCCTAGCTGTGGAGAATACACACCCTCGCTGGTCTCCTCGCCTCGAGCAGGTCGTGAGGGTGAACGGCGTCCGGGCAATCTGCATTGTGCCCCTTCTTAAGGTTAAGTTTACAGACTCTATATGACTACCTTCAACATTAGGGAAGACCAACAGCAATCGTCTAATATAGTGCAGATAGTTCATTGTGACAGCGGGGGCAGGGGGATCAGTATAGAGCTGCCCGGCCTCGAGGGTATACGACCCGGGACTCTCGACTGATTTTCGTCGATTGCTATATCTGATTGTCGAAGACAAGGCCACTATGTTGTATTCCGGCCTAAAAAAACGAGGTAAATAGCCAGCCTTATTTTCTTCTTCGCTCCGAATGATACCAGAACAAGTGCCATACTAAAGCTCCGCAACGCCGGCCGATTCCGCGATGCCCTACTTTAAATTTATCTCGACGCGGGGGCTCTATCACCCTAGGGGGAGTGTCTTACCCGTTATGCTCGTCATGGGCCCTCGCGAAGCCGACACGGTACCAGGGTACGAACGTGCGGCCTGCTTCTTAATCAGAATCAAGCGCAACCTGCGAGTTGCACCATAGTAGGTTGCGGGCCATGAACGCGCGGATCCAGGATTAAACGCCTCGCGTGAAAGGCCTTAGCCACCAAACGAAAATAGAGTCTCGAGAAGCTATAATGCCTACGCACGAATGGTCCGGGCGGCAATTTGATGAGTGCTACACGACAGGGCAGAAACAGAGGTGGGTTTAACGATCGAGCGATGTGATTCTCAGCTGCGCCTCACTCATCGCCACGGTCTGCGGCTATCACAACCACTAAATGTGAATTGTACAGATGAATCACCGAATTAGCAGCCTAACTGAACTTCGAGGTGCGGATCGCGTTTTGTCGTATTGAAGTAACGTCAGGCGACAGATCGTAACGTGATACGCCGTCCCAATTTACGCATCGTCTCGCACCACACTTTCCCCTTCAAGCGGGATTTACGTGCAGCGCGAGCTTATAGGAAGCCCTGGATAAACTCAATTTGCGCTCAATGGACGATGGACCGTTACGATATACACCGCGGGGTACCCGCCAAGCATCATAAGCCTATTCTGGACGAGATGCGCGGGTACATGGAAGAAGACTAGCCAGCAACCTCTTAGATAAAACTTCATTTGACCAAACAAAGCTCGGTTGGCTGAAACAAAACTTAGAATATCGGTTTTTGCAAATCCTCCAAGCTAAACCTTGCTTTGGGGATAAAAAGTCCAAGCGATAATTATAAGCTGTGGATCATACGCAGTCTCACGCTAGACGCGCCCGACATATAGGACTCTCTCACTTATTCGGCAAACGATATCGAAACGTTCATGGCCATGTAAAATCGCAGCCATTTGATCTGCGCGCGTGCTACCGCCTATATAATTTGAATCACCATTCGAGGCAGTTAGGCATATGGTAATAGTTACGCTAACAGTTACCATGTCGAATATGCTGCTTATTCACCAAATGGCAGATAAACTGCTGTGCAAATTGCGTGACTGCATGCGCACGCATAGTATTTTACTGCCTGGCGAAGAATTATCCAACTCGGACTCAACATATCCACATATTCGGAGCTATCGCACTCCCGCCCACGTCGGGCGCATAGGTCCGATTATCCGGCATGCTAGAGGCGTGTGTCGACCTTCCCAGACAAGCTGGTCTATTACCCAAAACTACCGAGCGTGCTCATCATCAGTTCGAGACCACTATACGTGAAAAGAAGTAGAGTTATACGCCATCTTATGGCTTTGGCTTTGTAGCGGCGCTGACCTTCCGCACTTCAGTGTCAAAGACAAGACCATCAAACTCTCACCCTAGATGAGTCTGCCGTGAGTGTAAGCAGCAGATCCCGCCAACTCTGCATTTGGGAGGAGTCCCCTGCGTAACTAACAAGATACCCGTGGGCGTCAAACTCAAGCAACCAGCAGGGTGGCGTCCGCGGGAGTTCAGGCCTGTTAAATACGGATTGTCGGCTAACTATGGACTTGCCCGTGTTGCGACACCCATTGCTACACCCTAACCATAACCGGGTTTGAGCCCGATGCAGGGCTATGAGCTTCAAAGGAATGGATAGCGGCGAGA
seq00007   GAGAGAAGGATAGCATAAGACTTGAGCAAGCATTGGCTGAGTGTGTATAACTCTCTTAATAGTTTTACAATCATCAGGTGAAAGTGTTTGACCCTGGATCCCTGTGTCTATTCCAGTGACCTTCTCGAGCCGGAGAAATTCCGGTACTCTGCTCTTCACACACGGATCCTAGCTGTGGAGAATACACACCCTCGCTGGTCTCCTCGCCTCGAGCAGGTCGTGAGGGTGAACGGCGTCCGGGCAATCTGCATTGTGCCCCTTCTTAAGGTTAAGTTTACAGACTCTATATGACTACCTTCAACATTAGGGAAGACCAACAGCAATCGTCTAATATAGTGCAGATAGTTCACTGTGACAGCGGGGGCAGGGGGATCAGTATAGAGCTGCCCGGCCTCGAGGGTATACGACCCGGGACTCTCGACTGATTTTCGTCGATTGCTATATCTGATTGTCGAAGACAAGGCCACTATGTTGTATTCCGGCCTAAAAAAACGAGGTAAATAGCCAGCCTTATTTTCTTCTTCGCTCCGAATGATACCAGAACAAGTGCCATACTAAAGCTCCGCAACGCCGGCCGATTCCGCGATGCCCTACTTTAAATTTATCTCGACGCGGGGGCTCTATCACCCTAGGGGGAGTGTCTTACCCGTTATGCTCGTCATGGGCCCTCGCGAAGCCGACACGGTACCAGGGTACGAACGTGCGGCCTGCTTCTTAATCAGAATCAAGCGCAACCTGCGAGTTGCACCATAGTAGGTTGCGGGCCATGAACGCGCGGATCCAGGATTAAACGCCTCGCGTGAAAGGCCTTAGCCACCAAACGAAAATAGAGTCTCGAGAAGCTATAATGCCTACGCACGAATGGTCCGGGCGGCAATTTGATGAGTGCTACACGACAGGGCAGAAACAGAGGTGGGTTTCACGATCGAGCGATGTGATTCTCAGCTGCGCCTCACTCATCGCCACGGTCTGCGGCTATCACAACCACTAAATGTGAATTGTACAGATGAATCACCGAATTAGCAGCCTAACTGAACTTCGAGGTGCGGATCGCGTTTTGTCGTATTGAAGTAACGTCAGGCGACAGATCGTAACGTGATACGCCGTCCCAATTTACGGATCGTCTCGCACCACACTTTCCCCTTCAAGCGGGATTTACGTGCAGCGCGAGCTTATAGGAAGCCCTGGATAAACTCAATTTGCGCTCAATGGACGATGGACCGTTACGATATACACCGCGGGGTACCCGCCAAGCATCATAAGCCTATTCTGGACGAGATGCGCGGGTACATGGAAGAAGACTAGCCAGCAACCTCTTAGATAAAACTTCATTTGACCAAACAAAGCTCGGTTGGCTGAAACAAAACTTAGAATATCGGTTTTTGCAAATCCTCCAAGCTAAACCTTGCTTTGGGGATAAAAAGTCCAAGCGATAATTATAAGCTGTGGATCATACGCAGTCTCACGCTAGACGCGCCCGACATATAGGACTCTCTCACTTATTCGGCAAACGATATCGAAACGTTCATGGCCATGTAAAATCGCAGCCATTTGATCTGCGCGCGTGCTACCGCCTATATAATTTGAATCACCATTCGAGGCAGTTAAGCATATGGTAATAGTTACGCTAACAGTTACCATGTCGAATATGCTGCTTATTCACCAAATGGCAGATAAACTGCTGTGCAAATTGCGTGACTGCATGCGCACGCATAGTATTTTACTGCCTGGCGAAGAATTATCCAACTCGGACTCAACATATCCACATATTCGGAGCTATCGCACTCCCGCCCACGTCGGGCGCATAGGTCCGATTATCCGGCATGCTAGAGGCGTGTGTCGACCTTCCCAGACAAGCTGGTCTATTACCCAAAACTACCGAGCGTGCTCATCATCAGTTCGAGACCACTATACGTGAAAAGAAGTAGAGTTATACGCCATCTTATGGCTTTGGCTTTGTAGCGGCGCTGACCTTCCGCACTTCAGTGTCAAAGACAAGACCATCAAACTCTCACCCTAGATGAGTCTGCCGTGAGTGTAAGCAGCAGATCCCGCCAACTCTGCATTTGGGAGGAGTCCCCTGCGTAACTAACAAGATACCCGTGGGCGTCAAACTCAAGCAACCAGCAGGGTGGCGTCCGCGGGAGTTCAGGCCTGTTAAATACGGATTGTCGGCTAACTATGGACTTGGCCGTGTTGCGACACCCATTGCTACACCCTAACCATAACCGGGTTTGAGCCCGATGCAGGGCTATGAGCTTCAAAGGAATGGATAGCGGCGAGA
seq00008   GAGAGAAGGATAGCATAAGACTTGAGCAAGCATTGGCTGAGTGTGTATAACTCTCTTAATAGTTTTACAATCATCAGGTGAAAGTGTTTGACCCTGGATCCCTGTGTCTATTCCAGTGACCTTCTCGAGCCGGAGAAATTCCGGTACTCTGCTCTTCACACACGGATCCTAGCTGTGGAGAATACACACCCTCGCTGGTCTCCTCGCCTCGAGCAGGTCGTGAGGGTGAACGGCGTCCGGGCAATCTGCATTGTGCCCCTTCTTAAGGTTAAGTTTACAGACTCTATATGACTACCTTCAACATTAGGGAAGACCAACAGCAATCGTCTAATATAGTGCAGATAGTTCACTGTGACAGCGGGGGCAGGGGGATCAGTATAGAGCTGCCCGGCCTCGAGGGTATACGACCCGGGACTCTCGACTGATTTTCGTCGATTGCTATATCTGATTGTCGAAGACAAGGCCACTATGTTGTATTCCGGCCTAAAAAAACGAGGTAAATAGCCAGCCTTATTTTCTTCTTCGCTCCGAATGATACCAGAACAAGTGCCATACTAAAGCTCCGCAACGCCGGCCGATTCCGCGATGCCCTACTTTAAATTTATCTCGACGCGGGGGCTCTATCACCCTAGGGGGAGTGTCTTACCCGTTATGCTCGTCATGGGCCCTCGCGAAGCCGACACGGTACCAGGGTACGAACGTGCGGCCTGCTTCTTAATCAGAATCAAGCGCAACCTGCGAGTTGCACCATAGTAGGTTGCGGGCCATGAACGCGCGGATCCAGGATTAAACGCCTCGCGTGAAAGGCCTTAGCCACCAAACGAAAATAGAGTCTCGAGAAGCTATAATGCCTACGCACGAATGGTCCGGGCGGCAATTTGATGAGTGCTACACGACAGGGCAGAAACAGAGGTGGGTTTCACGATCGAGCGATGTGATTCTCAGCTGCGCCTCACTCATCGCCACGGTCTGCGGCTATCACAACCACTAAATGTGAATTGTACAGATGAATCACCGAATTAGCAGCCTAACTGAACTTCGAGGTGCGGATCGCGTTTTGTCGTATTGAAGTAACGTCAGGCGACAGATCGTAACGTGATACGCCGTCCCAATTTACGGATCGTCTCGCACCACACTTTCCCCTTCAAGCGGGATTTACGTGCAGCGCGAGCTTATAGGAAGCCCTGGATAAACTCAATTTGCGCTCAATGGACGATGGACCGTTACGATATACACCGCGGGGTACCCGCCAAGCATCATAAGCCTATTCTGGACGAGATGCGCGGGTACATGGAAGAAGACTAGCCAGCAACCTCTTAGATAAAACTTCATTTGACCAAACAAAGCTCGGTTGGCTGAAACAAAACTTAGAATATCGGTTTTTGCAAATCCTCCAAGCTAAACCTTGCTTTGGGGATAAAAAGTCCAAGCGATAATTATAAGCTGTGGATCATACGCAGTCTCACGCTAGACGCGCCCGACATATAGGACTCTCTCACTTATTCGGCAAACGATATCGAAACGTTCATGGCCATGTAAAATCGCAGCCATTTGATCTGCGCGCGTGCTACCGCCTATATAATTTGAATCACCATTCGAGGCAGTTAAGCATATGGTAATAGTTACGCTAACAGTTACCATGTCGAATATGCTGCTTATTCACCAAATGGCAGATAAACTGCTGTGCAAATTGCGTGACTGCATGCGCACGCATAGTATTTTACTGCCTGGCGAAGAATTATCCAACTCGGACTCAACATATCCACATATTCGGAGCTATCGCACTCCCGCCCACGTCGGGCGCATAGGTCCGATTATCCGGCATGCTAGAGGCGTGTGTCGACCTTCCCAGACAAGCTGGTCTATTACCCAAAACTACCGAGCGTGCTCATCATCAGTTCGAGACCACTATACGTGAAAAGAAGTAGAGTTATACGCCATCTTATGGCTTTGGCTTTGTAGCGGCGCTGACCTTCCGCACTTCAGTGTCAAAGACAAGACCATCAAACTCTCACCCTAGATGAGTCTGCCGTGAGTGTAAGCAGCAGATCCCGCCAACTCTGCATTTGGGAGGAGTCCCCTGCGTAACTAACAAGATACCCGTGGGCGTCAAACTCAAGCAACCAGCAGGGTGGCGTCCGCGGGAGTTCAGGCCTGTTAAATACGGATTGTCGGCTAACTATGGACTTGGCCGTGTTGCGACACCCATTGCTACACCCTAACCATAACCGGGTTTGTGCCCGATGCAGGGCTATGAGCTTCAAAGGAATGGATAGCGGCGAGA
seq00009   GAGAGAAGGATAGCATAAGACTTGAGCAAGCATTGGCTGAGTGTGTATAACTCTCTTAATAGTTTTACAATCATCAGGTGAAAGTGTTTGACCCTGGATCCCTGTGTCTATTCCAGTGACCTTCTCGAGCCGGAGAAATTCCGGTACTCTGCTCTTCACACACGGATCCTAGCTGTGGAGAATACACACCCTCGCTGGTCTCCTCGCCTCGAGCAGGTCGTGAGGGTGAACGGCGTCCGGGCAATCTGCATTGTGCCCCTTCTTAAGGTTAAGTTTACAGACTCTATATGACTACCTTCAACATTAGGGAAGACCAACAGCAATCGTCTAATATAGTGCAGATAGTTCACTGTGACAGCGGGGGCAGGGGGATCAGTATAGAGCTGCCCGGCCTCGAGGGTATACGACCCGGGACTCTCGACTGATTTTCGTCGATTGCTATATCTGATTGTCGAAGACAAGGCCACTATGTTGTATTCCGGCCTAAAAAAACGAGGTAAATAGCCAGCCTTATTTTCTTCTTCGCTCCGAATGATACCAGAACAAGTGCCATACTAAAGCTCCGCAACGCCGGCCGATTCCGCGATGCCCTACTTTAAATTTATCTCGACGCGGGGGCTCTATCACCCTAGGGGGAGTGTCTTACCCGTTATGCTCGTCATGGGCCCTCGCGAAGCCGACACGGTACCAGGGTACGAACGTGCGGCCTGCTTCTTAATCAGAATCAAGCGCAACCTGCGAGTTGCACCATAGTAGGTTGCGGGCCATGAACGCGCGGATCCAGGATTAAACGCCTCGCGTGAAAGGCCTTAGCCACCAAACGAAAATAGAGTCTCGAGAAGCTATAATGCCTACGCACGAATGGTCCGGGCGGCAATTTGATGAGTGCTACACGACAGGGCAGAAACAGAGGTGGGTTTCACGATCGAGCGATGTGATTCTCAGCTGCGCCTCACTCATCGCCACGGTCTGCGGCTATCACAACCACTAAATGTGAATTGTACAGATGAATCACCGAATTAGCAGCCTAACTGAACTTCGAGGTGCGGATCGCGTTTTGTCGTATTGAAGTAACGTCAGGCGACAGATCGTAACGTGATACGCCGTCCCAATTTACGGATCGTCTCGCACCACACTTTCCCCTTCAAGCGGGATTTACGTGCAGCGCGAGCTTATAGGAAGCCCTGGATAAACTCAATTTGCGCTCAATGGACGATGGACCGTTACGATATACACCGCGGGGTACCCGCCAAGCATCATAAGCCTATTCTGGACGAGATGCGCGGGTACATGGAAGAAGACTAGCCAGCAACCTCTTAGATAAAACTTCATTTGACCAAAAAAAGCTCGGTTGGCTGAAACAAAACTTAGAATATCGGTTTTTGCAAATCCTCCAAGCTAAACCTTGCTTTGGGGATAAAAAGTCCAAGCGATAATTATAAGCTGTGGATCATACGCAGTCTCACGCTAGACGCGCCCGACATATAGGACTCTCTCACTTATTCGGCAAACGATATCGAAACGTTCATGGCCATGTAAAATCGCAGCCATTTGATCTGCGCGCGTGCTACCGCCTATATAATTTGAATCACCATTCGAGGCAGTTAAGCATATGGTAATAGTTACGCTAACAGTTACCATGTCGAATATGCTGCTTATTCACCAAATGGCAGATAAACTGCTGTGCAAATTGCGTGACTGCATGCGCACGCATAGTATTTTACTGCCTGGCGAAGAATTATCCAACTCGGACTCAACATATCCACATATTCGGAGCTATCGCACTCCCGCCCACGTCGGGCGCATAGGTCCGATTATCCGGCATGCTAGAGGCGTGTGTCGACCTTCCCAGACAAGCTGGTCTATTACCCAAAACTACCGAGCGTGCTCATCATCAGTTCGAGACCACTATACGTGAAAAGAAGTAGAGTTATACGCCATCTTATGGCTTTGGCTTTGTAGCGGCGCTGACCTTCCGCACTTCAGTGTCAAAGACAAGACCATCAAACTCTCACCCTAGATGAGTCTGCCGTGAGTGTAAGCAGCAGATCCCGCCAACTCTGCATTTGGGAGGAGTCCCCTGCGTAACTAACAAGATACCCGTGGGCGTCAAACTCAAGCAACCAGCAGGGTGGCGTCCGCGGGAGTTCAGGCCTGTTAAATACGGATTGTCGGCTAACTATGGACTTGGCCGTGTTGCGACACCCATTGCTACACCCTAACCATAACCGGGTTTGTGCCCGATGCAGGGCTATGAGCTTCAAAGGAATGGATAGCGGCGAGA
seq00010   GAGAGAAGGATAGCATAAGACTTGAGCAAGCATTGGCTGAGTGTGTATAACTCTCTTAATGGTTTTACAATCATCAGGTGAAAGTGTTTGACCCTGGATCCCTGTGTCTATTCCAGTGACCTTCTCGAGCCGGAGAAATTCCGGTACTCTGCTCTTCACACACGGATCCTAGCTGTGGAGAATACACACCCTCGCTGGTCTCCTCGCCTCGAGCAGGTCGTGAGGGTGAACGGCGTCCGGGCAATCTGCATTGTGCCCCTTCTTAAGGTTAAGTTTACAGACTCTATATGACTACCTTCAACATTAGGGAAGACCAACAGCAATCGTCTAATATAGTGCAGATAGTTCACTGTGACAGCGGGGGCAGGGGGATCAGTATAGAGCTGCCCGGCCTCGAGGGTATACGACCCGGGACTCTCGACTGATTTTCGTCGATTGCTATATCTGATTGTCGAAGACAAGGCCACTATGTTGTATTCCGGCCTAAAAAAACGAGGTAAATAGCCAGCCTTATTTTCTTCTTCGCTCCGAATGATACCAGAACAAGTGCCATACTAAAGCTCCGCAACGCCGGCCGATTCCGCGATGCCCTACTTTAAATTTATCTCGACGCGGGGGCTCTATCACCCTAGGGGGAGTGTCTTACCCGTTATGCTCGTCATGGGCCCTCGCGAAGCCGACACGGTACCAGGGTACGAACGTGCGGCCTGCTTCTTAATCAGAATCAAGCGCAACCTGCGAGTTGCACCATAGTAGGTTGCGGGCCATGAACGCGCGGATCCAGGATTAAACGCCTCGCGTGAAAGGCCTTAGCCACCAAACGAAAATAGAGTCTCGAGAAGCTATAATGCCTACGCACGAATGGTCCGGGCGGCAATTTGATGAGTGCTACACGACAGGGCAGAAACAGAGGTGGGTTTCACGATCGAGCGATGTGATTCTCAGCTGCGCCTCACTCATCGCCACGGTCTGCGGCTATCACAACCACTAAATGTGAATTGTACAGATGAATCACCGAATTAGCAGCCTAACTGAACTTCGAGGTGCGGATCGCGTTTTGTCGTATTGAAGTAACGTCAGGCGACAGATCGTAACGTGATACGCCGTCCCAATTTACGGATCGTCTCGCACCACACTTTCCCCTTCAAGCGGGATTTACGTGCAGCGCGAGCTTATAGGAAGCCCTGGATAAACTCAATTTGCGCTCAATGGACGATGGACCGTTACGATATACACCGCGGGGTACCCGCCAAGCATCATAAGCCTATTCTGGACGAGATGCGCGGGTACATGGAAGAAGACTAGCCAGCAACCTCTTAGATAAAACTTCATTTGACCAAACAAAGCTCGGTTGGCTGAAACAAAACTTAGAATATCGGTTTTTGCAAATCCTCCAAGCTAAACCTTGCTTTGGGGATAAAAAGTCCAAGCGATAATTATAAGCTGTGGATCATACGCAGTCTCACGCTAGACGCGCCCGACATATAGGACTCTCTCACTTATTCGGCAAACGATATCGAAACGTTCATGGCCATGTAAAATCGCAGCCATTTGATCTGCGCGCGTGCTACCGCCTATATAATTTGAATCACCATTCGAGGCAGTTAAGCATATGGTAATAGTTACGCTAACAGTTACCATGTCGAATATGCTGCTTATTCACCAAATGGCAGATAAACTGCTGTGCAAATTGCGTGACTGCATGCGCACGCATAGTATTTTACTGCCTGGCGAAGAATTATCCAACTCGGACTCAACATATCCACATATTCGGAGCTATCGCACTCCCGCCCACGTCGGGCGCATAGGTCCGATTATCCGGCATGCTAGAGGCGTGTGTCGACCTTCCCAGACAAGCTGGTCTATTACCCAAAACTACCGAGCGTGCTCATCATCAGTTCGAGACCACTATACGTGAAAAGAAGTAGAGTTATACGCCATCTTATGGCTTTGGCTTTGTAGCGGCGCTGACCTTCCGCACTTCAGTGTCAAAGACAAGACCATCAAACTCTCACCCTAGATGAGTCTGCCGTGAGTGTAAGCAGCAGATCCCGCCAACTCTGCATTTGGGAGGAGTCCCCTGCGTAACTAACAAGATACCCGTGGGCGTCAAACTCAAGCAACCAGCAGGGTGGCGTCCGCGGGAGTTCAGGCCTGTTAAATACGGATTGTCGGCTAACTATGGACTTGGCCGTGTTGCGACACCCATTGCTACACCCTAACCATAACCGGGTTTGTGCCCGATGCAGGGCTATGAGCTTCAAAGGAATGGATAGCGGCGAGA
seq00011   GAGAGAAGGATAGCATAAGACTTGAGCAAGCATTGGCTGAGTGTGTATAACTCTCTTAATGGTTTTACAATCATCAGGTGAAAGTGTTTGACCCTGGATCCCTGTGTCTATTCCAGTGACCTTCTCGAGCCGGAGAAATTCCGGTACTCTGCTCTTCACACACGGATCCTAGCTGTGGAGAATACACACCCTCGCTGGTCTCCTCGCCTCGAGCAGGTCGTGAGGGTGAACGGCGTCCGGGCAATCTGCATTGTGCCCCTTCTTAAGGTTAAGTTTACAGACTCTATATGACTACCTTCAACATTAGGGAAGACCAACAGCAATCGTCTAATATAGTGCAGATAGTTCACTGTGACAGCGGGGGCAGGGGGATCAGTATAGAGCTGCCCGGCCTCGAGGGTATACGACCCGGGACTCTCGACTGATTTTCGTCGATTGCTATATCTGATTGTCGAAGACAAGGCCACTATGTTGTATTCCGGCCTAAAAAAACGAGGTAAATAGCCAGCCTTATTTTCTTCTTCGCTCCGAATGATACCAGAACAAGTGCCATACTAAAGCTCCGCAACGCCGGCCGATTCCGCGATGCCCTACTTTAAATTTATCTCGACGCGGGGGCTCTATCACCCTAGGGGGAGTGTCTTACCCGTTATGCTCGTCATGGGCCCTCGCGAAGCCGACACGGTACCAGGGTACGAACGTGCGGCCTGCTTCTTAATCAGAATCAAGCGCAACCTGCGAGTTGCACCATAGTAGGTTGCGGGCCATGAACGCGCGGATCCAGGATTAAACGCCTCGCGTGAAAGGCCTTAGCCACCAAACGAAAATAGAGTCTCGAGAAGCTATAATGCCTACGCACGAATGGTCCGGGCGGCAATTTGATGAGTGCTACACGACAGGGCAGAAACAGAGGTGGGTTTCACGATCGAGCGATGTGATTCTCAGCTGCGCCTCACTCATCGCCACGGTCTGCGGCTATCACAACCACTAAATGTGAATTGTACAGATGAATCACCGAATTAGCAGCCTAACTGAACTTCGAGGTGCGGATCGCGTTTTGTCGTATTGAAGTAACGTCAGGCGACAGATCGTAACGTGATACGCCGTCCCAATTTACGCATCGTCTCGCACCACACTTTCCCCTTCAAGCGGGATTTACGTGCAGCGCGAGCTTATAGGAAGCCCTGGATAAACTCAATTTGCGCTCAATGGACGATGGACCGTTACGATATACACCGCGGGGTACCCGCCAAGCATCATAAGCCTATTCTGGACGAGATGCGCGGGTACATGGAAGAAGACTAGCCAGCAACCTCTTAGATAAAACTTCATTTGACCAAACAAAGCTCGGTTGGCTGAAACAAAACTTAGAATATCGGTTTTTGCAAATCCTCCAAGCTAAACCTTGCTTTGGGGATAAAAAGTCCAAGCGATAATTATAAGCTGTGGATCATACGCAGTCTCACGCTAGACGCGCCCGACATATAGGACTCTCTCACTTATTCGGCAAACGATATCGAAACGTTCATGGCCATGTAAAATCGCAGCCATTTGATCTGCGCGCGTGCTACCGCCTATATAATTTGAATCACCATTCGAGGCAGTTAGGCATATGGTAATAGTTACGCTAACAGTTACCATGTCGAATATGCTGCTTATTCACCAAATGGCAGATAAACTGCTGTGCAAATTGCGTGACTGCATGCGCACGCATAGTATTTTACTGCCTGGCGAAGAATTATCCAACTCGGACTCAACATATCCACATATTCGGAGCTATCGCACTCCCGCCCACGTCGGGCGCATAGGTCCGATTATCCGGCATGCTAGAGGCGTGTGTCGACCTTCCCAGACAAGCTGGTCTATTACCCAAAACTACCGAGCGTGCTCATCATCAGTTCGAGACCACTATACGTGAAAAGAAGTAGAGTTATACGCCATCTTATGGCTTTGGCTTTGTAGCGGCGCTGACCTTCCGCACTTCAGTGTCAAAGACAAGACCATCAAACTCTCACCCTAGATGAGTCTGCCGTGAGTGTAAGCAGCAGATCCCGCCAACTCTGCATTTGGGAGGAGTCCCCTGCGTAACTAACAAGATACCCGTGGGCGTCAAACTCAAGCAACCAGCAGGGTGGCGTCCGCGGGAGTTCAGGCCTGTTAAATACGGATTGTCGGCTAACTATGGACTTGCCCGTGTTGCGACACCCATTGCTACACCCTAACCATAACCGGGTTTGAGCCCGATGCAGGGCTATGAGCTTCAAAGGAATGGATAGCGGCGAGA
seq00012   GAGAGAAGGATAGCATAAGACTTGAGCAAGCATTGGCTGAGTGTGTATAACTCTCTTAATGGTTTTACAATCATCAGGTGAAAGTGTTTGACCCTGGATCCCTGTGTCTATTCCAGTGACCTTCTCGAGCCGGAGAAATTCCGGTACTCTGCTCTTCACACACGGATCCTAGCTGTGGAGAATACACACCCTCGCTGGTCTCCTCGCCTCGAGCAGGTCGTGAGGGTGAACGGCGTCCGGGCAATCTGCATTGTGCCCCTTCTTAAGGTTAAGTTTACAGACTCTATATGACTACCTTCAACATTAGGGAAGACCAACAGCAATCGTCTAATATAGTGCAGATAGTTCACTGTGACAGCGGGGGCAGGGGGATCAGTATAGAGCTGCCCGGCCTCGAGGGTATACGACCCGGGACTCTCGACTGATTTTCGTCGATTGCTATATCTGATTGTCGAAGACAAGGCCACTATGTTGTATTCCGGCCTAAAAAAACGAGGTAAATAGCCAGCCTTATTTTCTTCTTCGCTCCGAATGATACCAGAACAAGTGCCATACTAAAGCTCCGCAACGCCGGCCGATTCCGCGATGCCCTACTTTAAATTTATCTCGACGCGGGGGCTCTATCACCCTAGGGGGAGTGTCTTACCCGTTATGCTCGTCATGGGCCCTCGCGAAGCCGACACGGTACCAGGGTACGAACGTGCGGCCTGCTTCTTAATCAGAATCAAGCGCAACCTGCGAGTTGCACCATAGTAGGTTGCGGGCCATGAACGCGCGGATCCAGGATTAAACGCCTCGCGTGAAAGGCCTTAGCCACCAAACGAAAATAGAGTCTCGAGAAGCTATAATGCCTACGCACGAATGGTCCGGACGGCAATTTGATGAGTGCTACACGACAGGGCAGAAACAGAGGTGGGTTTCACGATCGAGCGATGTGATTCTCAGCTGCGCCTCACTCATCGCCACGGTCTGCGGCTATCACAACCACTAAATGTGAATTGTACAGATGAATCACCGAATTAGCAGCCTAACTGAACTTCGAGGTGCGGATCGCGTTTTGTCGTATTGAAGTAACGTCAGGCGACAGATCGTAACGTGATACGCCGTCCCAATTTACGGATCGTCTCGCACCACACTTTCCCCTTCAAGCGGGATTTACGTGCAGCGCGAGCTTATAGGAAGCCCTGGATAAACTCAATTTGCGCTCAATGGACGATGGACCGTTACGATATACACCGCGGGGTACCCGCCAAGCATCATAAGCCTATTCTGGACGAGATGCGCGGGTACATGGAAGAAGACTAGCCAGCAACCTCTTAGATAAAACTTCATTTGACCAAACAAAGCTCGGTTGGCTGAAACAAAACTTAGAATATCGGTTTTTGCAAATCCTCCAAGCTAAACCTTGCTTTGGGGATAAAAAGTCCAAGCGATAATTATAAGCTGTGGATCATACGCAGTCTCACGCTAGACGCGCCCGACATATAGGACTCTCTCACTTATTCGGCAAACGATATCGAAACGTTCATGGCCATGTAAAATCGCAGCCATTTGATCTGCGCGCGTGCTACCGCCTATATAATTTGAATCACCATTCGAGGCAGTTAAGCATATGGTAATAGTTACGCTAACAGTTACCATGTCGAATATGCTGCTTATTCACCAAATGGCAGATAAACTGCTGTGCAAATTGCGTGACTGCATGCGCACGCATAGTATTTTACTGCCTGGCGAAGAATTATCCAACTCGGACTCAACATATCCACATATTCGGAGCTATCGCACTCCCGCCCACGTCGGGCGCATAGGTCCGATTATCCGGCATGCTAGAGGCGTGTGTCGACCTTCCCAGACAAGCTGGTCTATTACCCAAAACTACCGAGCGTGCTCATCATCAGTTCGAGACCACTATACGTGAAAAGAAGTAGAGTTATACGCCATCTTATGGCTTTGGCTTTGTAGCGGCGCTGACCTTCCGCACTTCAGTGTCAAAGACAAGACCATCAAACTCTCACCCTAGATGAGTCTGCCGTGAGTGTAAGCAGCAGATCCCGCCAACTCTGCATTTGGGAGGAGTCCCCTGCGTAACTAACAAGATACCCGTGGGCGTCAAACTCGAGCAACCAGCAGGGTGGCGTCCGCGGGAGTTCAGGCCTGTTAAATACGGATTGTCGGCTAACTATGGACTTGCCCGTGTTGCGACACCCATTGCTACACCCTAACCATAACCGGGTTTGAGCCCGATGCAGGGCTATGAGCTTCAAAGGAATGGATAGCGGCGAGA
seq00013   GAGAGAAGGATAGCATAAGACTTGAGCAAGCATTGGCTGAGTGTGTATAACTCTCTTAATAGTTTTACAATCATCAGGTGAAAGTGTTTGACCCTGGATCCCTGTGTCTATTCCAGTGACCTTCTCGAGCCGGAGAAATTCCGGTACTCTGCTCTTCACACACGGATCCTAGCTGTGGAGAATACACACCCTCGCTGGTCTCCTCGCCTCGAGCAGGTCGTGAGGGTGAACGGCGTCCGGGCAATCTGCATTGTGCCCCTTCTTAAGGTTAAGTTTACAGACTCTATATGACTACCTTCAACATTAGGGAAGACCAACAGCAATCGTCTAATATAGTGCAGATAGTTCACTGTGACAGCGGGGGCAGGGGGATCAGTATAGAGCTGCCCGGCCTCGAGGGTATACGACCCGGGACTCTCGACTGATTTTCGTCGATTGCTATATCTGATTGTCGAAGACAAGGCCACTATGTTGTATTCCGGCCTAAAAAAACGAGGTAAATAGCCAGCCTTATTTTCTTCTTCGCTCCGAATGATACCAGAACAAGTGCCATACTAAAGCTCCGCAACGCCGGCCGATTCCGCGATGCCCTACTTTAAATTTATCTCGACGCGGGGGCTCTATCACCCTAGGGGGAGTGTCTTACCCGTTATGCTCGTCATGGGCCCTCGCGAAGCCGACACGGTACCAGGGTACGAACGTGCGGCCTGCTTCTTAATCAGAATCAAGCGCAACCTGCGAGTTGCACCATAGTAGGTTGCGGGCCATGAACGCGCGGATCCAGGATTAAACGCCTCGCGTGAAAGGCCTTAGCCACCAAACGAAAATAGAGTCTCGAGAAGCTATAATGCCTACGCACGAATGGTCCGGGCGGCAATTTGATGAGTGCTACACGACAGGGCAGAAACAGAGGTGGGTTTCACGATCGAGCGATGTGATTCTCAGCTGCGCCTCACTCATCGCCACGGTCTGCGGCTATCACAACCACTAAATGTGAATTGTACAGATGAATCACCGAATTAGCAGCCTAACTGAACTTCGAGGTGCGGATCGCGTTTTGTCGTATTGAAGTAACGTCAGGCGACAGATCGTAACGTGATACGCCGTCCCAATTTACGGATCGTCTCGCACCACACTTTCCCCTTCAAGCGGGATTTACGTGCAGCGCGAGCTTATAGGAAGCCCTGGATAAACTCAATTTGCGCTCAATGGACGATGGACCGTTACGATATACACCGCGGGGTACCCGCCAAGCATCATAAGCCTATTCTGGACGAGATGCGCGGGTACATGGAAGAAGACTAGCCAGCAACCTCTTAGATAAAACTTCATTTGACCAAACAAAGCTCGGTTGGCTGAAACAAAACTTAGAATATCGGTTTTTGCAAATCCTCCAAGCTAAACCTTGCTTTGGGGATAAAAAGTCCAAGCGATAATTATAAGCTGTGGATCATACGCAGTCTCACGCTAGACGCGCCCGACATATAGGACTCTCTCACTTATTCGGCAAACGATATCGAAACGTTCATGGCCATGTAAAATCGCAGCCATTTGATCTGCGCGCGTGCTACCGCCTATATAATTTGAATCACCATTCGAGGCAGTTAAGCATATGGTAATAGTTACGCTAACAGTTACCATGTCGAATATGCTGCTTATTCACCAAATGGCAGATAAACTGCTGTGCAAATTGCGTGACTGCATGCGCACGCATAGTATTTTACTGCCTGGCGAAGAATTATCCAACTCGGACTCAACATATCCACATATTCGGAGCTATCGCACTCCCGCCCACGTCGGGCGCATAGGTCCGATTATCCGGCATGCTAGAGGCGTGTGTCGACCTTCCCAGACAAGCTGGTCTATTACCCAAAACTACCGAGCGTGCTCATCATCAGTTCGAGACCACTATACGTGAAAAGAAGTAGAGTTATACGCCATCTTATGGCTTTGGCTTTGTAGCGGCGCTGACCTTCCGCACTTCAGTGTCAAAGACAAGACCATCAAACTCTCACCCTAGATGAGTCTGCCGTGAGTGTAAGCAGCAGATCCCGCCAACTCTGCATTTGGGAGGAGTCCCCTGCGTAACTAACAAGATACCCGTGGGCGTCAAACTCAAGCAACCAGCAGGGTGGCGTCCGCGGGAGTTCAGGCCTGTTAAATACGGATTGTCGGCTAACTATGGACTTGGCCGTGTTGCGACACCCATTGCTACACCCTAACCATAACCGGGTTTGAGCCCGATGCAGGGCTATGAGCTTCAAAGGAATGGATAGCGGCGAGA
seq00014   GAGAGAAGGATAGCATAAGACTTGAGCAAGCATTGGCTGAGTGTGTATAACTCTCTTAATAGTTTTACAATCATCAGGTGAAAGTGTTTGACCCTGGATCCCTGTGTCTATTCCAGTGACCTTCTCGAGCCGGAGAAATTCCGGTACTCTGCTCTTCACACACGGATCCTAGCTGTGGAGAATACACACCCTCGCTGGTCTCCTCGCCTCGAGCAGGTCGTGAGGGTGAACGGCGTCCGGGCAATCTGCATTGTGCCCCTTCTTAAGGTTAAGTTTACAGACTCTATATGACTACCTTCAACATTAGGGAAGACCAACAGCAATCGTCTAATATAGTGCAGATAGTTCATTGTGACAGCGGGGGCAGGGGGATCAGTATAGAGCTGCCCGGCCTCGAGGGTATACGACCCGGGACTCTCGACTGATTTTCGTCGATTGCTATATCTGATTGTCGAAGACAAGGCCACTATGTTGTATTCCGGCCTAAAAAAACGAGGTAAATAGCCAGCCTTATTTTCTTCTTCGCTCCGAATGATACCAGAACAAGTGCCATACTAAAGCTCCGCAACGCCGGCCGATTCCGCGATGCCCTACTTTAAATTTATCTCGACGCGGGGGCTCTATCACCCTAGGGGGAGTGTCTTACCCGTTATGCTCGTCATGGGCCCTCGCGAAGCCGACACGGTACCAGGGTACGAACGTGCGGCCTGCTTCTTAATCAGAATCAAGCGCAACCTGCGAGTTGCACCATAGTAGGTTGCGGGCCATGAACGCGCGGATCCAGGATTAAACGCCTCGCGTGAAAGGCCTTAGCCACCAAACGAAAATAGAGTCTCGAGAAGCTATAATGCCTACGCACGAATGGTCCGGGCGGCAATTTGATGAGTGCTACACGACAGGGCAGAAACAGAGGTGGGTTTCACGATCGAGCGATGTGATTCTCAGCTGCGCCTCACTCATCGCCACGGTCTGCGGCTATCACAACCACTAAATGTGAATTGTACAGATGAATCACCGAATTAGCAGCCTAACTGAACTTCGAGGTGCGGATCGCGTTTTGTCGTATTGAAGTAACGTCAGGCGACAGATCGTAACGTGATACGCCGTCCCAATTTACGCATCGTCTCGCACCACACTTTCCCCTTCAAGCGGGATTTACGTGCAGCGCGAGCTTATAGGAAGCCCTGGATAAACTCAATTTGCGCTCAATGGACGATGGACCGTTACGATATACACCGCGGGGTACCCGCCAAGCATCATAAGCCTATTCTGGACGAGATGCGCGGGTACATGGAAGAAGACTAGCCAGCAACCTCTTAGATAAAACTTCATTTGACCAAACAAAGCTCGGTTGGCTGAAACAAAACTTAGAATATCGGTTTTTGCAAATCCTCCAAGCTAAACCTTGCTTTGGGGATAAAAAGTCCAAGCGATAATTATAAGCTGTGGATCATACGCAGTCTCACGCTAGACGCGCCCGACATATAGGACTCTCTCACTTATTCGGCAAACGATATCGAAACGTTCATGGCCATGTAAAATCGCAGCCATTTGATCTGCGCGCGTGCTACCGCCTATATAATTTGAATCACCATTCGAGGCAGTTAGGCATATGGTAATAGTTACGCTAACAGTTACCATGTCGAATATGCTGCTTATTCACCAAATGGCAGATAAACTGCTGTGCAAATTGCGTGACTGCATGCGCACGCATAGTATTTTACTGCCTGGCGAAGAATTATCCAACTCGGACTCAACATATCCACATATTCGGAGCTATCGCACTCCCGCCCACGTCGGGCGCATAGGTCCGATTATCCGGCATGCTAGAGGCGTGTGTCGACCTTCCCAGACAAGCTGGTCTATTACCCAAAACTACCGAGCGTGCTCATCATCAGTTCGAGACCACTATACGTGAAAAGAAGTAGAGTTATACGCCATCTTATGGCTTTGGCTTTGTAGCGGCGCTGACCTTCCGCACTTCAGTGTCAAAGACAAGACCATCAAACTCTCACCCTAGATGAGTCTGCCGTGAGTGTAAGCAGCAGATCCCGCCAACTCTGCATTTGGGAGGAGTCCCCTGCGTAACTAACAAGATACCCGTGGGCGTCAAACTCAAGCAACCAGCAGGGTGGCGTCCGCGGGAGTTCAGGCCTGTTAAATACGGATTGTCGGCTAACTATGGACTTGCCCGTGTTGCGACACCCATTGCTACACCCTAACCATAACCGGGTTTGAGCCCGATGCAGGGCTATGAGCTTCAAAGGAATGGATAGCGGCGAGA
seq00015   GAGAGAAGGATAGCATAAGACTTGAGCAAGCATTGGCTGAGTGTGTATAACTCTCTTAATGGTTTTACAATCATCAGGTGAAAGTGTTTGACCCTGGATCCCTGTGTCTATTCCAGTGACCTTCTCGAGCCGGAGAAATTCCGGTACTCTGCTCTTCACACACGGATCCTAGCTGTGGAGAATACACACCCTCGCTGGTCTCCTCGCCTCGAGCAGGTCGTGAGGGTGAACGGCGTCCGGGCAATCTGCATTGTGCCCCTTCTTAAGGTTAAGTTTACAGACTCTATATGACTACCTTCAACATTAGGGAAGACCAACAGCAATCGTCTAATATAGTGCAGATAGTTCACTGTGACAGCGGGGGCAGGGGGATCAGTATAGAGCTGCCCGGCCTCGAGGGTATACGACCCGGGACTCTCGACTGATTTTCGTCGATTGCTATATCTGATTGTCGAAGACAAGGCCACTATGTTGTATTCCGGCCTAAAAAAACGAGGTAAATAGCCAGCCTTATTTTCTTCTTCGCTCCGAATGATACCAGAACAAGTTCCATACTAAAGCTCCGCAACGCCGGCCGATTCCGCGATGCCCTACTTTAAATTTATCTCGACGCGGGGGCTCTATCACCCTAGGGGGAGTGTCTTACCCGTTATGCTCGTCATGGGCCCTCGCGAAGCCGACACGGTACCAGGGTACGAACGTGCGGCCTGCTTCTTAATCAGAATCAAGCGCAACCTGCGAGTTGCACCATAGTAGGTTGCGGGCCATGAACGCGCGGATCCAGGATTAAACGCCTCGCGTGAAAGGCCTTAGCCACCAAACGAAAATAGAGTCTCGAGAAGCTATAATGCCTACGCACGAATGGTCCGGGCGGCAATTTGATGAGTGCTACACGACAGGGCAGAAACAGAGGTGGGTTTCACGATCGAGCGATGTGATTCTCAGCTGCGCCTCACTCATCGCCACGGTCTGCGGCTATCACAACCACTAAATGTGAATTGTACAGATGAATCACCGAATTAGCAGCCTAACTGAACTTCGAGGTGCGGATCGCGTTTTGTCGTATTGAAGTAACGTCAGGCGACAGATCGTAACGTGATACGCCGTCCCAATTTACGCATCGTCTCGCACCACACTTTCCCCTTCAAGCGGGATTTACGTGCAGCGCGAGCTTATAGGAAGCCCTGGATAAACTCAATTTGCGCTCAATGGACGATGGACCGTTACGATATACACCGCGGGGTACCCGCCAAGCATCATAAGCCTATTCTGGACGAGATGCGCGGGTACATGGAAGAAGACTAGCCAGCAACCTCTTAGATAAAACTTCATTTGACCAAACAAAGCTCGGTTGGCTGAAACAAAACTTAGAATATCGGTTTTTGCAAATCCTCCAAGCTAAACCTTGCTTTGGGGATAAAAAGTCCAAGCGATAATTATAAGCTGTGGATCATACGCAGTCTCACGCTAGACGCGCCCGACATATAGGACTCTCTCACTTATTCGGCAAACGATATCGAAACGTTCATGGCCATGTAAAATCGCAGCCATTTGATCTGCGCGCGTGCTACCGCCTATATAATTTGAATCACCATTCGAGGCAGTTAAGCATATGGTAATAGTTACGCTAACAGTTACCATGTCGAATATGCTGCTTATTCACCAAATGGCAGATAAACTGCTGTGCAAATTGCGTGACTGCATGCGCACGCATAGTATTTTACTGCCTGGCGAAGAATTATCCAACTCGGACTCAACATATCCACATATTCGGAGCTATCGCACTCCCGCCCACGTCGGGCGCATAGGTCCGATTATCCGGCATGCTAGAGGCGTGTGTCGACCTTCCCAGACAAGCTGGTCTATTACCCAAAACTACCGAGCGTGCTCATCATCAGTTCGAGACCACTATACGTGAAAAGAAGTAGAGTTATACGCCATCTTATGGCTTTGGCTTTGTAGCGGCGCTGACCTTCCGCACTTCAGTGTCAAAGACAAGACCATCAAACTCTCACCCTAGATGAGTCTGCCGTGAGTGTAAGCAGCAGATCCCGCCAACTCTGCATTTGGGAGGAGTCCCCTGCGTAACTAACAAGATACCCGTGGGCGTCAAACTCAAGCAACCAGCAGGGTGGCGTCCGCGGGAGTTCAGGCCTGTTAAATACGGATTGTCGGCTAACTATGGACTTGGCCGTGTTGCGACACCCATTGCTACACCCTAACCATAACCGGGTTTGAGCCCGATGCAGGGCTATGAGCTTCAAAGGAATGGATAGCGGCGAGA
seq00016   GAGAGAAGGATAGCATAAGACTTGAGCAAGCATTGGCTGAGTGTGTATAACTCTCTTAATGGTTTTACAATCATCAGGTGAAAGTGTTTGACCCTGGATCCCTGTGTCTATTCCAGTGACCTTCTCGAGCCGGAGAAATTCCGGTACTCTGCTCTTCACACACGGATCCTAGCTGTGGAGAATACACACCCTCGCTGGTCTCCTCGCCTCGAGCAGGTCGTGAGGGTGAACGGCGTCCGGGCAATCTGCATTGTGCCCCTTCTTAAGGTTAAGTTTACAGACTCTATATGACTACCTTCAACATTAGGGAAGACCAACAGCAATCGTCTAATATAGTGCAGATAGTTCATTGTGACAGCGGGGGCAGGGGGATCAGTATAGAGCTGCCCGGCCTCGAGGGTATACGACCCGGGACTCTCGACTGATTTTCGTCGATTGCTATATCTGATTGTCGAAGACAAGGCCACTATGTTGTATTCCGGCCTAAAAAAACGAGGTAAATAGCCAGCCTTATTTTCTTCTTCGCTCCGAATGATACCAGAACAAGTGCCATACTAAAGCTCCGCAACGCCGGCCGATTCCGCGATGCCCTACTTTAAATTTATCTCGACGCGGGGGCTCTATCACCCTAGGGGGAGTGTCTTACCCGTTATGCTCGTCATGGGCCCTCGCGAAGCCGACACGGTACCAGGGTACGAACGTGCGGCCTGCTTCTTAATCAGAATCAAGCGCAACCTGCGAGTTGCACCATAGTAGGTTGCGGGCCATGAACGCGCGGATCCAGGATTAAACGCCTCGCGTGAAAGGCCTTAGCCACCAAACGAAAATAGAGTCTCGAGAAGCTATAATGCCTACGCACGAATGGTCCGGGCGGCAATTTGATGAGTGCTACACGACAGGGCAGAAACAGAGGTGGGTTTAACGATCGAGCGATGTGATTCTCAGCTGCGCCTCACTCATCGCCACGGTCTGCGGCTATCACAACCACTAAATGTGAATTGTACAGATGAATCACCGAATTAGCAGCCTAACTGAACTTCGAGGTGCGGATCGCGTTTTGTCGTATTGAAGTAACGTCAGGCGACAGATCGTAACGTGATACGCCGTCCCAATTTACGCATCGTCTCGCACCACACTTTCCCCTTCAAGCGGGATTTACGTGCAGCGCGAGCTTATAGGAAGCCCTGGATAAACTCAATTTGCGCTCAATGGACGATGGACCGTTACGATATACACCGCGGGGTACCCGCCAAGCATCATAAGCCTATTCTGGACGAGATGCGCGGGTACATGGAAGAAGACTAGCCAGCAACCTCTTAGATAAAACTTCATTTGACCAAACAAAGCTCGGTTGGCTGAAACAAAACTTAGAATATCGGTTTTTGCAAATCCTCCAAGCTAAACCTTGCTTTGGGGATAAAAAGTCCAAGCGATAATTATAAGCTGTGGATCATACGCAGTCTCACGCTAGACGCGCCCGACATATAGGACTCTCTCACTTATTCGGCAAACGATATCGAAACGTTCATGGCCATGTAAAATCGCAGCCATTTGATCTGCGCGCGTGCTACCGCCTATATAATTTGAATCACCATTCGAGGCAGTTAGGCATATGGTAATAGTTACGCTAACAGTTACCATGTCGAATATGCTGCTTATTCACCAAATGGCAGATAAACTGCTGTGCAAATTGCGTGACTGCATGCGCACGCATAGTATTTTACTGCCTGGCGAAGAATTATCCAACTCGGACTCAACATATCCACATATTCGGAGCTATCGCACTCCCGCCCACGTCGGGCGCATAGGTCCGATTATCCGGCATGCTAGAGGCGTGTGTCGACCTTCCCAGACAAGCTGGTCTATTACCCAAAACTACCGAGCGTGCTCATCATCAGTTCGAGACCACTATACGTGAAAAGAAGTAGAGTTATACGCCATCTTATGGCTTTGGCTTTGTAGCGGCGCTGACCTTCCGCACTTCAGTGTCAAAGACAAGACCATCAAACTCTCACCCTAGATGAGTCTGCCGTGAGTGTAAGCAGCAGATCCCGCCAACTCTGCATTTGGGAGGAGTCCCCTGCGTAACTAACAAGATACCCGTGGGCGTCAAACTCAAGCAACCAGCAGGGTGGCGTCCGCGGGAGTTCAGGCCTGTTAAATACGGATTGTCGGCTAACTATGGACTTGCCCGTGTTGCGACACCCATTGCTACACCCTAACCATAACCGGGTTTGAGCCCGATGCAGGGCTATGAGCTTCAAAGGAATGGATAGCGGCGAGA
seq00017   GAGAGAAGGATAGCATAAGACTTGAGCAAGCATTGGCTGAGTGTGTATAACTCTCTTAATGGTTTTACAATCATCAGGTGAAAGTGTTTGACCCTGGATCCCTGTGTCTATTCCAGTGACCTTCTCGAGCCGGAGAAATTCCGGTACTCTGCTCTTCACACACGGATCCTAGCTGTGGAGAATACACACCCTCGCTGGTCTCCTCGCCTCGAGCAGGTCGTGAGGGTGAACGGCGTCCGGGCAATCTGCATTGTGCCCCTTCTTAAGGTTAAGTTTACAGACTCTATATGACTACCTTCAACATTAGGGAAGACCAACAGCAATCGTCTAATATAGTGCAGATAGTTCACTGTGACAGCGGGGGCAGGGGGATCAGTATAGAGCTGCCCGGCCTCGAGGGTATACGACCCGGGACTCTCGACTGATTTTCGTCGATTGCTATATCTGATTGTCGAAGACAAGGCCACTATGTTGTATTCCGGCCTAAAAAAACGAGGTAAATAGCCAGCCTTATTTTCTTCTTCGCTCCGAATGATACCAGAACAAGTGCCATACTAAAGCTCCGCAACGCCGGCCGATTCCGCGATGCCCTACTTTAAATTTATCTCGACGCGGGGGCTCTATCACCCTAGGGGGAGTGTCTTACCCGTTATGCTCGTCATGGGCCCTCGCGAAGCCGACACGGTACCAGGGTACGAACGTGCGGCCTGCTTCTTAATCAGAATCAAGCGCAACCTGCGAGTTGCACCATAGTAGGTTGCGGGCCATGAACGCGCGGATCCAGGATTAAACGCCTCGCGTGAAAGGCCTTAGCCACCAAACGAAAATAGAGTCTCGAGAAGCTATAATGCCTACGCACGAATGGTCCGGGCGGCAATTTGATGAGTGCTACACGACAGGGCAGAAACAGAGGTGGGTTTCACGATCGAGCGATGTGATTCTCAGCTGCGCCTCACTCATCGCCACGGTCTGCGGCTATCACAACCACTAAATGTGAATTGTACAGATGAATCACCGAATTAGCAGCCTAACTGAACTTCGAGGTGCGGATCGCGTTTTGTCGTATTGAAGTAACGTCAGGCGACAGATCGTAACGTGATACGCCGTCCCAATTTACGCATCGTCTCGCACCACACTTTCCCCTTCAAGCGGGATTTACGTGCAGCGCGAGCTTATAGGAAGCCCTGGATAAACTCAATTTGCGCTCAATGGACGATGGACCGTTACGATATACACCGCGGGGTACCCGCCAAGCATCATAAGCCTATTCTGGACGAGATGCGCGGGTACATGGAAGAAGACTAGCCAGCAACCTCTTAGATAAAACTTCATTTGACCAAACAAAGCTCGGTTGGCTGAAACAAAACTTAGAATATCGGTTTTTGCAAATCCTCCAAGCTAAACCTTGCTTTGGGGATAAAAAGTCCAAGCGATAATTATAAGCTGTGGATCAAACGCAGTCTCACGCTAGACGCGCCCGACATATAGGACTCTCTCACTTATTCGGCAAACGATATCGAAACGTTCATGGCCATGTAAAATCGCAGCCATTTGATCTGCGCGCGTGCTACCGCCTATATAATTTGAATCACCATTCGAGGCAGTTAAGCATATGGTAATAGTTACGCTAACAGTTACCATGTCGAATATGCTGCTTATTCACCAAATGGCAGATAAACTGCTGTGCAAATTGCGTGACTGCATGCGCACGCATAGTATTTTACTGCCTGGCGAAGAATTATCCAACTCGGACTCAACATATCCACATATTCGGAGCTATCGCACTCCCGCCCACGTCGGGCGCATAGGTCCGATTATCCGGCATGCTAGAGGCGTGTGTCGACCTTCCCAGACAAGCTGGTCTATTACCCAAAACTACCGAGCGTGCTCATCATCAGTTCGAGACCACTATACGTGAAAAGAAGTAGAGTTATACGCCATCTTATGGCTTTGGCTTTGTAGCGGCGCTGACCTTCCGCACTTCAGTGTCAAAGACAAGACCATCAAACTCTCACCCTAGATGAGTCTGCCGTGAGTGTAAGCAGCAGATCCCGCCAACTCTGCATTTGGGAGGAGTCCCCTGCGTAACTAACAAGATACCCGTGGGCGTCAAACTCAAGCAACCAGCAGGGTGGCGTCCGCGGGAGTTCAGGCCTGTTAAATACGGATTGTCGGCTAACTATGGACTTGCCCGTGTTGCGACACCCATTGCTACACCCTAACCATAACCGGGTTTGAGCCCGATGCAGGGCTATGAGCTTCAAAGGAATGGATAGCGGCGAGA
seq00018   GAGAGAAGGATAGCATAAGACTTGAGCAAGCATTGGCTGAGTGTGTATAACTCTCTTAATAGTTTTACAATCATCAGGTGAAAGTGTTTGACCCTGGATCCCTGTGTCTATTCCAGTGACCTTCTCGAGCCGGAGAAATTCCGGTACTCTGCTCTTCACACACGGATCCTAGCTGTGGAGAATACACACCCTCGCTGGTCTCCTCGCCTCGAGCAGGTCGTGAGGGTGAACGGCGTCCGGGCAATCTGCATTGTGCCCCTTCTTAAGGTTAAGTTTACAGACTCTATATGACTACCTTCAACATTAGGGAAGACCAACAGCAATCGTCTAATATAGTGCAGATAGTTCACTGTGACAGCGGGGGCAGGGGGATCAGTATAGAGCTGCCCGGCCTCGAGGGTATACGACCCGGGACTCTCGACTGATTTTCGTCGATTGCTATATCTGATTGTCGAAGACAAGGCCACTATGTTGTATTCCGGCCTAAAAAAACGAGGTAAATAGCCAGCCTTATTTTCTTCTTCGCTCCGAATGATACCAGAACAAGTGCCATACTAAAGCTCCGCAACGCCGGCCGATTCCGCGATGCCCTACTTTAAATTTATCTCGACGCGGGGGCTCTATCACCCTAGGGGGAGTGTCTTACCCGTTATGCTCGTCATGGGCCCTCGCGAAGCCGACACGGTACCAGGGTACGAACGTGCGGCCTGCTTCTTAATCAGAATCAAGCGCAACCTGCGAGTTGCACCATAGTAGGTTGCGGGCCATGAACGCGCGGATCCAGGATTAAACGCCTCGCGTGAAAGGCCTTAGCCACCAAACGAAAATAGAGTCTCGAGAAGCTATAATGCCTACGCACGAATGGTCCGGGCGGCAATTTGATGAGTGCTACACGACAGGGCAGAAACAGAGGTGGGTTTCACGATCGAGCGATGTGATTCTCAGCTGCGCCTCACTCATCGCCACGGTCTGCGGCTATCACAACCACTAAATGTGAATTGTACAGATGAATCACCGAATTAGCAGCCTAACTGAACTTCGAGGTGCGGATCGCGTTTTGTCGTATTGAAGTAACGTCAGGCGACAGATCGTAACGTGATACGCCGTCCCAATTTACGGATCGTCTCGCACCACACTTTCCCCTTCAAGCGGGATTTACGTGCAGCGCGAGCTTATAGGAAGCCCTGGATAAACTCAATTTGCGCTCAATGGACGATGGACCGTTACGATATACACCGCGGGGTACCCGCCAAGCATCATAAGCCTATTCTGGACGAGATGCGCGGGTACATGGAAGAAGACTAGCCAGCAACCTCTTAGATAAAACTTCATTTGACCAAACAAAGCTCGGTTGGCTGAAACAAAACTTAGAATATCGGTTTTTGCAAATCCTCCAAGCTAAACCTTGCTTTGGGGATAAAAAGTCCAAGCGATAATTATAAGCTGTGGATCATACGCAGTCTCACGCTAGACGCGCCCGACATATAGGACTCTCTCACTTATTCGGCAAACGATATCGAAACGTTCATGGCCATGTAAAATCGCAGCCATTTGATCTGCGCGCGTGCTACCGCCTATATAATTTGAATCACCATTCGAGGCAGTTAAGCATATGGTAATAGTTACGCTAACAGTTACCATGTCGAATATGCTGCTTATTCACCAAATGGCAGATAAACTGCTGTGCAAATTGCGTGACTGCATGCGCACGCATAGTATTTTACTGCCTGGCGAAGAATTATCCAACTCGGACTCAACATATCCACATATTCGGAGCTATCGCACTCCCGCCCACGTCGGGCGCATAGGTCCGATTATCCGGCATGCTAGAGGCGTGTGTCGACCTTCCCAGACAAGCTGGTCTATTACCCAAAACTACCGAGCGTGCTCATCATCAGTTCGAGACCACTATACGTGAAAAGAAGTAGAGTTATACGCCATCTTATGGCTTTGGCTTTGTAGCGGCGCTGACCTTCCGCACTTCAGTGTCAAAGACAAGACCATCAAACTCTCACCCTAGATGAGTCTGCCGTGAGTGTAAGCAGCAGATCCCGCCAACTCTGCATTTGGGAGGAGTCCCCTGCGTAACTAACAAGATACCCGTGGGCGTCAAACTCAAGCAACCAGCAGGGTGGCGTCCGCGGGAGTTCAGGCCTGTTAAATACGGATTGTCGGCTAACTATGGACTTGGCCGTGTTGCGACACCCATTGCTACACCCTAACCATAACCGGGTTTGAGCCCGATGCAGGGCTATGAGCTTCAAAGGAATGGATAGCGGCGAGA
seq00019   GAGAGAAGGATAGCATAAGACTTGAGCAAGCATTGGCTGAGTGTGTATAACTCTCTTAATAGTTTTACAATCATCAGGTGAAAGTGTTTGACCCTGGATCCCTGTGTCTATTCCAGTGACCTTCTCGAGCCGGAGAAATTCCGGTACTCTGCTCTTCACACACGGATCCTAGCTGTGGAGAATACACACCCTCGCTGGTCTCCTCGCCTCGAGCAGGTCGTGAGGGTGAACGGCGTCCGGGCAATCTGCATTGTGCCCCTTCTTAAGGTTAAGTTTACAGACTCTATATGACTACCTTCAACATTAGGGAAGACCAACAGCAATCGTCTAATATAGTGCAGATAGTTCACTGTGACAGCGGGGGCAGGGGGATCAGTATAGAGCTGCCCGGCCTCGAGGGTATACGACCCGGGACTCTCGACTGATTTTCGTCGATTGCTATATCTGATTGTCGAAGACAAGGCCACTATGTTGTATTCCGGCCTAAAAAAACGAGGTAAATAGCCAGCCTTATTTTCTTCTTCGCTCCGAATGATACCAGAACAAGTGCCATACTAAAGCTCCGCAACGCCGGCCGATTCCGCGATGCCCTACTTTAAATTTATCTCGACGCGGGGGCTCTATCACCCTAGGGGGAGTGTCTTACCCGTTATGCTCGTCATGGGCCCTCGCGAAGCCGACACGGTACCAGGGTACGAACGTGCGGCCTGCTTCTTAATCAGAATCAAGCGCAACCTGCGAGTTGCACCATAGTAGGTTGCGGGCCATGAACGCGCGGATCCAGGATTAAACGCCTCGCGTGAAAGGCCTTAGCCACCAAACGAAAATAGAGTCTCGAGAAGCTATAATGCCTACGCACGAATGGTCCGGGCGGCAATTTGATGAGTGCTACACGACAGGGCAGAAACAGAGGTGGGTTTCACGATCGAGCGATGTGATTCTCAGCTGCGCCTCACTCATCGCCACGGTCTGCGGCTATCACAACCACTAAATGTGAATTGTACAGATGAATCACCGAATTAGCAGCCTAACTGAACTTCGAGGTGCGGATCGCGTTTTGTCGTATTGAAGTAACGTCAGGCGACAGATCGTAACGTGATACGCCGTCCCAATTTACGGATCGTCTCGCACCACACTTTCCCCTTCAAGCGGGATTTACGTGCAGCGCGAGCTTATAGGAAGCCCTGGATAAACTCAATTTGCGCTCAATGGACGATGGACCGTTACGATATACACCGCGGGGTACCCGCCAAGCATCATAAGCCTATTCTGGACGAGATGCGCGGGTACATGGAAGAAGACTAGCCAGCAACCTCTTAGATAAAACTTCATTTGACCAAACAAAGCTCGGTTGGCTGAAACAAAACTTAGAATATCGGTTTTTGCAAATCCTCCAAGCTAAACCTTGCTTTGGGGATAAAAAGTCCAAGCGATAATTATAAGCTGTGGATCATACGCAGTCTCACGCTAGGCGCGCCCGACATATAGGACTCTCTCACTTATTCGGCAAACGATATCGAAACGTTCATGGCCATGTAAAATCGCAGCCATTTGATCTGCGCGCGTGCTACCGCCTATATAATTTGAATCACCATTCGAGGCAGTTAAGCATATGGTAATAGTTACGCTAACAGTTACCATGTCGAATATGCTGCTTATTCACCAAATGGCAGATAAACTGCTGTGCAAATTGCGTGACTGCATGCGCACGCATAGTATTTTACTGCCTGGCGAAGAATTATCCAACTCGGACTCAACATATCCACATATTCGGAGCTATCGCACTCCCGCCCACGTCGGGCGCATAGGTCCGATTATCCGGCATGCTAGAGGCGTGTGTCGACCTTCCCAGACAAGCTGGTCTATTACCCAAAACTACCGAGCGTGCTCATCATCAGTTCGAGACCACTATACGTGAAAAGAAGTAGAGTTATACGCCATCTTATGGCTTTGGCTTTGTAGCGGCGCTGACCTTCCGCACTTCAGTGTCAAAGACAAGACCATCAAACTCTCACCCTAGATGAGTCTGCCGTGAGTGTAAGCAGCAGATCCCGCCAACTCTGCATTTGGGAGGAGTCCCCTGCGTAACTAACAAGATACCCGTGGGCGTCAAACTCAAGCAACCAGCAGGGTGGCGTCCGCGGGAGTTCAGGCCTGTTAAATACGGATTGTCGGCTAACTATGGACTTGGCCGTGTTGCGACACCCATTGCTACACCCTAACCATAACCGGGTTTGAGCCCGATGCAGGGCTATGAGCTTCAAAGGAATGGATAGCGGCGAGA
seq00020   GAGAGAAGGATAGCATAAGACTTGAGCAAGCATTGGCTGAGTGTGTATAACTCTCTTAATGGTTTTACAATCATCAGGTGAAAGTGTTTGACCCTGGATCCCTGTGTCTATTCCAGTGACCTTCTCGAGCCGGAGAAATTCCGGTACTCTGCTCTTCACACACGGATCCTAGCTGTGGAGAATACACACCCTCGCTGGTCTCCTCGCCTCGAGCAGGTCGTGAGGGTGAACGGCGTCCGGGCAATCTGCATTGTGCCCCTTCTTAAGGTTAAGTTTACAGACTCTATATGACTACCTTCAACATTAGGGAAGACCAACAGCAATCGTCTAATATAGTGCAGATAGTTCACTGTGACAGCGGGGGCAGGGGGATCAGTATAGAGCTGCCCGGCCTCGAGGGTATACGACCCGGGACTCTCGACTGATTTTCGTCGATTGCTATATCTGATTGTCGAAGACAAGGCCACTATGTTGTATTCCGGCCTAAAAAAACGAGGTAAATAGCCAGCCTTATTTTCTTCTTCGCTCCGAATGATACCAGAACAAGTGCCATACTAAAGCTCCGCAACGCCGGCCGATTCCGCGATGCCCTACTTTAAATTTATCTCGACGCGGGGGCTCTATCACCCTAGGGGGAGTGTCTTACCCGTTATGCTCGTCATGGGCCCTCGCGAAGCCGACACGGTACCAGGGTACGAACGTGCGGCCTGCTTCTTAATCAGAATCAAGCGCAACCTGCGAGTTGCACCATAGTAGGTTGCGGGCCATGAACGCGCGGATCCAGGATTAAACGCCTCGCGTGAAAGGCCTTAGCCACCAAACGAAAATAGAGTCTCGAGAAGCTATAATGCCTACGCACGAATGGTCCGGGCGGCAATTTGATGAGTGCTACACGACAGGGCAGAAACAGAGGTGGGTTTCACGATCGAGCGATGTGATTCTCAGCTGCGCCTCACTCATCGCCACGGTCTGCGGCTATCACAACCACTAAATGTGAATTGTACAGATGAATCACCGAATTAGCAGCCTAACTGAACTTCGAGGTGCGGATCGCGTTTTGTCGTATTGAAGTAACGTCAGGCGACAGATCGTAACGTGATACGCCGTCCCAATTTACGGATCGTCTCGCACCACACTTTCCCCTTCAAGCGGGATTTACGTGCAGCGCGAGCTTATAGGAAGCCCTGGATAAACTCAATTTGCGCTCAATGGACGATGGACCGTTACGATATACACCGCGGGGTACCCGCCAAGCATCATAAGCCTATTCTGGACGAGATGCGCGGGTACATGGAAGAAGACTAGCCAGCAACCTCTTAGATAAAACTTCATTTGACCAAACAAAGCTCGGTTGGCTGAAACAAAACTTAGAATATCGGTTTTTGCAAATCCTCCAAGCTAAACCTTGCTTTGGGGATAAAAAGTCCAAGCGATAATTATAAGCTGTGGATCATACGCAGTCTCACGCTAGACGCGCCCGACATATAGGACTCTCTCACTTATTCGGCAAACGATATCGAAACGTTCATGGCCATGTAAAATCGCAGCCATTTGATCTGCGCGCGTGCTACCGCCTATATAATTTGAATCACCATTCGAGGCAGTTAAGCATATGGTAATAGTTACGCTAACAGTTACCATGTCGAATATGCTGCTTATTCACCAAATGGCAGATAAACTGCTGTGCAAATTGCGTGACTGCATGCGCACGCATAGTATTTTACTGCCTGGCGAAGAATTATCCAACTCGGACTCAACATATCCACATATTCGGAGCTATCGCACTCCCGCCCACGTCGGGCGCATAGGTCCGATTATCCGGCATGCTAGAGGCGTGTGTCGACCTTCCCAGACAAGCTGGTCTATTACCCAAAACTACCGAGCGTGCTCATCATCAGTTCGAGACCACTATACGTGAAAAGAAGTAGAGTTATACGCCATCTTATGGCTTTGGCTTTGTAGCGGCGCTGACCTTCCGCACTTCAGTGTCAAAGACAAGACCATCAAACTCTCACCCTAGATGAGTCTGCCGTGAGTGTAAGCAGCAGATCCCGCCAACTCTGCATTTGGGAGGAGTCCCCTGCGTAACTAACAAGATACCCGTGGGCGTCAAACTCAAGCAACCAGCAGGGTGGCGTCCGCGGGAGTTCAGGCCTGTTAAATACGGATTGTCGGCTAACTATGGACTTGGCCGTGTTGCGACACCCATTGCTACACCCTAACCATAACCGGGTTTGTGCCCGATGCAGGGCTATGAGCTTCAAAGGAATGGATAGCGGCGAGA
seq00021   GAGAGAAGGATAGCATAAGACTTGAGCAAGCATTGGCTGAGTGTGTATAACTCTCTTAATAGTTTTACAATCATCAGGTGAAAGTGTTTGACCCTGGATCCCTGTGTCTATTCCAGTGACCTTCTCGAGCCGGAGAAATTCCGGTACTCTGCTCTTCACACACGGATCCTAGCTGTGGAGAATACACACCCTCGCTGGTCTCCTCGCCTCGAGCAGGTCGTGAGGGTGAACGGCGTCCGGGCAATCTGCATTGTGCCCCTTCTTAAGGTTAAGTTTACAGACTCTATATGACTACCTTCAACATTAGGGAAGACCAACAGCAATCGTCTAATATAGTGCAGATAGTTCATTGTGACAGCGGGGGCAGGGGGATCAGTATAGAGCTGCCCGGCCTCGAGGGTATACGACCCGGGACTCTCGACTGATTTTCGTCGATTGCTATATCTGATTGTCGAAGACAAGGCCACTATGTTGTATTCCGGCCTAAAAAAACGAGGTAAATAGCCAGCCTTATTTTCTTCTTCGCTCCGAATGATACCAGAACAAGTGCCATACTAAAGCTCCGCAACGCCGGCCGATTCCGCGATGCCCTACTTTAAATTTATCTCGACGCGGGGGCTCTATCACCCTAGGGGGAGTGTCTTACCCGTTATGCTCGTCATGGGCCCTCGCGAAGCCGACACGGTACCAGGGTACGAACGTGCGGCCTGCTTCTTAATCAGAATCAAGCGCAACCTGCGAGTTGCACCATAGTAGGTTGCGGGCCATGAACGCGCGGATCCAGGATTAAACGCCTCGCGTGAAAGGCCTTAGCCACCAAACGAAAATAGAGTCTCGAGAAGCTATAATGCCTACGCACGAATGGTCCGGGCGGCAATTTGATGAGTGCTACACGACAGGGCAGAAACAGAGGTGGGTTTCACGATCGAGCGATGTGATTCTCAGCTGCGCCTCACTCATCGCCACGGTCTGCGGCTATCACAACCACTAAATGTGAATTGTACAGATGAATCACCGAATTAGCAGCCTAACTGAACTTCGAGGTGCGGATCGCGTTTTGTCGTATTGAAGTAACGTCAGGCGACAGATCGTAACGTGATACGCCGTCCCAATTTACGCATCGTCTCGCACCACACTTTCCCCTTCAAGCGGGATTTACGTGCAGCGCGAGCTTATAGGAAGCCCTGGATAAACTCAATTTGCGCTCAATGGACGATGGACCGTTACGATATACACCGCGGGGTACCCGCCAAGCATCATAAGCCTATTCTGGACGAGATGCGCGGGTACATGGAAGAAGACTAGCCAGCAACCTCTTAGATAAAACTTCATTTGACCAAACAAAGCTCGGTTGGCTGAAACAAAACTTAGAATATCGGTTTTTGCAAATCCTCCAAGCTAAACCTTGCTTTGGGGATAAAAAGTCCAAGCGATAATTATAAGCTGTGGATCATACGCAGTCTCACGCTAGACGCGCCCGACATATAGGACTCTCTCACTTATTCGGCAAACGATATCGAAACGTTCATGGCCATGTAAAATCGCAGCCATTTGATCTGCGCGCGTGCTACCGCCTATATAATTTGAATCACCATTCGAGGCAGTTAGGCATATGGTAATAGTTACGCTAACAGTTACCATGTCGAATATGCTGCTTATTCACCAAATGGCAGATAAACTGCTGTGCAAATTGCGTGACTGCATGCGCACGCATAGTATTTTACTGCCTGGCGAAGAATTATCCAACTCGGACTCAACATATCCACATATTCGGAGCTATCGCACTCCCGCCCACGTCGGGCGCATAGGTCCGATTATCCGGCATGCTAGAGGCGTGTGTCGACCTTCCCAGACAAGCTGGTCTATTACCCAAAACTACCGAGCGTGCTCATCATCAGTTCGAGACCACTATACGTGAAAAGAAGTAGAGTTATACGCCATCTTATGGCTTTGGCTTTGTAGCGGCGCTGACCTTCCGCACTTCAGTGTCAAAGACAAGACCATCAAACTCTCACCCTAGATGAGTCTGCCGTGAGTGTAAGCAGCAGATCCCGCCAACTCTGCATTTGGGAGGAGTCCCCTGCGTAACTAACAAGATACCCGTGGGCGTCAAACTCAAGCAACCAGCAGGGTGGCGTCCGCGGGAGTTCAGGCCTGTTAAATACGGATTGTCGGCTAACTATGGACTTGCCCGTGTTGCGACACCCATTGCTACACCCTAACCATAACCGGGTTTGAGCCCGATGCAGGGCTATGAGCTTCAAAGGAATGGATAGCGGCGAGA
seq00022   GAGAGAAGGATAGCATAAGACTTGAGCAAGCATTGGCTGAGTGTGTATAACTCTCTTAATAGTTTTACAATCATCAGGTGAAAGTGTTTGACCCTGGATCCCTGTGTCTATTCCAGTGACCTTCTCGAGCCGGAGAAATTCCGGTACTCTGCTCTTCACACACGGATCCTAGCTGTGGAGAATACACACCCTCGCTGGTCTCCTCGCCTCGAGCAGGTCGTGAGGGTGAACGGCGTCCGGGCAATCTGCATTGTGCCCCTTCTTAAGGTTAAGTTTACAGACTCTATATGACTACCTTCAACATTAGGGAAGACCAACAGCAATCGTCTAATATAGTGCAGATAGTTCATTGTGACAGCGGGGGCAGGGGGATCAGTATAGAGCTGCCCGGCCTCGAGGGTATACGACCCGGGACTCTCGACTGATTTTCGTCGATTGCTATATCTGATTGTCGAAGACAAGGCCACTATGTTGTATTCCGGCCTAAAAAAACGAGGTAAATAGCCAGCCTTATTTTCTTCTTCGCTCCGAATGATACCAGAACAAGTGCCATACTAAAGCTCCGCAACGCCGGCCGATTCCGCGATGCCCTACTTTAAATTTATCTCGACGCGGGGGCTCTATCACCCTAGGGGGAGTGTCTTACCCGTTATGCTCGTCATGGGCCCTCGCGAAGCCGACACGGTACCAGGGTACGAACGTGCGGCCTGCTTCTTAATCAGAATCAAGCGCAACCTGCGAGTTGCACCATAGTAGGTTGCGGGCCATGAACGCGCGGATCCAGGATTAAACGCCTCGCGTGAAAGGCCTTAGCCACCAAACGAAAATAGAGTCTCGAGAAGCTATAATGCCTACGCACGAATGGTCCGGGCGGCAATTTGATGAGTGCTACACGACAGGGCAGAAACAGAGGTGGGTTTCACGATCGAGCGATGTGATTCTCAGCTGCGCCTCACTCATCGCCACGGTCTGCGGCTATCACAACCACTAAATGTGAATTGTACAGATGAATCACCGAATTAGCAGCCTAACTGAACTTCGAGGTGCGGATCGCGTTTTGTCGTATTGAAGTAACGTCAGGCGACAGATCGTAACGTGATACGCCGTCCCAATTTACGCATCGTCTCGCACCACACTTTCCCCTTCAAGCGGGATTTACGTGCAGCGCGAGCTTATAGGAAGCCCTGGATAAACTCAATTTGCGCTCAATGGACGATGGACCGTTACGATATACACCGCGGGGTACCCGCCAAGCATCATAAGCCTATTCTGGACGAGATGCGCGGGTACATGGAAGAAGACTAGCCAGCAACCTCTTAGATAAAACTTCATTTGACCAAACAAAGCTCGGTTGGCTGAAACAAAACTTAGAATATCGGTTTTTGCAAATCCTCCAAGCTAAACCTTGCTTTGGGGATAAAAAGTCCAAGCGATAATTATAAGCTGTGGATCATACGCAGTCTCACGCTAGACGCGCCCGACATATAGGACTCTCTCACTTATTCGGCAAACGATATCGAAACGTTCATGGCCATGTAAAATCGCAGCCATTTGATCTGCGCGCGTGCTACCGCCTATATAATTTGAATCACCATTCGAGGCAGTTAGGCATATGGTAATAGTTACGCTAACAGTTACCATGTCGAATATGCTGCTTATTCACCAAATGGCAGATAAACTGCTGTGCAAATTGCGTGACTGCATGCGCACGCATAGTATTTTACTGCCTGGCGAAGAATTATCCAACTCGGACTCAACATATCCACATATTCGGAGCTATCGCACTCCCGCCCACGTCGGGCGCATAGGTCCGATTATCCGGCATGCTAGAGGCGTGTGTCGACCTTCCCAGACAAGCTGGTCTATTACCCAAAACTACCGAGCGTGCTCATCATCAGTTCGAGACCACTATACGTGAAAAGAAGTAGAGTTATACGCCATCTTATGGCTTTGGCTTTGTAGCGGCGCTGACCTTCCGCACTTCAGTGTCAAAGACAAGACCATCAAACTCTCACCCTAGATGAGTCTGCCGTGAGTGTAAGCAGCAGATCCCGCCAACTCTGCATTTGGGAGGAGTCCCCTGCGTAACTAACAAGATACCCGTGGGCGTCAAACTCAAGCAACCAGCAGGGTGGCGTCCGCGGGAGTTCAGGCCTGTTAAATACGGATTGTCGGCTAACTATGGACTTGCCCGTGTTGCGACACCCATTGCTACACCCTAACCATAACCGGGTTTGAGCCCGATGCAGGGCTATGAGCTTCAAAGGAATGGATAGCGGCGAGA
seq00023   GAGAGAAGGATAGCATAAGACTTGAGCAAGCATTGGCTGAGTGTGTATAACTCTCTTAATGGTTTTACAATCATCAGGTGAAAGTGTTTGACCCTGGATCCCTGTGTCTATTCCAGTGACCTTCTCGAGCCGGAGAAATTCCGGTACTCTGCTCTTCACACACGGATCCTAGCTGTGGAGAATACACACCCTCGCTGGTCTCCTCGCCTCGAGCAGGTCGTGAGGGTGAACGGCGTCCGGGCAATCTGCATTGTGCCCCTTCTTAAGGTTAAGTTTACAGACTCTATATGACTACCTTCAACATTAGGGAAGACCAACAGCAATCGTCTAATATAGTGCAGATAGTTCACTGTGACAGCGGGGGCAGGGGGATCAGTATAGAGCTGCCCGGCCTCGAGGGTATACGACCCGGGACTCTCGACTGATTTTCGTCGATTGCTATATCTGATTGTCGAAGACAAGGCCACTATGTTGTATTCCGGCCTAAAAAAACGAGGTAAATAGCCAGCCTTATTTTCTTCTTCGCTCCGAATGATACCAGAACAAGTGCCATACTAAAGCTCCGCAACGCCGGCCGATTCCGCGATGCCCTACTTTAAATTTATCTCGACGCGGGGGCTCTATCACCCTAGGGGGAGTGTCTTACCCGTTATGCTCGTCATGGGCCCTCGCGAAGCCGACACGGTACCAGGGTACGAACGTGCGGCCTGCTTCTTAATCAGAATCAAGCGCAACCTGCGAGTTGCACCATAGTAGGTTGCGGGCCATGAACGCGCGGATCCAGGATTAAACGCCTCGCGTGAAAGGCCTTAGCCACCAAACGAAAATAGAGTCTCGAGAAGCTATAATGCCTACGCACGAATGGTCCGGACGGCAATTTGATGAGTGCTACACGACAGGGCAGAAACAGAGGTGGGTTTCACGATCGAGCGATGTGATTCTCAGCTGCGCCTCACTCATCGCCACGGTCTGCGGCTATCACAACCACTAAATGTGAATTGTACAGATGAATCACCGAATTAGCAGCCTAACTGAACTTCGAGGTGCGGATCGCGTTTTGTCGTATTGAAGTAACGTCAGGCGACAGATCGTAACGTGATACGCCGTCCCAATTTACGGATCGTCTCGCACCACACTTTCCCCTTCAAGCGGGATTTACGTGCAGCGCGAGCTTATAGGAAGCCCTGGATAAACTCAATTTGCGCTCAATGGACGATGGACCGTTACGATATACACCGCGGGGTACCCGCCAAGCATCATAAGCCTATTCTGGACGAGATGCGCGGGTACATGGAAGAAGACTAGCCAGCAACCTCTTAGATAAAACTTCATTTGACCAAACAAAGCTCGGTTGGCTGAAACAAAACTTAGAATATCGGTTTTTGCAAATCCTCCAAGCTAAACCTTGCTTTGGGGATAAAAAGTCCAAGCGATAATTATAAGCTGTGGATCATACGCAGTCTCACGCTAGACGCGCCCGACATATAGGACTCTCTCACTTATTCGGCAAACGATATCGAAACGTTCATGGCCATGTAAAATCGCAGCCATTTGATCTGCGCGCGTGCTACCGCCTATATAATTTGAATCACCATTCGAGGCAGTTAAGCATATGGTAATAGTTACGCTAACAGTTACCATGTCGAATATGCTGCTTATTCACCAAATGGCAGATAAACTGCTGTGCAAATTGCGTGACTGCATGCGCACGCATAGTATTTTACTGCCTGGCGAAGAATTATCCAACTCGGACTCAACATATCCACATATTCGGAGCTATCGCACTCCCGCCCACGTCGGGCGCATAGGTCCGATTATCCGGCATGCTAGAGGCGTGTGTCGACCTTCCCAGACAAGCTGGTCTATTACCCAAAACTACCGAGCGTGCTCATCATCAGTTCGAGACCACTATACGTGAAAAGAAGTAGAGTTATACGCCATCTTATGGCTTTGGCTTTGTAGCGGCGCTGACCTTCCGCACTTCAGTGTCAAAGACAAGACCATCAAACTCTCACCCTAGATGAGTCTGCCGTGAGTGTAAGCAGCAGATCCCGCCAACTCTGCATTTGGGAGGAGTCCCCTGCGTAACTAACAAGATACCCGTGGGCGTCAAACTCAAGCAACCAGCAGGGTGGCGTCCGCGGGAGTTCAGGCCTGTTAAATACGGATTGTCGGCTAACTATGGACTTGCCCGTGTTGCGACACCCATTGCTACACCCTAACCATAACCGGGTTTGAGCCCGATGCAGGGCTATGAGCTTCAAAGGAATGGATAGCGGCGAGA
seq00024   GAGAGAAGGATAGCATAAGACTTGAGCAAGCATTGGCTGAGTGTGTATAACTCTCTTAATGGTTTTACAATCATCAGGTGAAAGTGTTTGACCCTGGATCCCTGTGTCTATTCCAGTGACCTTCTCGAGCCGGAGAAATTCCGGTACTCTGCTCTTCACACACGGATCCTAGCTGTGGAGAATACACACCCTCGCTGGTCTCCTCGCCTCGAGCAGGTCGTGAGGGTGAACGGCGTCCGGGCAATCTGCATTGTGCCCCTTCTTAAGGTTAAGTTTACAGACTCTATATGACTACCTTCAACATTAGGGAAGACCAACAGCAATCGTCTAATATAGTGCAGATAGTTCACTGTGACAGCGGGGGCAGGGGGATCAGTATAGAGCTGCCCGGCCTCGAGGGTATACGACCCGGGACTCTCGACTGATTTTCGTCGATTGCTATATCTGATTGTCGAAGACAAGGCCACTATGTTGTATTCCGGCCTAAAAAAACGAGGTAAATAGCCAGCCTTATTTTCTTCTTCGCTCCGAATGATACCAGAACAAGTGCCATACTAAAGCTCCGCAACGCCGGCCGATTCCGCGATGCCCTACTTTAAATTTATCTCGACGCGGGGGCTCTATCACCCTAGGGGGAGTGTCTTACCCGTTATGCTCGTCATGGGCCCTCGCGAAGCCGACACGGTACCAGGGTACGAACGTGCGGCCTGCTTCTTAATCAGAATCAAGCGCAACCTGCGAGTTGCACCATAGTAGGTTGCGGGCCATGAACGCGCGGATCCAGGATTAAACGCCTCGCGTGAAAGGCCTTAGCCACCAAACGAAAATAGAGTCTCGAGAAGCTATAATGCCTACGCACGAATGGTCCGGACGGCAATTTGATGAGTGCTACACGACAGGGCAGAAACAGAGGTGGGTTTCACGATCGAGCGATGTGATTCTCAGCTGCGCCTCACTCATCGCCACGGTCTGCGGCTATCACAACCACTAAATGTGAATTGTACAGATGAATCACCGAATTAGCAGCCTAACTGAACTTCGAGGTGCGGATCGCGTTTTGTCGTATTGAAGTAACGTCAGGCGACAGATCGTAACGTGATACGCCGTCCCAATTTACGGATCGTCTCGCACCACACTTTCCCCTTCAAGCGGGATTTACGTGCAGCGCGAGCTTATAGGAAGCCCTGGATAAACTCAATTTGCGCTCAATGGACGATGGACCGTTACGATATACACCGCGGGGTACCCGCCAAGCATCATAAGCCTATTCTGGACGAGATGCGCGGGTACATGGAAGAAGACTAGCCAGCAACCTCTTAGATAAAACTTCATTTGACCAAACAAAGCTCGGTTGGCTGAAACAAAACTTAGAATATCGGTTTTTGCAAATCCTCCAAGCTAAACCTTGCTTTGGGGATAAAAAGTCCAAGCGATAATTATAAGCTGTGGATCATACGCAGTCTCACGCTAGACGCGCCCGACATATAGGACTCTCTCACTTATTCGGCAAACGATATCGAAACGTTCATGGCCATGTAAAATCGCAGCCATTTGATCTGCGCGCGTGCTACCGCCTATATAATTTGAATCACCATTCGAGGCAGTTAAGCATATGGTAATAGTTACGCTAACAGTTACCATGTCGAATATGCTGCTTATTCACCAAATGGCAGATAAACTGCTGTGCAAATTGCGTGACTGCATGCGCACGCATAGTATTTTACTGCCTGGCGAAGAATTATCCAACTCGGACTCAACATATCCACATATTCGGAGCTATCGCACTCCCGCCCACGTCGGGCGCATAGGTCCGATTATCCGGCATGCTAGAGGCGTGTGTCGACCTTCCCAGACAAGCTGGTCTATTACCCAAAACTACCGAGCGTGCTCATCATCAGTTCGAGACCACTATACGTGAAAAGAAGTAGAGTTATACGCCATCTTATGGCTTTGGCTTTGTAGCGGCGCTGACCTTCCGCACTTCAGTGTCAAAGACAAGACCATCAAACTCTCACCCTAGATGAGTCTGCCGTGAGTGTAAGCAGCAGATCCCGCCAACTCTGCATTTGGGAGGAGTCCCCTGCGTAACTAACAAGATACCCGTGGGCGTCAAACTCAAGCAACCAGCAGGGTGGCGTCCGCGGGAGTTCAGGCCTGTTAAATACGGATTGTCGGCTAACTATGGACTTGCCCGTGTTGCGACACCCATTGCTACACCCTAACCATAACCGGGTTTGAGCCCGATGCAGGGCTATGAGCTTCAAAGGAATGGATAGCGGCGAGA
seq00025   GAGAGAAGGATAGCATAAGACTTGAGCAAGCATTGGCTGAGTGTGTATAACTCTCTTAATGGTTTTACAATCATCAGGTGAAAGTGTTTGACCCTGGATCCCTGTGTCTATTCCAGTGACCTTCTCGAGCCGGAGAAATTCCGGTACTCTGCTCTTCACACACGGATCCTAGCTGTGGAGAATACACACCCTCGCTGGTCTCCTCGCCTCGAGCAGGTCGTGAGGGTGAACGGCGTCCGGGCAATCTGCATTGTGCCCCTTCTTAAGGTTAAGTTTACAGACTCTATATGACTACCTTCAACATTAGGGAAGACCAACAGCAATCGTCTAATATAGTGCAGATAGTTCACTGTGACAGCGGGGGCAGGGGGATCAGTATAGAGCTGCCCGGCCTCGAGGGTATACGACCCGGGACTCTCGACTGATTTTCGTCGATTGCTATATCTGATTGTCGAAGACAAGGCCACTATGTTGTATTCCGGCCTAAAAAAACGAGGTAAATAGCCAGCCTTATTTTCTTCTTCGCTCCGAATGATACCAGAACAAGTGCCATACTAAAGCTCCGCAACGCCGGCCGATTCCGCGATGCCCTACTTTAAATTTATCTCGACGCGGGGGCTCTATCACCCTAGGGGGAGTGTCTTACCCGTTATGCTCGTCATGGGCCCTCGCGAAGCCGACACGGTACCAGGGTACGAACGTGCGGCCTGCTTCTTAATCAGAATCAAGCGCAACCTGCGAGTTGCACCATAGTAGGTTGCGGGCCATGAACGCGCGGATCCAGGATTAAACGCCTCGCGTGAAAGGCCTTAGCCACCAAACGAAAATAGAGTCTCGAGAAGCTATAATGCCTACGCACGAATGGTCCGGGCGGCAATTTGATGAGTGCTACACGACAGGGCAGAAACAGAGGTGGGTTTCACGATCGAGCGATGTGATTCTCAGCTGCGCCTCACTCATCGCCACGGTCTGCGGCTATCACAACCACTAAATGTGAATTGTACAGATGAATCACCGAATTAGCAGCCTAACTGAACTTCGAGGTGCGGATCGCGTTTTGTCGTATTGAAGTAACGTCAGGCGACAGATCGTAACGTGATACGCCGTCCCAATTTACGCATCGTCTCGCACCACACTTTCCCCTTCAAGCGGGATTTACGTGCAGCGCGAGCTTATAGGAAGCCCTGGATAAACTCAATTTGCGCTCAATGGACGATGGACCGTTACGATATACACCGCGGGGTACCCGCCAAGCATCATAAGCCTATTCTGGACGAGATGCGCGGGTACATGGAAGAAGACTAGCCAGCAACCTCTTAGATAAAACTTCATTTGACCAAACAAAGCTCGGTTGGCTGAAACAAAACTTAGAATATCGGTTTTTGCAAATCCTCCAAGCTAAACCTTGCTTTGGGGATAAAAAGTCCAAGCGATAATTATAAGCTGTGGATCATACGCAGTCTCACGCTAGACGCGCCCGACATATAGGACTCTCTCACTTATTCGGCAAACGATATCGAAACGTTCATGGCCATGTAAAATCGCAGCCATTTGATCTGCGCGCGTGCTACCGCCTATATAATTTGAATCACCATTCGAGGCAGTTAAGCATATGGTAATAGTTACGCTAACAGTTACCATGTCGAATATGCTGCTTATTCACCAAATGGCAGATAAACTGCTGTGCAAATTGCGTGACTGCATGCGCACGCATAGTATTTTACTGCCTGGCGAAGAATTATCCAACTCGGACTCAACATATCCACATATTCGGAGCTATCGCACTCCCGCCCACGTCGGGCGCATAGGTCCGATTATCCGGCATGCTAGAGGCGTGTGTCGACCTTCCCAGACAAGCTGGTCTATTACCCAAAACTACCGAGCGTGCTCATCATCAGTTCGAGACCACTATACGTGAAAAGAAGTAGAGTTATACGCCATCTTATGGCTTTGGCTTTGTAGCGGCGCTGACCTTCCGCACTTCAGTGTCAAAGACAAGACCATCAAACTCTCACCCTAGATGAGTCTGCCGTGAGTGTAAGCAGCAGATCCCGCCAACTCTGCATTTGGGAGGAGTCCCCTGCGTAACTAACAAGATACCCGTGGGCGTCAAACTCAAGCAACCAGCAGGGTGGCGTCCGCGGGAGTTCAGGCCTGTTAAATACGGATTGTCGGCTAACTATGGACTTGGCCGTGTTGCGACACCCATTGCTACACCCTAACCATAACCGGGTTTGAGCCCGATGCAGGGCTATGAGCTTCAAAGGAATGGATAGCGGCGAGA
seq00026   GAGAGAAGGATAGCATAAGACTTGAGCAAGCATTGGCTGAGTGTGTATAACTCTCTTAATAGTTTTACAATCATCAGGTGAAAGTGTTTGACCCTGGATCCCTGTGTCTATTCCAGTGACCTTCTCGAGCCGGAGAAATTCCGGTACTCTGCTCTTCACACACGGATCCTAGCTGTGGAGAATACACACCCTCGCTGGTCTCCTCGCCTCGAGCAGGTCGTGAGGGTGAACGGCGTCCGGGCAATCTGCATTGTGCCCCTTCTTAAGGTTAAGTTTACAGACTCTATATGACTACCTTCAACATTAGGGAAGACCAACAGCAATCGTCTAATATAGTGCAGATAGTTCACTGTGACAGCGGGGGCAGGGGGATCAGTATAGAGCTGCCCGGCCTCGAGGGTATACGACCCGGGACTCTCGACTGATTTTCGTCGATTGCTATATCTGATTGTCGAAGACAAGGCCACTATGTTGTATTCCGGCCTAAAAAAACGAGGTAAATAGCCAGCCTTATTTTCTTCTTCGCTCCGAATGATACCAGAACAAGTGCCATACTAAAGCTCCGCAACGCCGGCCGATTCCGCGATGCCCTACTTTAAATTTATCTCGACGCGGGGGCTCTATCACCCTAGGGGGAGTGTCTTACCCGTTATGCTCGTCATGGGCCCTCGCGAAGCCGACACGGTACCAGGGTACGAACGTGCGGCCTGCTTCTTAATCAGAATCAAGCGCAACCTGCGAGTTGCACCATAGTAGGTTGCGGGCCATGAACGCGCGGATCCAGGATTAAACGCCTCGCGTGAAAGGCCTTAGCCACCAAACGAAAATAGAGTCTCGAGAAGCTATAATGCCTACGCACGAATGGTCCGGGCGGCAATTTGATGAGTGCTACACGACAGGGCAGAAACAGAGGTGGGTTTCACGATCGAGCGATGTGATTCTCAGCTGCGCCTCACTCATCGCCACGGTCTGCGGCTATCACAACCACTAAATGTGAATTGTACAGATGAATCACCGAATTAGCAGCCTAACTGAACTTCGAGGTGCGGATCGCGTTTTGTCGTATTGAAGTAACGTCAGGCGACAGATCGTAACGTGATACGCCGTCCCAATTTACGGATCGTCTCGCACCACACTTTCCCCTTCAAGCGGGATTTACGTGCAGCGCGAGCTTATAGGAAGCCCTGGATAAACTCAATTTGCGCTCAATGGACGATGGACCGTTACGATATACACCGCGGGGTACCCGCCAAGCATCATAAGCCTATTCTGGACGAGATGCGCGGGTACATGGAAGAAGACTAGCCAGCAACCTCTTAGATAAAACTTCATTTGACCAAACAAAGCTCGGTTGGCTGAAACAAAACTTAGAATATCGGTTTTTGCAAATCCTCCAAGCTAAACCTTGCTTTGGGGATAAAAAGTCCAAGCGATAATTATAAGCTGTGGATCATACGCAGTCTCACGCTAGGCGCGCCCGACATATAGGACTCTCTCACTTATTCGGCAAACGATATCGAAACGTTCATGGCCATGTAAAATCGCAGCCATTTGATCTGCGCGCGTGCTACCGCCTATATAATTTGAATCACCATTCGAGGCAGTTAAGCATATGGTAATAGTTACGCTAACAGTTACCATGTCGAATATGCTGCTTATTCACCAAATGGCAGATAAACTGCTGTGCAAATTGCGTGACTGCATGCGCACGCATAGTATTTTACTGCCTGGCGAAGAATTATCCAACTCGGACTCAACATATCCACATATTCGGAGCTATCGCACTCCCGCCCACGTCGGGCGCATAGGTCCGATTATCCGGCATGCTAGAGGCGTGTGTCGACCTTCCCAGACAAGCTGGTCTATTACCCAAAACTACCGAGCGTGCTCATCATCAGTTCGAGACCACTATACGTGAAAAGAAGTAGAGTTATACGCCATCTTATGGCTTTGGCTTTGTAGCGGCGCTGACCTTCCGCACTTCAGTGTCAAAGACAAGACCATCAAACTCTCACCCTAGATGAGTCTGCCGTGAGTGTAAGCAGCAGATCCCGCCAACTCTGCATTTGGGAGGAGTCCCCTGCGTAACTAACAAGATACCCGTGGGCGTCAAACTCAAGCAACCAGCAGGGTGGCGTCCGCGGGAGTTCAGGCCTGTTAAATACGGATTGTCGGCTAACTATGGACTTGGCCGTGTTGCGACACCCATTGCTACACCCTAACCATAACCGGGTTTGAGCCCGATGCAGGGCTATGAGCTTCAAAGGAATGGATAGCGGCGAGA
seq00027   GAGAGAAGGATAGCATAAGACTTGAGCAAGCATTGGCTGAGTGTGTATAACTCTCTTAATGGTTTTACAATCATCAGGTGAAAGTGTTTGACCCTGGATCCCTGTGTCTATTCCAGTGACCTTCTCGAGCCGGAGAAATTCCGGTACTCTGCTCTTCACACACGGATCCTAGCTGTGGAGAATACACACCCTCGCTGGTCTCCTCGCCTCGAGCAGGTCGTGAGGGTGAACGGCGTCCGGGCAATCTGCATTGTGCCCCTTCTTAAGGTTAAGTTTACAGACTCTATATGACTACCTTCAACATTAGGGAAGACCAACAGCAATCGTCTAATATAGTGCAGATAGTTCACTGTGACAGCGGGGGCAGGGGGATCAGTATAGAGCTGCCCGGCCTCGAGGGTATACGACCCGGGACTCTCGACTGATTTTCGTCGATTGCTATATCTGATTGTCGAAGACAAGGCCACTATGTTGTATTCCGGCCTAAAAAAACGAGGTAAATAGCCAGCCTTATTTTCTTCTTCGCTCCGAATGATACCAGAACAAGTGCCATACTAAAGCTCCGCAACGCCGGCCGATTCCGCGATGCCCTACTTTAAATTTATCTCGACGCGGGGGCTCTATCACCCTAGGGGGAGTGTCTTACCCGTTATGCTCGTCATGGGCCCTCGCGAAGCCGACACGGTACCAGGGTACGAACGTGCGGCCTGCTTCTTAATCAGAATCAAGCGCAACCTGCGAGTTGCACCATAGTAGGTTGCGGGCCATGAACGCGCGGATCCAGGATTAAACGCCTCGCGTGAAAGGCCTTAGCCACCAAACGAAAATAGAGTCTCGAGAAGCTATAATGCCTACGCACGAATGGTCCGGGCGGCAATTTGATGAGTGCTACACGACAGGGCAGAAACAGAGGTGGGTTTCACGATCGAGCGATGTGATTCTCAGCTGCGCCTCACTCATCGCCACGGTCTGCGGCTATCACAACCACTAAATGTGAATTGTACAGATGAATCACCGAATTAGCAGCCTAACTGAACTTCGAGGTGCGGATCGCGTTTTGTCGTATTGAAGTAACGTCAGGCGACAGATCGTAACGTGATACGCCGTCCCAATTTACGCATCGTCTCGCACCACACTTTCCCCTTCAAGCGGGATTTACGTGCAGCGCGAGCTTATAGGAAGCCCTGGATAAACTCAATTTGCGCTCAATGGACGATGGACCGTTACGATATACACCGCGGGGTACCCGCCAAGCATCATAAGCCTATTCTGGACGAGATGCGCGGGTACATGGAAGAAGACTAGCCAGCAACCTCTTAGATAAAACTTCATTTGACCAAACAAAGCTCGGTTGGCTGAAACAAAACTTAGAATATCGGTTTTTGCAAATCCTCCAAGCTAAACCTTGCTTTGGGGATAAAAAGTCCAAGCGATAATTATAAGCTGTGGATCATACGCAGTCTCACGCTAGACGCGCCCGACATATAGGACTCTCTCACTTATTCGGCAAACGATATCGAAACGTTCATGGCCATGTAAAATCGCAGCCATTTGATCTGCGCGCGTGCTACCGCCTATATAATTTGAATCACCATTCGAGGCAGTTAAGCATATGGTAATAGTTACGCTAACAGTTACCATGTCGAATATGCTGCTTATTCACCAAATGGCAGATAAACTGCTGTGCAAATTGCGTGACTGCATGCGCACGCATAGTATTTTACTGCCTGGCGAAGAATTATCCAACTCGGACTCAACATATCCACATATTCGGAGCTATCGCACTCCCGCCCACGTCGGGCGCATAGGTCCGATTATCCGGCATGCTAGAGGCGTGTGTCGACCTTCCCAGACAAGCTGGTCTATTACCCAAAACTACCGAGCGTGCTCATCATCAGTTCGAGACCACTATACGTGAAAAGAAGTAGAGTTATACGCCATCTTATGGCTTTGGCTTTGTAGCGGCGCTGACCTTCCGCACTTCAGTGTCAAAGACAAGACCATCAAACTCTCACCCTAGATGAGTCTGCCGTGAGTGTAAGCAGCAGATCCCGCCAACTCTGCATTTGGGAGGAGTCCCCTGCGTAACTAACAAGATACCCGTGGGCGTCAAACTCAAGCAACCAGCAGGGTGGCGTCCGCGGGAGTTCAGGCCTGTTAAATACGGATTGTCGGCTAACTATGGACTTGCCCGTGTTGCGACACCCATTGCTACACCCTAACCATAACCGGGTTTGAGCCCGATGCAGGGCTATGAGCTTCAAAGGAATGGATAGCGGCGAGA
seq00028   GAGAGAAGGATAGCATAAGACTTGAGCAAGCATTGGCTGAGTGTGTATAACTCTCTTAATAGTTTTACAATCATCAGGTGAAAGTGTTTGACCCTGGATCCCTGTGTCTATTCCAGTGACCTTCTCGAGCCGGAGAAATTCCGGTACTCTGCTCTTCACACACGGATCCTAGCTGTGGAGAATACACACCCTCGCTGGTCTCCTCGCCTCGAGCAGGTCGTGAGGGTGAACGGCGTCCGGGCAATCTGCATTGTGCCCCTTCTTAAGGTTAAGTTTACAGACTCTATATGACTACCTTCAACATTAGGGAAGACCAACAGCAATCGTCTAATATAGTGCAGATAGTTCACTGTGACAGCGGGGGCAGGGGGATCAGTATAGAGCTGCCCGGCCTCGAGGGTATACGACCCGGGACTCTCGACTGATTTTCGTCGATTGCTATATCTGATTGTCGAAGACAAGGCCACTATGTTGTATTCCGGCCTAAAAAAACGAGGTAAATAGCCAGCCTTATTTTCTTCTTCGCTCCGAATGATACCAGAACAAGTGCCATACTAAAGCTCCGCAACGCCGGCCGATTCCGCGATGCCCTACTTTAAATTTATCTCGACGCGGGGGCTCTATCACCCTAGGGGGAGTGTCTTACCCGTTATGCTCGTCATGGGCCCTCGCGAAGCCGACACGGTACCAGGGTACGAACGTGCGGCCTGCTTCTTAATCAGAATCAAGCGCAACCTGCGAGTTGCACCATAGTAGGTTGCGGGCCATGAACGCGCGGATCCAGGATTAAACGCCTCGCGTGAAAGGCCTTAGCCACCAAACGAAAATAGAGTCTCGAGAAGCTATAATGCCTACGCACGAATGGTCCGGGCGGCAATTTGATGAGTGCTACACGACAGGGCAGAAACAGAGGTGGGTTTCACGATCGAGCGATGTGATTCTCAGCTGCGCCTCACTCATCGCCACGGTCTGCGGCTATCACAACCACTAAATGTGAATTGTACAGATGAATCACCGAATTAGCAGCCTAACTGAACTTCGAGGTGCGGATCGCGTTTTGTCGTATTGAAGTAACGTCAGGCGACAGATCGTAACGTGATACGCCGTCCCAATTTACGGATCGTCTCGCACCACACTTTCCCCTTCAAGCGGGATTTACGTGCAGCGCGAGCTTATAGGAAGCCCTGGATAAACTCAATTTGCGCTCAATGGACGATGGACCGTTACGATATACACCGCGGGGTACCCGCCAAGCATCATAAGCCTATTCTGGACGAGATGCGCGGGTACATGGAAGAAGACTAGCCAGCAACCTCTTAGATAAAACTTCATTTGACCAAAAAAAGCTCGGTTGGCTGAAACAAAACTTAGAATATCGGTTTTTGCAAATCCTCCAAGCTAAACCTTGCTTTGGGGATAAAAAGTCCAAGCGATAATTATAAGCTGTGGATCATACGCAGTCTCACGCTAGACGCGCCCGACATATAGGACTCTCTCACTTATTCGGCAAACGATATCGAAACGTTCATGGCCATGTAAAATCGCAGCCATTTGATCTGCGCGCGTGCTACCGCCTATATAATTTGAATCACCATTCGAGGCAGTTAAGCATATGGTAATAGTTACGCTAACAGTTACCATGTCGAATATGCTGCTTATTCACCAAATGGCAGATAAACTGCTGTGCAAATTGCGTGACTGCATGCGCACGCATAGTATTTTACTGCCTGGCGAAGAATTATCCAACTCGGACTCAACATATCCACATATTCGGAGCTATCGCACTCCCGCCCACGTCGGGCGCATAGGTCCGATTATCCGGCATGCTAGAGGCGTGTGTCGACCTTCCCAGACAAGCTGGTCTATTACCCAAAACTACCGAGCGTGCTCATCATCAGTTCGAGACCACTATACGTGAAAAGAAGTAGAGTTATACGCCATCTTATGGCTTTGGCTTTGTAGCGGCGCTGACCTTCCGCACTTCAGTGTCAAAGACAAGACCATCAAACTCTCACCCTAGATGAGTCTGCCGTGAGTGTAAGCAGCAGATCCCGCCAACTCTGCATTTGGGAGGAGTCCCCTGCGTAACTAACAAGATACCCGTGGGCGTCAAACTCAAGCAACCAGCAGGGTGGCGTCCGCGGGAGTTCAGGCCTGTTAAATACGGATTGTCGGCTAACTATGGACTTGGCCGTGTTGCGACACCCATTGCTACACCCTAACCATAACCGGGTTTGTGCCCGATGCAGGGCTATGAGCTTCAAAGGAATGGATAGCGGCGAGA
seq00029   GAGAGAAGGATAGCATAAGACTTGAGCAAGCATTGGCTGAGTGTGTATAACTCTCTTAATGGTTTTACAATCATCAGGTGAAAGTGTTTGACCCTGGATCCCTGTGTCTATTCCAGTGACCTTCTCGAGCCGGAGAAATTCCGGTACTCTGCTCTTCACACACGGATCCTAGCTGTGGAGAATACACACCCTCGCTGGTCTCCTCGCCTCGAGCAGGTCGTGAGGGTGAACGGCGTCCGGGCAATCTGCATTGTGCCCCTTCTTAAGGTTAAGTTTACAGACTCTATATGACTACCTTCAACATTAGGGAAGACCAACAGCAATCGTCTAATATAGTGCAGATAGTTCACTGTGACAGCGGGGGCAGGGGGATCAGTATAGAGCTGCCCGGCCTCGAGGGTATACGACCCGGGACTCTCGACTGATTTTCGTCGATTGCTATATCTGATTGTCGAAGACAAGGCCACTATGTTGTATTCCGGCCTAAAAAAACGAGGTAAATAGCCAGCCTTATTTTCTTCTTCGCTCCGAATGATACCAGAACAAGTGCCATACTAAAGCTCCGCAACGCCGGCCGATTCCGCGATGCCCTACTTTAAATTTATCTCGACGCGGGGGCTCTATCACCCTAGGGGGAGTGTCTTACCCGTTATGCTCGTCATGGGCCCTCGCGAAGCCGACACGGTACCAGGGTACGAACGTGCGGCCTGCTTCTTAATCAGAATCAAGCGCAACCTGCGAGTTGCACCATAGTAGGTTGCGGGCCATGAACGCGCGGATCCAGGATTAAACGCCTCGCGTGAAAGGCCTTAGCCACCAAACGAAAATAGAGTCTCGAGAAGCTATAATGCCTACGCACGAATGGTCCGGGCGGCAATTTGATGAGTGCTACACGACAGGGCAGAAACAGAGGTGGGTTTCACGATCGAGCGATGTGATTCTCAGCTGCGCCTCACTCATCGCCACGGTCTGCGGCTATCACAACCACTAAATGTGAATTGTACAGATGAATCACCGAATTAGCAGCCTAACTGAACTTCGAGGTGCGGATCGCGTTTTGTCGTATTGAAGTAACGTCAGGCGACAGATCGTAACGTGATACGCCGTCCCAATTTACGCATCGTCTCGCACCACACTTTCCCCTTCAAGCGGGATTTACGTGCAGCGCGAGCTTATAGGAAGCCCTGGATAAACTCAATTTGCGCTCAATGGACGATGGACCGTTACGATATACACCGCGGGGTACCCGCCAAGCATCATAAGCCTATTCTGGACGAGATGCGCGGGTACATGGAAGAAGACTAGCCAGCAACCTCTTAGATAAAACTTCATTTGACCAAACAAAGCTCGGTTGGCTGAAACAAAACTTAGAATATCGGTTTTTGCAAATCCTCCAAGCTAAACCTTGCTTTGGGGATAAAAAGTCCAAGCGATAATTATAAGCTGTGGATCATACGCAGTCTCACGCTAGACGCGCCCGACATATAGGACTCTCTCACTTATTCGGCAAACGATATCGAAACGTTCATGGCCATGTAAAATCGCAGCCATTTGATCTGCGCGCGTGCTACCGCCTATATAATTTGAATCACCATTCGAGGCAGTTAAGCATATGGTAATAGTTACGCTAACAGTTACCATGTCGAATATGCTGCTTATTCACCAAATGGCAGATAAACTGCTGTGCAAATTGCGTGACTGCATGCGCACGCATAGTATTTTACTGCCTGGCGAAGAATTATCCAACTCGGACTCAACATATCCACATATTCGGAGCTATCGCACTCCCGCCCACGTCGGGCGCATAGGTCCGATTATCCGGCATGCTAGAGGCGTGTGTCGACCTTCCCAGACAAGCTGGTCTATTACCCAAAACTACCGAGCGTGCTCATCATCAGTTCGAGACCACTATACGTGAAAAGAAGTAGAGTTATACGCCATCTTATGGCTTTGGCTTTGTAGCGGCGCTGACCTTCCGCACTTCAGTGTCAAAGACAAGACCATCAAACTCTCACCCTAGATGAGTCTGCCGTGAGTGTAAGCAGCAGATCCCGCCAACTCTGCATTTGGGAGGAGTCCCCTGCGTAACTAACAAGATACCCGTGGGCGTCAAACTCAAGCAACCAGCAGGGTGGCGTCCGCGGGAGTTCAGGCCTGTTAAATACGGATTGTCGGCTAACTATGGACTTGGCCGTGTTGCGACACCCATTGCTACACCCTAACCATAACCGGGTTTGAGCCCGATGCAGGGCTATGAGCTTCAAAGGAATGGATAGCGGCGAGA
seq00030   GAGAGAAGGATAGCATAAGACTTGAGCAAGCATTGGCTGAGTGTGTATAACTCTCTTAATGGTTTTACAATCATCAGGTGAAAGTGTTTGACCCTGGATCCCTGTGTCTATTCCAGTGACCTTCTCGAGCCGGAGAAATTCCGGTACTCTGCTCTTCACACACGGATCCTAGCTGTGGAGAATACACACCCTCGCTGGTCTCCTCGCCTCGAGCAGGTCGTGAGGGTGAACGGCGTCCGGGCAATCTGCATTGTGCCCCTTCTTAAGGTTAAGTTTACAGACTCTATATGACTACCTTCAACATTAGGGAAGACCAACAGCAATCGTCTAATATAGTGCAGATAGTTCACTGTGACAGCGGGGGCAGGGGGATCAGTATAGAGCTGCCCGGCCTCGAGGGTATACGACCCGGGACTCTCGACTGATTTTCGTCGATTGCTATATCTGATTGTCGAAGACAAGGCCACTATGTTGTATTCCGGCCTAAAAAAACGAGGTAAATAGCCAGCCTTATTTTCTTCTTCGCTCCGAATGATACCAGAACAAGTTCCATACTAAAGCTCCGCAACGCCGGCCGATTCCGCGATGCCCTACTTTAAATTTATCTCGACGCGGGGGCTCTATCACCCTAGGGGGAGTGTCTTACCCGTTATGCTCGTCATGGGCCCTCGCGAAGCCGACACGGTACCAGGGTACGAACGTGCGGCCTGCTTCTTAATCAGAATCAAGCGCAACCTGCGAGTTGCACCATAGTAGGTTGCGGGCCATGAACGCGCGGATCCAGGATTAAACGCCTCGCGTGAAAGGCCTTAGCCACCAAACGAAAATAGAGTCTCGAGAAGCTATAATGCCTACGCACGAATGGTCCGGGCGGCAATTTGATGAGTGCTACACGACAGGGCAGAAACAGAGGTGGGTTTCACGATCGAGCGATGTGATTCTCAGCTGCGCCTCACTCATCGCCACGGTCTGCGGCTATCACAACCACTAAATGTGAATTGTACAGATGAATCACCGAATTAGCAGCCTAACTGAACTTCGAGGTGCGGATCGCGTTTTGTCGTATTGAAGTAACGTCAGGCGACAGATCGTAACGTGATACGCCGTCCCAATTTACGCATCGTCTCGCACCACACTTTCCCCTTCAAGCGGGATTTACGTGCAGCGCGAGCTTATAGGAAGCCCTGGATAAACTCAATTTGCGCTCAATGGACGATGGACCGTTACGATATACACCGCGGGGTACCCGCCAAGCATCATAAGCCTATTCTGGACGAGATGCGCGGGTACATGGAAGAAGACTAGCCAGCAACCTCTTAGATAAAACTTCATTTGACCAAACAAAGCTCGGTTGGCTGAAACAAAACTTAGAATATCGGTTTTTGCAAATCCTCCAAGCTAAACCTTGCTTTGGGGATAAAAAGTCCAAGCGATAATTATAAGCTGTGGATCATACGCAGTCTCACGCTAGACGCGCCCGACATATAGGACTCTCTCACTTATTCGGCAAACGATATCGAAACGTTCATGGCCATGTAAAATCGCAGCCATTTGATCTGCGCGCGTGCTACCGCCTATATAATTTGAATCACCATTCGAGGCAGTTAAGCATATGGTAATAGTTACGCTAACAGTTACCATGTCGAATATGCTGCTTATTCACCAAATGGCAGATAAACTGCTGTGCAAATTGCGTGACTGCATGCGCACGCATAGTATTTTACTGCCTGGCGAAGAATTATCCAACTCGGACTCAACATATCCACATATTCGGAGCTATCGCACTCCCGCCCACGTCGGGCGCATAGGTCCGATTATCCGGCATGCTAGAGGCGTGTGTCGACCTTCCCAGACAAGCTGGTCTATTACCCAAAACTACCGAGCGTGCTCATCATCAGTTCGAGACCACTATACGTGAAAAGAAGTAGAGTTATACGCCATCTTATGGCTTTGGCTTTGTAGCGGCGCTGACCTTCCGCACTTCAGTGTCAAAGACAAGACCATCAAACTCTCACCCTAGATGAGTCTGCCGTGAGTGTAAGCAGCAGATCCCGCCAACTCTGCATTTGGGAGGAGTCCCCTGCGTAACTAACAAGATACCCGTGGGCGTCAAACTCAAGCAACCAGCAGGGTGGCGTCCGCGGGAGTTCAGGCCTGTTAAATACGGATTGTCGGCTAACTATGGACTTGGCCGTGTTGCGACACCCATTGCTACACCCTAACCATAACCGGGTTTGAGCCCGATGCAGGGCTATGAGCTTCAAAGGAATGGATAGCGGCGAGA
seq00031   GAGAGAAGGATAGCATAAGACTTGAGCAAGCATTGGCTGAGTGTGTATAACTCTCTTAATGGTTTTACAATCATCAGGTGAAAGTGTTTGACCCTGGATCCCTGTGTCTATTCCAGTGACCTTCTCGAGCCGGAGAAATTCCGGTACTCTGCTCTTCACACACGGATCCTAGCTGTGGAGAATACACACCCTCGCTGGTCTCCTCGCCTCGAGCAGGTCGTGAGGGTGAACGGCGTCCGGGCAATCTGCATTGTGCCCCTTCTTAAGGTTAAGTTTACAGACTCTATATGACTACCTTCAACATTAGGGAAGACCAACAGCAATCGTCTAATATAGTGCAGATAGTTCACTGTGACAGCGGGGGCAGGGGGATCAGTATAGAGCTGCCCGGCCTCGAGGGTATACGACCCGGGACTCTCGACTGATTTTCGTCGATTGCTATATCTGATTGTCGAAGACAAGGCCACTATGTTGTATTCCGGCCTAAAAAAACGAGGTAAATAGCCAGCCTTATTTTCTTCTTCGCTCCGAATGATACCAGAACAAGTGCCATACTAAAGCTCCGCAACGCCGGCCGATTCCGCGATGCCCTACTTTAAATTTATCTCGACGCGGGGGCTCTATCACCCTAGGGGGAGTGTCTTACCCGTTATGCTCGTCATGGGCCCTCGCGAAGCCGACACGGTACCAGGGTACGAACGTGCGGCCTGCTTCTTAATCAGAATCAAGCGCAACCTGCGAGTTGCACCATAGTAGGTTGCGGGCCATGAACGCGCGGATCCAGGATTAAACGCCTCGCGTGAAAGGCCTTAGCCACCAAACGAAAATAGAGTCTCGAGAAGCTATAATGCCTACGCACGAATGGTCCGGGCGGCAATTTGATGAGTGCTACACGACAGGGCAGAAACAGAGGTGGGTTTCACGATCGAGCGATGTGATTCTCAGCTGCGCCTCACTCATCGCCACGGTCTGCGGCTATCACAACCACTAAATGTGAATTGTACAGATGAATCACCGAATTAGCAGCCTAACTGAACTTCGAGGTGCGGATCGCGTTTTGTCGTATTGAAGTAACGTCAGGCGACAGATCGTAACGTGATACGCCGTCCCAATTTACGGATCGTCTCGCACCACACTTTCCCCTTCAAGCGGGATTTACGTGCAGCGCGAGCTTATAGGAAGCCCTGGATAAACTCAATTTGCGCTCAATGGACGATGGACCGTTACGATATACACCGCGGGGTACCCGCCAAGCATCATAAGCCTATTCTGGACGAGATGCGCGGGTACATGGAAGAAGACTAGCCAGCAACCTCTTAGATAAAACTTCATTTGACCAAACAAAGCTCGGTTGGCTGAAACAAAACTTAGAATATCGGTTTTTGCAAATCCTCCAAGCTAAACCTTGCTTTGGGGATAAAAAGTCCAAGCGATAATTATAAGCTGTGGATCATACGCAGTCTCACGCTAGACGCGCCCGACATATAGGACTCTCTCACTTATTCGGCAAACGATATCGAAACGTTCATGGCCATGTAAAATCGCAGCCATTTGATCTGCGCGCGTGCTACCGCCTATATAATTTGAATCACCATTCGAGGCAGTTAAGCATATGGTAATAGTTACGCTAACAGTTACCATGTCGAATATGCTGCTTATTCACCAAATGGCAGATAAACTGCTGTGCAAATTGCGTGACTGCATGCGCACGCATAGTATTTTACTGCCTGGCGAAGAATTATCCAACTCGGACTCAACATATCCACATATTCGGAGCTATCGCACTCCCGCCCACGTCGGGCGCATAGGTCCGATTATCCGGCATGCTAGAGGCGTGTGTCGACCTTCCCAGACAAGCTGGTCTATTACCCAAAACTACCGAGCGTGCTCATCATCAGTTCGAGACCACTATACGTGAAAAGAAGTAGAGTTATACGCCATCTTATGGCTTTGGCTTTGTAGCGGCGCTGACCTTCCGCACTTCAGTGTCAAAGACAAGACCATCAAACTCTCACCCTAGATGAGTCTGCCGTGAGTGTAAGCAGCAGATCCCGCCAACTCTGCATTTGGGAGGAGTCCCCTGCGTAACTAACAAGATACCCGTGGGCGTCAAACTCAAGCAACCAGCAGGGTGGCGTCCGCGGGAGTTCAGGCCTGTTAAATACGGATTGTCGGCTAACTATGGACTTGGCCGTGTTGCGACACCCATTGCTACACCCTAACCATAACCGGGTTTGTGCCCGATGCAGGGCTATGAGCTTCAAAGGAATGGATAGCGGCGAGA
seq00032   GAGAGAAGGATAGCATAAGACTTGAGCAAGCATTGGCTGAGTGTGTATAACTCTCTTAATGGTTTTACAATCATCAGGTGAAAGTGTTTGACCCTGGATCCCTGTGTCTATTCCAGTGACCTTCTCGAGCCGGAGAAATTCCGGTACTCTGCTCTTCACACACGGATCCTAGCTGTGGAGAATACACACCCTCGCTGGTCTCCTCGCCTCGAGCAGGTCGTGAGGGTGAACGGCGTCCGGGCAATCTGCATTGTGCCCCTTCTTAAGGTTAAGTTTACAGACTCTATATGACTACCTTCAACATTAGGGAAGACCAACAGCAATCGTCTAATATAGTGCAGATAGTTCATTGTGACAGCGGGGGCAGGGGGATCAGTATAGAGCTGCCCGGCCTCGAGGGTATACGACCCGGGACTCTCGACTGATTTTCGTCGATTGCTATATCTGATTGTCGAAGACAAGGCCACTATGTTGTATTCCGGCCTAAAAAAACGAGGTAAATAGCCAGCCTTATTTTCTTCTTCGCTCCGAATGATACCAGAACAAGTGCCATACTAAAGCTCCGCAACGCCGGCCGATTCCGCGATGCCCTACTTTAAATTTATCTCGACGCGGGGGCTCTATCACCCTAGGGGGAGTGTCTTACCCGTTATGCTCGTCATGGGCCCTCGCGAAGCCGACACGGTACCAGGGTACGAACGTGCGGCCTGCTTCTTAATCAGAATCAAGCGCAACCTGCGAGTTGCACCATAGTAGGTTGCGGGCCATGAACGCGCGGATCCAGGATTAAACGCCTCGCGTGAAAGGCCTTAGCCACCAAACGAAAATAGAGTCTCGAGAAGCTATAATGCCTACGCACGAATGGTCCGGGCGGCAATTTGATGAGTGCTACACGACAGGGCAGAAACAGAGGTGGGTTTAACGATCGAGCGATGTGATTCTCAGCTGCGCCTCACTCATCGCCACGGTCTGCGGCTATCACAACCACTAAATGTGAATTGTACAGATGAATCACCGAATTAGCAGCCTAACTGAACTTCGAGGTGCGGATCGCGTTTTGTCGTATTGAAGTAACGTCAGGCGACAGATCGTAACGTGATACGCCGTCCCAATTTACGCATCGTCTCGCACCACACTTTCCCCTTCAAGCGGGATTTACGTGCAGCGCGAGCTTATAGGAAGCCCTGGATAAACTCAATTTGCGCTCAATGGACGATGGACCGTTACGATATACACCGCGGGGTACCCGCCAAGCATCATAAGCCTATTCTGGACGAGATGCGCGGGTACATGGAAGAAGACTAGCCAGCAACCTCTTAGATAAAACTTCATTTGACCAAACAAAGCTCGGTTGGCTGAAACAAAACTTAGAATATCGGTTTTTGCAAATCCTCCAAGCTAAACCTTGCTTTGGGGATAAAAAGTCCAAGCGATAATTATAAGCTGTGGATCATACGCAGTCTCACGCTAGACGCGCCCGACATATAGGACTCTCTCACTTATTCGGCAAACGATATCGAAACGTTCATGGCCATGTAAAATCGCAGCCATTTGATCTGCGCGCGTGCTACCGCCTATATAATTTGAATCACCATTCGAGGCAGTTAGGCATATGGTAATAGTTACGCTAACAGTTACCATGTCGAATATGCTGCTTATTCACCAAATGGCAGATAAACTGCTGTGCAAATTGCGTGACTGCATGCGCACGCATAGTATTTTACTGCCTGGCGAAGAATTATCCAACTCGGACTCAACATATCCACATATTCGGAGCTATCGCACTCCCGCCCACGTCGGGCGCATAGGTCCGATTATCCGGCATGCTAGAGGCGTGTGTCGACCTTCCCAGACAAGCTGGTCTATTACCCAAAACTACCGAGCGTGCTCATCATCAGTTCGAGACCACTATACGTGAAAAGAAGTAGAGTTATACGCCATCTTATGGCTTTGGCTTTGTAGCGGCGCTGACCTTCCGCACTTCAGTGTCAAAGACAAGACCATCAAACTCTCACCCTAGATGAGTCTGCCGTGAGTGTAAGCAGCAGATCCCGCCAACTCTGCATTTGGGAGGAGTCCCCTGCGTAACTAACAAGATACCCGTGGGCGTCAAACTCAAGCAACCAGCAGGGTGGCGTCCGCGGGAGTTCAGGCCTGTTAAATACGGATTGTCGGCTAACTATGGACTTGCCCGTGTTGCGACACCCATTGCTACACCCTAACCATAACCGGGTTTGAGCCCGATGCAGGGCTATGAGCTTCAAAGGAATGGATAGCGGCGAGA
seq00033   GAGAGAAGGATAGCATAAGACTTGAGCAAGCATTGGCTGAGTGTGTATAACTCTCTTAATGGTTTTACAATCATCAGGTGAAAGTGTTTGACCCTGGATCCCTGTGTCTATTCCAGTGACCTTCTCGAGCCGGAGAAATTCCGGTACTCTGCTCTTCACACACGGATCCTAGCTGTGGAGAATACACACCCTCGCTGGTCTCCTCGCCTCGAGCAGGTCGTGAGGGTGAACGGCGTCCGGGCAATCTGCATTGTGCCCCTTCTTAAGGTTAAGTTTACAGACTCTATATGACTACCTTCAACATTAGGGAAGACCAACAGCAATCGTCTAATATAGTGCAGATAGTTCACTGTGACAGCGGGGGCAGGGGGATCAGTATAGAGCTGCCCGGCCTCGAGGGTATACGACCCGGGACTCTCGACTGATTTTCGTCGATTGCTATATCTGATTGTCGAAGACAAGGCCACTATGTTGTATTCCGGCCTAAAAAAACGAGGTAAATAGCCAGCCTTATTTTCTTCTTCGCTCCGAATGATACCAGAACAAGTGCCATACTAAAGCTCCGCAACGCCGGCCGATTCCGCGATGCCCTACTTTAAATTTATCTCGACGCGGGGGCTCTATCACCCTAGGGGGAGTGTCTTACCCGTTATGCTCGTCATGGGCCCTCGCGAAGCCGACACGGTACCAGGGTACGAACGTGCGGCCTGCTTCTTAATCAGAATCAAGCGCAACCTGCGAGTTGCACCATAGTAGGTTGCGGGCCATGAACGCGCGGATCCAGGATTAAACGCCTCGCGTGAAAGGCCTTAGCCACCAAACGAAAATAGAGTCTCGAGAAGCTATAATGCCTACGCACGAATGGTCCGGGCGGCAATTTGATGAGTGCTACACGACAGGGCAGAAACAGAGGTGGGTTTCACGATCGAGCGATGTGATTCTCAGCTGCGCCTCACTCATCGCCACGGTCTGCGGCTATCACAACCACTAAATGTGAATTGTACAGATGAATCACCGAATTAGCAGCCTAACTGAACTTCGAGGTGCGGATCGCGTTTTGTCGTATTGAAGTAACGTCAGGCGACAGATCGTAACGTGATACGCCGTCCCAATTTACGCATCGTCTCGCACCACACTTTCCCCTTCAAGCGGGATTTACGTGCAGCGCGAGCTTATAGGAAGCCCTGGATAAACTCAATTTGCGCTCAATGGACGATGGACCGTTACGATATACACCGCGGGGTACCCGCCAAGCATCATAAGCCTATTCTGGACGAGATGCGCGGGTACATGGAAGAAGACTAGCCAGCAACCTCTTAGATAAAACTTCATTTGACCAAACAAAGCTCGGTTGGCTGAAACAAAACTTAGAATATCGGTTTTTGCAAATCCTCCAAGCTAAACCTTGCTTTGGGGATAAAAAGTCCAAGCGATAATTATAAGCTGTGGATCATACGCAGTCTCACGCTAGACGCGCCCGACATATAGGACTCTCTCACTTATTCGGCAAACGATATCGAAACGTTCATGGCCATGTAAAATCGCAGCCATTTGATCTGCGCGCGTGCTACCGCCTATATAATTTGAATCACCATTCGAGGCAGTTAGGCATATGGTAATAGTTACGCTAACAGTTACCATGTCGAATATGCTGCTTATTCACCAAATGGCAGATAAACTGCTGTGCAAATTGCGTGACTGCATGCGCACGCATAGTATTTTACTGCCTGGCGAAGAATTATCCAACTCGGACTCAACATATCCACATATTCGGAGCTATCGCACTCCCGCCCACGTCGGGCGCATAGGTCCGATTATCCGGCATGCTAGAGGCGTGTGTCGACCTTCCCAGACAAGCTGGTCTATTACCCAAAACTACCGAGCGTGCTCATCATCAGTTCGAGACCACTATACGTGAAAAGAAGTAGAGTTATACGCCATCTTATGGCTTTGGCTTTGTAGCGGCGCTGACCTTCCGCACTTCAGTGTCAAAGACAAGACCATCAAACTCTCACCCTAGATGAGTCTGCCGTGAGTGTAAGCAGCAGATCCCGCCAACTCTGCATTTGGGAGGAGTCCCCTGCGTAACTAACAAGATACCCGTGGGCGTCAAACTCAAGCAACCAGCAGGGTGGCGTCCGCGGGAGTTCAGGCCTGTTAAATACGGATTGTCGGCTAACTATGGACTTGCCCGTGTTGCGACACCCATTGCTACACCCTAACCATAACCGGGTTTGAGCCCGATGCAGGGCTATGAGCTTCAAAGGAATGGATAGCGGCGAGA
