# Supplementary material for: How Good Are Indirect Tests at Detecting Recombination in Human mtDNA?
Source: G3 (Bethesda). 2013 Jul 1;3(7):1095–104. doi: 10.1534/g3.113.006510 (PMC3704238; doi:10.1534/g3.113.006510)
Supplement: Supporting Information [file supp_g3.113.006510_FileS2.gz › SequenceData/mtDNA_ratehet&popgrowth/10/3rdbase/Infiles/10_66-new.txt]

33 2284
seq00001   GGCCGCTTCATGCGGCATCCTCTAAACTGGGCATAAGTGACTCGAGACTCGTTGCAGATGTATCGCGGGTCCAGGAACCGAGATGTCCCGCTCTAGTAGTCGGGACGGTTTAAACGGAGAAAGGCTGGTCCCTTAACCACATGGGGGGGTGAGTGTACGATTGCTCCGGTTCCCTCCGATATGATTAATAGGGGTGTGTTTAATCGATTTATTTACTGGGCCAGCTGCGTAGCATTTTCTGTGGGTTCCTCTGAACGGTTCTGGTCATGAGCACAGAAGGTGATCTTGAGAAAAAGAACGCCCGCATAATGGCATCAATGTCGAGGCAAATTGTGAGCTTTAGCATGATAATTCCTTGATATGCTGGGGGATTTTGATCTCCGTCTGCACCTCGACGTATACTTTCAATCGTGCCTCCGACTGGACTTTACACACAGAGTACGATATTAGCGCGCAGGGGATATGGTGATCCATGTCTACCGGTAGAGTTGGACCGCAACTCAGTGTTAACCTCAGCTGAAAGCATACGTCTTACAGCAAATCGCAAATTAGATACTCCTTGACGGCGCGAAACCCTGAGTCGGAAAGCCGCAGCTCGTTAACTGGTGTGCAGTATTAATTAATATCGCGCACACGTGGACCATTCACTTGTTGTTACTTTATCACGTCGACCATGGTGGGGCCCATCATGGTGGAAACCCTTTACGATCTAAGAAGTACGTGAAGAACAGCATTTATGGGTCAGCCGTCACACCCCCTTTACGTTCTAGCAAATGCCTTACCATCTACCGGGTGCCGAGCTCGATTAAGACAGAGGAGGTCCTCATGGCATTACATCGTTCATCCGTTACTACGAACTGTTGGTACTGCTCGTCAAATGTGTAAGATGGATCAATGCAAACAAAGAGGCTCTATTAAAGTTACTCGCCAGTCCATTGAGAGTTTGGGGCATCACTCTTGATCATGACACGAGACGATGCGTCCTCCAATGCACAATACCTTGGTCTCCTTGCCCGCGTAAAATCACCTCCAGCTGCCGTGATATCAGTCCGTTTTCATAGCGAGGCTACAACCTAGCCATGCCTTAGAGTACTAGAGGGAAAGCTTCCAGGGCACTTCGTCGCGTCCTTACCGTGAACCGACTCGACATGTTACTGTGAAATCCTTTGCTAATGATAACCATTATGCTCCCTCGACGGATCTCGACTCTATTCACGCTTACGGATTGTGTTACCACACCGGGCTGATAAGAAAAAGGTGATCGGTAGCAGGGGATCGAGGAATCCTAGTTATCGGTGCGGCGTCTCAGGGAAGAGCTTCCGGTTGGTACAAGAACGGAAGGATGCGAACTCTCCAGCTGGTTGCGGGCAAGTATTATGATAAGCACATACTGTGCCACCGTTTAACGCACCTAGAAGAGACGCATATCAGACCCTACTGCTTTCGATGACGGAGTCACTTCTACACCGACCAGAGACCAGGAAAGCGGACACTGACAATAATAGCATAACTCCTTTCCAGGCATCGGCTCGACAATTTATAGCGGGGTTGCGATCAAAGACCCCAAATATAATTTCCAATATAACCCCCGAGGGATAACCATACGTACCCGCCAACGAGCGCGAGGTTTTAAGTAGAAGAATATACGGAACCTGAGCCTTCAGCTAAAATATGTGCAGGTTATGGCCTGGGGTCGTCGGAACTGAATTATTAATCTTATCGCTATGTTGGTCTGGGCCCGGTCATACTCACCCAGGGCTCCGGACGACAGCCGGCGACTATCTCTACTCCCCCTGTTTTATTTTCGGCCCGGTGGTGAAGGGACTACAGTTTCTCTCCCAACGCGTCGACTCGGGGCTTTTCCTAAACTAGCAAACGCCATTCCTAATACCAAGGCAATAGAGTCTGAACCGATGGCGCGTTTTTAATTGATTAATGAAAGAAGCATCACGCTGTCGGTCTGTCCCTCCTGGACCGGTCGTCTTGGATCCAGACATGTAGGGAGCCTTAGCAATGGGTGTGAATCCTTGTTCCTTTGAATGCCTGGCTGGTTTTCAGCCAATTACCTCCCAGTATGGCTCTATCGCGCTAGCGTAGTCGCATACGAGGGAATAGGGATCATACATCGTCGGTCTTCGACTACTTTAAGCATGGGGGTATGAGCAGAATGCCCCCTGATTCTATGTTTAGCGCACCCCCGACTTCATAGAATTGATGGGTGTAGAACGAACGTTGGGCCTCTTCCTTTTGCTCGTGGGGGTCGCCGACGTCACCGGTCGAACCT
seq00002   GGCCGCTTCATGCGGCATCCTCTAAACTGGGCATAAGTGACTCGAGACTCGTTGCAGATGTATCGCGGGTCCAGGAACCGAGATGTCCCGCTCTAGTAGTCGGGACGGTTTAAACGGAGAAAGGCTGGTCCCTTAACCACATGGGGGGGTGAGTGTACGATTGCTCCGGTTCCCTCCGATATGATTAATAGGGGTGTGTTTAATCGATTTATTTACTGGGCCAGCTGCGTAGCATTTTCTGTGGGTTCCTCTGAACGGTTCTGGTCATGAGCACAGAAGGTGATCTTGAGAAAAAGAACGCCCGCATAATGGCATCAATGTCGAGGCAAATTGTGAGCTTTAGCATGATAATTCCTTGATATGCTGGGGGATTTTGATCTCCGTCTGCACCTCGACGTATACTTTCAATCGTGCCTCCGACTGGACTTTACACACAGAGTACGATATTAGCGCGCAGGGGATATGGTGATCCATGTCTACCGGTAGAGTTGGACCGCAACTCAGTGTTAACCTCAGCTGAAAGCATACGTCTTACAGCAAATCGCAAATTAGATACTCCTTGACGGCGCGAAACCCTTAGTCGGAAAGCCGCAGCTCGTTAACTGGTGTGCAGTATTAATTAATATCGCGCACACGTGGACCATTCACTTGTTGTTACTTTATCACGTCGACCATGGTGGGGCCCATCATGGTGGAAACCCTTTACGATCTAAGAAGTACGTGAAGAACAGCATTTATGGGTCAGCCGTCACACCCCCTTTACGTTCTAGCAAATGCCTTACCATCTACCGGGTGCCGAGCTCGATTAAGACAGAGGAGGTCCTCATGGCATTACATCGTTCATCCGTTACTACGAACTGTTGGTACTGCTCGTCAAATGTGTAAGATGGATCAATGCAAACAAAGAGGCTCTATTAAAGTTACTCGCCAGTCCATTGAGAGTTTGGGGCATCACTCTTGATCATGACACGAGACGATGCGTCCTCCAATGCACAATACCTTGGTCTCCTTGCCCGCGTAAAATCACCTCCAGCTGCCGTGATATCAGTCCGTTTTCATAGCGAGGCTACAACCTAGCCATGCCTTAGAGTACTAGAGGGAAAGCTTCCAGGGCACTTCGTCGCGTCCTTACCGTGAACCGACTCGACATGTTACTGTGAAATCCTTTGCTAATGATAACCATTATGCTCCCTCGACGGATCTCGACTCTATTCACGCTTACGGATTGTGTTACCACACCGGGCTGATAAGAAAAAGGTGATCGGTAGCAGGGGATCGAGGAATCCTAGTTATCGGTGCGGCGTCTCAGGGAAGAGCTTCCGGTTGGTACAAGAACGGAAGGATGCGAACTCTCCAGCTGGTTGCGGGCAAGTATTATGATAAGCACATACTGTGCCACCGTTTAACGCACCTAGAAGAGACGCATATCAGACCCTACTGCTTTCGATGACGGAGTCACTTCTACACCGACCAGAGACCAGGAAAGCGGACACTGACAATAATAGCATAACTCCTTTCCAGGCATCGGCTCGACAATTTATAGCGGGGTTGCGATCAAAGACCCCAAATATAATTTCCAATATAACCCCCGAGGGATAACCATACGTACCCGCCAACGAGCGCGAGGTTTTAAGTAGAAGAATATACGGAACCTGAGCCTTCAGCTAAAATATGTGCAGGTTATGGCCTGGGGTCGTCGGAACTGAATTATTAATCTTATCGCTATGTTGGTCTGGGCCCGGTCATACTCACCCAGGGCTCCGGACGACAGCCGGCGACTATCTCTACTCCCCCTGTTTTATTTTCGGCCCGGTGGTGAAGGGACTACAGTTTCTCTCCCAACGCGTCGACTCGGGGCTTTTCCTAAACTAGCAAACGCCATTCCTAATACCAAGGCAATAGAGTCTGAACCGATGGCGCGTTTTTAATTGATTAATGAAAGAAGCATCACGCTGTCGGTCTGTCCCTCCTGGACCGGTCGTCTTGGATCCAGACATGTAGGGAGCCTTAGCAATGGGTGTGAATCCTTGTTCCTTTGAATGCCTGGCTGGTTTTCAGCCAATTACCTCCCAGTATGGCTCTATCGCGCTAGCGTAGTCGCATACGAGGGAATAGGGATCATACATCGTCGGTCTTCGACTACTTTAAGCATGGGGGTATGAGCAGAATGCCCCCTGATTCTATGTTTAGCGCACCCCCGACTTCATAGAATTGATGGGTGTAGAACGAACGTTGGGCCTCTTCCTTTTGCTCGTGGGGGTCGCCGACGTCACCGGTCGAACCT
seq00003   GGCCGCTTCATGCGGCATCCTCTAAACTGGGCATAAGTGACTCGAGACTCGTTGCAGATGTATCGCGGGTCCAGGAACCGAGATGTCCCGCTCTAGTAGTCGGGACGGTTTAAACGGAGAAAGGCTGGTCCCTTAACCACATGGGGGGGTGAGTGTACGATTGCTCCGGTTCCCTCCGATATGATTAATAGGGGTGTGTTTAATCGATTTATTTACTGGGCCAGCTGCGTAGCATTTTCTGTGGGTTCCTCTGAACGGTTCTGGTCATGAGCACAGAAGGTGATCTTGAGAAAAAGAACGCCCGCATAATGGCATCAATGTCGAGGCAAATTGTGAGCTTTAGCATGATAATTCCTTGATATGCTGGGGGATTTTGATCTCCGTCTGCACCTCGACGTATACTTTCAATCGTGCCTCCGACTGGACTTTACACACAGAGTACGATATTAGCGCGCAGGGGATATGGTGATCCATGTCTACCGGTAGAGTTGGACCGCAACTCAGTGTTAACCTCAGCTGAAAGCATACGTCTTACAGCAAATCGCAAATTAGATACTCCTTGACGGCGCGAAACCCTGAGTCGGAAAGCCGCAGCTCGTTAACTGGTGTGCAGTATTAATTAATATCGCGCACACGTGGACCATTCACTTGTTGTTACTTTATCACGTCGACCATGGTGGGGCCCATCATGGTGGAAACCCTTTACGATCTAAGAAGTACGTGAAGAACAGCATTTATGGGTCAGCCGTCACACCCCCTTTACGTTCTAGCAAATGCCTTACCATCTACCGGGTGCCGAGCTCGATTAAGACAGAGGAGGTCCTCATGGCATTACATCGTTCATCCGTTACTACGAACTGTTGGTACTGCTCGTCAAATGTGTAAGATGGATCAATGCAAACAAAGAGGCTCTATTAAAGTTACTCGCCAGTCCATTGAGAGTTTGGGGCATCACTCTTGATCATGACACGAGACGATGCGTCCTCCAATGCACAATACCTTGGTCTCCTTGCCCGCGTAAAATCACCTCCAGCTGCCGTGATATCAGTCCGTTTTCATAGCGAGGCTACAACCTAGCCATGCCTTAGAGTACTAGAGGGAAAGCTTCCAGGGCACTTCGTCGCGTCCTTACCGTGAACCGACTCGACATGTTACTGTGAAATCCTTTGCTAATGATAACCATTATGCTCCCTCGACGGATCTCGACTCTATTCACGCTTACGGATTGTGTTACCACACCGGGCTGATAAGAAAAAGGTGATCGGTAGCAGGGGATCGAGGAATCCTAGTTATCGGTGCGGCGTCTCAGGGAAGAGCTTCCGGTTGGTACAAGAACGGAAGGATGCGAACTCTCCAGCTGGTTGCGGGCAAGTATTATGATAAGCACATACTGTGCCACCGTTTAACGCACCTAGAAGAGACGCATATCAGACCCTACTGCTTTCGATGACGGAGTCACTTCTACACCGACCAGAGACCAGGAAAGCGGACACTGACAATAATAGCATAACTCCTTTCCAGGCATCGGCTCGACAATTTATAGCGGGGTTGCGATCAAAGACCCCAAATATAATTTCCAATATAACCCCCGAGGGATAACCATACGTACCCGCCAACGAGCGCGAGGTTTTAAGTAGAAGAATATACGGAACCTGAGCCTTCAGCTAAAATATGTGCAGGTTAAGGCCTGGGGTCGTCGGAACTGAATTATTAATCTTATCGCTATGTTGGTCTGGGCCCGGTCATACTCACCCAGGGCTCCGGACGACAGCCGGCGACTATCTCTACTCCCCCTGTTTTATTTTCGGCCCGGTGGTGAAGGGACTACAGTTTCTCTCCCAACGCGTCGACTCGGGGCTTTTCCTAAACTAGCAAACGCCATTCCTAATACCAAGGCAATAGAGTCTGAACCGATGGCGCGTTTTTAATTGATTAATGAAAGAAGCATCACGCTGTCGGTCTGGCCCTCCTGGACCGGTCGTCTTGGATCCAGACATGTAGGGAGCCTTAGCAATGGGTGTGAATCCTTGTTCCTTTGAATGCCTGGCTGGTTTTCAGCCAATTACCTCCCAGTATGGCTCTATCGCGCTAGCGTAGTCGCATACGAGGGAATAGGGATCATACATCGTCGGTCTTCGACTACTTTAAGCATGGGGGTATGAGCAGAATGCCCCCTGATTCTATGTTTAGCGCACCCCCGACTTCATAGAATTGATGGGTGTAGAACGAACGTTGGGCCTCTTCCTTTTGCTCGTGGGGGTCGCCGACGTCACCGGTCGAACCT
seq00004   GGCCGCTTCATGCGGCATCCTCTAAACTGGGCATAAGTGACTCGAGACTCGTTGCAGATGTATCGCGGGTCCAGGAACCGAGATGTCCCGCTCTAGTAGTCGGGACGGTTTAAACGGAGAAAGGCTGGTCCCTTAACCACATGGGGGGGTGAGTGTACGATTGCTCCGGTTCCCTCCGATATGATTAATAGGGGTGTGTTTAATCGATTTATTTACTGGGCCAGCTGCGTAGCATTTTCTGTGGGTTCCTCTGAACGGTTCTGGTCATGAGCACAGAAGGTGATCTTGAGAAAAAGAACGCCCGCATAATGGCATCAATGTCGAGGCAAATTGTGAGCTTTAGCATGATAATTCCTTGATATGCTGGGGGATTTTGATCTCCGTCTGCACCTCGACGTATACTTTCAATCGTGCCTCCGACTGGACTTTACACACAGAGTACGATATTAGCGCGCAGGGGATATGGTGATCCATGTCTACCGGTAGAGTTGGACCGCAACTCAGTGTTAACCTCAGCTGAAAGCATACGTCTTACAGCAAATCGCAAATTAGATACTCCTTGACGGCGCGAAACCCTGAGTCGGAAAGCCGCAGCTCGTTAACTGGTGTGCAGTATTAATTAATATCGCGCACACGTGGACCATTCACTTGTTGTTACTTTATCACGTCGACCATGGTGGGGCCCATCATGGTGGAAACCCTTTACGATCTAAGAAGTACGTGAAGAACAGCATTTATGGGTCAGCCGTCACACCCCCTTTACGTTCTAGCAAATGCCTTACCATCTACCGGGTGCCGAGCTCGATTAAGACAGAGGAGGTCCTCATGGCATTACATCGTTCATCCGTTACTACGAACTGTTGGTACTGCTCGTCAAATGTGTAAGATGGATCAATGCAAACAAAGAGGCTCTATTAAAGTTACTCGCCAGTCCATTGAGAGTTTGGGGCATCACTCTTGATCATGACACGAGACGATGCGTCCTCCAATGCACAATACCTTGGTCTCCTTGCCCGCGTAAAATCACCTCCAGCTGCCGTGATATCAGTCCGTTTTCATAGCGAGGCTACAACCTAGCCATGCCTTAGAGTACTAGAGGGAAAGCTTCCAGGGCACTTCGTCGCGTCCTTACCGTGAACCGACTCGACATGTTACTGTGAAATCCTTTGCTAATGATAACCATTATGCTCCCTCGACGGATCTCGACTCTATTCACGCTTACGGATTGTGTTACCACACCGGGCTGATAAGAAAAAGGTGATCGGTAGCAGGGGATCGAGGAATCCTAGTTATCGGTGCGGCGTCTCAGGGAAGAGCTTCCGGTTGGTACAAGAACGGAAGGATGCGAACTCTCCAGCTGGTTGCGGGCAAGTATTATGATAAGCACATACTGTGCCACCGTTTAACGCACCTAGAAGAGACGCATATCAGACCCTACTGCTTTCGATGACGGAGTCACTTCTACACCGACCAGAGACCAGGAAAGCGGACACTGACAATAATAGCATAACTCCTTTCCAGGCATCGGCTCGACAATTTATAGCGGGGTTGCGATCAAAGACCCCAAATATAATTTCCAATATAACCCCCGAGGGATAACCATACGTACCCGCCAACGAGCGCGAGGTTTTAAGTAGAAGAATATACGGAACCTGAGCCTTCAGCTAAAATATGTGCAGGTTATGGCCTGGGGTCGTCGGAACTGAATTATTAATCTTATCGCTATGTTGGTCTGGGCCCGGTCATACTCACCCAGGGCTCCGGACGACAGCCGGCGACTATCTCTACTCCCCCTGTTTTATTTTCGGCCCGGTGGTGAAGGGACTACAGTTTCTCTCCCAACGCGTCGACTCGGGGCTTTTCCTAAACTAGCAAACGCCATTCCTAATACCAAGGCAATAGAGTCTGAACCGATGGCGCGTTTTTAATTGATTAATGAAAGAAGCATCACGCTGTCGGTCTGTCCCTCCTGGACCGGTCGTCTTGGATCCAGACATGTAGGGAGCCTTAGCAATGGGTGTGAATCCTTGTTCCTTTGAATGCCTGGCTGGTTTTCAGCCAATTACCTCCCAGTATGGCTCTATCGCGCTAGCGTAGTCGCATACGAGGGAATAGGGATCATACATCGTCGGTCTTCGACTACTTTAAGCATGGGGGTATGAGCAGAATGCCCCCTGATTCTATGTTTAGCGCACCCCCGACTTCATAGAATTGATGGGTGTAGAACGAACGTTGGGCCTCTTCCTTTTGCTCGTGGGGGTCGCCGACGTCACCGGTCGAACCT
seq00005   GGCCGCTTCATGCGGCATCCTCTAAACTGGGCATAAGTGACTCGAGACTCGTTGCAGATGTATCGCGGGTCCAGGAACCGAGATGTCCCGCTCTAGTAGTCGGGACGGTTTAAACGGAGAAAGGCTGGTCCCTTAACCACATGGGGGGGTGACTGTACGATTGCTCCGGTTCCCTCCGATATGATTAATAGGGGTGTGTTTAATCGATTTATTTACTGGGCCAGCTGCGTAGCATTTTCTGTGGGTTCCTCTGAACGGTTCTGGTCATGAGCACAGAAGGTGATCTTGAGAAAAAGAACGCCCGCATAATGGCATCAATGTCGAGGCAAATTGTGAGCTTTAGCATGATAATTCCTTGATATGCTGGGGGATTTTGATCTCCGTCTGCACCTCGACGTATACTTTCAATCGTGCCTCCGACTGGACTTTACACACAGAGTACGATATTAGCGCGCAGGGGATATGGTGATCCATGTCTACCGGTAGAGTTGGACCGCAACTCAGTGTTAACCTCAGCTGAAAGCATACGTCTTACAGCAAATCGCAAATTAGATACTCCTTGACGGCGCGAAACCCTGAGTCGGAAAGCCGCAGCTCGTTAACTGGTGTGCAGTATTAATTAATATCGCGCACACGTGGACCATTCACTTGTTGTTACTTTATCACGTCGACCATGGTGGGGCCCATCATGGTGGAAACCCTTTACGATCTAAGAAGTACGTGAAGAACAGCATTTATGGGTCAGCCGTCACACCCCCTTTACGTTCTAGCAAATGCCTTACCATCTACCGGGTGCCGAGCTCGATTAAGACAGAGGAGGTCCTCATGGCATTACATCGTTCATCCGTTACTACGAACTGTTGGTACTGCTCGTCAAATGTGTAAGATGGATCAATGCAAACAAAGAGGCTCTATTAAAGTTACTCGCCAGTCCATTGAGAGTTTGGGGCATCACTCTTGATCATGACACGAGACGATGCGTCCTCCAATGCACAATACCTTGGTCTCCTTGCCCGCGTAAAATCACCTCCAGCTGCCGTGATATCAGTCCGTTTTCATAGCGAGGCTACAACCTAGCCATGCCTTAGAGTACTAGAGGGAAAGCTTCCAGGGCACTTCGTCGCGTCCTTACCGTGAACCGACTCGACATGTTACTGTGAAATCCTTTGCTAATGATAACCATTATGCTCCCTCGACGGATCTCGACTCTATTCACGCTTACGGATTGTGTTACCACACCGGGCTGATAAGAAAAAGGTGATCGGTAGCAGGGGATCGAGGAATCCTAGTTATCGGTGCGGCGTCTCAGGGAAGAGCTTCCGGTTGGTACAAGAACGGAAGGATGCGAACTCTCCAGCTGGTTGCGGGCAAGTATTATGATAAGCACATACTGTGCCACCGTTTAACGCACCTAGAAGAGACGCATATCAGACCCTACTGCTTTCGATGACGGAGTCACTTCTACACCGACCAGAGACCACGAAAGCGGACACTGACAATAATAGCATAACTCCTTTCCAGGCATCGGCTCGACAATTTATAGCGGGGTTGCGATCAAAGACCCCAAATATAATTTCCAATATAACCCCCGAGGGATAACCATACGTACCCGCCAACGAGCGCGAGGTTTTAAGTAGAAGAATATACGGAACCTGAGCCTTCAGCTAAAATATGTGCAGGTTAAGGCCTGGGGTCGTCGGAACTGAATTATTAATCTTATCGCTATGTTGGTCTGGGCCCGGTCATACTCACCCAGGGCTCCGGACGACAGCCGGCGACTATCTCTACTCCCCCTGTTTTATTTTCGGCCCGGTGGTGAAGGGACTACAGTTTCTCTCCCAACGCGTCGACTCGGGGCTTTTCCTAAACTAGCAAACGCCATTCCTAATACCAAGGCAATAGAGTCTGAACCGATGGCGCGTTTTTAATTGATTAATGAAAGAAGCATCACGCTGTCGGTCTGGCCCTCCTGGACCGGTCGTCTTGGATCCAGACATGTAGGGAGCCTTAGCAATGGGTGTGAATCCTTGTTCCTTTGAATGCCTGGCTGGTTTTCAGCCAATTACCTCCCAGTATGGCTCTATCGCGCTAGCGTAGTCGCATACGAGGGAATAGGGATTATACATCGTCGGTCTTCGACTACTTTAAGCATGGGGGTATGAGCAGAATGCCCCCTGATTCTATGTTTAGCGCACCCCCGACTTCATAGAATTGATGGGTGTAGAACGAACGTTGGGCCTCTTCCTTTTGCTCGTGGGGGTCGCCGACGTCACCGGTCGAACCT
seq00006   GGCCGCTTCATGCGGCATCCTCTAAACTGGGCATAAGTGACTCGAGACTCGTTGCAGATGTATCGCGGGTCCAGGAACCGAGATGTCCCGCTCTAGTAGTCGGGACGGTTTAAACGGAGAAAGGCTGGTCCCTTAACCACATGGGGGGGTGAGTGTACGATTGCTCCGGTTCCCTCCGATATGATTAATAGGGGTGTGTTTAATCGATTTATTTACTGGGCCAGCTGCGTAGCATTTTCTGTGGGTTCCTCTGAACGGTTCTGGTCATGAGCACAGAAGGTGATCTTGAGAAAAAGAACGCCCGCATAATGGCATCAATGTCGAGGCAAATTGTGAGCTTTAGCATGATAATTCCTTGATATGCTGGGGGATTTTGATCTCCGTCTGCACCTCGACGTATACTTTCAATCGTGCCTCCGACTGGACTTTACACACAGAGTACGATATTAGCGCGCAGGGGATATGGTGATCCATGTCTACCGGTAGAGTTGGACCGCAACTCAGTGTTAACCTCAGCTGAAAGCATACGTCTTACAGCAAATCGCAAATTAGATACTCCTTGACGGCGCGAAACCCTGAGTCGGAAAGCCGCAGCTCGTTAACTGGTGTGCAGTATTAATTAATATCGCGCACACGTGGACCATTCACTTGTTGTTACTTTATCACGTCGACCATGGTGGGGCCCATCATGGTGGAAACCCTTTACGATCTAAGAAGTACGTGAAGAACAGCATTTATGGGTCAGCCGTCACACCCCCTTTACGTTCTAGCAAATGCCTTACCATCTACCGGGTGCCGAGCTCGATTAAGACAGAGGAGGTCCTCATGGCATTACATCGTTCATCCGTTACTACGAACTGTTGGTACTGCTCGTCAAATGTGTAAGATGGATCAATGCAAACAAAGAGGCTCTATTAAAGTTACTCGCCAGTCCATTGAGAGTTTGGGGCATCACTCTTGATCATGACACGAGACGATGCGTCCTCCAATGCACAATACCTTGGTCTCCTTGCCCGCGTAAAATCACCTCCAGCTGCCGTGATATCAGTCCGTTTTCATAGCGAGGCTACAACCTAGCCATGCCTTAGAGTACTAGAGGGAAAGCTTCCAGGGCACTTCGTCGCGTCCTTACCGTGAACCGACTCGACATGTTACTGTGAAATCCTTTGCTAATGATAACCATTATGCTCCCTCGACGGATCTCGACTCTATTCACGCTTACGGATTGTGTTACCACACCGGGCTGATAAGAAAAAGGTGATCGGTAGCAGGGGATCGAGGAATCCTAGTTATCGGTGCGGCGTCTCAGGGAAGAGCTTCCGGTTGGTACAAGAACGGAAGGATGCGAACTCTCCAGCTGGTTGCGGGCAAGTATTATGATAAGCACATACTGTGCCACCGTTTAACGCACCTAGAAGAGACGCATATCAGACCCTACTGCTTTCGATGACGGAGTCACTTCTACACCGACCAGAGACCAGGAAAGCGGACACTGACAATAATAGCATAACTCCTTTCCAGGCATCGGCTCGACAATTTATAGCGGGGTTGCGATCAAAGACCCCAAATATAATTTCCAATATAACCCCCGAGGGATAACCATACGTACCCGCCAACGAGCGCGAGGTTTTAAGTAGAAGAATATACGGAACCTGAGCCTTCAGCTAAAATATGTGCAGGTTATGGCCTGGGGTCGTCGGAACTGAATTATTAATCTTATCGCTATGTTGGTCTGGGCCCGGTCATACTCACCCAGGGCTCCGGACGACAGCCGGCGACTATCTCTACTCCCCCTGTTTTATTTTCGGCCCGGTGGTGAAGGGACTACAGTTTCTCTCCCAACGCGTCGACTCGGGGCTTTTCCTAAACTAGCAAACGCCATTCCTAATACCAAGGCAATAGAGTCTGAACCGATGGCGCGTTTTTAATTGATTAATGAAAGAAGCATCACGCTGTCGGTCTGTCCCTCCTGGACCGGTCGTCTTGGATCCAGACATGTAGGGAGCCTTAGCAATGGGTGTGAATCCTTGTTCCTTTGAATGCCTGGCTGGTTTTCAGCCAATTACCTCCCAGTATGGCTCTATCGCGCTAGCGTAGTCGCATACGAGGGAATAGGGATCATACATCGTCGGTCTTCGACTACTTTAAGCATGGGGGTATGAGCAGAATGCCCCCTGATTCTATGTTTAGCGCACCCCCGACTTCATAGAATTGATGGGTGTAGAACGAACGTTGGGCCTCTTCCTTTTGCTCGTGGGGGTCGCCGACGTCACCGGTCGAACCT
seq00007   GGCCGCTTCATGCGGCATCCTCTAAACTGGGCATAAGTGACTCGAGACTCGTTGCAGATGTATCGCGGGTCCAGGAACCGAGATGTCCCGCTCTAGTAGTCGGGACGGTTTAAACGGAGAAAGGCTGGTCCCTTAACCACATGGGGGGGTGACTGTACGATTGCTCCGGTTCCCTCCGATATGATTAATAGGGGTGTGTTTAATCGATTTATTTACTGGGCCAGCTGCGTAGCATTTTCTGTGGGTTCCTCTGAACGGTTCTGGTCATGAGCACAGAAGGTGATCTTGAGAAAAAGAACGCCCGCATAATGGCATCAATGTCGAGGCAAATTGTGAGCTTTAGCATGATAATTCCTTGATATGCTGGGGGATTTTGATCTCCGTCTGCACCTCGACGTATACTTTCAATCGTGCCTCCGACTGGACTTTACACACAGAGTACGATATTAGCGCGCAGGGGATATGGTGATCCATGTCTACCGGTAGAGTTGGACCGCAACTCAGTGTTAACCTCAGCTGAAAGCATACGTCTTACAGCAAATCGCAAATTAGATACTCCTTGACGGCGCGAAACCCTGAGTCGGAAAGCCGCAGCTCGTTAACTGGTGTGCAGTATTAATTAATATCGCGCACACGTGGACCATTCACTTGTTGTTACTTTATCACGTCGATCATGGTGGGGCCCATCATGGTGGAAACCCTTTACGATCTAAGAAGTACGTGAAGAACAGCATTTATGGGTCAGCCGTCACACCCCCTTTACGTTCTAGCAAATGCCTTACCATCTACCGGGTGCCGAGCTCGATTAAGACAGAGGAGGTCCTCATGGCATTACATCGTTCATCCGTTACTACGAACTGTTGGTACTGCTCGTCAAATGTGTAAGATGGATCAATGCAAACAAAGAGGCTCTATTAAAGTTACTCGCCAGTCCATTGAGAGTTTGGGGCATCACTCTTGATCATGACACGAGACGATGCGTCCTCCAATGCACAATACCTTGGTCTCCTTGCCCGCGTAAAATCACCTCCAGCTGCCGTGATATCAGTCCGTTTTCATAGCGAGGCTACAACCTAGCCATGCCTTAGAGTACTAGAGGGAAAGCTTCCAGGGCACTTCGTCGCGTCCTTACCGTGAACCGACTCGACATGTTACTGTGAAATCCTTTGCTAATGATAACCATTATGCTCCCTCGACGGATCTCGACTCTATTCACGCTTACGGATTGTGTTACCACACCGGGCTGATAAGAAAAAGGTGATCGGTAGCAGGGGATCGAGGAATCCTAGTTATCGGTGCGGCGTCTCAGGGAAGAGCTTCCGGTTGGTACAAGAACGGAAGGATGCGAACTCTCCAGCTGGTTGCGGGCAAGTATTATGATAAGCACATACTGTGCCACCGTTTAACGCACCTAGAAGAGACGCATATCAGACCCTACTGCTTTCGATGACGGAGTCACTTCTACACCGACCAGAGACCACGAAAGCGGACACTGACAATAATAGCATAACTCCTTTCCAGGCATCGGCTCGACAATTTATAGCGGGGTTGCGATCAAAGACCCCAAATATAATTTCCAATATAACCCCCGAGGGATAACCATACGTACCCGCCAACGAGCGCGAGGTTTTAAGTAGAAGAATATACGGAACCTGAGCCTTCAGCTAAAATATGTGCAGGTTAAGGCCTGGGGTCGTCGGAACTGAATTATTAATCTTATCGCTATGTTGGTCTGGGCCCGGTCATACTCACCCAGGGCTCCGGACGACAGCCGGCGACTATCTCTACTCCCCCTGTTTTATTTTCGGCCCGGTGGTGAAGGGACTACAGTTTCTCTCCCAACGCGTCGACTCGGGGCTTTTCCTAAACTAGCAAACGCCATTCCTAATACCAAGGCAATAGAGTCTGAACCGATGGCGCGTTTTTAATTGATTAATGAAAGAAGCATCACGCTGTCGGTCTGGCCCTCCTGGACCGGTCGTCTTGGATCCAGACATGTAGGGAGCCTTAGCAATGGGTGTGAATCCTTGTTCCTTTGAATGCCTGGCTGGTTTTCAGCCAATTACCTCCCAGTATGGCTCTATCGCGCTAGCGTAGTCGCATACGAGGGAATAGGGATTATACATCGTCGGTCTTCGACTACTTTAAGCATGGGGGTATGAGCAGAATGCCCCCTGATTCTATGTTTAGCGCACCCCCGACTTCATAGAATTGATGGGTGTAGAACGAACGTTGGGCCTCTTCCTTTTGCTCGTGGGGGTCGCCGACGTCACCGGTCGAACCT
seq00008   GGCCGCTTCATGCGGCATCCTCTAAACTGGGCATAAGTGACTCGAGACTCGTTGCAGATGTATCGCGGGTCCAGGAACCGAGATGTCCCGCTCTAGTAGTCGGGACGGTTTAAACGGAGAAAGGCTGGTCCCTTAACCACATGGGGGGGTGAGTGTACGATTGCTCCGGTTCCCTCCGATATGATTAATAGGGGTGTGTTTAATCGATTTATTTACTGGGCCAGCTGCGTAGCATTTTCTGTGGGTTCCTCTGAACGGTTCTGGTCATGAGCACAGAAGGTGATCTTGAGAAAAAGAACGCCCGCATAATGGCATCAATGTCGAGGCAAATTGTGAGCTTTAGCATGATAATTCCTTGATATGCTGGGGGATTTTGATCTCCGTCTGCACCTCGACGTATACTTTCAATCGTGCCTCCGACTGGACTTTACACACAGAGTACGATATTAGCGCGCAGGGGATATGGTGATCCATGTCTACCGGTAGAGTTGGACCGCAACTCAGTGTTAACCTCAGCTGAAAGCATACGTCTTACAGCAAATCGCAAATTAGATACTCCTTGACGGCGCGAAACCCTGAGTCGGAAAGCCGCAGCTCGTTAACTGGTGTGCAGTATTAATTAATATCGCGCACACGTGGACCATTCACTTGTTGTTACTTTATCACGTCGACCATGGTGGGGCCCATCATGGTGGAAACCCTTTACGATCTAAGAAGTACGTGAAGAACAGCATTTATGGGTCAGCCGTCACACCCCCTTTACGTTCTAGCAAATGCCTTACCATCTACCGGGTGCCGAGCTCGATTAAGACAGAGGAGGTCCTCATGGCATTACATCGTTCATCCGTTACTACGAACTGTTGGTACTGCTCGTCAAATGTGTAAGATGGATCAATGCAAACAAAGAGGCTCTATTAAAGTTACTCGCCAGTCCATTGAGAGTTTGGGGCATCACTCTTGATCATGACACGAGACGATGCGTCCTCCAATGCACAATACCTTGGTCTCCTTGCCCGCGTAAAATCACCTCCAGCTGCCGTGATATCAGTCCGTTTTCATAGCGAGGCTACAACCTAGCCATGCCTTAGAGTACTAGAGGGAAAGCTTCCAGGGCACTTCGTCGCGTCCTTACCGTGAACCGACTCGACATGTTACTGTGAAATCCTTTGCTAATGATAACCATTATGCTCCCTCGACGGATCTCGACTCTATTCACGCTTACGGATTGTGTTACCACACCGGGCTGATAAGAAAAAGGTGATCGGTAGCAGGGGATCGAGGAATCCTAGTTATCGGTGCGGCGTCTCAGGGAAGAGCTTCCGGTTGGTACAAGAACGGAAGGATGCGAACTCTCCAGCTGGTTGCGGGCAAGTATTATGATAAGCACATACTGTGCCACCGTTTAACGCACCTAGAAGAGACGCATATCAGACCCTACTGCTTTCGATGACGGAGTCACTTCTACACCGACCAGAGACCACGAAAGCGGACACTGACAATAATAGCATAACTCCTTTCCAGGCATCGGCTCGACAATTTATAGCGGGGTTGCGATCAAAGACCCCAAATATAATTTCCAATATAACCCCCGAGGGATAACCATACGTACCCGCCAACGAGCGCGAGGTTTTAAGTAGAAGAATATACGGAACCTGAGCCTTCAGCTAAAATATGTGCAGGTTAAGGCCTGGGGTCGTCGGAACTGAATTATTAATCTTATCGCTATGTTGGTCTGGGCCCGGTCATACTCACCCAGGGCTCCGGACGACAGCCGGCGACTATCTCTACTCCCCCTGTTTTATTTTCGGCCCGGTGGTGAAGGGACTACAGTTTCTCTCCCAACGCGTCGACTCGGGGCTTTTCCTAAACTAGCAAACGCCATTCCTAATACCAAGGCAATAGAGTCTGAACCGATGGCGCGTTTTTAATTGATTAATGAAAGAAGCATCACGCTGTCGGTCTGGCCCTCCTGGACCGGTCGTCTTGGATCCAGACATGTAGGGAGCCTTAGCAATGGGTGTGAATCCTTGTTCCTTTGAATGCCTGGCTGGTTTTCAGCCAATTACCTCCCAGTATGGCTCTATCGCGCTAGCGTAGTCGCATACGAGGGAATAGGGATTATACATCGTCGGTCTTCGACTACTTTAAGCATGGGGGTATGAGCAGAATGCCCCCTGATTCTATGTTTAGCGCACCCCCGACTTCATAGAATTGATGGGTGTAGAACGAACGTTGGGCCTCTTCCTTTTGCTCGTGGGGGTCGCCGACGTCACCGGTCGAACCT
seq00009   GGCCGCTTCATGCGGCATCCTCTAAACTGGGCATAAGTGACTCGAGACTCGTTGCAGATGTATCGCGGGTCCAGGAACCGAGATGTCCCGCTCTAGTAGTCGGGACGGTTTAAACGGAGAAAGGCTGGTCCCTTAACCACATGGGGGGGTGAGTGTACGATTGCTCCGGTTCCCTCCGATATGATTAATAGGGGTGTGTTTAATCGATTTATTTACTGGGCCAGCTGCGTAGCATTTTCTGTGGGTTCCTCTGAACGGTTCTGGTCATGAGCACAGAAGGTGATCTTGAGAAAAAGAACGCCCGCATAATGGCATCAATGTCGAGGCAAATTGTGAGCTTTAGCATGATAATTCCTTGATATGCTGGGGGATTTTGATCTCCGTCTGCACCTCGACGTATACTTTCAATCGTGCCTCCGACTGGACTTTACACACAGAGTACGATATTAGCGCGCAGGGGATATGGTGATCCATGTCTACCGGTAGAGTTGGACCGCAACTCAGTGTTAACCTCAGCTGAAAGCATACGTCTTACAGCAAATCGCAAATTAGATACTCCTTGACGGCGCGAAACCCTGAGTCGGAAAGCCGCAGCTCGTTAACTGGTGTGCAGTATTAATTAATATCGCGCACACGTGGACCATTCACTTGTTGTTACTTTATCACGTCGACCATGGTGGGGCCCATCATGGTGGAAACCCTTTACGATCTAAGAAGTACGTGAAGAACAGCATTTATGGGTCAGCCGTCACACCCCCTTTACGTTCTAGCAAATGCCTTACCATCTACCGGGTGCCGAGCTCGATTAAGACAGAGGAGGTCCTCATGGCATTACATCGTTCATCCGTTACTACGAACTGTTGGTACTGCTCGTCAAATGTGTAAGATGGATCAATGCAAACAAAGAGGCTCTATTAAAGTTACTCGCCAGTCCATTGAGAGTTTGGGGCATCACTCTTGATCATGACACGAGACGATGCGTCCTCCAATGCACAATACCTTGGTCTCCTTGCCCGCGTAAAATCACCTCCAGCTGCCGTGATATCAGTCCGTTTTCATAGCGAGGCTACAACCTAGCCATGCCTTAGAGTACTAGAGGGAAAGCTTCCAGGGCACTTCGTCGCGTCCTTACCGTGAACCGACTCGACATGTTACTGTGAAATCCTTTGCTAATGATAACCATTATGCTCCCTCGACGGATCTCGACTCTATTCACGCTTACGGATTGTGTTACCACACCGGGCTGATAAGAAAAAGGTGATCGGTAGCAGGGGATCGAGGAATCCTAGTTATCGGTGCGGCGTCTCAGGGAAGAGCTTCCGGTTGGTACAAGAACGGAAGGATGCGAACTCTCCAGCTGGTTGCGGGCAAGTATTATGATAAGCACATACTGTGCCACCGTTTAACGCACCTAGAAGAGACGCATATCAGACCCTACTGCTTTCGATGACGGAGTCACTTCTACACCGACCAGAGACCAGGAAAGCGGACACTGACAATAATAGCATAACTCCTTTCCAGGCATCGGCTCGACAATTTATAGCGGGGTTGCGATCAAAGACCCCAAATATAATTTCCAATATAACCCCCGAGGGATAACCATACGTACCCGCCAACGAGCGCGAGGTTTTAAGTAGAAGAATATACGGAACCTGAGCCTTCAGCTAAAATATGTGCAGGTTATGGCCTGGGGTCGTCGGAACTGAATTATTAATCTTATCGCTATGTTGGTCTGGGCCCGGTCATACTCACCCAGGGCTCCGGACGACAGCCGGCGACTATCTCTACTCCCCCTGTTTTATTTTCGGCCCGGTGGTGAAGGGACTACAGTTTCTCTCCCAACGCGTCGACTCGGGGCTTTTCCTAAACTAGCAAACGCCATTCCTAATACCAAGGCAATAGAGTCTGAACCGATGGCGCGTTTTTAATTGATTAATGAAAGAAGCATCACGCTGTCGGTCTGTCCCTCCTGGACCGGTCGTCTTGGATCCAGACATGTAGGGAGCCTTAGCAATGGGTGTGAATCCTTGTTCCTTTGAATGCCTGGCTGGTTTTCAGCCAATTACCTCCCAGTATGGCTCTATCGCGCTAGCGTAGTCGCATACGAGGGAATAGGGATCATACATCGTCGGTCTTCGACTACTTTAAGCATGGGGGTATGAGCAGAATGCCCCCTGATTCTATGTTTAGCGCACCCCCGACTTCATAGAATTGATGGGTGTAGAACGAACGTTGGGCCTCTTCCTTTTGCTCGTGGGGGTCGCCGACGTCACCGGTCGAACCT
seq00010   GGCCGCTTCATGCGGCATCCTCTAAACTGGGCATAAGTGACTCGAGACTCGTTGCAGATGTATCGCGGGTCCAGGAACCGAGATGTCCCGCTCTAGTAGTCGGGACGGTTTAAACGGAGAAAGGCTGGTCCCTTAACCACATGGGGGGGTGAGTGTACGATTGCTCCGGTTCCCTCCGATATGATTAATAGGGGTGTGTTTAATCGATTTATTTACTGGGCCAGCTGCGTAGCATTTTCTGTGGGTTCCTCTGAACGGTTCTGGTCATGAGCACAGAAGGTGATCTTGAGAAAAAGAACGCCCGCATAATGGCATCAATGTCGAGGCAAATTGTGAGCTTTAGCATGATAATTCCTTGATATGCTGGGGGATTTTGATCTCCGTCTGCACCTCGACGTATACTTTCAATCGTGCCTCCGACTGGACTTTACACACAGAGTACGATATTAGCGCGCAGGGGATATGGTGATCCATGTCTACCGGTAGAGTTGGACCGCAACTCAGTGTTAACCTCAGCTGAAAGCATACGTCTTACAGCAAATCGCAAATTAGATACTCCTTGACGGCGCGAAACCCTGAGTCGGAAAGCCGCAGCTCGTTAACTGGTGTGCAGTATTAATTAATATCGCGCACACGTGGACCATTCACTTGTTGTTACTTTATCACGTCGACCATGGTGGGGCCCATCATGGTGGAAACCCTTTACGATCTAAGAAGTACGTGAAGAACAGCATTTATGGGTCAGCCGTCACACCCCCTTTACGTTCTAGCAAATGCCTTACCATCTACCGGGTGCCGAGCTCGATTAAGACAGAGGAGGTCCTCATGGCATTACATCGTTCATCCGTTACTACGAACTGTTGGTACTGCTCGTCAAATGTGTAAGATGGATCAATGCAAACAAAGAGGCTCTATTAAAGTTACTCGCCAGTCCATTGAGAGTTTGGGGCATCACTCTTGATCATGACACGAGACGATGCGTCCTCCAATGCACAATACCTTGGTCTCCTTGCCCGCGTAAAATCACCTCCAGCTGCCGTGATATCAGTCCGTTTTCATAGCGAGGCTACAACTTAGCCATGCCTTAGAGTACTAGAGGGAAAGCTTCCAGGGCACTTCGTCGCGTCCTTACCGTGAACCGACTCGACATGTTACTGTGAAATCCTTTGCTAATGATAACCATTATGCTCCCTCGACGGATCTCGACTCTATTCACGCTTACGGATTGTGTTACCACACCGGGCTGATAAGAAAAAGGTGATCGGTAGCAGGGGATCGAGGAATCCTAGTTATCGGTGCGGCGTCTCAGGGAAGAGCTTCCGGTTGGTACAAGAACGGAAGGATGCGAACTCTCCAGCTGGTTGCGGGCAAGTATTATGATAAGCACATACTGTGCCACCGTTTAACGCACCTAGAAGAGACGCATATCAGACCCTACTGCTTTCGATGACGGAGTCACTTCTACACCGACCAGAGACCAGGAAAGCGGACACTGACAATAATAGCATAACTCCTTTCCAGGCATCGGCTCGACAATTTATAGCGGGGTTGCGATCAAAGACCCCAAACATAATTTCCAATATAACCCCCGAGGGATAACCATACGTACCCGCCAACGAGCGCGAGGTTTTAAGTAGAAGAATATACGGAACCTGAGCCTTCAGCTAAAATATGTGCAGGTTATGGCCTGGGGTCGTCGGAACTGAATTATTAATCTTATCGCTATGTTGGTCTGGGCCCGGTCATACTCACCCAGGGCTCCGGACGACAGCCGGCGACTATCTCTACTCCCCCTGTTTTATTTTCGGCCCGGTGGTGAAGGGACTACAGTTTCTCTCCCAACGCGTCGACTCGGGGCTTTTCCTAAACTAGCAAACGCCATTCCTAATACCAAGGCAATAGAGTCTGAACCGATGGCGCGTTTTTAATTGATTAATGAAAGAAGCATCACGCTGTCGGTCTGGCCCTCCTGGACCGGTCGTCTTGGATCCAGACATGTAGGGAGCCTTAGCAATGGGTGTGAATCCTTGTTCCTTTGAATGCCTGGCTGGTTTTCAGCCAATTACCTCCCAGTATGGCTCTATCGCGCTAGCGTAGTCGCATACGAGGGAATAGGGATCATACATCGTCGGTCTTCGACTACTTTAAGCATGGGGGTATGAGCAGAATGCCCCCTGATTCTATGTTTAGCGCACCCCCGACTTCATAGAATTGATGGGTGTAGAACGAACGTTGGGCCTCTTCCTTTTGCTCGTGGGGGTCGCCGACGTCACCGGTCGAACCT
seq00011   GGCCGCTTCATGCGGCATCCTCTAAACTGGGCATAAGTGACTCGAGACTCGTTGCAGATGTATCGCGGGTCCAGGAACCGAGATGTCCCGCTCTAGTAGTCGGGACGGTTTAAACGGAGAAAGGCTGGTCCCTTAACCACATGGGGGGGTGAGTGTACGATTGCTCCGGTTCCCTCCGATATGATTAATAGGGGTGTGTTTAATCGATTTATTTACTGGGCCAGCTGCGTAGCATTTTCTGTGGGTTCCTCTGAACGGTTCTGGTCATGAGCACAGAAGGTGATCTTGAGAAAAAGAACGCCCGCATAATGGCATCAATGTCGAGGCAAATTGTGAGCTTTAGCATGATAATTCCTTGATATGCTGGGGGATTTTGATCTCCGTCTGCACCTCGACGTATACTTTCAATCGTGCCTCCGACTGGACTTTACACACAGAGTACGATATTAGCGCGCAGGGGATATGGTGATCCATGTCTACCGGTAGAGTTGGACCGCAACTCAGTGTTAACCTCAGCTGAAAGCATACGTCTTACAGCAAATCGCAAATTAGATACTCCTTGACGGCGCGAAACCCTGAGTCGGAAAGCCGCAGCTCGTTAACTGGTGTGCAGTATTAATTAATATCGCGCACACGTGGACCATTCACTTGTTGTTACTTTATCACGTCGACCATGGTGGGGCCCATCATGGTGGAAACCCTTTACGATCTAAGAAGTACGTGAAGAACAGCATTTATGGGTCAGCCGTCACACCCCCTTTACGTTCTAGCAAATGCCTTACCATCTACCGGGTGCCGAGCTCGATTAAGACAGAGGAGGTCCTCATGGCATTACATCGTTCATCCGTTACTACGAACTGTTGGTACTGCTCGTCAAATGTGTAAGATGGATCAATGCAAACAAAGAGGCTCTATTAAAGTTACTCGCCAGTCCATTGAGAGTTTGGGGCATCACTCTTGATCATGACACGAGACGATGCGTCCTCCAATGCACAATACCTTGGTCTCCTTGCCCGCGTAAAATCACCTCCAGCTGCCGTGATATCAGTCCGTTTTCATAGCGAGGCTACAACCTAGCCATGCCTTAGAGTACTAGAGGGAAAGCTTCCAGGGCACTTCGTCGCGTCCTTACCGTGAACCGACTCGACATGTTACTGTGAAATCCTTTGCTAATGATAACCATTATGCTCCCTCGACGGATCTCGACTCTATTCACGCTTACGGATTGTGTTACCACACCGGGCTGATAAGAAAAAGGTGATCGGTAGCAGGGGATCGAGGAATCCTAGTTATCGGTGCGGCGTCTCAGGGAAGAGCTTCCGGTTGGTACAAGAACGGAAGGATGCGAACTCTCCAGCTGGTTGCGGGCAAGTATTATGATAAGCACATACTGTGCCACCGTTTAACGCACCTAGAAGAGACGCATATCAGACCCTACTGCTTTCGATGACGGAGTCACTTCTACACCGACCAGAGACCAGGAAAGCGGACACTGACAATAATAGCATAACTCCTTTCCAGGCATCGGCTCGACAATTTATAGCGGGGTTGCGATCAAAGACCCCAAATATAATTTCCAATATAACCCCCGAGGGATAACCATACGTACCCGCCAACGAGCGCGAGGTTTTAAGTAGAAGAATATACGGAACCTGAGCCTTCAGCTAAAATATGTGCAGGTTATGGCCTGGGGTCGTCGGAACTGAATTATTAATCTTATCGCTATGTTGGTCTGGGCCCGGTCATACTCACCCAGGGCTCCGGACGACAGCCGGCGACTATCTCTACTCCCCCTGTTTTATTTTCGGCCCGGTGGTGAAGGGACTACAGTTTCTCTCCCAACGCGTCGACTCGGGGCTTTTCCTAAACTAGCAAACGCCATTCCTAATACCAAGGCAATAGAGTCTGAACCGATGGCGCGTTTTTAATTGATTAATGAAAGAAGCATCACGCTGTCGGTCTGTCCCTCCTGGACCGGTCGTCTTGGATCCAGACATGTAGGGAGCCTTAGCAATGGGTGTGAATCCTTGTTCCTTTGAATGCCTGGCTGGTTTTCAGCCAATTACCTCCCAGTATGGCTCTATCGCGCTAGCGTAGTCGCATACGAGGGAATAGGGATCATACATCGTCGGTCTTCGACTACTTTAAGCATGGGGGTATGAGCAGAATGCCCCCTGATTCTATGTTTAGCGCACCCCCGACTTCATAGAATTGATGGGTGTAGAACGAACGTTGGGCCTCTTCCTTTTGCTCGTGGGGGTCGCCGACGTCACCGGTCGAACCT
seq00012   GGCCGCTTCATGCGGCATCCTCTAAACTGGGCATAAGTGACTCGAGACTCGTTGCAGATGTATCGCGGGTCCAGGAACCGAGATGTCCCGCTCTAGTAGTCGGGACGGTTTAAACGGAGAAAGGCTGGTCCCTTAACCACATGGGGGGGTGAGTGTACGATTGCTCCGGTTCCCTCCGATATGATTAATAGGGGTGTGTTTAATCGATTTATTTACTGGGCCAGCTGCGTAGCATTTTCTGTGGGTTCCTCTGAACGGTTCTGGTCATGAGCACAGAAGGTGATCTTGAGAAAAAGAACGCCCGCATAATGGCATCAATGTCGAGGCAAATTGTGAGCTTTAGCATGATAATTCCTTGATATGCTGGGGGATTTTGATCTCCGTCTGCACCTCGACGTATACTTTCAATCGTGCCTCCGACTGGACTTTACACACAGAGTACGATATTAGCGCGCAGGGGATATGGTGATCCATGTCTACCGGTAGAGTTGGACCGCAACTCAGTGTTAACCTCAGCTGAAAGCATACGTCTTACAGCAAATCGCAAATTAGATACTCCTTGACGGCGCGAAACCCTGAGTCGGAAAGCCGCAGCTCGTTAACTGGTGTGCAGTATTAATTAATATCGCGCACACGTGGACCATTCACTTGTTGTTACTTTATCACGTCGACCATGGTGGGGCCCATCATGGTGGAAACCCTTTACGATCTAAGAAGTACGTGAAGAACAGCATTTATGGGTCAGCCGTCACACCCCCTTTACGTTCTAGCAAATGCCTTACCATCTACCGGGTGCCGAGCTCGATTAAGACAGAGGAGGTCCTCATGGCATTACATCGTTCATCCGTTACTACGAACTGTTGGTACTGCTCGTCAAATGTGTAAGATGGATCAATGCAAACAAAGAGGCTCTATTAAAGTTACTCGCCAGTCCATTGAGAGTTTGGGGCATCACTCTTGATCATGACACGAGACGATGCGTCCTCCAATGCACAATACCTTGGTCTCCTTGCCCGCGTAAAATCACCTCCAGCTGCCGTGATATCAGTCCGTTTTCATAGCGAGGCTACAACCTAGCCATGCCTTAGAGTACTAGAGGGAAAGCTTCCAGGGCACTTCGTCGCGTCCTTACCGTGAACCGACTCGACATGTTACTGTGAAATCCTTTGCTAATGATAACCATTATGCTCCCTCGACGGATCTCGACTCTATTCACGCTTACGGATTGTGTTACCACACCGGGCTGATAAGAAAAAGGTGATCGGTAGCAGGGGATCGAGGAATCCTAGTTATCGGTGCGGCGTCTCAGGGAAGAGCTTCCGGTTGGTACAAGAACGGAAGGATGCGAACTCTCCAGCTGGTTGCGGGCAAGTATTATGATAAGCACATACTGTGCCACCGTTTAACGCACCTAGAAGAGACGCATATCAGACCCTACTGCTTTCGATGACGGAGTCACTTCTACACCGACCAGAGACCACGAAAGCGGACACTGACAATAATAGCATAACTCCTTTCCAGGCATCGGCTCGACAATTTATAGCGGGGTTGCGATCAAAGACCCCAAATATAATTTCCAATATAACCCCCGAGGGATAACCATACGTACCCGCCAACGAGCGCGAGGTTTTAAGTAGAAGAATATACGGAACCTGAGCCTTCAGCTAAAATATGTGCAGGTTAAGGCCTGGGGTCGTCGGAACTGAATTATTAATCTTATCGCTATGTTGGTCTGGGCCCGGTCATACTCACCCAGGGCTCCGGACGACAGCCGGCGACTATCTCTACTCCCCCTGTTTTATTTTCGGCCCGGTGGTGAAGGGACTACAGTTTCTCTCCCAACGCGTCGACTCGGGGCTTTTCCTAAACTAGCAAACGCCATTCCTAATACCAAGGCAATAGAGTCTGAACCGATGGCGCGTTTTTAATTGATTAATGAAAGAAGCATCACGCTGTCGGTCTGGCCCTCCTGGACCGGTCGTCTTGGATCCAGACATGTAGGGAGCCTTAGCAATGGGTGTGAATCCTTGTTCCTTTGAATGCCTGGCTGGTTTTCAGCCAATTACCTCCCAGTATGGCTCTATCGCGCTAGCGTAGTCGCATACGAGGGAATAGGGATTATACATCGTCGGTCTTCGACTACTTTAAGCATGGGGGTATGAGCAGAATGCCCCCTGATTCTATGTTTAGCGCACCCCCGACTTCATAGAATTGATGGGTGTAGAACGAACGTTGGGCCTCTTCCTTTTGCTCGTGGGGGTCGCCGACGTCACCGGTCGAACCT
seq00013   GGCCGCTTCATGCGGCATCCTCTAAACTGGGCATAAGTGACTCGAGACTCGTTGCAGATGTATCGCGGGTCCAGGAACCGAGATGTCCCGCTCTAGTAGTCGGGACGGTTTAAACGGAGAAAGGCTGGTCCCTTAACCACATGGGGGGGTGAGTGTACGATTGCTCCGGTTCCCTCCGATATGATTAATAGGGGTGTGTTTAATCGATTTATTTACTGGGCCAGCTGCGTAGCATTTTCTGTGGGTTCCTCTGAACGGTTCTGGTCATGAGCACAGAAGGTGATCTTGAGAAAAAGAACGCCCGCATAATGGCATCAATGTCGAGGCAAATTGTGAGCTTTAGCATGATAATTCCTTGATATGCTGGGGGATTTTGATCTCCGTCTGCACCTCGACGTATACTTTCAATCGTGCCTCCGACTGGACTTTACACACAGAGTACGATATTAGCGCGCAGGGGATATGGTGATCCATGTCTACCGGTAGAGTTGGACCGCAACTCAGTGTTAACCTCAGCTGAAAGCATACGTCTTACAGCAAATCGCAAATTAGATACTCCTTGACGGCGCGAAACCCTGAGTCGGAAAGCCGCAGCTCGTTAACTGGTGTGCAGTATTAATTAATATCGCGCACACGTGGACCATTCACTTGTTGTTACTTTATCACGTCGACCATGGTGGGGCCCATCATGGTGGAAACCCTTTACGATCTAAGAAGTACGTGAAGAACAGCATTTATGGGTCAGCCGTCACACCCCCTTTACGTTCTAGCAAATGCCTTACCATCTACCGGGTGCCGAGCTCGATTAAGACAGAGGAGGTCCTCATGGCATTACATCGTTCATCCGTTACTACGAACTGTTGGTACTGCTCGTCAAATGTGTAAGATGGATCAATGCAAACAAAGAGGCTCTATTAAAGTTACTCGCCAGTCCATTGAGAGTTTGGGGCATCACTCTTGATCATGACACGAGACGATGCGTCCTCCAATGCACAATACCTTGGTCTCCTTGCCCGCGTAAAATCACCTCCAGCTGCCGTGATATCAGTCCGTTTTCATAGCGAGGCTACAACCTAGCCATGCCTTAGAGTACTAGAGGGAAAGCTTCCAGGGCACTTCGTCGCGTCCTTACCGTGAACCGACTCGACATGTTACTGTGAAATCCTTTGCTAATGATAACCATTATGCTCCCTCGACGGATCTCGACTCTATTCACGCTTACGGATTGTGTTACCACACCGGGCTGATAAGAAAAAGGTGATCGGTAGCAGGGGATCGAGGAATCCTAGTTATCGGTGCGGCGTCTCAGGGAAGAGCTTCCGGTTGGTACAAGAACGGAAGGATGCGAACTCTCCAGCTGGTTGCGGGCAAGTATTATGATAAGCACATACTGTGCCACCGTTTAACGCACCTAGAAGAGACGCATATCAGACCCTACTGCTTTCGATGACGGAGTCACTTCTACACCGACCAGAGACCACGAAAGCGGACACTGACAATAATAGCATAACTCCTTTCCAGGCATCGGCTCGACAATTTATAGCGGGGTTGCGATCAAAGACCCCAAATATAATTTCCAATATAACCCCCGAGGGATAACCATACGTACCCGCCAACGAGCGCGAGGTTTTAAGTAGAAGAATATACGGAACCTGAGCCTTCAGCTAAAATATGTGCAGGTTAAGGCCTGGGGTCGTCGGAACTGAATTATTAATCTTATCGCTATGTTGGTCTGGGCCCGGTCATACTCACCCAGGGCTCCGGACGACAGCCGGCGACTATCTCTACTCCCCCTGTTTTATTTTCGGCCCGGTGGTGAAGGGACTACAGTTTCTCTCCCAACGCGTCGACTCGGGGCTTTTCCTAAACTAGCAAACGCCATTCCTAATACCAAGGCAATAGAGTCTGAACCGATGGCGCGTTTTTAATTGATTAATGAAAGAAGCATCACGCTGTCGGTCTGTCCCTCCTGGACCGGTCGTCTTGGATCCAGACATGTAGGGAGCCTTAGCAATGGGTGTGAATCCTTGTTCCTTTGAATGCCTGGCTGGTTTTCAGCCAATTACCTCCCAGTATGGCTCTATCGCGCTAGCGTAGTCGCATACGAGGGAATAGGGATCATACATCGTCGGTCTTCGACTACTTTAAGCATGGGGGTATGAGCAGAATGCCCCCTGATTCTATGTTTAGCGCACCCCCGACTTCATAGAATTGATGGGTGTAGAACGAACGTTGGGCCTCTTCCTTTTGCTCGTGGGGGTCGCCGACGTCACCGGTCGAACCT
seq00014   GGCCGCTTCATGCGGCATCCTCTAAACTGGGCATAAGTGACTCGAGACTCGTTGCAGATGTATCGCGGGTCCAGGAACCGAGATGTCCCGCTCTAGTAGTCGGGACGGTTTAAACGGAGAAAGGCTGGTCCCTTAACCACATGGGGGGGTGACTGTACGATTGCTCCGGTTCCCTCCGATATGATTAATAGGGGTGTGTTTAATCGATTTATTTACTGGGCCAGCTGCGTAGCATTTTCTGTGGGTTCCTCTGAACGGTTCTGGTCATGAGCACAGAAGGTGATCTTGAGAAAAAGAACGCCCGCATAATGGCATCAATGTCGAGGCAAATTGTGAGCTTTAGCATGATAATTCCTTGATATGCTGGGGGATTTTGATCTCCGTCTGCACCTCGACGTATACTTTCAATCGTGCCTCCGACTGGACTTTACACACAGAGTACGATATTAGCGCGCAGGGGATATGGTGATCCATGTCTACCGGTAGAGTTGGACCGCAACTCAGTGTTAACCTCAGCTGAAAGCATACGTCTTACAGCAAATCGCAAATTAGATACTCCTTGACGGCGCGAAACCCTGAGTCGGAAAGCCGCAGCTCGTTAACTGGTGTGCAGTATTAATTAATATCGCGCACACGTGGACCATTCACTTGTTGTTACTTTATCACGTCGACCATGGTGGGGCCCATCATGGTGGAAACCCTTTACGATCTAAGAAGTACGTGAAGAACAGCATTTATGGGTCAGCCGTCACACCCCCTTTACGTTCTAGCAAATGCCTTACCATCTACCGGGTGCCGAGCTCGATTAAGACAGAGGAGGTCCTCATGGCATTACATCGTTCATCCGTTACTACGAACTGTTGGTACTGCTCGTCAAATGTGTAAGATGGATCAATGCAAACAAAGAGGCTCTATTAAAGTTACTCGCCAGTCCATTGAGAGTTTGGGGCATCACTCTTGATCATGACACGAGACGATGCGTCCTCCAATGCACAATACCTTGGTCTCCTTGCCCGCGTAAAATCACCTCCAGCTGCCGTGATATCAGTCCGTTTTCATAGCGAGGCTACAACCTAGCCATGCCTTAGAGTACTAGAGGGAAAGCTTCCAGGGCACTTCGTCGCGTCCTTACCGTGAACCGACTCGACATGTTACTGTGAAATCCTTTGCTAATGATAACCATTATGCTCCCTCGACGGATCTCGACTCTATTCACGCTTACGGATTGTGTTACCACACCGGGCTGATAAGAAAAAGGTGATCGGTAGCAGGGGATCGAGGAATCCTAGTTATCGGTGCGGCGTCTCAGGGAAGAGCTTCCGGTTGGTACAAGAACGGAAGGATGCGAACTCTCCAGCTGGTTGCGGGCAAGTATTATGATAAGCACATACTGTGCCACCGTTTAACGCACCTAGAAGAGACGCATATCAGACCCTACTGCTTTCGATGACGGAGTCACTTCTACACCGACCAGAGACCAGGAAAGCGGACACTGACAATAATAGCATAACTCCTTTCCAGGCATCGGCTCGACAATTTATAGCGGGGTTGCGATCAAAGACCCCAAACATAATTTCCAATATAACCCCCGAGGGATAACCATACGTACCCGCCAACGAGCGCGAGGTTTTAAGTAGAAGAATATACGGAACCTGAGCCTTCAGCTAAAATATGTGCAGGTTATGGCCTGGGGTCGTCGGAACTGAATTATTAATCTTATCGCTATGTTGGTCTGGGCCCGGTCATACTCACCCAGGGCTCCGGACGACAGCCGGCGACTATCTCTACTCCCCCTGTTTTATTTTCGGCCCGGTGGTGAAGGGACTACAGTTTCTCTCCCAACGCGTCGACTCGGGGCTTTTCCTAAACTAGCAAACGCCATTCCTAATACCAAGGCAATAGAGTCTGAACCGATGGCGCGTTTTTAATTGATTAATGAAAGAAGCATCACGCTGTCGGTCTGGCCCTCCTGGACCGGTCGTCTTGGATCCAGACATGTAGGGAGCCTTAGCAATGGGTGTGAATCCTTGTTCCTTTGAATGCCTGGCTGGTTTTCAGCCAATTACCTCCCAGTATGGCTCTATCGCGCTAGCGTAGTCGCATACGAGGGAATAGGGATCATACATCGTCGGTCTTCGACTACTTTAAGCATGGGGGTATGAGCAGAATGCCCCCTGATTCTATGTTTAGCGCACCCCCGACTTCATAGAATTGATGGGTGTAGAACGAACGTTGGGCCTCTTCCTTTTGCTCGTGGGGGTCGCCGACGTCACCGGTCGAACCT
seq00015   GGCCGCTTCATGCGGCATCCTCTAAACTGGGCATAAGTGACTCGAGACTCGTTGCAGATGTATCGCGGGTCCAGGAACCGAGATGTCCCGCTCTAGTAGTCGGGACGGTTTAAACGGAGAAAGGCTGGTCCCTTAACCACATGGGGGGGTGAGTGTACGATTGCTCCGGTTCCCTCCGATATGATTAATAGGGGTGTGTTTAATCGATTTATTTACTGGGCCAGCTGCGTAGCATTTTCTGTGGGTTCCTCTGAACGGTTCTGGTCATGAGCACAGAAGGTGATCTTGAGAAAAAGAACGCCCGCATAATGGCATCAATGTCGAGGCAAATTGTGAGCTTTAGCATGATAATTCCTTGATATGCTGGGGGATTTTGATCTCCGTCTGCACCTCGACGTATACTTTCAATCGTGCCTCCGACTGGACTTTACACACAGAGTACGATATTAGCGCGCAGGGGATATGGTGATCCATGTCTACCGGTAGAGTTGGACCGCAACTCAGTGTTAACCTCAGCTGAAAGCATACGTCTTACAGCAAATCGCAAATTAGATACTCCTTGACGGCGCGAAACCCTGAGTCGGAAAGCCGCAGCTCGTTAACTGGTGTGCAGTATTAATTAATATCGCGCACACGTGGACCATTCACTTGTTGTTACTTTATCACGTCGACCATGGTGGGGCCCATCATGGTGGAAACCCTTTACGATCTAAGAAGTACGTGAAGAACAGCATTTATGGGTCAGCCGTCACACCCCCTTTACGTTCTAGCAAATGCCTTACCATCTACCGGGTGCCGAGCTCGATTAAGACAGAGGAGGTCCTCATGGCATTACATCGTTCATCCGTTACTACGAACTGTTGGTACTGCTCGTCAAATGTGTAAGATGGATCAATGCAAACAAAGAGGCTCTATTAAAGTTACTCGCCAGTCCATTGAGAGTTTGGGGCATCACTCTTGATCATGACACGAGACGATGCGTCCTCCAATGCACAATACCTTGGTCTCCTTGCCCGCGTAAAATCACCTCCAGCTGCCGTGATATCAGTCCGTTTTCATAGCGAGGCTACAACCTAGCCATGCCTTAGAGTACTAGAGGGAAAGCTTCCAGGGCACTTCGTCGCGTCCTTACCGTGAACCGACTCGACATGTTACTGTGAAATCCTTTGCTAATGATAACCATTATGCTCCCTCGACGGATCTCGACTCTATTCACGCTTACGGATTGTGTTACCACACCGGGCTGATAAGAAAAAGGTGATCGGTAGCAGGGGATCGAGGAATCCTAGTTATCGGTGCGGCGTCTCAGGGAAGAGCTTCCGGTTGGTACAAGAACGGAAGGATGCGAACTCTCCAGCTGGTTGCGGGCAAGTATTATGATAAGCACATACTGTGCCACCGTTTAACGCACCTAGAAGAGACGCATATCAGACCCTACTGCTTTCGATGACGGAGTCACTTCTACACCGACCAGAGACCAGGAAAGCGGACACTGACAATAATAGCATAACTCCTTTCCAGGCATCGGCTCGACAATTTATAGCGGGGTTGCGATCAAAGACCCCAAATATAATTTCCAATATAACCCCCGAGGGATAACCATACGTACCCGCCAACGAGCGCGAGGTTTTAAGTAGAAGAATATACGGAACCTGAGCCTTCAGCTAAAATATGTGCAGGTTAAGGCCTGGGGTCGTCGGAACTGAATTATTAATCTTATCGCTATGTTGGTCTGGGCCCGGTCATACTCACCCAGGGCTCCGGACGACAGCCGGCGACTATCTCTACTCCCCCTGTTTTATTTTCGGCCCGGTGGTGAAGGGACTACAGTTTCTCTCCCAACGCGTCGACTCGGGGCTTTTCCTAAACTAGCAAACGCCATTCCTAATACCAAGGCAATAGAGTCTGAACCGATGGCGCGTTTTTAATTGATTAATGAAAGAAGCATCACGCTGTCGGTCTGGCCCTCCTGGACCGGTCGTCTTGGATCCAGACATGTAGGGAGCCTTAGCAATGGGTGTGAATCCTTGTTCCTTTGAATGCCTGGCTGGTTTTCAGCCAATTACCTCCCAGTATGGCTCTATCGCGCTAGCGTAGTCGCATACGAGGGAATAGGGATCATACATCGTCGGTCTTCGACTACTTTAAGCATGGGGGTATGAGCAGAATGCCCCCTGATTCTATGTTTAGCGCACCCCCGACTTCATAGAATTGATGGGTGTAGAACGAACGTTGGGCCTCTTCCTTTTGCTCGTGGGGGTCGCCGACGTCACCGGTCGAACCT
seq00016   GGCCGCTTCATGCGGCATCCTCTAAACTGGGCATAAGTGACTCGAGACTCGTTGCAGATGTATCGCGGGTCCAGGAACCGAGATGTCCCGCTCTAGTAGTCGGGACGGTTTAAACGGAGAAAGGCTGGTCCCTTAACCACATGGGGGGGTGAGTGTACGATTGCTCCGGTTCCCTCCGATATGATTAATAGGGGTGTGTTTAATCGATTTATTTACTGGGCCAGCTGCGTAGCATTTTCTGTGGGTTCCTCTGAACGGTTCTGGTCATGAGCACAGAAGGTGATCTTGAGAAAAAGAACGCCCGCATAATGGCATCAATGTCGAGGCAAATTGTGAGCTTTAGCATGATAATTCCTTGATATGCTGGGGGATTTTGATCTCCGTCTGCACCTCGACGTATACTTTCAATCGTGCCTCCGACTGGACTTTACACACAGAGTACGATATTAGCGCGCAGGGGATATGGTGATCCATGTCTACCGGTAGAGTTGGACCGCAACTCAGTGTTAACCTCAGCTGAAAGCATACGTCTTACAGCAAATCGCAAATTAGATACTCCTTGACGGCGCGAAACCCTGAGTCGGAAAGCCGCAGCTCGTTAACTGGTGTGCAGTATTAATTAATATCGCGCACACGTGGACCATTCACTTGTTGTTACTTTATCACGTCGACCATGGTGGGGCCCATCATGGTGGAAACCCTTTACGATCTAAGAAGTACGTGAAGAACAGCATTTATGGGTCAGCCGTCACACCCCCTTTACGTTCTAGCAAATGCCTTACCATCTACCGGGTGCCGAGCTCGATTAAGACAGAGGAGGTCCTCATGGCATTACATCGTTCATCCGTTACTACGAACTGTTGGTACTGCTCGTCAAATGTGTAAGATGGATCAATGCAAACAAAGAGGCTCTATTAAAGTTACTCGCCAGTCCATTGAGAGTTTGGGGCATCACTCTTGATCATGACACGAGACGATGCGTCCTCCAATGCACAATACCTTGGTCTCCTTGCCCGCGTAAAATCACCTCCAGCTGCCGTGATATCAGTCCGTTTTCATAGCGAGGCTACAACCTAGCCATGCCTTAGAGTACTAGAGGGAAAGCTTCCAGGGCACTTCGTCGCGTCCTTACCGTGAACCGACTCGACATGTTACTGTGAAATCCTTTGCTAATGATAACCATTATGCTCCCTCGACGGATCTCGACTCTATTCACGCTTACGGATTGTGTTACCACACCGGGCTGATAAGAAAAAGGTGATCGGTAGCAGGGGATCGAGGAATCCTAGTTATCGGTGCGGCGTCTCAGGGAAGAGCTTCCGGTTGGTACAAGAACGGAAGGATGCGAACTCTCCAGCTGGTTGCGGGCAAGTATTATGATAAGCACATACTGTGCCACCGTTTAACGCACCTAGAAGAGACGCATATCAGACCCTACTGCTTTCGATGACGGAGTCACTTCTACACCGACCAGAGACCAGGAAAGCGGACACTGACAATAATAGCATAACTCCTTTCCAGGCATCGGCTCGACAATTTATAGCGGGGTTGCGATCAAAGACCCCAAATATAATTTCCAATATAACCCCCGAGGGATAACCATACGTACCCGCCAACGAGCGCGAGGTTTTAAGTAGAAGAATATACGGAACCTGAGCCTTCAGCTAAAATATGTGCAGGTTATGGCCTGGGGTCGTCGGAACTGAATTATTAATCTTATCGCTATGTTGGTCTGGGCCCGGTCATACTCACCCAGGGCTCCGGACGACAGCCGGCGACTATCTCTACTCCCCCTGTTTTATTTTCGGCCCGGTGGTGAAGGGACTACAGTTTCTCTCCCAACGCGTCGACTCGGGGCTTTTCCTAAACTAGCAAACGCCATTCCTAATACCAAGGCAATAGAGTCTGAACCGATGGCGCGTTTTTAATTGATTAATGAAAGAAGCATCACGCTGTCGGTCTGTCCCTCCTGGACCGGTCGTCTTGGATCCAGACATGTAGGGAGCCTTAGCAATGGGTGTGAATCCTTGTTCCTTTGAATGCCTGGCTGGTTTTCAGCCAATTACCTCCCAGTATGGCTCTATCGCGCTAGCGTAGTCGCATACGAGGGAATAGGGATCATACATCGTCGGTCTTCGACTACTTTAAGCATGGGGGTATGAGCAGAATGCCCCCTGATTCTATGTTTAGCGCACCCCCGACTTCATAGAATTGATGGGTGTAGAACGAACGTTGGGCCTCTTCCTTTTGCTCGTGGGGGTCGCCGACGTCACCGGTCGAACCT
seq00017   GGCCGCTTCATGCGGCATCCTCTAAACTGGGCATAAGTGACTCGAGACTCGTTGCAGATGTATCGCGGGTCCAGGAACCGAGATGTCCCGCTCTAGTAGTCGGGACGGTTTAAACGGAGAAAGGCTGGTCCCTTAACCACATGGGGGGGTGAGTGTACGATTGCTCCGGTTCCCTCCGATATGATTAATAGGGGTGTGTTTAATCGATTTATTTACTGGGCCAGCTGCGTAGCATTTTCTGTGGGTTCCTCTGAACGGTTCTGGTCATGAGCACAGAAGGTGATCTTGAGAAAAAGAACGCCCGCATAATGGCATCAATGTCGAGGCAAATTGTGAGCTTTAGCATGATAATTCCTTGATATGCTGGGGGATTTTGATCTCCGTCTGCACCTCGACGTATACTTTCAATCGTGCCTCCGACTGGACTTTACACACAGAGTACGATATTAGCGCGCAGGGGATATGGTGATCCATGTCTACCGGTAGAGTTGGACCGCAACTCAGTGTTAACCTCAGCTGAAAGCATACGTCTTACAGCAAATCGCAAATTAGATACTCCTTGACGGCGCGAAACCCTGAGTCGGAAAGCCGCAGCTCGTTAACTGGTGTGCAGTATTAATTAATATCGCGCACACGTGGACCATTCACTTGTTGTTACTTTATCACGTCGACCATGGTGGGGCCCATCATGGTGGAAACCCTTTACGATCTAAGAAGTACGTGAAGAACAGCATTTATGGGTCAGCCGTCACACCCCCTTTACGTTCTAGCAAATGCCTTACCATCTACCGGGTGCCGAGCTCGATTAAGACAGAGGAGGTCCTCATGGCATTACATCGTTCATCCGTTACTACGAACTGTTGGTACTGCTCGTCAAATGTGTAAGATGGATCAATGCAAACAAAGAGGCTCTATTAAAGTTACTCGCCAGTCCATTGAGAGTTTGGGGCATCACTCTTGATCATGACACGAGACGATGCGTCCTCCAATGCACAATACCTTGGTCTCCTTGCCCGCGTAAAATCACCTCCAGCTGCCGTGATATCAGTCCGTTTTCATAGCGAGGCTACAACTTAGCCATGCCTTAGAGTACTAGAGGGAAAGCTTCCAGGGCACTTCGTCGCGTCCTTACCGTGAACCGACTCGACATGTTACTGTGAAATCCTTTGCTAATGATAACCATTATGCTCCCTCGACGGATCTCGACTCTATTCACGCTTACGGATTGTGTTACCACACCGGGCTGATAAGAAAAAGGTGATCGGTAGCAGGGGATCGAGGAATCCTAGTTATCGGTGCGGCGTCTCAGGGAAGAGCTTCCGGTTGGTACAAGAACGGAAGGATGCGAACTCTCCAGCTGGTTGCGGGCAAGTATTATGATAAGCACATACTGTGCCACCGTTTAACGCACCTAGAAGAGACGCATATCAGACCCTACTGCTTTCGATGACGGAGTCACTTCTACACCGACCAGAGACCAGGAAAGCGGACACTGACAATAATAGCATAACTCCTTTCCAGGCATCGGCTCGACAATTTATAGCGGGGTTGCGATCAAAGACCCCAAACATAATTTCCAATATAACCCCCGAGGGATAACCATACGTACCCGCCAACGAGCGCGAGGTTTTAAGTAGAAGAATATACGGAACCTGAGCCTTCAGCTAAAATATGTGCAGGTTATGGCCTGGGGTCGTCGGAACTGAATTATTAATCTTATCGCTATGTTGGTCTGGGCCCGGTCATACTCACCCAGGGCTCCGGACGACAGCCGGCGACTATCTCTACTCCCCCTGTTTTATTTTCGGCCCGGTGGTGAAGGGACTACAGTTTCTCTCCCAACGCGTCGACTCGGGGCTTTTCCTAAACTAGCAAACGCCATTCCTAATACCAAGGCAATAGAGTCTGAACCGATGGCGCGTTTTTAATTGATTAATGAAAGAAGCATCACGCTGTCGGTCTGGCCCTCCTGGACCGGTCGTCTTGGATCCAGACATGTAGGGAGCCTTAGCAATGGGTGTGAATCCTTGTTCCTTTGAATGCCTGGCTGGTTTTCAGCCAATTACCTCCCAGTATGGCTCTATCGCGCTAGCGTAGTCGCATACGAGGGAATAGGGATCATACATCGTCGGTCTTCGACTACTTTAAGCATGGGGGTATGAGCAGAATGCCCCCTGATTCTATGTTTAGCGCACCCCCGACTTCATAGAATTGATGGGTGTAGAACGAACGTTGGGCCTCTTCCTTTTGCTCGTGGGGGTCGCCGACGTCACCGGTCGAACCT
seq00018   GGCCGCTTCATGCGGCATCCTCTAAACTGGGCATAAGTGACTCGAGACTCGTTGCAGATGTATCGCGGGTCCAGGAACCGAGATGTCCCGCTCTAGTAGTCGGGACGGTTTAAACGGAGAAAGGCTGGTCCCTTAACCACATGGGGGGGTGACTGTACGATTGCTCCGGTTCCCTCCGATATGATTAATAGGGGTGTGTTTAATCGATTTATTTACTGGGCCAGCTGCGTAGCATTTTCTGTGGGTTCCTCTGAACGGTTCTGGTCATGAGCACAGAAGGTGATCTTGAGAAAAAGAACGCCCGCATAATGGCATCAATGTCGAGGCAAATTGTGAGCTTTAGCATGATAATTCCTTGATATGCTGGGGGATTTTGATCTCCGTCTGCACCTCGACGTATACTTTCAATCGTGCCTCCGACTGGACTTTACACACAGAGTACGATATTAGCGCGCAGGGGATATGGTGATCCATGTCTACCGGTAGAGTTGGACCGCAACTCAGTGTTAACCTCAGCTGAAAGCATACGTCTTACAGCAAATCGCAAATTAGATACTCCTTGACGGCGCGAAACCCTGAGTCGGAAAGCCGCAGCTCGTTAACTGGTGTGCAGTATTAATTAATATCGCGCACACGTGGACCATTCACTTGTTGTTACTTTATCACGTCGACCATGGTGGGGCCCATCATGGTGGAAACCCTTTACGATCTAAGAAGTACGTGAAGAACAGCATTTATGGGTCAGCCGTCACACCCCCTTTACGTTCTAGCAAATGCCTTACCATCTACCGGGTGCCGAGCTCGATTAAGACAGAGGAGGTCCTCATGGCATTACATCGTTCATCCGTTACTACGAACTGTTGGTACTGCTCGTCAAATGTGTAAGATGGATCAATGCAAACAAAGAGGCTCTATTAAAGTTACTCGCCAGTCCATTGAGAGTTTGGGGCATCACTCTTGATCATGACACGAGACGATGCGTCCTCCAATGCACAATACCTTGGTCTCCTTGCCCGCGTAAAATCACCTCCAGCTGCCGTGATATCAGTCCGTTTTCATAGCGAGGCTACAACCTAGCCATGCCTTAGAGTACTAGAGGGAAAGCTTCCAGGGCACTTCGTCGCGTCCTTACCGTGAACCGACTCGACATGTTACTGTGAAATCCTTTGCTAATGATAACCATTATGCTCCCTCGACGGATCTCGACTCTATTCACGCTTACGGATTGTGTTACCACACCGGGCTGATAAGAAAAAGGTGATCGGTAGCAGGGGATCGAGGAATCCTAGTTATCGGTGCGGCGTCTCAGGGAAGAGCTTCCGGTTGGTACAAGAACGGAAGGATGCGAACTCTCCAGCTGGTTGCGGGCAAGTATTATGATAAGCACATACTGTGCCACCGTTTAACGCACCTAGAAGAGACGCATATCAGACCCTACTGCTTTCGATGACGGAGTCACTTCTACACCGACCAGAGACCAGGAAAGCGGACACTGACAATAATAGCATAACTCCTTTCCAGGCATCGGCTCGACAATTTATAGCGGGGTTGCGATCAAAGACCCCAAACATAATTTCCAATATAACCCCCGAGGGATAACCATACGTACCCGCCAACGAGCGCGAGGTTTTAAGTAGAAGAATATACGGAACCTGAGCCTTCAGCTAAAATATGTGCAGGTTATGGCCTGGGGTCGTCGGAACTGAATTATTAATCTTATCGCTATGTTGGTCTGGGCCCGGTCATACTCACCCAGGGCTCCGGACGACAGCCGGCGACTATCTCTACTCCCCCTGTTTTATTTTCGGCCCGGTGGTGAAGGGACTACAGTTTCTCTCCCAACGCGTCGACTCGGGGCTTTTCCTAAACTAGCAAACGCCATTCCTAATACCAAGGCAATAGAGTCTGAACCGATGGCGCGTTTTTAATTGATTAATGAAAGAAGCATCACGCTGTCGGTCTGGCCCTCCTGGACCGGTCGTCTTGGATCCAGACATGTAGGGAGCCTTAGCAATGGGTGTGAATCCTTGTTCCTTTGAATGCCTGGCTGGTTTTCAGCCAATTACCTCCCAGTATGGCTCTATCGCGCTAGCGTAGTCGCATACGAGGGAATAGGGATCATACATCGTCGGTCTTCGACTACTTTAAGCATGGGGGTATGAGCAGAATGCCCCCTGATTCTATGTTTAGCGCACCCCCGACTTCATAGAATTGATGGGTGTAGAACGAACGTTGGGCCTCTTCCTTTTGCTCGTGGGGGTCGCCGACGTCACCGGTCGAACCT
seq00019   GGCCGCTTCATGCGGCATCCTCTAAACTGGGCATAAGTGACTCGAGACTCGTTGCAGATGTATCGCGGGTCCAGGAACCGAGATGTCCCGCTCTAGTAGTCGGGACGGTTTAAACGGAGAAAGGCTGGTCCCTTAACCACATGGGGGGGTGAGTGTACGATTGCTCCGGTTCCCTCCGATATGATTAATAGGGGTGTGTTTAATCGATTTATTTACTGGGCCAGCTGCGTAGCATTTTCTGTGGGTTCCTCTGAACGGTTCTGGTCATGAGCACAGAAGGTGATCTTGAGAAAAAGAACGCCCGCATAATGGCATCAATGTCGAGGCAAATTGTGAGCTTTAGCATGATAATTCCTTGATATGCTGGGGGATTTTGATCTCCGTCTGCACCTCGACGTATACTTTCAATCGTGCCTCCGACTGGACTTTACACACAGAGTACGATATTAGCGCGCAGGGGATATGGTGATCCATGTCTACCGGTAGAGTTGGACCGCAACTCAGTGTTAACCTCAGCTGAAAGCATACGTCTTACAGCAAATCGCAAATTAGATACTCCTTGACGGCGCGAAACCCTGAGTCGGAAAGCCGCAGCTCGTTAACTGGTGTGCAGTATTAATTAATATCGCGCACACGTGGACCATTCACTTGTTGTTACTTTATCACGTCGACCATGGTGGGGCCCATCATGGTGGAAACCCTTTACGATCTAAGAAGTACGTGAAGAACAGCATTTATGGGTCAGCCGTCACACCCCCTTTACGTTCTAGCAAATGCCTTACCATCTACCGGGTGCCGAGCTCGATTAAGACAGAGGAGGTCCTCATGGCATTACATCGTTCATCCGTTACTACGAACTGTTGGTACTGCTCGTCAAATGTGTAAGATGGATCAATGCAAACAAAGAGGCTCTATTAAAGTTACTCGCCAGTCCATTGAGAGTTTGGGGCATCACTCTTGATCATGACACGAGACGATGCGTCCTCCAATGCACAATACCTTGGTCTCCTTGCCCGCGTAAAATCACCTCCAGCTGCCGTGATATCAGTCCGTTTTCATCGCGAGGCTACAACCTAGCCATGCCTTAGAGTACTAGAGGGAAAGCTTCCAGGGCACTTCGTCGCGTCCTTACCGTGAACCGACTCGACATGTTACTGTGAAATCCTTTGCTAATGATAACCATTATGCTCCCTCGACGGATCTCGACTCTATTCACGCTTACGGATTGTGTTACCACACCGGGCTGATAAGAAAAAGGTGATCGGTAGCAGGGGATCGAGGAATCCTAGTTATCGGTGCGGCGTCTCAGGGAAGAGCTTCCGGTTGGTACAAGAACGGAAGGATGCGAACTCTCCAGCTGGTTGCGGGCAAGTATTATGATAAGCACATACTGTGCCACCGTTTAACGCACCTAGAAGAGACGCATATCAGACCCTACTGCTTTCGATGACGGAGTCACTTCTACACCGACCAGAGACCACGAAAGCGGACACTGACAATAATAGCATAACTCCTTTCCAGGCATCGGCTCGACAATTTATAGCGGGGTTGCGATCAAAGACCCCAAATATAATTTCCAATATAACCCCCGAGGGATAACCATACGTACCCGCCAACGAGCGCGAGGTTTTAAGTAGAAGAATATACGGAACCTGAGCCTTCAGCTAAAATATGTGCAGGTTAAGGCCTGGGGTCGTCGGAACTGAATTATTAATCTTATCGCTATGTTGGTCTGGGCCCGGTCATACTCACCCAGGGCTCCGGACGACAGCCGGCGACTATCTCTACTCCCCCTGTTTTATTTTCGGCCCGGTGGTGAAGGGACTACAGTTTCTCTCCCAACGCGTCGACTCGGGGCTTTTCCTAAACTAGCAAACGCCATTCCTAATACCAAGGCAATAGAGTCTGAACCGATGGCGCGTTTTTAATTGATTAATGAAAGAAGCATCACGCTGTCGGTCTGGCCCTCCTGGACCGGTCGTCTTGGATCCAGACATGTAGGGAGCCTTAGCAATGGGTGTGAATCCTTGTTCCTTTGAATGCCTGGCTGGTTTTCAGCCAATTACCTCCCAGTATGGCTCTATCGCGCTAGCGTAGTCGCATACGAGGGAATAGGGATTATACATCGTCGGTCTTCGACTACTTTAAGCATGGGGGTATGAGCAGAATGCCCCCTGATTCTATGTTTAGCGCACCCCCGACTTCATAGAATTGATGGGTGTAGAACGAACGTTGGGCCTCTTCCTTTTGCTCGTGGGGGTCGCCGACGTCACCGGTCGAACCT
seq00020   GGCCGCTTCATGCGGCATCCTCTAAACTGGGCATAAGTGACTCGAGACTCGTTGCAGATGTATCGCGGGTCCAGGAACCGAGATGTCCCGCTCTAGTAGTCGGGACGGTTTAAACGGAGAAAGGCTGGTCCCTTAACCACATGGGGGGGTGACTGTACGATTGCTCCGGTTCCCTCCGATATGATTAATAGGGGTGTGTTTAATCGATTTATTTACTGGGCCAGCTGCGTAGCATTTTCTGTGGGTTCCTCTGAACGGTTCTGGTCATGAGCACAGAAGGTGATCTTGAGAAAAAGAACGCCCGCATAATGGCATCAATGTCGAGGCAAATTGTGAGCTTTAGCATGATAATTCCTTGATATGCTGGGGGATTTTGATCTCCGTCTGCACCTCGACGTATACTTTCAATCGTGCCTCCGACTGGACTTTACACACAGAGTACGATATTAGCGCGCAGGGGATATGGTGATCCATGTCTACCGGTAGAGTTGGACCGCAACTCAGTGTTAACCTCAGCTGAAAGCATACGTCTTACAGCAAATCGCAAATTAGATACTCCTTGACGGCGCGAAACCCTGAGTCGGAAAGCCGCAGCTCGTTAACTGGTGTGCAGTATTAATTAATATCGCGCACACGTGGACCATTCACTTGTTGTTACTTTATCACGTCGACCATGGTGGGGCCCATCATGGTGGAAACCCTTTACGATCTAAGAAGTACGTGAAGAACAGCATTTATGGGTCAGCCGTCACACCCCCTTTACGTTCTAGCAAATGCCTTACCATCTACCGGGTGCCGAGCTCGATTAAGACAGAGGAGGTCCTCATGGCATTACATCGTTCATCCGTTACTACGAACTGTTGGTACTGCTCGTCAAATGTGTAAGATGGATCAATGCAAACAAAGAGGCTCTATTAAAGTTACTCGCCAGTCCATTGAGAGTTTGGGGCATCACTCTTGATCATGACACGAGACGATGCGTCCTCCAATGCACAATACCTTGGTCTCCTTGCCCGCGTAAAATCACCTCCAGCTGCCGTGATATCAGTCCGTTTTCATAGCGAGGCTACAACCTAGCCATGCCTTAGAGTACTAGAGGGAAAGCTTCCAGGGCACTTCGTCGCGTCCTTACCGTGAACCGACTCGACATGTTACTGTGAAATCCTTTGCTAATGATAACCATTATGCTCCCTCGACGGATCTCGACTCTATTCACGCTTACGGATTGTGTTACCACACCGGGCTGATAAGAAAAAGGTGATCGGTAGCAGGGGATCGAGGAATCCTAGTTATCGGTGCGGCGTCTCAGGGAAGAGCTTCCGGTTGGTACAAGAACGGAAGGATGCGAACTCTCCAGCTGGTTGCGGGCAAGTATTATGATAAGCACATACTGTGCCACCGTTTAACGCACCTAGAAGAGACGCATATCAGACCCTACTGCTTTCGATGACGGAGTCACTTCTACACCGACCAGAGACCACGAAAGCGGACACTGACAATAATAGCATAACTCCTTTCCAGGCATCGGCTCGACAATTTATAGCGGGGTTGCGATCAAAGACCCCAAATATAATTTCCAATATAACCCCCGAGGGATAACCATACGTACCCGCCAACGAGCGCGAGGTTTTAAGTAGAAGAATATACGGAACCTGAGCCTTCAGCTAAAATATGTGCAGGTTAAGGCCTGGGGTCGTCGGAACTGAATTATTAATCTTATCGCTATGTTGGTCTGGGCCCGGTCATACTCACCCAGGGCTCCGGACGACAGCCGGCGACTATCTCTACTCCCCCTGTTTTATTTTCGGCCCGGTGGTGAAGGGACTACAGTTTCTCTCCCAACGCGTCGACTCGGGGCTTTTCCTAAACTAGCAAACGCCATTCCTAATACCAAGGCAATAGAGTCTGAACCGATGGCGCGTTTTTAATTGATTAATGAAAGAAGCATCACGCTGTCGGTCTGGCCCTCCTGGACCGGTCGTCTTGGATCCAGACATGTAGGGAGCCTTAGCAATGGGTGTGAATCCTTGTTCCTTTGAATGCCTGGCTGGTTTTCAGCCAATTACCTCCCAGTATGGCTCTATCGCGCTAGCGTAGTCGCATACGAGGGAATAGGGATTATACATCGTCGGTCTTCGACTACTTTAAGCATGGGGGTATGAGCAGAATGCCCCCTGATTCTATGTTTAGCGCACCCCCGACTTCATAGAATTGATGGGTGTAGAACGAACGTTGGGCCTCTTCCTTTTGCTCGTGGGGGTCGCCGACGTCACCGGTCGAACCT
seq00021   GGCCGCTTCATGCGGCATCCTCTAAACTGGGCATAAGTGACTCGAGACTCGTTGCAGATGTATCGCGGGTCCAGGAACCGAGATGTCCCGCTCTAGTAGTCGGGACGGTTTAAACGGAGAAAGGCTGGTCCCTTAACCACATGGGGGGGTGAGTGTACGATTGCTCCGGTTCCCTCCGATATGATTAATAGGGGTGTGTTTAATCGATTTATTTACTGGGCCAGCTGCGTAGCATTTTCTGTGGGTTCCTCTGAACGGTTCTGGTCATGAGCACAGAAGGTGATCTTGAGAAAAAGAACGCCCGCATAATGGCATCAATGTCGAGGCAAATTGTGAGCTTTAGCATGATAATTCCTTGATATGCTGGGGGATTTTGATCTCCGTCTGCACCTCGACGTATACTTTCAATCGTGCCTCCGACTGGACTTTACACACAGAGTACGATATTAGCGCGCAGGGGATATGGTGATCCATGTCTACCGGTAGAGTTGGACCGCAACTCAGTGTTAACCTCAGCTGAAAGCATACGTCTTACAGCAAATCGCAAATTAGATACTCCTTGACGGCGCGAAACCCTGAGTCGGAAAGCCGCAGCTCGTTAACTGGTGTGCAGTATTAATTAATATCGCGCACACGTGGACCATTCACTTGTTGTTACTTTATCACGTCGACCATGGTGGGGCCCATCATGGTGGAAACCCTTTACGATCTAAGAAGTACGTGAAGAACAGCATTTATGGGTCAGCCGTCACACCCCCTTTACGTTCTAGCAAATGCCTTACCATCTACCGGGTGCCGAGCTCGATTAAGACAGAGGAGGTCCTCATGGCATTACATCGTTCATCCGTTACTACGAACTGTTGGTACTGCTCGTCAAATGTGTAAGATGGATCAATGCAAACAAAGAGGCTCTATTAAAGTTACTCGCCAGTCCATTGAGAGTTTGGGGCATCACTCTTGATCATGACACGAGACGATGCGTCCTCCAATGCACAATACCTTGGTCTCCTTGCCCGCGTAAAATCACCTCCAGCTGCCGTGATATCAGTCCGTTTTCATAGCGAGGCTACAACCTAGCCATGCCTTAGAGTACTAGAGGGAAAGCTTCCAGGGCACTTCGTCGCGTCCTTACCGTGAACCGACTCGACATGTTACTGTGAAATCCTTTGCTAATGATAACCATTATGCTCCCTCGACGGATCTCGACTCTATTCACGCTTACGGATTGTGTTACCACACCGGGCTGATAAGAAAAAGGTGATCGGTAGCAGGGGATCGAGGAATCCTAGTTATCGGTGCGGCGTCTCAGGGAAGAGCTTCCGGTTGGTACAAGAACGGAAGGATGCGAACTCTCCAGCTGGTTGCGGGCAAGTATTATGATAAGCACATACTGTGCCACCGTTTAACGCACCTAGAAGAGACGCATATCAGACCCTACTGCTTTCGATGACGGAGTCACTTCTACACCGACCAGAGACCAGGAAAGCGGACACTGACAATAATAGCATAACTCCTTTCCAGGCATCGGCTCGACAATTTATAGCGGGGTTGCGATCAAAGACCCCAAATATAATTTCCAATATAACCCCCGAGGGATAACCATACGTACCCGCCAACGAGCGCGAGGTTTTAAGTAGAAGAATATACGGAACCTGAGCCTTCAGCTAAAATATGTGCAGGTTAAGGCCTGGGGTCGTCGGAACTGAATTATTAATCTTATCGCTATGTTGGTCTGGGCCCGGTCATACTCACCCAGGGCTCCGGACGACAGCCGGCGACTATCTCTACTCCCCCTGTTTTATTTTCGGCCCGGTGGTGAAGGGACTACAGTTTCTCTCCCAACGCGTCGACTCGGGGCTTTTCCTAAACTAGCAAACGCCATTCCTAATACCAAGGCAATAGAGTCTGAACCGATGGCGCGTTTTTAATTGATTAATGAAAGAAGCATCACGCTGTCGGTCTGGCCCTCCTGGACCGGTCGTCTTGGATCCAGACATGTAGGGAGCCTTAGCAATGGGTGTGAATCCTTGTTCCTTTGAATGCCTGGCTGGTTTTCAGCCAATTACCTCCCAGTATGGCTCTATCGCGCTAGCGTAGTCGCATACGAGGGAATAGGGATCATACATCGTCGGTCTTCGACTACTTTAAGCATGGGGGTATGAGCAGAATGCCCCCTGATTCTATGTTTAGCGCACCCCCGACTTCATAGAATTGATGGGTGTAGAACGAACGTTGGGCCTCTTCCTTTTGCTCGTGGGGGTCGCCGACGTCACCGGTCGAACCT
seq00022   GGCCGCTTCATGCGGCATCCTCTAAACTGGGCATAAGTGACTCGAGACTCGTTGCAGATGTATCGCGGGTCCAGGAACCGAGATGTCCCGCTCTAGTAGTCGGGACGGTTTAAACGGAGAAAGGCTGGTCCCTTAACCACATGGGGGGGTGACTGTACGATTGCTCCGGTTCCCTCCGATATGATTAATAGGGGTGTGTTTAATCGATTTATTTACTGGGCCAGCTGCGTAGCATTTTCTGTGGGTTCCTCTGAACGGTTCTGGTCATGAGCACAGAAGGTGATCTTGAGAAAAAGAACGCCCGCATAATGGCATCAATGTCGAGGCAAATTGTGAGCTTTAGCATGATAATTCCTTGATATGCTGGGGGATTTTGATCTCCGTCTGCACCTCGACGTATACTTTCAATCGTGCCTCCGACTGGACTTTACACACAGAGTACGATATTAGCGCGCAGGGGATATGGTGATCCATGTCTACCGGTAGAGTTGGACCGCAACTCAGTGTTAACCTCAGCTGAAAGCATACGTCTTACAGCAAATCGCAAATTAGATACTCCTTGACGGCGCGAAACCCTGAGTCGGAAAGCCGCAGCTCGTTAACTGGTGTGCAGTATTAATTAATATCGCGCACACGTGGACCATTCACTTGTTGTTACTTTATCACGTCGACCATGGTGGGGCCCATCATGGTGGAAACCCTTTACGATCTAAGAAGTACGTGAAGAACAGCATTTATGGGTCAGCCGTCACACCCCCTTTACGTTCTAGCAAATGCCTTACCATCTACCGGGTGCCGAGCTCGATTAAGACAGAGGAGGTCCTCATGGCATTACATCGTTCATCCGTTACTACGAACTGTTGGTACTGCTCGTCAAATGTGTAAGATGGATCAATGCAAACAAAGAGGCTCTATTAAAGTTACTCGCCAGTCCATTGAGAGTTTGGGGCATCACTCTTGATCATGACACGAGACGATGCGTCCTCCAATGCACAATACCTTGGTCTCCTTGCCCGCGTAAAATCACCTCCAGCTGCCGTGATATCAGTCCGTTTTCATAGCGAGGCTACAACCTAGCCATGCCTTAGAGTACTAGAGGGAAAGCTTCCAGGGCACTTCGTCGCGTCCTTACCGTGAACCGACTCGACATGTTACTGTGAAATCCTTTGCTAATGATAACCATTATGCTCCCTCGACGGATCTCGACTCTATTCACGCTTACGGATTGTGTTACCACACCGGGCTGATAAGAAAAAGGTGATCGGTAGCAGGGGATCGAGGAATCCTAGTTATCGGTGCGGCGTCTCAGGGAAGAGCTTCCGGTTGGTACAAGAACGGAAGGATGCGAACTCTCCAGCTGGTTGCGGGCAAGTATTATGATAAGCACATACTGTGCCACCGTTTAACGCACCTAGAAGAGACGCATATCAGACCCTACTGCTTTCGATGACGGAGTCACTTCTACACCGACCAGAGACCACGAAAGCGGACACTGACAATAATAGCATAACTCCTTTCCAGGCATCGGCTCGACAATTTATAGCGGGGTTGCGATCAAAGACCCCAAATATAATTTCCAATATAACCCCCGAGGGATAACCATACGTACCCGCCAACGAGCGCGAGGTTTTAAGTAGAAGAATATACGGAACCTGAGCCTTCAGCTAAAATATGTGCAGGTTAAGGCCTGGGGTCGTCGGAACTGAATTATTAATCTTATCGCTATGTTGGTCTGGGCCCGGTCATACTCACCCAGGGCTCCGGACGACAGCCGGCGACTATCTCTACTCCCCCTGTTTTATTTTCGGCCCGGTGGTGAAGGGACTACAGTTTCTCTCCCAACGCGTCGACTCGGGGCTTTTCCTAAACTAGCAAACGCCATTCCTAATACCAAGGCAATAGAGTCTGAACCGATGGCGCGTTTTTAATTGATTAATGAAAGAAGCATCACGCTGTCGGTCTGGCCCTCCTGGACCGGTCGTCTTGGATCCAGACATGTAGGGAGCCTTAGCAATGGGTGTGAATCCTTGTTCCTTTGAATGCCTGGCTGGTTTTCAGCCAATTACCTCCCAGTATGGCTCTATCGCGCTAGCGTAGTCGCATACGAGGGAATAGGGATTATACATCGTCGGTCTTCGACTACTTTAAGCATGGGGGTATGAGCAGAATGCCCCCTGATTCTATGTTTAGCGCACCCCCGACTTCATAGAATTGATGGGTGTAGAACGAACGTTGGGCCTCTTCCTTTTGCTCGTGGGGGTCGCCGACGTCACCGGTCGAACCT
seq00023   GGCCGCTTCATGCGGCATCCTCTAAACTGGGCATAAGTGACTCGAGACTCGTTGCAGATGTATCGCGGGTCCAGGAACCGAGATGTCCCGCTCTAGTAGTCGGGACGGTTTAAACGGAGAAAGGCTGGTCCCTTAACCACATGGGGGGGTGAGTGTACGATTGCTCCGGTTCCCTCCGATATGATTAATAGGGGTGTGTTTAATCGATTTATTTACTGGGCCAGCTGCGTAGCATTTTCTGTGGGTTCCTCTGAACGGTTCTGGTCATGAGCACAGAAGGTGATCTTGAGAAAAAGAACGCCCGCATAATGGCATCAATGTCGAGGCAAATTGTGAGCTTTAGCATGATAATTCCTTGATATGCTGGGGGATTTTGATCTCCGTCTGCACCTCGACGTATACTTTCAATCGTGCCTCCGACTGGACTTTACACACAGAGTACGATATTAGCGCGCAGGGGATATGGTGATCCATGTCTACCGGTAGAGTTGGACCGCAACTCAGTGTTAACCTCAGCTGAAAGCATACGTCTTACAGCAAATCGCAAATTAGATACTCCTTGACGGCGCGAAACCCTGAGTCGGAAAGCCGCAGCTCGTTAACTGGTGTGCAGTATTAATTAATATCGCGCACACGTGGACCATTCACTTGTTGTTACTTTATCACGTCGACCATGGTGGGGCCCATCATGGTGGAAACCCTTTACGATCTAAGAAGTACGTGAAGAACAGCATTTATGGGTCAGCCGTCACACCCCCTTTACGTTCTAGCAAATGCCTTACCATCTACCGGGTGCCGAGCTCGATTAAGACAGAGGAGGTCCTCATGGCATTACATCGTTCATCCGTTACTACGAACTGTTGGTACTGCTCGTCAAATGTGTAAGATGGATCAATGCAAACAAAGAGGCTCTATTAAAGTTACTCGCCAGTCCATTGAGAGTTTGGGGCATCACTCTTGATCATGACACGAGACGATGCGTCCTCCAATGCACAATACCTTGGTCTCCTTGCCCGCGTAAAATCACCTCCAGCTGCCGTGATATCAGTCCGTTTTCATAGCGAGGCTACAACCTAGCCATGCCTTAGAGTACTAGAGGGAAAGCTTCCAGGGCACTTCGTCGCGTCCTTACCGTGAACCGACTCGACATGTTACTGTGAAATCCTTTGCTAATGATAACCATTATGCTCCCTCGACGGATCTCGACTCTATTCACGCTTACGGATTGTGTTACCACACCGGGCTGATAAGAAAAAGGTGATCGGTAGCAGGGGATCGAGGAATCCTAGTTATCGGTGCGGCGTCTCAGGGAAGAGCTTCCGGTTGGTACAAGAACGGAAGGATGCGAACTCTCCAGCTGGTTGCGGGCAAGTATTATGATAAGCACATACTGTGCCACCGTTTAACGCACCTAGAAGAGACGCATATCAGACCCTACTGCTTTCGATGACGGAGTCACTTCTACACCGACCAGAGACCAGGAAAGCGGACACTGACAATAATAGCATAACTCCTTTCCAGGCATCGGCTCGACAATTTATAGCGGGGTTGCGATCAAAGACCCCAAATATAATTTCCAATATAACCCCCGAGGGATAACCATACGTACCCGCCAACGAGCGCGAGGTTTTAAGTAGAAGAATATACGGAACCTGAGCCTTCAGCTAAAATATGTGCAGGTTAAGGCCTGGGGTCGTCGGAACTGAATTATTAATCTTATCGCTATGTTGGTCTGGGCCCGGTCATACTCACCCAGGGCTCCGGACGACAGCCGGCGACTATCTCTACTCCCCCTGTTTTATTTTCGGCCCGGTGGTGAAGGGACTACAGTTTCTCTCCCAACGCGTCGACTCGGGGCTTTTCCTAAACTAGCAAACGCCATTCCTAATACCAAGGCAATAGAGTCTGAACCGATGGCGCGTTTTTAATTGATTAATGAAAGAAGCATCACGCTGTCGGTCTGGCCCTCCTGGACCGGTCGTCTTGGATCCAGACATGTAGGGAGCCTTAGCAATGGGTGTGAATCCTTGTTCCTTTGAATGCCTGGCTGGTTTTCAGCCAATTACCTCCCAGTATGGCTCTATCGCGCTAGCGTAGTCGCATACGAGGGAATAGGGATCATACATCGTCGGTCTTCGACTACTTTAAGCATGGGGGTATGAGCAGAATGCCCCCTGATTCTATGTTTAGCGCACCCCCGACTTCATAGAATTGATGGGTGTAGAACGAACGTTGGGCCTCTTCCTTTTGCTCGTGGGGGTCGCCGACGTCACCGGTCGAACCT
seq00024   GGCCGCTTCATGCGGCATCCTCTAAACTGGGCATAAGTGACTCGAGACTCGTTGCAGATGTATCGCGGGTCCAGGAACCGAGATGTCCCGCTCTAGTAGTCGGGACGGTTTAAACGGAGAAAGGCTGGTCCCTTAACCACATGGGGGGGTGACTGTACGATTGCTCCGGTTCCCTCCGATATGATTAATAGGGGTGTGTTTAATCGATTTATTTACTGGGCCAGCTGCGTAGCATTTTCTGTGGGTTCCTCTGAACGGTTCTGGTCATGAGCACAGAAGGTGATCTTGAGAAAAAGAACGCCCGCATAATGGCATCAATGTCGAGGCAAATTGTGAGCTTTAGCATGATAATTCCTTGATATGCTGGGGGATTTTGATCTCCGTCTGCACCTCGACGTATACTTTCAATCGTGCCTCCGACTGGACTTTACACACAGAGTACGATATTAGCGCGCAGGGGATATGGTGATCCATGTCTACCGGTAGAGTTGGACCGCAACTCAGTGTTAACCTCAGCTGAAAGCATACGTCTTACAGCAAATCGCAAATTAGATACTCCTTGACGGCGCGAAACCCTGAGTCGGAAAGCCGCAGCTCGTTAACTGGTGTGCAGTATTAATTAATATCGCGCACACGTGGACCATTCACTTGTTGTTACTTTATCACGTCGACCATGGTGGGGCCCATCATGGTGGAAACCCTTTACGATCTAAGAAGTACGTGAAGAACAGCATTTATGGGTCAGCCGTCACACCCCCTTTACGTTCTAGCAAATGCCTTACCATCTACCGGGTGCCGAGCTCGATTAAGACAGAGGAGGTCCTCATGGCATTACATCGTTCATCCGTTACTACGAACTGTTGGTACTGCTCGTCAAATGTGTAAGATGGATCAATGCAAACAAAGAGGCTCTATTAAAGTTACTCGCCAGTCCATTGAGAGTTTGGGGCATCACTCTTGATCATGACACGAGACGATGCGTCCTCCAATGCACAATACCTTGGTCTCCTTGCCCGCGTAAAATCACCTCCAGCTGCCGTGATATCAGTCCGTTTTCATAGCGAGGCTACAACCTAGCCATGCCTTAGAGTACTAGAGGGAAAGCTTCCAGGGCACTTCGTCGCGTCCTTACCGTGAACCGACTCGACATGTTACTGTGAAATCCTTTGCTAATGATAACCATTATGCTCCCTCGACGGATCTCGACTCTATTCACGCTTACGGATTGTGTTACCACACCGGGCTGATAAGAAAAAGGTGATCGGTAGCAGGGGATCGAGGAATCCTAGTTATCGGTGCGGCGTCTCAGGGAAGAGCTTCCGGTTGGTACAAGAACGGAAGGATGCGAACTCTCCAGCTGGTTGCGGGCAAGTATTATGATAAGCACATACTGTGCCACCGTTTAACGCACCTAGAAGAGACGCATATCAGACCCTACTGCTTTCGATGACGGAGTCACTTCTACACCGACCAGAGACCACGAAAGCGGACACTGACAATAATAGCATAACTCCTTTCCAGGCATCGGCTCGACAATTTATAGCGGGGTTGCGATCAAAGACCCCAAATATAATTTCCAATATAACCCCCGAGGGATAACCATACGTACCCGCCAACGAGCGCGAGGTTTTAAGTAGAAGAATATACGGAACCTGAGCCTTCAGCTAAAATATGTGCAGGTTAAGGCCTGGGGTCGTCGGAACTGAATTATTAATCTTATCGCTATGTTGGTCTGGGCCCGGTCATACTCACCCAGGGCTCCGGACGACAGCCGGCGACTATCTCTACTCCCCCTGTTTTATTTTCGGCCCGGTGGTGAAGGGACTACAGTTTCTCTCCCAACGCGTCGACTCGGGGCTTTTCCTAAACTAGCAAACGCCATTCCTAATACCAAGGCAATAGAGTCTGAACCGATGGCGCGTTTTTAATTGATTAATGAAAGAAGCATCACGCTGTCGGTCTGGCCCTCCTGGACCGGTCGTCTTGGATCCAGACATGTAGGGAGCCTTAGCAATGGGTGTGAATCCTTGTTCCTTTGAATGCCTGGCTGGTTTTCAGCCAATTACCTCCCAGTATGGCTCTATCGCGCTAGCGTAGTCGCATACGAGGGAATAGGGATTATACATCGTCGGTCTTCGACTACTTTAAGCATGGGGGTATGAGCAGAATGCCCCCTGATTCTATGTTTAGCGCACCCCCGACTTCATAGAATTGATGGGTGTAGAACGAACGTTGGGCCTCTTCCTTTTGCTCGTGGGGGTCGCCGACGTCACCGGTCGAACCT
seq00025   GGCCGCTTCATGCGGCATCCTCTAAACTGGGCATAAGTGACTCGAGACTCGTTGCAGATGTATCGCGGGTCCAGGAACCGAGATGTCCCGCTCTAGTAGTCGGGACGGTTTAAACGGAGAAAGGCTGGTCCCTTAACCACATGGGGGGGTGACTGTACGATTGCTCCGGTTCCCTCCGATATGATTAATAGGGGTGTGTTTAATCGATTTATTTACTGGGCCAGCTGCGTAGCATTTTCTGTGGGTTCCTCTGAACGGTTCTGGTCATGAGCACAGAAGGTGATCTTGAGAAAAAGAACGCCCGCATAATGGCATCAATGTCGAGGCAAATTGTGAGCTTTAGCATGATAATTCCTTGATATGCTGGGGGATTTTGATCTCCGTCTGCACCTCGACGTATACTTTCAATCGTGCCTCCGACTGGACTTTACACACAGAGTACGATATTAGCGCGCAGGGGATATGGTGATCCATGTCTACCGGTAGAGTTGGACCGCAACTCAGTGTTAACCTCAGCTGAAAGCATACGTCTTACAGCAAATCGCAAATTAGATACTCCTTGACGGCGCGAAAGCCTGAGTCGGAAAGCCGCAGCTCGTTAACTGGTGTGCAGTATTAATTAATATCGCGCACACGTGGACCATTCACTTGTTGTTACTTTATCACGTCGACCATGGTGGGGCCCATCATGGTGGAAACCCTTTACGATCTAAGAAGTACGTGAAGAACAGCATTTATGGGTCAGCCGTCACACCCCCTTTACGTTCTAGCAAATGCCTTACCATCTACCGGGTGCCGAGCTCGATTAAGACAGAGGAGGTCCTCATGGCATTACATCGTTCATCCGTTACTACGAACTGTTGGTACTGCTCGTCAAATGTGTAAGATGGATCAATGCAAACAAAGAGGCTCTATTAAAGTTACTCGCCAGTCCATTGAGAGTTTGGGGCATCACTCTTGATCATGACACGAGACGATGCGTCCTCCAATGCACAATACCTTGGTCTCCTTGCCCGCGTAAAATCACCTCCAGCTGCCGTGATATCAGTCCGTTTTCATAGCGAGGCTACAACCTAGCCATGCCTTAGAGTACTAGAGGGAAAGCTTCCAGGGCACTTCGTCGCGTCCTTACCGTGAACCGACTCGACATGTTACTGTGAAATCCTTTGCTAATGATAACCATTATGCTCCCTCGACGGATCTCGACTCTATTCACGCTTACGGATTGTGTTACCACACCGGGCTGATAAGAAAAAGGTGATCGGTAGCAGGGGATCGAGGAATCCTAGTTATCGGTGCGGCGTCTCAGGGAAGAGCTTCCGGTTGGTACAAGAACGGAAGGATGCGAACTCTCCAGCTGGTTGCGGGCAAGTATTATGATAAGCACATACTGTGCCACCGTTTAACGCACCTAGAAGAGACGCATATCAGACCCTACTGCTTTCGATGACGGAGTCACTTCTACACCGACCAGAGACCACGAAAGCGGACACTGACAATAATAGCATAACTCCTTTCCAGGCATCGGCTCGACAATTTATAGCGGGGTTGCGATCAAAGACCCCAAATATAATTTCCAATATAACCCCCGAGGGATAACCATACGTACCCGCCAACGAGCGCGAGGTTTTAAGTAGAAGAATATACGGAACCTGAGCCTTCAGCTAAAATATGTGCAGGTTAAGGCCTGGGGTCGTCGGAACTGAATTATTAATCTTATCGCTATGTTGGTCTGGGCCCGGTCATACTCACCCAGGGCTCCGGACGACAGCCGGCGACTATCTCTACTCCCCCTGTTTTATTTTCGGCCCGGTGGTGAAGGGACTACAGTTTCTCTCCCAACGCGTCGACTCGGGGCTTTTCCTAAACTAGCAAACGCCATTCCTAATACCAAGGCAATAGAGTCTGAACCGATGGCGCGTTTTTAATTGATTAATGAAAGAAGCATCACGCTGTCGGTCTGGCCCTCCTGGACCGGTCGTCTTGGATCCAGACATGTAGGGAGCCTTAGCAATGGGTGTGAATCCTTGTTCCTTTGAATGCCTGGCTGGTTTTCAGCCAATTACCTCCCAGTATGGCTCTATCGCGCTAGCGTAGTCGCATACGAGGGAATAGGGATTATACATCGTCGGTCTTCGACTACTTTAAGCATGGGGGTATGAGCAGAATGCCCCCTGATTCTATGTTTAGCGCACCCCCGACTTCATAGAATTGATGGGTGTAGAACGAACGTTGGGCCTCTTCCTTTTGCTCGTGGGGGTCGCCGACGTCACCGGTCGAACCT
seq00026   GGCCGCTTCATGCGGCATCCTCTAAACTGGGCATAAGTGACTCGAGACTCGTTGCAGATGTATCGCGGGTCCAGGAACCGAGATGTCCCGCTCTAGTAGTCGGGACGGTTTAAACGGAGAAAGGCTGGTCCCTTAACCACATGGGGGGGTGAGTGTACGATTGCTCCGGTTCCCTCCGATATGATTAATAGGGGTGTGTTTAATCGATTTATTTACTGGGCCAGCTGCGTAGCATTTTCTGTGGGTTCCTCTGAACGGTTCTGGTCATGAGCACAGAAGGTGATCTTGAGAAAAAGAACGCCCGCATAATGGCATCAATGTCGAGGCAAATTGTGAGCTTTAGCATGATAATTCCTTGATATGCTGGGGGATTTTGATCTCCGTCTGCACCTCGACGTATACTTTCAATCGTGCCTCCGACTGGACTTTACACACAGAGTACGATATTAGCGCGCAGGGGATATGGTGATCCATGTCTACCGGTAGAGTTGGACCGCAACTCAGTGTTAACCTCAGCTGAAAGCATACGTCTTACAGCAAATCGCAAATTAGATACTCCTTGACGGCGCGAAACCCTGAGTCGGAAAGCCGCAGCTCGTTAACTGGTGTGCAGTATTAATTAATATCGCGCACACGTGGACCATTCACTTGTTGTTACTTTATCACGTCGACCATGGTGGGGCCCATCATGGTGGAAACCCTTTACGATCTAAGAAGTACGTGAAGAACAGCATTTATGGGTCAGCCGTCACACCCCCTTTACGTTCTAGCAAATGCCTTACCATCTACCGGGTGCCGAGCTCGATTAAGACAGAGGAGGTCCTCATGGCATTACATCGTTCATCCGTTACTACGAACTGTTGGTACTGCTCGTCAAATGTGTAAGATGGATCAATGCAAACAAAGAGGCTCTATTAAAGTTACTCGCCAGTCCATTGAGAGTTTGGGGCATCACTCTTGATCATGACACGAGACGATGCGTCCTCCAATGCACAATACCTTGGTCTCCTTGCCCGCGTAAAATCACCTCCAGCTGCCGTGATATCAGTCCGTTTTCATCGCGAGGCTACAACCTAGCCATGCCTTAGAGTACTAGAGGGAAAGCTTCCAGGGCACTTCGTCGCGTCCTTACCGTGAACCGACTCGACATGTTACTGTGAAATCCTTTGCTAATGATAACCATTATGCTCCCTCGACGGATCTCGACTCTATTCACGCTTACGGATTGTGTTACCACACCGGGCTGATAAGAAAAAGGTGATCGGTAGCAGGGGATCGAGGAATCCTAGTTATCGGTGCGGCGTCTCAGGGAAGAGCTTCCGGTTGGTACAAGAACGGAAGGATGCGAACTCTCCAGCTGGTTGCGGGCAAGTATTATGATAAGCACATACTGTGCCACCGTTTAACGCACCTAGAAGAGACGCATATCAGACCCTACTGCTTTCGATGACGGAGTCACTTCTACACCGACCAGAGACCACGAAAGCGGACACTGACAATAATAGCATAACTCCTTTCCAGGCATCGGCTCGACAATTTATAGCGGGGTTGCGATCAAAGACCCCAAATATAATTTCCAATATAACCCCCGAGGGATAACCATACGTACCCGCCAACGAGCGCGAGGTTTTAAGTAGAAGAATATACGGAACCTGAGCCTTCAGCTAAAATATGTGCAGGTTAAGGCCTGGGGTCGTCGGAACTGAATTATTAATCTTATCGCTATGTTGGTCTGGGCCCGGTCATACTCACCCAGGGCTCCGGACGACAGCCGGCGACTATCTCTACTCCCCCTGTTTTATTTTCGGCCCGGTGGTGAAGGGACTACAGTTTCTCTCCCAACGCGTCGACTCGGGGCTTTTCCTAAACTAGCAAACGCCATTCCTAATACCAAGGCAATAGAGTCTGAACCGATGGCGCGTTTTTAATTGATTAATGAAAGAAGCATCACGCTGTCGGTCTGGCCCTCCTGGACCGGTCGTCTTGGATCCAGACATGTAGGGAGCCTTAGCAATGGGTGTGAATCCTTGTTCCTTTGAATGCCTGGCTGGTTTTCAGCCAATTACCTCCCAGTATGGCTCTATCGCGCTAGCGTAGTCGCATACGAGGGAATAGGGATTATACATCGTCGGTCTTCGACTACTTTAAGCATGGGGGTATGAGCAGAATGCCCCCTGATTCTATGTTTAGCGCACCCCCGACTTCATAGAATTGATGGGTGTAGAACGAACGTTGGGCCTCTTCCTTTTGCTCGTGGGGGTCGCCGACGTCACCGGTCGAACCT
seq00027   GGCCGCTTCATGCGGCATCCTCTAAACTGGGCATAAGTGACTCGAGACTCGTTGCAGATGTATCGCGGGTCCAGGAACCGAGATGTCCCGCTCTAGTAGTCGGGACGGTTTAAACGGAGAAAGGCTGGTCCCTTAACCACATGGGGGGGTGAGTGTACGATTGCTCCGGTTCCCTCCGATATGATTAATAGGGGTGTGTTTAATCGATTTATTTACTGGGCCAGCTGCGTAGCATTTTCTGTGGGTTCCTCTGAACGGTTCTGGTCATGAGCACAGAAGGTGATCTTGAGAAAAAGAACGCCCGCATAATGGCATCAATGTCGAGGCAAATTGTGAGCTTTAGCATGATAATTCCTTGATATGCTGGGGGATTTTGATCTCCGTCTGCACCTCGACGTATACTTTCAATCGTGCCTCCGACTGGACTTTACACACAGAGTACGATATTAGCGCGCAGGGGATATGGTGATCCATGTCTACCGGTAGAGTTGGACCGCAACTCAGTGTTAACCTCAGCTGAAAGCATACGTCTTACAGCAAATCGCAAATTAGATACTCCTTGACGGCGCGAAACCCTGAGTCGGAAAGCCGCAGCTCGTTAACTGGTGTGCAGTATTAATTAATATCGCGCACACGTGGACCATTCACTTGTTGTTACTTTATCACGTCGACCATGGTGGGGCCCATCATGGTGGAAACCCTTTACGATCTAAGAAGTACGTGAAGAACAGCATTTATGGGTCAGCCGTCACACCCCCTTTACGTTCTAGCAAATGCCTTACCATCTACCGGGTGCCGAGCTCGATTAAGACAGAGGAGGTCCTCATGGCATTACATCGTTCATCCGTTACTACGAACTGTTGGTACTGCTCGTCAAATGTGTAAGATGGATCAATGCAAACAAAGAGGCTCTATTAAAGTTACTCGCCAGTCCATTGAGAGTTTGGGGCATCACTCTTGATCATGACACGAGACGATGCGTCCTCCAATGCACAATACCTTGGTCTCCTTGCCCGCGTAAAATCACCTCCAGCTGCCGTGATATCAGTCCGTTTTCATAGCGAGGCTACAACCTAGCCATGCCTTAGAGTACTAGAGGGAAAGCTTCCAGGGCACTTCGTCGCGTCCTTACCGTGAACCGACTCGACATGTTACTGTGAAATCCTTTGCTAATGATAACCATTATGCTCCCTCGACGGATCTCGACTCTATTCACGCTTACGGATTGTGTTACCACACCGGGCTGATAAGAAAAAGGTGATCGGTAGCAGGGGATCGAGGAATCCTAGTTATCGGTGCGGCGTCTCAGGGAAGAGCTTCCGGTTGGTACAAGAACGGAAGGATGCGAACTCTCCAGCTGGTTGCGGGCAAGTATTATGATAAGCACATACTGTGCCACCGTTTAACGCACCTAGAAGAGACGCATATCAGACCCTACTGCTTTCGATGACGGAGTCACTTCTACACCGACCAGAGACCAGGAAAGCGGACACTGACAATAATAGCATAACTCCTTTCCAGGCATCGGCTCGACAATTTATAGCGGGGTTGCGATCAAAGACCCCAAACATAATTTCCAATATAACCCCCGAGGGATAACCATACGTACCCGCCAACGAGCGCGAGGTTTTAAGTAGAAGAATATACGGAACCTGAGCCTTCAGCTAAAATATGTGCAGGTTATGGCCTGGGGTCGTCGGAACTGAATTATTAATCTTATCGCTATGTTGGTCTGGGCCCGGTCATACTCACCCAGGGCTCCGGACGACAGCCGGCGACTATCTCTACTCCCCCTGTTTTATTTTCGGCCCGGTGGTGAAGGGACTACAGTTTCTCTCCCAACGCGTCGACTCGGGGCTTTTCCTAAACTAGCAAACGCCATTCCTAATACCAAGGCAATAGAGTCTGAACCGATGGCGCGTTTTTAATTGATTAATGAAAGAAGCATCACGCTGTCGGTCTGTCCCTCCTGGACCGGTCGTCTTGGATCCAGACATGTAGGGAGCCTTAGCAATGGGTGTGAATCCTTGTTCCTTTGAATGCCTGGCTGGTTTTCAGCCAATTACCTCCCAGTATGGCTCTATCGCGCTAGCGTAGTCGCATACGAGGGAATAGGGATCATACATCGTCGGTCTTCGACTACTTTAAGCATGGGGGTATGAGCAGAATGCCCCCTGATTCTATGTTTAGCGCACCCCCGACTTCATAGAATTGATGGGTGTAGAACGAACGTTGGGCCTCTTCCTTTTGCTCGTGGGGGTCGCCGACGTCACCGGTCGAACCT
seq00028   GGCCGCTTCATGCGGCATCCTCTAAACTGGGCATAAGTGACTCGAGACTCGTTGCAGATGTATCGCGGGTCCAGGAACCGAGATGTCCCGCTCTAGTAGTCGGGACGGTTTAAACGGAGAAAGGCTGGTCCCTTAACCACATGGGGGGGTGAGTGTACGATTGCTCCGGTTCCCTCCGATATGATTAATAGGGGTGTGTTTAATCGATTTATTTACTGGGCCAGCTGCGTAGCATTTTCTGTGGGTTCCTCTGAACGGTTCTGGTCATGAGCACAGAAGGTGATCTTGAGAAAAAGAACGCCCGCATAATGGCATCAATGTCGAGGCAAATTGTGAGCTTTAGCATGATAATTCCTTGATATGCTGGGGGATTTTGATCTCCGTCTGCACCTCGACGTATACTTTCAATCGTGCCTCCGACTGGACTTTACACACAGAGTACGATATTAGCGCGCAGGGGATATGGTGATCCATGTCTACCGGTAGAGTTGGACCGCAACTCAGTGTTAACCTCAGCTGAAAGCATACGTCTTACAGCAAATCGCAAATTAGATACTCCTTGACGGCGCGAAACCCTGAGTCGGAAAGCCGCAGCTCGTTAACTGGTGTGCAGTATTAATTAATATCGCGCACACGTGGACCATTCACTTGTTGTTACTTTATCACGTCGACCATGGTGGGGCCCATCATGGTGGAAACCCTTTACGATCTAAGAAGTACGTGAAGAACAGCATTTATGGGTCAGCCGTCACACCCCCTTTACGTTCTAGCAAATGCCTTACCATCTACCGGGTGCCGAGCTCGATTAAGACAGAGGAGGTCCTCATGGCATTACATCGTTCATCCGTTACTACGAACTGTTGGTACTGCTCGTCAAATGTGTAAGATGGATCAATGCAAACAAAGAGGCTCTATTAAAGTTACTCGCCAGTCCATTGAGAGTTTGGGGCATCACTCTTGATCATGACACGAGACGATGCGTCCTCCAATGCACAATACCTTGGTCTCCTTGCCCGCGTAAAATCACCTCCAGCTGCCGTGATATCAGTCCGTTTTCATAGCGAGGCTACAACCTAGCCATGCCTTAGAGTACTAGAGGGAAAGCTTCCAGGGCACTTCGTCGCGTCCTTACCGTGAACCGACTCGACATGTTACTGTGAAATCCTTTGCTAATGATAACCATTATGCTCCCTCGACGGATCTCGACTCTATTCACGCTTACGGATTGTGTTACCACACCGGGCTGATAAGAAAAAGGTGATCGGTAGCAGGGGATCGAGGAATCCTAGTTATCGGTGCGGCGTCTCAGGGAAGAGCTTCCGGTTGGTACAAGAACGGAAGGATGCGAACTCTCCAGCTGGTTGCGGGCAAGTATTATGATAAGCACATACTGTGCCACCGTTTAACGCACCTAGAAGAGACGCATATCAGACCCTACTGCTTTCGATGACGGAGTCACTTCTACACCGACCAGAGACCAGGAAAGCGGACACTGACAATAATAGCATAACTCCTTTCCAGGCATCGGCTCGACAATTTATAGCGGGGTTGCGATCAAAGACCCCAAATATAATTTCCAATATAACCCCCGAGGGATAACCATACGTACCCGCCAACGAGCGCGAGGTTTTAAGTAGAAGAATATACGGAACCTGAGCCTTCAGCTAAAATATGTGCAGGTTAAGGCCTGGGGTCGTCGGAACTGAATTATTAATCTTATCGCTATGTTGGTCTGGGCCCGGTCATACTCACCCAGGGCTCCGGACGACAGCCGGCGACTATCTCTACTCCCCCTGTTTTATTTTCGGCCCGGTGGTGAAGGGACTACAGTTTCTCTCCCAACGCGTCGACTCGGGGCTTTTCCTAAACTAGCAAACGCCATTCCTAATACCAAGGCAATAGAGTCTGAACCGATGGCGCGTTTTTAATTGATTAATGAAAGAAGCATCACGCTGTCGGTCTGGCCCTCCTGGACCGGTCGTCTTGGATCCAGACATGTAGGGAGCCTTAGCAATGGGTGTGAATCCTTGTTCCTTTGAATGCCTGGCTGGTTTTCAGCCAATTACCTCCCAGTATGGCTCTATCGCGCTAGCGTAGTCGCATACGAGGGAATAGGGATCATACATCGTCGGTCTTCGACTACTTTAAGCATGGGGGTATGAGCAGAATGCCCCCTGATTCTATGTTTAGCGCACCCCCGACTTCATAGAATTGATGGGTGTAGAACGAACGTTGGGCCTCTTCCTTTTGCTCGTGGGGGTCGCCGACGTCACCGGTCGAACCT
seq00029   GGCCGCTTCATGCGGCATCCTCTAAACTGGGCATAAGTGACTCGAGACTCGTTGCAGATGTATCGCGGGTCCAGGAACCGAGATGTCCCGCTCTAGTAGTCGGGACGGTTTAAACGGAGAAAGGCTGGTCCCTTAACCACATGGGGGGGTGAGTGTACGATTGCTCCGGTTCCCTCCGATATGATTAATAGGGGTGTGTTTAATCGATTTATTTACTGGGCCAGCTGCGTAGCATTTTCTGTGGGTTCCTCTGAACGGTTCTGGTCATGAGCACAGAAGGTGATCTTGAGAAAAAGAACGCCCGCATAATGGCATCAATGTCGAGGCAAATTGTGAGCTTTAGCATGATAATTCCTTGATATGCTGGGGGATTTTGATCTCCGTCTGCACCTCGACGTATACTTTCAATCGTGCCTCCGACTGGACTTTACACACAGAGTACGATATTAGCGCGCAGGGGATATGGTGATCCATGTCTACCGGTAGAGTTGGACCGCAACTCAGTGTTAACCTCAGCTGAAAGCATACGTCTTACAGCAAATCGCAAATTAGATACTCCTTGACGGCGCGAAACCCTGAGTCGGAAAGCCGCAGCTCGTTAACTGGTGTGCAGTATTAATTAATATCGCGCACACGTGGACCATTCACTTGTTGTTACTTTATCACGTCGACCATGGTGGGGCCCATCATGGTGGAAACCCTTTACGATCTAAGAAGTACGTGAAGAACAGCATTTATGGGTCAGCCGTCACACCCCCTTTACGTTCTAGCAAATGCCTTACCATCTACCGGGTGCCGAGCTCGATTAAGACAGAGGAGGTCCTCATGGCATTACATCGTTCATCCGTTACTACGAACTGTTGGTACTGCTCGTCAAATGTGTAAGATGGATCAATGCAAACAAAGAGGCTCTATTAAAGTTACTCGCCAGTCCATTGAGAGTTTGGGGCATCACTCTTGATCATGACACGAGACGATGCGTCCTCCAATGCACAATACCTTGGTCTCCTTGCCCGCGTAAAATCACCTCCAGCTGCCGTGATATCAGTCCGTTTTCATAGCGAGGCTACAACCTAGCCATGCCTTAGAGTACTAGAGGGAAAGCTTCCAGGGCACTTCGTCGCGTCCTTACCGTGAACCGACTCGACATGTTACTGTGAAATCCTTTGCTAATGATAACCATTATGCTCCCTCGACGGATCTCGACTCTATTCACGCTTACGGATTGTGTTACCACACCGGGCTGATAAGAAAAAGGTGATCGGTAGCAGGGGATCGAGGAATCCTAGTTATCGGTGCGGCGTCTCAGGGAAGAGCTTCCGGTTGGTACAAGAACGGAAGGATGCGAACTCTCCAGCTGGTTGCGGGCAAGTATTATGATAAGCACATACTGTGCCACCGTTTAACGCACCTAGAAGAGACGCATATCAGACCCTACTGCTTTCGATGACGGAGTCACTTCTACACCGACCAGAGACCAGGAAAGCGGACACTGACAATAATAGCATAACTCCTTTCCAGGCATCGGCTCGACAATTTATAGCGGGGTTGCGATCAAAGACCCCAAATATAATTTCCAATATAACCCCCGAGGGATAACCATACGTACCCGCCAACGAGCGCGAGGTTTTAAGTAGAAGAATATACGGAACCTGAGCCTTCAGCTAAAATATGTGCAGGTTATGGCCTGGGGTCGTCGGAACTGAATTATTAATCTTATCGCTATGTTGGTCTGGGCCCGGTCATACTCACCCAGGGCTCCGGACGACAGCCGGCGACTATCTCTACTCCCCCTGTTTTATTTTCGGCCCGGTGGTGAAGGGACTACAGTTTCTCTCCCAACGCGTCGACTCGGGGCTTTTCCTAAACTAGCAAACGCCATTCCTAATACCAAGGCAATAGAGTCTGAACCGATGGCGCGTTTTTAATTGATTAATGAAAGAAGCATCACGCTGTCGGTCTGTCCCTCCTGGACCGGTCGTCTTGGATCCAGACATGTAGGGAGCCTTAGCAATGGGTGTGAATCCTTGTTCCTTTGAATGCCTGGCTGGTTTTCAGCCAATTACCTCCCAGTATGGCTCTATCGCGCTAGCGTAGTCGCATACGAGGGAATAGGGATCATACATCGTCGGTCTTCGACTACTTTAAGCATGGGGGTATGAGCAGAATGCCCCCTGATTCTATGTTTAGCGCACCCCCGACTTCATAGAATTGATGGGTGTAGAACGAACGTTGGGCCTCTTCCTTTTGCTCGTGGGGGTCGCCGACGTCACCGGTCGAACCT
seq00030   GGCCGCTTCATGCGGCATCCTCTAAACTGGGCATAAGTGACTCGAGACTCGTTGCAGATGTATCGCGGGTCCAGGAACCGAGATGTCCCGCTCTAGTAGTCGGGACGGTTTAAACGGAGAAAGGCTGGTCCCTTAACCACATGGGGGGGTGAGTGTACGATTGCTCCGGTTCCCTCCGATATGATTAATAGGGGTGTGTTTAATCGATTTATTTACTGGGCCAGCTGCGTAGCATTTTCTGTGGGTTCCTCTGAACGGTTCTGGTCATGAGCACAGAAGGTGATCTTGAGAAAAAGAACGCCCGCATAATGGCATCAATGTCGAGGCAAATTGTGAGCTTTAGCATGATAATTCCTTGATATGCTGGGGGATTTTGATCTCCGTCTGCACCTCGACGTATACTTTCAATCGTGCCTCCGACTGGACTTTACACACAGAGTACGATATTAGCGCGCAGGGGATATGGTGATCCATGTCTACCGGTAGAGTTGGACCGCAACTCAGTGTTAACCTCAGCTGAAAGCATACGTCTTACAGCAAATCGCAAATTAGATACTCCTTGACGGCGCGAAACCCTGAGTCGGAAAGCCGCAGCTCGTTAACTGGTGTGCAGTATTAATTAATATCGCGCACACGTGGACCATTCACTTGTTGTTACTTTATCACGTCGACCATGGTGGGGCCCATCATGGTGGAAACCCTTTACGATCTAAGAAGTACGTGAAGAACAGCATTTATGGGTCAGCCGTCACACCCCCTTTACGTTCTAGCAAATGCCTTACCATCTACCGGGTGCCGAGCTCGATTAAGACAGAGGAGGTCCTCATGGCATTACATCGTTCATCCGTTACTACGAACTGTTGGTACTGCTCGTCAAATGTGTAAGATGGATCAATGCAAACAAAGAGGCTCTATTAAAGTTACTCGCCAGTCCATTGAGAGTTTGGGGCATCACTCTTGATCATGACACGAGACGATGCGTCCTCCAATGCACAATACCTTGGTCTCCTTGCCCGCGTAAAATCACCTCCAGCTGCCGTGATATCAGTCCGTTTTCATAGCGAGGCTACAACCTAGCCATGCCTTAGAGTACTAGAGGGAAAGCTTCCAGGGCACTTCGTCGCGTCCTTACCGTGAACCGACTCGACATGTTACTGTGAAATCCTTTGCTAATGATAACCATTATGCTCCCTCGACGGATCTCGACTCTATTCACGCTTACGGATTGTGTTACCACACCGGGCTGATAAGAAAAAGGTGATCGGTAGCAGGGGATCGAGGAATCCTAGTTATCGGTGCGGCGTCTCAGGGAAGAGCTTCCGGTTGGTACAAGAACGGAAGGATGCGAACTCTCCAGCTGGTTGCGGGCAAGTATTATGATAAGCACATACTGTGCCACCGTTTAACGCACCTAGAAGAGACGCATATCAGACCCTACTGCTTTCGATGACGGAGTCACTTCTACACCGACCAGAGACCAGGAAAGCGGACACTGACAATAATAGCATAACTCCTTTCCAGGCATCGGCTCGACAATTTATAGCGGGGTTGCGATCAAAGACCCCAAATATAATTTCCAATATAACCCCCGAGGGATAACCATACGTACCCGCCAACGAGCGCGAGGTTTTAAGTAGAAGAATATACGGAACCTGAGCCTTCAGCTAAAATATGTGCAGGTTATGGCCTGGGGTCGTCGGAACTGAATTATTAATCTTATCGCTATGTTGGTCTGGGCCCGGTCATACTCACCCAGGGCTCCGGACGACAGCCGGCGACTATCTCTACTCCCCCTGTTTTATTTTCGGCCCGGTGGTGAAGGGACTACAGTTTCTCTCCCAACGCGTCGACTCGGGGCTTTTCCTAAACTAGCAAACGCCATTCCTAATACCAAGGCAATAGAGTCTGAACCGATGGCGCGTTTTTAATTGATTAATGAAAGAAGCATCACGCTGTCGGTCTGTCCCTCCTGGACCGGTCGTCTTGGATCCAGACATGTAGGGAGCCTTAGCAATGGGTGTGAATCCTTGTTCCTTTGAATGCCTGGCTGGTTTTCAGCCAATTACCTCCCAGTATGGCTCTATCGCGCTAGCGTAGTCGCATACGAGGGAATAGGGATCATACATCGTCGGTCTTCGACTACTTTAAGCATGGGGGTATGAGCAGAATGCCCCCTGATTCTATGTTTAGCGCACCCCCGACTTCATAGAATTGATGGGTGTAGAACGAACGTTGGGCCTCTTCCTTTTGCTCGTGGGGGTCGCCGACGTCACCGGTCGAACCT
seq00031   GGCCGCTTCATGCGGCATCCTCTAAACTGGGCATAAGTGACTCGAGACTCGTTGCAGATGTATCGCGGGTCCAGGAACCGAGATGTCCCGCTCTAGTAGTCGGGACGGTTTAAACGGAGAAAGGCTGGTCCCTTAACCACATGGGGGGGTGACTGTACGATTGCTCCGGTTCCCTCCGATATGATTAATAGGGGTGTGTTTAATCGATTTATTTACTGGGCCAGCTGCGTAGCATTTTCTGTGGGTTCCTCTGAACGGTTCTGGTCATGAGCACAGAAGGTGATCTTGAGAAAAAGAACGCCCGCATAATGGCATCAATGTCGAGGCAAATTGTGAGCTTTAGCATGATAATTCCTTGATATGCTGGGGGATTTTGATCTCCGTCTGCACCTCGACGTATACTTTCAATCGTGCCTCCGACTGGACTTTACACACAGAGTACGATATTAGCGCGCAGGGGATATGGTGATCCATGTCTACCGGTAGAGTTGGACCGCAACTCAGTGTTAACCTCAGCTGAAAGCATACGTCTTACAGCAAATCGCAAATTAGATACTCCTTGACGGCGCGAAACCCTGAGTCGGAAAGCCGCAGCTCGTTAACTGGTGTGCAGTATTAATTAATATCGCGCACACGTGGACCATTCACTTGTTGTTACTTTATCACGTCGACCATGGTGGGGCCCATCATGGTGGAAACCCTTTACGATCTAAGAAGTACGTGAAGAACAGCATTTATGGGTCAGCCGTCACACCCCCTTTACGTTCTAGCAAATGCCTTACCATCTACCGGGTGCCGAGCTCGATTAAGACAGAGGAGGTCCTCATGGCATTACATCGTTCATCCGTTACTACGAACTGTTGGTACTGCTCGTCAAATGTGTAAGATGGATCAATGCAAACAAAGAGGCTCTATTAAAGTTACTCGCCAGTCCATTGAGAGTTTGGGGCATCACTCTTGATCATGACACGAGACGATGCGTCCTCCAATGCACAATACCTTGGTCTCCTTGCCCGCGTAAAATCACCTCCAGCTGCCGTGATATCAGTCCGTTTTCATAGCGAGGCTACAACCTAGCCATGCCTTAGAGTACTAGAGGGAAAGCTTCCAGGGCACTTCGTCGCGTCCTTACCGTGAACCGACTCGACATGTTACTGTGAAATCCTTTGCTAATGATAACCATTATGCTCCCTCGACGGATCTCGACTCTATTCACGCTTACGGATTGTGTTACCACACCGGGCTGATAAGAAAAAGGTGATCGGTAGCAGGGGATCGAGGAATCCTAGTTATCGGTGCGGCGTCTCAGGGAAGAGCTTCCGGTTGGTACAAGAACGGAAGGATGCGAACTCTCCAGCTGGTTGCGGGCAAGTATTATGATAAGCACATACTGTGCCACCGTTTAACGCACCTAGAAGAGACGCATATCAGACCCTACTGCTTTCGATGACGGAGTCACTTCTACACCGACCAGAGACCACGAAAGCGGACACTGACAATAATAGCATAACTCCTTTCCAGGCATCGGCTCGACAATTTATAGCGGGGTTGCGATCAAAGACCCCAAATATAATTTCCAATATAGCCCCCGAGGGATAACCATACGTACCCGCCAACGAGCGCGAGGTTTTAAGTAGAAGAATATACGGAACCTGAGCCTTCAGCTAAAATATGTGCAGGTTAAGGCCTGGGGTCGTCGGAACTGAATTATTAATCTTATCGCTATGTTGGTCTGGGCCCGGTCATACTCACCCAGGGCTCCGGACGACAGCCGGCGACTATCTCTACTCCCCCTGTTTTATTTTCGGCCCGGTGGTGAAGGGACTACAGTTTCTCTCCCAACGCGTCGACTCGGGGCTTTTCCTAAACTAGCAAACGCCATTCCTAATACCAAGGCAATAGAGTCTGAACCGATGGCGCGTTTTTAATTGATTAATGAAAGAAGCATCACGCTGTCGGTCTGGCCCTCCTGGACCGGTCGTCTTGGATCCAGACATGTAGGGAGCCTTAGCAATGGGTGTGAATCCTTGTTCCTTTGAATGCCTGGCTGGTTTTCAGCCAATTACCTCCCAGTATGGCTCTATCGCGCTAGCGTAGTCGCATACGAGGGAATAGGGATTATACATCGTCGGTCTTCGACTACTTTAAGCATGGGGGTATGAGCAGAATGCCCCCTGATTCTATGTTTAGCGCACCCCCGACTTCATAGAATTGATGGGTGTAGAACGAACGTTGGGCCTCTTCCTTTTGCTCGTGGGGGTCGCCGACGTCACCGGTCGAACCT
seq00032   GGCCGCTTCATGCGGCATCCTCTAAACTGGGCATAAGTGACTCGAGACTCGTTGCAGATGTATCGCGGGTCCAGGAACCGAGATGTCCCGCTCTAGTAGTCGGGACGGTTTAAACGGAGAAAGGCTGGTCCCTTAACCACATGGGGGGGTGAGTGTACGATTGCTCCGGTTCCCTCCGATATGATTAATAGGGGTGTGTTTAATCGATTTATTTACTGGGCCAGCTGCGTAGCATTTTCTGTGGGTTCCTCTGAACGGTTCTGGTCATGAGCACAGAAGGTGATCTTGAGAAAAAGAACGCCCGCATAATGGCATCAATGTCGAGGCAAATTGTGAGCTTTAGCATGATAATTCCTTGATATGCTGGGGGATTTTGATCTCCGTCTGCACCTCGACGTATACTTTCAATCGTGCCTCCGACTGGACTTTACACACAGAGTACGATATTAGCGCGCAGGGGATATGGTGATCCATGTCTACCGGTAGAGTTGGACCGCAACTCAGTGTTAACCTCAGCTGAAAGCATACGTCTTACAGCAAATCGCAAATTAGATACTCCTTGACGGCGCGAAACCCTTAGTCGGAAAGCCGCAGCTCGTTAACTGGTGTGCAGTATTAATTAATATCGCGCACACGTGGACCATTCACTTGTTGTTACTTTATCACGTCGACCATGGTGGGGCCCATCATGGTGGAAACCCTTTACGATCTAAGAAGTACGTGAAGAACAGCATTTATGGGTCAGCCGTCACACCCCCTTTACGTTCTAGCAAATGCCTTACCATCTACCGGGTGCCGAGCTCGATTAAGACAGAGGAGGTCCTCATGGCATTACATCGTTCATCCGTTACTACGAACTGTTGGTACTGCTCGTCAAATGTGTAAGATGGATCAATGCAAACAAAGAGGCTCTATTAAAGTTACTCGCCAGTCCATTGAGAGTTTGGGGCATCACTCTTGATCATGACACGAGACGATGCGTCCTCCAATGCACAATACCTTGGTCTCCTTGCCCGCGTAAAATCACCTCCAGCTGCCGTGATATCAGTCCGTTTTCATAGCGAGGCTACAACCTAGCCATGCCTTAGAGTACTAGAGGGAAAGCTTCCAGGGCACTTCGTCGCGTCCTTACCGTGAACCGACTCGACATGTTACTGTGAAATCCTTTGCTAATGATAACCATTATGCTCCCTCGACGGATCTCGACTCTATTCACGCTTACGGATTGTGTTACCACACCGGGCTGATAAGAAAAAGGTGATCGGTAGCAGGGGATCGAGGAATCCTAGTTATCGGTGCGGCGTCTCAGGGAAGAGCTTCCGGTTGGTACAAGAACGGAAGGATGCGAACTCTCCAGCTGGTTGCGGGCAAGTATTATGATAAGCACATACTGTGCCACCGTTTAACGCACCTAGAAGAGACGCATATCAGACCCTACTGCTTTCGATGACGGAGTCACTTCTACACCGACCAGAGACCAGGAAAGCGGACACTGACAATAATAGCATAACTCCTTTCCAGGCATCGGCTCGACAATTTATAGCGGGGTTGCGATCAAAGACCCCAAATATAATTTCCAATATAACCCCCGAGGGATAACCATACGTACCCGCCAACGAGCGCGAGGTTTTAAGTAGAAGAATATACGGAACCTGAGCCTTCAGCTAAAATATGTGCAGGTTATGGCCTGGGGTCGTCGGAACTGAATTATTAATCTTATCGCTATGTTGGTCTGGGCCCGGTCATACTCACCCAGGGCTCCGGACGACAGCCGGCGACTATCTCTACTCCCCCTGTTTTATTTTCGGCCCGGTGGTGAAGGGACTACAGTTTCTCTCCCAACGCGTCGACTCGGGGCTTTTCCTAAACTAGCAAACGCCATTCCTAATACCAAGGCAATAGAGTCTGAACCGATGGCGCGTTTTTAATTGATTAATGAAAGAAGCATCACGCTGTCGGTCTGTCCCTCCTGGACCGGTCGTCTTGGATCCAGACATGTAGGGAGCCTTAGCAATGGGTGTGAATCCTTGTTCCTTTGAATGCCTGGCTGGTTTTCAGCCAATTACCTCCCAGTATGGCTCTATCGCGCTAGCGTAGTCGCATACGAGGGAATAGGGATCATACATCGTCGGTCTTCGACTACTTTAAGCATGGGGGTATGAGCAGAATGCCCCCTGATTCTATGTTTAGCGCACCCCCGACTTCATAGAATTGATGGGTGTAGAACGAACGTTGGGCCTCTTCCTTTTGCTCGTGGGGGTCGCCGACGTCACCGGTCGAACCT
seq00033   GGCCGCTTCATGCGGCATCCTCTAAACTGGGCATAAGTGACTCGAGACTCGTTGCAGATGTATCGCGGGTCCAGGAACCGAGATGTCCCGCTCTAGTAGTCGGGACGGTTTAAACGGAGAAAGGCTGGTCCCTTAACCACATGGGGGGGTGAGTGTACGATTGCTCCGGTTCCCTCCGATATGATTAATAGGGGTGTGTTTAATCGATTTATTTACTGGGCCAGCTGCGTAGCATTTTCTGTGGGTTCCTCTGAACGGTTCTGGTCATGAGCACAGAAGGTGATCTTGAGAAAAAGAACGCCCGCATAATGGCATCAATGTCGAGGCAAATTGTGAGCTTTAGCATGATAATTCCTTGATATGCTGGGGGATTTTGATCTCCGTCTGCACCTCGACGTATACTTTCAATCGTGCCTCCGACTGGACTTTACACACAGAGTACGATATTAGCGCGCAGGGGATATGGTGATCCATGTCTACCGGTAGAGTTGGACCGCAACTCAGTGTTAACCTCAGCTGAAAGCATACGTCTTACAGCAAATCGCAAATTAGATACTCCTTGACGGCGCGAAACCCTGAGTCGGAAAGCCGCAGCTCGTTAACTGGTGTGCAGTATTAATTAATATCGCGCACACGTGGACCATTCACTTGTTGTTACTTTATCACGTCGACCATGGTGGGGCCCATCATGGTGGAAACCCTTTACGATCTAAGAAGTACGTGAAGAACAGCATTTATGGGTCAGCCGTCACACCCCCTTTACGTTCTAGCAAATGCCTTACCATCTACCGGGTGCCGAGCTCGATTAAGACAGAGGAGGTCCTCATGGCATTACATCGTTCATCCGTTACTACGAACTGTTGGTACTGCTCGTCAAATGTGTAAGATGGATCAATGCAAACAAAGAGGCTCTATTAAAGTTACTCGCCAGTCCATTGAGAGTTTGGGGCATCACTCTTGATCATGACACGAGACGATGCGTCCTCCAATGCACAATACCTTGGTCTCCTTGCCCGCGTAAAATCACCTCCAGCTGCCGTGATATCAGTCCGTTTTCATAGCGAGGCTACAACCTAGCCATGCCTTAGAGTACTAGAGGGAAAGCTTCCAGGGCACTTCGTCGCGTCCTTACCGTGAACCGACTCGACATGTTACTGTGAAATCCTTTGCTAATGATAACCATTATGCTCCCTCGACGGATCTCGACTCTATTCACGCTTACGGATTGTGTTACCACACCGGGCTGATAAGAAAAAGGTGATCGGTAGCAGGGGATCGAGGAATCCTAGTTATCGGTGCGGCGTCTCAGGGAAGAGCTTCCGGTTGGTACAAGAACGGAAGGATGCGAACTCTCCAGCTGGTTGCGGGCAAGTATTATGATAAGCACATACTGTGCCACCGTTTAACGCACCTAGAAGAGACGCATATCAGACCCTACTGCTTTCGATGACGGAGTCACTTCTACACCGACCAGAGACCAGGAAAGCGGACACTGACAATAATAGCATAACTCCTTTCCAGGCATCGGCTCGACAATTTATAGCGGGGTTGCGATCAAAGACCCCAAATATAATTTCCAATATAACCCCCGAGGGATAACCATACGTACCCGCCAACGAGCGCGAGGTTTTAAGTAGAAGAATATACGGAACCTGAGCCTTCAGCTAAAATATGTGCAGGTTATGGCCTGGGGTCGTCGGAACTGAATTATTAATCTTATCGCTATGTTGGTCTGGGCCCGGTCATACTCACCCAGGGCTCCGGACGACAGCCGGCGACTATCTCTACTCCCCCTGTTTTATTTTCGGCCCGGTGGTGAAGGGACTACAGTTTCTCTCCCAACGCGTCGACTCGGGGCTTTTCCTAAACTAGCAAACGCCATTCCTAATACCAAGGCAATAGAGTCTGAACCGATGGCGCGTTTTTAATTGATTAATGAAAGAAGCATCACGCTGTCGGTCTGTCCCTCCTGGACCGGTCGTCTTGGATCCAGACATGTAGGGAGCCTTAGCAATGGGTGTGAATCCTTGTTCCTTTGAATGCCTGGCTGGTTTTCAGCCAATTACCTCCCAGTATGGCTCTATCGCGCTAGCGTAGTCGCATACGAGGGAATAGGGATCATACATCGTCGGTCTTCGACTACTTTAAGCATGGGGGTATGAGCAGAATGCCCCCTGATTCTATGTTTAGCGCACCCCCGACTTCATAGAATTGATGGGTGTAGAACGAACGTTGGGCCTCTTCCTTTTGCTCGTGGGGGTCGCCGACGTCACCGGTCGAACCT
